# Supplementary material for: Adhesion pilus retraction powers twitching motility in the thermoacidophilic crenarchaeon Sulfolobus acidocaldarius
Source: Nat Commun. 2024 Jun 14;15:5051. doi: 10.1038/s41467-024-49101-7 (PMC11178785; doi:10.1038/s41467-024-49101-7)
Supplement: Supplementary file 15 — Source Data [file 41467_2024_49101_MOESM15_ESM.zip › TWITCHING FULL TRACK DATASET/Figure 1/MSD data/flaJ_100X_1sec_interval_5min_total__4_spots 2.csv]

LABEL	ID	TRACK_ID	QUALITY	POSITION_X	POSITION_Y	POSITION_Z	POSITION_T	FRAME	RADIUS	VISIBILITY	MANUAL_SPOT_COLOR	MEAN_INTENSITY_CH1	MEDIAN_INTENSITY_CH1	MIN_INTENSITY_CH1	MAX_INTENSITY_CH1	TOTAL_INTENSITY_CH1	STD_INTENSITY_CH1	CONTRAST_CH1	SNR_CH1	ELLIPSE_X0	ELLIPSE_Y0	ELLIPSE_MAJOR	ELLIPSE_MINOR	ELLIPSE_THETA	ELLIPSE_ASPECTRATIO	AREA	PERIMETER	CIRCULARITY	SOLIDITY
Label	Spot ID	Track ID	Quality	X	Y	Z	T	Frame	Radius	Visibility	Manual spot color	Mean intensity ch1	Median intensity ch1	Min intensity ch1	Max intensity ch1	Sum intensity ch1	Std intensity ch1	Contrast ch1	Signal/Noise ratio ch1	Ellipse center x0	Ellipse center y0	Ellipse long axis	Ellipse short axis	Ellipse angle	Ellipse aspect ratio	Area	Perimeter	Circularity	Solidity
Label	Spot ID	Track ID	Quality	X	Y	Z	T	Frame	R	Visibility	Spot color	Mean ch1	Median ch1	Min ch1	Max ch1	Sum ch1	Std ch1	Ctrst ch1	SNR ch1	El. x0	El. y0	El. long axis	El. sh. axis	El. angle	El. a.r.	Area	Perim.	Circ.	Solidity
			(quality)	(�m)	(�m)	(�m)	(sec)		(�m)			(counts)	(counts)	(counts)	(counts)	(counts)	(counts)			(�m)	(�m)	(�m)	(�m)	(radians)		(�m^2)	(�m)
ID271366	271366	0	0.8963512778282166	61.25118666993718	8.989121934500787	0.0	61.0	61	0.9527750149256327	1		22169.654362416106	21452.0	17577.0	29149.0	6606557.0	2845.4374036656577	-0.9803279435731923	-776.5358358239818	0.028121639485536996	-0.008698529046885017	0.9705708366045468	0.8930072476084018	0.8024601571922729	1.0868566175737893	2.8518756987094998	7.613025268415109	0.6183379673956687	0.9104704097116839
ID264966	264966	0	0.885087788105011	61.90794334069608	11.756811699173783	0.0	9.0	9	1.2324848545268252	1		21076.88071570576	21259.0	16971.0	25856.0	1.0601671E7	1812.1341883040009	-0.9812737199783985	-1218.9464699241405	0.004528338608635719	-0.0045026089773351026	1.2891468315512877	1.193515855541757	-1.0926253947896543	1.0801254340824171	4.772138669173898	8.538986415522514	0.8224514557945013	0.9663137632338789
ID280064	280064	0	0.9555676579475403	62.920615431352495	16.838833363570092	0.0	128.0	128	1.3641662177265672	1		21192.69430894304	21379.0	15191.0	26101.0	1.3033507E7	2237.0233415927396	-0.9812405139777113	-991.0605517140192	-3.376204483164313E-4	0.005093777837731421	1.4196199146497983	1.3331532244085258	-1.1290518492414832	1.0648587789146553	5.846345182354481	9.078865950022058	0.8913147839217678	0.9754163362410786
ID268288	268288	0	0.9551361203193665	63.05296226944252	10.791205025626306	0.0	36.0	36	1.3406732836719573	1		21498.070826306895	21727.0	15192.0	26745.0	1.2748356E7	2472.891658997079	-0.9810486672194759	-900.0677266105882	-0.0016117305489684987	0.00660817296184016	1.406666341114756	1.3039397287473724	-0.9019184975272831	1.0787817182823838	5.64671388344481	8.716407777052634	0.9339649274489292	0.9777777777777775
ID267789	267789	0	0.9649097919464111	62.063440519077965	10.810541660788207	0.0	32.0	32	1.3242087483274185	1		21592.43448275861	21819.0	14826.0	28066.0	1.2523612E7	2558.995514999281	-0.9808207828363602	-863.0200081130095	-0.007000670141483598	0.005190713367853346	1.4312938267701278	1.2435565204755799	-1.0763394780905982	1.15096805268067	5.50887322467386	8.99264527075088	0.8560472126166451	0.9658333333333335
ID275982	275982	0	0.9733023643493652	61.90433577258093	10.396537281806198	0.0	97.0	97	1.3558226151896662	1		21455.143092105238	21773.0	14498.0	27584.0	1.3044727E7	2631.4884352325703	-0.9809169121088388	-838.1920108137604	-0.0019491716813862256	-0.001421365152516157	1.417050324607515	1.320289175250423	0.011330929198398114	1.0732878457014834	5.775048289886748	9.276251055936413	0.843374558909075	0.960474308300396
ID268042	268042	0	0.9483052492141724	62.91952612423788	10.891257684729432	0.0	34.0	34	1.3367176531387022	1		21522.593908629424	21721.0	15129.0	26751.0	1.2719853E7	2464.760904462382	-0.9810925304884864	-906.2048264446992	0.001693530094082663	-0.0017630589009197503	1.3971421546274485	1.2963893789603096	-1.2580535707556963	1.0777179891337443	5.613442000293203	9.363705746776404	0.8045324925546093	0.9648692810457518
ID270603	270603	0	0.9491841197013855	62.25841652130164	11.119547994268924	0.0	55.0	55	1.3236373529401568	1		21411.69827586206	21498.0	15375.0	26935.0	1.2418785E7	2419.0131661686332	-0.9809987344027189	-913.963383952796	0.0050922860750048805	0.0077719977706945595	1.377152512336641	1.3178310260782906	2.0578451101155526	1.0450144859883017	5.504120098509349	8.97469707733937	0.8587330304765013	0.9674185463659152
ID271637	271637	0	0.9144430756568909	60.25665332987362	10.064227752204781	0.0	63.0	63	1.2818276852254507	1		21444.318600368304	21474.0	15228.0	27436.0	1.1644265E7	2322.064287865026	-0.9809941454789308	-953.3382587641883	-0.020822642072814566	-0.004525407731335816	1.3469261211828842	1.252817693022267	2.2604679989010665	1.075117416272748	5.161895014664197	8.83690151373879	0.8306517831354746	0.9713774597495533
ID264725	264725	0	0.9551376104354858	63.0979445284634	11.960688479852289	0.0	7.0	7	1.3242087483274174	1		21271.571428571435	21451.0	14024.0	27389.0	1.2358783E7	2678.925679641809	-0.9810297474222834	-821.254889056262	9.918659453845102E-4	0.0045043408188436265	1.4261130542817457	1.2587894496614698	-0.650209873465549	1.132924219110094	5.508873224673851	8.836853575910759	0.8864971103084527	0.9764111204717776
ID270866	270866	0	0.9295149445533752	61.24803832480282	11.125671454219013	0.0	57.0	57	1.287128166907413	1		21373.078610603287	21537.0	16004.0	26037.0	1.1691074E7	2216.7453411992233	-0.9810240518154012	-996.9134231402704	0.013004537788105126	0.009524461488059676	1.3827780667361291	1.2338627377412894	-1.4718417505707109	1.1206903526946963	5.204673150144846	9.032581072252738	0.801640386526191	0.9521739130434782
ID270355	270355	0	0.9557497501373291	62.28639967553911	11.02471725961891	0.0	53.0	53	1.3156117601405841	1		21426.578947368416	21523.0	15392.0	26868.0	1.221315E7	2433.049294579699	-0.981044778833497	-911.5739329774959	0.0032725616524952564	-1.6354411773321202E-4	1.373597607889398	1.2795875275285953	-0.9241665008938657	1.0734690502511965	5.437576332206126	8.905359311452653	0.8616131859126352	0.9694915254237283
ID275740	275740	0	0.9504192471504211	61.00840476722924	10.476694939118229	0.0	95.0	95	1.305800085616728	1		21419.43262411348	21664.0	14401.0	26903.0	1.208056E7	2364.2105349802814	-0.9809870145117189	-934.8991221649381	-0.003466248741106473	-0.0032157452438186522	1.369115871210444	1.274669455621011	-0.10699099415074524	1.0740948291911643	5.356773187409358	8.624693586233978	0.9049524766836738	0.977450130095403
ID276253	276253	0	0.9255946278572083	60.96234510133955	10.484171657976571	0.0	99.0	99	1.3040609504357228	1		21452.653024911015	21668.0	15129.0	27508.0	1.2056391E7	2242.631823583506	-0.9810172885857651	-988.7157200324197	-0.010926856375245578	-0.002474824166005089	1.400522791196323	1.2479976796736207	-0.23401889799633985	1.1222158614610493	5.3425138089158075	8.544557367400543	0.9195521782933822	0.9782419495213225
ID267039	267039	0	0.9753963351249695	59.560103449958476	11.446773380251651	0.0	26.0	26	1.3378490267251868	1		21503.83108108107	21728.0	14671.0	27233.0	1.2730268E7	2548.8359020038274	-0.9810116529290198	-871.7480100751296	-0.004804869758427086	-0.0029559936370776438	1.387686320684676	1.3042291554012342	-1.1805960736325445	1.063989648550501	5.62294825262224	9.338571476214383	0.8102388373026937	0.9548022598870054
ID266520	266520	0	0.9897959232330322	58.83122703441176	11.355557425538592	0.0	22.0	22	1.324779897264188	1		21497.430292598998	21611.0	13611.0	29320.0	1.2490007E7	2742.5327541585543	-0.9810022360805439	-809.5286673696257	-2.0389215412420958E-4	0.014149608879404736	1.3857224999916957	1.3175403397773109	2.813444705860306	1.0517495807573596	5.513626350838375	9.11314945499737	0.8342768830968016	0.957095709570957
ID267300	267300	0	0.9623135328292847	60.96309373263573	10.9542433854459	0.0	28.0	28	1.3440545583578138	1		21559.173913043473	21758.0	14610.0	27512.0	1.2892386E7	2571.598271804159	-0.980912387373231	-861.6632937722354	0.00512604799752919	0.008534873828532047	1.395401786074444	1.33384132808878	-1.2656312428159644	1.0461527594694282	5.675232640431919	9.129872989635253	0.8555867715010651	0.9715215622457279
ID270118	270118	0	0.9529406428337097	62.42158281556259	11.359657219260665	0.0	51.0	51	1.3384143548834107	1		21486.510961214182	21641.0	14612.0	27827.0	1.2741501E7	2548.286001923498	-0.980966814500153	-869.1416491513178	-0.003174083405009083	5.0882052156965424E-5	1.4292245008854116	1.2760824458574613	1.8623114325963024	1.1200095303599658	5.627701378786762	9.033938452619697	0.866536087032433	0.9641693811074918
ID267553	267553	0	0.9515459537506104	61.74783258542319	10.51884932777487	0.0	30.0	30	1.3321825504881395	1		21543.083475298117	21723.0	15322.0	27149.0	1.264579E7	2476.7118404855973	-0.9809978321683289	-898.1053378881355	0.005049215314629449	0.002505909262602014	1.4233447185302146	1.262112224311461	-0.7048508285405282	1.12774814403427	5.575416990977072	8.981769764695809	0.8684871190818597	0.9702233250620345
ID266785	266785	0	0.9876521825790405	58.7276351468916	10.837528667929764	0.0	24.0	24	1.3150366292889937	1		21569.837412587425	21759.0	13929.0	29070.0	1.2337947E7	2801.612316589905	-0.9809986388459966	-794.9732610756547	0.0014843034458852475	0.01683134344368752	1.357542835985391	1.3096225867520161	2.4411472195673545	1.0365908848229484	5.4328232060416	8.75554761041998	0.8905715325741005	0.9777587681779297
ID276515	276515	0	0.9612069129943848	61.228617884449406	10.062409609608471	0.0	101.0	101	1.3167612682324359	1		21457.94220665498	21602.0	14375.0	28245.0	1.2252485E7	2501.318346109486	-0.980877483098095	-880.0732283040161	-0.002034858608228163	-0.011311752200810769	1.3474701917489806	1.3145540913323954	-0.4894194949821819	1.0250397458983391	5.447082584535153	8.834052189120687	0.8771096770323044	0.9728353140916804
ID281901	281901	0	0.9068723917007446	63.701204611912374	17.932635175472367	0.0	142.0	142	0.9614691189005632	1		22112.255737704905	21192.0	17292.0	31525.0	6744238.0	3191.454715975135	-0.9799816646679747	-678.3664297195935	0.006760285263749082	0.045049863267098166	1.0087928810153084	0.975712972106358	1.9390885673195508	1.0339033197821874	2.9041600865191723	7.388474175547725	0.6685299941278371	0.8880813953488369
ID264494	264494	0	0.9206886887550354	61.62811049061984	11.257369026086469	0.0	5.0	5	1.2929921069097357	1		21233.983695652154	21409.0	15532.0	25878.0	1.1721159E7	2251.7289243055016	-0.981107056148441	-979.4045876692613	-0.002533885312365029	0.0065434402502136885	1.3582641925452736	1.2653518859110622	1.3974541176628934	1.0734280382150883	5.2522044117899975	8.478413711417339	0.9181682589497394	0.9735682819383261
ID276779	276779	0	0.9501384496688843	60.91427423443753	10.137039999720315	0.0	103.0	103	1.2918214483565416	1		21349.35701275045	21503.0	14796.0	27989.0	1.1720797E7	2436.7763908242896	-0.9810931219976214	-909.2630152896186	-0.016661692420461977	0.0029108187879881755	1.3466455779616042	1.2695777064666798	-0.2996310195484217	1.060703548197463	5.242698159460978	8.752598244918046	0.8599847104593312	0.9675438596491234
ID275508	275508	0	0.9308747053146362	61.19593491585653	9.943853659272822	0.0	93.0	93	1.317335646130301	1		21347.167539267033	21545.0	15422.0	27779.0	1.2231927E7	2278.476959527637	-0.9809358477581221	-964.1591371577376	-0.0014266431734696577	9.009190972787988E-4	1.3639992488661528	1.2909253003028063	-0.36689518355878176	1.0566058690973101	5.451835710699671	8.610804904405878	0.9239854342874283	0.9862424763542562
ID266292	266292	0	0.9833002686500549	59.20531975265252	11.8828423647393	0.0	20.0	20	1.3156117601405843	1		21312.637478108576	21404.0	14066.0	29122.0	1.2169516E7	2639.4990101319713	-0.9810235063906807	-834.8513141227886	-0.016073916771810883	-0.01187715778030438	1.3573433255896217	1.2932340301250773	-0.41304973987609156	1.0495728491295144	5.4375763322061275	9.065611333832054	0.8314210944197827	0.9541284403669728
ID282167	282167	0	0.8895198702812195	63.22904948703133	19.539212447413668	0.0	144.0	144	1.2982470073013364	1		21249.446846846866	21309.0	16950.0	27519.0	1.1793443E7	2137.015034680671	-0.9810127656148989	-1027.502753917925	-0.013854016040996415	-0.016273765210143697	1.4267053321308016	1.2298368566411535	-1.2410097101772268	1.1600769032303373	5.294982547270642	9.150828688360253	0.7946091229350459	0.9448685326547925
ID277554	277554	0	0.9637874960899353	60.902614907378826	10.018838461350244	0.0	109.0	109	1.3333177722966034	1		21447.639455782297	21650.0	14780.0	27584.0	1.2611212E7	2445.0761457903855	-0.9809600091677168	-903.8610571864988	0.003507895605564556	0.0018834855586456348	1.379920184970148	1.3047514054813178	-0.12425303799562347	1.0576115719615573	5.5849232433061164	8.77906342037043	0.910606403432049	0.9775374376039931
ID274227	274227	0	0.9458404779434204	62.25189969070454	10.034625802620564	0.0	83.0	83	1.3316145766612215	1		21305.286449399664	21579.0	15389.0	26560.0	1.2420982E7	2310.0793842308467	-0.9812321113495148	-964.3769090551305	0.00872587374975961	0.009209457331351686	1.4047113047966893	1.2960156965076635	1.199307230861828	1.0838690523439838	5.570663864812568	8.718811408505447	0.9208783234772566	0.9865319865319864
ID273971	273971	0	0.8890314698219299	62.901833159152396	9.681850517449917	0.0	81.0	81	1.2586010089464865	1		21342.35000000002	21475.0	15783.0	26861.0	1.1098022E7	2177.7511611840628	-0.9811993920741515	-1022.9381066400066	-0.004619382152239151	-0.010341475082169267	1.2863679796409173	1.2320232906115056	-0.7656334459829934	1.0441101149982628	4.976523094248086	9.902708396965684	0.6377168709789078	0.9449458483754513
ID269875	269875	0	0.9269203543663025	63.12025773223111	9.965162985438289	0.0	49.0	49	1.2929921069097357	1		21443.40072202166	21596.0	15996.0	27134.0	1.1879644E7	2156.679748815445	-0.9809199901683284	-1022.3344315627774	-0.0037038040558281284	-0.01146445665466353	1.4015427393908957	1.2200829996446778	-0.9775191611163391	1.1487273733008854	5.252204411789997	8.794013614329833	0.8534482985505711	0.9625435540069682
ID275260	275260	0	0.9736891984939575	60.91651673714662	10.064451064261183	0.0	91.0	91	1.3395442954433658	1		21456.973063973084	21699.0	14614.0	27870.0	1.2745442E7	2554.1774721303773	-0.9810126169725678	-868.0742287396818	-0.0016408281656392994	0.0033272824276235984	1.392678065504282	1.2927597164042406	0.2146899134088596	1.0772907353409498	5.63720763111579	8.955526205935753	0.883266333136635	0.9737274220032839
ID274492	274492	0	0.9758997559547424	60.890470848204025	11.397180266447425	0.0	85.0	85	1.3446172774774472	1		21526.640468227422	21713.0	14992.0	27442.0	1.2872931E7	2629.83481775526	-0.9809153767218698	-841.4449980158874	0.009090466199931233	-0.004026434341001638	1.4308313206097802	1.2940016014323577	2.682156120884281	1.1057415377430468	5.679985766596435	8.920130145880847	0.8970460326017983	0.976307189542484
ID277054	277054	0	0.9259735941886902	61.01681898434597	9.922148233170475	0.0	105.0	105	1.274132506052909	1		21372.697761194035	21433.0	15673.0	27849.0	1.1455766E7	2291.1189712139912	-0.980953711312418	-960.9036663024899	-0.0034656615183770363	-0.0024258953359835756	1.3367689357434576	1.238443758924705	-0.7084390261141568	1.0793941397097633	5.100104374525503	8.700766974514007	0.8465914015073942	0.9571810883140058
ID277304	277304	0	0.9049444198608398	60.82548093597088	9.82241834339788	0.0	107.0	107	1.263998893653437	1		21363.446969696968	21574.0	15467.0	26982.0	1.12799E7	2274.054039215764	-0.9810470401591238	-972.5531197103244	0.0014623500096660534	0.010596005784772204	1.2945728014523032	1.252538881323692	2.6138758103353177	1.033558974300414	5.019301229728731	8.70280492660623	0.8327883219673262	0.9547920433996379
ID282427	282427	0	0.9905219674110413	63.54455967100111	20.940463885961407	0.0	146.0	146	1.4158676983350558	1		22095.243570347957	21613.0	14526.0	34135.0	1.4604956E7	3674.009501601259	-0.9800453508037652	-590.7321254451733	-0.04779901785600857	0.0015185742782653853	1.7253097581248933	1.2252264443164491	-1.3614847818605555	1.4081558279518196	6.2978921679834805	10.566372496791413	0.7088482161649492	0.9201388888888891
ID269376	269376	0	0.9513145685195923	62.83270731271971	10.845634334567983	0.0	45.0	45	1.331046360472917	1		21463.41808873721	21652.0	15021.0	26691.0	1.2577563E7	2361.9865246973213	-0.981100213562652	-943.4262128898788	-0.005914839584800536	-0.003571118291547012	1.3869085654243491	1.293295740238529	-1.537956010997293	1.0723831543499514	5.565910738648049	8.992502558065434	0.8649379670128329	0.966171617161716
ID274753	274753	0	0.9701801538467407	60.68106039953127	10.760806402944493	0.0	87.0	87	1.3361516071031008	1		21483.681895093065	21710.0	14721.0	27705.0	1.2696856E7	2582.326115430499	-0.9809746985613603	-857.934003746192	-0.007051618881956134	-0.007642237521193152	1.412483042260031	1.2793930537884592	-0.007592386800054224	1.1040258801448655	5.608688874128697	8.940884758092496	0.8816784363197793	0.969597370583402
ID264258	264258	0	0.9669920206069946	62.735060532327836	9.226229559893998	0.0	3.0	3	1.3242087483274185	1		21354.852941176472	21586.0	13742.0	27378.0	1.2343105E7	2552.9342021932157	-0.981014319289772	-864.4425437935404	-0.0024532246649870545	0.00426475158738418	1.3906848969079018	1.2866697824558302	-1.338313404019129	1.0808405667641785	5.50887322467386	9.231760050749354	0.8122760090210647	0.9531249999999992
ID275011	275011	0	0.9606813788414001	60.95873518219327	10.24405919655036	0.0	89.0	89	1.3663825737253044	1		21460.202922077937	21684.0	15199.0	27509.0	1.3219485E7	2572.8947183914106	-0.981098774638528	-865.8936952057016	8.56627490874958E-4	0.004709958819959788	1.4137438670710891	1.344942436502388	0.009086261595212685	1.0511556693442017	5.86535768701255	9.15804916905111	0.8788169487033249	0.975494071146245
ID266060	266060	0	0.9697147011756897	59.413750949069836	11.96133163403938	0.0	18.0	18	1.3389794443554461	1		21298.753794266464	21441.0	13641.0	28700.0	1.2630161E7	2616.0998907925245	-0.9809804785026441	-839.8285700009831	0.004550805546563082	0.005160347265976716	1.3941343802211084	1.3015478970439815	-0.22351403075720355	1.0711356711400366	5.632454504951274	8.932855345707996	0.8870068095384481	0.9713114754098361
ID277832	277832	0	0.9518764615058899	60.85003056337309	11.333843825370776	0.0	111.0	111	1.341801321973056	1		21453.207070707052	21617.0	15672.0	26733.0	1.2743205E7	2465.3938842032835	-0.9810619462464896	-901.5648923596971	-3.2439629521320215E-4	-0.0035073799257256243	1.4088033371596589	1.2921315202667394	-0.2979542213008631	1.0902940722851762	5.656220135773854	9.507647863461814	0.7863031055378092	0.9474522292993633
ID269640	269640	0	0.936007022857666	62.762508803482895	10.097542494754478	0.0	47.0	47	1.3023194927919908	1		21423.587500000005	21637.0	15470.0	27612.0	1.1997209E7	2229.2621430704003	-0.9809754726917872	-991.0722732891684	-0.008722965248265541	0.007295661067804726	1.3660932229663947	1.2545354979715693	-0.8229566841437758	1.0889235300038944	5.32825443042226	8.552149181307495	0.915470349449162	0.9773321708805585
ID269141	269141	0	0.9592556357383728	62.50027738760214	10.946156882465946	0.0	43.0	43	1.3423649856492403	1		21489.620168067217	21684.0	15039.0	27449.0	1.2786324E7	2491.81654160848	-0.9809850768550782	-889.8370754464811	-0.007847102081475021	0.007539281778792968	1.4094292879140369	1.3008145986319102	1.4017885468358369	1.0834974402934583	5.660973261938372	8.878060600824595	0.902536464351058	0.9706601466992663
ID264028	264028	0	0.9600977897644043	63.2697716044515	8.947938753553274	0.0	1.0	1	1.3423649856492388	1		21327.780775716717	21608.0	14567.0	27155.0	1.2647374E7	2460.5755395117058	-0.9810936018983021	-899.5816884084794	-0.011636948490355738	0.008391361660057736	1.3874208092161753	1.337255385431318	1.3320383289810176	1.0375137197661588	5.660973261938358	8.89412326030026	0.8992794721423256	0.972244897959184
ID278109	278109	0	0.9671252369880676	61.03953794478985	11.209381590177772	0.0	113.0	113	1.3463040236277226	1		21460.160267111856	21722.0	14529.0	27635.0	1.2854636E7	2656.2958267900076	-0.9809790533045265	-833.3244459876794	-0.0010591344277479568	0.002543240899085807	1.3922489755582763	1.3104312624217678	0.30623992844409453	1.062435715235688	5.694245145089983	8.916892268660861	0.8999512508059212	0.9755700325732903
ID278622	278622	0	0.9696176052093506	62.50868540297894	13.438295411674291	0.0	117.0	117	1.353588968507785	1		21296.854785478554	21599.0	14793.0	26889.0	1.2905894E7	2638.813521645357	-0.9811420856927561	-839.7983394720569	0.0028582313654814447	7.917211813747049E-4	1.3872655927258546	1.3375244006444689	3.107744926464005	1.0371889978660715	5.756035785228688	9.368593982570122	0.8241087278261708	0.9558011049723758
ID268901	268901	0	0.92969810962677	62.59655265958886	10.969165180734686	0.0	41.0	41	1.3350187950239913	1		21363.152284263946	21554.0	15574.0	26166.0	1.2625623E7	2273.0596628789776	-0.9810799279811371	-974.6890838015047	0.007785551734805445	-0.0016157185086622028	1.3907988693475475	1.3094575193982168	1.4284854516545147	1.0621183572161337	5.599182621799664	9.094358893810012	0.850727200388488	0.9592833876221499
ID278370	278370	0	0.9738946557044983	61.44537606154119	12.469831268933564	0.0	115.0	115	1.3247798972641873	1		21377.771084337364	21680.0	14451.0	27980.0	1.2420485E7	2483.4442707222433	-0.9810126163562355	-889.503100873861	5.606857203222177E-4	-0.00522157591561019	1.4045090538860048	1.2883261490581273	0.321883844770044	1.0901812828318487	5.513626350838369	9.145086486720365	0.8284600320821741	0.9453952730236347
ID278883	278883	0	0.9750789999961853	62.67548861552133	15.064350004892086	0.0	119.0	119	1.313885612325089	1		21290.72310405644	21496.0	13775.0	28824.0	1.207184E7	2767.0829059412345	-0.9809521940218654	-792.5033746202333	0.00383963409945664	-0.007424929587967507	1.378713480986093	1.2807347088398058	2.2045857090462624	1.0765020042558575	5.423316953712582	8.75263731459571	0.8896045281866941	0.9727195225916454
ID279404	279404	0	0.9613858461380005	62.65874287028233	16.909928044393656	0.0	123.0	123	1.3372834595780678	1		21198.30899830222	21322.0	14757.0	26741.0	1.2485804E7	2477.7832422377337	-0.9811427853368787	-890.2717085766561	5.598230439151391E-4	0.006266291254594203	1.4128389341636567	1.2870789370596574	-0.42400815785481233	1.0977096225281249	5.618195126457725	8.685110899304448	0.935957106513959	0.983361064891847
ID279671	279671	0	0.9681433439254761	63.03197580652302	15.77925725210781	0.0	125.0	125	1.359722667752087	1		21240.657422512224	21450.0	13901.0	26396.0	1.3020523E7	2607.9272207990875	-0.981123249818664	-846.640075472573	-0.003752140415351303	-0.0025012028080928284	1.3973916096438592	1.3413335441758454	-0.9954473860781337	1.041792785777573	5.808320173038349	9.047981700566666	0.8915731578932833	0.9690721649484536
ID280446	280446	0	0.9452370405197144	62.95550999042627	17.614719432036768	0.0	131.0	131	1.3513516298403567	1		21220.936877076405	21444.0	15431.0	26687.0	1.2775004E7	2175.8957998448764	-0.9810215004975492	-1008.2613236135506	-0.04451173475300822	0.0735688729633648	1.5980223237063291	1.2317399266791886	2.1115993824323382	1.2973699147795346	5.737023280570611	9.912795887882286	0.7336757228779582	0.9263238679969298
ID265087	265087	0	0.9252421855926514	62.32173560798081	11.750240426188515	0.0	10.0	10	1.3104264954526097	1		21232.201413427574	21407.0	15126.0	26584.0	1.2017426E7	2258.12858261969	-0.9811374149191855	-978.1489180778849	0.0046647975209689885	-0.0074326799103430815	1.3799436942417054	1.265063688211272	-1.0671802753868822	1.090809662075486	5.3947981967254846	8.954025779365416	0.8455677037589362	0.9651360544217685
ID268664	268664	0	0.9500062465667725	63.06062585679459	10.965976618057335	0.0	39.0	39	1.337849026725186	1		21452.91001697794	21612.0	15481.0	26623.0	1.2635764E7	2447.412209007884	-0.9810817056663452	-909.1431776285531	-0.0035481491582108563	0.00923157459348741	1.3897430431094524	1.307939438024945	2.1507404969876434	1.0625438783373908	5.622948252622232	8.886474810984488	0.8947772271121521	0.974464579901153
ID268409	268409	0	0.9521378874778748	63.13510818972613	10.957980836967366	0.0	37.0	37	1.351351629840357	1		21461.605306799338	21656.0	15443.0	26501.0	1.2941348E7	2452.7085706073194	-0.9810736472190267	-907.1538120936209	-0.004869324858203976	0.0029693692763623266	1.4113890821587427	1.3083340457926156	-0.8772910066850095	1.0787681377684353	5.737023280570612	9.150706212380433	0.8609684786133214	0.9702572347266879
ID280187	280187	0	0.9582104086875916	62.75294433107127	17.0381549125164	0.0	129.0	129	1.3293402546311708	1		21179.893470790383	21406.0	15206.0	26102.0	1.2326698E7	2282.417262478657	-0.981144921474794	-965.7473797824732	-0.024991869186637133	0.014857694122622094	1.410696314305262	1.2965371464109854	2.402047304349205	1.0880492843651157	5.5516513601545014	8.83124710075472	0.8945157170046072	0.9692946058091286
ID279937	279937	0	0.9485811591148376	62.86204447134853	16.50066861952431	0.0	127.0	127	1.3569380597347227	1		21184.660098522156	21424.0	14511.0	25919.0	1.2901458E7	2274.717124779212	-0.9811168018729267	-967.7635530157704	-0.0015446079470109605	-4.1662503703680836E-4	1.3936934862533923	1.3433991616301895	-1.2063518849850268	1.0374381092825542	5.784554542215778	9.139851309142529	0.8701648244083615	0.9798711755233489
ID268161	268161	0	0.9654616713523865	63.065390336019036	10.85612622562185	0.0	35.0	35	1.3468658029234521	1		21497.99833333334	21737.0	15080.0	26453.0	1.2898799E7	2456.4152141901272	-0.9811029845548435	-908.7566894800833	-0.00389895518533439	0.0047064280137930955	1.383138710206637	1.3202080156184683	1.9924335321228042	1.0476672568592822	5.698998271254486	9.008042338871173	0.8825667297598092	0.977977161500816
ID275852	275852	0	0.962798535823822	61.75404610741534	10.71562367997648	0.0	96.0	96	1.3401089084486022	1		21452.708053691265	21707.0	14667.0	27597.0	1.2785814E7	2607.7940860613157	-0.9808515275532351	-842.7678518447854	-0.008032280013023325	0.002251681747462544	1.4246296836380488	1.2822472386519033	-0.26981528223139756	1.1110413348488393	5.641960757280295	8.872832800523204	0.9005655500737023	0.9729508196721312
ID271757	271757	0	0.9599560499191284	59.98389939348184	10.261876257079846	0.0	64.0	64	1.3156117601405828	1		21424.12326388889	21677.0	14989.0	27533.0	1.2340295E7	2483.18190975883	-0.980870232187275	-884.7618216668943	0.006120083716140367	-0.006176594259234188	1.3843953899960417	1.2903221271499838	0.995847197236839	1.07290680432943	5.437576332206114	8.891017995612584	0.8643950119220245	0.9605373635600337
ID271497	271497	0	0.910537838935852	61.07257913744308	9.358396847040819	0.0	62.0	62	0.9747529463525509	1		22055.287096774202	21581.0	17180.0	28948.0	6837139.0	2771.282355635199	-0.9805172317676658	-801.0626826076968	-0.0030589357680696778	0.011358026616101698	1.0100153571115593	0.9220689628558432	0.5141801741576487	1.095379410649858	2.9849632313159464	8.174353265211105	0.5613607517904354	0.8945868945868946
ID267913	267913	0	0.957795262336731	62.491752446906204	10.668126306845414	0.0	33.0	33	1.3202037872267145	1		21557.596187175033	21811.0	14332.0	27377.0	1.2438733E7	2524.3118193489645	-0.9810003560164566	-881.8831186523701	9.649591259932877E-4	1.9079648426156143E-4	1.400131605835298	1.2662612967529543	-1.1057280512350662	1.105720919865137	5.475601341522252	8.630179976550668	0.9238510990313339	0.9770992366412216
ID270731	270731	0	0.9573148488998413	61.751745680038624	11.03330992543444	0.0	56.0	56	1.33501879502399	1		21449.160136286173	21565.0	15228.0	27117.0	1.2590657E7	2472.76034596538	-0.981075303558237	-899.3560925898344	0.003664781542962551	0.005119104606481564	1.3889340872787013	1.2916799672779218	-0.7907536869633395	1.0752927369507264	5.599182621799653	8.80131013392066	0.9083220298332311	0.9743589743589743
ID264849	264849	0	0.9262293577194214	62.535634479239036	11.773150084306145	0.0	8.0	8	1.2489471673958055	1		21298.094777562852	21407.0	15497.0	27322.0	1.1011115E7	2269.354086448824	-0.9810480384139749	-971.6382280991897	0.02259775259663632	-0.0036706979662692895	1.2807527212663103	1.2013100032463	-1.1381932354671596	1.0661300728415914	4.900473075615832	11.470364556320687	0.46805127142942254	0.9107773851590095
ID270483	270483	0	0.9488576054573059	62.288477954847636	11.019291486498565	0.0	54.0	54	1.3310463604729177	1		21449.264505119467	21596.0	15416.0	26920.0	1.2569269E7	2415.331188206054	-0.9809800288207672	-916.0433422427196	0.001594024516579851	0.00627914024044558	1.3824341438913852	1.3103678743051304	-0.9679642634953527	1.0549969752764814	5.565910738648054	8.96915414853957	0.8694470235291363	0.9709784411276947
ID266652	266652	0	0.9927050471305847	58.75945849673506	11.12002408947572	0.0	23.0	23	1.3219216848789075	1		21507.7060869565	21651.0	13654.0	29101.0	1.2366931E7	2786.290571468859	-0.9810798096655889	-800.5279882927034	0.014753293696522583	0.024182234734315702	1.3657790357713688	1.3209097637510678	2.4479322177133995	1.0339684611709457	5.489860720015791	8.635782769715806	0.9250554621510053	0.9838160136286199
ID264605	264605	0	0.9492505788803101	62.2139681708566	11.51030282845183	0.0	6.0	6	1.3063792828444187	1		21269.085106382983	21520.0	14448.0	26950.0	1.1995764E7	2510.170407381527	-0.9809760067545457	-873.8407665124339	0.002130980983188793	0.012831271438606863	1.395013110159955	1.2527658217562352	-1.026045345019063	1.1135465910175497	5.36152631357387	9.080049818290345	0.8171877414066059	0.9431438127090299
ID270233	270233	0	0.9550416469573975	62.308409095775104	10.969590414342843	0.0	52.0	52	1.3259214570600333	1		21412.15834767642	21544.0	15256.0	26733.0	1.2440464E7	2405.1947521089523	-0.9810527803800667	-921.9069273089268	0.006723556959566652	-0.0011741695675949687	1.3830299000304687	1.2969800954309143	-0.7837479233329243	1.0663462800259589	5.52313260316741	8.662041419642478	0.9250278792204836	0.9797639123102867
ID267673	267673	0	0.9595007300376892	61.926769480676235	10.7046370377411	0.0	31.0	31	1.3344520283692716	1		21580.54499151103	21779.0	15500.0	27822.0	1.2710941E7	2494.449799618998	-0.9809688236967342	-891.8816079801359	0.0016655546977263275	0.003729539947522913	1.410974180371906	1.281389347048004	2.1695668856778725	1.1011283835178063	5.594429495635141	9.04599235082136	0.8591188274809144	0.9608163265306121
ID276122	276122	0	0.9443987011909485	61.45087102192244	10.43812125186015	0.0	98.0	98	1.3011572261679587	1		21451.100178890865	21651.0	14341.0	27170.0	1.1991165E7	2446.9788396222616	-0.980872315600569	-899.0822682688655	0.0024416978212655907	-0.003977462315859908	1.3657449608007974	1.288771038586117	-0.04682586399139651	1.059726607682872	5.3187481780932195	8.64112569744836	0.8951146136101902	0.9781468531468533
ID276389	276389	0	0.968880295753479	60.97362013021282	10.286753406050064	0.0	100.0	100	1.3276319563182917	1		21452.506024096394	21652.0	14189.0	27969.0	1.2463906E7	2571.8335674515456	-0.9810627832641056	-864.262797758191	-0.001076345212753576	0.005123639233536645	1.3559017350542186	1.3366682660188973	0.2918301598287403	1.0143891117372046	5.537391981660957	8.844702289191893	0.8895056132512416	0.9724540901502504
ID266913	266913	0	0.9574899077415466	58.85787652827167	11.260301704062302	0.0	25.0	25	1.3652748454737222	1		21496.78409090908	21678.0	14812.0	28413.0	1.3242019E7	2466.956626206446	-0.9810531272426026	-902.3955901543943	0.0063537430434330465	-0.001397424786424583	1.4251736654889287	1.340021241440427	-1.5504216773559631	1.063545577797684	5.855851434683513	9.116114530825225	0.8854832865812433	0.9723756906077341
ID277420	277420	0	0.9179847836494446	60.58417673253163	9.95989582570824	0.0	108.0	108	1.2918214483565411	1		21399.384754990926	21532.0	15179.0	27969.0	1.1791061E7	2383.2104932906805	-0.9809447520072615	-924.4827742061487	0.001551463216967288	0.0025844883184323333	1.3237160399075227	1.2695577438669021	0.06959601799922979	1.0426591829337843	5.242698159460973	9.119300475112187	0.7922124572783532	0.9508620689655166
ID276908	276908	0	0.9263384342193604	60.65460902836289	10.111908772955394	0.0	104.0	104	1.2871281669074133	1		21400.047531992674	21637.0	15172.0	26974.0	1.1705826E7	2234.975585891587	-0.9810101325551741	-989.2897515841083	-0.001720618346095386	-5.658440873740733E-4	1.3435266694679509	1.2520035841148853	-0.2335007047063788	1.0731012966051279	5.204673150144847	8.966427807611035	0.8135128419874468	0.954664341761116
ID269998	269998	0	0.906014084815979	62.53946837861459	10.713592366002745	0.0	50.0	50	1.2906497279808742	1		21401.209764918636	21497.0	16400.0	26982.0	1.1834869E7	2067.454669634	-0.9810552709015083	-1072.1051922951954	-0.003546783267813902	-0.004884906212543516	1.3786850480322506	1.2299069721916034	-0.9893042263794495	1.1209669342515682	5.233191907131946	9.043587878660828	0.8040721109263544	0.9582245430809399
ID275631	275631	0	0.9324755668640137	61.08036667774707	10.101337444310401	0.0	94.0	94	1.3081153358134865	1		21368.400709219863	21615.0	14867.0	27195.0	1.2051778E7	2334.7048274528515	-0.9810992377980555	-950.1751185712893	1.1834483227258524E-4	-0.006540854556864242	1.3568271258700344	1.283881584457645	-0.250783889656066	1.0568164091575503	5.37578569206742	8.526455994500191	0.9292117676439426	0.9851916376306623
ID274095	274095	0	0.9095373749732971	63.043581400420265	10.076270126030707	0.0	82.0	82	1.3423649856492388	1		21386.828282828286	21504.0	15751.0	27850.0	1.2703776E7	2215.8234768168913	-0.981038008152116	-998.718504417882	-0.0010813700546256466	0.004057017329161281	1.3932605000500922	1.3036289693231609	1.502896724487857	1.0687553996084236	5.6609732619383575	8.886048315640473	0.9009146042312672	0.9714518760195758
ID276648	276648	0	0.9233205318450928	60.86346643835956	10.168643546300498	0.0	102.0	102	1.284775096992723	1		21427.961608775153	21636.0	15200.0	27682.0	1.1721095E7	2290.8741442247024	-0.9809406025457401	-962.8157122321859	0.0024474744223848084	1.6007002614923328E-4	1.3504846658066738	1.2438476870078734	-0.20122098325291163	1.0857315408571608	5.185660645486784	8.954998754153499	0.8126113748015511	0.9620811287477953
ID267433	267433	0	0.9268821477890015	61.47437231994919	10.452635631264844	0.0	29.0	29	1.3264918685542866	1		21467.323024055	21738.0	15482.0	26287.0	1.2493982E7	2325.8901848389687	-0.9811095630544096	-958.725295869611	0.0019385752133925893	-5.777166331763078E-4	1.397273599635274	1.2811567527244216	-0.9497593195948121	1.090634379176417	5.527885729331915	8.830822880285082	0.8907720312540004	0.9748533109807211
ID266410	266410	0	0.9885894656181335	58.937028797815366	11.698202174093336	0.0	21.0	21	1.3173356461303007	1		21411.287719298227	21530.0	13716.0	29623.0	1.2204434E7	2746.3703180929556	-0.9809755734558355	-804.0078799486893	0.0013698140270992686	0.002883211814385978	1.3623193004744814	1.2924434198866683	-0.6663360109000219	1.0540649435887417	5.451835710699669	8.9966517864291	0.8464295192936153	0.9622483221476509
ID282037	282037	0	0.8940560817718506	63.8631688401884	18.4965785370177	0.0	143.0	143	0.9448018620759047	1		22053.824324324312	21376.0	17439.0	29632.0	6527932.0	2798.64815239391	-0.980089189665106	-775.786589263808	4.7489328576732175E-4	0.0033205960968631406	1.0260234741648762	0.8627096143964336	1.111962250065746	1.1893033960015615	2.8043444370643407	7.200836877846973	0.6796342737264653	0.9218749999999993
ID266166	266166	0	0.971150815486908	59.270647720017486	11.883976720804625	0.0	19.0	19	1.3086935083658342	1		21298.031858407096	21321.0	14075.0	28756.0	1.2033388E7	2590.9451209067743	-0.9810915479024724	-853.0309926039155	0.00886238376881598	2.0288995161298117E-4	1.3498267486170379	1.2786633820784619	-0.5871637759178283	1.0556544963561092	5.380538818231939	8.865698510154607	0.86022035747673	0.9617672047578594
ID277687	277687	0	0.9244757294654846	60.72304828237934	10.797440730226832	0.0	110.0	110	1.2982470073013375	1		21468.048561151103	21641.0	15279.0	28177.0	1.1936235E7	2351.04832882789	-0.9809960295315353	-942.7225829001513	-0.012271757270090496	0.004120508342661233	1.3967803206682923	1.234200422886133	-0.278329160174569	1.1317289273017523	5.294982547270651	8.776576038371747	0.8638217947444883	0.9636678200692039
ID277175	277175	0	0.9534229636192322	60.806494498839534	9.680878051579205	0.0	106.0	106	1.3127335861392386	1		21352.03684210525	21622.0	14567.0	27300.0	1.2170661E7	2417.1208439768166	-0.9811050367193955	-917.3612584886404	-0.004408812352197267	0.00631696500974885	1.3725517855180271	1.2850710373122172	-0.1481212480698588	1.068074639973818	5.413810701383549	8.668027323597027	0.9054664996050455	0.9743370402053044
ID274353	274353	0	0.9375922083854675	61.43117038838898	10.477772030415082	0.0	84.0	84	1.3502315702779655	1		21438.479338842968	21700.0	15076.0	27302.0	1.297028E7	2431.519868146591	-0.9810428786142747	-912.5606727718204	-6.593913317291201E-4	0.003770444436952072	1.391854513766051	1.33352369125802	0.9412445020193688	1.0437418719220526	5.7275170282415795	9.381560305721226	0.817760452371485	0.9601593625498009
ID267186	267186	0	0.9660887718200684	60.19186530865699	11.20457048518783	0.0	27.0	27	1.3316145766612204	1		21528.00851788756	21657.0	14497.0	27495.0	1.2636941E7	2586.9460320936064	-0.9809837112635298	-858.5834579121305	-0.008017950936893985	-0.0020832407108872684	1.4111200926699958	1.2795502056548897	-1.1049903168055293	1.102825107161596	5.570663864812558	8.932228288642543	0.8773991098869974	0.9734219269102989
ID264371	264371	0	0.9789555072784424	62.0854670757746	9.913022883687182	0.0	4.0	4	1.373010175621986	1		21336.582400000003	21565.0	14555.0	27869.0	1.3335364E7	2645.6361535671435	-0.9810557031019193	-835.2950572790496	-0.001784630655881701	-0.008768952962966882	1.4736816026346007	1.3024583354983559	-1.442088225237106	1.1314616079989461	5.922395200986738	9.192006381501788	0.8808188782045724	0.9711613406079501
ID269501	269501	0	0.9182300567626953	62.92831899619722	10.624176786470452	0.0	46.0	46	1.309849087847818	1		21477.756183745612	21665.0	15732.0	27546.0	1.215641E7	2169.858605708447	-0.9809779586962323	-1020.9150305837578	-0.0037343805938775915	-0.0028783403972353094	1.3934903274357888	1.2449333941810554	-1.0982030253348574	1.1193292219078574	5.390045070560958	8.921479750129995	0.8509978690491615	0.9610169491525424
ID275386	275386	0	0.9263712763786316	60.93791885729928	10.052962352645137	0.0	92.0	92	1.293577038903878	1		21427.19782214155	21600.0	15535.0	27273.0	1.1806386E7	2263.3200253518908	-0.9810388470468359	-979.649840610318	-0.009143554822309533	-0.0022774616034246967	1.3528230063114852	1.2484193932850884	-0.043736422017551034	1.0836286376100497	5.256957537954524	8.903846210686003	0.8332763057445677	0.9642545771578029
ID269754	269754	0	0.9512235522270203	62.57202097039477	9.706440264669212	0.0	48.0	48	1.2729445034579379	1		21375.972014925363	21608.0	15295.0	26792.0	1.1457521E7	2280.578147956128	-0.9810082407484155	-968.3188104092894	-0.00355892934286231	-0.005741536523641785	1.373648819208327	1.1942700321202568	-0.7767519870595272	1.1501995212670693	5.090598122196467	8.863644717798683	0.8142429317499446	0.9494680851063825
ID282299	282299	0	0.9602129459381104	63.27379624547719	20.039894456597015	0.0	145.0	145	1.3299091997694081	1		21249.83589743588	21379.0	14683.0	27174.0	1.2431154E7	2612.8480197658073	-0.9810407280255441	-841.6602330674599	-0.01901530477560164	0.007103075596207734	1.4143532535014356	1.279019284307828	-0.8899609444274099	1.10581073393811	5.556404486319009	9.015331164950435	0.8590933321557059	0.9741666666666668
ID274880	274880	0	0.9573372602462769	60.95383946852741	10.412861872716054	0.0	88.0	88	1.3412374214135976	1		21481.921140939598	21744.0	14195.0	27515.0	1.2803225E7	2564.306272853866	-0.9809891718706455	-864.5625054626703	6.449659786070008E-4	0.0012875376939086576	1.411527432670671	1.2891834154352664	0.15855369405108424	1.09490039646073	5.6514670096093385	9.127981241300844	0.852357099728138	0.9635332252836302
ID275137	275137	0	0.9636476039886475	60.93209079751408	10.184054087981032	0.0	90.0	90	1.345742009817539	1		21468.81438127092	21709.0	14572.0	27320.0	1.2838351E7	2468.2667123870397	-0.9809376422311287	-895.1807913457413	0.0026093004147036596	0.013244628450015028	1.4156689003065543	1.3160252355318005	3.139863097854481	1.075715618579676	5.689492018925462	8.79263249602631	0.9247950866897046	0.9795417348608837
ID274626	274626	0	0.9493114948272705	60.67885245005201	11.126228136611719	0.0	86.0	86	1.3384143548834102	1		21482.827702702714	21698.0	15684.0	26465.0	1.2717834E7	2456.7849688409783	-0.9810988758174922	-907.7775481743057	0.0029094050131583853	-0.0048110884830572945	1.4058168303367111	1.3038219934777604	0.02701071193754112	1.0782275781273591	5.627701378786759	8.947607020435914	0.8833383900162393	0.9777043765483072
ID265935	265935	0	0.9346746802330017	59.65884838288957	11.980720957620052	0.0	17.0	17	1.2888901501647725	1		21311.52909090909	21382.0	14722.0	27929.0	1.1721341E7	2334.025786024254	-0.9809671241887801	-941.2153386257104	-6.274511216531302E-5	0.006683285849508681	1.399529550538221	1.2088086029723155	-0.5489181555451897	1.157775968087045	5.218932528638392	9.119680174286666	0.7885556183172715	0.9506493506493507
ID269259	269259	0	0.9471676349639893	62.61243500784957	11.140040328429139	0.0	44.0	44	1.3401089084486035	1		21467.80471380472	21579.0	15239.0	26936.0	1.2751876E7	2427.488216460998	-0.981024195607957	-914.4080171777942	-0.0027952361528852834	-0.0016191448633593503	1.4133190980462107	1.2977838372052595	1.7090396315698475	1.089025042174784	5.641960757280305	8.91774060680371	0.8915182822934204	0.9689795918367347
ID264146	264146	0	0.9515755772590637	63.12242356790837	8.990924833724119	0.0	2.0	2	1.3491105808192345	1		21318.22388059702	21571.0	14388.0	27146.0	1.2854889E7	2491.492714846481	-0.9810727105571292	-887.0215373166998	0.002018557130326847	0.0010343238457143722	1.385775717201202	1.3291594703943435	1.1200065451171026	1.0425955260207123	5.718010775912549	8.9745126670853	0.8921401476814003	0.9733009708737869
ID277971	277971	0	0.9564765691757202	61.376001613047706	11.139269737263815	0.0	112.0	112	1.315036629288994	1		21457.13684210529	21684.0	14344.0	27742.0	1.2230568E7	2574.823090933994	-0.9809812809452131	-859.6740721196925	-2.7991861671967065E-4	0.010531945205792294	1.3724580953022227	1.2694356195360492	0.08515097381829248	1.081156124958764	5.4328232060416015	9.133215521934314	0.8184422194178353	0.9572864321608038
ID278238	278238	0	0.972017765045166	60.72978661281909	12.003826429950182	0.0	114.0	114	1.3663825737253044	1		21431.17961165047	21666.0	14602.0	27609.0	1.3244469E7	2592.273823083936	-0.980943735638073	-851.1410298019681	0.004079111266905707	0.0022813677362942203	1.4241101653988548	1.3348540779320226	0.3627103467559829	1.0668658012455632	5.86535768701255	8.975625691642199	0.9149026801426545	0.9762658227848101
ID278751	278751	0	0.9829181432723999	62.7385007523505	14.23505476173875	0.0	118.0	118	1.361946254957453	1		21343.03583061889	21669.0	13560.0	27544.0	1.3104624E7	2747.986220764839	-0.9809706000848174	-800.7603060830473	0.001110049944693755	0.0034987430051929163	1.3951833564235314	1.3434204778897567	0.30973884862454343	1.0385306606425144	5.827332677696421	9.035341111765279	0.8969961314632061	0.9815852682145713
ID263908	263908	0	0.9448621273040771	63.18092857299746	8.881655254669518	0.0	0.0	0	1.3474273479980579	1		21283.261666666676	21521.0	14510.0	26812.0	1.2769957E7	2447.540923215635	-0.9810488354374924	-900.3117991999159	0.004678377351117395	0.001433223293353199	1.4008866387785097	1.3187709930888698	1.259093372329184	1.0622667969798956	5.703751397419002	9.348409605927062	0.8201532046870929	0.956175298804781
ID279013	279013	0	0.9810935854911804	63.065567929613614	14.188161942131428	0.0	120.0	120	1.3613906986402486	1		21249.924959216976	21518.0	14394.0	27248.0	1.3026204E7	2567.260583993059	-0.9810785189168312	-858.3533022619698	-0.0016184456113937857	0.0025810020693613745	1.3832362305241939	1.3640854416203818	-1.3955980704834474	1.014039288390222	5.822579551531895	8.911293353162893	0.9213906773693629	0.9792166266986408
ID278503	278503	0	0.9634878635406494	62.28476555976663	12.847294979469638	0.0	116.0	116	1.3463040236277224	1		21325.018333333333	21581.0	14237.0	26853.0	1.2795011E7	2621.1233509124254	-0.9810680894522932	-843.2117613281272	-0.007889958214044307	2.334377456208735E-4	1.4016050629070635	1.317509645443528	-0.46285548632524764	1.0638290715778598	5.694245145089982	8.800103022573715	0.9239968939015798	0.9819672131147539
ID269025	269025	0	0.9637082815170288	62.30230297208353	10.49391291438775	0.0	42.0	42	1.3423649856492403	1		21446.69397993309	21725.0	14449.0	26673.0	1.2825123E7	2477.9890077662285	-0.981115651120165	-899.3094636719298	0.0039057096226678845	0.009169204857428333	1.3807641566327606	1.3390458813301513	1.9257572777049252	1.0311552246896634	5.660973261938372	9.18170663894328	0.8438284083801706	0.9698697068403911
ID279266	279266	0	0.9579940438270569	63.21333541765752	17.082090377785278	0.0	122.0	122	1.3350187950239896	1		21140.224108658742	21369.0	15268.0	26528.0	1.2451592E7	2356.5044057492755	-0.9813018030928923	-941.616791422743	0.00522794092481545	2.5164694467992723E-4	1.390430327147441	1.2931768027892903	2.514238447650668	1.0752051259722428	5.59918262179965	8.962678924802248	0.875908657957726	0.9639934533551556
ID268782	268782	0	0.9499632716178894	62.96768899515993	11.093901021734647	0.0	40.0	40	1.3395442954433647	1		21421.88006756757	21641.0	15459.0	26375.0	1.2681753E7	2466.4599107859094	-0.9810715811443649	-900.3261745147752	0.016759588691609265	0.006834858865854238	1.405702155521099	1.3065475003318665	1.6449663496434632	1.075890585810349	5.637207631115781	8.866071464467327	0.9011797825589852	0.9809760132340778
ID279541	279541	0	0.9698897004127502	62.79293623362783	16.67330568875014	0.0	124.0	124	1.3434916035442768	1		21208.436974789904	21450.0	14205.0	26701.0	1.261902E7	2573.9784964746814	-0.9810655028580103	-853.8429038097122	-0.002139055281705082	-0.002490041680268001	1.419119252532833	1.293801104496189	-0.37676621048591546	1.0968604429236775	5.670479514267399	9.07595575210776	0.8650573689762012	0.9667747163695298
ID280316	280316	0	0.9445232152938843	62.977583856885424	17.355469554132856	0.0	130.0	130	1.337283459578067	1		21178.374576271195	21400.0	15365.0	26103.0	1.2495241E7	2234.316451124772	-0.9811936741418071	-989.0738515991719	-0.0026210544026407964	-0.001624912250353953	1.3872691097931593	1.2997983990672752	-0.8323728810073827	1.0672955981394132	5.618195126457717	8.950011454400649	0.8813725093674823	0.9696472518457754
ID265208	265208	0	0.927661657333374	62.437268046396206	11.788832818454127	0.0	11.0	11	1.2935770389038779	1		21224.741410488237	21415.0	15632.0	26886.0	1.1737282E7	2218.781297399879	-0.981038960848651	-989.8788092659236	-7.304726625244556E-4	-0.011402994562395897	1.3886952806213728	1.2277212098531813	-0.6868995593436731	1.131116143857645	5.2569575379545235	9.14800831318149	0.7893892938208941	0.9485420240137219
ID268537	268537	0	0.9482601881027222	63.146321997448574	10.973413450379304	0.0	38.0	38	1.3507917161515854	1		21470.09136212625	21667.0	15573.0	26472.0	1.2924995E7	2446.7757669775715	-0.9810544384177151	-908.7728449585488	-0.0012000800491614137	0.00102400459181503	1.4159389367067658	1.3027294130128029	-0.9785047046164741	1.086901794465625	5.732270154406098	9.052384274929317	0.8790438723569043	0.9694533762057879
ID280570	280570	0	0.8923166990280151	62.6956571342665	17.877678486648776	0.0	132.0	132	1.2894769428881674	1		21119.701818181802	21302.0	16338.0	26263.0	1.1615836E7	1878.1841922249876	-0.9810779773624738	-1166.0456852635646	-0.023295516374269472	0.1258049859436124	1.5583505929272357	1.1673098478259556	-1.3846329355783618	1.334993100443357	5.223685654802909	10.228862774108439	0.6273822015833636	0.8993453355155477
ID279803	279803	0	0.9048565626144409	62.87601308830739	17.126743570198247	0.0	126.0	126	1.2982470073013364	1		21128.915619389576	21227.0	15908.0	26215.0	1.1768806E7	1983.9193246581367	-0.9813239775282139	-1119.2090655489178	3.35092040720423E-4	-1.814859220625829E-4	1.3508749356355345	1.2642414744591732	-1.1793710891427875	1.068526039468387	5.294982547270641	8.73571736498373	0.8719212217363606	0.9653379549393406
ID264967	264967	1	0.9544775485992432	44.195483784952124	17.15998943647118	0.0	9.0	9	1.3932468277925318	1		20855.975155279517	20971.0	14362.0	26792.0	1.3431248E7	2406.3915402745574	-0.9809319864999189	-891.7182395361008	-0.04043900207896991	-0.0016055424424085759	1.3604530720955526	1.1928555486101289	-0.8966273535169795	1.1405011056709273	6.098260869073823	14.446117628944538	0.36720921308363597	0.8769651401230348
ID265088	265088	1	0.9486762881278992	44.00841847346814	16.656345230366373	0.0	10.0	10	1.4527866438605872	1		20751.97844827586	20865.0	14092.0	27029.0	1.4443377E7	2299.405405368938	-0.9810536764422836	-934.6344295589341	0.002414759910292509	0.0018613169981679554	1.5746221004901635	1.3656913448428691	2.395071516004112	1.1529853406747137	6.630610999499601	11.110673066261782	0.674967212091663	0.9419311276164755
ID268289	268289	1	0.9470577836036682	40.672445629856625	16.504951662144357	0.0	36.0	36	1.4501807464373149	1		20937.140804597708	21062.0	14368.0	26677.0	1.457225E7	2263.986568013498	-0.9810640991274708	-958.2634763182639	0.02127761964382316	-0.011843412754178767	1.5867448359053373	1.345475611418872	2.476234152306896	1.1793189132815531	6.606845368677023	10.487997971367408	0.7547772770810416	0.9559834938101789
ID268162	268162	1	0.9680511951446533	40.60158144636965	16.38250466831891	0.0	35.0	35	1.4600584136458132	1		20963.72443181818	21117.0	14314.0	26790.0	1.4758462E7	2271.868268393399	-0.9811189694404641	-958.9837977239209	0.01465917163616915	-0.008869277695910656	1.562664626534146	1.3875638525796923	2.4110571501715814	1.126192948619204	6.697154765802824	10.52265648074222	0.7600626887734913	0.9501011463250169
ID270604	270604	1	0.9834780097007751	39.07703893244168	14.13146792877128	0.0	55.0	55	1.4847198353841882	1		20994.295735900945	20989.0	14744.0	28173.0	1.5262853E7	2577.2863319123526	-0.9810501106578388	-843.4379705580693	0.01527127992364489	0.0044272720469051546	1.5121201495363013	1.4536547673904618	-0.4786725645437514	1.0402195785804038	6.925304821699582	10.41162398823857	0.8028082137803412	0.9610817941952503
ID270732	270732	1	0.9533405303955078	39.37085186792643	14.145239308346065	0.0	56.0	56	1.5009356865413876	1		20994.33020134228	20959.0	15042.0	28111.0	1.5640776E7	2489.4402636545406	-0.9810953188893462	-875.3306936715101	0.015647952079125487	0.018195360834415763	1.57545740696154	1.4435500284181135	-0.8127069374304006	1.091377074536152	7.0774048589640906	11.028646270206512	0.7312055664690117	0.9563262684649971
ID271500	271500	1	0.9677842259407043	38.989805893380556	13.871373567895956	0.0	62.0	62	1.4948753561926613	1		20947.89459459462	20946.0	14611.0	28477.0	1.5501442E7	2462.2606755462584	-0.9809633278119788	-876.7950457660374	-0.00675442126783617	-0.005353264944564909	1.5718346960770382	1.4476384731996856	-0.43915757133795186	1.0857922921893919	7.020367344989901	10.105554983828196	0.8638719301823855	0.9672560576293391
ID271245	271245	1	0.975716769695282	39.419280708092145	14.022026435681006	0.0	60.0	60	1.5099805766980785	1		20979.667110519305	20956.0	14548.0	28635.0	1.575573E7	2525.795474638338	-0.98112029633992	-863.2915589163853	0.0077444755057188884	0.005582172038896348	1.5734052237368952	1.4745857226770263	-0.37446300799643356	1.0670150941652057	7.162961129925372	10.6904347425232	0.787610912727537	0.9556119213696895
ID267790	267790	1	0.9599030017852783	40.41484291378142	16.222154764991817	0.0	32.0	32	1.4574655179508385	1		20980.69132290185	21080.0	14669.0	26599.0	1.4749426E7	2254.4414909067273	-0.981134938023353	-968.013304041115	0.004752508856228674	0.0012611840894961894	1.595198314640875	1.3507813202656482	2.499740594099489	1.1809449025599192	6.6733891349802406	10.683462141488926	0.7347376303075711	0.9499323410013534
ID271758	271758	1	0.9621716737747192	38.71521014167407	13.850418363342827	0.0	64.0	64	1.5019433641886613	1		20941.144966442953	21045.0	14528.0	27864.0	1.5601153E7	2404.455196252249	-0.9811056758158178	-904.4783075421681	-0.006080835733640849	-0.006786623355429055	1.5577663523650978	1.4696950675067346	-0.14981081830345355	1.059924869318485	7.086911111293117	10.376966394280592	0.8270390749384464	0.9508928571428568
ID270991	270991	1	0.9178029298782349	39.5688691228548	14.33140470918365	0.0	58.0	58	1.4667784914184219	1		20933.816901408456	21048.0	15478.0	26732.0	1.486301E7	2311.9547722884736	-0.9810454895734042	-937.2936113255602	0.004846016425489096	-0.0023221442082718177	1.5133798060199866	1.4296113826400205	-0.6207237170733879	1.0585952409145438	6.758945405941525	10.074167934243887	0.8368939536355573	0.9601620526671168
ID271368	271368	1	0.9738259315490723	39.13175118944567	13.937901445269766	0.0	61.0	61	1.519469550838681	1		20990.223097112885	20970.0	14281.0	28453.0	1.599455E7	2549.4255177451655	-0.9810077876575817	-850.5534676795811	-0.005177129495375333	0.01644629608503115	1.573962551812032	1.4940281868273038	-0.4903673374105217	1.053502581604217	7.253270527051176	10.284810564785271	0.86169018472947	0.9658227848101271
ID272008	272008	1	0.9424991011619568	38.968638494588156	13.724403548751619	0.0	66.0	66	1.4652304398088272	1		20859.336146272864	20977.0	15226.0	26051.0	1.4830988E7	2237.501132790976	-0.9812341612614645	-974.9265423348945	0.027355632543378028	0.012492551465418828	1.5262857219240091	1.413005411406683	2.639333909916544	1.080169764109079	6.744686027447978	11.487824750448665	0.642237999828366	0.936015831134564
ID267914	267914	1	0.9440767765045166	40.51618567074535	16.312050685315857	0.0	33.0	33	1.4402353361229012	1		20968.935766423318	21092.0	14402.0	26470.0	1.4363721E7	2245.70704269257	-0.9811195206723763	-970.425466319068	-0.0047836227179469904	-0.013574171279757252	1.545431847274301	1.370911177531913	2.46187032786114	1.1273026820428893	6.516535971551217	10.418412236329026	0.7544380531614427	0.9474775397373876
ID271882	271882	1	0.9621665477752686	38.51901581072945	13.907128836729049	0.0	65.0	65	1.4887903566220477	1		20941.724043715833	21033.0	14424.0	27676.0	1.5329342E7	2407.203770950722	-0.9810624509311929	-901.3686640146364	-0.0028579305664923503	0.01283679053328251	1.5469461729724225	1.4386207224232246	-0.29708904521361745	1.0752981302582196	6.963329831015708	10.549004259289122	0.7863282805465512	0.9669966996699669
ID268043	268043	1	0.9431666135787964	40.56665591281145	16.37240766599723	0.0	34.0	34	1.4439074044952316	1		20952.08746355685	21048.0	14379.0	26561.0	1.4373132E7	2252.3665499981653	-0.9811344426168128	-967.5582178437047	0.021058008229471254	0.023508445029852096	1.5516511659084653	1.3163053118673678	-0.6590383641672819	1.1787927556922382	6.549807854702831	11.142040909079427	0.6629929745037927	0.9457789979409745
ID270356	270356	1	1.0	38.2188338063859	14.142743314977512	0.0	53.0	53	1.4989182989541772	1		20987.476383265857	21001.0	13546.0	28351.0	1.555172E7	2740.313712766099	-0.9809911820205235	-790.4964495195035	-0.012108760193660568	-0.010314484616043068	1.5548963046064617	1.468907763976159	0.696326446557897	1.0585391014596737	7.058392354306008	10.177246590391622	0.8563574198170095	0.9693211488250653
ID270484	270484	1	0.9949957132339478	38.71506662378395	14.030573500923522	0.0	54.0	54	1.513983182995444	1		21016.315231788103	20972.0	13962.0	28079.0	1.5867318E7	2675.713588594533	-0.9810966053184792	-815.3027673585109	0.002582017376873104	-0.0038825251630930746	1.5585647425942653	1.4857928295150822	0.1988028128855473	1.0489785060430892	7.200986139241499	10.10674857213557	0.8858881968853157	0.9730250481695568
ID264726	264726	1	0.9401822090148926	44.91537383546619	17.49782881015053	0.0	7.0	7	1.5064695724329624	1		20711.35333333335	20805.0	14715.0	27026.0	1.5533515E7	2290.2700213839466	-0.9811434391135336	-941.0697234953127	-0.0021017027626233165	-1.8634326159387666E-4	1.5645817862785574	1.4720677404729452	3.0213143515010286	1.0628463237540204	7.129689246773762	10.177172172311938	0.8650201451219353	0.9689922480620153
ID271638	271638	1	0.9598487019538879	38.78398370726662	13.907452040363093	0.0	63.0	63	1.498918298954179	1		20947.465053763437	20970.0	14552.0	28040.0	1.5584914E7	2398.136829811254	-0.9810719207173959	-905.4861479490131	-0.008121284353100326	0.017526541785493736	1.5663024594770516	1.4619199040681292	-0.36066052631869855	1.0714010084399657	7.058392354306026	10.285023191343242	0.8385039430241424	0.9680573663624508
ID272144	272144	1	0.9284363985061646	38.79866413449893	13.77599404718952	0.0	67.0	67	1.4590218083226307	1		20868.936079545445	20992.0	15100.0	26082.0	1.4691731E7	2265.9159042107676	-0.9811176621012344	-957.0879441453487	0.009420222416183238	0.025141373990556937	1.516639061537674	1.4118311322946313	-0.31024112703593826	1.0742354569506478	6.68764851347379	10.765357916794173	0.7251475044951048	0.9513184584178505
ID264850	264850	1	0.9232650995254517	44.66332757368386	17.18212137704719	0.0	8.0	8	1.4984135276655917	1		20674.36522911049	20770.0	14784.0	26663.0	1.5340379E7	2260.1715381685635	-0.9810687121558992	-948.0692154567349	-0.011478999194740797	-0.002246430442432524	1.5681920222851005	1.465471005527263	0.22513548163925304	1.0700941993191324	7.0536392281415035	9.984888704433857	0.8890714212074038	0.9737532808398948
ID270867	270867	1	0.9445513486862183	39.58640667818238	14.192083346535766	0.0	57.0	57	1.48063812364659	1		20987.153526970968	21010.0	15015.0	27898.0	1.5173712E7	2477.6367755650294	-0.9811800014991127	-883.2324157771022	0.005435441997778363	0.02066845637355741	1.5646036927541613	1.4257616119200278	2.389420340746034	1.0973809924978688	6.887279812383447	10.502814561361646	0.7845961927902224	0.9482984293193717
ID271123	271123	1	0.9399503469467163	39.72577979902288	14.181586979832122	0.0	59.0	59	1.4984135276655914	1		20968.150943396206	21006.0	15245.0	27776.0	1.5558368E7	2456.720640705838	-0.9810886747848805	-885.5654300059114	0.008628484522586062	0.004350963263976262	1.5610569854013234	1.4490231007258303	-0.6807441711793001	1.077316838233548	7.053639228141501	10.587232403725547	0.7907846198973659	0.9561855670103093
ID272796	272796	1	0.9151852130889893	38.33223435671562	12.654697312912301	0.0	72.0	72	1.4938629108640604	1		20938.903663500696	21022.0	15192.0	27042.0	1.5431972E7	2159.8052316828243	-0.9810832661254475	-1005.6087873867009	0.006676370490764505	-0.007046007055975754	1.559745670354082	1.4606624713367276	-0.6013841317443256	1.067834425106218	7.010861092660856	10.28985808172173	0.8320749670875822	0.9615384615384617
ID266653	266653	1	0.9373727440834045	39.98574679562068	15.779585829015483	0.0	23.0	23	1.4968981925120726	1		20926.3157894737	21059.0	14544.0	26612.0	1.55064E7	2205.541121353235	-0.9811627043535143	-988.3939732678654	0.002322294677254129	3.548025603521909E-4	1.5388955334529304	1.4772530862237445	-0.38848141553112636	1.0417277498378836	7.039379849647954	9.890221895185505	0.9043409436105571	0.971784776902887
ID275741	275741	1	0.9816266894340515	37.782838823375656	18.497686904075966	0.0	95.0	95	1.4312782341646548	1		21199.92296296295	21052.0	15084.0	28965.0	1.4309948E7	2564.2043831733795	-0.9808220658765182	-845.6682886677254	-0.011231060721429171	-0.0035665640869261732	1.5746201555314818	1.3074118442088662	-0.8336351274903575	1.204379601199274	6.435732826754444	12.001331858585253	0.5614989915688855	0.9210884353741495
ID264606	264606	1	0.9183655977249146	45.13141600157119	17.809870424952216	0.0	6.0	6	1.4963927397904155	1		20724.603238866403	20829.0	14741.0	27795.0	1.5356931E7	2246.410167882943	-0.9811254980409182	-959.1272417005242	0.005215392575091962	0.0034039136961025213	1.5833225998278582	1.4583224054962647	-0.2889223706495586	1.0857150612652462	7.0346267234834405	10.15951495124327	0.8564558378111902	0.9666884389288046
ID272280	272280	1	0.9364017844200134	38.81491827683998	13.741721634444025	0.0	68.0	68	1.471412874187154	1		20869.312849162023	21003.0	15044.0	26051.0	1.4942428E7	2282.8671231564304	-0.9811989550889241	-954.185036733189	0.004522117192016574	0.007262923640296696	1.5165317258839148	1.436869670247052	-0.6840809847000398	1.055441392693024	6.801723541422171	11.05820110444585	0.6989721507138038	0.9540000000000002
ID266521	266521	1	0.9450030326843262	39.95620850288307	15.872946102511548	0.0	22.0	22	1.4837004601624815	1		20911.35123966944	20989.0	14487.0	26427.0	1.5181641E7	2196.4732940859863	-0.9811808607711723	-992.7399016186895	5.69882331879735E-4	-0.002781470437226373	1.5241051966270296	1.4682552131012554	2.88833737135071	1.0380383349075994	6.9157985693705415	9.897097633678543	0.8872305559765121	0.9706470980653769
ID267674	267674	1	0.9336125254631042	40.23538784488849	16.296813483841383	0.0	31.0	31	1.4333908231139445	1		20979.918008784774	21114.0	14680.0	26496.0	1.4329284E7	2205.48486945538	-0.981129151405881	-989.1552243174671	0.016147917133106447	0.01050861371106081	1.5535193223452795	1.3046136364248848	2.4313738729125824	1.1907888120826995	6.454745331412513	11.01611383746162	0.66839338917441	0.9339752407152679
ID270234	270234	1	0.949666440486908	37.709171562895015	14.727976056668723	0.0	52.0	52	1.5089782662147835	1		20947.419098143208	20981.0	14776.0	27549.0	1.5794354E7	2427.9432640500886	-0.9811294984314537	-897.149610980648	0.0051203294209764705	0.01665966055659187	1.585645993546181	1.4473679195195006	2.6215454391268898	1.0955376115235345	7.153454877596342	11.361831574154365	0.6963522960693125	0.9573791348600511
ID272932	272932	1	0.9190553426742554	38.44536211696393	12.13526074582861	0.0	73.0	73	1.4291625223884499	1		21010.181008902055	21135.0	14955.0	27007.0	1.4160862E7	2217.22984869787	-0.9811068871709901	-984.1513201343746	0.0241184456569206	-0.007408139351920172	1.489967355022976	1.3169020826489324	-0.7386243673093661	1.1314184817947321	6.416720322096384	12.76918456455279	0.49453455879850544	0.8946322067594437
ID273060	273060	1	0.9132490158081055	38.04635994142781	11.90497304926834	0.0	74.0	74	1.5044596054638935	1		20970.661333333337	21066.0	15087.0	27146.0	1.5727996E7	2167.07428296819	-0.9811453643019271	-1007.1253664663627	0.01614580377118617	0.006575346870024441	1.5591287911210345	1.4883939560981885	0.033077537566927946	1.0475242691849387	7.110676742115693	9.864460075517615	0.9182779601814408	0.9784172661870505
ID273188	273188	1	0.9241786003112793	37.84429228857186	11.676298920170272	0.0	75.0	75	1.493356430798355	1		20958.036684782583	21042.0	15058.0	27308.0	1.5425115E7	2194.010844642182	-0.9811962098892096	-996.9015908198857	-0.004085230681450453	1.22351544962468E-4	1.5390278575797902	1.479701611762633	2.4431652147365623	1.0400933846023777	7.006107966496347	9.960280747692973	0.8874492563283143	0.9722955145118731
ID267301	267301	1	0.946615993976593	40.17203093139183	16.044396849359405	0.0	28.0	28	1.3264918685542872	1		21032.118556701033	21204.0	14645.0	26872.0	1.2240693E7	2403.8517051481194	-0.9809351348145726	-900.3510931851267	-0.052084341149309404	-0.029369104223542428	1.3347367581198124	1.170244110930347	-0.786971961364	1.1405626788915804	5.5278857293319215	15.08174465783413	0.3053976940593247	0.7960301163586592
ID270119	270119	1	0.9621244668960571	37.557887051172095	14.751342866642064	0.0	51.0	51	1.5114827961808877	1		20950.14172185429	20975.0	14774.0	27502.0	1.5817357E7	2408.345658081651	-0.9811089763854376	-903.5660401295041	0.04164658713557712	0.014745655341828067	1.5991920452954955	1.4916473031401258	0.0792036705344461	1.0720979697606619	7.17722050841892	10.126157853245678	0.8795828786664532	0.9667093469910374
ID267040	267040	1	0.9399701952934265	40.18250668044401	15.95130821282555	0.0	26.0	26	1.4667784914184216	1		20918.282700421933	21010.0	14671.0	26777.0	1.4872899E7	2242.461933094151	-0.9811453066315624	-970.8336054131646	0.014632717686769764	0.019362092472612162	1.5528695579548515	1.3937346157799475	-0.5920906248723509	1.1141787972926613	6.758945405941523	10.374187450673366	0.7891882682857638	0.9524447421299389
ID272416	272416	1	0.9188178181648254	38.736381130248056	13.792380498430843	0.0	69.0	69	1.478081329952271	1		20908.57458563537	21078.0	15355.0	26336.0	1.5137808E7	2234.014708192628	-0.9810894051464029	-971.117520279509	0.00692453101087831	0.0031713266242138086	1.5356774799003803	1.432214139952648	-0.5883109848569669	1.072240132995163	6.863514181560872	10.721494306305498	0.750318683445205	0.9645958583834332
ID272545	272545	1	0.9377913475036621	38.7031340514788	13.816536175284323	0.0	70.0	70	1.4811489527539556	1		20906.607142857152	21004.0	15101.0	26640.0	1.522001E7	2254.3579040036398	-0.9811561791569124	-965.7392103120882	0.007731062687339899	0.005450330383741756	1.5172438518523186	1.440220287980083	2.6772140491993275	1.0534804047096584	6.892032938547967	10.587791001378118	0.7725853853831851	0.9583608724388631
ID266786	266786	1	0.9134520292282104	39.99823217251112	15.654820099533799	0.0	24.0	24	1.4708986638362462	1		20954.213687150845	21081.0	14976.0	26638.0	1.5003217E7	2201.565188394262	-0.9810671492208677	-986.3988026135498	-0.00448036034920225	0.0010744037286017807	1.5548998208076001	1.4222112145571768	2.642297175947931	1.0932973983697194	6.796970415257649	10.384635476596786	0.7920320040657696	0.948905109489051
ID266914	266914	1	0.9392326474189758	40.15623942327164	15.725771554506197	0.0	25.0	25	1.482170082797865	1		20961.760330578498	21065.0	14714.0	26834.0	1.5218238E7	2238.8787410134773	-0.9810748286761671	-970.7099643466795	1.5085847825454062E-4	-6.1146825532778E-4	1.5265931730768179	1.4608485633257102	-0.6060113033064114	1.0450043977189778	6.901539190877003	10.002623648684573	0.8668180879259152	0.963503649635037
ID267554	267554	1	0.954216480255127	40.25386442014945	16.058863483836898	0.0	30.0	30	1.365828821899634	1		21018.125806451608	21177.0	14814.0	26989.0	1.3031238E7	2339.4057356044154	-0.9808864561812676	-922.1380741432475	-0.07186085060059644	-0.03811202880312706	1.2897287689015624	1.1210476640993217	-0.809052302669048	1.150467379937644	5.860604560848034	16.019313685397158	0.28698848482012734	0.8364993215739492
ID266412	266412	1	0.9090739488601685	39.93706079946278	16.067796272102438	0.0	21.0	21	1.338979444355445	1		20886.22091062395	21019.0	14879.0	26430.0	1.2385529E7	2319.6745592676057	-0.9809166055333809	-925.6339229751128	-0.01820880797603165	0.01247123839703795	1.3398108952048604	1.1691127298212072	-0.5223119088751275	1.1460065920330524	5.632454504951266	14.724607903164568	0.32645256001202844	0.8189357290946786
ID277421	277421	1	0.9267268776893616	35.32322573666947	16.27852593028956	0.0	108.0	108	1.0666542178372818	1		22173.275401069513	21469.0	16498.0	30824.0	8292805.0	3306.4317915310794	-0.9794963843073358	-640.7264651198386	0.005382203165517344	-0.008868336734218664	1.1205461826483702	1.0476890964036514	0.060441653464340196	1.0695407506814871	3.574350875715908	8.73481256242176	0.5887079039892689	0.9027611044417769
ID273838	273838	1	0.9517530798912048	36.84958045264037	15.640610277749536	0.0	80.0	80	1.4887903566220468	1		20962.868852459007	21053.0	14469.0	28322.0	1.534482E7	2323.1889727907687	-0.9811626665528494	-939.9781636576713	0.021804172924535514	0.00963402812615703	1.5893400718116966	1.384905104624911	-0.7929240902518147	1.1476165886775	6.963329831015699	11.329128955451289	0.6817635689768787	0.9482200647249186
ID264495	264495	1	0.9190768003463745	45.02236421089138	18.137339178345684	0.0	5.0	5	1.5039566939989102	1		20719.172229639495	20749.0	14983.0	26720.0	1.551866E7	2204.578176630359	-0.9811800513542024	-979.9573352182886	0.015874982254624536	0.001962481940823436	1.5670633819758468	1.469798302656705	-0.3441995888411086	1.066175800545784	7.105923615951185	9.893306945028554	0.9123204961592014	0.984848484848485
ID269999	269999	1	0.9471113681793213	37.5721626371184	14.542823826648586	0.0	50.0	50	1.509479504649539	1		20906.65298013242	20953.0	14472.0	27351.0	1.5784523E7	2368.599639189849	-0.9811190155949604	-917.3179822221501	0.002200619813172895	-0.008868562624564473	1.5659422179679972	1.4674395664743123	-0.15159413694337	1.0671255251283354	7.158208003760857	10.319173957931858	0.8447424337540664	0.9653846153846155
ID273320	273320	1	0.8999084234237671	37.66134155577163	11.691492573940142	0.0	76.0	76	1.5184735038284387	1		20969.5808147175	21044.0	15595.0	27382.0	1.5957851E7	2172.9314843994957	-0.9811942500325231	-1007.0198907204181	-0.015008663448242395	0.009795573080070109	1.606685827362829	1.4666120219672694	-0.21846970994884574	1.0955084257441643	7.243764274722146	10.11208739091874	0.8902101561441703	0.9775497113534319
ID267434	267434	1	0.9257295727729797	40.267709980112585	16.06707412909968	0.0	29.0	29	1.3850784156239275	1		20990.78930817609	21121.0	14878.0	26568.0	1.3350142E7	2324.8719391596173	-0.9809534271418499	-930.0178325358862	-0.010577183348015343	0.01986474122128796	1.370944254239789	1.2020498483418107	-0.7843978988133045	1.1405053260735922	6.026963976606084	14.599903554355592	0.35531086337552237	0.8673050615595076
ID264372	264372	1	0.9302231669425964	45.320936507312	18.290398182982084	0.0	4.0	4	1.5204649453449401	1		20778.643229166657	20790.0	15124.0	27590.0	1.5957998E7	2232.0769031313766	-0.9809861405716099	-960.5735442337335	-0.0022829159198467647	-0.004457573045570374	1.6022266917821688	1.4790014435826289	-0.40740363585549494	1.0833165165147154	7.262776779380207	10.268625204975782	0.8655416175923497	0.9726288987905792
ID269876	269876	1	0.958775520324707	37.62610374712835	14.759549221837743	0.0	49.0	49	1.5104814825259878	1		20923.916334661353	20976.0	14761.0	27276.0	1.5755709E7	2400.4468809709447	-0.9811360004183095	-906.726489861511	0.0023984422967849857	-0.005276964832635584	1.5596190856099126	1.485157082168881	-0.22066700115812027	1.0501374597576503	7.167714256089887	10.226175538704315	0.8613190662453207	0.9586776859504134
ID273972	273972	1	0.9369893670082092	36.90686244458783	15.45632703001205	0.0	81.0	81	1.4882821503069765	1		20940.17119565219	21049.0	14543.0	27915.0	1.5411966E7	2326.292697007144	-0.9811579477503207	-937.4682945067271	0.0012780766704051393	0.014439164476685907	1.5470311598616804	1.4322445300371982	-0.8184655275485757	1.080144575466803	6.958576704851184	10.864000132965911	0.7408849253741119	0.9549902152641879
ID274228	274228	1	0.9308111071586609	36.65109602718356	15.32671040752882	0.0	83.0	83	1.4979085862771455	1		20947.855989232823	21103.0	14425.0	27583.0	1.5564257E7	2314.20411461148	-0.9811224094245599	-940.9023354129846	0.006294799368906213	3.536710131387075E-4	1.5111348961452862	1.5076225508643122	-0.65740728060602	1.0023297245580205	7.048886101976981	10.255238855966512	0.8422456897639948	0.9530848329048842
ID277556	277556	1	0.9308375120162964	35.458331315655876	16.46079718184211	0.0	109.0	109	1.0905008482698058	1		21749.677664974613	21208.0	16581.0	29337.0	8569373.0	2715.450034662156	-0.9803625163125732	-799.7271961356423	-0.008012733303343532	0.023018164427516804	1.1037754100266948	1.0353227497377875	0.7463661652758279	1.0661172183323935	3.7359571653094426	10.716204170675908	0.4088177967637178	0.8488120950323966
ID266293	266293	1	0.9875509142875671	38.85611046457165	17.13596518640417	0.0	20.0	20	1.5014396099017469	1		20938.42857142856	20864.0	14256.0	27991.0	1.5682883E7	2482.8607081404116	-0.9809244065996926	-867.3196948984692	0.01142110300494561	0.007531300932076664	1.622509843133268	1.4141416908096545	-0.6155516237569638	1.1473460217443376	7.082157985128603	12.770340521981005	0.5457208146221999	0.9079829372333938
ID275509	275509	1	0.937152087688446	37.927040360348286	18.161970592188453	0.0	93.0	93	1.36139069864025	1		21045.641109298547	21026.0	14998.0	27161.0	1.2900978E7	2299.703021834355	-0.9810589843611458	-948.0085551066466	-0.007710274055932209	-0.009992302265354134	1.4956513137458007	1.233254095903659	2.013425782945504	1.2127681705771038	5.822579551531906	11.557460408752323	0.5477728035086251	0.9020618556701028
ID266167	266167	1	0.965461790561676	38.85248368727848	17.328057584588734	0.0	19.0	19	1.4979085862771468	1		20894.577597840722	21009.0	15209.0	27866.0	1.5482882E7	2400.4399368145446	-0.9810121862983868	-899.4399805105062	-0.002604766946480777	-0.011229004612176697	1.54850838216599	1.4527293175650084	3.001477375252405	1.0659304272605454	7.0488861019769935	13.285267118259569	0.5018683122287142	0.9075887392900858
ID274096	274096	1	0.9343834519386292	37.015037143037944	15.388882319920839	0.0	82.0	82	1.5039566939989097	1		20939.496662216297	21028.0	14622.0	27843.0	1.5683683E7	2317.52417775828	-0.9810822039844368	-937.1450590419248	0.003388847042057428	-0.0023636004710610517	1.5597482939909004	1.4802584538039048	-0.6404943222871134	1.053699973800336	7.105923615951179	10.143441507285686	0.8678801202559663	0.9688917692806222
ID275632	275632	1	0.9718263745307922	37.9120455187508	18.57639676230084	0.0	94.0	94	1.4105146822008514	1		21038.266768292695	21078.0	14802.0	27302.0	1.3801103E7	2359.6617205854454	-0.9810085768837243	-921.0972821080578	0.008429392951709832	0.012562798885758002	1.5064704555771629	1.3435126698793305	-0.8488261542388359	1.1212923326673716	6.250360906338331	11.075482349125071	0.6403090799150676	0.9125607217210275
ID274354	274354	1	0.9211106300354004	37.008494297592875	15.76325748269909	0.0	84.0	84	1.476545128605334	1		20988.994444444463	21090.0	14710.0	27551.0	1.5112076E7	2285.9471439411273	-0.9811723215146311	-956.9824182563042	-0.035859126602838624	0.005829882413818898	1.5888156058823695	1.4034663246852601	2.00779817210939	1.1320653569929264	6.849254803067325	11.490140864658551	0.6519322733756359	0.9369310793237968
ID267187	267187	1	0.939883291721344	40.18841611836665	16.044113918265673	0.0	27.0	27	1.3406732836719581	1		21011.974747474756	21151.0	14536.0	26791.0	1.2481113E7	2391.0631941354927	-0.9809741524348655	-906.1902037443302	-0.06083954474826982	-0.005596081851374099	1.2607359792352932	1.2029850385231504	-0.8533424754721307	1.048006366548865	5.646713883444819	15.215399781432614	0.3065059510657851	0.8193103448275865
ID275261	275261	1	0.9325973987579346	38.7148071824763	18.498976228251234	0.0	91.0	91	1.4412854531680859	1		20951.510917030584	21104.0	15649.0	26335.0	1.4393688E7	2249.3250045719483	-0.9809685879715675	-960.234313445204	0.004988389012568199	0.0011033690023413982	1.5098234862348352	1.4098230215630039	-0.2869463785498751	1.0709312184170219	6.526042223880251	10.689193742210225	0.7177444548156613	0.9270762997974343
ID269502	269502	1	0.9947966933250427	37.99776421306424	15.651172813774675	0.0	46.0	46	1.514982182235126	1		20981.978863936583	20959.0	13753.0	28308.0	1.5883358E7	2556.0831761224786	-0.9810380235357776	-849.3832573393864	-0.018195165626765243	-0.02187798722959276	1.5376716607550778	1.4721832285864336	-0.15915615269660033	1.0444838868538973	7.210492391570529	13.001051471964633	0.536065467507422	0.931246163290363
ID277305	277305	1	0.9437960982322693	35.484888606158535	15.535904680926272	0.0	107.0	107	1.1433300179107593	1		21671.490740740748	20940.0	16658.0	31781.0	9362084.0	3587.5297047891736	-0.9803120844879846	-601.5723905640568	0.0017550247700273277	-0.01486643842946836	1.1993174364435815	1.073476091478639	0.12049848668326188	1.11722789726188	4.10670100614168	9.313373949272911	0.5949615043199417	0.915254237288135
ID269755	269755	1	0.9388279318809509	38.01975432364114	14.853868642028718	0.0	48.0	48	1.50546492439029	1		20917.343999999994	20958.0	14747.0	27223.0	1.5688008E7	2260.6196390666987	-0.9811082329682808	-961.0663621525497	-0.003921318391546429	0.006794477248492115	1.5636725698749785	1.4553437229481985	-0.1690826268361692	1.0744352314979793	7.120182994444723	10.568959515619367	0.8010074416217243	0.9547482472912678
ID275387	275387	1	0.9521738886833191	38.120332339643745	18.42870371382694	0.0	92.0	92	1.4233280991629544	1		21012.346210995544	21036.0	14913.0	26803.0	1.4141309E7	2230.9524399201723	-0.9808876045715105	-966.7592936878165	-0.01756796554325086	-0.01605741414646156	1.4873381260127283	1.3859762342483752	-0.6535879527788366	1.0731339320687	6.364435934286706	10.870615987600923	0.6768017526394036	0.9228118538938666
ID269377	269377	1	0.9619414806365967	38.62264107891585	16.213122147965283	0.0	45.0	45	1.4662626558155456	1		21027.641748942184	20952.0	15042.0	28152.0	1.4908598E7	2346.315062880466	-0.9809482491094588	-922.8804333279471	0.03761033258118743	-0.017034537697899265	1.4842201798259516	1.4075494042111198	2.5915166478131093	1.054471108001927	6.7541922797770075	12.70019975154935	0.5262137362656937	0.9155927835051548
ID264259	264259	1	0.9356019496917725	45.57709558319451	18.3725772506408	0.0	3.0	3	1.5064695724329622	1		20785.874163319935	20837.0	14847.0	28073.0	1.5527048E7	2222.1237439003194	-0.9810743541370521	-969.7979535391747	0.010335806219011708	0.012751439562367394	1.58911751016353	1.4453192465978093	-0.5894758507943932	1.0994923882071126	7.1296892467737605	10.12259071907529	0.8743737479783175	0.9646302250803859
ID269260	269260	1	0.954409122467041	37.75205077067121	17.182646628201045	0.0	44.0	44	1.4958871162788392	1		21151.30487804879	20988.0	15490.0	29372.0	1.5609663E7	2593.031634241471	-0.9809466728418375	-839.9122582877676	0.025522378644824657	0.0031497466618457953	1.5733673253439742	1.3947770310703063	0.5573124193868759	1.1280421818651714	7.029873597318923	14.925349720847317	0.3965594906824113	0.8741134751773042
ID266061	266061	1	0.9449164271354675	39.49438274503915	17.264315237802435	0.0	18.0	18	1.5089782662147833	1		20942.8505291005	20874.0	15461.0	28175.0	1.5832795E7	2543.5429605568675	-0.9809862527084369	-849.6144993301212	0.009412740851324115	-0.02010648330897907	1.5609245017738451	1.4271200760259033	-0.3097167837500354	1.0937583515190583	7.153454877596341	15.710242685348456	0.36421675299370115	0.8760186263096627
ID269641	269641	1	0.9459566473960876	38.16261908748913	15.329323940683723	0.0	47.0	47	1.488282150306977	1		21037.489823609234	20965.0	15666.0	28612.0	1.550463E7	2402.0774421902915	-0.9810167094266631	-905.1943176207542	0.01613889745937643	-0.049783614691347185	1.5034987358778396	1.408302959813115	-0.610848768328268	1.067596091736793	6.958576704851189	16.865559532446536	0.30741763347614204	0.8750747160789005
ID269142	269142	1	0.9588214159011841	38.12855475673192	17.484596939799243	0.0	43.0	43	1.3264918685542877	1		21479.93448275862	21096.0	16003.0	32718.0	1.2458362E7	3344.9396961424595	-0.9805162945792829	-646.335359887698	-0.0024720802622444117	0.0033962563445707715	1.3428757279778547	1.3110023846509902	-0.4888374119888064	1.0243121932500143	5.527885729331924	13.341414787826489	0.3902699811991869	0.825408090844571
ID265815	265815	1	0.9109029769897461	39.84355946304634	16.472574457243468	0.0	16.0	16	1.4984135276655908	1		20956.07412398921	20875.0	16292.0	29219.0	1.5549407E7	2356.3893744109755	-0.9810192815307915	-919.3010616205333	0.03237844033596648	-0.023938249813208485	1.5698117552728126	1.3767435726177872	-1.4925566449243928	1.140235397858382	7.053639228141495	14.969721352329628	0.39554479525120195	0.8907563025210086
ID265936	265936	1	0.9398351907730103	39.95180492836621	16.60368178035265	0.0	17.0	17	1.4857385112058366	1		20859.266117969815	20889.0	14704.0	27917.0	1.5206405E7	2341.337451319669	-0.9810219208689853	-921.067518272982	0.013041120728319946	0.012870846233811243	1.5878007828865743	1.3705581207534734	-1.05710681351622	1.1585067125892263	6.9348110740286035	11.75960804380372	0.6301715679214868	0.948634590377113
ID264147	264147	1	0.9158276319503784	45.589935173898674	18.40821547568227	0.0	2.0	2	1.510982222298578	1		20772.047619047604	20791.0	14979.0	27836.0	1.5703668E7	2196.1532866939356	-0.9811246573693618	-983.2772751762085	-0.02004184828335184	-0.006170351757934668	1.5742503982464715	1.473147353256221	-0.6839936206333603	1.0686306395397407	7.172467382254402	10.06212375400232	0.8902236692574901	0.9704180064308683
ID279132	279132	1	0.9138151407241821	35.790629384351696	16.736177321920625	0.0	121.0	121	1.0552458233297857	1		23235.27173913043	22016.0	16801.0	33590.0	8550580.0	4139.968803876884	-0.9781634603218092	-502.81508612721495	0.034866226872753696	0.03543146408202694	1.2530952370615394	0.9348806366316212	1.0169520331883146	1.3403799244109351	3.4983008570836596	8.098524812426012	0.6702783412549386	0.8878166465621213
ID264029	264029	1	0.9277325868606567	45.49218312864886	18.30961547921762	0.0	1.0	1	1.494875356192661	1		20734.458616010877	20759.0	14862.0	27750.0	1.5281296E7	2204.7395799668807	-0.9811368593522003	-978.3201213402104	-0.0018170275932476124	-0.005875455702743732	1.56539834620899	1.4439244094620747	-0.623267441079298	1.084127628808609	7.020367344989899	10.03713840609812	0.8756889625612706	0.9736321687541202
ID278623	278623	1	0.8975667953491211	34.52131840622441	18.440263344113067	0.0	117.0	117	1.1386890534806722	1		21226.57009345796	21267.0	15952.0	26370.0	9084972.0	2677.2147516508894	-0.980871789157269	-813.1384625117439	0.027153488677093548	-0.008245804470897086	1.2556706633117647	1.0521384833978278	1.0654005066699104	1.1934461890003683	4.073429122990075	9.022054730729089	0.6288674457215703	0.9295010845986986
ID278884	278884	1	0.9414907097816467	35.20866040114315	17.914827324099683	0.0	119.0	119	1.0807453730638632	1		22691.194300518142	21287.0	16261.0	34519.0	8758801.0	4248.515923138601	-0.9791741579928769	-502.23557716374665	0.04660186779737168	-0.03547756274172641	1.3239757861790151	0.9689955619338513	3.011372652680019	1.366338338574761	3.6694133990062276	9.735410272016727	0.48651696597382643	0.8502202643171802
ID263909	263909	1	0.9263518452644348	45.341451376781656	18.024710106199144	0.0	0.0	0	1.5224537819640267	1		20746.125326370762	20834.0	15040.0	27922.0	1.5891532E7	2176.2317969246697	-0.9811829549789041	-994.1694474396851	0.004895868709688108	0.0070324107590123445	1.5979480298177675	1.4990853916881572	2.57114470112308	1.0659486368673625	7.281789284038269	10.507057047334618	0.828868797338429	0.966561514195583
ID268902	268902	1	0.9537534713745117	40.7079960581579	16.50115737853459	0.0	41.0	41	1.455387875386465	1		20915.324285714316	21016.0	14305.0	26648.0	1.4640727E7	2268.5960969091684	-0.9811269211671476	-958.5612227239009	0.01911738610078836	-0.0020086702717422708	1.55633226812917	1.3783420400934339	-0.6156103078952307	1.1291335697949623	6.654376630322176	10.376024166625124	0.7767035545074621	0.9504412763068564
ID279014	279014	1	0.9392068982124329	36.05795523677138	17.601815680812464	0.0	120.0	120	1.0523744008009603	1		23268.183060109295	22313.0	17441.0	30871.0	8516155.0	3334.683262663427	-0.978248345556104	-627.6170087369683	0.06983699960170386	0.06002494426053856	1.444915890851373	0.817491117521007	0.4549853229932028	1.7675004166809716	3.4792883524255975	9.638849989749737	0.4705977479155754	0.8280542986425333
ID278752	278752	1	0.9662080407142639	34.447578163489894	17.749167667230548	0.0	118.0	118	1.4657466386762805	1		21332.835674157304	21146.0	16114.0	30811.0	1.5188979E7	3075.867560776969	-0.9806657119440321	-703.5642407017814	0.10392846182537606	-0.08853531894223877	1.4780292797900187	1.2554864141183772	0.7542722595169535	1.1772562914015399	6.749439153612497	18.875826566843322	0.23804857927313514	0.8674404398289552
ID269026	269026	1	0.9401875138282776	40.879872183912255	16.79287505567147	0.0	42.0	42	1.4418102248778717	1		20907.78197674417	21049.0	14523.0	26750.0	1.4384554E7	2290.587683945024	-0.9810670671487959	-945.9579683548903	0.022584277556753688	-9.625334831957113E-4	1.5439031528790355	1.356617594114158	2.5568368629629807	1.138053316997684	6.530795350044766	10.527598463001521	0.7404867893186545	0.960167714884696
ID278371	278371	1	0.9468898177146912	34.48267503702184	18.900574319524978	0.0	115.0	115	1.4693549530763232	1		20936.12903225805	21016.0	15031.0	27228.0	1.492746E7	2283.423715684359	-0.9810962151735849	-951.7057859481012	0.01901131550007228	0.00796682516482757	1.5021818949650994	1.4653749210744593	-1.412011552695391	1.025117786145577	6.782711036764108	10.891996824340108	0.7184526767566904	0.9266233766233766
ID279267	279267	1	0.9698374271392822	36.54977601781776	17.38359873523506	0.0	122.0	122	1.0765373932698683	1		23284.762402088767	22706.0	17280.0	31291.0	8918064.0	3550.625193594641	-0.978019625581182	-583.592174602293	-0.00871617583933405	9.079549903520901E-4	1.3298229124535665	0.905088515961018	0.9555467486681322	1.4692738765352336	3.640894642019131	8.253661923666849	0.6716215521039648	0.8990610328638491
ID268783	268783	1	0.9468095302581787	40.72130859808156	16.52409155243574	0.0	40.0	40	1.4548680011511301	1		20934.354196301527	21037.0	14331.0	26695.0	1.4716851E7	2274.538495128025	-0.9811374138458698	-957.4693330949492	0.015970509999946387	-0.002688276116895333	1.5898897238825735	1.3433969567021808	2.4345327692165846	1.1834846848138558	6.649623504157662	10.614446986509845	0.741672499374659	0.9529972752043593
ID278504	278504	1	0.9852986335754395	34.272326588932536	19.136647967135016	0.0	116.0	116	1.498918298954179	1		20967.56873315364	21023.0	14456.0	27939.0	1.5557936E7	2437.368438885536	-0.980992906108131	-887.9878725919875	-0.011672491738611707	-0.04578201086206901	1.5310799362755847	1.4720210282451578	-0.29433718320547847	1.0401209676337524	7.058392354306026	12.277014884037468	0.5884778150702333	0.9488817891373804
ID265323	265323	1	0.9315400719642639	43.76102600292763	15.492880338244886	0.0	12.0	12	1.4641974961204793	1		20735.131355932182	20842.0	14662.0	26764.0	1.4680473E7	2234.915699116065	-0.9811894168345121	-967.8905193051564	0.010549151411245086	0.011046255626613237	1.5197039941802912	1.4265151877437101	-0.5452211230433736	1.0653261929751874	6.735179775118947	10.073350562862501	0.8340866309088495	0.9732142857142853
ID265209	265209	1	0.9338987469673157	43.74508473769826	16.077171369313863	0.0	11.0	11	1.4724407561666406	1		20727.42677824271	20799.0	14307.0	26358.0	1.4861565E7	2251.295040527871	-0.9811433125989593	-958.0981844188327	0.031089522990239923	0.0114724616215128	1.5328710214099317	1.4007873471516592	2.371535457723432	1.0942924524031785	6.811229793751199	11.36615991717724	0.6625335453976172	0.952792553191489
ID268665	268665	1	0.9475480318069458	40.734780169866575	16.56868908002411	0.0	39.0	39	1.4501807464373146	1		20936.257183908034	21015.0	14509.0	26644.0	1.4571635E7	2279.2150494578036	-0.9810144524865989	-949.2836829146723	0.005571090471006107	0.012668751920191146	1.5250565661605258	1.371001702082625	2.5653991660800495	1.112366646842147	6.606845368677019	11.651241561793496	0.6115888984491433	0.9436524100475217
ID268410	268410	1	0.953874409198761	40.702256416641596	16.539317119056253	0.0	37.0	37	1.454347941080483	1		20932.81000000002	21048.0	14525.0	26623.0	1.4652967E7	2280.609211876542	-0.9811342328369009	-954.6861272671417	0.03301893156621731	-0.003303533231945882	1.5761094289563689	1.3449559151513086	2.48417024142752	1.1718669818103706	6.644870377993145	10.563353721254035	0.7483292695385206	0.9588477366255138
ID268538	268538	1	0.9423394799232483	40.703796028327936	16.520754165120046	0.0	38.0	38	1.455907563985562	1		20935.37945791725	21022.0	14515.0	26601.0	1.4675701E7	2271.1825809049315	-0.9811365437713012	-958.8859765427976	0.04122268240433606	0.014796178942091832	1.5817185430610594	1.350475591237372	2.4534307140397367	1.1712307525764396	6.659129756486695	10.983203789328542	0.6936961077680917	0.950474898236092
ID266501	266501	2	0.964120626449585	76.58302904433961	66.76333683019202	0.0	21.0	21	1.3230657107830948	1		20155.757785467118	20423.0	13423.0	25479.0	1.1650028E7	2408.1384355125133	-0.9809610620954692	-862.4952830205875	-0.0016071736934120699	-0.010580103066166826	1.384066819458954	1.2866056939438835	-0.501685016678148	1.0757505784202765	5.499366972344815	9.178171153557615	0.8203709266470071	0.95857497928749
ID273157	273157	2	0.9134689569473267	72.57171769153899	60.93943474348713	0.0	74.0	74	1.1008572140853838	1		20837.42394014964	20175.0	15880.0	29206.0	8355807.0	3166.613446542763	-0.9805520868360778	-663.5545527328638	0.0014513182036174042	0.005523716215038159	1.1745266613077847	1.048361710536993	0.6861360205447594	1.1203448671414826	3.8072540577771896	7.763066483998543	0.7938804572559839	0.940140845070422
ID272646	272646	2	0.9634643197059631	73.0174195872005	61.41131575581459	0.0	70.0	70	1.3724590978652393	1		20377.86795491143	20422.0	14562.0	26668.0	1.2654656E7	2396.4257367104506	-0.9808555725976743	-871.3395894630046	0.008679212275237345	3.1132677631763236E-4	1.4294502351769725	1.3452052944116883	0.8046282582112969	1.0626260847435394	5.917642074822203	9.565127714910059	0.8127874913234588	0.9576923076923067
ID272385	272385	2	0.9616503119468689	74.09026983763671	62.32860448954914	0.0	68.0	68	1.35191131163277	1		20405.344884488448	20424.0	14178.0	26801.0	1.2365639E7	2474.5251455045113	-0.9809672731948083	-850.0325743512385	-0.005468753236247054	-0.004354397079195355	1.4014425276384026	1.3191295956213593	0.0283631374894715	1.0623994278426228	5.741776406735138	10.423087166259444	0.6641457548691034	0.9378881987577635
ID287746	287746	2	0.9893047213554382	70.07594112398752	61.12169994772733	0.0	187.0	187	1.3807021695643587	1		20313.59872611465	20448.0	13057.0	28302.0	1.275694E7	2724.492318533195	-0.98103072639043	-771.1931905540409	-0.0176765216631688	0.011460092295345654	1.468011951776251	1.330821049564399	-0.4368978943633638	1.103087415289048	5.988938967289932	9.20171375748931	0.8888373843045216	0.9714726291441786
ID285187	285187	2	0.9725424647331238	70.37938506711981	61.33992366680189	0.0	167.0	167	1.4008277059767782	1		20262.528593508498	20554.0	13138.0	26763.0	1.3109856E7	2683.271738326993	-0.9810310193324335	-781.0839711455266	-0.004489346309954941	-0.005457338990909309	1.4496897434671958	1.367732986009829	-0.1367021263553364	1.0599216062606374	6.164804635377014	9.189305717477357	0.917410659128719	0.9810892586989401
ID267020	267020	2	0.977947473526001	77.25327400587179	67.31972702340059	0.0	25.0	25	1.329909199769411	1		20237.04452054796	20328.0	13176.0	25937.0	1.1818434E7	2424.238838595848	-0.9810281735032714	-863.3243961767495	0.003923026484704004	0.004248224641846916	1.3856045180990417	1.2887244805950184	-0.47611414322343537	1.0751751355412233	5.556404486319032	9.1802229068699	0.828509064483218	0.9605587510271162
ID276492	276492	2	0.9294019341468811	75.98152526517396	59.44492749476231	0.0	100.0	100	0.9614691189005631	1		21380.983606557365	20957.0	16880.0	27518.0	6521200.0	2543.060474190156	-0.9798943952478858	-819.526726257261	-0.0017792930684942352	0.05287185786998251	1.1056183392561012	0.8330994506087527	0.5730870828944948	1.3271144740861571	2.904160086519171	7.858801228897986	0.5909051943001115	0.862994350282486
ID267278	267278	2	0.9393375515937805	77.88617114578237	67.59872654921341	0.0	27.0	27	1.2918214483565418	1		20209.079422382663	20224.0	13865.0	25821.0	1.119583E7	2413.9000529540867	-0.9810589760680076	-867.2591787219212	0.024637968506472496	0.005378779496816554	1.3837156179320953	1.1861798439648816	-0.5359079042837595	1.1665310492099898	5.24269815946098	11.837710550112474	0.47014225427135675	0.907818930041152
ID273422	273422	2	0.9259909987449646	72.1111776648035	61.73738743297328	0.0	76.0	76	1.0793445359578488	1		20667.83937823834	20093.0	15883.0	28534.0	7977786.0	3212.267246423517	-0.9806771506222759	-653.0828689244737	0.015295126518219165	-0.008412814839101244	1.1723691456982324	1.0444673501068606	0.67052487138945	1.1224564804043764	3.6599071466772077	7.334054406855819	0.8550503252573737	0.9600997506234408
ID284174	284174	2	0.9844701886177063	70.4756739256214	63.29931247680227	0.0	159.0	159	1.4206681676678081	1		20170.162929745893	20342.0	13698.0	26764.0	1.3493839E7	2644.1502640023596	-0.981066907354571	-790.5518087657765	0.0022940211708605183	0.0021622059878078303	1.4814226494853886	1.4025376097513191	1.2825141686673036	1.056244509370452	6.340670303464126	9.452946808287603	0.8916832476533219	0.971595047341588
ID266767	266767	2	0.9492933750152588	76.42193956673688	67.28118529241979	0.0	23.0	23	1.385078415623925	1		20156.64556962025	20374.0	13234.0	25552.0	1.2739E7	2473.1538692901363	-0.9811971070028295	-850.6065101242775	2.48410286638061E-4	0.004105217833671809	1.4557034012910963	1.3295136881827636	-0.21012785789283217	1.094914188721753	6.026963976606064	9.681464989468603	0.8080277968589985	0.9541008276899923
ID272905	272905	2	0.9070160984992981	72.9522725420961	61.440859567321844	0.0	72.0	72	1.054528700703071	1		20623.820652173923	20538.0	15657.0	27423.0	7589566.0	2981.513355907103	-0.9808372065301597	-708.1095844006312	-0.001144747559618829	-0.0018162834188785446	1.1599435085380003	0.974009838529137	0.4134870130637291	1.1908950635341053	3.4935477309191256	7.181033551805152	0.8513392049004027	0.9671052631578948
ID284938	284938	2	0.9736772179603577	70.58723607615914	61.42643732580565	0.0	165.0	165	1.4062175977837177	1		20261.603369065837	20530.0	13258.0	26748.0	1.3230827E7	2692.067196752177	-0.9809552478192198	-775.3392649628191	-1.654080098654113E-4	0.011486264202779407	1.4475858008539335	1.39315892957379	0.15121805349107137	1.0390672378612211	6.212335897022187	9.724361590819344	0.8255485048133068	0.9631540162122325
ID284683	284683	2	0.9746661186218262	70.30603219739017	62.07506892494716	0.0	163.0	163	1.4158676983350544	1		20265.223564954696	20561.0	13412.0	27061.0	1.3415578E7	2719.8791723942795	-0.9810063256680605	-769.652357504483	-0.011527166583264383	-7.737829804025994E-5	1.4801896696177084	1.3879653908094254	0.07712889091986774	1.0664456616994609	6.297892167983468	9.505455561657513	0.8759094517444409	0.9636363636363631
ID283924	283924	2	0.9693409204483032	70.94660996151451	62.68794116208445	0.0	157.0	157	1.422796510685343	1		20238.832585949178	20489.0	13950.0	26587.0	1.3539779E7	2625.0706392689954	-0.9810367663185651	-797.7142423652837	-9.538494953288871E-4	0.011106237174821532	1.4990139444502877	1.3682795191206507	1.189768114939147	1.0955465776566295	6.3596828081222	9.834488828823943	0.8263075803751245	0.9625899280575536
ID288532	288532	2	0.9737650156021118	74.17872627311812	62.62757432487719	0.0	193.0	193	1.358052588103098	1		20439.314754098366	20637.0	13036.0	27269.0	1.2467982E7	2585.928698572433	-0.9809173106497119	-812.592107194527	-0.006185893438148807	0.003642298634508989	1.5092157625410065	1.2505713242882839	-0.9815834545408445	1.2068210211040307	5.794060794544811	9.233223000368863	0.8540558312696348	0.9689984101748805
ID264469	264469	2	0.9700937271118164	78.57382912335824	62.023396594000914	0.0	4.0	4	1.3997472370879276	1		20265.680061823798	20605.0	13226.0	25903.0	1.3111895E7	2564.576117146653	-0.980951276134312	-813.8739245465341	-0.008255629680184333	-0.0036879423224006887	1.466993478601302	1.353983247077646	-0.17395172227872707	1.083465014628187	6.155298383048024	9.12944598582192	0.9280473343264899	0.9840425531914894
ID273685	273685	2	0.9295535683631897	71.86891073764126	61.46307382756734	0.0	78.0	78	1.046607922325084	1		21290.85000000001	20449.0	15939.0	30255.0	7664706.0	3336.7608732226586	-0.9800881888203531	-628.1339999677543	-0.008471682633443221	-7.080690224567121E-4	1.0787921823483269	1.0432024347759672	0.4002026948914307	1.0341158593825586	3.4412633431094783	8.023397141399405	0.6717554422109435	0.9211195928753191
ID284432	284432	2	0.988734245300293	69.93478312572671	62.76517748919917	0.0	161.0	161	1.4040641239355256	1		20202.04166666667	20467.0	13241.0	27188.0	1.3090923E7	2749.3589310040124	-0.9809850363654687	-758.1597087782941	0.0010699305130452187	0.0030035130940321343	1.4403078260837656	1.3891786970953286	-0.6082710866364145	1.0368052930089875	6.193323392364131	9.485576857516119	0.8649801223627128	0.9694940476190472
ID270097	270097	2	0.9564236402511597	73.22819359942562	65.97764942501485	0.0	50.0	50	1.308693508365831	1		20196.92781690142	20429.0	13390.0	26310.0	1.1471855E7	2306.756881910343	-0.9810417748464839	-906.1567048329954	-0.007713836778514246	-0.01399606976610345	1.4426668965444087	1.229914726283593	-1.0985180097589344	1.1729812365965275	5.380538818231911	8.814945264093376	0.8701545454727353	0.9617672047578592
ID276753	276753	2	0.9563884735107422	75.3822686328264	60.45765590230508	0.0	102.0	102	1.418536631332034	1		20370.052631578954	20582.0	14299.0	26531.0	1.3546085E7	2623.291746276261	-0.9810817593865551	-805.3784605111463	0.009472767163242971	0.014288431053243292	1.50769487901699	1.3731446425528662	0.22228259152443242	1.097986936186108	6.3216577988060765	10.036898902137981	0.7885727178147725	0.9446022727272727
ID282140	282140	2	0.9389178156852722	67.73173485963932	59.867901865069555	0.0	143.0	143	0.9840218041305318	1		21926.510769230776	20905.0	16890.0	29606.0	7126116.0	3208.5120004182804	-0.9785548740477125	-623.6665297602976	-0.016961210986896638	-0.021261104046762486	1.1355785861402048	0.9076267938135443	1.581456238712847	1.2511514577141154	3.0420007452901268	8.488982927286902	0.5304663745493161	0.8344198174706652
ID269853	269853	2	0.9176766276359558	74.34795702429264	65.65618304288374	0.0	48.0	48	1.3474273479980592	1		20183.684474123536	20455.0	14151.0	25609.0	1.2090027E7	2167.8978957885824	-0.9810674609217058	-964.8984971323299	-0.008455157495337054	0.00463106934509346	1.4297013345190972	1.289899466297806	-0.45963147750979216	1.1083819878013768	5.703751397419013	9.00073627845349	0.8847373831754916	0.972447325769854
ID283421	283421	2	0.9752124547958374	71.01796587995271	62.796558739696565	0.0	153.0	153	1.4222647235201835	1		20252.058470764598	20451.0	13911.0	26262.0	1.3508123E7	2625.147270777916	-0.981007898427697	-796.9755088306422	-0.006922337814526712	-0.0018288618082481665	1.4869621013277545	1.3837992171781555	1.3692803502673825	1.0745504715344245	6.354929681957685	9.457632248448784	0.8928032606556723	0.9695431472081223
ID275486	275486	2	0.8964831233024597	73.34883407356362	63.251094320690285	0.0	92.0	92	0.9253860542602933	1		22510.868794326238	21670.0	16403.0	31634.0	6348065.0	3548.53548165639	-0.9781870820450798	-568.9593746704508	8.149211927892976E-4	0.007339647614702025	0.9550465906501499	0.9189119656305744	0.1935739456603792	1.039323271837884	2.6902694091159582	6.568081901692236	0.7836615125136939	0.9355371900826452
ID283679	283679	2	0.9663838148117065	71.01376989321608	62.786418139097044	0.0	155.0	155	1.4238594891755567	1		20242.642324888246	20462.0	14175.0	26807.0	1.3582813E7	2600.188028837609	-0.9809574634343949	-802.0802455440382	-0.005179583038758629	0.007811144284877998	1.5082467108764284	1.3603982172869324	1.213308970286966	1.108680305303805	6.369189060451234	9.499642707555122	0.886909816849766	0.9724238026124818
ID288792	288792	2	0.9752781987190247	75.09661948756757	62.226383723613566	0.0	195.0	195	1.3746620833888061	1		20370.178913738026	20430.0	12739.0	27725.0	1.2751732E7	2574.4448299271544	-0.9810060937887568	-817.332306835102	-0.017926937084363867	0.011963818919024732	1.5287542222140964	1.2538688780295664	2.161287320258678	1.2192297368577387	5.936654579480296	9.304101058862841	0.8617926913798336	0.9727414330218065
ID273945	273945	2	0.9431149363517761	71.5806250638922	61.953562603239966	0.0	80.0	80	1.0422621267142755	1		21327.438547486046	20328.0	16006.0	30915.0	7635223.0	3433.45238302807	-0.9798813773348151	-605.0801764244725	-0.013227891907871011	0.005803019517975747	1.084254369815845	1.021697641245805	0.5664875450454012	1.0612282206052288	3.4127445861223853	8.656315300784703	0.5723313250131514	0.8919254658385086
ID282905	282905	2	0.9885101914405823	70.54509084132502	62.63940960076936	0.0	149.0	149	1.41479871539796	1		20234.375189107406	20282.0	12660.0	28317.0	1.3374922E7	2882.0381027471726	-0.9809867638480262	-724.4813018027374	0.004374512682065043	-0.0022323615441940566	1.4690201629055109	1.3671466197228352	-0.5431500140099624	1.0745154482430923	6.288385915654441	9.717168113888926	0.8368923876598965	0.9706529713866469
ID274202	274202	2	0.9055726528167725	71.73576194221788	62.45142326545253	0.0	82.0	82	0.9793983401628004	1		21784.955974842756	20834.0	16071.0	30500.0	6927616.0	3446.143208549021	-0.9792647496011161	-597.0960503955869	0.01393328975228019	0.010968087048012809	1.0450819660729773	0.937624104110552	0.331348610963875	1.114606548073294	3.0134819883030546	7.582470312313437	0.6586535347405899	0.929618768328446
ID266267	266267	2	0.9857327938079834	76.51965046276123	66.25375192796186	0.0	19.0	19	1.3541477255877241	1		20184.70345963755	20417.0	12906.0	26724.0	1.2252115E7	2686.461651010068	-0.9809879878240341	-775.3670287455783	2.934984740981296E-4	-0.007025864086814238	1.4030744799409243	1.3368894114314165	-0.5281816544469066	1.0495067639429077	5.7607889113931785	9.063227806202377	0.8813045931240198	0.9750603378921959
ID282395	282395	2	0.9528380632400513	67.75275829970685	60.14002379050489	0.0	145.0	145	1.0180286971320107	1		21606.55752212389	20353.0	16076.0	32735.0	7324623.0	3921.3454759936176	-0.9791091069811781	-516.4812418021227	0.007986126701819503	0.011192757842999371	1.1932640093729054	0.9144089002195417	-1.3973789700819754	1.3049566874145835	3.2558914226933457	8.662541482228129	0.545241775063818	0.8692893401015218
ID274468	274468	2	0.896591305732727	71.36243938704779	61.63822851841489	0.0	84.0	84	1.0828432308253513	1		21020.67010309278	20194.0	16089.0	29705.0	8156020.0	3281.329006834507	-0.980152161822675	-632.7134493426088	8.668206447898419E-4	0.003369344283081364	1.1650025967398032	1.0104264904480373	0.8044277647907653	1.1529810508265916	3.6836727774997864	8.579218862608979	0.6289200124421607	0.919335705812574
ID274724	274724	2	0.9209821224212646	70.86685882323407	61.771612680657185	0.0	86.0	86	1.032050774964459	1		21224.736543909352	20311.0	15862.0	29664.0	7492332.0	3238.9982074369946	-0.9799518990966819	-640.6091176533488	-0.027292314734010878	-0.0016203738366890779	1.125249831901307	0.9929751970492692	0.12232119509759176	1.133210411745536	3.346200819819149	7.1057053536348915	0.8328129607250041	0.9411764705882338
ID277027	277027	2	0.9636935591697693	75.66242263498968	60.540737614264955	0.0	104.0	104	1.4094416393051832	1		20347.564024390227	20533.0	13989.0	26621.0	1.3348002E7	2652.493892996394	-0.9811193187849053	-797.2457162526816	0.006697589342918228	-0.005533892139210423	1.4702621738401247	1.3730664524404657	1.0107721536150036	1.0707873397000596	6.240854654009304	9.354744189468377	0.8961693785035197	0.9725925925925923
ID277283	277283	2	0.9597592949867249	76.10723253742702	60.044430569733166	0.0	106.0	106	1.455387875386464	1		20363.74031563846	20517.0	14192.0	26487.0	1.4193527E7	2617.3078094744787	-0.9810117255575037	-803.9359377943698	-0.0016224989617998305	0.008244880290224058	1.5149803243369397	1.4173007746965123	0.9169016619790606	1.0689194216106626	6.654376630322167	9.810525801155404	0.8688257286793111	0.9688581314878889
ID269612	269612	2	0.9153780937194824	73.78154639456095	65.213413161057	0.0	46.0	46	1.3081153358134827	1		20296.92566371682	20382.0	14753.0	27539.0	1.1467763E7	2192.0185024382654	-0.9810623157645249	-959.3691839965895	-0.0052413623556267445	-0.021823769782312947	1.4684617837873493	1.2000620159965079	-0.7719500370013371	1.223654914673695	5.375785692067388	8.74160316763854	0.8840353595024707	0.9691516709511563
ID283176	283176	2	0.9794545769691467	70.94187847809738	62.64572886439675	0.0	151.0	151	1.4126583227723353	1		20226.512859304046	20483.0	13923.0	26484.0	1.3369725E7	2662.6327729423206	-0.9810309966526055	-785.7383558722546	3.8135963932117007E-4	9.97400028187781E-4	1.4545061386807256	1.3869010893031979	1.0746958480578779	1.048745400734737	6.2693734109964	9.386390536515334	0.8942043167819163	0.9712812960235634
ID289065	289065	2	0.9650623202323914	74.35922773166197	63.72166122888622	0.0	197.0	197	1.3625015847480988	1		20330.8648208469	20369.0	13316.0	28103.0	1.2483151E7	2562.7244124167846	-0.9809136898287014	-815.4414075592947	0.014484582613007424	0.011564006771144952	1.492883405030683	1.289166708497523	-0.8286148296171211	1.1580219960617697	5.832085803860951	9.052623712493498	0.8943032967874176	0.9776892430278888
ID264234	264234	2	0.9678038358688354	78.58789742822901	62.25838300316319	0.0	2.0	2	1.4174696611687834	1		20284.05413533832	20522.0	13445.0	26102.0	1.3488896E7	2654.702315252526	-0.9809372194404259	-786.3644880149689	0.004045626887490176	-0.004429683634599957	1.4630277259645303	1.389238904582507	0.6727991971929824	1.0531145659242809	6.312151546477042	10.231404084230984	0.757734055722239	0.9438521677327655
ID274986	274986	2	0.9234927296638489	70.91728368736264	61.5788950434107	0.0	88.0	88	0.9527750149256329	1		22047.51655629139	21191.0	15928.0	30703.0	6658350.0	3541.6212653857588	-0.9786576367461715	-570.9207640332088	-0.006912917331623294	0.009007975783488536	1.032475102826065	0.9085223323726925	0.5103220697291704	1.1364333776250255	2.8518756987095015	6.676196516016151	0.8040484757113756	0.9433962264150936
ID269355	269355	2	0.9699206352233887	74.38473067610934	64.08800548111117	0.0	44.0	44	1.3839856514178182	1		20325.234276729545	20583.0	13629.0	27202.0	1.2926849E7	2514.939393171771	-0.9809203371256328	-831.0000965301401	-0.004025226755816727	0.0021319889222418988	1.459466562953467	1.324454667405235	2.522147958886852	1.1019377249149165	6.017457724277059	9.635099580544104	0.814536399910836	0.9525959367945819
ID269116	269116	2	0.976481556892395	74.59448040003532	64.50482852543531	0.0	42.0	42	1.4190698155761317	1		20207.87801204818	20508.0	13555.0	26707.0	1.3418031E7	2760.1886898358434	-0.98111908814734	-760.8704115234085	0.0015644200240455212	0.0020163435121225734	1.4992941695062196	1.3569627566068236	0.3645426793599744	1.104889697382193	6.326410924970583	9.584352977543404	0.8654493620019912	0.9651921682378539
ID265534	265534	2	0.9905294179916382	76.01309099477622	64.63256979868159	0.0	13.0	13	1.409441639305181	1		20217.440548780494	20358.0	12725.0	28371.0	1.3262641E7	2826.036488552138	-0.9808619699928646	-733.3124705731304	-9.712586163722803E-5	-0.01959139247656529	1.483615076765347	1.3618417668768443	2.4130688573009027	1.0894181048417757	6.2408546540092855	9.40361341316394	0.8868790554135128	0.971153846153846
ID265791	265791	2	0.9968279004096985	76.14896939480509	65.18611239461707	0.0	15.0	15	1.3485497366541437	1		20199.05823627287	20363.0	12578.0	26781.0	1.2139634E7	2620.246528147599	-0.9809683932785002	-794.6914175668602	0.011986821024956327	0.0034495122536408788	1.3879953050836074	1.3370344111511996	-0.5849365339877171	1.0381148708719694	5.71325764974801	9.193068599644928	0.8495181696304969	0.9570063694267504
ID266042	266042	2	0.9801746606826782	76.18810143831087	65.86733701612194	0.0	17.0	17	1.3669361012236918	1		20148.375404530747	20388.0	12726.0	26418.0	1.2451696E7	2644.884876737192	-0.9809600293019558	-784.961384308128	-0.006841243056754054	-9.845904415698731E-4	1.440770036790529	1.3218348474975676	-0.46570377557671405	1.0899773443846812	5.870110813177055	9.310439730361043	0.8509729935023997	0.9551430781129155
ID289338	289338	2	0.9011891484260559	75.76029417462769	62.92991274424847	0.0	199.0	199	1.3086935083658342	1		20163.541592920355	20350.0	14228.0	25439.0	1.1392401E7	2070.4336571964986	-0.9812068290175451	-1016.9415434648315	0.010191716596707825	0.012452082699466377	1.4407139813087018	1.2151643099098561	-0.8141199885631258	1.1856124884177823	5.380538818231938	8.901718070716765	0.8532729185073127	0.9617672047578588
ID264006	264006	2	0.9708161950111389	78.56325072305638	62.09596155411334	0.0	0.0	0	1.3981249681591246	1		20258.452566096435	20580.0	13258.0	26237.0	1.3026185E7	2599.151435125582	-0.9810850845612283	-808.5501276019266	-0.0060263265645411485	-0.012336197108310836	1.4720986197497916	1.3694319209270243	-0.15678772891686962	1.0749702831180306	6.1410390045544725	9.607543577204668	0.836039879239881	0.9620253164556962
ID268878	268878	2	0.9637786149978638	75.24937809059546	65.73858648434768	0.0	40.0	40	1.3608349155190527	1		20178.081433224754	20351.0	14195.0	27735.0	1.2389342E7	2518.8662996367843	-0.9810793358793732	-830.7541172712778	-0.009674251734345544	-0.00887111454827007	1.4279913075567756	1.3393708808530864	-1.0209653114659685	1.066165711059243	5.8178264253674	9.316286939527618	0.8423351260287795	0.968354430379747
ID265302	265302	2	0.9494813084602356	77.27728587191369	64.72378561179386	0.0	11.0	11	1.3327502822635338	1		20103.292307692296	20433.0	13884.0	25299.0	1.1760426E7	2362.061169295176	-0.981101894612436	-883.6939684904844	0.002667794709780377	0.01168764044981233	1.4080974819736507	1.2787836546857287	-0.3259311755261133	1.1011225212443787	5.580170117141588	9.610514776948763	0.7592136390228797	0.9475383373688459
ID279376	279376	2	0.9082934856414795	71.75141185077044	58.6211041198591	0.0	122.0	122	0.9817127939774362	1		21480.924764890267	20676.0	16893.0	29742.0	6852415.0	2848.933925180637	-0.9795467356140655	-722.2093759545737	-0.026243682479148628	0.0035838930669860303	1.0378395106841711	0.9463913580404372	1.2866863533834643	1.0966282625753083	3.0277413667966107	8.400921100232091	0.5391068208954181	0.8654891304347841
ID268645	268645	2	0.9436668753623962	75.34018335853132	67.03222836070634	0.0	38.0	38	1.3507917161515883	1		20155.25542570952	20244.0	13881.0	27946.0	1.2072998E7	2478.614815688044	-0.9810404104074055	-841.5253931291581	-0.0020904019424518986	-0.005746280692508559	1.422591009191811	1.3018855463846906	-0.8661813202641045	1.0927158790128035	5.732270154406123	9.14147018859939	0.8619943502188816	0.9579030976965849
ID279909	279909	2	0.9218060374259949	70.449862419232	58.31601002674016	0.0	126.0	126	0.9583167526479157	1		21211.394736842103	20841.0	16509.0	27085.0	6448264.0	2431.953443888171	-0.9800726035849016	-857.9296041187838	0.005094887638187639	0.022377551328831156	1.0042982163395435	0.8812162385591052	1.1943310539109144	1.1396728435028525	2.8851475818611023	7.793447055452989	0.5969235573138622	0.8861313868613145
ID271214	271214	2	0.9555286765098572	75.08099046777825	63.31265433560365	0.0	59.0	59	1.3630566882890547	1		20182.188925081435	20491.0	13998.0	25605.0	1.2391864E7	2466.1994438229012	-0.981217281286375	-855.0210389430605	0.007342206663636659	0.0038168283403856073	1.475043304350856	1.2962490480531719	2.8442773188353967	1.1379320251507332	5.8368389300254675	8.923033299939567	0.921218276355765	0.9800478850758182
ID271470	271470	2	0.9495014548301697	74.82467303975612	64.07261794242667	0.0	61.0	61	1.3932468277925323	1		20206.599063962563	20456.0	14248.0	25595.0	1.295243E7	2458.3180517757705	-0.9810961664936889	-853.1921380790552	-0.005606848714374201	0.0062108653238290065	1.500259535094646	1.315054031391489	-0.31242332494801683	1.1408349005304268	6.098260869073827	9.258954610666446	0.8939062058502776	0.9756653992395435
ID286062	286062	2	0.9452217221260071	71.83128749099009	59.17687507624959	0.0	174.0	174	1.4062175977837212	1		20307.66055045872	20549.0	14148.0	25358.0	1.328121E7	2495.000247245536	-0.9809608582146224	-838.7327644440004	-0.006124833107698939	7.115779762597408E-4	1.527212615263495	1.325157434752613	-1.5175043384517097	1.152476358817398	6.2123358970222196	9.536755216778317	0.8583482431200095	0.9717472118959115
ID286318	286318	2	0.956523597240448	71.4869695414674	58.96459055649558	0.0	176.0	176	1.41640188726119	1		20277.173192771083	20484.0	13938.0	25039.0	1.3464043E7	2482.8499963141817	-0.9809881119286763	-842.8017327987724	0.007095771265146844	0.0022539366851736017	1.5127757018914225	1.348038060217442	1.5669008134639117	1.1222054825717664	6.302645294148022	9.613659783943794	0.8569495053532955	0.9678832116788326
ID271983	271983	2	0.9603763818740845	75.93640976517231	64.32588365152472	0.0	65.0	65	1.4002875757442557	1		20181.375000000015	20496.0	13538.0	26364.0	1.3077531E7	2590.2705174842426	-0.9810886908770214	-808.3925481630345	0.007904535629735166	-0.005872927450749399	1.4727089524134291	1.3586415115571964	1.536954082014937	1.0839569819455135	6.160051509212518	9.417332790967174	0.8728474992916361	0.9657228017883761
ID265065	265065	2	0.9567803144454956	78.29523959117104	64.12740452227727	0.0	9.0	9	1.3046409197552271	1		20227.756660746007	20339.0	13570.0	26565.0	1.1388227E7	2453.070225902091	-0.9811063828453848	-856.3843557156454	-0.0027683054646875866	-0.03532214763922343	1.3796017606660589	1.274714688909342	-1.0764063046003682	1.0822827827036805	5.347266935080324	8.927914750872844	0.8430273397016751	0.9533898305084751
ID268393	268393	2	0.9469945430755615	76.32228901788628	67.23884985979063	0.0	36.0	36	0.9310908219709525	1		21862.093750000015	20867.0	15979.0	32785.0	6296283.0	4077.1561852748	-0.9789027611518805	-497.5976645571643	0.0019451571231125341	-0.00720348883024304	1.006477812572422	0.8844228642476234	-0.9599614195897279	1.1380051932834534	2.7235412922675684	6.27020911776398	0.8705220531198737	0.9679054054054057
ID270708	270708	2	0.9508909583091736	74.63083825373515	63.904823689603816	0.0	55.0	55	1.3932468277925327	1		20253.489130434795	20468.0	14152.0	26310.0	1.3043247E7	2475.6981028196246	-0.9809922238244616	-844.4353751520283	-0.005760007306318012	-0.0089464970741349	1.4688454364535628	1.3510910897695985	-0.010423884415171248	1.087155002039163	6.0982608690738305	9.157676235994284	0.9137876664975404	0.975665399239544
ID270964	270964	2	0.9468653798103333	74.48567670229352	63.73675822827578	0.0	57.0	57	1.3412374214135987	1		20229.753355704714	20450.0	14198.0	25318.0	1.2056933E7	2213.569267515602	-0.981055192092911	-946.5219753555808	0.002003083871864118	0.0036547810551440024	1.437392462839003	1.2647025044024174	-0.2541689735696805	1.1365459132368707	5.651467009609347	9.002098341524551	0.8763620342675782	0.966666666666667
ID285559	285559	2	0.9564007520675659	71.18178364423655	59.919255829532304	0.0	170.0	170	1.4153333077901364	1		20261.87650602411	20488.0	14415.0	25423.0	1.3453886E7	2461.6764223300447	-0.9810695273749841	-853.1335541094096	-0.010746139519775665	-0.005124319779774506	1.5430562155869352	1.3340537888937158	-1.470644126198583	1.1566671662216392	6.293139041818981	9.532454140282384	0.8702975121823715	0.965718453683443
ID287089	287089	2	0.9617219567298889	72.12252277552865	59.011392916627045	0.0	182.0	182	1.4265134700231534	1		20383.2581602374	20611.0	13599.0	26803.0	1.3738316E7	2670.9092366071427	-0.9809220487163067	-784.7787443558462	4.059849451219336E-4	0.005361459356863619	1.488031929084095	1.3869011845815729	0.7902577057325593	1.0729184931318905	6.392954691273813	9.55663229755773	0.8796334536245389	0.9725234996384667
ID271730	271730	2	0.9697155356407166	75.92814062415171	64.33173453433173	0.0	63.0	63	1.3943323338612057	1		20159.53654743391	20510.0	13293.0	26204.0	1.2962582E7	2610.6728223774444	-0.9811695477633832	-804.7137123359549	-0.016207726598398246	0.012933709679093356	1.4579714391853167	1.3804329344864281	1.6378981217961024	1.0561697006510031	6.10776712140284	9.362040417185653	0.8756918553211881	0.9690799396681752
ID264828	264828	2	0.9741854071617126	77.88613347432755	63.61827873970459	0.0	7.0	7	1.3965008146952955	1		20172.441860465085	20378.0	13751.0	26144.0	1.3011225E7	2578.4910210742482	-0.9810494959504059	-810.0148814722143	0.0014912997055995646	2.2041188011892788E-4	1.449746194670207	1.3665030639763411	0.7434211185919127	1.0609169001433774	6.1267796260609355	9.239255497601658	0.9019203156101202	0.9765151515151519
ID285820	285820	2	0.9492604732513428	71.38197656607525	59.19140576579937	0.0	172.0	172	1.4094416393051843	1		20251.261796042614	20429.0	13978.0	25415.0	1.3305079E7	2485.2450751982938	-0.9810470082000928	-843.5773389881823	7.118198861528669E-4	-0.009642024161613583	1.510768394724813	1.3397881338755828	-1.434057544167032	1.127617387052562	6.240854654009315	9.227233946414842	0.9211086667603364	0.982784431137725
ID286846	286846	2	0.959405243396759	71.57626450203705	58.78878013740508	0.0	180.0	180	1.406755451158823	1		20301.674311926603	20555.0	13681.0	25394.0	1.3277295E7	2551.6259644035085	-0.9810941703175627	-825.771316302879	7.147132606963202E-4	0.0015150051382874922	1.5235714482676879	1.3252056358219308	1.5228213396294894	1.1496868162069993	6.217089023186733	9.491203853779842	0.8672700471361752	0.9653136531365314
ID272767	272767	2	0.9461938142776489	72.88309903982223	61.7764170572448	0.0	71.0	71	1.3774108605456359	1		20389.519230769227	20396.0	14508.0	26950.0	1.272306E7	2411.147925917627	-0.9809701621024937	-871.834066052629	0.033800709549910164	0.006679012220536719	1.4150326217655045	1.319987108815621	0.9881917959697747	1.0720048796803512	5.9604202103028605	11.213758532014374	0.5956406685572686	0.945701357466063
ID270457	270457	2	0.9800671339035034	73.97824755863466	64.34588195796373	0.0	53.0	53	1.3569380597347218	1		20335.042692939267	20496.0	13190.0	26735.0	1.2384041E7	2622.5081866342757	-0.9808252969638962	-793.270389075206	0.004115088614380166	0.005297821536456311	1.4387590744490206	1.2907549015643591	-0.6531914269694697	1.1146648156867618	5.784554542215771	9.077114887252474	0.882234668403603	0.978295819935692
ID287353	287353	2	0.9495440721511841	71.5234534181142	60.93936815209804	0.0	184.0	184	1.3355853211666244	1		20329.900169204768	20580.0	13519.0	25809.0	1.2014971E7	2284.156201102253	-0.9810308958446969	-920.6091897674315	-0.004155900608347574	-0.004924725989550563	1.4485460141536162	1.2598254231573962	-0.47701123210390667	1.149799001930954	5.603935747964185	9.311435331863136	0.8122126484402324	0.9600977198697068
ID287609	287609	2	0.9298759698867798	71.56309700177319	61.5079303288389	0.0	186.0	186	1.3608349155190524	1		20300.48772504092	20363.0	14266.0	26165.0	1.2403598E7	2282.579600054899	-0.981115818174767	-924.1290884551231	0.005392551126610693	0.010821585210393203	1.3871379911678419	1.3614468162246542	3.1272742402821843	1.0188704947097604	5.817826425367398	9.396743562179717	0.8279724261727751	0.958496476115897
ID272250	272250	2	0.9646725654602051	74.65725989514286	61.95061103722821	0.0	67.0	67	1.4206681676678108	1		20412.2365269461	20234.0	15245.0	30529.0	1.3635374E7	2754.9336261153308	-0.9809015722798545	-761.0921858412077	0.038733991455473106	-0.0016552928547170114	1.4606921796774976	1.4208662279979796	-0.11749200117492123	1.0280293463907813	6.340670303464148	11.877662750501864	0.564784872554115	0.8965053763440866
ID286586	286586	2	0.9589298963546753	71.42061236118568	58.905589915548894	0.0	178.0	178	1.410514682200853	1		20291.12613981763	20493.0	13946.0	25463.0	1.3351561E7	2500.843880869939	-0.9810125546277539	-838.4122077164867	1.4191732018143454E-4	0.007650860954902795	1.5102841242561031	1.3339120415744	-1.5022345291097858	1.1322216736821218	6.2503609063383445	9.616702532016518	0.8493028746343168	0.9697640117994103
ID266628	266628	2	0.9675875902175903	76.44953041318225	66.99367659160897	0.0	22.0	22	1.3270620348684095	1		20177.939655172417	20512.0	13369.0	25790.0	1.1703205E7	2468.7127811891755	-0.9810115584651554	-844.5416096529017	0.0010738287847440312	0.003197175814739215	1.3701766144810577	1.3035581290904532	-0.2957904193760688	1.0511051129243365	5.532638855496422	8.851692224856553	0.8873390134033283	0.9740585774058577
ID288389	288389	2	0.9850703477859497	73.72021311236071	62.685313801401485	0.0	192.0	192	1.3883515475980692	1		20437.51330203443	20455.0	13583.0	28540.0	1.3059571E7	2702.3105084483577	-0.980893652600175	-776.545759454952	-0.01349994122451063	0.006421582618613694	1.5187594728718066	1.3045748732013671	-0.8978193623094575	1.1641796144247667	6.055482733593178	9.419478235121447	0.8576398263660088	0.9688212927756653
ID285056	285056	2	0.9747471809387207	70.59374527874795	61.39053368535056	0.0	166.0	166	1.4072930989717454	1		20259.504587155974	20519.0	13272.0	26920.0	1.3249716E7	2687.169701341434	-0.9810647054329095	-781.2487025427355	0.0025532347768470525	0.002796142809543995	1.4386320553580743	1.3865567802567957	-0.04241049044536926	1.037557261154234	6.22184214935122	9.762559453823883	0.8203543196041403	0.9624999999999991
ID285313	285313	2	0.9743886590003967	70.44512001566635	61.36192583366812	0.0	168.0	168	1.4094416393051805	1		20220.86301369865	20463.0	13174.0	26735.0	1.3285107E7	2674.842582463918	-0.9810314208649223	-781.9510568646915	0.0024982450812866762	0.003917345055220532	1.4820126630703458	1.3672799748742934	3.0354219998420375	1.0839130904455767	6.24085465400928	9.709904097871831	0.8318098354196956	0.9576951130561638
ID287874	287874	2	0.9811511039733887	70.39355116302984	61.77099771783095	0.0	188.0	188	1.343491603544275	1		20290.065436241628	20440.0	13120.0	27145.0	1.2092879E7	2623.586780991163	-0.981018159875783	-799.3863807788769	-0.011186694720146472	0.0018274777823641673	1.4294130672923413	1.2882130923998631	-0.4506609752249089	1.1096091754737807	5.670479514267383	9.03954078952183	0.8720410160379792	0.9722901385493063
ID270211	270211	2	0.936315655708313	73.01688886582885	65.78209795332029	0.0	51.0	51	1.315036629288993	1		20291.78633975478	20525.0	13554.0	26083.0	1.158661E7	2250.116601241254	-0.9811287188001574	-937.7128226055289	0.010193786503871339	0.004993743427480128	1.450116167712704	1.212706139994391	-0.9521191681137243	1.195768801598886	5.4328232060415935	8.779463208596857	0.8857262381919249	0.9752559726962455
ID266892	266892	2	0.9577636122703552	76.81087112029329	67.39385999993185	0.0	24.0	24	1.3496711919304116	1		20163.767827529024	20439.0	13787.0	25679.0	1.2158752E7	2424.688842419013	-0.9810243223134268	-859.8607985964055	-0.0024655375385686817	-0.001888776600707496	1.409238544108297	1.3234178211338015	3.0141628408723533	1.0648477915319072	5.72276390207707	9.218834227703242	0.8461818034195265	0.9717514124293788
ID276620	276620	2	0.9753053784370422	75.41415387710119	60.45471421880697	0.0	101.0	101	1.4254524706424314	1		20374.69001490314	20538.0	14367.0	26522.0	1.3671417E7	2587.3445268809387	-0.9809996933279702	-813.1581217273637	0.00873414380188098	-0.0024232143489169877	1.4965785970606271	1.3677897847981708	0.20334278319399335	1.0941583375558404	6.383448438944787	9.930935490973182	0.8133639079091463	0.9586009992862244
ID284556	284556	2	0.9803502559661865	70.06908877214364	62.25059347475485	0.0	162.0	162	1.415867698335054	1		20221.827534039334	20472.0	13324.0	27498.0	1.3366628E7	2721.315578778275	-0.9810704310533328	-770.2486606422158	-0.003694481040602562	0.0022716196663991944	1.451592937869737	1.4061114613517294	0.4595334154016315	1.0323455698698916	6.2978921679834645	9.433427991974472	0.8893362749473022	0.9742647058823527
ID276365	276365	2	0.9067707061767578	76.17031685298663	60.01792991856705	0.0	99.0	99	0.924568214017218	1		22179.133333333346	21219.0	17396.0	30433.0	6321053.0	3113.5417160158454	-0.9786302997623967	-652.4392898930513	-0.03114151878478852	5.726992180005502E-4	1.0130228774263925	0.9147809043485469	-1.0946493182165744	1.107393991950245	2.6855162829514363	7.297904803221901	0.6336380752319817	0.8652373660030631
ID273294	273294	2	0.8985376954078674	72.41226992382182	61.983868126186074	0.0	75.0	75	1.0786434351784744	1		20588.83593750001	20227.0	15645.0	27565.0	7906113.0	3027.346655401203	-0.9807512629270076	-693.0367588774739	0.004981953766978683	0.02007254118701248	1.2225245989183373	0.9559624444210686	0.6082790737897439	1.2788416595786867	3.655154020512691	7.655516694997637	0.7837301062498787	0.9648682559598498
ID284046	284046	2	0.9697471261024475	70.77854987097226	62.880127948903514	0.0	158.0	158	1.4243906809452667	1		20224.698365527493	20443.0	13699.0	26827.0	1.3611222E7	2656.6690834017477	-0.9809518409715077	-784.0960489328992	0.00367434053469145	0.0076830207441644285	1.48564868322621	1.3931331060396122	1.074270081383432	1.0664082827301409	6.373942186615748	9.539216142488142	0.8802227832912412	0.9738562091503267
ID284815	284815	2	0.9716001152992249	70.44092933301597	61.74952781411904	0.0	164.0	164	1.4137289241558402	1		20252.381240544626	20508.0	13307.0	26755.0	1.3386824E7	2689.826762453522	-0.9809630069691669	-775.9541472672324	0.0017671177820102195	-0.00405611119296117	1.4623427837337866	1.3908264341906669	0.1852127815683019	1.0514200390394044	6.2788796633254105	9.740216753104564	0.8316771713497021	0.9572463768115933
ID264584	264584	2	0.9593940377235413	78.55157957487634	61.970222217745565	0.0	5.0	5	1.3796059390068058	1		20260.56847133757	20595.0	13288.0	25758.0	1.2723637E7	2560.2181768994883	-0.9810570600785746	-819.6935755561415	-0.0016142328049050545	-0.002206196077702256	1.4561917126668666	1.330066549534749	-0.3467630126345417	1.0948262048814292	5.979432714960937	9.0924848674155	0.9088760793404517	0.978227060653188
ID272520	272520	2	0.9768849611282349	73.2461735195568	61.327145827361406	0.0	69.0	69	1.3796059390068007	1		20396.549206349202	20501.0	13957.0	26978.0	1.2849826E7	2511.814915884675	-0.9809520782061673	-836.3715478967092	-0.011282194778673073	0.008421361607580178	1.445295484505847	1.3457672579378153	1.0964499767484392	1.0739564928340906	5.979432714960892	9.146793530172932	0.8981153010580608	0.9805144193296964
ID273035	273035	2	0.9168252348899841	72.78731360395298	61.56516379173872	0.0	73.0	73	1.077941878398446	1		20624.496103896112	20182.0	15644.0	28082.0	7940431.0	3130.2545865596126	-0.9807538043052488	-671.5042811555803	0.006005242671346563	-5.897649383934882E-4	1.1867258209407474	1.0068982777877566	0.5633686103680657	1.1785955414960958	3.650400894348158	7.62142806214582	0.7897283281045093	0.936585365853658
ID277396	277396	2	0.9742262363433838	76.29816257233543	60.1284437456662	0.0	107.0	107	1.4527866438605839	1		20347.357758620667	20466.0	14370.0	26427.0	1.4161761E7	2625.7157346724757	-0.9809287809899125	-797.1670397808934	0.0037076140320686964	-0.00583198847534901	1.5000745083771165	1.4343655486305364	1.1513165703953965	1.0458104698689368	6.630610999499571	10.01887844783567	0.8300900315158569	0.9620689655172405
ID269973	269973	2	0.9640321135520935	73.58393142782651	65.99184644607165	0.0	49.0	49	1.324779897264186	1		20269.97586206895	20504.0	13323.0	26923.0	1.1756586E7	2396.532350108347	-0.980949246773209	-871.0324163341159	0.005462849761922139	0.006768723998088365	1.4149772571132366	1.25084073987441	-0.8916282804377025	1.13122095563925	5.51362635083836	9.210370703541953	0.8167572061462978	0.956306677658696
ID273557	273557	2	0.8942237496376038	72.07565404271342	61.730688351135726	0.0	77.0	77	1.0814451111579342	1		20896.468911917098	20272.0	15933.0	29487.0	8066037.0	3200.5988717726027	-0.9803942470618695	-652.9634643264577	-0.0039655297021975915	0.005747110886013568	1.155450640902909	1.017312619441389	0.8958826039616447	1.1357871895242706	3.6741665251707554	8.25213381366417	0.6780101206580778	0.9381067961165048
ID283797	283797	2	0.9793452024459839	70.99076470688966	62.75561531341041	0.0	156.0	156	1.4190698155761323	1		20249.34032983509	20499.0	14113.0	26759.0	1.350631E7	2584.8283659266403	-0.9809863383640393	-808.3628800364964	-0.0045363514154814705	0.003439310041883995	1.4936294181262886	1.364120340735374	1.17222552634049	1.0949396277758738	6.32641092497059	9.530053085780494	0.8753396922694505	0.9793966151582045
ID274327	274327	2	0.921129584312439	71.75321733459995	62.58095732775003	0.0	83.0	83	0.9456022026362599	1		22115.801346801356	21264.0	16133.0	30667.0	6568393.0	3520.8670256672026	-0.9788141128536152	-580.412317900933	-0.004826147880615711	0.009505671088000715	0.9919079756272067	0.9294268911269175	0.6526387273014338	1.067225389212197	2.8090975632288733	6.892253878021634	0.7431117941698909	0.9263322884012546
ID284304	284304	2	0.9833478331565857	70.05193384691425	63.11732563778882	0.0	160.0	160	1.4121227177017919	1		20183.8224582701	20346.0	13048.0	27945.0	1.3301139E7	2798.9203075264427	-0.9810796791767895	-747.8571738537602	0.002840904356332697	0.006534585410927229	1.4442581806100498	1.3995406725472008	-0.8068287502112488	1.0319515602082947	6.2646202848318575	9.522134787368628	0.8682323571676535	0.9613420860685629
ID267409	267409	2	0.9835910797119141	77.37572496674075	67.28430958912831	0.0	28.0	28	0.947999170240079	1		21749.408783783787	20617.0	16356.0	32537.0	6437825.0	3786.7815517223794	-0.9791459481166854	-539.3419243275442	0.004847984613278124	-0.003961296183468009	1.0509656242937047	0.8687046463502286	-0.8128919351397926	1.2098077622920822	2.823356941722418	6.484163631597804	0.8438547885089536	0.9534510433386828
ID288657	288657	2	0.9729109406471252	74.45361977630705	62.59740520916665	0.0	194.0	194	1.3586095094257105	1		20399.735294117643	20396.0	13799.0	27334.0	1.2484638E7	2523.816224630489	-0.9808593144668467	-828.4113342029635	0.008157294845192698	0.0121427336323019	1.48239541545453	1.2527436983141962	-0.9321698016023306	1.1833189960958284	5.798813920709335	9.333557222232189	0.8364782404954033	0.9752198241406874
ID273811	273811	2	0.9332475662231445	71.76714528998568	61.51300827717786	0.0	79.0	79	1.009821662795673	1		21592.091715976345	20683.0	16005.0	30682.0	7298127.0	3474.747537808161	-0.9793875626010952	-590.5092309327893	-0.01997722560293997	0.01949535240548484	1.0854962717338552	0.9754499962075431	1.2618483698839915	1.1128159064576981	3.203607034883689	7.202436368376457	0.7760509636146721	0.9322268326417713
ID275603	275603	2	0.9569380879402161	74.22416124834628	63.29796173409964	0.0	93.0	93	0.9551539824614023	1		21860.006600660046	20603.0	15871.0	33618.0	6623582.0	4311.447942115523	-0.9790110039026421	-472.991181946332	-0.009046003981388339	0.02854030254452353	1.0531943723298296	0.906575284637429	-0.9632441025900891	1.1617285295297222	2.8661350772030616	6.985638853766111	0.738064402081675	0.9122541603630852
ID276883	276883	2	0.9614119529724121	75.37939030194445	60.43048070371122	0.0	103.0	103	1.423328099162956	1		20377.166915052174	20553.0	14507.0	26284.0	1.3673079E7	2608.3332544227615	-0.9809761201959464	-805.6938755408968	0.009635828207219286	-0.004666985847186124	1.4848281167683146	1.396373438200902	0.38258888457781315	1.0633460048347656	6.36443593428672	9.796436562455744	0.8333616713029509	0.9633093525179861
ID282003	282003	2	0.9587194323539734	68.2671781740506	59.86449632711219	0.0	142.0	142	0.9809419161247704	1		21919.699367088604	21092.0	16551.0	30059.0	6926625.0	3353.2570371136153	-0.978871912212491	-605.7081520405775	-0.013477769083388321	-0.02599895141292765	1.171138147487448	0.8467151160649518	1.1520848759394244	1.383154883227111	3.0229882406320834	8.01592740993554	0.5912059148859568	0.887029288702929
ID282271	282271	2	0.9446147680282593	67.69738424713371	59.473146598442575	0.0	144.0	144	0.995486522626484	1		21685.82262996942	20589.0	16283.0	31763.0	7091264.0	3520.4467297535307	-0.9790878705849646	-576.8083415754255	-0.001043679106938576	-0.015028380740277843	1.0785803422233122	0.9407666978836916	1.1610803279502795	1.1464907767777497	3.113297637757861	7.508276535068139	0.6939848455383603	0.9277620396600555
ID266392	266392	2	0.955001711845398	76.19864319741427	66.57440403963524	0.0	20.0	20	1.3625015847480972	1		20075.562805872767	20355.0	13734.0	25221.0	1.230632E7	2376.868980069845	-0.9810735250485727	-875.6374024098196	-0.0031687115555276216	8.490053393958617E-4	1.432249541789576	1.305426512965414	0.13319591511335432	1.097150645834571	5.832085803860936	8.987151058591348	0.9073810098701751	0.9753577106518283
ID282520	282520	2	0.9772786498069763	67.67885966940575	60.5793616383231	0.0	146.0	146	1.365828821899634	1		20200.50885668277	20355.0	13637.0	26419.0	1.2544516E7	2495.7404593922097	-0.9808458394934623	-828.9541642226585	0.011161232022893304	-0.0516693981957009	1.5386047403736411	1.2763593300018155	-1.5074277612365337	1.2054636215739127	5.860604560848033	10.829989279365083	0.6279083079616079	0.8782051282051277
ID274073	274073	2	0.9233778715133667	71.57621159827927	62.30970102916875	0.0	81.0	81	1.020996717124047	1		21452.11594202897	20511.0	16045.0	30737.0	7400980.0	3472.355519355333	-0.9796810305263782	-595.743027269038	-0.01677549725607981	0.012990732140746926	1.0627359704345944	1.0162680633108843	0.8508641214876207	1.0457240651372268	3.274903927351426	7.589048189625433	0.7145519470482926	0.9077733860342564
ID264346	264346	2	0.9596095681190491	78.54665558469809	62.04235620267292	0.0	3.0	3	1.3959590102851078	1		20272.635239567233	20552.0	13161.0	26181.0	1.3116395E7	2531.693339241049	-0.9809406730020033	-824.2601122487632	-0.003820365633804945	0.00216564706201067	1.5040501050049686	1.3276038152716618	-0.2556908454049468	1.1329058320740073	6.122026499896414	9.301345812725007	0.8892287318842464	0.966966966966967
ID267163	267163	2	0.9205842018127441	77.3504108935489	67.39857069915085	0.0	26.0	26	1.28595217016402	1		20334.1092896175	20266.0	14947.0	26428.0	1.1163426E7	2404.148696563354	-0.9808067983835387	-864.4300701350993	0.01634093292669181	-0.0803436702022912	1.2654604822417197	1.1722870438995396	-0.29783325886897166	1.0794800546735077	5.195166897815826	14.634562380164128	0.30482451238011093	0.8716108452950562
ID269477	269477	2	0.8946520090103149	73.92670883768655	64.75055269177307	0.0	45.0	45	1.316186639678676	1		20182.062608695673	20395.0	15108.0	24840.0	1.1604686E7	2081.2148848137203	-0.9811584836446634	-1009.9547897096327	-0.003722773924117321	0.0024185790257125295	1.4405631418836466	1.2215688787597403	-1.286485777590701	1.1792729554032608	5.442329458370626	9.044032204009136	0.836123620843223	0.9629941126997473
ID269733	269733	2	0.9610066413879395	74.19282452917251	65.77207071747588	0.0	47.0	47	1.3299091997694106	1		20147.833904109586	20348.0	13623.0	24590.0	1.1766335E7	2261.801084447234	-0.9811329424414837	-926.4620473109112	-0.006754162281339556	-0.002327671835315042	1.4165954889243952	1.27716753858359	-0.7580118237144322	1.109169663437762	5.556404486319029	8.91139457048209	0.8792499869712249	0.9749791492910759
ID283301	283301	2	0.9801265001296997	70.96140929518164	62.707142470781015	0.0	152.0	152	1.4174696611687831	1		20250.221052631583	20490.0	14041.0	26332.0	1.3466397E7	2639.698666316614	-0.9809552412509386	-790.2766085556239	0.013481162307355134	-0.007000775441861325	1.4795176595036943	1.3897952949318533	1.184910600825051	1.0645579711623936	6.312151546477039	9.675390677149071	0.8473254693153871	0.9630166787527191
ID266150	266150	2	0.962688148021698	76.02898679102806	65.91914321022962	0.0	18.0	18	1.2959141266970973	1		20130.70397111913	20248.0	13111.0	25757.0	1.115241E7	2384.25714410309	-0.981033121425367	-873.4210848365369	0.03953030299880417	0.014899949414022041	1.413071867717503	1.2328048148193755	2.751536618511398	1.1462251369650427	5.275970042612583	9.194201452111523	0.7843035024699925	0.951156812339332
ID277152	277152	2	0.968259871006012	75.84107050754147	60.202754808856255	0.0	105.0	105	1.4365538813695562	1		20332.199413489736	20526.0	14195.0	26465.0	1.386656E7	2614.867847021309	-0.9810412670312232	-804.7158913718534	-0.005917649250456161	0.0028337632058863284	1.4689552270120338	1.4173760381669298	0.4509790746668633	1.036390617208268	6.483264088399608	10.168213030614833	0.7879783834694964	0.956521739130435
ID282784	282784	2	0.9920597076416016	69.93290165490107	62.64254910459705	0.0	148.0	148	1.3680424843277028	1		20205.752827140554	20479.0	12772.0	26559.0	1.2507361E7	2726.808886031919	-0.9810161221693805	-765.8461712062939	0.003690738425474483	-0.015367114176940746	1.4263819005182898	1.3445477366329452	0.2799290956857551	1.0608637102690575	5.8796170655060775	9.258387522347443	0.8619621508290977	0.9633956386292826
ID283040	283040	2	0.979065477848053	70.92765310333029	62.68205148115493	0.0	150.0	150	1.40621759778372	1		20281.03828483919	20370.0	13177.0	27482.0	1.3243518E7	2868.001538031606	-0.9809963891142813	-730.0827380027922	0.004763430055750458	0.004755104821654864	1.4670204998681804	1.3724144404366025	-0.5573525410130223	1.0689340308904656	6.212335897022206	9.171010588374656	0.9281761483514606	0.9804951237809449
ID283552	283552	2	0.9704133868217468	71.01798946893575	62.773853843644524	0.0	154.0	154	1.430220769495607	1		20250.97925925927	20513.0	14325.0	26429.0	1.3669411E7	2587.6915321275364	-0.9810100264155218	-808.5606565899799	0.0016231394566394452	0.005356173313218895	1.4982436881745846	1.381434849144034	1.3137300289793457	1.0845561693357655	6.42622657442542	9.759359479216538	0.8478582830267695	0.9761732851985561
ID288930	288930	2	0.962125301361084	74.96326949227749	62.95999053046724	0.0	196.0	196	1.3270620348684137	1		20358.194158075617	20613.0	13163.0	27388.0	1.1848469E7	2506.3665965805226	-0.9809254150311832	-835.4212991488236	0.021627830965534094	-0.003863071691491655	1.457618613401309	1.3030349482315102	-1.0252071383179924	1.118633552676082	5.532638855496455	8.71732796752268	0.9149037662855427	0.9806234203875316
ID274595	274595	2	0.9110036492347717	71.28585782480118	61.30825826669065	0.0	85.0	85	1.0000356088768252	1		21564.32326283989	20791.0	16141.0	29675.0	7137791.0	3388.7513703029213	-0.9794299257043919	-605.9874529400306	-0.005580680321631282	0.00906551961059415	1.0765727337830489	0.9579616998139957	0.4595103667585944	1.1238160502576287	3.1418163947449806	7.2297351412705515	0.7553459255694658	0.9117241379310356
ID275107	275107	2	0.8893522620201111	70.89601838121891	61.51897254450381	0.0	89.0	89	0.9472008550077597	1		22216.461279461277	21314.0	16139.0	30798.0	6598289.0	3512.7515086470908	-0.9784110992613819	-573.2555815890504	0.006352477571109542	0.01142182232977129	1.0270644150752044	0.8988853938748216	0.7135858440746319	1.142597735010291	2.8186038155578927	6.5074691776507105	0.8364108540306231	0.9642276422764223
ID289197	289197	2	0.9687445759773254	75.15721352975972	63.194852765838576	0.0	198.0	198	1.361946254957455	1		20365.849918433963	20534.0	12815.0	27354.0	1.2484266E7	2610.7303107016787	-0.9810236767366166	-806.5623442969334	-2.966082798048905E-4	0.002174960428056512	1.4817133162092329	1.2706139895464152	-1.0011989341034537	1.166139621001793	5.827332677696436	9.26291239395139	0.8534627348756805	0.9615686274509808
ID269231	269231	2	0.9739034175872803	75.20888535987326	63.845885114695626	0.0	43.0	43	1.406755451158823	1		20284.853211009195	20493.0	13628.0	26353.0	1.3266294E7	2627.17783701486	-0.9810435552269979	-799.1785013053907	-8.529917085346172E-5	0.00679559199718963	1.4425444121095583	1.3869943130335909	0.051045367281400966	1.040050704284771	6.217089023186733	9.453484123768895	0.8742047296260651	0.9674556213017761
ID264125	264125	2	0.9775410294532776	78.56880890443352	62.091257606176804	0.0	1.0	1	1.4126583227723362	1		20285.965098634286	20551.0	13291.0	26170.0	1.3368451E7	2583.905262890773	-0.9809381234660873	-808.0254584191547	-0.009902182315721555	-3.4749691158994576E-6	1.491292023823086	1.3605433681111057	-0.2517296255568793	1.0961003219570309	6.2693734109964065	9.898381680211129	0.8040917558718342	0.958575581395349
ID265912	265912	2	0.9887312054634094	76.38855531639351	65.47123226745212	0.0	16.0	16	1.381797530442363	1		20188.022151898735	20441.0	12565.0	27792.0	1.275883E7	2808.8817881261925	-0.9809336129878915	-739.539743466575	0.0013599592253163177	0.011283970883683088	1.453732145109927	1.3393764152099241	-0.4724986210640557	1.0853798294500203	5.998445219618957	9.708846271850671	0.7996746185778085	0.9510173323285608
ID265412	265412	2	0.9026336669921875	76.75520213378634	64.60469624006329	0.0	12.0	12	1.3104264954526066	1		20108.352631578953	20303.0	14617.0	25256.0	1.1461761E7	2241.384941761399	-0.9811078480524641	-931.8056903026228	0.001806273522602818	0.005093802602719086	1.3805949747824118	1.279862278397379	2.9551452699537215	1.078705887410924	5.394798196725459	9.301083878996746	0.7836424356639928	0.9586148648648649
ID265664	265664	2	0.989858865737915	76.15172894185187	64.96264706605749	0.0	14.0	14	1.3845321413310838	1		20191.152139461174	20377.0	12874.0	26813.0	1.2740617E7	2615.423043080633	-0.98101137950987	-797.6819805148278	0.00877496833681623	0.004226871631535061	1.440234216336196	1.3542919685308794	-0.3817367626393107	1.0634591726173683	6.0222108504415415	9.490905336736784	0.8401378239967061	0.9583963691376699
ID269000	269000	2	0.9817364811897278	74.6389202501607	64.90444218126615	0.0	41.0	41	1.4126583227723342	1		20271.51969696969	20505.0	13501.0	27450.0	1.3379203E7	2761.97732350847	-0.9810056605486094	-758.1297041899047	-0.0021410288643543265	-0.010633903281010673	1.4929343700461006	1.3755411219061235	0.6427364080756934	1.0853433214539614	6.269373410996389	9.512140032288219	0.8707180179882552	0.9620714806710438
ID268759	268759	2	0.9592223763465881	75.21486920577065	66.39547852023733	0.0	39.0	39	1.370252570557451	1		20182.654281098556	20322.0	14076.0	27549.0	1.2493063E7	2426.598276229689	-0.9810485410453162	-861.1092193446055	-7.98226030072763E-4	0.0028400064413144858	1.4286690824893562	1.3166814382783338	-0.8637300895064368	1.0850529527912653	5.89862957016418	9.371981105412381	0.8439139753732472	0.9672642244738899
ID265178	265178	2	0.9630263447761536	77.12578687407235	64.54033174585571	0.0	10.0	10	1.338979444355445	1		20144.574324324334	20395.0	13783.0	25747.0	1.1925588E7	2349.199875570457	-0.9809760913687388	-884.3553196156302	0.003914412586641068	-4.7596059188619196E-4	1.4109805091198953	1.2886976961657883	-0.6577539641613309	1.0948886719654503	5.632454504951266	9.446650624780126	0.7931436455217119	0.956416464891041
ID279514	279514	2	0.9453706741333008	71.25240940308198	59.386838234407215	0.0	123.0	123	1.0045640951737762	1		21320.91097922851	20522.0	16583.0	30242.0	7185147.0	3054.8625491882076	-0.9798123581741266	-677.4876772075829	-0.008911602608185694	0.009858785058201034	1.0462327509529707	0.967227792721368	1.3554154562297958	1.0816818528439058	3.170335151732076	7.9600238978585205	0.6287620147387583	0.8977119784656813
ID279770	279770	2	0.8845267295837402	71.44159480047738	58.31821233746588	0.0	125.0	125	0.8618972217069296	1		22584.322580645145	21850.0	18746.0	29232.0	5600912.0	2752.2686852419324	-0.9781451029322732	-734.5151447208951	-0.0037595100639068735	-8.736950430768188E-4	0.9700386697806779	0.7813599444167632	-1.3162471635936546	1.2414747859960389	2.333784946777293	6.649966580806432	0.6631805380072798	0.9059040590405912
ID268519	268519	2	0.9767158627510071	75.65075169145739	66.97462941651133	0.0	37.0	37	0.9992788659694548	1		21097.993957703944	20072.0	15958.0	34084.0	6983436.0	4205.743846573836	-0.9799970066214564	-491.5391329362725	0.015486193109389581	-0.005825908609362248	1.1053508094264959	0.9466639079814414	2.6650926439181593	1.1676274970526979	3.1370632685804694	7.134141309250655	0.7745504792205914	0.9282700421940923
ID280033	280033	2	0.8913400769233704	70.57475141068907	57.761546464863756	0.0	127.0	127	0.9700853076571708	1		21446.971061093263	20819.0	16862.0	29377.0	6670008.0	2879.8425509938343	-0.9798028499731748	-722.5631746223594	0.007347505753251245	0.012723245896088203	1.0127089030041376	0.9291918578488919	1.0004323974730214	1.0898813785869694	2.9564444743288334	8.068609387341786	0.570666276250658	0.8567493112947652
ID271343	271343	2	0.9506144523620605	75.14549537212112	63.61440534689256	0.0	60.0	60	1.37356103228432	1		20149.7845659164	20401.0	14307.0	25332.0	1.2533166E7	2420.387118240523	-0.9811291280025289	-865.6648241427436	0.005822244474693157	0.005659677138253983	1.4711417993658986	1.3017600363643504	2.890195846062018	1.130117501129171	5.927148327151271	9.168344649303515	0.8860817635889637	0.9726989079563192
ID286187	286187	2	0.9523108005523682	71.52971810889576	59.01783397740606	0.0	175.0	175	1.4110508976477842	1		20276.471036585346	20521.0	13823.0	25168.0	1.3301365E7	2488.0857154455325	-0.9810100466263848	-841.989326269891	0.01535767046556384	0.006233864395277418	1.5041796909646834	1.3513166530440528	-1.4331434566568912	1.1131215526547997	6.25511403250286	10.063227767049032	0.776194373948275	0.9474442044636427
ID287220	287220	2	0.897928774356842	72.2785047218815	59.83763749539692	0.0	183.0	183	1.3530299806794845	1		20310.88907284768	20465.0	14185.0	25259.0	1.2267777E7	2061.763105635804	-0.9811670630892668	-1026.467197843716	1.9631115338516707E-4	0.013475756405628198	1.4708562574567279	1.2635698328792866	1.5693755750651965	1.1640482537519112	5.751282659064174	9.554126197123866	0.7917583088214925	0.9595559080095165
ID285685	285685	2	0.93856281042099	71.17082236171505	59.436215360202084	0.0	171.0	171	1.408904811390336	1		20248.81735159818	20466.0	14188.0	24982.0	1.3303473E7	2463.222567655676	-0.9810282796363796	-850.1602903000254	0.008834129836137954	-0.017583655905826952	1.5307917127030686	1.3218826298162067	1.8462243866770185	1.158039055945465	6.23610152784479	9.55101635629526	0.8590607238330099	0.9696969696969694
ID286965	286965	2	0.9608328342437744	71.98770549020097	58.78508284413564	0.0	181.0	181	1.4142639209296413	1		20340.184568835113	20602.0	13587.0	25518.0	1.3444862E7	2568.9529188399033	-0.9810273858676073	-818.8091687455061	0.002371700635525319	0.006982056857844948	1.5331412195786929	1.3291181426447578	1.5162761172242492	1.1535025897155824	6.283632789489953	9.348790656528319	0.9034617936352677	0.9742078113485629
ID285942	285942	2	0.9538345336914062	71.73210225223947	59.152057018172385	0.0	173.0	173	1.411050897647784	1		20295.76024279212	20481.0	14090.0	25672.0	1.3374906E7	2482.6196087521002	-0.9810546051682442	-846.6709486502431	-0.01027286134134838	8.781582924877717E-4	1.5184191512213765	1.360554893435136	-1.4674779662220077	1.1160293190285502	6.255114032502859	9.381099993764437	0.8931770699038262	0.9697862932940312
ID271095	271095	2	0.9456920027732849	74.75610290762032	63.49783412341898	0.0	58.0	58	1.3828920237073892	1		20208.627172195895	20402.0	14107.0	25198.0	1.2792061E7	2375.1600552372634	-0.9810809364481964	-882.4276898157989	0.001079498878209002	0.0038947168967555052	1.4911694501909905	1.295286929455897	-0.31388846358123285	1.1512271268091747	6.00795147194804	9.177589700208669	0.896352851209626	0.9745566692367004
ID285431	285431	2	0.9778361320495605	71.11137243663931	60.25971032299621	0.0	169.0	169	1.3888963196604713	1		20290.79780564265	20477.0	14219.0	26928.0	1.2945529E7	2507.0095787864575	-0.9810103841154277	-836.2392540133229	-0.001547156807971355	-0.0028705317062354477	1.483612409445274	1.3373691462078805	-1.2441645864195403	1.1093514559178126	6.0602358597577055	9.080666078874849	0.9235575849145691	0.9822804314329735
ID271856	271856	2	0.97100430727005	75.85352054981796	64.495273816818	0.0	64.0	64	1.395959010285105	1		20146.370716510897	20418.0	13334.0	26476.0	1.293397E7	2625.4860831486585	-0.9811904167899015	-800.5550873963168	-0.009428832806456282	0.0061312308707436305	1.4642725759046629	1.3718885803327039	-1.3955283344439253	1.0673407424599703	6.122026499896387	9.231415825990643	0.9027519621975947	0.9779802581624908
ID264945	264945	2	0.9767839908599854	77.83928110394709	63.689212703896246	0.0	8.0	8	1.3888963196604722	1		20157.720125786163	20404.0	13366.0	26777.0	1.282031E7	2668.496570495064	-0.9810317757126878	-781.377957891926	-0.0015609770187537677	0.006778485243459741	1.4182662411276683	1.3878839867071677	0.6330739109048223	1.0218910620134642	6.0602358597577135	9.87970041394746	0.7802105884037176	0.9514925373134331
ID270577	270577	2	0.9734432101249695	74.64861716915425	64.2171056032278	0.0	54.0	54	1.3558226151896662	1		20294.56486042694	20421.0	13249.0	27233.0	1.235939E7	2518.9866088709327	-0.9809332134193517	-828.9833635491766	0.001959483906040086	6.842373153449738E-4	1.4511179613616527	1.301959004416642	-0.6715951537323621	1.114565018129617	5.775048289886748	8.824116281785553	0.932015294241812	0.9814216478190632
ID287475	287475	2	0.9474884867668152	71.85228418466208	61.25463784213072	0.0	185.0	185	1.3702525705574484	1		20353.644122383233	20567.0	14307.0	26552.0	1.2639613E7	2364.1279652442836	-0.9809635544167392	-887.2953444071973	0.0010403027544996174	-1.840725116459377E-5	1.4585331583002341	1.3040624283552034	2.9686474475962124	1.118453477829173	5.898629570164158	9.133750664640697	0.8885107440406647	0.9725705329153607
ID271612	271612	2	0.9714798331260681	75.50103638066068	64.58375597352605	0.0	62.0	62	1.3970424089815816	1		20173.28792569658	20334.0	13757.0	26354.0	1.3031944E7	2493.43249619762	-0.980992266053002	-835.1111968089803	0.0037319091590646736	0.004834883858508344	1.4690097871939747	1.3464956811007525	-0.5697484437597509	1.0909873739758806	6.131532752225427	9.485931089045165	0.8562862803693737	0.9662921348314609
ID264703	264703	2	0.9824550151824951	78.3450265836811	63.49626577190129	0.0	6.0	6	1.375762253299509	1		20249.735909822877	20533.0	13301.0	27250.0	1.2575086E7	2789.6487490447817	-0.9810104136632527	-749.9942760150954	0.0057518541313887755	0.004860516766667196	1.4212778690635137	1.3746286861279247	0.1379653701876877	1.0339358427525553	5.9461608318093315	8.94648856826177	0.9335579747637924	0.9865930599369088
ID287999	287999	2	0.9531238079071045	70.9481411375312	62.43099752071035	0.0	189.0	189	1.3801541631250085	1		20266.457142857133	20501.0	14148.0	26730.0	1.2767868E7	2517.0176722441333	-0.981034269146138	-832.9830431757074	0.006684884934776325	0.006604497744052823	1.4428280440112766	1.3366863642776283	0.11511081953861618	1.0794065702847275	5.984185841125446	9.834179768457624	0.7775684853583497	0.9516250944822376
ID270841	270841	2	0.9652464389801025	74.30248968259383	63.865869434361485	0.0	56.0	56	1.3602789053158557	1		20254.81475409836	20450.0	13976.0	25926.0	1.2355437E7	2274.473943064671	-0.9810696069557039	-923.0335694223443	0.004712597821447496	-0.01192450913603957	1.4499040940123082	1.302607778193229	-0.3331301360485175	1.1130780256996355	5.813073299202885	8.964948464733874	0.9089082982112754	0.979967948717949
ID286458	286458	2	0.9405086040496826	71.43703842520503	58.93399189746073	0.0	177.0	177	1.3965008146952949	1		20259.885093167704	20481.0	14045.0	25163.0	1.3047366E7	2504.751560893658	-0.9810576143360422	-837.8420553557257	0.011579865733589031	0.008529604026983276	1.4856718181669784	1.3375368611727814	1.6203006124342225	1.1107520557334838	6.126779626060929	9.299677635078941	0.8902384231652127	0.9713639788997741
ID286715	286715	2	0.9481214880943298	71.40089353576673	58.996292995118935	0.0	179.0	179	1.4174696611687843	1		20238.33533834586	20458.0	13939.0	25470.0	1.3458493E7	2500.918735468024	-0.9810288050842925	-836.9360529815931	0.0033853705117404885	0.0057671258955038825	1.5128318039454403	1.3495777112757614	1.5327117113098185	1.120966796728848	6.3121515464770495	9.439982014507834	0.8901125973902895	0.9672250546249092
ID265988	265988	3	1.0	85.62432570637456	46.743712247845615	0.0	17.0	17	1.503956693998909	1		20467.289719626166	20480.0	13137.0	28620.0	1.533E7	2581.2243840918854	-0.980989024074961	-818.322156503404	-0.008465695219114631	-0.013251024496600317	1.591036529709757	1.4254921963191467	-0.4838459745986871	1.116131350152651	7.105923615951172	10.879548685708224	0.7544120885960321	0.9474017743979717
ID301062	301062	3	0.9822779297828674	84.1978690658482	46.26446673560832	0.0	287.0	287	1.5333462731171794	1		20460.543814432964	20419.0	14998.0	28534.0	1.5877382E7	2521.991921531742	-0.9810459901388087	-839.8306915234458	0.009582767637196085	0.0039241374259086585	1.6592975867279272	1.4251108308866474	-1.1990371224320102	1.1643288021996	7.386358059657625	10.718812749281147	0.8078799916815803	0.9592592592592595
ID274688	274688	3	0.9792115092277527	85.15536043153708	47.848295861419444	0.0	86.0	86	1.5679832440819899	1		20476.113580246914	20761.0	14692.0	27309.0	1.6585652E7	2594.0876409992293	-0.9810631143015112	-817.8643361169849	-0.0031163202684561454	0.010102171025275915	1.7108952985906807	1.4750278735840785	2.6441652994315312	1.159907096828945	7.72383001733824	10.9938148480305	0.8030558208993922	0.9475218658892127
ID297984	297984	3	0.976625919342041	83.42477487040804	47.497945344683025	0.0	264.0	264	1.557818714005116	1		20478.845386533656	20575.0	14025.0	28528.0	1.6424034E7	2698.6773527447003	-0.9810874153322273	-787.301933435445	-0.004510916954463804	0.0012783615445070226	1.6742137457733217	1.4640851407160327	-1.3692384316744337	1.143522121230274	7.6240143678834125	10.449200524615154	0.8774602327730701	0.9709443099273607
ID264195	264195	3	0.9924020171165466	84.84701932233096	46.39748336226296	0.0	2.0	2	1.484210235288386	1		20498.73452544704	20566.0	13743.0	27470.0	1.490258E7	2502.7583993935027	-0.9809745761287904	-844.6203282542081	0.021418295811912846	-0.01577689898394132	1.496706455142005	1.421895244091588	0.4107582424853681	1.0526137290080129	6.920551695535065	13.763968699140607	0.45905342129303295	0.9157232704402514
ID265743	265743	3	0.96183842420578	84.75370715544342	47.938122139881614	0.0	15.0	15	1.507975289522904	1		20449.748000000007	20362.0	14451.0	29333.0	1.5337311E7	2647.337155555165	-0.9810384731983487	-799.3213925973245	0.014084725092720131	-0.006081285937107636	1.62497532572174	1.4130600683902825	-0.26432122603381375	1.1499690367535935	7.143948625267313	11.6573358052504	0.6606167370636985	0.9243542435424353
ID298248	298248	3	0.9648542404174805	83.68700479169718	46.69916108133547	0.0	266.0	266	1.511983204337681	1		20435.346560846552	20674.0	14488.0	25923.0	1.5449122E7	2489.597640621238	-0.9810995498223675	-852.1651456085398	9.688472364239331E-4	0.0033223157811851246	1.6035774337827946	1.433230114189349	-1.5249473710368835	1.1188555263435809	7.181973634583445	10.447021481528592	0.8269298994212134	0.9692110327132781
ID278038	278038	3	0.9613194465637207	84.7097930588907	46.2795238633116	0.0	112.0	112	1.4984135276655923	1		20482.549999999977	20713.0	14063.0	26006.0	1.5157087E7	2394.060495297077	-0.9810315021786278	-884.9707432182358	-2.1460201766120268E-4	0.003174102221432855	1.5544399492236203	1.464864176499589	-1.2120063572283253	1.061149541480412	7.053639228141509	10.19540211477047	0.8527355883601049	0.9630110317975346
ID297744	297744	3	0.9512227773666382	83.53357961166346	49.159986609540404	0.0	262.0	262	1.4968981925120737	1		20360.102150537645	20540.0	14771.0	26446.0	1.5147916E7	2266.0094236916057	-0.9810493293561078	-930.2817433462092	-0.004312610999628828	0.010965644633318325	1.6141277492707236	1.420884964362423	1.195351916220879	1.1360017100293633	7.039379849647964	9.902734884704335	0.902056956512668	0.9743421052631577
ID301330	301330	3	0.9618176817893982	83.64085972920675	46.32888164427906	0.0	289.0	289	1.5303832823811419	1		20432.005161290308	20455.0	15167.0	27912.0	1.5834804E7	2440.2912738575524	-0.9810372035623954	-866.3281226603457	-0.0059252680532947575	-0.009686513783588736	1.6500499210768391	1.4292107477375284	1.6629565221162417	1.154518270793096	7.357839302670528	10.546053336988452	0.831342983264843	0.9650872817955116
ID269084	269084	3	0.9108272194862366	86.33545045878205	49.86701490635871	0.0	42.0	42	1.0157969910562676	1		21120.808259587022	20809.0	16094.0	26208.0	7159954.0	2752.105168698418	-0.9804298153122654	-768.9482082336312	0.015668871970740177	0.029011724447115337	1.091319793875306	0.8560157558507767	0.7762408381246638	1.2748828352939199	3.2416320441997994	10.983187210308557	0.3376889177597115	0.793946449359721
ID279064	279064	3	0.9659996032714844	85.07977963983956	46.88444551684973	0.0	120.0	120	1.4847198353841877	1		20455.91059147182	20523.0	13985.0	27185.0	1.4871447E7	2413.3238219115096	-0.9809903870479674	-874.8320591708342	0.019455113228536946	0.01893849972427659	1.5310014940814867	1.4133823213775607	-1.0862270549519035	1.0832182283059038	6.925304821699578	11.252772125600139	0.6872736752517055	0.9461038961038962
ID265499	265499	3	0.9502938985824585	85.29516114248425	49.60688703954079	0.0	13.0	13	1.3207766680465698	1		20684.785340314134	20383.0	15779.0	28595.0	1.1852382E7	2645.7984315144463	-0.9805492055558923	-788.2360749413837	-0.03574389871946751	0.007146780506252576	1.3905305421809642	1.284991762227909	-0.2606950690871881	1.08213187279121	5.480354467686752	15.697099760429326	0.27949862564576267	0.8165722379603384
ID302630	302630	3	0.9951899647712708	84.9016463411814	50.71571865237203	0.0	299.0	299	1.4816596057437033	1		20395.02892561984	20569.0	12208.0	26926.0	1.4806791E7	2792.738108242716	-0.9809212057659688	-750.9435807914834	-0.0016628183138949985	-0.010605295324501277	1.5698953015665669	1.4350323294545384	-1.4716009839263409	1.093979047958655	6.89678606471249	9.514527771555933	0.9573751319691731	0.9931553730321693
ID263968	263968	3	1.0	84.94435251094532	46.646453082611025	0.0	0.0	0	1.4974034746167642	1		20479.946164199206	20528.0	12732.0	28497.0	1.52166E7	2633.9617040787275	-0.9810220777102547	-803.8582387902288	-2.907645719719227E-4	0.0010586148322354058	1.5676981400102106	1.4484533633843137	-0.5878724923564073	1.0823255892390495	7.044132975812482	10.837036083017948	0.7537309885184522	0.9500000000000002
ID289825	289825	3	0.9891090393066406	83.97535663249515	47.524410306789164	0.0	203.0	203	1.5089782662147837	1		20457.80794701985	20585.0	12923.0	27750.0	1.5445645E7	2478.4264188118664	-0.98096571043066	-850.8053615615358	-0.005845358104782859	-0.005438404448322694	1.5651036738829123	1.4649506171286966	1.348541239256626	1.0683661657827863	7.153454877596344	10.115253121803288	0.8785615574023502	0.9684684684684682
ID296225	296225	3	0.9450998306274414	85.94114642696998	47.132577299624934	0.0	251.0	251	1.4903139357585466	1		20563.98911564623	20506.0	15114.0	28337.0	1.5114532E7	2585.419021139078	-0.9809791808770137	-820.421430511298	0.03403903309088608	-0.02805143408529916	1.50745322124064	1.4388762097273728	0.3726482123303654	1.0476601190913155	6.977589209509233	12.893158912318407	0.5274685749169952	0.9056138186304747
ID301868	301868	3	0.9732231497764587	83.41694656281345	47.72327398265779	0.0	293.0	293	1.4585032293802418	1		20503.98439716311	20407.0	14334.0	27511.0	1.4455309E7	2499.1435751335302	-0.9809594656534414	-845.3741845774166	0.022915602507199002	-0.00873197040496256	1.4753268899619638	1.3784416320282205	0.3345522614135601	1.0702860793541094	6.682895387309273	14.823551402840922	0.3821817981741368	0.8760124610591908
ID279597	279597	3	0.9543575048446655	84.12077552649957	47.94183992317157	0.0	124.0	124	1.5119832043376809	1		20403.717305151902	20633.0	13852.0	26609.0	1.5445614E7	2368.6481860972367	-0.9811963451420743	-898.9848731852743	-0.005681062355284005	-5.430754056350766E-4	1.561677832298996	1.469294630716299	1.3571835079867465	1.0628758859192584	7.181973634583443	10.155984708153944	0.8750031045570097	0.9729555698647776
ID290093	290093	3	0.9950670003890991	84.1725576778651	46.96581419903916	0.0	205.0	205	1.534825623459446	1		20515.07197943446	20780.0	12246.0	28275.0	1.5960726E7	2810.03814077294	-0.9809927738723552	-753.5947997357966	-0.010987377891537468	0.0121894152699567	1.5885260824058203	1.5071538046220012	-0.6105388977283548	1.0539906926116458	7.400617438151175	10.17131419659259	0.898925454983385	0.9780150753768845
ID268590	268590	3	0.9466519951820374	85.42444320354556	50.20270874301983	0.0	38.0	38	1.3663825737253037	1		20699.56747967481	20471.0	15283.0	28165.0	1.2730234E7	2624.858012275798	-0.9807910869854287	-805.3027298997988	-0.03671981882041524	-0.006559637234128167	1.4017401249802186	1.200413649579431	-0.5431240531713157	1.1677142503930398	5.865357687012546	14.820168641110575	0.33558154925824174	0.8177601060304842
ID268842	268842	3	0.9949653744697571	85.83276192098627	50.963685919565805	0.0	40.0	40	1.4667784914184188	1		20462.14466292136	20462.0	12764.0	28180.0	1.4569047E7	2608.133595053747	-0.9810839212478631	-813.8162508688794	-0.00489173767355396	-0.0031507356801678617	1.5507842837767765	1.38390254844949	-1.0821948575235252	1.1205877794749775	6.758945405941495	11.300730285352145	0.6650829019639181	0.9435965494359657
ID265269	265269	3	0.9944376945495605	84.86876039641565	49.631941920616576	0.0	11.0	11	1.490821449458178	1		20371.151639344254	20506.0	12614.0	28008.0	1.4911683E7	2778.764232460284	-0.9810568441553807	-759.339018933557	-0.00396999547354896	-0.019723819610397014	1.5486890903439863	1.4795857265143653	1.3769728775109649	1.0467045353245032	6.982342335673776	10.397234707828659	0.8116621725890303	0.960758665794637
ID268350	268350	3	0.9379147291183472	85.22622749127537	50.01193775742977	0.0	36.0	36	1.3552645486440291	1		20600.427392739275	20522.0	14990.0	27469.0	1.2483859E7	2483.5914764695503	-0.980832727220741	-848.9081254109448	0.020544688971805603	0.008071263489645797	1.4192893549310035	1.2510037659650692	-0.5431774809540162	1.1345204495336692	5.77029516372224	13.202820302303193	0.41598193256444016	0.8646723646723654
ID271935	271935	3	0.9785248637199402	84.09239844051605	48.43264620288127	0.0	65.0	65	1.4595402030124036	1		20476.45685997174	20439.0	14115.0	27393.0	1.4476855E7	2512.8337229733165	-0.981025119355828	-842.6013091583224	0.04600287208266457	-0.003696172693153272	1.5379085220407513	1.336548463505992	0.2610834641243768	1.1506567580845948	6.692401639638321	15.821018384031353	0.33598739964941104	0.8739913097455012
ID280888	280888	3	0.9435468316078186	85.29907751119127	49.765393869989424	0.0	134.0	134	1.2877157625403535	1		20943.4124087591	20518.0	15906.0	28374.0	1.147699E7	2495.2094125390427	-0.9805682616059178	-847.1037758742162	0.05416749081993498	-0.019677413920492846	1.2770695933304237	1.133409578252487	0.019600442671352414	1.1267503097154292	5.20942627630937	18.255052903136367	0.196441647853459	0.7784090909090916
ID290362	290362	3	0.977810263633728	85.19826671154983	47.451079128473424	0.0	207.0	207	1.5134834360985159	1		20468.36184210527	20611.0	13906.0	27335.0	1.5555955E7	2600.168134700778	-0.9810373457307291	-814.5130804494748	0.02195359218406446	0.011815968255442049	1.5699613970714914	1.4704117616940213	1.1272384439641225	1.067701876420508	7.196233013076979	10.020851383859586	0.9005458697781239	0.9767741935483873
ID271419	271419	3	0.9629004597663879	84.51455853484907	47.19434305403285	0.0	61.0	61	1.4423348056574194	1		20668.619942196536	20511.0	15343.0	28522.0	1.4302685E7	2619.8003776773035	-0.980838371807735	-807.678111581622	0.15036179442052688	-0.052029474630523695	1.4440911773957998	1.2924802195767247	0.3980718460633557	1.117302342831	6.53554847620929	16.12068763412078	0.31602742942291084	0.8535071384233406
ID296507	296507	3	1.0	84.64117270417282	47.367575464393845	0.0	253.0	253	1.5544157668929646	1		20555.9161451815	20785.0	13022.0	29104.0	1.6424177E7	2874.1339668455958	-0.9810557281000766	-740.7566948653654	-0.0051635122618365155	0.018938149495977014	1.6153796804100709	1.5416971174870864	-0.6346090503748918	1.0477931508642142	7.590742484731798	10.195481077007974	0.9176533966251084	0.9845869297163994
ID265028	265028	3	1.0	84.33092067536452	48.77313700919144	0.0	9.0	9	1.4811489527539574	1		20378.406896551718	20496.0	12371.0	28078.0	1.4774345E7	2674.13736619256	-0.9810000077953762	-786.92274963213	-0.01288058061642597	-5.1474375210341E-4	1.5127911625968793	1.4570570533672647	-0.35918584066011805	1.0382511509077925	6.892032938547981	10.671865687327514	0.760460230694303	0.9570957095709577
ID268100	268100	3	0.9756831526756287	84.74913934542923	49.90280097002054	0.0	34.0	34	1.3986659335375262	1		20566.837962962974	20648.0	14136.0	27470.0	1.3327311E7	2581.8660996249882	-0.9807875952437135	-813.311744591199	-0.03039274356788112	0.023099718829700536	1.321336791981332	1.2372728316601602	1.403760608261301	1.0679429452987952	6.145792130718996	14.568622607173847	0.3638737650533425	0.8813905930470354
ID276036	276036	3	0.9952794313430786	86.2498159787983	46.28436745715024	0.0	97.0	97	1.5367958753918645	1		20597.034526854204	20774.0	12797.0	28112.0	1.6106881E7	2873.8201819158603	-0.9809117358168782	-736.6116713431611	-0.004873631522369088	-0.004281349992294177	1.6033641899166944	1.4961353403247204	-0.8159000218581924	1.0716705545961511	7.419629942809217	10.317351715342856	0.8759022414296382	0.9677619342839431
ID270918	270918	3	0.9968335628509521	84.69502154352229	46.329358768128515	0.0	57.0	57	1.4837004601624826	1		20628.532413793106	20748.0	12980.0	28290.0	1.4955686E7	2685.5302038540804	-0.9810605910663961	-795.7885673368484	-0.01926902259609535	0.01160645212461497	1.5721058302910664	1.431649588187975	-0.9248565123960762	1.0981079750673246	6.915798569370551	10.626796649233698	0.7695688124852768	0.9528487229862477
ID270657	270657	3	0.996195375919342	84.55960069468462	46.364091814054994	0.0	55.0	55	1.5298888926792147	1		20594.17935483873	20517.0	13902.0	28938.0	1.5960489E7	2602.7005072275565	-0.9808981906827805	-812.6428482814799	-0.003903066300353246	-0.016645732284685615	1.5677752277209196	1.4904256713114454	-0.2734661795381209	1.0518976275693193	7.353086176506013	12.155988435264572	0.6253151681154496	0.9269023367285805
ID271170	271170	3	0.9916342496871948	84.65908604123047	46.706137586121976	0.0	59.0	59	1.5392551438483726	1		20551.36828644502	20514.0	14159.0	29034.0	1.607117E7	2619.784240105202	-0.9810129580630099	-810.6299525711522	-0.029461483981804853	-0.00585712695463653	1.5800557170228458	1.4724035322741809	-0.6117780641481805	1.0731132345101022	7.443395573631813	13.085842173815234	0.5462325897634319	0.9190140845070429
ID270413	270413	3	1.0	85.00237835299465	46.43392180111458	0.0	53.0	53	1.508978266214783	1		20564.49469496025	20728.0	12900.0	28490.0	1.5505629E7	2682.796667806787	-0.9810231575025219	-792.5297726492404	-0.001373680404235967	-0.011482355728835717	1.5523977190092995	1.4950724962089106	-1.274612285708678	1.03834277130089	7.153454877596339	10.483523912002024	0.8179205613157712	0.9561626429479037
ID290895	290895	3	0.9594234228134155	84.3187284005594	48.35070834952383	0.0	211.0	211	1.5392551438483728	1		20360.9414012739	20678.0	13989.0	25900.0	1.5983339E7	2470.6584863666794	-0.9810853396132839	-854.9158518558868	-0.0015908343462147586	-0.01190110353615656	1.6523465098927599	1.444335162316602	1.3891945666587369	1.144018752020496	7.4433955736318165	10.596583707190844	0.8330080868248277	0.965474722564735
ID271688	271688	3	0.9811100363731384	84.30799789082054	47.9436801701478	0.0	63.0	63	1.4486149578794765	1		20465.39193083575	20532.0	14177.0	27200.0	1.4202982E7	2472.3083947091845	-0.9809953183158695	-854.5820240057833	0.034714161635420265	0.021616649811666964	1.4765539661098421	1.4318317367808564	-0.08831570202628237	1.0312342771710965	6.592585990183482	12.375877899022276	0.5408958325573138	0.9077225130890058
ID296776	296776	3	0.9823007583618164	85.50407020876169	48.51331346500467	0.0	255.0	255	1.4908214494581764	1		20521.140136054393	20621.0	13724.0	27956.0	1.5083038E7	2662.5274241122574	-0.9810253426555917	-796.973125188145	0.004244745378143542	0.013810943494784669	1.6062779025152134	1.4082097979711767	-1.2542363707006587	1.140652411898707	6.98234233567376	10.682864664869768	0.7688392541818139	0.95700325732899
ID266571	266571	3	0.9673583507537842	85.00705785862442	46.77108784624862	0.0	22.0	22	1.4397099903691035	1		20589.773722627735	20545.0	14301.0	28805.0	1.4103995E7	2598.1986753553756	-0.9810802391401824	-821.8604810361422	-0.021014613559910175	0.011214866592778303	1.4075015488910911	1.3101193713839026	-1.20993093143792	1.0743307668249513	6.511782845386709	13.681262340646263	0.4371771273235609	0.8901884340480839
ID267851	267851	3	0.9662190675735474	85.01104000082576	49.01768571078232	0.0	32.0	32	1.3801541631250085	1		20778.729729729737	20498.0	15265.0	29677.0	1.3069821E7	2670.8238357985183	-0.9807960185993251	-794.6779522106235	0.026754773998509635	0.04934393044320362	1.4461745835381141	1.3375897497534663	2.452981959931969	1.0811794751003896	5.984185841125447	14.737252646082814	0.3462436988246242	0.7973400886637106
ID286548	286548	3	0.8932304978370667	85.19842248184851	48.11383388353501	0.0	178.0	178	0.9343350506923752	1		21431.25783972124	21337.0	16380.0	25903.0	6150771.0	2468.5535705122998	-0.9798992780096824	-846.4569619884329	0.0032052647078360356	0.02996417595632164	1.0740377083654729	0.7827631435366009	0.811907470319112	1.3721107300899027	2.7425537969256397	8.492983472318283	0.47779814734879905	0.8161244695898147
ID272725	272725	3	0.9301560521125793	84.89449752907097	49.76843238369016	0.0	71.0	71	1.3927037574823686	1		20535.309968847352	20435.0	15023.0	27478.0	1.3183669E7	2384.8630377364693	-0.9808781758961576	-883.3922167989296	0.053221951834984516	0.013247353968194788	1.4791653670890443	1.2778898268928511	-0.10684049132104281	1.1575061761666796	6.093507742909305	14.747584525235354	0.35207520704911893	0.8373612018288699
ID266838	266838	3	0.9813146591186523	84.63870938499545	47.038287808804554	0.0	24.0	24	1.4412854531680872	1		20666.70596797668	20629.0	14458.0	27255.0	1.4198027E7	2502.0160753112546	-0.9809705110742011	-851.6085014972148	0.016409533236399654	-0.03482987367359846	1.4407083341731286	1.424072589898354	0.13929640561839343	1.0116818091948263	6.526042223880262	12.942887915753882	0.48955034720238455	0.897972531066057
ID276310	276310	3	0.9878431558609009	86.36646105158788	46.7792223746589	0.0	99.0	99	1.498413527665592	1		20528.704149933084	20686.0	13269.0	27456.0	1.5334942E7	2502.2816445079097	-0.9809828509224922	-846.3916023064157	-0.008470936676801676	0.001795537805691598	1.5257433854492266	1.483519841633603	1.0216260199536173	1.0284617317751061	7.053639228141506	10.108021863412372	0.867542504491621	0.9680365296803647
ID281174	281174	3	0.977058470249176	84.86337814321082	49.6587083016257	0.0	136.0	136	1.4887903566220482	1		20382.221917808227	20428.0	14479.0	28009.0	1.4879022E7	2509.7987901714023	-0.981130855865233	-844.5344076616944	0.0027917687480457395	0.010942451161599564	1.5744461465134307	1.4343199473183346	1.211731231155201	1.097695217484134	6.963329831015711	9.8908839276251	0.8944511364641529	0.9740691489361701
ID291415	291415	3	0.9803850054740906	83.84320054494266	49.08255823193404	0.0	215.0	215	1.5224537819640265	1		20425.763398692816	20468.0	14071.0	27727.0	1.5625709E7	2466.4322188703313	-0.9809337489558718	-852.144955297382	0.0070211981215452185	-0.001746675355481168	1.5570122016429446	1.5044624049252415	-0.8947937603885578	1.034929285401661	7.281789284038268	10.54616449106911	0.82273294783561	0.9551122194513713
ID272208	272208	3	0.963529109954834	85.52918637170102	48.757314320299365	0.0	67.0	67	1.332750282263535	1		20876.402044292987	20414.0	15726.0	29839.0	1.2254448E7	2890.3906969035625	-0.9803498872048367	-720.684451697425	0.02555839271353752	-0.03804087236100823	1.4924531394123555	1.176628935187626	2.5736382722952795	1.2684144463729068	5.5801701171415985	12.97984269537346	0.41621568706479595	0.87221396731055
ID275792	275792	3	0.9743999242782593	86.65003964789969	45.80230865535228	0.0	95.0	95	1.5524678766955755	1		20576.67375000003	20767.0	14579.0	27493.0	1.6461339E7	2633.320464384482	-0.9809645776043782	-805.3640885530582	0.0033826930178195063	-0.010581764041849401	1.6554661554466923	1.4853722115989365	-0.9587843149888002	1.114512674008259	7.5717299800737425	10.473620711815874	0.8673837808525554	0.9683890577507606
ID287568	287568	3	0.9629602432250977	84.42914716689071	49.41221551245346	0.0	186.0	186	1.4963927397904169	1		20349.094466936567	20556.0	14625.0	26453.0	1.5078679E7	2415.2648339449174	-0.9811263996967735	-875.952453943797	-4.228945324116248E-4	0.01285846196364277	1.5986167320991578	1.4285889189920302	-1.4755007778980849	1.119018012002427	7.034626723483454	9.989485501994212	0.8858591589230084	0.9698558322411536
ID264787	264787	3	1.0	84.54528224699794	48.08459154011866	0.0	7.0	7	1.4755201058309098	1		20412.263888888905	20448.0	13063.0	27819.0	1.469683E7	2611.976823421933	-0.9809735258501019	-805.8437137873681	0.011571385749444395	0.005372487585584682	1.529609059023182	1.432714126906158	-0.027187430445706786	1.0676303320371814	6.83974855073831	11.454347647895634	0.6551025347475545	0.9368489583333346
ID276572	276572	3	0.9835146069526672	86.67704939681029	46.69303459778133	0.0	101.0	101	1.5139831829954449	1		20463.865789473657	20713.0	13534.0	26711.0	1.5552538E7	2565.405722203256	-0.981105110258891	-828.3860776056797	0.005438513403642723	0.01476248500054962	1.5588125065325187	1.4892274731040962	0.6428772651118607	1.0467255907409374	7.200986139241507	10.379475090855374	0.8399454019309459	0.9546313799621935
ID291678	291678	3	0.9527310132980347	83.63768394691719	47.71317142928011	0.0	217.0	217	1.5264236812248824	1		20403.442132639815	20685.0	13715.0	25875.0	1.5690247E7	2468.1649828139916	-0.9810128986110964	-854.2309411482676	-4.4458687189659845E-4	0.0041178056975412465	1.6593256088521606	1.4209123582367775	2.000158843325474	1.1677888500535192	7.319814293354395	10.111918757575078	0.8995861980202937	0.9728363866077065
ID281439	281439	3	0.969115138053894	84.43028785080577	49.869236691508874	0.0	138.0	138	1.5288996336732985	1		20323.109819121426	20564.0	14101.0	25884.0	1.5730087E7	2527.7187311968028	-0.9810732342107163	-833.5207817320307	0.006636666429502397	0.0023920396612466645	1.6516529729277591	1.4470337588937052	1.046230409760571	1.1414059711989655	7.343579924176985	10.443843379014295	0.8460518692074233	0.9686520376175553
ID267608	267608	3	0.9791882634162903	85.0785708310473	48.887967884687335	0.0	30.0	30	1.4265134700231525	1		20632.5973254086	20490.0	15037.0	28047.0	1.3885738E7	2540.51854119343	-0.9809141573492983	-834.7976019595529	0.04133978241714297	0.007605267698415456	1.4758225709100907	1.380598059967261	-0.9641432592661341	1.0689733773384325	6.392954691273806	14.030705966130766	0.4080867025669552	0.8773646444879319
ID291160	291160	3	0.9940789341926575	83.84337263420737	48.51928702285108	0.0	213.0	213	1.4882821503069785	1		20466.109289617463	20647.0	12959.0	27212.0	1.4981192E7	2598.313570519938	-0.981008303824143	-813.7343564680799	-0.0016596103627673838	-0.0022187549412286144	1.5093454897106193	1.4716436863331503	1.2352069948071973	1.0256188394837675	6.958576704851204	10.010921079746181	0.8725336955312504	0.9727574750830565
ID297049	297049	3	0.9648448824882507	85.14133686293782	49.266569729423836	0.0	257.0	257	1.5412197332169881	1		20418.486624203826	20645.0	14113.0	26519.0	1.6028512E7	2638.471331467612	-0.9809968967003494	-798.9953840166856	-0.008358809474204263	0.01349984969352767	1.5800020679590738	1.5286028578791995	1.3501845830176025	1.033624960083606	7.462408078289855	10.35622571250329	0.8743510663939754	0.9781931464174451
ID270171	270171	3	0.9949839115142822	85.40964553533681	46.02672459468101	0.0	51.0	51	1.5134834360985148	1		20589.29683377307	20736.0	12775.0	28967.0	1.5606687E7	2679.405410345482	-0.9809943382084602	-793.2618797141181	-1.8494471849632942E-4	0.01214953317478095	1.5759246506016242	1.4754101026471818	1.9246083414175739	1.0681265146375907	7.19623301307697	10.547175137842752	0.8129105616196985	0.9546027742749053
ID297316	297316	3	0.9852470755577087	84.25943105349043	49.25237391959582	0.0	259.0	259	1.5553887972022733	1		20394.794743429262	20584.0	14179.0	27485.0	1.6295441E7	2632.0540304047377	-0.9811062762055528	-804.7352516637619	0.006198345842975538	-7.080420887654464E-4	1.6731867804637368	1.4542687290838532	1.3390808471852687	1.150534799381814	7.600248737060838	10.337827373361511	0.8936739902567772	0.9696785930867187
ID267109	267109	3	0.9944429397583008	85.61370798090275	48.50618988509699	0.0	26.0	26	1.494369219270688	1		20528.008130081278	20498.0	12984.0	28167.0	1.514967E7	2700.558296957544	-0.9810165578736243	-785.6418774921423	0.001681608968808807	-0.003802577716715926	1.535237771801453	1.4684566876879752	-0.7680648572606493	1.0454770540209952	7.015614218825368	10.120206247304232	0.8607892543112671	0.9716919025674787
ID267365	267365	3	0.9541627764701843	85.83584533102452	48.152803941423265	0.0	28.0	28	1.1293499111606133	1		21362.43333333335	20685.0	16064.0	30613.0	8972222.0	3339.7520491380133	-0.9800882176450406	-629.6823537102765	0.011780002729526527	-0.00681379805615738	1.156616093685499	1.0953078737059012	1.172375979179959	1.0559735043008187	4.006885356686839	8.52762445482084	0.6924057217916624	0.9450672645739907
ID284774	284774	3	0.9318062663078308	83.4602747911576	48.552123556893804	0.0	164.0	164	1.3287710658854766	1		20379.22316865416	20473.0	14066.0	25510.0	1.1962604E7	2222.1794231513595	-0.9810218684450217	-948.1209321224921	-0.002594773633470836	-0.004172522187616346	1.3989100457943473	1.2413874856409446	-0.8000771842952566	1.126892337787723	5.546898233989997	12.540284997316972	0.4432464326304198	0.8807547169811325
ID273255	273255	3	0.9796957969665527	83.97840630505708	50.00663223200908	0.0	75.0	75	1.4908214494581788	1		20398.03120759833	20537.0	13336.0	27130.0	1.5033349E7	2645.4473065004368	-0.9810281064355768	-797.425102123929	-0.011482922053330505	0.006412029269978487	1.5448150527875835	1.4619104656183557	-0.24875853190166583	1.0567097569372423	6.982342335673783	10.614540209720847	0.7787689521753878	0.9428754813863934
ID287840	287840	3	0.9530481100082397	84.57376972942461	48.31783305821897	0.0	188.0	188	1.556361219177355	1		20397.291249999977	20637.0	14459.0	26212.0	1.6317833E7	2464.951895317882	-0.9811200215680362	-860.0321552682971	0.006891097715742322	-4.03681900264273E-4	1.6094350258862342	1.5311306403583627	1.3864161085003563	1.0511415443358538	7.609754989389871	10.617244659554835	0.8483144948740811	0.9650391802290538
ID272993	272993	3	0.9833856821060181	83.42295756082368	49.48322777266944	0.0	73.0	73	1.4898062491705737	1		20480.68664850138	20625.0	12886.0	27713.0	1.5032824E7	2597.7595016244054	-0.9809262750005391	-810.9170233547306	0.007124849873953986	-0.004191160843357479	1.5859077263829153	1.4189657001631846	-0.6494725069747067	1.1176505014888887	6.972836083344741	10.089863073181439	0.8606939987638118	0.9600785340314139
ID272482	272482	3	0.9678577184677124	85.90008358333358	49.65701856970022	0.0	69.0	69	1.1931898392904703	1		20882.831914893603	20298.0	15703.0	29479.0	9814931.0	3131.8337917572326	-0.9803688138452046	-665.9837447626941	0.008958201859987325	-0.015237491029387951	1.2581858606843113	1.1285346647168115	0.5889751189996386	1.1148845489828474	4.472691720809385	9.129320663287206	0.6743756895532383	0.9298418972332011
ID281964	281964	3	0.9174719452857971	85.50198707498116	49.50831271501525	0.0	142.0	142	1.1083903839968625	1		21127.60344827586	20452.0	16467.0	28017.0	8577807.0	2815.019904828502	-0.9802893694446991	-746.5390635442477	-0.003959427693855413	0.010234743732632057	1.1744898414768803	1.0285793164395174	0.8132892420070243	1.1418563670349118	3.8595384455868427	9.221583722818618	0.5703404950514136	0.9022222222222216
ID275565	275565	3	0.9833905100822449	86.30144374024114	46.02068138010623	0.0	93.0	93	1.5139831829954435	1		20550.28815789471	20801.0	12848.0	26925.0	1.5618219E7	2522.0247391933567	-0.9809614377497379	-839.6849248919457	-0.006356798848409697	-0.011238551157233819	1.6015425280257964	1.4847974015643768	1.3494214175409185	1.0786269738473528	7.200986139241494	9.802513167864872	0.9417312243340162	0.9882583170254406
ID264552	264552	3	1.0	84.15048797800945	47.1142997607551	0.0	5.0	5	1.5009356865413888	1		20496.02964959569	20723.0	12394.0	28360.0	1.5208054E7	2797.6828467252317	-0.9810534000608387	-758.6869579433953	0.019615348036959274	-7.447718297130411E-4	1.550169332730053	1.5066463637712464	0.031008700059067668	1.028887315567447	7.0774048589641	10.057478781059634	0.8792363889736617	0.9725669497060749
ID266344	266344	3	0.9968176484107971	85.28591759975227	46.08361949038549	0.0	20.0	20	1.518473503828437	1		20544.0668414155	20545.0	13743.0	28341.0	1.5675123E7	2521.4749629858866	-0.9809831579084926	-840.5913290281271	0.012396390851073046	-0.006349567466869031	1.6059846950404415	1.4390529329688129	-0.5030620331535688	1.1160011270240373	7.243764274722129	12.88412520343547	0.54835814697343	0.9136690647482014
ID269929	269929	3	0.9957901239395142	85.3482858127736	45.52417982898833	0.0	49.0	49	1.5254321749941007	1		20624.41742522759	20768.0	12531.0	28693.0	1.5860177E7	2770.4866325246985	-0.9809446940836672	-766.4506972021618	0.0034716255728319107	9.375520245959589E-4	1.5862755614464408	1.487096122572387	-0.8766884986857924	1.0666933612216623	7.310308041025361	10.432358829241702	0.8440739720507057	0.9642633228840128
ID284521	284521	3	0.9728347063064575	83.33102387364745	49.380098492793486	0.0	162.0	162	1.5338395484309255	1		20468.12210796918	20367.0	14568.0	29277.0	1.5924199E7	2491.2358811328336	-0.980983351072751	-847.6582482063221	0.01290748915628808	0.007722835642617422	1.6341382712731982	1.4130294992334806	-0.9343025125826466	1.1564785251544014	7.391111185822134	13.100054985112468	0.5412194086899181	0.9493284493284495
ID274282	274282	3	0.9624713659286499	85.67465933535246	49.211832703707664	0.0	83.0	83	1.5323592461252176	1		20389.50516795865	20521.0	15369.0	27044.0	1.5781477E7	2489.135075672052	-0.9810817391843272	-849.5954946640816	0.006378811295409503	-0.005069775762634192	1.6882398530273803	1.412669005775836	-0.2542740629098642	1.1950710648600953	7.3768518073285625	10.234334681340336	0.8850375413463716	0.9699999999999995
ID274036	274036	3	0.9822141528129578	84.66293018847504	49.92538182474433	0.0	81.0	81	1.5495414501977685	1		20416.768553459136	20573.0	14345.0	27678.0	1.6231331E7	2619.508669923778	-0.9810103036506186	-805.2907482074831	-0.0022838817121519158	-0.004832786750378299	1.6360155927693405	1.488272143197754	-0.10623141526185274	1.099271796658197	7.543211223086647	10.425012460636141	0.872193744302736	0.96709323583181
ID277109	277109	3	0.9625704288482666	85.52319525920245	45.92786432181683	0.0	105.0	105	1.5039566939989093	1		20535.012096774157	20707.0	15026.0	26764.0	1.5278049E7	2551.967904234122	-0.9809588449992461	-829.100638822993	0.003403865995422821	0.013033637334006136	1.559831054235131	1.474071170020649	-0.6932303329669399	1.0581789305419227	7.105923615951175	10.252293603273005	0.8495487964237346	0.9601798330122031
ID283765	283765	3	0.9846897125244141	85.33447843538039	48.25439142216914	0.0	156.0	156	1.529394343161628	1		20497.020671834594	20459.0	14460.0	28524.0	1.5864694E7	2679.1311178795922	-0.981026043890417	-791.1328381076454	0.006014996965814163	-0.06146091837948082	1.5852120807583796	1.4213563072576316	0.4012279156767459	1.1152812793414846	7.348333050341489	14.748157830843278	0.4245444251911821	0.8900402993667248
ID282486	282486	3	0.8862478733062744	86.90418601888406	50.04986060871274	0.0	146.0	146	1.0068207002528504	1		21977.225519287844	21187.0	16968.0	29936.0	7406325.0	3021.5448463515313	-0.9790483438616465	-679.7662451303414	0.004109873144747135	-0.006073425962389343	1.1421910092623664	0.872710128458966	1.5513219982664832	1.308786241863894	3.1845945302256227	8.626870292906178	0.5377215875160363	0.8945260347129509
ID264305	264305	3	0.9769049286842346	84.81792358464115	46.53781646477206	0.0	3.0	3	1.4760327061958016	1		20602.57182705718	20593.0	14502.0	28674.0	1.4772044E7	2598.77313059239	-0.9809062148086359	-814.5514451213216	0.08237814993377225	-0.05182001304916856	1.5940063687332007	1.3377317842281289	0.13644931489154014	1.1915739668643235	6.844501676902821	15.645891367406907	0.35135899579871227	0.8612440191387574
ID273777	273777	3	0.9561794400215149	83.87689313946937	50.187138827423944	0.0	79.0	79	1.429691743855355	1		20353.352071005924	20525.0	13898.0	26648.0	1.3758866E7	2267.7327304166856	-0.9811443529637033	-934.0401417333107	-0.011605674713385408	-0.01076604699520881	1.5207254868778355	1.3809896515870215	2.343704879824933	1.101185287761013	6.421473448260914	9.378620279332594	0.9174167182490062	0.9747474747474756
ID273522	273522	3	0.9268640875816345	83.79739497392086	50.03244140405628	0.0	77.0	77	1.3674894046672088	1		20352.688311688307	20539.0	14729.0	26223.0	1.2537256E7	2344.859978538716	-0.9809292243732147	-892.902790005153	0.027954914452383982	0.041974888668194314	1.2870051305865013	1.2099283636324711	0.14327450970919342	1.0637035788818345	5.874863939341588	15.247421206383397	0.31755202125556264	0.8571428571428571
ID274547	274547	3	0.9683298468589783	85.20213213769402	47.99920400758986	0.0	85.0	85	1.5699118834876238	1		20458.816728167283	20709.0	14688.0	27174.0	1.6633018E7	2550.862722237344	-0.9809847146281012	-827.5282210205083	-0.0035333926933990806	0.013624054093110325	1.7147790172039419	1.4734863755881915	2.5554447855481746	1.1637562760086129	7.742842521996304	10.451880859976287	0.8906793618004526	0.9713774597495527
ID266110	266110	3	0.9947518706321716	85.85597033878375	45.99804134904525	0.0	18.0	18	1.4842102352883824	1		20526.862637362607	20552.0	13213.0	27908.0	1.4943556E7	2538.334864595183	-0.9809789059130086	-834.118650306952	0.004927261001646202	0.006605125520607003	1.5661516092416026	1.431769564833909	-1.359416252440946	1.0938573131517029	6.920551695535031	10.306664738208658	0.8186801917296975	0.9522563767168083
ID294526	294526	3	0.9694235324859619	84.67272035917844	47.41567875815486	0.0	238.0	238	1.512483446933448	1		20419.4042272127	20675.0	13629.0	27144.0	1.5457489E7	2528.0122234658375	-0.9811088922199304	-838.9840004885907	0.013640222894563478	0.018721044877487186	1.6102861761039813	1.4530646641714413	1.3414540900690746	1.1081999416882042	7.1867267607479555	10.360860822258713	0.8412969561445517	0.9761136216914136
ID297598	297598	3	0.9809398055076599	83.57636186412475	48.80999581662524	0.0	261.0	261	1.555388797202273	1		20474.78723404256	20612.0	14067.0	27935.0	1.6359355E7	2739.810383883587	-0.981030170697141	-772.9436376866406	-0.0011480830458912327	-0.0032542843932049904	1.6387175923678923	1.491604401299253	1.2355689910033685	1.0986274852370355	7.600248737060835	10.503095598649738	0.8657709970490044	0.9673321234119784
ID269695	269695	3	0.9968368411064148	84.55715412415488	46.8853492549059	0.0	47.0	47	1.5422010894025266	1		20537.53061224489	20741.0	12235.0	28778.0	1.6101424E7	2862.46382974249	-0.9810980258203381	-744.8064827719737	-0.0027463492579872743	-0.003091083066893918	1.568713551645283	1.5382041978507175	-0.7928161708188859	1.019834397693879	7.47191433061891	10.231827765913405	0.8968819956322663	0.972772277227723
ID269432	269432	3	0.992576003074646	84.75499644196738	48.59028476271947	0.0	45.0	45	1.562667212233301	1		20461.539702233233	20641.0	12846.0	28477.0	1.6492001E7	2793.187535590976	-0.9810690944795553	-759.2703098484371	0.010676392426162822	0.0071632991584892735	1.6363614842931464	1.524307816378823	2.6747146538190156	1.0735111810818634	7.6715456295285716	10.46311490696324	0.8805839123129812	0.9722891566265061
ID282747	282747	3	0.9766525030136108	86.03432645132229	50.46147089524507	0.0	148.0	148	1.5074735509332269	1		20362.687500000033	20411.0	14753.0	28204.0	1.5312741E7	2480.012089647337	-0.980982608745808	-847.0746024021444	-0.017017658916084814	0.018360757681000452	1.6140199541011664	1.428467303007437	2.038711625876825	1.1298963236351818	7.139195499102766	10.572824307116452	0.8025592562068113	0.9696578437701734
ID300923	300923	3	0.9061142802238464	83.57732126457421	47.01819750730213	0.0	286.0	286	1.4770573732447192	1		20433.510373443984	20554.0	15650.0	26898.0	1.4773428E7	2129.980848194041	-0.9810344925261124	-992.4693169293604	0.012675764823298501	0.0022373204694835142	1.5629834747102151	1.461226515519376	-0.9637381233714359	1.0696380459224495	6.8540079292318525	9.8415432414525	0.8892585643680757	0.9763033175355451
ID297860	297860	3	0.919937789440155	83.63701449799478	48.182914362567416	0.0	263.0	263	1.2999939204135582	1		20972.503558718854	20719.0	16011.0	27421.0	1.1786547E7	2159.229893619226	-0.9803731300323174	-970.3351027743556	0.06760087038842615	0.10915090896034597	1.341476505484512	1.193022307156504	-1.5554186624694415	1.124435391892914	5.309241925764201	19.03232745790238	0.18418683140129208	0.7101080737444373
ID298116	298116	3	0.9668605327606201	83.7867372164997	46.92006016512071	0.0	265.0	265	1.5372880438193417	1		20494.964102564136	20598.0	13704.0	27856.0	1.5986072E7	2584.0352415644074	-0.9810555853932872	-821.4689453149161	0.003226815805267056	0.0027236859199920842	1.6255749448488468	1.468437845133878	-1.4548757672525496	1.1070097043846228	7.4243830689737536	10.407343586272228	0.8613714055720102	0.970186335403727
ID269191	269191	3	0.9467078447341919	85.58155899120892	49.2264799108437	0.0	43.0	43	1.1479522199094006	1		21070.65277777777	20494.0	15724.0	28725.0	9102522.0	2938.4884042471253	-0.9803963436233473	-717.2137489557394	0.009949874798255693	-0.015361500131078985	1.2200409300496886	1.0509623873971266	0.7069095739104507	1.160879727647829	4.139972889293273	10.230494852905844	0.49706602396025157	0.8718718718718722
ID298375	298375	3	0.9154781103134155	84.05997768865251	46.39479916162413	0.0	267.0	267	1.503956693998911	1		20503.02937249668	20454.0	14810.0	28210.0	1.5356769E7	2206.736189814172	-0.981133998463704	-966.3758581357264	0.004574731128264024	4.072181711724391E-4	1.689813036920543	1.3649694638759304	1.9830227596600762	1.2379859635263895	7.105923615951191	9.898771057924938	0.9113135739270162	0.9835526315789473
ID265869	265869	3	0.963753879070282	85.40847056228661	47.39596746435925	0.0	16.0	16	1.557818714005115	1		20465.74812030076	20406.0	14545.0	28907.0	1.6331667E7	2555.903267170331	-0.9810322633234864	-828.2872682843765	0.009109530280677736	-0.021156162045933062	1.5935298752622133	1.5149308858279757	-0.9239657403947906	1.0518828879716713	7.624014367883401	12.244292075600075	0.6390373006090497	0.9303944315545244
ID301199	301199	3	0.9123355150222778	83.90277145398808	46.32000688897254	0.0	288.0	288	1.2477351853855525	1		21145.325536062388	20713.0	15722.0	28021.0	1.0847552E7	2137.131728433853	-0.9803465482732899	-987.0834422522394	-0.05918275794634904	0.042181479524508084	1.3580312268625498	1.1266424233122607	-1.3006112326687527	1.205379097007567	4.890966823286805	20.844991192416686	0.141449412829641	0.6699218749999998
ID265621	265621	3	0.9968546032905579	85.5003553857323	49.48409689676692	0.0	14.0	14	1.5229505852998015	1		20385.82044560943	20372.0	13735.0	28781.0	1.5554381E7	2615.297792572272	-0.98096102248014	-803.2397152542871	0.010557297681026723	0.01617111437058393	1.56371590025749	1.5141164256753095	2.4967444434421884	1.0327580321705174	7.286542410202771	11.099562516247042	0.7432238501353955	0.948638613861386
ID264086	264086	3	0.9904050230979919	85.05331340993084	46.884340918886146	0.0	1.0	1	1.5254321749941013	1		20443.1712062257	20603.0	12636.0	28499.0	1.5761685E7	2672.0277754896233	-0.9810171513819919	-790.7742320561402	0.017684689417022992	8.809908671781024E-4	1.5549133851295989	1.5173541443675862	1.8297878689180762	1.0247531144271311	7.310308041025367	10.477856957201926	0.8367594219231334	0.9600499375780276
ID278166	278166	3	0.9473342895507812	85.35319118278943	46.44567098451979	0.0	113.0	113	1.4852292606300521	1		20434.58984910837	20701.0	14328.0	26242.0	1.4896816E7	2356.4327185588436	-0.9810972463934691	-900.1768917688336	-0.009349472392525371	-0.012696794321900335	1.5982992904258015	1.3970712351832195	-1.5306488573883115	1.1440356441210329	6.930057947864086	10.11775654285514	0.8507036184022265	0.9713524317121911
ID278942	278942	3	0.9378328919410706	84.86482931605089	47.26574876635163	0.0	119.0	119	1.3127335861392377	1		20922.17719298245	20497.0	15454.0	30604.0	1.1925641E7	3004.9242682348768	-0.9804216021332871	-697.3311444363911	0.06447293569277103	-0.01797617269847339	1.4314134357578854	1.1513866734839286	2.8500210244587993	1.243208271141993	5.413810701383543	14.432518542379409	0.32660940161359003	0.8223826714801439
ID279198	279198	3	0.9784817695617676	85.06307830101625	47.225475983793395	0.0	121.0	121	1.5114827961808877	1		20429.416998671986	20692.0	13576.0	26783.0	1.5383351E7	2540.7837512393135	-0.9810737457254944	-833.5952836034277	-0.008482266693338911	-0.006360315353705138	1.6032700049849473	1.4479406332021516	-1.3542367200104848	1.107276063825408	7.177220508418921	10.132534941735937	0.8784760652645137	0.9754521963824284
ID289956	289956	3	0.9807243943214417	83.94695289564243	47.200703341455004	0.0	204.0	204	1.514482764986602	1		20477.505928853763	20710.0	13158.0	27336.0	1.5542427E7	2620.1453598529592	-0.9809917023684963	-806.6846271628854	0.0018994994962707266	5.057339653244696E-4	1.542067707773605	1.5095596986204327	0.36882406946325647	1.021534762211048	7.205739265406024	9.874771881718743	0.9286119411127036	0.9780645161290322
ID290214	290214	3	0.98542720079422	84.78229639341347	47.00597938425997	0.0	206.0	206	1.5475874248930905	1		20500.225888324887	20722.0	13567.0	27753.0	1.6154178E7	2797.548495648339	-0.9810112202829593	-757.1604777828866	0.001089348632050654	-0.00818547823135554	1.6007464258357897	1.5251948270371365	1.219859315511831	1.0495357035438029	7.524198718428585	10.246291264800874	0.9006099209553682	0.9705702023298591
ID302502	302502	3	0.989096999168396	85.04539469980651	50.14176620482089	0.0	298.0	298	1.4765451286053344	1		20400.043115438108	20502.0	13680.0	27417.0	1.4667631E7	2591.241715138165	-0.9810307951111551	-814.304186009255	0.0118330271997465	0.026450286938608646	1.562311465023737	1.3854715168296663	-1.3299904001278728	1.1276388190200608	6.849254803067329	10.803809293705974	0.737393606762613	0.9723346828609979
ID265379	265379	3	0.9321137070655823	85.28653488368548	49.32992333614519	0.0	12.0	12	1.418536631332032	1		20543.5520833333	20394.0	15130.0	27960.0	1.3805267E7	2575.2641171326827	-0.9806926653187693	-810.3905328111703	0.019771316202177036	-0.04657750511138949	1.4581331024368829	1.3299575613025512	-0.592474452040811	1.096375662550313	6.321657798806059	14.961365825370793	0.35489375958756664	0.8492975734355039
ID268963	268963	3	0.9758930802345276	86.96215385675055	50.39548432878904	0.0	41.0	41	1.5288996336732974	1		20419.45865633074	20616.0	14021.0	26949.0	1.5804661E7	2431.170218011947	-0.9809083306912983	-863.0647370478766	0.11046368453596798	-0.0021349718692511522	1.7187848570485964	1.4717463308262482	2.704787224813348	1.167854011963909	7.343579924176974	12.20392983563514	0.6196098109065015	0.8925476603119583
ID280750	280750	3	0.9116257429122925	84.58153666304096	49.34742235749063	0.0	133.0	133	1.193189839290473	1		20998.348290598315	20680.0	16086.0	26765.0	9827227.0	2319.773522426358	-0.9803773685122733	-904.493755217833	-0.029149911995273628	0.06945228648416799	1.2382569479428114	1.0871891891252672	-0.2727451016977987	1.1389525947540837	4.472691720809405	15.296602491053156	0.24020877459704165	0.7546110665597434
ID301995	301995	3	0.9177960753440857	83.70933341376903	48.57567813132829	0.0	294.0	294	1.2741325060529092	1		20749.7947761194	20574.0	15560.0	26738.0	1.112189E7	2377.7405726238567	-0.9806423681926816	-884.1740422697347	0.0037544827446672757	0.06211978950673981	1.289343341754367	1.1499837094922363	2.695085766220086	1.121184005574882	5.100104374525506	15.441128197597742	0.26880099428685844	0.790714812085483
ID268724	268724	3	0.9906770586967468	85.64076049098851	50.62085371878244	0.0	39.0	39	1.4605764404187689	1		20523.375000000025	20483.0	13179.0	27997.0	1.4448456E7	2520.667526290189	-0.9810233394014368	-841.8268227411294	0.008390664562526719	-0.011084791478931271	1.5482875831256897	1.3920001768415102	-1.2271299313620156	1.1122754212853623	6.701907891967306	10.853836779092632	0.7148941547822533	0.9368770764119593
ID265142	265142	3	0.9617998600006104	84.23620954863503	48.721784679907316	0.0	10.0	10	1.4698697034697905	1		20437.966527196666	20441.0	14405.0	27670.0	1.4654022E7	2493.706638271769	-0.9808900051338917	-841.3603793282207	0.04452172840871898	-0.0395841822829917	1.5503418333973715	1.350960421982983	0.5579894252559698	1.1475849389590038	6.787464162928628	14.584321576613664	0.40100053326686275	0.8842105263157894
ID279731	279731	3	0.9332343935966492	84.97400419203804	48.32937764809746	0.0	125.0	125	1.5204649453449404	1		20303.545335085393	20645.0	15156.0	25108.0	1.5450998E7	2257.1080917281424	-0.9812232899575567	-940.1515483542829	0.010582798409478766	0.00584602315578305	1.6016287724387126	1.4620786078136272	1.0362437878817352	1.095446417093652	7.262776779380211	10.27359879244533	0.8647037797492724	0.967088607594937
ID296371	296371	3	0.8951489925384521	85.17408621285514	46.63069268109467	0.0	252.0	252	1.0335157164753854	1		21755.43059490084	21045.0	16567.0	28488.0	7679667.0	2744.319949371035	-0.9796089392905565	-761.6857986734419	0.019464249112681218	0.030815258110234292	1.1436251038993244	0.8821653676203975	0.4879600402336227	1.2963840407657388	3.3557070721481823	10.729057090769134	0.3663285734426958	0.8465227817745788
ID268475	268475	3	0.9511277079582214	85.91372025181214	49.979951909406466	0.0	37.0	37	1.104972582508043	1		21213.579207920782	20448.0	15590.0	29839.0	8570286.0	3456.0251047594984	-0.9802541444457791	-609.4383625885233	0.023568746650324907	-0.014034298977114678	1.0987943879521633	1.0320931263016047	1.2466886971109201	1.064627173605521	3.8357728147642716	10.708172050554785	0.42037033412832303	0.8907284768211928
ID270532	270532	3	1.0	84.77392970751214	46.34528622178449	0.0	54.0	54	1.5094795046495388	1		20582.195739014638	20579.0	13184.0	28634.0	1.5457229E7	2588.6135002420033	-0.98112247702149	-826.4806796153904	-0.026225900326815908	-0.008293773293665999	1.618686373507794	1.4110436159330504	-0.45452519961432314	1.1471554495056768	7.158208003760855	11.756145359262513	0.6508550568295531	0.9495586380832287
ID281028	281028	3	0.9647115468978882	85.90107142389262	49.437982974957116	0.0	135.0	135	1.1662578516568969	1		20982.82888888889	20271.0	15767.0	29316.0	9442273.0	3232.202610377489	-0.9803975444295355	-649.3624846125263	0.012832203940466268	-0.024535864139624497	1.1580772150601002	1.0680550696638818	0.7700395662648057	1.0842860522393742	4.273060421899721	10.477765443987106	0.48911564412943065	0.896311066799601
ID296645	296645	3	0.9885167479515076	84.38250865900892	48.211727382448814	0.0	254.0	254	1.501439609901748	1		20463.743967828417	20581.0	12969.0	28849.0	1.5265953E7	2604.3770807344395	-0.9810799158123362	-814.8779100748221	0.002370922277790989	-0.0014475170117156154	1.517679873114337	1.5066855629838387	1.0840379846103616	1.007297016975941	7.082157985128613	10.03369130802909	0.8840035384415881	0.9719504240052185
ID271814	271814	3	1.0	83.87115889701379	48.14892996098099	0.0	64.0	64	1.406217597783721	1		20451.651908396972	20525.0	13141.0	27843.0	1.3395832E7	2598.1953224676613	-0.9810613314551627	-815.5175404445826	0.01713764580977913	0.03538304520743214	1.356319463365096	1.2214851965230493	-0.619123359426855	1.1103855103818299	6.212335897022217	13.26693905089508	0.4435303322405355	0.9095337508698684
ID272070	272070	3	0.9517887830734253	85.32328603845818	49.0059868134691	0.0	66.0	66	1.1912863179944149	1		20661.668094218418	20378.0	15390.0	27535.0	9648999.0	3125.909089247054	-0.9807934802282497	-675.0686279573217	0.006398385811869257	0.006891417532813193	1.273351457162516	1.1306049188484855	0.5484889788450494	1.1262567815991964	4.458432342315852	8.047729219047465	0.8650582133583026	0.9770833333333331
ID275910	275910	3	0.960169792175293	86.38669088341506	45.74288354852857	0.0	96.0	96	1.52046494534494	1		20556.19477124181	20723.0	14640.0	27820.0	1.5725489E7	2478.892332008372	-0.9810976859919327	-860.819969954085	0.0016579212054117385	-0.009142276845564743	1.5664008336464945	1.508212548364653	2.0831760826134227	1.0385809581977918	7.262776779380205	10.21459177031967	0.8747229701758478	0.9738687061822818
ID296903	296903	3	0.98448246717453	84.71457753471192	47.969242726580255	0.0	256.0	256	1.554415766892965	1		20449.273182957397	20631.0	13650.0	27701.0	1.631852E7	2697.409743257219	-0.9811084439893475	-787.4268760135335	0.010701499942836291	-0.0015802622993796608	1.6143045579782664	1.5148505773307976	-0.06459765495427994	1.0656526670918982	7.590742484731804	10.09626268831517	0.9357780175672621	0.9870210135970334
ID271296	271296	3	0.9876642227172852	84.93809406892498	47.267838131572674	0.0	60.0	60	1.5124834469334476	1		20570.901055408995	20550.0	14359.0	29226.0	1.5592743E7	2630.964209280331	-0.9808450727949581	-800.7340188298685	0.031284631006054636	-0.024094910709476496	1.5386953804955905	1.419793276351389	0.04656302163468529	1.0837460679133222	7.186726760747951	16.642213570824268	0.3260759852830327	0.8868035190615838
ID290498	290498	3	0.9854040145874023	85.28883659001532	47.71955375173714	0.0	208.0	208	1.5441619307404626	1		20408.760152284227	20648.0	13472.0	27112.0	1.6082103E7	2667.789656517465	-0.9811193909223893	-795.0618081141484	0.0014722080330373858	-0.003647179097117402	1.6416647638431272	1.4737219424202845	1.3026104759320178	1.113958282487829	7.490926835276963	10.797373009112743	0.80743804650696	0.9633251833740822
ID270787	270787	3	0.9808533787727356	85.04234682406288	47.16712887993232	0.0	56.0	56	1.446524603315953	1		20617.58224163029	20535.0	14257.0	29185.0	1.4164279E7	2666.610114011918	-0.9810640597050759	-801.1589703972003	0.02246672633584207	-0.03425284426012477	1.5358328825535772	1.3463548113095876	-0.3019667398320023	1.1407341286653003	6.573573485525401	15.270160124281917	0.35426170134587404	0.8659987476518466
ID267724	267724	3	0.964751660823822	85.01814259863525	49.14486234208705	0.0	31.0	31	1.4512236669219447	1		20579.775539568327	20464.0	14931.0	28858.0	1.4302944E7	2542.4732883881784	-0.9809174355806012	-832.165961022673	0.02211980085284109	0.006891736391707232	1.5065873898024322	1.3875065440609364	-1.2140199789044026	1.085823628184824	6.616351621006053	15.728514801873391	0.336088003377639	0.8550368550368546
ID271052	271052	3	1.0	84.64777148794674	46.8003561373541	0.0	58.0	58	1.4984135276655932	1		20533.712162162188	20758.0	12072.0	28632.0	1.5194947E7	2811.8737095956512	-0.9810387455712091	-755.650107518692	-0.005502228120263293	0.005539720654880212	1.5148793892793977	1.4989724045592372	-0.27557789651842046	1.0106119263248463	7.053639228141517	10.090322545119836	0.8705886663534601	0.9693011103853694
ID267977	267977	3	0.9507865905761719	85.15306588020168	49.49292912504094	0.0	33.0	33	1.4040641239355256	1		20689.832822085893	20460.0	15546.0	28890.0	1.3489771E7	2603.0519517597168	-0.9807916886827877	-811.692872340347	0.03244265179725227	-0.01058979167895668	1.459797479644231	1.3171806037906835	-0.6043859051759272	1.1082743516288607	6.193323392364132	14.173053485324122	0.3874420641363781	0.860634081902244
ID264906	264906	3	0.9927723407745361	84.43292368301371	48.24898046139492	0.0	8.0	8	1.5079752895229048	1		20390.309428950863	20457.0	13764.0	27640.0	1.5353903E7	2471.131810339791	-0.981026943146064	-853.2995718454092	-0.0060168315387457314	-0.014688107175813444	1.5493389379574614	1.4551938740754378	-0.23595220139942022	1.0646958907395339	7.14394862526732	11.29959458096837	0.7031086864422563	0.9352831362787806
ID271562	271562	3	0.9266965985298157	84.96518255221699	47.83586071122713	0.0	62.0	62	1.3905293552858682	1		20755.163265306117	20479.0	15460.0	30480.0	1.3221039E7	2790.53501639113	-0.9806923175535601	-755.5640727739062	-0.011789854990920683	-0.021527097602060737	1.5784173129376635	1.220325167125024	2.4465387818028006	1.293439941631518	6.074495238251244	14.095544392488064	0.3841991083544796	0.8441215323645973
ID281300	281300	3	0.9612929821014404	84.33683500659124	49.35813591650362	0.0	137.0	137	1.5264236812248833	1		20348.989610389614	20572.0	14277.0	26610.0	1.5668722E7	2475.8745117778813	-0.9812184116401419	-858.771430025144	-0.004224040366979175	0.0066273999126905845	1.6242609513007615	1.462587487153074	1.1400389241049704	1.1105393458974444	7.319814293354403	10.76818124442832	0.7932776407470877	0.9625000000000004
ID286676	286676	3	0.9466023445129395	84.9830091245934	48.495343009007925	0.0	179.0	179	1.4349732237685149	1		20487.452662721884	20446.0	15826.0	26986.0	1.3849518E7	2337.7800984838095	-0.9808553501580727	-897.9907011280143	0.05008967401416974	-0.04026828368862929	1.3901625380502147	1.3056112403154352	1.269011288916614	1.0647599339864384	6.469004709906061	16.647500581875438	0.2933251178773336	0.8679846938775504
ID291541	291541	3	0.9572810530662537	83.7259133176513	48.21010794655602	0.0	216.0	216	1.4913287904459662	1		20408.87516960653	20432.0	14510.0	27409.0	1.5041341E7	2371.009793509497	-0.9810620172933799	-891.8225788191435	-0.007795923695292123	-0.003408397484843737	1.566213214458312	1.4215066211046066	-1.3908947444275803	1.1017980438538224	6.987095461838297	10.396338333728275	0.81235476421899	0.9614126880313932
ID287702	287702	3	0.9915176630020142	83.87660499138492	48.728499848110516	0.0	187.0	187	1.532359246125221	1		20451.02574002574	20685.0	12560.0	27578.0	1.5890447E7	2728.3204865212674	-0.9810277911266541	-775.1988505414209	-0.012714415423649292	0.003081902645040935	1.577305411510532	1.5241794047317365	-0.2541910108565302	1.0348554813257997	7.376851807328593	10.09480949088487	0.9096716673239731	0.9712140175219028
ID291030	291030	3	0.9918286204338074	83.95151165204098	48.65117217043435	0.0	212.0	212	1.487265216706649	1		20467.641586867314	20695.0	13319.0	27847.0	1.4961846E7	2650.979835419805	-0.981026379384851	-798.4024257798635	-0.005372636136877799	-0.011201898499448987	1.5508558318810484	1.450484280999839	1.4239213951919354	1.069198647786808	6.949070452522172	9.771716684775127	0.9145234481433444	0.983849259757739
ID286416	286416	3	0.9570490717887878	85.04021129170158	48.62851657314917	0.0	177.0	177	1.3479886591442563	1		20673.75666666668	20541.0	15778.0	28100.0	1.2404254E7	2432.852130031723	-0.9808700284973314	-871.4266234213792	0.05931306308942188	0.030005688097863654	1.2586809181017478	1.1080834298208537	-1.393370499310971	1.1359080771609782	5.708504523583538	19.798718377438032	0.1830029359450358	0.7880577427821536
ID270289	270289	3	1.0	85.00240976344317	46.07044395531705	0.0	52.0	52	1.5264236812248824	1		20593.300390117038	20721.0	12397.0	29177.0	1.5836248E7	2794.0224581931816	-0.9810285801581792	-762.2683399534337	-0.0063006278638572605	-0.021926389228846575	1.6111871996797844	1.4905982861593607	-1.4208832017282458	1.0808996727288143	7.319814293354392	10.475458632588813	0.8382312248481222	0.9606986899563316
ID290770	290770	3	0.9525558352470398	84.44861840947502	47.627938092488826	0.0	210.0	210	1.5313715829571104	1		20394.711139896353	20643.0	13921.0	25896.0	1.5744717E7	2406.9725791680016	-0.9811913177336689	-884.0396381347684	0.0019084968404653785	-0.017213794048395025	1.6429879370761755	1.4629214525094483	1.418024907624604	1.1230869123272798	7.36734555499956	10.432897172834933	0.8505719379453052	0.9663341645885286
ID276179	276179	3	0.9839207530021667	86.14561440940223	46.08999718865076	0.0	98.0	98	1.4953813218040983	1		20546.525033829508	20706.0	13790.0	27913.0	1.5183882E7	2573.06432160153	-0.9810391973308864	-826.3183095164928	0.007221731602327969	0.004442749991894911	1.560521742776004	1.4528376241146619	-1.2497887262547924	1.074119858182337	7.025120471154391	10.267396489612894	0.8374193152615281	0.9634941329856576
ID266972	266972	3	0.9893701076507568	84.92306125053673	47.78479398923265	0.0	25.0	25	1.5234472266256736	1		20466.573107049626	20499.0	13541.0	28726.0	1.5677395E7	2525.7470641185114	-0.9812460549971042	-847.9506073417818	0.006722876951000123	0.012598817082566473	1.5489750122439527	1.5022875050625615	1.0185241710733393	1.0310776113254347	7.291295536367301	10.39695828146167	0.8476214980388042	0.9745870393900888
ID276445	276445	3	0.9635745286941528	86.69752239703121	46.63216923868733	0.0	100.0	100	1.4994229003146964	1		20549.820995962313	20614.0	14115.0	27753.0	1.5268517E7	2430.0482677957925	-0.9810068192355398	-873.5695019426411	0.003136034559945583	0.025507175647198677	1.559059133766209	1.462668222504933	1.5631179895160912	1.0659007352304402	7.063145480470549	10.39815317667104	0.8209100905108373	0.9699738903394259
ID297181	297181	3	0.9875226020812988	84.94197422333698	49.76630684948423	0.0	258.0	258	1.5199673295746685	1		20503.077326343417	20681.0	14088.0	28096.0	1.5643848E7	2807.419596462331	-0.9810184737478349	-754.8971296263965	0.012522118815273311	-0.01808703212975938	1.6601184282082542	1.4405684260056926	-1.0927646819787515	1.1524051188677753	7.258023653215695	10.25791213684455	0.8667828174123379	0.9726114649681529
ID272863	272863	3	0.9817767143249512	83.78029754078712	49.56777453990425	0.0	72.0	72	1.4872652167066487	1		20446.16712328767	20645.0	13001.0	26977.0	1.4925702E7	2645.468316575875	-0.9810382645980723	-799.7370243292378	0.012982925359727497	0.00714310938276711	1.5940707359694934	1.4366388751490788	-0.42749768879558236	1.109583461469451	6.94907045252217	9.707428823759507	0.9266764983830443	0.9818670248488921
ID275679	275679	3	0.968597412109375	86.85052893187186	45.550971027148094	0.0	94.0	94	1.5553887972022733	1		20553.64705882355	20760.0	13865.0	26910.0	1.6422364E7	2578.5448924722014	-0.9810589736500654	-825.7256960980925	-2.7018397275443127E-4	0.0031955011604353723	1.6338406248293114	1.4937007620577867	-0.9693595754358701	1.0938205739270441	7.600248737060839	10.525401757009277	0.8621052821014754	0.9644149577804585
ID264664	264664	3	0.9961798787117004	84.21479950455881	47.51244721285832	0.0	6.0	6	1.4703842736600565	1		20449.218487394937	20588.0	12655.0	27997.0	1.4600742E7	2652.8714660363594	-0.9809911636261274	-795.6096926642905	0.023754822871556662	-0.0014889458492524938	1.5085297827490949	1.4603102935305747	-1.0151614687299342	1.0330200296691332	6.792217289093139	9.88036556287383	0.8743300567172667	0.9661933739012848
ID273112	273112	3	0.9775429368019104	83.2919907117395	49.13140178130611	0.0	74.0	74	1.4938629108640604	1		20351.85501355013	20532.0	14054.0	25648.0	1.5019669E7	2481.0706970815	-0.9811230525289879	-852.6809668615074	0.005102228728613878	-0.002750919370433104	1.5401158939567594	1.4612539658458175	-0.6772474393897021	1.0539686666070358	7.010861092660856	10.684616156186625	0.7717264348210204	0.9546925566343035
ID272346	272346	3	0.9311803579330444	85.17942306154139	49.71841207174664	0.0	68.0	68	1.3910732744755658	1		20540.639498432585	20389.0	15019.0	27309.0	1.3104928E7	2524.4102735752454	-0.9808523831452922	-833.629241646709	0.04288605155340174	-0.014939382369493935	1.4186755521276	1.3093361515135644	0.026305344605137723	1.0835075091202833	6.079248364415749	13.479442439715509	0.42045148778813324	0.8718473074301272
ID266459	266459	3	0.9957560896873474	85.02659418971494	46.819263005682465	0.0	21.0	21	1.5129835241324106	1		20470.29854689563	20612.0	12847.0	28413.0	1.5496016E7	2537.4748479292452	-0.9810217124101366	-834.0153083492233	0.029441605634931048	0.007849482149824517	1.5611299296661725	1.5141629039103097	0.30869887085888525	1.0310184760401744	7.191479886912472	9.996408353090455	0.9043575251671319	0.9729903536977493
ID266715	266715	3	1.0	84.55210594586413	46.58231488000075	0.0	23.0	23	1.469869703469791	1		20632.28410689169	20659.0	13725.0	27235.0	1.4669554E7	2531.525249367203	-0.9810810073954863	-845.282548255243	0.011725183794225918	-0.03560528963409031	1.5028830298317561	1.3743094423015592	-0.054439942118632	1.0935550492288508	6.787464162928633	13.794925338577476	0.44820707223776435	0.9107142857142865
ID272613	272613	3	0.9469286203384399	85.58230642023433	50.30546994334247	0.0	70.0	70	1.4631638232093445	1		20516.033802816903	20397.0	15092.0	29013.0	1.4566384E7	2562.1686191010635	-0.98088532883824	-821.8018254774638	0.015635998370556264	-0.046973241973441125	1.487116444527924	1.3743632665876488	-0.5881873338389023	1.0820403023577787	6.7256735227898945	15.47554280330303	0.35290179260781623	0.8713054187192107
ID267489	267489	3	0.9671859741210938	85.04219223585119	48.606346863368955	0.0	29.0	29	1.4708986638362471	1		20708.232819074325	20495.0	15003.0	29567.0	1.476497E7	2586.903091697002	-0.9808595090232576	-820.4395879242207	0.045232275048551526	-0.03977338380781732	1.50055287108802	1.3657062201988344	0.11891446818552713	1.0987376705874219	6.796970415257656	16.989399375841423	0.2959165073663768	0.8527131782945736
ID291297	291297	3	0.982746422290802	83.67314399413925	49.419460584202255	0.0	214.0	214	1.5069716452922393	1		20392.3598937583	20521.0	13832.0	27903.0	1.5355447E7	2562.856043627389	-0.981054726093865	-824.0728690314387	0.013775958487217665	0.0022869980167240134	1.5448841522971	1.4992886151913465	-0.37861784042446056	1.0304114475650403	7.134442372938283	10.351642524798729	0.8366645467851376	0.9566602931803702
ID276706	276706	3	0.9778050184249878	86.89321102130496	45.88845411379885	0.0	102.0	102	1.551980522146855	1		20584.05137844611	20736.0	13976.0	27528.0	1.6426073E7	2666.922487991625	-0.9809439880020748	-794.6257817373878	0.004379769725399932	-5.914216179052365E-4	1.6285630269662295	1.493147853681131	-0.7424768967613853	1.0906910678344766	7.566976853909226	10.46668452057357	0.8679885599351678	0.973105134474328
ID284642	284642	3	0.9612998962402344	83.62357651685693	49.008257315849335	0.0	163.0	163	1.5184735038284383	1		20414.599476439813	20491.0	14931.0	28249.0	1.5596754E7	2451.27668114982	-0.9810708093462128	-863.2703683879665	0.009358706480570087	-0.0021656028229218144	1.6253245330051274	1.4512609467324524	-0.6878606039181622	1.119939550957106	7.243764274722143	10.326245142048299	0.8536686081243479	0.962728995578016
ID273388	273388	3	0.9814057350158691	84.15926030951734	50.63077794140587	0.0	76.0	76	1.5039566939989093	1		20465.707610146885	20672.0	13106.0	27462.0	1.5328815E7	2687.8869966276243	-0.9810401630617472	-787.9487012923177	0.00369890335593196	0.006689237733541518	1.6148369757684393	1.4038730168299534	-0.4672925212508551	1.1502728212661697	7.105923615951175	10.38263729720573	0.8283522060580877	0.9645161290322581
ID274158	274158	3	0.985375165939331	85.35524118939496	49.8038120363324	0.0	82.0	82	1.5602448464733907	1		20429.7696139477	20539.0	15118.0	28175.0	1.6405105E7	2616.0675858888612	-0.9810323977838774	-807.8215261817274	0.0061205239177835255	-0.0029250734816340432	1.6869380264077287	1.4661346578483323	-0.1956301325510636	1.1506023797864806	7.64777999870599	10.578069108093597	0.8588799217536823	0.9739709443099276
ID281838	281838	3	0.933174729347229	85.20296816682925	49.31947826385644	0.0	141.0	141	1.2513676099131623	1		20963.032755298635	20547.0	16731.0	28753.0	1.0879814E7	2526.722844496771	-0.9803087259592664	-826.0675339284998	-0.032496030294835165	0.0795958435228876	1.4298585935735404	1.127892133003172	2.850073473319018	1.2677263647245594	4.919485580273887	14.285554491498967	0.30292516402375824	0.7729648991784906
ID264431	264431	3	1.0	84.45741564906497	46.76686968096256	0.0	4.0	4	1.54807616244669	1		20483.700887198975	20417.0	13243.0	28229.0	1.616164E7	2570.3481996163064	-0.9810585686406535	-825.5219049246725	-0.00397885652503102	0.009600819805068671	1.6139264771352337	1.5143353269616964	0.035666527079147484	1.0657655859969621	7.528951844593102	10.13887050501368	0.9203758847376802	0.9808049535603713
ID267240	267240	3	0.9754277467727661	84.82646003152867	48.079944738713685	0.0	27.0	27	1.4501807464373146	1		20609.321789321762	20421.0	14842.0	29454.0	1.428226E7	2552.3709614620507	-0.9808796016241089	-828.4545116313457	0.0700603914227504	0.02130450426369669	1.506283775600739	1.374727577336038	2.074532977699545	1.0956961949651378	6.606845368677021	14.908083306405127	0.37356001533389877	0.8553846153846154
ID276969	276969	3	0.9560995697975159	86.01234034107375	45.699102503678425	0.0	104.0	104	1.5239437061000303	1		20471.76363636364	20708.0	14701.0	26190.0	1.5763258E7	2358.216607851628	-0.9810924275833471	-900.8981849722794	-0.001774955287272941	0.007613100594680297	1.6033391756812538	1.4802971309378716	1.641003001502276	1.0831198292368684	7.296048662531798	10.244754639732854	0.87356346611005	0.9684542586750788
ID270058	270058	3	1.0	85.38112879251989	45.65990559333735	0.0	50.0	50	1.5064695724329622	1		20586.62616822427	20747.0	12732.0	28708.0	1.5419383E7	2687.263959868753	-0.9809827155003094	-790.3467977921377	0.001641473042085153	-0.009606439232604368	1.5389952652798955	1.4975881659796844	-1.4388397028198265	1.027649189704383	7.1296892467737605	10.381500258330979	0.831304682962796	0.9609224855861627
ID284906	284906	3	0.9684308171272278	84.01187214278379	48.786585569622595	0.0	165.0	165	1.4688400222902027	1		20422.88920056101	20455.0	13958.0	27858.0	1.456152E7	2533.6358385025346	-0.9810197451336975	-833.256465304408	0.006070825437125436	6.094504048691987E-4	1.5684418742993742	1.3703551103649403	-1.0189622018587186	1.1445514103871086	6.777957910599603	11.544147927139017	0.6391237631840768	0.9314173742651868
ID273899	273899	3	0.9758194088935852	83.87388009320772	49.46700573587657	0.0	80.0	80	1.5284047640588865	1		20411.51361867702	20512.0	14742.0	27769.0	1.5737277E7	2519.4966959272488	-0.9810895134008512	-840.6154022459559	0.002148353712364983	8.098433516752644E-4	1.61125956366859	1.4614864883883945	-0.6266278351790018	1.1024799589118013	7.338826798012464	10.311247592636883	0.8673893225208004	0.9674185463659148
ID283883	283883	3	0.9257745146751404	85.31566985883579	48.022832537849496	0.0	157.0	157	1.4734679211022805	1		20429.566433566415	20438.0	15014.0	27832.0	1.460714E7	2390.075718593119	-0.9810825840581924	-886.5867554870107	-0.0025195935999302245	-0.010548068717262136	1.612458541012384	1.3734510741533734	-1.2266395496948794	1.174019643915121	6.8207360460802295	10.377658331780587	0.795870433439833	0.9553928095872171
ID275444	275444	3	0.9952412247657776	86.37037375045745	46.66872593531762	0.0	92.0	92	1.5119832043376804	1		20597.804491413473	20662.0	12465.0	28277.0	1.5592538E7	2702.57040226266	-0.9809201207132388	-783.667671551706	-0.0032886966231467727	-0.005205731771412535	1.550312494916843	1.4984219424983214	-1.3260747366682455	1.0346301338406754	7.181973634583439	9.982749523777143	0.9056352572620051	0.9717041800643087
ID282357	282357	3	0.9524070620536804	86.68440537757111	49.52613959440404	0.0	145.0	145	1.3485497366541481	1		20751.824503311273	20386.0	15992.0	29133.0	1.2534102E7	2664.891412010357	-0.9804555142736144	-781.2866625079904	0.08893899790370877	-9.143311962810917E-4	1.5557911408591336	1.1726077443696368	0.005322386565803057	1.3267788383023909	5.713257649748047	13.806574068384933	0.37663599199367487	0.8105192178017544
ID269558	269558	3	1.0	84.24897889973161	47.048861637800684	0.0	46.0	46	1.4882821503069785	1		20547.450819672136	20657.0	12886.0	28607.0	1.5040734E7	2604.6555943194962	-0.9809966865828995	-814.4714186399249	-3.0549604065719586E-4	-0.0032898125944103027	1.5153962848702067	1.4771142226335818	-1.2247600594975308	1.0259167921139984	6.958576704851203	10.014692933824364	0.8718765710365809	0.9644268774703557
ID283638	283638	3	0.9322412014007568	85.0411172312388	48.75239158770947	0.0	155.0	155	1.5159805231554904	1		20358.90263157896	20479.0	14325.0	27373.0	1.5472766E7	2301.4496247416823	-0.9811365785076887	-920.2204621507548	-9.060150383612481E-4	0.008967856596336986	1.6610733496848427	1.4045567363239302	1.614252375683819	1.1826317205471382	7.219998643899567	10.486554678531055	0.8250520138313221	0.9577553593947038
ID294390	294390	3	0.971014142036438	84.82402744371035	47.308168600913575	0.0	237.0	237	1.533346273117179	1		20421.591494845357	20637.0	13566.0	26564.0	1.5847155E7	2573.1700151956074	-0.9810795233909608	-823.044349116874	-0.010793060823735382	-0.0024732881178090144	1.6339004777663022	1.4700870816861875	1.4961586912925116	1.1114310833152965	7.38635805965762	10.439162468710228	0.8517436553001633	0.9761306532663319
ID274423	274423	3	0.96296626329422	85.30098111976568	47.93878690912711	0.0	84.0	84	1.56121424379989	1		20446.213930348276	20682.0	14843.0	27244.0	1.6438756E7	2502.6226082467124	-0.9810547308002933	-846.1356399323543	0.0017508042960087213	0.003595991192964499	1.669724369246363	1.4772315246711707	-0.5470491914600264	1.130306483012567	7.657286251035019	10.193053718560364	0.9261388885021146	0.9829164124466141
ID266227	266227	3	1.0	85.43819524878336	46.29232088819825	0.0	19.0	19	1.503956693998909	1		20522.018766756028	20743.0	12172.0	28675.0	1.5309426E7	2760.8595762275427	-0.9810479309488939	-769.5544506774678	-2.533869998266133E-4	0.0010397696332727776	1.5364202662540751	1.483889013635949	-0.3671266430882389	1.0354010658043822	7.1059236159511725	10.023436064846392	0.8887858867695199	0.9701492537313433
ID269811	269811	3	0.9968246817588806	84.94117862209822	46.210450657571634	0.0	48.0	48	1.5358110653737855	1		20540.698717948722	20669.0	12829.0	29245.0	1.6021745E7	2872.5622740380845	-0.9810476977462873	-740.2934464465227	0.012314585182138231	-0.004490932231341698	1.5912044786147368	1.5333839010158326	-1.542172280448195	1.0377078287835155	7.410123690480195	10.385483495925143	0.8633400368780152	0.9677219118559902
ID273651	273651	3	1.0	84.09408208370968	49.975985494999314	0.0	78.0	78	1.5139831829954449	1		20438.285526315798	20546.0	12698.0	28025.0	1.5533097E7	2686.093190585954	-0.981056096353678	-788.0935017745225	0.009737664942129761	-0.0012161517902705107	1.575959781467066	1.4635341907482327	-0.4454478783219918	1.076817877866834	7.2009861392415075	10.608678851181534	0.804042923388387	0.9594680177327419
ID269311	269311	3	0.9950641393661499	84.3003197163031	49.26484097190278	0.0	44.0	44	1.509980576698079	1		20485.757656458056	20639.0	12807.0	28643.0	1.5384804E7	2826.838787501797	-0.9810467003383341	-750.2151619356258	0.0062732523101917724	0.0023270825865122223	1.5580349991336677	1.498276257307759	-0.5471843974273152	1.0398849955303227	7.1629611299253755	9.938181360464247	0.9113571869165105	0.9754045307443366
ID282616	282616	3	0.9406622052192688	86.56044321928925	50.343983439868104	0.0	147.0	147	1.3774108605456359	1		20532.540800000006	20411.0	15680.0	27827.0	1.2832838E7	2411.5024133844395	-0.9808026434524411	-870.0118859912661	0.07275778390981245	-0.024697072737231585	1.3990418599905654	1.2202569698845094	-1.5395354271074662	1.1465141314644383	5.96042021030286	15.233825271689762	0.322751896286707	0.8495934959349591
ID289796	289796	4	0.9681110978126526	78.746284623709	33.31797978535628	0.0	203.0	203	1.2906497279808742	1		20773.329090909094	20863.0	14592.0	26401.0	1.1425331E7	2434.3774051116843	-0.9810954412627044	-885.7127603254212	-0.009903066166157378	-0.03210593588785597	1.365420444950766	1.2274748072466357	1.935584913180502	1.1123816447309074	5.233191907131946	10.289307617199267	0.6211610598296288	0.9244332493702767
ID295940	295940	4	0.977922797203064	77.35457495212356	31.78425587769724	0.0	249.0	249	1.3807021695643629	1		20524.734920634914	20694.0	13280.0	27101.0	1.2930583E7	2675.736732783427	-0.9808972239743206	-787.7550455625395	0.005712728358008263	8.242371916804037E-4	1.436458899832085	1.3485060157664366	0.1720982013725223	1.065222463257355	5.988938967289967	9.03773425534455	0.9213838948431653	0.9790209790209791
ID301573	301573	4	0.9846325516700745	77.15971374236618	33.409469810384586	0.0	291.0	291	1.3735610322843188	1		20765.626602564098	20951.0	13578.0	27224.0	1.2957751E7	2479.5265081568145	-0.9810318981642839	-866.294459000082	-0.004841908972661856	0.006704134095128359	1.4202795817190554	1.350147829434682	3.029125108331572	1.0519437581244255	5.9271483271512615	9.0532991793152	0.9087447495365414	0.9749804534792802
ID268806	268806	4	0.9731535911560059	78.95921666175516	31.17146887226983	0.0	40.0	40	1.3524707618167124	1		20855.025000000012	21077.0	13895.0	27023.0	1.2513015E7	2635.3683065611626	-0.9809809002189307	-816.3379500880116	0.011800832773712355	0.0085290480475452	1.3975736401843546	1.3412953891666295	1.662263135883188	1.0419581335120311	5.746529532899648	9.448608014752617	0.808872075447086	0.9726468222043428
ID278535	278535	4	0.9674933552742004	78.42559439664946	32.90806102091132	0.0	116.0	116	1.3801541631250098	1		20792.14126984125	21010.0	13578.0	25813.0	1.3099049E7	2519.571246498028	-0.981029494828376	-853.5043484930396	-1.3556402400350496E-4	0.00969341690031175	1.4542254342033756	1.3301517430306313	-1.3601142662959087	1.093277847300379	5.984185841125457	9.473339815332466	0.8379318612387696	0.9537878787878795
ID279043	279043	4	0.9395593404769897	79.558612325781	33.30123155687759	0.0	120.0	120	1.359166202548608	1		20575.509836065583	20834.0	14664.0	25330.0	1.2551061E7	2291.957718770606	-0.9811804547668068	-936.0817172782127	0.010922159415328776	0.0015156280951544878	1.4222676120918625	1.3366373183754277	0.9951888780252335	1.0640639704871562	5.803567046873819	9.171497659800385	0.8670104877639968	0.9621749408983454
ID279567	279567	4	0.9793029427528381	79.85663291676609	32.94404134907809	0.0	124.0	124	1.423859489175555	1		20768.445765230324	20984.0	13291.0	27583.0	1.3977164E7	2808.189252592961	-0.9810105038144654	-764.1310272946425	0.006260589191924713	-5.402560449402353E-4	1.4667201317505558	1.4104214449766654	1.6883951574756144	1.0399162158051432	6.369189060451219	9.267202178572987	0.9319588324816487	0.9824046920821115
ID293386	293386	4	0.9919922351837158	79.00968525834391	31.284827130821483	0.0	230.0	230	1.4222647235201824	1		20795.602391629312	21039.0	13482.0	26958.0	1.3912258E7	2883.6623602873456	-0.9810270203584434	-745.7658987355711	0.00734687783206009	0.0033061002580520027	1.4859052621804039	1.384138216265957	-1.3429942342543364	1.0735237599240541	6.3549296819576755	9.469469755991298	0.8905725212633409	0.9809244314013202
ID299542	299542	4	0.9739100337028503	78.29054447431359	32.860048598999875	0.0	276.0	276	1.3970424089815838	1		20800.577639751555	21005.0	13219.0	27048.0	1.3395572E7	2721.032104841857	-0.9810504964243421	-791.526118417003	0.002524505421387921	0.0013649995853052988	1.465422029510952	1.3597548206513492	-1.4165131200969878	1.077710486666255	6.131532752225447	9.196247032055643	0.9110824031941513	0.979498861047836
ID280592	280592	4	0.9952095746994019	78.59386895719699	31.221844203685375	0.0	132.0	132	1.4407604903194327	1		20831.618075801773	21080.0	12429.0	28563.0	1.429049E7	2916.9672907128806	-0.9810564361548646	-739.696811056129	-0.002429406758469555	-0.002096769238266828	1.4878808700154376	1.4185897219226788	1.939708739950727	1.0488450938435148	6.521289097715738	9.84889349347457	0.8448282652815199	0.9601119664100768
ID265235	265235	4	0.9816094636917114	79.83389662606155	31.955150973330994	0.0	11.0	11	1.360834915519049	1		20632.46241830067	20884.0	13961.0	26261.0	1.2627067E7	2513.897360932258	-0.9811177494580939	-852.9054570804356	-0.0010577441120258589	0.007549872505312244	1.4089270719383882	1.3283723595203314	-1.5691224297367805	1.0606416655998057	5.817826425367368	8.994216042079984	0.9037410172534912	0.9752988047808753
ID290323	290323	4	1.0	78.79511079144618	31.85930967652967	0.0	207.0	207	1.3878065616898891	1		20771.98738170346	20891.0	13663.0	27498.0	1.316944E7	2630.2124674355045	-0.9811371918974987	-821.562496594194	-0.02055623769877578	0.007288845951746859	1.4488067110758105	1.3584912270949734	1.7379073790193411	1.066482198912664	6.05072960742867	9.226592143938374	0.8931717187875848	0.9762269938650323
ID296476	296476	4	0.9906165599822998	78.44272302386621	33.35775534788861	0.0	253.0	253	1.341237421413599	1		20854.354729729726	21044.0	13784.0	27131.0	1.2345778E7	2494.612721166761	-0.9811183914932422	-868.7724646364472	-7.261742132977282E-4	0.0272605007888106	1.4249444239076483	1.2683298872799806	-1.3110511820262478	1.1234809162808093	5.65146700960935	9.320824670797263	0.8174522306245536	0.9635332252836306
ID271391	271391	4	0.9606854915618896	78.89599438462157	31.530852758963338	0.0	61.0	61	1.3350187950239902	1		20795.015280135813	20860.0	14670.0	27782.0	1.2248264E7	2497.5504192518115	-0.9810253778071149	-860.958226287795	-0.016327767110852296	-6.031717604123569E-4	1.3968271225488145	1.3075081645451878	1.527744004604471	1.068312352018617	5.599182621799656	8.994137187123233	0.8697921454400654	0.9695473251028799
ID280089	280089	4	0.9924331307411194	79.66069789899461	31.88271803447735	0.0	128.0	128	1.4376066875800269	1		20799.75294117648	20955.0	12990.0	28325.0	1.4143832E7	2842.2897950557817	-0.9810644909744346	-758.2988353599386	-1.5620158517378344E-4	0.011107868141044834	1.4893980609698225	1.4186769545352371	-0.6536384977339555	1.0498500424698545	6.4927703407286135	9.392852864151916	0.9247937092521704	0.9806173725771709
ID268315	268315	4	0.9570305943489075	79.37399280912213	32.46163145179717	0.0	36.0	36	1.3541477255877228	1		20830.128712871236	20993.0	14022.0	26124.0	1.2623058E7	2531.7547215681197	-0.9810232712515067	-850.6644434810496	-0.01979332996320429	-0.010304111065766652	1.4414341763479803	1.3178263776571686	-1.5126047874555764	1.093796725264038	5.760788911393168	9.05804117125117	0.8823141522103256	0.9797898140662893
ID271904	271904	4	0.9370715618133545	79.37585663248495	32.4099841289546	0.0	65.0	65	1.3457420098175354	1		20693.199329983265	20892.0	14824.0	26128.0	1.235384E7	2334.9849723154853	-0.9810784348201972	-919.00996050579	-0.005217475441352411	-2.2112274634813488E-5	1.4280163727857673	1.2925997714437691	1.3498412712162868	1.1047629779407624	5.689492018925431	9.231428769532073	0.8389682208962326	0.9583666933546839
ID286241	286241	4	0.987507164478302	78.59186892398543	31.78320741103064	0.0	176.0	176	1.3440545583578143	1		20779.18530884809	20836.0	14150.0	27242.0	1.2446732E7	2443.535571191217	-0.981006244487986	-878.4170860651842	0.005288803676776216	-0.006883224086513262	1.4034557421202019	1.3224557719948973	0.3615708054381532	1.0612496628171677	5.675232640431922	8.960423655175985	0.8882525136272972	0.9738988580750404
ID285741	285741	4	0.9633101224899292	78.10262824547675	33.176693283310364	0.0	172.0	172	1.3058000856167296	1		20726.636524822694	20933.0	14393.0	26313.0	1.1689823E7	2359.8289746289624	-0.9811033492650734	-912.0281014676408	0.022857702274521195	0.003595882897260704	1.353828682727579	1.2456434263840175	1.4554142681874431	1.0868509029567255	5.356773187409369	10.04342444850596	0.6673435823126304	0.9423076923076925
ID297007	297007	4	0.9810617566108704	79.18290486119193	31.942026090315725	0.0	257.0	257	1.3697003833214216	1		20746.619967793886	20738.0	14485.0	28397.0	1.2883651E7	2605.1906469499468	-0.9811449710640437	-828.7886902317924	0.004247082008335571	0.00828002463681262	1.4229637665741814	1.3323979120461973	1.5031260711780958	1.0679720777923616	5.893876443999637	9.534748108555807	0.8146901075102849	0.9545804464973052
ID267816	267816	4	0.951097846031189	79.56168788744097	31.350393255224493	0.0	32.0	32	1.3259214570600295	1		20710.306896551727	20905.0	14488.0	26069.0	1.2011978E7	2413.0089284389514	-0.9812388291932302	-897.7850920576111	0.004515994700063533	-9.557346672459781E-4	1.4011015467341028	1.2674391116324684	1.481285892769633	1.1054586637534616	5.523132603167379	8.768846629041638	0.9026312931674119	0.9723849372384932
ID293928	293928	4	0.9600421190261841	78.69853453234482	32.20135567626744	0.0	234.0	234	1.321921684878908	1		20723.517361111095	20679.0	14973.0	28732.0	1.1936746E7	2556.6932494673624	-0.9811195921413558	-842.413691472158	-0.007745549339223556	0.005074286917858468	1.366908308286588	1.301409679369961	-0.8300984009864955	1.050328985526169	5.489860720015796	10.259735696278515	0.6553885420681175	0.9482758620689651
ID276009	276009	4	0.9571715593338013	78.71314442496531	32.10259958474099	0.0	97.0	97	1.3190572791622315	1		20804.311188811196	20772.0	15688.0	28130.0	1.1900066E7	2535.2650416057245	-0.9811390116783361	-853.7408596394	0.01790256819115628	-0.02818511901354496	1.2924959123435011	1.267029576605761	1.751972695215266	1.0200992433072964	5.466095089193214	12.024402316050002	0.47507267254939567	0.9055118110236214
ID287273	287273	4	0.9914984107017517	78.82145180607766	32.42032183739303	0.0	184.0	184	1.3602789053158548	1		20774.843648208484	20919.0	13797.0	27129.0	1.2755754E7	2547.303119515236	-0.9810174117753733	-842.9628216737159	-0.004858742685102215	-0.002312728641694861	1.4143507652010798	1.3300961512606102	1.0937252904799428	1.0633447543326973	5.813073299202877	9.093218685560405	0.8834467792915681	0.9714058776806995
ID270891	270891	4	1.0	78.26159620122014	31.815610196625393	0.0	57.0	57	1.3861703183679057	1		20844.877358490565	21076.0	12896.0	28127.0	1.3257342E7	2724.088262249578	-0.9809910114404184	-789.7946432373741	0.02889941626641394	0.01310977213870289	1.4310194648880186	1.3827812589359818	-0.42042274714109906	1.0348849144724126	6.036470228935126	9.45723548325449	0.8481340928098368	0.97542242703533
ID281140	281140	4	0.9624556303024292	78.78742812972159	31.094328343216866	0.0	136.0	136	1.3959590102851067	1		20738.90232558139	21010.0	14105.0	25820.0	1.3376592E7	2540.161757836073	-0.9811517905368593	-850.0030609652258	-0.0025654781251066823	-0.01065172649100015	1.485969201447398	1.3429076161495686	1.212155988615327	1.1065312189590677	6.1220264998964025	9.15864541610515	0.917154663273109	0.9802130898021307
ID272439	272439	4	0.9968239665031433	79.34711993507636	31.63211408998788	0.0	69.0	69	1.3524707618167107	1		20790.356550580407	21073.0	12928.0	26949.0	1.2536585E7	2625.046061403065	-0.9810389886184687	-819.5581499489998	-0.0011234067671819252	0.0019281352949290073	1.3913036056738253	1.341863923807437	-1.2531139794199047	1.0368440353669446	5.746529532899632	9.036891157624769	0.8842547550095256	0.976575121163165
ID270384	270384	4	0.9348393082618713	79.46732890291858	32.40852793026059	0.0	53.0	53	1.2935770389038743	1		20822.13743218807	20770.0	15646.0	28209.0	1.1514642E7	2453.337264768413	-0.9810720615439511	-879.8236702799128	0.018996273001004555	-0.021356271296993672	1.319898587783262	1.2374162782715827	-0.7364203501296256	1.0666568809219887	5.256957537954495	10.6202240146932	0.5857023655968222	0.9148056244830443
ID290864	290864	4	0.9894478917121887	78.02933693953963	31.659440386215373	0.0	211.0	211	1.3807021695643638	1		20824.585055643867	21048.0	13812.0	27058.0	1.3098664E7	2588.7650077682033	-0.9811306442341805	-836.5337942636511	0.002861794865936611	0.004027006393056006	1.4232641342023447	1.3740470417648367	1.5610811437779883	1.0358190738319215	5.988938967289975	9.60245088640486	0.8161980674806998	0.948081264108353
ID300081	300081	4	0.9348744750022888	78.25372369080847	31.96998491294356	0.0	280.0	280	1.3384143548834113	1		20646.7529610829	20946.0	14399.0	25658.0	1.2202231E7	2163.8992230099147	-0.9812063098278435	-996.3065731727635	0.01651835410451664	0.009404453927399041	1.4048879614665426	1.2569981602252023	1.6384971409779523	1.1176531564810281	5.627701378786769	10.425862107502121	0.6506043388538519	0.949478748997595
ID264755	264755	4	0.9928621053695679	79.09186416636264	31.352268766025073	0.0	7.0	7	1.4238594891755552	1		20717.685628742514	21018.0	13494.0	26427.0	1.3839414E7	2645.471454649318	-0.9810124077164558	-809.2314584169642	-8.649375041816361E-4	0.006192655738219735	1.485498374187937	1.3815083466444034	1.272148376023512	1.0752728188694038	6.369189060451221	9.60520140438931	0.8675231106397243	0.9696092619392185
ID291379	291379	4	0.9816386103630066	77.91981723748475	31.287912486615458	0.0	215.0	215	1.430220769495608	1		20809.778761061938	21026.0	13710.0	28381.0	1.410903E7	2699.3780964426146	-0.9810259825654833	-797.1773554907272	0.003569528225112678	0.00565882824869675	1.5020829697976041	1.380756960168756	-1.5488621358401935	1.0878692001045716	6.426226574425427	9.982605145191481	0.8103602155232307	0.9602272727272723
ID266809	266809	4	0.9040613770484924	78.66333021448938	32.16544186543661	0.0	24.0	24	1.3338850208958872	1		20819.640067911714	20901.0	15085.0	27044.0	1.2262768E7	2225.4111703303934	-0.9810336415710507	-967.8162190791761	0.02060322498443827	0.008878390918771037	1.4439184379120904	1.2636394099560773	2.0597425109273	1.1426665127215994	5.5896763694706335	9.313008206725115	0.8098723214412626	0.9529983792544574
ID285242	285242	4	0.9853455424308777	79.17912555310119	32.446339340530095	0.0	168.0	168	1.3641662177265659	1		20676.195439739426	20805.0	14147.0	27744.0	1.2695184E7	2520.795580721176	-0.9811526779875024	-853.9844020284504	7.332608502152672E-4	0.0045310639037969705	1.4364553338025006	1.326857334809804	1.2397555856384188	1.0825996858271176	5.8463451823544705	8.921547166154477	0.9230260667693581	0.9816440542697523
ID291898	291898	4	1.0	78.44086300284648	32.31312254557023	0.0	219.0	219	1.3845321413310874	1		20800.525396825404	20860.0	13734.0	28140.0	1.3104331E7	2659.660427269651	-0.9810373036051162	-809.2142814557948	0.004452451559358618	0.006989247558103495	1.427112750623682	1.360175794351163	0.8460314175654128	1.0492119890314984	6.022210850441573	9.804922680307264	0.787186204650231	0.9547852298417483
ID281668	281668	4	0.9793981909751892	78.10399958309814	32.82505394426305	0.0	140.0	140	1.4035252392010622	1		20830.358895705533	21058.0	13227.0	26736.0	1.3581394E7	2746.466453194522	-0.9810072130763987	-783.4945038669108	-6.212516881789988E-4	-0.0026089775117935934	1.488880008134588	1.341194927602061	-1.4088265638420134	1.1101145534427088	6.18857026619964	9.383177637271217	0.8832838989603576	0.9716417910447768
ID267333	267333	4	0.963551938533783	79.82441767323103	31.941201281219595	0.0	28.0	28	1.3669361012236898	1		20819.412621359235	21033.0	14416.0	27455.0	1.2866397E7	2502.091491350469	-0.9810338313469803	-860.7948470959423	0.0010813657946278934	0.014362440893665823	1.4869753606669807	1.284806668790121	-1.41146147551889	1.1573533954857491	5.870110813177036	9.311456698593116	0.8507871224255229	0.969387755102041
ID284741	284741	4	0.9878761172294617	80.84196733719132	32.534335520227124	0.0	164.0	164	1.375762253299508	1		20731.72727272727	20917.0	13781.0	27769.0	1.2998793E7	2630.256563842244	-0.9810205098763315	-814.8185653005705	0.020235718802127094	0.006386350003294658	1.4506737338343079	1.3420639753933419	1.1889738868025201	1.0809274076588888	5.946160831809323	9.092940574146294	0.903728149998068	0.9727838258164853
ID273478	273478	4	0.9667449593544006	79.62767218376726	31.988699439196466	0.0	77.0	77	1.3691479733843226	1		20751.34733441036	20994.0	13931.0	26534.0	1.2845084E7	2470.9630711333366	-0.9810640753012515	-870.2036398733292	0.005628638902529076	-0.02269620226100326	1.464671947461067	1.3338699413464108	-1.2455524989571698	1.0980620389290912	5.889123317835098	9.198003304869955	0.8747287280659483	0.9694835680751173
ID284230	284230	4	0.9923896789550781	80.0467207313676	31.35212258115063	0.0	160.0	160	1.412122717701794	1		20770.518910741288	20929.0	12745.0	27494.0	1.3729313E7	2822.6695233235173	-0.9809781229163611	-758.9676399954243	-4.2192956188387957E-4	-0.010447071919776238	1.4821317706305464	1.3831687955829517	1.7381109036928213	1.0715480101659507	6.264620284831875	9.346665385213852	0.9011378393036207	0.9734121122599702
ID288320	288320	4	0.9898241758346558	78.37337384406185	31.581348453284786	0.0	192.0	192	1.4281034911037895	1		20841.093610698346	21152.0	13323.0	27057.0	1.4026056E7	2685.8560412389406	-0.9810068995197992	-801.5746326889042	0.0031428547945496223	0.0027198207128878906	1.4683374006672032	1.413314107443077	-1.354727101874568	1.0389321049965832	6.407214069767363	9.666807014472939	0.8616145044358959	0.969784172661871
ID276545	276545	4	0.9861900806427002	78.90099034452702	31.50172614623651	0.0	101.0	101	1.3921604753249768	1		20805.442879499213	20983.0	13394.0	27991.0	1.3294678E7	2702.5532580002464	-0.9809356969219941	-792.2318619710136	0.0074135996630755275	0.009949960967484945	1.4348823006374756	1.3755078123106195	-1.0713617083636089	1.0431655042562913	6.088754616744793	9.293999745214608	0.8857945898555643	0.9719271623672231
ID272962	272962	4	0.9754834175109863	78.86163108912153	31.81244981539252	0.0	73.0	73	1.3613906986402495	1		20779.316993464054	20794.0	14699.0	28516.0	1.2716942E7	2501.538252943225	-0.981084233534626	-861.661063394811	-0.015723597181716245	0.012100777377407885	1.4391833656540363	1.3310865853138902	1.8656703095174645	1.0812094280964113	5.822579551531902	9.29982055466493	0.8460112876238414	0.9683794466403155
ID266316	266316	4	0.8855851292610168	79.78959671506145	31.892891713516626	0.0	20.0	20	1.02395613410529	1		20974.86455331411	20876.0	16389.0	27688.0	7278278.0	2872.847176197533	-0.9805831063523837	-737.4308324995862	0.0012799038586466614	7.152982772281714E-4	1.1029699839721603	0.9754452901831215	1.1927715323314776	1.1307348500961016	3.2939164320094645	7.290255326428886	0.7788197622300376	0.9532324621733151
ID292429	292429	4	0.9785128235816956	78.82386277039933	31.943591876052107	0.0	223.0	223	1.3406732836719586	1		20762.99325463742	21030.0	13653.0	26164.0	1.2312455E7	2521.9385903175357	-0.9810498348323412	-852.4394117832279	0.005709990289614321	0.0019189479446333718	1.421281206929474	1.293175305500348	-1.2110584325279012	1.0990630588785948	5.646713883444822	9.03080324030354	0.870067379701593	0.9580645161290317
ID273999	273999	4	0.9949641823768616	78.1934873014754	31.523333069529546	0.0	81.0	81	1.4094416393051838	1		20870.015197568395	21111.0	13441.0	28346.0	1.373247E7	2737.607132616745	-0.9811172475311742	-792.2043953375847	-0.008840333198840158	0.01916877553746568	1.479673667158888	1.3813979149827018	1.7375876700658308	1.07114224736427	6.240854654009311	9.584980470607524	0.8536335341209631	0.9675755342667647
ID300617	300617	4	0.979926347732544	77.12497250786713	32.69003141158355	0.0	284.0	284	1.2598025376296094	1		20843.001883239187	20937.0	14310.0	26123.0	1.1067634E7	2361.2745826594223	-0.9809101282011448	-907.1309362134582	0.02666535051789206	0.005282461746228701	1.3036494003565628	1.2110440427981488	0.38779994198304757	1.0764673738408779	4.98602934657712	11.856301431016664	0.4457242163101425	0.8655115511551157
ID282708	282708	4	0.9961181282997131	78.81115343281968	31.364945040992264	0.0	148.0	148	1.412122717701794	1		20711.229832572313	20974.0	14088.0	26329.0	1.3607278E7	2702.462853779841	-0.9810888013985422	-795.1799362850663	0.0010195343709890304	-0.0017638755856638425	1.4510548459663837	1.3985485090277427	1.4676273253700733	1.0375434506559538	6.264620284831876	9.580778829563387	0.857635969292176	0.9641550841258231
ID283734	283734	4	0.9716795086860657	79.97104311616263	31.77351063796395	0.0	156.0	156	1.3602789053158535	1		20713.029508196712	20790.0	14308.0	28572.0	1.2634948E7	2565.9394984685564	-0.9810435387233083	-835.5226377880534	-0.0015569019872063556	0.004069109619389973	1.4284581698492682	1.3232125239451367	1.410768821209083	1.079537975948371	5.813073299202866	9.419856571866001	0.823241172958248	0.9569640062597802
ID297558	297558	4	0.9841849207878113	78.66066661266892	32.52318227866053	0.0	261.0	261	1.3970424089815825	1		20743.402476780208	21038.0	12967.0	26195.0	1.3400238E7	2723.1261803945936	-0.9811344625663069	-792.3217410247192	-1.725397850206943E-5	-0.0016573533709127002	1.447162702885988	1.3574080872151983	1.569630220624092	1.0661220575567119	6.131532752225436	9.662424766343493	0.8252901573012551	0.9541420118343196
ID269905	269905	4	0.9716329574584961	79.34400736115157	31.642509772434405	0.0	49.0	49	1.3872613616838962	1		20792.382677165348	21048.0	13461.0	26299.0	1.3203163E7	2642.3706484042	-0.9810547859501997	-814.9561904975026	-0.006869842219033433	0.007155990414787106	1.4425632328400635	1.3607225332436486	-1.0156007969422898	1.060145031479214	6.045976481264122	9.4635249796385	0.8483409903204991	0.9643669446550406
ID277585	277585	4	0.9834771156311035	77.33846653364445	31.06794594556238	0.0	109.0	109	1.4418102248778717	1		20855.70887918487	21110.0	14174.0	27674.0	1.4327872E7	2576.8062712280084	-0.9809986604967356	-835.7134264470307	-0.003169918826287075	0.010528840593820867	1.5025354617369515	1.416141884798022	-0.15485032054915987	1.0610063001923367	6.530795350044765	9.430962879856493	0.9227071117070423	0.9793300071275844
ID282193	282193	4	0.9873476028442383	79.09881481051652	32.48594992547531	0.0	144.0	144	1.4585032293802407	1		20757.649072753222	20948.0	13636.0	28401.0	1.4551112E7	2875.688972768561	-0.9809904661909173	-745.0056553283297	-0.004757920188713861	0.0022587136298007895	1.5239949039832983	1.4142462045792485	-1.5623231695917286	1.0776022583965152	6.682895387309262	9.519109754435084	0.9267911081057617	0.9797909407665503
ID275538	275538	4	0.9968282580375671	78.02359437600563	31.453018886402845	0.0	93.0	93	1.4275736808495691	1		20856.30370370371	21077.0	13361.0	27683.0	1.4078005E7	2770.893554454916	-0.9810110338084688	-777.7142675022737	0.0010874304282813326	0.01057381717461027	1.4779802934703106	1.3942630989366127	1.0888330394671588	1.0600440437658774	6.402460943602849	9.497996210998435	0.8918520561087558	0.971861471861472
ID264284	264284	4	0.953353226184845	79.28396888364747	32.54072703531448	0.0	3.0	3	1.371356278002247	1		20677.964630225084	20974.0	13969.0	26076.0	1.2861694E7	2457.740095856185	-0.9810602441495824	-871.6118575900119	-5.31754329306619E-4	-9.071691642521145E-4	1.454798879676154	1.3112323453981065	-1.4575344946971436	1.1094897748533337	5.908135822493166	9.400993300054987	0.8400649179473321	0.9688230709275131
ID283229	283229	4	0.9892675876617432	79.63355799429259	31.84734524392787	0.0	152.0	152	1.4360271888197254	1		20740.641176470606	20888.0	12853.0	28505.0	1.4103636E7	2877.456291167661	-0.9810912842349421	-747.9814411152428	-4.689642580709076E-4	0.0020867071165823407	1.46156518932633	1.424714713122775	0.3536040429294468	1.0258651615401542	6.478510962235063	9.785389364144095	0.8502151508789443	0.968039772727273
ID275038	275038	4	0.993617594242096	78.14032433486165	31.73403144172319	0.0	89.0	89	1.3713562780022512	1		20867.539452495956	20954.0	13950.0	27743.0	1.2958742E7	2540.05364506578	-0.9810687915662796	-851.4898465919455	-0.002494140772841759	0.005846894115008421	1.3908759103461208	1.3645804842919345	0.9431462909465542	1.0192699707762791	5.908135822493203	9.345556971219418	0.850060734861102	0.9772012578616353
ID274520	274520	4	1.0	75.97515518796732	32.968601483354014	0.0	85.0	85	1.408367778852666	1		21034.926605504592	21191.0	12954.0	27920.0	1.3756842E7	2891.508046816416	-0.9809876675617543	-750.7143882130545	4.2412220685919956E-4	0.004262000019748049	1.4427684218928012	1.3905595452905404	-0.3390886908033809	1.0375452290260267	6.231348401680267	9.91784591143022	0.7960808641513905	0.9597364568081986
ID294489	294489	4	0.9791300296783447	79.41620333751095	32.03543312233679	0.0	238.0	238	1.3457420098175354	1		20724.09228187921	20909.0	13927.0	25986.0	1.2351559E7	2498.768540373538	-0.9811495519773987	-863.3621732648661	-0.005333524030812523	0.007055253301194544	1.4332089394412024	1.2939660192396272	-1.4503808769837223	1.1076094102404626	5.689492018925431	9.863924894157147	0.7348248640384275	0.9440063091482643
ID269402	269402	4	0.9067410230636597	80.28134291603246	31.596369681228683	0.0	45.0	45	1.225714599368519	1		20927.05799999999	21040.0	14719.0	27133.0	1.0463529E7	2410.5128406515278	-0.9805595949213266	-875.7848092922391	0.007429609873688056	0.019712194051971887	1.2654877331812326	1.0684039631371023	-1.1718195503285902	1.184465592457597	4.719854281364242	15.025097291885276	0.2627264931389376	0.796311146752206
ID277082	277082	4	0.9769773483276367	78.19757390167409	32.36451296979916	0.0	105.0	105	1.328201633219136	1		20775.933219178063	20918.0	13410.0	27465.0	1.2133145E7	2409.231129494811	-0.9810050372899015	-890.7275033397011	0.011480526361516384	-0.005176712693799441	1.4081907687023207	1.2786595256386826	1.5146329791649176	1.1013023721063964	5.542145107825478	9.572315305402075	0.7600703049844203	0.9365461847389562
ID295008	295008	4	0.9793401956558228	77.02743225212177	33.92682268013056	0.0	242.0	242	1.417469661168782	1		21032.453313252998	21322.0	13864.0	26776.0	1.3965549E7	2642.537243024839	-0.9811415970727555	-828.1816250116788	0.013760658532785004	0.003108229634599273	1.4653817408498762	1.3999730173928158	-0.3518607857922177	1.0467214172305062	6.312151546477029	9.535498457576365	0.8723695149776598	0.9665211062590968
ID298081	298081	4	0.9918268322944641	77.99848849397011	31.49257991088216	0.0	265.0	265	1.3927037574823702	1		20724.759750390007	21079.0	12946.0	26291.0	1.3284571E7	2638.542990755492	-0.9811484772909321	-817.6051611940775	0.0054520340261245675	0.007111582214715492	1.4684201404996255	1.3358370344945336	1.02457765455271	1.0992509584488799	6.093507742909319	9.529349351262601	0.8432390958208994	0.9741641337386018
ID289397	289397	4	0.9947564601898193	78.25715612401318	33.27374789301744	0.0	200.0	200	1.3547062522048319	1		20840.176859504125	21133.0	12974.0	26854.0	1.2608307E7	2609.426290652995	-0.981076661130826	-828.1166947537713	-0.005919389036200288	-0.017776147460587408	1.4482442559097317	1.3050882996070334	1.8769848960047733	1.1096906288607469	5.765542037557729	9.233630959038578	0.8497770166412616	0.9665338645418331
ID292981	292981	4	0.984083354473114	78.67870747718207	31.19976164611153	0.0	227.0	227	1.4249216746937932	1		20804.094029850745	21046.0	13592.0	27280.0	1.3938743E7	2794.0308739842994	-0.9810848786987565	-772.4049605607861	-2.3666112531965415E-5	0.010864842004776474	1.4774669794910262	1.398739359876764	-1.302829153726686	1.0562846959716632	6.378695312780262	9.952267693062165	0.8092777942112026	0.9620071684587814
ID298614	298614	4	0.9727318286895752	77.92096828318158	32.07897642158362	0.0	269.0	269	1.3674894046672088	1		20763.465153970832	21076.0	13881.0	25802.0	1.2811058E7	2457.4396953602914	-0.9811945376880591	-881.6943688678159	0.004536759867573036	-0.005713346157143786	1.4593065874509614	1.306656761336633	1.3303984377249076	1.1168247321187674	5.874863939341589	9.218920925982301	0.8686553466693742	0.9716981132075477
ID268927	268927	4	0.9815472960472107	78.99981509719856	31.327633218237505	0.0	41.0	41	1.3625015847480972	1		20744.85784313726	21039.0	14114.0	26461.0	1.2695853E7	2514.6453601752005	-0.9812307725053578	-862.5583326172077	-0.0028823259465470524	-0.012952122855749192	1.4552262222419419	1.3009365499413896	1.3907271328130442	1.1185989219132197	5.832085803860937	9.548664914794292	0.8038008525806956	0.9496904024767803
ID278143	278143	4	0.9917953610420227	78.79895889783973	33.432552333742954	0.0	113.0	113	1.3429284127404302	1		20783.021922428325	21001.0	13612.0	26421.0	1.2324332E7	2523.8215475565003	-0.9809391192058128	-847.5769479453564	-0.002659961879649442	0.012364192444827506	1.3701768899708138	1.3367491147134667	1.2891819133317344	1.025006768203106	5.665726388102892	8.81625106544167	0.9160044065256863	0.9778506972928631
ID301179	301179	4	0.9768750071525574	76.85103585281828	34.047292273435936	0.0	288.0	288	1.3948747701135327	1		20753.38948995362	21150.0	13722.0	26321.0	1.3427443E7	2440.6847906773114	-0.98104921605432	-880.3815901926187	-0.00613109019379709	1.9507775721418934E-4	1.4480901468035525	1.3623338636384208	0.30097937201396296	1.062948066882886	6.112520247567355	9.36668277503814	0.8755048386009928	0.9589858314690529
ID265349	265349	4	0.9165182113647461	79.45069584113196	32.62419930140134	0.0	12.0	12	1.2501579744347855	1		20613.143968871595	20723.0	15272.0	25647.0	1.0595156E7	2235.496202989291	-0.9812820681813798	-966.7992332813767	0.0098283254540743	0.003809908951627071	1.269004129905918	1.1931176596292805	1.6136593243235915	1.06360350939757	4.909979327944836	9.607762485034504	0.6684131896489852	0.9306306306306306
ID296069	296069	4	0.9609358310699463	78.41041704685175	32.53712114446936	0.0	250.0	250	1.1090726803889661	1		21217.145320197054	20430.0	16194.0	31367.0	8614161.0	3598.6710984926353	-0.9805025632298268	-592.9881344801743	0.006431808459372588	0.011456221614326923	1.132587210941344	1.1122741317520226	2.9857026722947353	1.0182626554097098	3.8642915717513873	8.035798065961256	0.7520067214891261	0.9323394495412851
ID278656	278656	4	0.9782048463821411	78.17123871103037	32.92837277424155	0.0	117.0	117	1.4121227177017959	1		20850.95331325299	21039.0	13147.0	26400.0	1.3845033E7	2707.612305614561	-0.9809627289941587	-793.628484537868	0.0021266242297281446	0.012060541855072304	1.4917095069864954	1.3593827293395067	-1.052485616126956	1.0973432829408414	6.264620284831893	9.427182771866672	0.8858103739333357	0.9762962962962962
ID279168	279168	4	0.9861204624176025	79.86738787691374	32.75181987818224	0.0	121.0	121	1.4418102248778712	1		20692.68122270744	20841.0	12669.0	28554.0	1.4215872E7	2870.143602523668	-0.9810464293530669	-746.3484919965318	0.0026281479840969406	-0.0016086686266056115	1.5051719670829782	1.412326294577209	-1.462734893927905	1.0657395340313784	6.530795350044763	9.592664585065531	0.8918615074944374	0.9751596877217885
ID289922	289922	4	0.9909387826919556	79.16856525370692	32.4398015929244	0.0	204.0	204	1.3807021695643606	1		20771.377777777787	20985.0	12946.0	26861.0	1.3085968E7	2703.7858684442585	-0.9809994415240338	-793.2779819602968	0.011312509654994916	-0.0066603070194693244	1.442401235755683	1.3489324956713487	-1.0447110899941472	1.0692908951220839	5.988938967289949	9.484818947331537	0.8365687950613262	0.968485780169101
ID280718	280718	4	0.9896149039268494	78.65682883189322	30.78084082422543	0.0	133.0	133	1.4259830690120594	1		20831.194650817248	21108.0	12985.0	27658.0	1.4019394E7	2788.378314941007	-0.9810912731243367	-775.2461176312438	0.008261810370098469	0.008022352235292008	1.451383282996931	1.4271708938498875	1.4631414409253989	1.016965304751787	6.38820156510929	9.313943665139123	0.9253824552993382	0.9846153846153844
ID299146	299146	4	0.9609077572822571	78.10599478966117	32.36733565629646	0.0	273.0	273	1.357495438299916	1		20736.513957307056	20972.0	13709.0	26070.0	1.2628537E7	2315.008061729799	-0.9810541516364043	-927.6671101561196	0.006671644759318484	0.0014872109344761496	1.4442150395514661	1.297943792299391	1.5123438696912255	1.1126945928782834	5.789307668380304	9.10265076336963	0.8780125691015416	0.9697452229299364
ID301707	301707	4	0.9906709790229797	76.68887980255141	33.20236223055473	0.0	292.0	292	1.3613906986402486	1		20776.30293159609	20773.0	13936.0	28232.0	1.275665E7	2498.260852709465	-0.9810548642017654	-861.3031879612751	0.007305955577459861	-0.0029836208028233492	1.4214913265227442	1.3251446195277041	2.8564838619472153	1.0727065601559618	5.822579551531894	9.335175590412636	0.8396152389072074	0.9622937941869597
ID279701	279701	4	0.9818042516708374	79.00365287414994	32.21375196833659	0.0	125.0	125	1.3828920237073865	1		20781.01898734176	20930.0	14130.0	28087.0	1.3133604E7	2558.7157417082376	-0.9810810103936526	-842.3289454998672	-0.015680468612912345	-0.0069624240651620555	1.4250359575063256	1.3694570680451528	1.5103591918236134	1.0405846161650834	6.007951471948016	9.251441070658018	0.882099358935566	0.9656226126814371
ID302224	302224	4	0.952253520488739	76.78942770155567	33.96539048402922	0.0	296.0	296	1.3052206313678167	1		20869.085714285724	20973.0	14735.0	26855.0	1.1686688E7	2315.046516139271	-0.9810959641021194	-935.687122770783	-0.007771556096685791	-0.0013106332740044305	1.3501313980491438	1.2600093486014574	-0.22348219746243164	1.0715249053887712	5.352020061244818	9.056386234213997	0.8200073117248826	0.9648671808054836
ID293523	293523	4	0.9791650176048279	79.30370949149001	32.157133775558385	0.0	231.0	231	1.425983069012056	1		20682.301634472504	20991.0	13377.0	26886.0	1.3919189E7	2744.2993765453957	-0.9810600992998092	-780.7559301359769	-0.0013835579669119198	-0.007877481055163215	1.5472044297762402	1.3336979806134728	-1.3531976501146596	1.160086055663486	6.388201565109262	9.617085207094622	0.8679636692112994	0.9648241206030141
ID299685	299685	4	0.9820690155029297	78.89007598236392	32.323761998246525	0.0	277.0	277	1.371907798747652	1		20766.397415185784	20944.0	13675.0	27168.0	1.28544E7	2513.6981563214053	-0.9811015236468096	-857.758812597015	2.2661481255557554E-4	-0.0028991478420912938	1.4725251628605507	1.2902008364213946	-1.5150132742960387	1.1413146862816068	5.912888948657705	9.208826090099082	0.8761955513546846	0.9650892164468586
ID290470	290470	4	0.9905619621276855	79.3399185337302	32.425767649968435	0.0	208.0	208	1.4110508976477802	1		20772.425304878027	20968.0	13292.0	27277.0	1.3626711E7	2854.8754950298703	-0.9810680548450584	-754.1086558551901	0.006152127261859132	-0.013825095545964144	1.4621280739293527	1.3849871366458637	-1.347308988354619	1.0556979449428734	6.255114032502825	9.324952137102137	0.9039655351104234	0.9813571961222961
ID296614	296614	4	0.9834911823272705	78.07370440248789	33.913651711555595	0.0	254.0	254	1.3856244745513613	1		20852.479495268133	20870.0	14126.0	28225.0	1.3220472E7	2624.1425453498287	-0.9810965549819138	-824.8425728304683	-0.011608036493086019	0.012030145847443977	1.4931096643243673	1.3071014086447172	-1.173107433829025	1.1423059101990525	6.031717102770609	9.309862977631443	0.8745089329355817	0.965753424657534
ID287399	287399	4	0.9760050177574158	79.11707114768464	31.987876830208034	0.0	185.0	185	1.3790574969501461	1		20764.227344992054	20974.0	12925.0	26345.0	1.3060699E7	2608.0514654890526	-0.9810414448773965	-823.9706322808922	0.002246271401589136	-0.007939545425427576	1.4753282296574397	1.3230059007960968	-1.4539376452319577	1.1151335219062026	5.974679588796409	9.361509017278378	0.8567078846539203	0.9676674364896073
ID272032	272032	4	0.9611897468566895	80.16071858257358	32.57347048509517	0.0	66.0	66	1.3812499585839555	1		20692.5615141956	20925.0	13234.0	26396.0	1.3119084E7	2470.6223870964855	-0.9811324661524374	-871.0646461430869	-0.004860236073616503	0.002057627224647671	1.4640728517670745	1.3238925064779976	-1.2586460057007705	1.1058849903622494	5.99369209345447	9.350196558230945	0.8615149365848437	0.9596651445966512
ID267938	267938	4	0.9388818144798279	79.81321935158635	32.19487734812723	0.0	33.0	33	1.3333177722965999	1		20813.94863013699	20843.0	14980.0	28288.0	1.2155346E7	2418.878799304982	-0.9812011682285722	-898.2506933653182	-0.003152621358954793	1.779356839967485E-4	1.4263334668201502	1.2613564228819978	-1.3157240979049956	1.130793359391001	5.584923243306086	9.685392327559933	0.7481568177285113	0.944533762057877
ID271522	271522	4	0.9845366477966309	77.98170661681627	31.516011422989077	0.0	62.0	62	1.304060950435724	1		20826.0408525755	20899.0	14091.0	28260.0	1.1725061E7	2527.1413217099557	-0.98107373090098	-854.3657287615996	-0.01851197437408134	-0.0033831371602449046	1.353004065238773	1.2685238462487083	2.804234871038839	1.0665972651912619	5.342513808915817	9.648178021330924	0.721215249696602	0.9390142021720973
ID264876	264876	4	0.9777324795722961	79.15770448929695	32.240398428695485	0.0	8.0	8	1.3899852232535725	1		20661.098746081538	20868.0	12884.0	26626.0	1.3181781E7	2684.249782137024	-0.981142236230166	-800.9442041449765	0.0016283025927993533	0.008826495949682312	1.4772481242388753	1.322015193779579	-1.3950110814352712	1.1174214420452255	6.0697421120867165	9.437001931497232	0.856469724355771	0.9711026615969579
ID285359	285359	4	0.9788291454315186	78.78632242828056	31.66501311086913	0.0	169.0	169	1.431278234164656	1		20708.522123893792	20926.0	13987.0	27619.0	1.4040378E7	2658.133428226888	-0.9811437339550303	-810.7356350604006	2.5275319588834194E-4	-0.0037387465236329636	1.4847845212127466	1.4049524074349224	1.0604676610200956	1.0568219345761163	6.435732826754453	9.48813654666778	0.898350922785985	0.9762076423936554
ID285871	285871	4	0.9374483823776245	77.56549610891555	32.443767367218356	0.0	173.0	173	1.3017384891972528	1		20779.88571428572	21002.0	14761.0	25944.0	1.1636736E7	2285.6019334098073	-0.9811316014025847	-945.5070634111645	-0.00685824788589624	-0.01005143330078885	1.3745701069179266	1.2585706659092033	-1.5502799802010108	1.0921676026231901	5.323501304257751	9.038310015737087	0.8189035646108008	0.9597257926306774
ID290991	290991	4	0.990593433380127	78.17736600857937	32.24505563455196	0.0	212.0	212	1.40567953861048	1		20809.193597560974	20931.0	13784.0	27961.0	1.3650831E7	2652.689016918122	-0.9809802052517003	-809.1952507019196	0.009901957398360401	-0.004054532847650668	1.448124899149495	1.4037247756926883	1.062599341459796	1.0316302199873169	6.207582770857692	9.097118593813825	0.9425939985807273	0.9841748304446116
ID270506	270506	4	0.9170600771903992	79.45501738852958	32.99692989514094	0.0	54.0	54	1.315036629288992	1		20812.753064798602	20784.0	15341.0	27188.0	1.1884082E7	2393.8426988810697	-0.9809772736952671	-896.7060600128216	0.008207967755115127	-0.0102129465226774	1.3558519565681226	1.2791931302442716	1.4986001806079667	1.0599274843738509	5.432823206041585	10.952355966578983	0.5691416066297063	0.9085850556438797
ID286378	286378	4	0.9311156272888184	77.88669325998139	30.982768475104567	0.0	177.0	177	1.3040609504357235	1		20760.88908765653	20931.0	15116.0	25113.0	1.1605337E7	2133.57813242792	-0.9811488773963729	-1012.896535614437	-0.0035708379160471226	0.00705814053240776	1.3956325986879605	1.2437743349318664	0.638786343224724	1.1220947076098116	5.342513808915812	8.783256474197776	0.8702507142722544	0.959863364645602
ID271019	271019	4	0.9773361086845398	78.42934124024694	32.35131314670901	0.0	58.0	58	1.3613906986402506	1		20812.340946166398	21003.0	13182.0	26815.0	1.2757965E7	2520.9672363536138	-0.9809781945309349	-851.5131202284387	-8.581561644468156E-4	-0.014281104816063558	1.4362904241940615	1.3173504020072984	-1.2795464141891175	1.0902873085289453	5.822579551531912	9.257412789006356	0.8537801158457548	0.9615384615384621
ID281268	281268	4	0.979468822479248	79.43616378596592	31.476253855842366	0.0	137.0	137	1.4454782924352345	1		20717.184325108843	20967.0	13656.0	27125.0	1.427414E7	2710.367738605756	-0.9810871993741945	-793.0202392933993	3.0398766722547493E-4	-0.002410443766314484	1.4841305391651634	1.427767653383286	0.07952913042762792	1.0394762310578463	6.564067233196355	9.476332025120458	0.9185490388863778	0.974594213126323
ID286900	286900	4	0.9562398791313171	78.15690479916373	31.441316992840886	0.0	181.0	181	1.3845321413310883	1		20675.80410742497	20963.0	14311.0	26342.0	1.3087784E7	2494.3272049264647	-0.9812131257576311	-865.8602488739551	-0.001962250999752123	0.007300904970225365	1.455951164360122	1.3345523741615604	0.7207895521263501	1.090965924267177	6.02221085044158	9.552178157899064	0.8293941985732945	0.9649657273419648
ID291511	291511	4	0.994782030582428	78.10044294839008	30.58916205662679	0.0	216.0	216	1.453307262635178	1		20829.19340974212	21026.0	13550.0	28191.0	1.4538777E7	2734.416694881701	-0.9809598607417955	-784.908203265339	-0.0015731560386295584	0.004828187798549924	1.482667328410216	1.4413884130959602	1.2524249116153587	1.02863830105696	6.635364125664121	10.302910762001238	0.7855154799475573	0.9496598639455783
ID300215	300215	4	0.9720258712768555	77.8975783317596	31.60834899780798	0.0	281.0	281	1.3872613616839007	1		20683.5	21041.0	13903.0	25725.0	1.3113339E7	2451.4214745032336	-0.9811002835850601	-875.9799252639373	0.00852584623374	5.703964033021856E-4	1.4625158882323528	1.3428002369300391	1.2289118446883578	1.0891537311432207	6.045976481264161	9.610455821471069	0.8225993162831956	0.9658314350797266
ID266940	266940	4	0.9752746820449829	79.35294042517413	31.97510154328908	0.0	25.0	25	1.4056795386104763	1		20814.679938744244	21049.0	14042.0	26540.0	1.3591986E7	2541.6445850046425	-0.981171626526574	-853.5266568481946	-0.012771675476036155	0.0022111191379233217	1.5071507586554913	1.344452871003186	-1.3725020827824583	1.1210141992786296	6.207582770857659	9.62855001417157	0.8414156817291717	0.9695619896065328
ID287932	287932	4	0.9968299269676208	78.16249595378248	32.18368059799148	0.0	189.0	189	1.3434916035442779	1		20824.78691275168	21024.0	13438.0	27699.0	1.2411573E7	2579.832628906956	-0.9810913042353924	-837.658274394879	0.0023472691844631756	-0.005747131692117517	1.4027311874380597	1.3075819385258205	-1.2304932001200404	1.072767331903889	5.670479514267408	8.997169355706966	0.8802739685051059	0.9714983713355052
ID266429	266429	4	0.8974403738975525	79.1897429253429	31.911990162711753	0.0	21.0	21	1.2741325060529063	1		20512.661682243008	20777.0	16341.0	25270.0	1.0974274E7	1986.7351333772879	-0.9814664709140778	-1093.5266832354282	-5.195806654394087E-4	0.001313937931464286	1.3515190849312975	1.214074537061384	1.436961863699851	1.1132093159639047	5.100104374525483	8.63054588056183	0.8604237644213826	0.9597495527728082
ID272568	272568	4	0.9701918363571167	79.51528035917924	31.67421350208436	0.0	70.0	70	1.3270620348684088	1		20738.36206896553	20937.0	13703.0	26568.0	1.202825E7	2438.1487668448112	-0.9812231408892117	-888.9740452104317	-0.007982034002884842	0.009534166449220387	1.3771536605494252	1.285464791766169	-1.3729694685700211	1.0713274057528095	5.5326388554964145	8.795402651303242	0.8987330944226996	0.9806234203875319
ID273080	273080	4	0.9690308570861816	78.50641267825932	31.913422276740697	0.0	74.0	74	1.38835154759807	1		20850.031545741345	20776.0	15756.0	28760.0	1.321892E7	2704.6055189659924	-0.9810111895219837	-796.5425557945902	0.008946511286456332	0.0026388301676075246	1.4352979617747723	1.3388511702694066	1.2791434530629209	1.0720369774079956	6.055482733593182	12.315232095136777	0.5017338845612007	0.8884239888423981
ID297145	297145	4	0.9866623878479004	79.18586623779969	32.96881457136787	0.0	258.0	258	1.3691479733843257	1		20790.69999999999	20951.0	14046.0	27186.0	1.2890234E7	2588.4296235974093	-0.9810676067481412	-832.4461813341628	0.003369000685108333	-6.230159777115527E-4	1.4620278236483228	1.303917999170693	-1.354042830769292	1.1212574905616683	5.889123317835124	9.46150237322787	0.8266854753570526	0.953076923076923
ID276154	276154	4	0.996849000453949	79.62524598209926	31.890374028990028	0.0	98.0	98	1.4062175977837166	1		20774.351226993887	20957.0	12848.0	28164.0	1.3544877E7	2724.7676152181616	-0.9810496802818456	-789.4096947573597	-0.003842079997229888	0.004832172230097732	1.4513955839682926	1.379929585457224	1.8957753216757787	1.0517895980086471	6.212335897022178	9.289142329161084	0.9047186838612172	0.974645786726324
ID284356	284356	4	0.9753767251968384	80.59822172066562	32.15924992344153	0.0	161.0	161	1.3724590978652422	1		20729.716346153848	20865.0	13961.0	27535.0	1.2935343E7	2537.8463022020765	-0.9810686751109702	-846.5964421209634	0.006002614932190204	6.164154763737374E-4	1.4530102469763722	1.320049195809363	1.5963496276850146	1.100724315115761	5.917642074822229	9.345330083145756	0.8514698343293465	0.9726562500000004
ID288449	288449	4	0.9770919680595398	77.99049706315566	31.980888518702116	0.0	193.0	193	1.4243906809452678	1		20786.47391952309	21181.0	13468.0	26238.0	1.3947724E7	2715.087895362262	-0.9809938278821692	-790.3119411393436	0.00680182206139414	-0.0018798753899332875	1.5052823096205965	1.3687165918835398	0.9706211390614301	1.099776475675745	6.373942186615757	9.757733945358357	0.8412402409523904	0.960601719197708
ID267459	267459	4	0.9545906186103821	79.56815494179749	31.777101034368865	0.0	29.0	29	1.3513516298403547	1		20822.509933774818	20799.0	14795.0	27317.0	1.2576796E7	2465.6806409424566	-0.9810316826700487	-873.5353306307501	-0.005968991507777781	-0.006612858307229432	1.4037746647492455	1.3026830825730062	-1.2553835052231932	1.077602590782531	5.737023280570593	10.138533240915734	0.70136843632187	0.9429687499999996
ID273614	273614	4	1.0	79.58955273803151	31.831583615561705	0.0	78.0	78	1.3463040236277188	1		20805.42140468227	20970.0	12862.0	27346.0	1.2441642E7	2548.1619867196137	-0.9810704078094434	-846.3273933312772	0.004800133347917123	0.010574567184425976	1.4433614173506373	1.2933723121912974	-1.0725278042971167	1.1159674625361515	5.694245145089952	9.118612014647812	0.8605746509274167	0.9700404858299597
ID274120	274120	4	1.0	77.7281841570344	32.13228513555656	0.0	82.0	82	1.366382573725305	1		20910.829821717994	20942.0	13541.0	27933.0	1.2901982E7	2646.8482001606444	-0.9811050781415876	-820.4321148542076	-0.0072059453690583065	-0.00939290059959001	1.4132699746956372	1.33889757970099	-0.910762986060473	1.0555474863217367	5.865357687012557	9.408433104277076	0.8326639515132563	0.9716535433070865
ID275656	275656	4	0.9786064028739929	76.9148331272444	31.458126363579858	0.0	94.0	94	1.3779599579804611	1		20925.99682034974	21142.0	14019.0	28055.0	1.3162452E7	2653.6344071610274	-0.9809184413763024	-810.7633611885395	0.008159873777238959	0.007921378168035413	1.4195464576244392	1.3877389520656722	0.6872804937384561	1.0229203810352234	5.9651733364673785	8.994352088591352	0.9266018511154458	0.9781761496492596
ID284872	284872	4	0.9947384595870972	80.62437853378924	32.47733516504829	0.0	165.0	165	1.3921604753249772	1		20712.28593749998	20908.0	13660.0	26661.0	1.3255863E7	2568.5638987255834	-0.9810453018114381	-834.7181235408513	-0.004809602091293946	0.013004612661873883	1.4500034301379758	1.3810443421601117	1.24527785849929	1.0499325661549752	6.088754616744798	9.244048626615704	0.8953934090215827	0.9660633484162896
ID292040	292040	4	0.9690930843353271	78.49867982885651	32.73468486106366	0.0	220.0	220	1.3597226677520893	1		20778.31907894736	20807.0	14724.0	27861.0	1.2633218E7	2523.048187870663	-0.9810664305052421	-853.4552987922696	0.013293526367333174	0.017001600312128037	1.372979829547851	1.348985355370968	1.1798585720474453	1.0177870531220738	5.80832017303837	10.002785877906799	0.7294885296005652	0.9531981279251172
ID292553	292553	4	0.9913046360015869	78.85783860745434	31.017024998416108	0.0	224.0	224	1.4386587233502295	1		20780.65982404693	21021.0	13240.0	26865.0	1.417241E7	2680.1600756210946	-0.9810005924193891	-800.6778335578986	-0.01183565640843866	-0.010750326450583684	1.4908145054121738	1.409541682846567	1.132332994570027	1.0576590416265494	6.502276593057668	9.786493236120505	0.8531415683699283	0.9743589743589742
ID276682	276682	4	0.9831616878509521	79.10196361155772	32.09100098997057	0.0	102.0	102	1.3888963196604693	1		20786.424290220788	20907.0	13629.0	28114.0	1.3178593E7	2754.392536987689	-0.9810331030900187	-780.6768999108787	-0.016397613939587177	-0.004988629590416883	1.4613631829815845	1.3627695881774635	1.5009026798849137	1.0723479564406613	6.060235859757688	9.239207194905013	0.8921337675136165	0.9845559845559844
ID281802	281802	4	0.9810872673988342	78.62023735572014	32.927351885628816	0.0	141.0	141	1.3790574969501477	1		20798.709062003185	21014.0	12891.0	26550.0	1.3082388E7	2658.0389548692574	-0.9809956231565046	-807.8271967525436	0.012756526243871018	0.003461993511644335	1.4726748375940901	1.3404258978306804	-1.27024630066733	1.0986618805093507	5.9746795887964215	9.512804906447347	0.8296736620281557	0.9691595990747885
ID283850	283850	4	0.9793651700019836	80.02143537514243	31.31154582039621	0.0	157.0	157	1.407830541458007	1		20767.79541984734	20911.0	13860.0	27556.0	1.3602906E7	2679.271150887679	-0.9810951470470693	-804.5287135714577	-0.016465407218995996	0.0018153866090458136	1.4892172901230194	1.3832514137289909	-1.2199580409948492	1.0766063749093624	6.226595275515744	9.368767629468115	0.8914470804641952	0.9660766961651914
ID270027	270027	4	0.9711480736732483	78.98711286577388	31.71004904205158	0.0	50.0	50	1.4029861474818457	1		20791.855384615374	20956.0	13717.0	26676.0	1.3514706E7	2661.0885472685695	-0.9811215443073158	-812.1201067918086	-0.004630533440909404	0.002778749054390597	1.4855327253139539	1.350583920681153	-1.3154244006289617	1.099918859218123	6.183817140035114	9.211680405152965	0.9157749904364483	0.9759939984996254
ID283350	283350	4	0.9729892015457153	79.86853547407925	32.48133641761374	0.0	153.0	153	1.4046028019234749	1		20716.84686064318	20956.0	13428.0	27824.0	1.3528101E7	2735.286722638045	-0.9810377059463066	-783.6923667604942	-0.0069497529259598696	-0.001414635308150274	1.4392637712635485	1.4053350103114237	-1.5390780633421712	1.0241428276554543	6.198076518528638	9.41686323608733	0.8783230322509089	0.9680772086117294
ID269527	269527	4	0.984268069267273	79.42362219611584	32.016094205909845	0.0	46.0	46	1.3058000856167244	1		20746.727758007128	20985.0	13805.0	25985.0	1.1659661E7	2458.194581665883	-0.9811751931622174	-879.7907217651498	0.019017066575652337	0.005582257810797872	1.3705159215274616	1.2799652859563957	-1.1615705112322787	1.070744602658037	5.3567731874093285	9.72309078943108	0.7120400798257882	0.9534686971235194
ID300759	300759	4	0.9787269234657288	77.6171246583785	32.79502534151585	0.0	285.0	285	1.3647206441740583	1		20815.07617504052	20855.0	14471.0	28241.0	1.2842902E7	2447.717914572226	-0.981067117805003	-881.3098438260128	-0.008304192018597214	0.006350483652588362	1.422662003045164	1.316857804999264	2.805530595997899	1.0803459550789989	5.851098308519011	10.971870596057014	0.610781543915482	0.9447429009976981
ID282320	282320	4	0.9851760864257812	79.0984835374089	31.608346044664188	0.0	145.0	145	1.4381328016644597	1		20786.98825256974	20941.0	13720.0	28482.0	1.4155939E7	2869.624809946728	-0.9810425318796395	-749.7283778473932	0.004668340777684972	0.005378778221957048	1.4627970111336923	1.43520807956161	1.0360108181893233	1.0192229488984688	6.497523466893152	9.583810174415095	0.8889581471403988	0.9757316202712353
ID264402	264402	4	0.9619118571281433	79.19883228938903	33.17521862416938	0.0	4.0	4	1.3310463604729161	1		20697.593162393165	20887.0	14062.0	26302.0	1.2108092E7	2384.3790815949733	-0.9810215630325608	-897.4136070549043	-0.005130136902171914	-7.138615327493984E-4	1.4198520092608313	1.2697947529664475	-1.1065658060824242	1.1181744183017182	5.56591073864804	8.816748805938591	0.8997651457638226	0.9782790309106102
ID282834	282834	4	0.9812114834785461	78.57790178265365	31.077405767765587	0.0	149.0	149	1.4164018872611879	1		20742.989425981887	21002.0	13457.0	26684.0	1.3731859E7	2718.7952282362417	-0.9811232986730919	-793.0897321751316	-0.012020356382209326	0.0030352591327270453	1.4477005755082353	1.4096765124208774	0.8161742946740566	1.0269736090176165	6.302645294148002	9.527545201653941	0.8725105651004492	0.9707174231332357
ID277725	277725	4	0.9865111708641052	79.12675810446432	33.10652013974187	0.0	110.0	110	1.380154163125008	1		20759.217460317464	20980.0	13404.0	27296.0	1.3078307E7	2585.9216710957858	-0.9810537683139964	-831.3723464953954	0.01550862124448365	-0.02121752950178701	1.4275458969323143	1.3823345332905375	1.8442892434174434	1.0327065283785934	5.984185841125441	9.568228879800548	0.821394565918723	0.965490797546012
ID275166	275166	4	0.9602590799331665	78.62461582273554	31.152272624929818	0.0	90.0	90	1.3894408781286256	1		20854.790297339612	20840.0	15227.0	29316.0	1.3326211E7	2562.1260861533965	-0.9809845177306489	-839.82758124615	0.010840687786559436	0.012540221023465315	1.4281371568606704	1.3684661793080317	-1.2900764050279068	1.043604276419028	6.06498898592222	10.788849405117114	0.6547712747332621	0.9327485380116959
ID288984	288984	4	0.9693827033042908	77.78896139250246	32.44451678501244	0.0	197.0	197	1.3959590102851076	1		20756.72939346814	21048.0	13735.0	26015.0	1.3346577E7	2553.2998790687384	-0.9811759055270765	-847.461301077459	-0.0015244724957693995	0.003112741308274295	1.462319243862043	1.3402947441782629	1.2809826420847035	1.0910430337907453	6.1220264998964105	9.769059131351433	0.8061198074001373	0.9519586104951963
ID277210	277210	4	0.9844703078269958	78.41337322301412	32.92031836022385	0.0	106.0	106	1.3457420098175406	1		20826.462437395643	20983.0	13931.0	27294.0	1.2475051E7	2518.1257658724207	-0.9810570322478012	-856.6715049984541	-0.014485986130740388	0.021648171328013086	1.4556332921743786	1.2862306019841359	-1.0132699372370866	1.1317047580184476	5.689492018925476	9.266294070427971	0.8326667049606458	0.9500000000000002
ID274660	274660	4	0.9850336313247681	75.52926073821712	33.37897697153924	0.0	86.0	86	1.4270436738957724	1		20985.121842496308	21214.0	12998.0	27036.0	1.4122987E7	2820.8268449692173	-0.980974348610646	-767.15510459971	0.004375915626205032	0.01228711697851416	1.4636667878318927	1.414017122690707	-0.5084199287505883	1.0351124921646693	6.397707817438333	9.481162997910214	0.8943572670761838	0.9711399711399714
ID295142	295142	4	0.9949689507484436	76.92060665582487	33.471977015361496	0.0	243.0	243	1.3932468277925314	1		20996.830985915483	21244.0	13632.0	27065.0	1.3416975E7	2583.783073593731	-0.981017972179724	-839.9666773727955	0.0027981075328209325	0.007950871790525844	1.4457037828549004	1.3742865762553504	1.1397920209994874	1.0519667497547325	6.098260869073819	9.263632865805993	0.8930035652987737	0.9639368895567246
ID298215	298215	4	0.975959300994873	77.69052376376735	31.604503286070027	0.0	266.0	266	1.3921604753249783	1		20682.453271028033	20996.0	13620.0	25865.0	1.3278135E7	2452.514185505618	-0.9811202643546388	-876.4897794469057	0.0013944642868297678	0.0053901494265789366	1.4719083345076216	1.3248555158586846	1.0747233164597496	1.1109953628065072	6.088754616744808	9.522190768139042	0.8438486891505015	0.9660633484162903
ID294624	294624	4	0.9716105461120605	79.25543200608796	32.33044948412863	0.0	239.0	239	1.3384143548834073	1		20749.439932318106	20984.0	13872.0	26215.0	1.2262919E7	2440.6777363902793	-0.9810105976953647	-878.3919325451591	9.83875419040418E-4	-0.00869271202082384	1.475112351973348	1.2673944927318614	1.788835301618445	1.1638936104209763	5.6277013787867345	9.474948236948386	0.7877478317778771	0.9579288025889962
ID297708	297708	4	0.9688478708267212	78.34863769522877	32.50245901752169	0.0	262.0	262	1.3757622532995082	1		20725.827476038336	20974.0	14369.0	25988.0	1.2974368E7	2482.6751640494294	-0.9811624469172838	-869.6377889654514	-0.0018220965429686538	0.0010630143983248231	1.4298707703166107	1.3353259737752081	1.5401666403685286	1.0708027840378984	5.946160831809325	9.54606063465653	0.8199703311639664	0.963790446841295
ID265962	265962	4	0.9761021137237549	80.11830176984495	32.43271471203872	0.0	17.0	17	1.4019073421339439	1		20631.72852760735	20852.0	13479.0	26851.0	1.3451887E7	2509.0147082816925	-0.9810479613673226	-851.3275928716776	-0.004355270436683975	0.00252227158633976	1.5147501914094028	1.3153502315548247	1.7624338708423877	1.151594575399797	6.17431088770607	9.646019318285903	0.8338772058825425	0.9737631184407792
ID293108	293108	4	0.9720580577850342	78.92937684982937	31.4651946384716	0.0	228.0	228	1.3468658029234524	1		20727.34338358459	20911.0	13674.0	26210.0	1.2374224E7	2443.123411613318	-0.9811044696237515	-881.0172263869988	-0.002749096029834162	0.006703523960935615	1.4360140635631296	1.288462090824175	-1.3339975429638582	1.114517899897677	5.698998271254489	9.071615962316358	0.870240069620334	0.9561403508771935
ID278268	278268	4	0.9918233752250671	78.10713621829093	32.3127267305869	0.0	114.0	114	1.3541477255877277	1		20843.407590759096	21074.0	13476.0	27320.0	1.2631105E7	2676.188959321047	-0.9809715364393402	-803.035279609086	0.006454517243119212	0.020653545198370305	1.4012320263567053	1.3363027426687484	1.5153286456161768	1.0485887528437499	5.760788911393209	8.874604095806058	0.9191657858463261	0.9774193548387101
ID289532	289532	4	0.9758983850479126	78.44437852177538	32.95460833888804	0.0	201.0	201	1.365274845473724	1		20794.233766233774	20965.0	13789.0	26758.0	1.2809248E7	2530.4710485161286	-0.9810849114684915	-852.4516642726784	-0.0018755244334826358	-0.015641369140828934	1.481075020222719	1.303637950904952	1.4959062280087543	1.136109162206113	5.855851434683528	9.379831057373744	0.8363920217387909	0.9731437598736179
ID278781	278781	4	0.9774816036224365	78.39397947296854	32.77741851034747	0.0	118.0	118	1.3630566882890542	1		20742.783034257718	20979.0	13648.0	26389.0	1.2715326E7	2488.016527034468	-0.9810917762956496	-865.172413082176	0.004967586606968896	-0.0023794845950457755	1.4106131806541322	1.352652394597858	1.5176529653280169	1.0428497271640182	5.836838930025463	9.035737550419539	0.8983805831981683	0.980047885075818
ID298749	298749	4	0.9882495403289795	78.20259291315135	31.66356737085078	0.0	270.0	270	1.3807021695643638	1		20666.273449920514	20963.0	13303.0	26360.0	1.2999086E7	2451.536969146769	-0.9811727178364162	-878.6411780316699	-0.006818128243351531	0.0035054374302284797	1.4847464053179737	1.3143338663454647	1.0499029496420926	1.1296569641367797	5.988938967289975	9.010969483378895	0.9268654923381863	0.9843750000000002
ID301309	301309	4	1.0	78.81190217782652	34.3358239101899	0.0	289.0	289	1.3937896865030963	1		20696.399375975034	20789.0	13503.0	27862.0	1.3266392E7	2472.8987329396673	-0.9809840601050278	-863.5005421235173	-0.002946421095820882	-0.0024060958308228164	1.4709997657532707	1.356240775049061	-0.12298831795644553	1.0846154995598465	6.103013995238345	9.313093254060385	0.8842322010913971	0.9661399548532733
ID265465	265465	4	0.9839054346084595	79.87185252623486	32.505927369071806	0.0	13.0	13	1.3697003833214203	1		20662.31877022653	20904.0	13025.0	26374.0	1.2769313E7	2631.0321428045004	-0.9810755683793807	-814.2589019134443	0.0011698285544046254	-0.0055069753703498115	1.4227176924508913	1.348494068500024	-1.466591395347007	1.0550418616475108	5.893876443999625	9.330395015881804	0.8507673803405901	0.9567901234567896
ID269050	269050	4	0.965430498123169	79.8192650370623	31.297955562023283	0.0	42.0	42	1.4190698155761297	1		20836.51874062972	21023.0	14209.0	26952.0	1.3897958E7	2653.9170858699204	-0.980964274322547	-809.1919613133769	-0.011310980477962246	-0.006991928410243329	1.497042764458187	1.3661755600546162	-1.4299830677160783	1.0957909131373562	6.326410924970566	9.359379880382196	0.907555330412854	0.975091575091575
ID279297	279297	4	0.9968384504318237	80.34239184501646	33.324962831350184	0.0	122.0	122	1.4040641239355278	1		20692.996941896014	20848.0	13180.0	28005.0	1.353322E7	2764.342972095167	-0.9810554510578366	-775.3017245602025	0.004123877683213277	-0.006644920641790818	1.4358841887177805	1.392485925583667	1.3035596993001075	1.0311660335927078	6.19332339236415	9.268639460512492	0.9059446069794995	0.9673348181143284
ID295681	295681	4	0.9700759053230286	77.4310337908552	32.84957650671141	0.0	247.0	247	1.3202037872267147	1		20774.197573656864	20696.0	15164.0	27641.0	1.1986712E7	2564.2540174011597	-0.9810340030448325	-838.1111003702723	0.0024083924222653105	-0.060181089203295665	1.306356929185476	1.256928219562258	0.7847089903546552	1.0393250058785635	5.475601341522255	12.657648813079707	0.42947273829349525	0.9092344119968434
ID263938	263938	4	0.9791935682296753	79.44982680577598	32.05900799226978	0.0	0.0	0	1.3641662177265639	1		20610.595121951224	20915.0	13719.0	25566.0	1.2675516E7	2441.193678684494	-0.9811615765711362	-879.4563096986715	-0.00779169061054861	-7.428529112163653E-4	1.4278606527970548	1.3219357665610507	-1.4587551757134356	1.080128618133665	5.846345182354454	9.486632171972376	0.8163383397502588	0.966981132075472
ID296194	296194	4	0.9576267600059509	78.56723083291779	32.6778578148773	0.0	251.0	251	1.3658288218996346	1		20888.614262560775	20697.0	15598.0	28899.0	1.2888275E7	2700.6675810681736	-0.9809087512546096	-794.8089841451255	0.0594721242656893	-0.007397983057831214	1.417715844765428	1.3382142460807218	-0.15638934207767347	1.059408722420603	5.860604560848038	13.022626722969203	0.43426526986258407	0.8838709677419359
ID301838	301838	4	1.0	76.72545893483273	32.78480003315302	0.0	293.0	293	1.3986659335375238	1		20845.000000000007	21036.0	13035.0	27803.0	1.342418E7	2637.455652778498	-0.9810437433059275	-818.0550321886432	-0.0012633268902860662	0.014078906559859815	1.450720371526176	1.4315683886800012	-0.04633064027578347	1.0133783219842079	6.145792130718973	9.232189739516443	0.9061045016262049	0.9751131221719455
ID293643	293643	4	0.9937117695808411	78.78711079364294	32.07770750357827	0.0	232.0	232	1.4328629678859135	1		20698.087149187588	20930.0	13667.0	26611.0	1.4012605E7	2779.890754914245	-0.9811704352313365	-775.955202814105	-0.005483839816537488	-0.00976561283898898	1.4989986281964527	1.3896330350163415	-1.4908714431062675	1.078701060225461	6.449992205248002	9.737780067718669	0.8547697232822538	0.9644633972992185
ID280854	280854	4	0.9838734269142151	79.13009253036623	31.581207331094596	0.0	134.0	134	1.4254524706424292	1		20814.80208333334	21054.0	13314.0	26738.0	1.3987547E7	2719.834011514201	-0.9810765354439821	-793.5277499229388	-1.4020507432775802E-4	0.004638471297003924	1.461713935583394	1.40760117049302	1.4897078727680146	1.0384432509894976	6.383448438944769	9.488781940060154	0.890931442509084	0.9760174418604647
ID299280	299280	4	0.9320605397224426	78.36149544833982	32.096736350375075	0.0	274.0	274	1.328201633219136	1		20669.620926243566	20881.0	14221.0	26113.0	1.2050389E7	2235.268856583212	-0.9811331210862871	-961.7465011027952	0.019513253172425925	0.016131331188651316	1.412168366972448	1.2583311600488774	-1.4844078065334758	1.1222549451271597	5.542145107825478	9.545251835016668	0.7643864407153155	0.9388083735909821
ID302353	302353	4	0.9883320331573486	77.25487191352208	34.35348312396491	0.0	297.0	297	1.3724590978652422	1		20864.692800000008	20872.0	14175.0	27927.0	1.3040433E7	2513.4214501842216	-0.9809282802437042	-853.9335411237573	0.01580178711719971	0.01832698753445412	1.4347838160865363	1.3300499463351174	-0.5935818560164914	1.078744313354553	5.917642074822227	10.394438181197536	0.6882663169889268	0.9518348623853209
ID268563	268563	4	0.9740337133407593	79.18876168474952	33.466621163152844	0.0	38.0	38	1.3807021695643604	1		20806.59713375795	20972.0	14152.0	27396.0	1.3066543E7	2452.0212354046503	-0.9811260398749896	-882.2031337087058	-0.0049144356368325615	0.0028441943979813523	1.475170890958765	1.2917327754475614	-1.2988909053452584	1.1420093373783489	5.988938967289948	9.27340880534205	0.8751468628929148	0.9790209790209783
ID279837	279837	4	0.9824737906455994	79.0733838953566	32.03762457334571	0.0	126.0	126	1.3828920237073867	1		20766.34548335973	20872.0	14193.0	27925.0	1.3103564E7	2646.3477553708904	-0.981093289750289	-814.3994905992763	0.002961202806756868	0.0031716309663071492	1.4482294044333752	1.339933430735495	-1.5215507351970536	1.0808219059348612	6.007951471948018	9.226658690880685	0.886844279111755	0.9656226126814365
ID268062	268062	4	0.95257568359375	79.70448466339406	32.48171783443052	0.0	34.0	34	1.3724590978652376	1		20822.905296950226	21039.0	14359.0	27495.0	1.297267E7	2404.6189741060975	-0.9810941000389042	-898.7488722348791	-0.009797941518410895	0.004747535256013741	1.5002464668645448	1.264439288927721	1.8227745367219845	1.1864914986442685	5.917642074822189	9.761241000582464	0.7804561131696507	0.9599074787972243
ID296740	296740	4	0.9705066084861755	78.38000603351914	33.05907517247637	0.0	255.0	255	1.2610029214537513	1		20895.640684410653	20983.0	14737.0	27099.0	1.0991107E7	2454.718783656666	-0.9810439281115053	-881.0976614936366	-0.02493339065776038	-0.005908872353340834	1.326530659227174	1.2376766245822384	-1.1473786818617622	1.0717909936086312	4.995535598906164	9.973145913971464	0.631142718266498	0.9123263888888898
ID270629	270629	4	0.9505887031555176	78.86748248734915	32.20000394449859	0.0	55.0	55	1.3451797611989653	1		20761.110367892983	20751.0	15161.0	27571.0	1.2415144E7	2470.006781779432	-0.9811210381679679	-873.6287287764636	0.009581107661965965	0.012865560496058276	1.361163905871747	1.3164340729034378	0.18736599693635764	1.0339780273763777	5.684738892760946	10.447504107653831	0.6544783498736237	0.9395129615082483
ID264999	264999	4	0.9678798317909241	79.03041929173018	32.35713880710459	0.0	9.0	9	1.3367176531387024	1		20595.723728813555	20800.0	13655.0	26295.0	1.2151477E7	2360.217318980308	-0.9812282440526826	-912.2632957977723	8.937736082924756E-4	0.008117121048045706	1.393296861992862	1.3090942247985833	-1.2222599549421098	1.0643212960527988	5.613442000293204	9.437496773291736	0.7920005286390442	0.9562753036437248
ID287532	287532	4	0.9787701964378357	79.04365346727052	32.1002488181976	0.0	186.0	186	1.3867159473275776	1		20768.04881889764	20969.0	12681.0	26278.0	1.3187711E7	2731.146020041121	-0.9811010510748969	-789.5085928000005	0.004182551097669056	0.004028009389450651	1.455662306616636	1.3366299367160661	-1.2828541079185176	1.089054095401318	6.041223355099628	9.808084158785444	0.7891624080703917	0.9485074626865668
ID286509	286509	4	0.9688085317611694	77.7431482765939	31.76364182910722	0.0	178.0	178	1.3625015847480986	1		20810.667210440475	21071.0	14348.0	26039.0	1.2756939E7	2457.7582365238586	-0.9811322837278558	-880.6129529422358	8.369160835645145E-4	0.008212929884412624	1.4171899937592902	1.338224451209917	0.5514178971205638	1.0590076967118474	5.832085803860949	9.58929690718775	0.7970035166502636	0.951162790697675
ID299821	299821	4	0.9826271533966064	78.3942245740991	32.72033449197645	0.0	278.0	278	1.3468658029234544	1		20745.38564273789	20929.0	14064.0	26721.0	1.2426486E7	2352.929639013466	-0.9811013377237895	-915.4304861980969	0.02082541242252973	0.009957083654161567	1.4290894345478917	1.2966268123699811	1.6381120069069708	1.1021594038579186	5.698998271254505	9.658495757303063	0.7676962205007871	0.9448384554767529
ID290606	290606	4	0.9863796234130859	78.44325760929742	31.83700390003244	0.0	209.0	209	1.3752122783611616	1		20832.516746411493	21064.0	13315.0	27087.0	1.3061988E7	2644.7527380920965	-0.9810424028337961	-815.2506395753696	0.014948175711382627	8.062385252856319E-4	1.432535163253948	1.3573556949768912	-1.2215223407427398	1.0553867114974138	5.941407705644812	9.614578210056083	0.8076789160288808	0.9607993850883937
ID272169	272169	4	0.9632479548454285	79.74919455188429	32.09456914897581	0.0	67.0	67	1.3451797611989618	1		20718.518333333323	20993.0	13892.0	25832.0	1.2431111E7	2555.3113782989353	-0.9810973523709718	-841.6554229372018	-0.0046619994221774475	-0.009225501662542539	1.429496381713601	1.3058476056972386	-1.2169892470362484	1.094688519147946	5.684738892760918	9.21356336047689	0.8415213372955496	0.975530179445351
ID271146	271146	4	0.9794470071792603	78.647491005407	31.448016147464536	0.0	59.0	59	1.4249216746937936	1		20821.96130952382	21046.0	13448.0	27520.0	1.3992358E7	2758.2857883664087	-0.9810390970407863	-781.159410506612	0.012038301578657777	0.0015572996672867862	1.4670733234029496	1.3984376936540335	-1.2604844054075128	1.0490802200629872	6.378695312780265	9.807060317301818	0.833420212969057	0.9640804597701151
ID285482	285482	4	0.9749760031700134	77.72346716730169	32.101038415135925	0.0	170.0	170	1.4206681676678095	1		20740.368263473043	21122.0	13847.0	25688.0	1.3854566E7	2670.05122485302	-0.9811188139203199	-807.2707133088115	-4.279725741861363E-4	-0.004146638139241459	1.491446534804497	1.367144825552297	0.6181684939666864	1.0909206595592276	6.340670303464137	9.732279672635416	0.8412321741699964	0.9610951008645532
ID287018	287018	4	0.991886556148529	78.89472405629749	31.672290600924768	0.0	182.0	182	1.428103491103789	1		20818.222222222204	21039.0	12695.0	27330.0	1.40523E7	2814.5287367321707	-0.981093121523136	-767.6413253204923	-4.879850100112778E-4	0.0016233138209525006	1.4632003741631399	1.4061952198152552	-1.3099934541272802	1.0405385778194964	6.407214069767358	9.74278754951315	0.848228056674917	0.9601139601139598
ID272693	272693	4	0.9270215034484863	78.9470923070006	31.453109501540983	0.0	71.0	71	1.3446172774774463	1		20794.337815126048	20803.0	15434.0	28048.0	1.2372631E7	2503.7423373993834	-0.9809855482300028	-856.9673162800937	0.017357737400039132	-0.006110269512112629	1.346260911179968	1.3353890904807204	-0.33728531887872965	1.008141313102486	5.6799857665964275	11.542715273333453	0.5357240526526028	0.9046177138531417
ID266545	266545	4	0.977077841758728	79.32082855738149	32.479891659946595	0.0	22.0	22	1.021737374977796	1		21646.166666666653	21154.0	16564.0	27989.0	7402989.0	3042.1683738669076	-0.9802429711577776	-706.0571406148417	-0.0024567083810490198	-4.633937753218999E-4	1.1438679004751384	0.9390754033017426	0.8368045275906839	1.2180788640117244	3.279657053515915	7.338873996539417	0.7652078813520284	0.9478021978021978
ID291121	291121	4	1.0	78.33667527788121	32.331523858168694	0.0	213.0	213	1.3856244745513613	1		20806.297468354413	20920.0	13339.0	28703.0	1.314958E7	2717.337861293347	-0.9811357692635153	-796.4732021701865	0.020054914027158293	0.017356207899336902	1.4234181694706332	1.378612324535478	0.7648221769467559	1.0325006850277887	6.031717102770609	9.56230247261068	0.8289453011128589	0.9534184823441023
ID291633	291633	4	0.9936399459838867	78.24654876430384	30.906509383061305	0.0	217.0	217	1.4238594891755565	1		20816.62891207153	21022.0	13328.0	27272.0	1.3967958E7	2617.7222874148647	-0.9811106036152696	-826.069741933351	0.0015588789139789527	5.410421675361346E-4	1.4507730246831916	1.4097114144866851	-1.5016422922542427	1.0291276709364363	6.369189060451232	9.562369565366557	0.8753121483453011	0.9717186366932561
ID271666	271666	4	0.9875057339668274	78.32598249137287	31.856577527026115	0.0	63.0	63	1.3674894046672086	1		20845.8365695793	20960.0	13931.0	27247.0	1.2882727E7	2517.7321226291183	-0.981004967348347	-855.2064454661842	0.0061396624387364445	-0.007496600638686701	1.3896566268147708	1.3623178513658214	1.4165791586723304	1.020067839103437	5.874863939341587	9.079772063332648	0.8954839050275071	0.9633671083398277
ID275763	275763	4	0.9917504191398621	77.61322144026899	31.49290832347387	0.0	95.0	95	1.4376066875800309	1		20890.07591240874	21104.0	13478.0	28036.0	1.4309702E7	2764.676797109292	-0.9809188206634338	-776.8792112065724	9.118963179066353E-4	0.020365848668872585	1.4957932228342687	1.416138992713084	-1.5644030445161512	1.0562474661958008	6.492770340728651	9.741236673549926	0.8598282605773881	0.9640084685956246
ID276285	276285	4	0.9543753266334534	78.61620601650347	32.171377054575046	0.0	99.0	99	1.3801541631250087	1		20805.576190476175	20713.0	15289.0	28539.0	1.3107513E7	2547.7374712331894	-0.9809388411465266	-840.5193174470722	0.013150553828437562	-0.040364488055168825	1.3720497790550144	1.3507983274919202	1.1624621341639176	1.015732512493225	5.9841858411254485	12.656500249988238	0.46944819350110045	0.9096820809248561
ID284989	284989	4	0.9949296116828918	80.6786302680473	32.62799987281255	0.0	166.0	166	1.3878065616898896	1		20751.809748427666	20867.0	12928.0	28232.0	1.3198151E7	2774.0002827093845	-0.9809748604598889	-771.4530472624677	0.013767751167686882	0.003397731142250128	1.423204623112723	1.3733124849988876	1.4866447227582302	1.036329778297964	6.050729607428672	9.546670750113249	0.8342836268271584	0.9564237415477083
ID288063	288063	4	0.9266571402549744	78.68117242914	32.586777247693725	0.0	190.0	190	1.30057570335627	1		20733.59608540924	20989.0	14276.0	25592.0	1.1652281E7	2315.0236041005246	-0.9811510932045145	-932.3928426332889	-2.8243820384211174E-4	-0.001871588471525352	1.4055733190168116	1.2337989979218071	-1.2882460537260962	1.1392239103649286	5.313995051928715	8.7452658907861	0.8731421888019072	0.9688041594454075
ID281400	281400	4	0.9825299978256226	79.44609046131447	32.15993883542662	0.0	138.0	138	1.4259830690120556	1		20726.540983606563	20965.0	13563.0	27054.0	1.3907509E7	2752.337568410171	-0.981079002493535	-780.9353450260214	-0.0037842569119384017	0.0027547612880999043	1.4738264583835092	1.3979234802149052	1.5360558692910904	1.054296947753489	6.388201565109256	9.557829109367418	0.8787593368211108	0.9795918367346939
ID300344	300344	4	0.9706231951713562	77.21390651752495	31.680396037710434	0.0	282.0	282	1.4164018872611885	1		20667.28054298642	21150.0	13935.0	25221.0	1.3702407E7	2559.8963252642116	-0.9812307498605131	-844.1413623741898	0.011412105581151176	0.006112170895081719	1.4608663165275106	1.4042954208867344	0.724423042420837	1.0402841843670294	6.302645294148008	9.381173148689895	0.8999500938166063	0.9721407624633431
ID297275	297275	4	0.9936479926109314	78.57873093423431	33.22309798719748	0.0	259.0	259	1.4062175977837208	1		20824.80275229358	21029.0	12598.0	26611.0	1.3619421E7	2617.083451296323	-0.9810002340764636	-821.7016924230734	-0.006971572307580883	-0.006004445262208884	1.461732435593242	1.3716372334502194	-1.346840277245617	1.0656844243841332	6.212335897022215	9.46917493876982	0.870643804027879	0.9667159763313616
ID283972	283972	4	0.9968147873878479	80.48990292785648	32.021539689598924	0.0	158.0	158	1.4323349181285725	1		20725.72017673048	20873.0	12933.0	28932.0	1.4072764E7	2845.5100544991965	-0.9810453930757378	-753.9695759005604	3.5121824965882967E-4	0.0011104596016214936	1.4609971313948935	1.416356738075073	1.647052881321956	1.031517761111858	6.445239079083487	9.951111088795614	0.8179104306557298	0.9509116409537168
ID281925	281925	4	0.9728731513023376	78.58058732338455	32.58664449105877	0.0	142.0	142	1.37080453536153	1		20744.87439613527	21043.0	13707.0	26488.0	1.2882567E7	2548.250590997833	-0.9811076348576337	-845.5299512572938	0.011784770080572311	0.006573985076771504	1.454274177684689	1.3132362976266048	1.6570529475664797	1.1073971838221197	5.903382696328675	9.239215497759979	0.8690416845349755	0.9810426540284356
ID276807	276807	4	0.9760286808013916	78.543829497395	32.98048928855702	0.0	103.0	103	1.395959010285108	1		20771.30077519379	21132.0	13073.0	25935.0	1.3397489E7	2591.6901011118707	-0.9810771337742773	-831.0494275398693	4.792804459765853E-4	0.01832907003306207	1.454577161354379	1.3658797868690664	-1.4350609052508236	1.064937906935887	6.122026499896415	9.464843432879901	0.8587726420140395	0.9698795180722898
ID267073	267073	4	0.9513940811157227	79.51257022415948	31.389526022635675	0.0	26.0	26	1.369700383321419	1		20783.312297734632	20969.0	14659.0	26872.0	1.2844087E7	2413.8849957386983	-0.9811077772762968	-894.2559643971834	-0.0016838982201795678	-0.0029121580469821363	1.4775337597060703	1.2948655606126578	-1.4294319199886945	1.1410711695868907	5.893876443999614	9.214073787807095	0.8723836542458879	0.9756097560975611
ID264525	264525	4	0.984216034412384	79.18212986555385	32.4556146703657	0.0	5.0	5	1.3845321413310856	1		20712.458860759492	20945.0	13194.0	26688.0	1.3090274E7	2593.3482200392896	-0.9810932586662207	-828.8852819993889	-9.76496553496446E-4	0.013432598699648659	1.473813489710821	1.3172081879405315	-1.2863730173743477	1.118891837451408	6.022210850441556	9.816863781030936	0.7852723239995151	0.9642313546423131
ID282957	282957	4	0.9927250146865845	78.87917212667753	31.023946523777212	0.0	150.0	150	1.4491370753798953	1		20761.93063583812	20961.0	13270.0	28603.0	1.4367256E7	2974.540410734878	-0.981068447134756	-723.4206936820207	0.013324087750871363	0.01454244519441064	1.5319063294420172	1.4075168074084998	-1.3577618873762693	1.0883751592725501	6.597339116347982	9.924085499779288	0.8417782066436457	0.9572413793103448
ID273742	273742	4	0.9519127607345581	79.10255182489048	32.67923153129428	0.0	79.0	79	1.3230657107830959	1		20751.4705882353	21007.0	13636.0	25668.0	1.199435E7	2394.4629389554557	-0.9811552644915299	-902.4402296830722	-0.0031134468650009495	-0.00962028467875692	1.4009928490378225	1.2820400918456758	1.5473628903637389	1.0927839604617182	5.499366972344825	8.811299997213409	0.8901077643662746	0.9690117252931321
ID288584	288584	4	0.9821811318397522	77.6158121603477	32.17596890592494	0.0	194.0	194	1.3823448853976605	1		20827.887835703023	21011.0	13251.0	26743.0	1.3184053E7	2602.6562602915333	-0.9810365544259695	-827.992404369345	-0.0015528771743183577	-1.2937115546694884E-4	1.3953423970426162	1.3856814446095687	-1.217630015172689	1.0069719865778888	6.003198345783516	9.560129213937088	0.8254010790613867	0.9604562737642591
ID284489	284489	4	0.9788704514503479	80.64949448595763	32.71892937829621	0.0	162.0	162	1.3932468277925336	1		20708.580996884746	20905.0	14136.0	26996.0	1.3294909E7	2544.7611237081974	-0.9811116092663918	-845.3893486203403	-0.0076145992863302005	0.002280570168404867	1.4735027544936945	1.3204049258425758	1.554104565874019	1.1159476351948807	6.098260869073838	9.790798280948787	0.7994285546370842	0.9632132132132134
ID294217	294217	4	0.9664326310157776	78.89667803219166	33.024368331199994	0.0	236.0	236	1.3613906986402506	1		20733.574712643684	20907.0	13259.0	26404.0	1.2626747E7	2455.863400287699	-0.9810863442020619	-875.85401345791	-0.0032560085872746706	-0.0010517813080430424	1.4473370843501314	1.3014339050901254	-1.0823133870302728	1.112109557534466	5.822579551531912	9.131092131805726	0.8775661141334192	0.9676145339652445
ID274251	274251	4	0.9968276619911194	77.0874528430595	32.062451164795334	0.0	83.0	83	1.4040641239355263	1		20959.503828483907	21136.0	13389.0	28350.0	1.3686556E7	2688.619384012275	-0.9809636675889026	-803.4360423182586	0.0017394888742108285	-6.247977191307049E-4	1.438995185587391	1.3763746573046414	1.1118005402766722	1.0454967170097273	6.193323392364137	9.51391944220416	0.8598341348482733	0.9694940476190474
ID282448	282448	4	0.9848808646202087	78.36978102340144	31.219163158699683	0.0	146.0	146	1.4062175977837208	1		20789.693846153838	21015.0	13240.0	28598.0	1.3513301E7	2833.9848314289675	-0.9811605577501407	-764.1042378783312	-6.811175970919816E-5	0.013804584814427505	1.4971066924197471	1.3546736481697477	1.439649875317784	1.1051419612704771	6.212335897022214	9.33245506651341	0.8963404146925056	0.9819684447783618
ID283472	283472	4	0.9818350076675415	79.60828032654675	31.425232886857568	0.0	154.0	154	1.395959010285103	1		20762.84674922601	20896.0	13938.0	28166.0	1.3412799E7	2647.7410268887784	-0.9810304082064196	-811.0840720155829	0.004440585479858947	0.0093774598980538	1.4924468787045508	1.3204059300007975	1.3312882963768304	1.1302939836870085	6.122026499896371	9.491230623163425	0.8540042198967381	0.9597615499254836
ID292688	292688	4	0.9793698191642761	78.90567101843298	31.481013842409123	0.0	225.0	225	1.4693549530763232	1		20774.683988764027	21000.0	13690.0	27726.0	1.4791575E7	2749.3379527583456	-0.9810360321552675	-781.7934781940639	0.00552325824023815	1.2267764100550068E-4	1.5122569777756054	1.4498380928036876	-1.4452440176878179	1.0430523141044064	6.782711036764108	9.616496161788973	0.9216784941703556	0.9821059876118378
ID277330	277330	4	0.9905851483345032	78.68214737741214	31.279442525997315	0.0	107.0	107	1.3785088366949125	1		20801.442492012757	20853.0	13916.0	28159.0	1.3021703E7	2716.719286913453	-0.9810000209025631	-790.668752463402	-0.008774199436793063	-0.005791972455517259	1.4235710107558712	1.3611859657979875	-1.276425553329064	1.0458313900711655	5.969926462631902	9.11454203774606	0.9030444772032917	0.9713843774168602
ID274782	274782	4	1.0	75.0838707416833	33.186393937854376	0.0	87.0	87	1.4616119431652381	1		21011.049575070814	21183.0	13059.0	28307.0	1.4833801E7	2890.9456425497056	-0.9810126864740695	-751.0155327211824	-0.006860278004015362	-0.00284752059749756	1.5014851981104695	1.4381221433972382	-0.7166065629938076	1.044059577974059	6.711414144296378	10.028584257228573	0.8385802842245199	0.9611980939414568
ID292184	292184	4	0.945925235748291	78.91278275007944	33.00750507392182	0.0	221.0	221	1.3547062522048312	1		20764.689144736847	20880.0	14666.0	26971.0	1.2624931E7	2369.361853988816	-0.9810152951136457	-905.7241868825283	-0.0038137425143791957	3.026718567226307E-4	1.4499383919287647	1.2849322165034545	1.887116188205799	1.1284162489709562	5.765542037557723	9.07258044741973	0.8802141612344566	0.9805982215036377
ID294747	294747	4	0.9803036451339722	78.9720528311532	31.407033396350712	0.0	240.0	240	1.3948747701135344	1		20785.506955177738	21081.0	13223.0	26145.0	1.3448223E7	2774.4270202307043	-0.9811890578950684	-781.5548476254918	0.0057102857745110125	0.005647532859347983	1.4409080900134525	1.370816025127217	-1.2281540058729217	1.051131635173094	6.11252024756737	10.183065925586108	0.7407523943121578	0.9640179910044979
ID300891	300891	4	0.9717934727668762	76.94429179697211	32.35408352655839	0.0	286.0	286	1.3927037574823686	1		20829.375776397508	21045.0	14065.0	26852.0	1.3414118E7	2444.1017461131223	-0.9809662758147315	-878.4504605991266	-0.01661611018390588	0.0034620851134222023	1.4424223503096854	1.3729706167646072	0.1911793734277372	1.050585010849497	6.0935077429093045	9.336793000889502	0.8783786482715187	0.9675471698113209
ID266085	266085	4	0.9339659214019775	80.03872099755422	31.67122732743824	0.0	18.0	18	1.3608349155190511	1		20626.159609120536	20780.0	14156.0	27297.0	1.2664462E7	2401.2235320413656	-0.9810287111871893	-888.383862737935	-0.0013480414588671586	0.011878107636294372	1.4674143019654549	1.2747060274499877	-1.3514572047049682	1.1511786014701557	5.817826425367388	9.091992537185847	0.8844076343205659	0.9706582077716099
ID298341	298341	4	0.994729220867157	78.01706701050297	31.520512401633862	0.0	267.0	267	1.3959590102851078	1		20733.712519319903	21033.0	13263.0	26546.0	1.3414712E7	2519.7259294082332	-0.9810443810455018	-851.7349097111492	-0.0016281479032015892	0.001911544330892025	1.5181042381408736	1.314084837005565	1.200804933435291	1.155255882565552	6.122026499896414	9.438493466411428	0.8635743017712529	0.966966966966967
ID289121	289121	4	0.9896881580352783	78.31391297991247	32.408887436225854	0.0	198.0	198	1.3779599579804618	1		20826.043130990416	21027.0	12576.0	26907.0	1.3037103E7	2664.8634564151207	-0.9810094768045551	-807.4173376050854	-0.01039494982795813	-0.01608627854865327	1.4468763609486712	1.3398811341233796	1.557058103520658	1.0798542677409169	5.965173336467384	9.73931335258025	0.790271379657108	0.948601662887377
ID297825	297825	4	0.9858577847480774	78.36479869433781	32.492206655192255	0.0	263.0	263	1.3558226151896668	1		20762.56743421051	20983.0	13471.0	26876.0	1.2623641E7	2554.352097489548	-0.9811186012449067	-844.7294512628547	-0.004375300963114342	0.005954962090669415	1.427234163872799	1.2979281927579485	1.5581044266490793	1.0996249036243602	5.775048289886753	8.96517794595174	0.9029166381174787	0.9719999999999999
ID269666	269666	4	0.9774672985076904	79.19228206527195	31.754113314798854	0.0	47.0	47	1.3763120084676224	1		20747.089600000003	20973.0	13900.0	26651.0	1.2966931E7	2444.6385531240635	-0.9811452033205831	-883.2506243768728	-0.007184914742334891	0.005994366888517907	1.4572953280302874	1.313731562931746	1.423711774529937	1.109279375748697	5.950913957973827	9.44427002158097	0.8384105682389245	0.9705426356589149
ID277868	277868	4	0.9849159717559814	78.4329541431104	33.52690867474622	0.0	111.0	111	1.361946254957455	1		20839.835504885992	21049.0	12666.0	27202.0	1.2795659E7	2628.8841784050096	-0.9809630091631178	-816.9719764861778	8.102598732036744E-4	0.005325370505298852	1.4551304959217521	1.2967784783777305	-1.4924318961090366	1.1221118488503294	5.827332677696437	9.116845440800647	0.8810295842927043	0.9707046714172612
ID295274	295274	4	0.9492921233177185	77.70198510619542	32.83916767560062	0.0	244.0	244	1.2935770389038797	1		21069.94434470374	20874.0	15476.0	28722.0	1.1735959E7	2566.3910763889553	-0.9808435973685065	-840.7296279618445	0.022862241678245174	-0.006437924233151106	1.302143234324688	1.2700967749639545	1.9990365338439444	1.0252315099073006	5.256957537954539	14.384743531831315	0.31925674890068806	0.8241430700447108
ID269163	269163	4	0.9646899104118347	79.46293992208021	32.52685603406896	0.0	43.0	43	1.3310463604729137	1		20710.029059829078	20976.0	13844.0	24953.0	1.2115367E7	2406.991028044264	-0.9812885086493466	-902.4528948275505	0.0049292890111407636	0.0030105700021269303	1.4061169158054314	1.284800840096444	1.523585886779795	1.0944240320545564	5.56591073864802	8.868827625756783	0.8892291135164618	0.9614121510673235
ID265588	265588	4	0.9715177416801453	79.38690064846091	32.18532838537728	0.0	14.0	14	1.3785088366949083	1		20623.818181818166	20884.0	13062.0	25884.0	1.2931134E7	2497.934837523258	-0.9812536052271603	-864.3337452308725	0.010360307873544918	0.0017273005514321694	1.4392822937172	1.3430836297812454	-1.0603020800189111	1.0716252225869383	5.969926462631866	9.293028923786544	0.868688891310775	0.9646697388632874
ID301436	301436	4	0.9876493215560913	78.70629660650567	34.05548958035924	0.0	290.0	290	1.394332333861207	1		20712.43079315709	20651.0	14583.0	28496.0	1.3318093E7	2505.0139165736928	-0.9811031891269029	-858.572737255995	-0.006735357930902261	-0.01947166823033239	1.3901256997945466	1.3692906924922814	-0.8107027835686932	1.015215912454895	6.107767121402852	11.069656525737352	0.6263600391971127	0.935906773488711
ID278399	278399	4	0.9804078340530396	78.52819550646261	32.44118736288723	0.0	115.0	115	1.3479886591442554	1		20780.642737896498	20960.0	12891.0	27529.0	1.2447605E7	2633.589737524649	-0.98105529977488	-817.2343284713119	-0.00810145921318393	-0.006031387180253591	1.4417716389015214	1.2880403941278364	1.5515047777865068	1.1193528133702515	5.70850452358353	8.816072847387149	0.9229578614729429	0.979608482871126
ID264058	264058	4	0.9771691560745239	79.03427209162517	32.76420637550421	0.0	1.0	1	1.3746620833888044	1		20720.554313099048	21009.0	13044.0	26299.0	1.2971067E7	2721.1590091439625	-0.9809931493305205	-786.0193848304458	0.0012374975369707209	0.006008620302925557	1.4207537554218772	1.3477589571395574	-1.4922484179954358	1.0541601284826492	5.936654579480281	9.240992374708867	0.8736036115362131	0.9704739704739699
ID293243	293243	4	0.9666438102722168	78.62535035576927	31.057059337442556	0.0	229.0	229	1.3636115658566281	1		20792.825448613352	20942.0	14198.0	26856.0	1.2746002E7	2594.1929778661674	-0.9810440418616342	-829.629120391664	0.00594518005758578	0.011981231062655322	1.4149985384653898	1.3427829391054014	-1.378277998774105	1.0537805458029579	5.84159205618997	9.602642253464545	0.7960852732632121	0.9564202334630354
ID298875	298875	4	0.9498111605644226	78.04587981378234	32.0811378961833	0.0	271.0	271	1.338979444355447	1		20680.023648648672	20973.0	14441.0	25558.0	1.2242574E7	2242.3058750629125	-0.9811687933234879	-961.0627590775623	0.002359197124650394	0.00370660306207763	1.4201799106978905	1.2918294723683224	1.3073082705615735	1.0993555582024788	5.632454504951282	9.20806705984321	0.8347772590669917	0.9618506493506496
ID302468	302468	4	0.9526323676109314	77.71336707802891	33.679802713816656	0.0	298.0	298	1.349671191930413	1		20785.257851239658	20966.0	14856.0	26429.0	1.2575081E7	2367.9147593557595	-0.9809797595399179	-905.4477445384354	-0.0014695399345185508	0.012530306354139197	1.4115615024990917	1.31111636716893	-0.2915216524826818	1.076610389318113	5.722763902077081	9.372698993898105	0.8186275447858361	0.9570747217806043
ID289670	289670	4	1.0	78.34207936907912	32.247024902254864	0.0	202.0	202	1.3636115658566288	1		20792.621138211387	20864.0	13935.0	28306.0	1.2787462E7	2537.3744697774073	-0.981006198653756	-846.4757683786667	-1.5405602134401197E-6	0.0052394290037143295	1.4152711682385282	1.3220089977824163	-1.0759962108574819	1.0705457909988154	5.841592056189977	9.442009254075936	0.8234026218940647	0.9654359780047135
ID278913	278913	4	0.9581185579299927	78.41721985715522	33.25891307003281	0.0	119.0	119	1.3446172774774485	1		20699.262184873958	20833.0	14305.0	26893.0	1.2316061E7	2302.014537561257	-0.9811346442741637	-935.277338540674	0.002022192962005143	0.003412797410492	1.3963527593872218	1.3068518603945076	-1.4302521408006825	1.0684858794673913	5.679985766596445	9.219935923678875	0.8396558261749147	0.9590690208667744
ID295811	295811	4	0.9886214733123779	77.3849515998826	32.4064245628001	0.0	248.0	248	1.3647206441740571	1		20938.308441558467	20955.0	14944.0	28777.0	1.2897998E7	2528.453404139422	-0.9810512476808069	-857.4873255140467	0.017933784842135	0.0024831050223906776	1.4161284879255613	1.3063557216098962	0.08064997346799367	1.0840297665481082	5.851098308519002	10.973395829970165	0.6106117660278532	0.9476520400307927
ID279437	279437	4	0.9844566583633423	79.81334176420955	32.99448707898106	0.0	123.0	123	1.3685953404764897	1		20775.294498381892	20860.0	14168.0	27412.0	1.2839132E7	2590.000433158695	-0.9810241137972606	-829.3826825179101	0.006602086295277454	0.003948696903493853	1.4098407066360987	1.354594642930415	1.118952696783739	1.0407842035947885	5.884370191670597	9.404237579277352	0.8361085537852926	0.9679437060203279
ID301965	301965	4	0.9894304871559143	77.45056176906269	32.33825776371801	0.0	294.0	294	1.410514682200852	1		20791.787234042557	20985.0	13858.0	27464.0	1.3680996E7	2628.7934237706113	-0.9811149421077142	-821.8014964752293	5.783390662059992E-4	-0.002834143077351247	1.4534649425876942	1.3791015374353945	0.653551254762665	1.0539216316810054	6.250360906338337	9.644142964852339	0.8444767157038828	0.9662013225569436
ID290185	290185	4	0.9831991195678711	78.91056726458181	32.61832098920735	0.0	206.0	206	1.3608349155190513	1		20763.17156862741	21070.0	13436.0	26411.0	1.2707061E7	2617.27576944637	-0.9810689997003335	-822.2430177505803	-0.012813374859480234	0.010040014946764923	1.4118314937767364	1.3355309443971184	1.9110464454498806	1.057131247837961	5.81782642536739	8.93694879425215	0.9153603254024518	0.9791999999999994
ID299403	299403	4	0.9730676412582397	78.41776833435657	32.50398881133145	0.0	275.0	275	1.3491105808192358	1		20679.283582089553	20867.0	13659.0	26464.0	1.2469608E7	2390.787474526179	-0.9810815870355853	-897.1084270976103	0.007187967497173558	-0.012035455867218256	1.47113729197925	1.2937747427711126	1.4087134914368142	1.137089203664811	5.718010775912561	8.883614524391737	0.9104905079057286	0.9780487804878047
ID280469	280469	4	0.9789583086967468	79.53075974252174	31.219638730067555	0.0	131.0	131	1.4158676983350533	1		20822.28247734139	20932.0	13933.0	27940.0	1.3784351E7	2756.073515466831	-0.981017503223969	-780.8919630319964	-0.0012221941483921768	-0.007980211213839378	1.481924867198555	1.3722641039008747	-1.553352913793216	1.0799122872819835	6.297892167983459	9.480767070064001	0.8804772339141064	0.9685672514619879
ID268688	268688	4	0.9659496545791626	78.81495940357513	32.91199733155167	0.0	39.0	39	1.344054558357814	1		20840.634228187933	20956.0	14346.0	26693.0	1.2421018E7	2302.8045021733446	-0.9810680993296174	-937.9696677660987	0.005169636605545378	0.003446709444434142	1.4249855779683407	1.290866722131181	-0.8720211543770096	1.1038982983585894	5.675232640431921	10.139187150155836	0.6937248539885648	0.9513944223107574
ID286109	286109	4	0.9850992560386658	78.0586117328352	32.01853685640128	0.0	175.0	175	1.421732737444524	1		20854.9281437126	21122.0	12898.0	27270.0	1.3931092E7	2773.531796737255	-0.9809802350064865	-775.6408167633296	-0.0032012423915971115	-0.0028818242813624176	1.475409007181582	1.384184160912825	-1.0011248032796105	1.0659051366464107	6.350176555793172	9.574000766338418	0.8705801256347965	0.963924963924964
ID279966	279966	4	0.9685287475585938	79.57980278131353	31.720083803743385	0.0	127.0	127	1.358609509425706	1		20790.685761047454	20702.0	14609.0	27937.0	1.2703109E7	2578.7879602082353	-0.9810862088802471	-836.3956366918123	-0.010281040429729554	-0.012476690575530067	1.3822186870356756	1.3159579919017657	-1.4346434904372976	1.05035167956855	5.798813920709298	10.249858066002973	0.6936067863245978	0.9667194928684624
ID265113	265113	4	0.9071213006973267	79.34788996097302	32.15620264564685	0.0	10.0	10	1.3023194927919874	1		20710.591800356513	20687.0	15533.0	27872.0	1.1618642E7	2404.2603040979607	-0.9810209992279761	-890.5247187285629	0.022657165281865486	-0.041521264756032766	1.3060953210310422	1.2613628791277547	0.8751928554583597	1.0354635788348396	5.328254430422233	11.306906227254627	0.5237297423201797	0.915102040816327
ID280985	280985	4	0.993685245513916	79.34662736702062	31.958337248229633	0.0	135.0	135	1.4164018872611863	1		20801.442424242436	21021.0	13145.0	27941.0	1.3728952E7	2753.5323361033556	-0.981019863617211	-780.9293367464114	-0.003539286250352499	-0.007191908714676765	1.4636776689729618	1.3902309396898458	-1.3225830671042427	1.0528305961162838	6.3026452941479905	9.318667868078954	0.9120634750030447	0.9785977859778596
ID296345	296345	4	0.9570780396461487	78.35288950018827	33.871642221171115	0.0	252.0	252	1.3608349155190516	1		20905.89379084967	20778.0	15490.0	28459.0	1.2794407E7	2512.678211378941	-0.9809772996654402	-858.1212421773735	0.017421415436760304	-0.040603781651699	1.3618615286383178	1.3119516017859103	0.11170591006383127	1.038042506129393	5.817826425367392	12.922816417311854	0.4377803604302918	0.8908296943231445
ID268187	268187	4	0.9605652093887329	79.33473743086876	32.29296337556843	0.0	35.0	35	1.3412374214135938	1		20860.214527027027	20997.0	14303.0	25988.0	1.2349247E7	2412.3555569026103	-0.9811207681216509	-898.76384911772	0.008129537600798115	-0.006023343929988792	1.4209082867496248	1.2877394718145063	-1.2050409298504372	1.1034128547348752	5.6514670096093065	9.183879077131714	0.8420129039841826	0.9619741100323624
ID293787	293787	4	0.9689884185791016	77.97565712146209	32.37846750802895	0.0	233.0	233	1.476032706195801	1		20804.506963788306	21085.0	14760.0	26820.0	1.4937636E7	2640.7564645329117	-0.9810614833540169	-816.2239572296378	3.39646850883981E-4	0.008075083349296915	1.5121515603391067	1.4644366559917907	-1.304022171376938	1.0325824296681518	6.844501676902816	10.111420451741678	0.841254420245379	0.963855421686747
ID285604	285604	4	0.9960449934005737	78.17308420307157	32.21051140847542	0.0	171.0	171	1.4238594891755565	1		20826.42388059703	21069.0	13105.0	27722.0	1.3953704E7	2796.612088638101	-0.9809765197732017	-768.0351730515019	-0.003345795484150966	-3.427989751997292E-4	1.4498333841990438	1.416292125889681	-0.5863995792760699	1.0236824435412948	6.369189060451232	9.579035027501542	0.8722690877694793	0.9668109668109667
ID271781	271781	4	0.957313060760498	78.29016220004131	32.14154983668365	0.0	64.0	64	1.2741325060529094	1		20898.04494382024	20899.0	15319.0	27251.0	1.1159556E7	2456.16743311907	-0.9810088155177847	-879.0195684823112	-0.01723200670901502	-0.005580225197509893	1.3560758403572448	1.1940678522216936	-0.44843977114863653	1.1356773719635092	5.100104374525507	10.562305230205366	0.5744754855957148	0.9210300429184555
ID287141	287141	4	0.9947161078453064	79.02828938393483	32.18387770490073	0.0	183.0	183	1.409441639305182	1		20764.43511450383	20856.0	12960.0	28714.0	1.3600705E7	2753.4640303906276	-0.9811314111942301	-784.2571175008848	-0.006391588053838422	-0.006237121345075216	1.4443652760342411	1.3976939202071266	-1.2380551515287213	1.0333916855130902	6.240854654009295	9.450252641508623	0.8781467416049551	0.9704360679970434
ID296871	296871	4	0.9874268174171448	79.5706400075418	32.39443491705597	0.0	256.0	256	1.4062175977837161	1		20708.33129770991	20957.0	12781.0	26959.0	1.3563957E7	2604.225047206179	-0.9810586326630312	-823.7211657349972	0.0010149624533528517	-0.005233357093473406	1.4814696951131843	1.3740609056448878	-1.2183079071357203	1.0781688708462935	6.2123358970221725	9.728991613752271	0.8247629354256948	0.9540145985401464
ID275884	275884	4	0.9936615228652954	78.29413993642905	31.822261299543754	0.0	96.0	96	1.3563804521255063	1		20831.98519736839	21075.0	13446.0	27348.0	1.2665847E7	2642.396996309735	-0.9811058164925449	-818.7481059226302	-0.004245102375586017	5.822226348568163E-4	1.3805693455897816	1.3468003270566316	0.78903230528687	1.0250735152455381	5.7798014160512725	8.937566164566295	0.9092519503902605	0.9767068273092369
ID267695	267695	4	0.926647961139679	79.38642766701334	31.514391615614382	0.0	31.0	31	1.3338850208958837	1		20880.788034188055	21063.0	15744.0	26192.0	1.2215261E7	2298.7764068504334	-0.9811576378046526	-945.9835633355339	0.0017172281593941191	5.502208254176993E-4	1.450605417868182	1.2414216420024686	-1.4772827834791336	1.1685034067299573	5.589676369470603	9.176702695827423	0.8341097626528153	0.9623567921440261
ID270763	270763	4	0.9526534676551819	79.05838479363442	33.14097943030263	0.0	56.0	56	1.3173356461303012	1		20817.426086956515	20829.0	15091.0	27243.0	1.197002E7	2374.1744813638693	-0.9810341025630497	-907.0998626411501	0.020488200081308854	0.005728425736083434	1.3323028632168203	1.3023219351646342	-1.352835140171672	1.0230211342085673	5.451835710699672	11.788240396634666	0.49300878312772806	0.9081551860649245
ID288181	288181	4	0.987899124622345	78.31325245588091	32.168960552267215	0.0	191.0	191	1.4190698155761328	1		20838.75525525527	21128.0	12995.0	27379.0	1.3878611E7	2905.506710846984	-0.9810033474557653	-740.7527914657688	-3.002008546070937E-4	0.0018090390849798373	1.47329312044516	1.3891622238370263	-1.4712502328957835	1.0605623268215245	6.326410924970593	9.371055031353505	0.9052953404929696	0.9786764705882357
ID272305	272305	4	0.9278964400291443	79.44046820896918	31.880254770384333	0.0	68.0	68	1.3224938215362398	1		20747.729636048534	20875.0	14967.0	26486.0	1.197144E7	2359.876055266648	-0.9810098344593755	-908.3557979633543	-0.006188538617262267	0.0015871509468126518	1.359016182701048	1.2725281735511569	-0.8690198227425224	1.0679654965190555	5.494613846180289	9.89145744826205	0.7057103162834998	0.9561621174524401
ID270258	270258	4	0.9487457871437073	79.456583928387	32.79922181599142	0.0	52.0	52	1.3184836512685385	1		20689.297202797225	20865.0	14697.0	25861.0	1.1834278E7	2367.7550990841737	-0.9812282828105945	-913.4925474222036	-0.008866250730796218	7.551712869529546E-4	1.3887892043457648	1.2740375898513279	-1.5236333604137646	1.0900692533788017	5.461341963028673	8.671616025291383	0.9126602932838606	0.978705281090289
ID290738	290738	4	0.9810793995857239	78.25182493092697	31.15039478508556	0.0	210.0	210	1.4355003030236713	1		20876.011799410036	21058.0	13713.0	27781.0	1.4153936E7	2821.160563407942	-0.9809689820789017	-762.8567303319767	0.007120165648752255	0.009372367137757407	1.5198850210309303	1.38503492718589	-1.4899758212673229	1.0973622333979898	6.473757836070588	9.644364557331139	0.8746193411409732	0.9700854700854702
ID291762	291762	4	0.9957438707351685	78.95786891274496	31.806649354419154	0.0	218.0	218	1.3899852232535739	1		20768.285039370076	20908.0	13095.0	28401.0	1.3187861E7	2780.2625887058825	-0.9810515731437764	-773.5056573303658	0.00899845090967175	0.013857504491616459	1.4071332478834382	1.389490397512005	-0.5839258442960507	1.0126973532188666	6.069742112086729	9.491690378348341	0.8466286822278124	0.963046757164404
ID286643	286643	4	0.993661642074585	78.37329969506577	31.71405066169946	0.0	179.0	179	1.3872613616839005	1		20835.03937007875	21018.0	13058.0	28233.0	1.323025E7	2725.5779851872053	-0.981021496953044	-790.2823426328957	0.01484388129044451	5.6832882116601E-4	1.42452264336484	1.4047981176568327	-1.3755190937910404	1.0140408258383113	6.045976481264159	9.220120958044875	0.8937232997732523	0.9621785173978824
ID287667	287667	4	0.9968205094337463	79.16667101412675	31.82728519900207	0.0	187.0	187	1.373010175621985	1		20786.57784911717	20959.0	13473.0	27716.0	1.2950038E7	2683.8511891955723	-0.9810854519587129	-803.4621587217761	-0.007081914879673872	-0.002824410183109806	1.4452059988796602	1.3433948378641865	-1.271162627927519	1.075786476280748	5.92239520098673	9.605166780954072	0.8066728273773124	0.9540581929555885
ID272828	272828	4	0.9637738466262817	78.64327462499055	31.79606650525047	0.0	72.0	72	1.3098490878478195	1		20800.24867724868	20939.0	15132.0	26260.0	1.1793741E7	2382.044692824998	-0.9810686676243894	-905.0380589929171	0.015614728323149692	0.010994183439089587	1.3253982977575947	1.3197588860094556	0.5323753087801242	1.0042730621539446	5.390045070560971	9.068799374445101	0.823574084497981	0.9684030742954741
ID273340	273340	4	0.9852151274681091	79.03708141444683	31.948170000270707	0.0	76.0	76	1.3986659335375247	1		20818.860465116264	21010.0	12780.0	27286.0	1.3428165E7	2726.7238599554025	-0.9810811433562143	-791.8735442075667	-0.00509408341355845	0.005181133640940714	1.5302399761632857	1.303723039229897	1.885753271728319	1.1737462099827514	6.145792130718981	9.485410148051717	0.858371920027712	0.9685393258426968
ID291256	291256	4	1.0	78.3342595959447	32.00730153994112	0.0	214.0	214	1.4370803808856285	1		20842.278184480238	21090.0	12685.0	27602.0	1.4235276E7	2868.7446586677634	-0.9810094518864336	-750.6180119951752	-0.007959905058712238	-0.00807397835323657	1.4866230091795358	1.4262469358021035	-1.2363044520102413	1.0423321318783256	6.48801721456413	9.505892135063752	0.9022691191964377	0.9729151817533856
ID266681	266681	4	0.9791426062583923	78.65907911225962	31.539152246918825	0.0	23.0	23	1.4019073421339459	1		20876.503076923073	21045.0	13444.0	28007.0	1.3569727E7	2624.3748218750297	-0.9810453073053048	-823.4442550781221	-2.1655183923926613E-4	0.001295745783045909	1.4571462313640244	1.3664264173026315	-1.378820682925316	1.0663920229531838	6.174310887706087	9.225586808093967	0.9116126810457411	0.9730337078651686
ID285114	285114	4	0.9890327453613281	80.14119058076955	33.16340787988299	0.0	167.0	167	1.421732737444524	1		20705.795522388053	20929.0	13087.0	27580.0	1.3872883E7	2770.289571937652	-0.9809240743585463	-768.6816643134424	-0.0012863001397398718	0.012104838436111078	1.4952955080294938	1.381626847993479	1.605786844225194	1.082271606259747	6.35017655579317	9.515994495327497	0.8812259954768142	0.9681159420289858
ID299962	299962	4	0.9561309814453125	78.81848944074072	32.957122436586445	0.0	279.0	279	1.3541477255877274	1		20724.911037891285	20907.0	14309.0	25883.0	1.2580021E7	2415.5027270561964	-0.9809888820234948	-885.4653416395723	-0.0063938905458536125	-3.275698703347876E-4	1.4765092089556873	1.2719533261279012	1.7343572215038583	1.1608202743181608	5.760788911393206	9.0513018240266	0.8836285344382081	0.9782082324455202
ID264635	264635	4	0.978838324546814	79.33532953294456	32.96380448197234	0.0	6.0	6	1.369147973384323	1		20676.74798061389	20938.0	12860.0	25762.0	1.2798907E7	2635.779966816433	-0.981079242362382	-813.5207627456672	-0.01986578973679782	0.016724913264368372	1.4662599379995347	1.3115949195080028	-1.2230190184664194	1.117921330885872	5.889123317835102	9.12974782437646	0.8878568479324181	0.9725274725274725
ID284101	284101	4	0.9810844659805298	80.36965495276947	31.597821698753666	0.0	159.0	159	1.428633104877272	1		20765.27662721894	20935.0	13599.0	27209.0	1.4037327E7	2783.9881324967123	-0.981033998672328	-771.6291379198276	-8.673486154188741E-4	-0.010924136578199848	1.505028809980464	1.3713325542051917	1.4644550284084148	1.0974936789513914	6.411967195931876	9.360041200695806	0.9196988321719595	0.9825200291332844
ID273863	273863	4	0.9655699133872986	79.15851966437337	32.18305622069988	0.0	80.0	80	1.3636115658566272	1		20827.481967213098	20678.0	15565.0	29027.0	1.2704764E7	2556.431359223198	-0.9810536426965603	-843.7225525476633	0.012034414559500752	-0.02855802989253071	1.3465513819799833	1.3256617653611538	1.3989414621040077	1.0157578781893422	5.841592056189962	12.507712991956138	0.46922946409184446	0.9070110701107015
ID276418	276418	4	0.9638205766677856	79.0628980921468	32.57412859600986	0.0	100.0	100	1.3850784156239266	1		20778.947784810145	20961.0	13676.0	26903.0	1.3132295E7	2654.433672644196	-0.981036672442417	-809.9390995375633	0.0042422278560089914	-0.00600235514925812	1.4612265818529315	1.3406259899897508	-1.5429393934595295	1.089958417010924	6.026963976606076	9.003385484381564	0.9343224183888506	0.9821843532145618
ID284610	284610	4	0.9928615093231201	80.6973701278002	32.00489348275562	0.0	163.0	163	1.3910732744755683	1		20726.31406249999	20978.0	13389.0	27003.0	1.3264841E7	2623.4502672942494	-0.9810381579548781	-817.4940679021648	0.013785819783614622	0.0033673425976698704	1.4768303977517967	1.353649503077152	1.305730025232558	1.090999106042315	6.07924836441577	9.100653834501248	0.9223899452352826	0.980828220858896
ID300483	300483	4	0.9767141342163086	77.32956755368194	32.38519336112632	0.0	283.0	283	1.3954169955062652	1		20816.141524105773	20957.0	13835.0	26900.0	1.3384779E7	2615.6196010477547	-0.9810722439093054	-825.0067511686174	0.006438783447502754	-0.005709399560556217	1.4242628258124626	1.393768388627569	0.24354634150175802	1.0218791281490616	6.117273373731893	9.418590127056452	0.8665546503038475	0.9640449438202253
ID277452	277452	4	0.9850986003875732	77.99885318781739	31.48835310825927	0.0	108.0	108	1.421200552234996	1		20790.419402985077	21072.0	13700.0	26531.0	1.3929581E7	2461.432618182579	-0.9810022486053734	-872.3145114837583	0.004331132944232649	-0.0017059875526378103	1.479458348061881	1.3802962581469427	0.11078957619110213	1.0718411640469592	6.345423429628659	9.827135072429359	0.8256892322900403	0.9563037249283675
ID276941	276941	4	0.9801679253578186	78.36859783544988	33.27582550486104	0.0	104.0	104	1.3418013219730571	1		20796.30420168069	20913.0	14529.0	27193.0	1.2373801E7	2439.4015314310136	-0.981082505997787	-884.2494367604588	-3.858427017697526E-4	0.023377462489521265	1.4324525230543625	1.2903682183692418	-1.1420387642096665	1.1101114415733875	5.656220135773864	9.42263140625058	0.8005560833662212	0.9698451507742459
ID282062	282062	4	0.9657241702079773	78.55012662707183	32.61763270080878	0.0	143.0	143	1.3927037574823697	1		20676.752738654177	21011.0	13724.0	26309.0	1.3212445E7	2446.6378430418017	-0.9811430329895992	-879.4337411779813	-0.007178647279741712	0.00641994653978006	1.4660052919029694	1.348767337769311	1.209001022882073	1.0869222962705747	6.093507742909314	9.694181822944065	0.8148072962389616	0.9538690476190473
ID282574	282574	4	0.9819673895835876	78.77195389672168	31.267635222330078	0.0	147.0	147	1.459540203012402	1		20799.229018492162	20956.0	13709.0	28121.0	1.4621858E7	2976.4906639442097	-0.9810794932624082	-724.6764402136841	0.001345197721513976	-0.005471022008032626	1.5299848298138774	1.4169114167648396	-1.543642569091887	1.0798027397557517	6.692401639638307	9.628555424908496	0.9071301289304214	0.9696969696969695
ID288714	288714	4	0.9683639407157898	77.84280269535607	32.35793555993982	0.0	195.0	195	1.3630566882890538	1		20734.5602605863	20994.0	14232.0	26054.0	1.273102E7	2473.4019710496104	-0.9811613396381225	-873.2136853206748	7.996991337594365E-4	0.006622030813626231	1.4230637405448054	1.3246161100620215	0.9876630063222038	1.0743216315541975	5.8368389300254595	9.122684588414804	0.8813375088968316	0.9722882026920032
ID267211	267211	4	0.9672894477844238	79.70529544954464	31.777510909585665	0.0	27.0	27	1.3735610322843148	1		20798.372391653273	20979.0	14281.0	27697.0	1.2957386E7	2545.010784506787	-0.9811471067217845	-850.6008982293248	-0.004842650967681226	0.005046595706316708	1.4790890598096067	1.2982273196638379	-1.2922146518477717	1.1393143846276483	5.927148327151228	8.979428579030882	0.9237580981108958	0.9811172305271442
ID269780	269780	4	0.9769969582557678	78.71520631431939	31.246664190801315	0.0	48.0	48	1.4142639209296397	1		20832.02870090636	21071.0	13692.0	26888.0	1.3790803E7	2584.1390459604368	-0.981026656727409	-833.6478352512946	0.006150089139087585	0.005468700244166483	1.4485540863829742	1.4056723566515623	0.9112718492487442	1.0305062054670835	6.28363278948994	9.303899990818781	0.9122011059117933	0.9734904270986737
ID266197	266197	4	0.9226001501083374	79.77795017149691	32.02677060350724	0.0	19.0	19	1.3636115658566246	1		20646.073170731714	20873.0	14492.0	27041.0	1.2697335E7	2309.426499908792	-0.9811144828077079	-928.8682467136912	7.38301713826425E-4	0.002838575969876102	1.4523815270896319	1.2838863832068692	-1.3889907239421915	1.1312383604084175	5.84159205618994	9.58913451482493	0.7983296646873143	0.9631661442006269
ID275413	275413	4	0.9904960989952087	78.72436284140996	31.227898084138776	0.0	92.0	92	1.4428591957149766	1		20871.610144927516	21029.0	13560.0	28302.0	1.4401411E7	2786.9478501562535	-0.981070856917913	-776.2945346193662	0.00588086563672054	0.011858722199216007	1.4932144835068126	1.4249294245367854	1.7190831934623398	1.0479217130295595	6.540301602373803	9.39886490263443	0.9303724157538521	0.9842632331902718
ID283606	283606	4	0.9747951626777649	79.53984376002515	31.345401380795657	0.0	155.0	155	1.3586095094257056	1		20718.2039473684	20801.0	14543.0	27581.0	1.2596668E7	2528.817196444254	-0.981158438981323	-853.2708827067551	-0.0011892231149578665	-0.019499708662805818	1.4180298406005294	1.327968039988647	0.8739222921536061	1.0678192530993835	5.798813920709294	9.101938277221352	0.8795919875874255	0.9682539682539679
ID292305	292305	4	0.9687121510505676	78.62482147043202	31.319518686111255	0.0	222.0	222	1.3636115658566288	1		20790.65040650406	20848.0	14411.0	28462.0	1.278625E7	2581.9071227708127	-0.9810728509356537	-834.7828362948846	-0.01405077910252961	-0.006446173512058245	1.4480800949137276	1.301187404160556	-1.5037985243837881	1.112891263997393	5.841592056189976	9.574408384031436	0.8007873305003448	0.9475713184271399
ID294354	294354	4	0.9671947360038757	78.70016347125156	32.73893330962317	0.0	237.0	237	1.3625015847480981	1		20740.951140065157	21006.0	14133.0	26307.0	1.2734944E7	2486.070004924834	-0.980941030561789	-858.7935958759768	-0.004912906766592304	0.002821775776404666	1.461116402999073	1.2861475729477925	1.907905695821298	1.1360410218325567	5.832085803860945	9.76046349397389	0.7692949578802004	0.9646226415094343
ID274387	274387	4	0.9906032085418701	76.54184354239833	32.31058716327225	0.0	84.0	84	1.4029861474818417	1		20985.5276923077	21201.0	12672.0	27143.0	1.3640593E7	2772.7202170719515	-0.981072151651651	-784.591396154697	0.002427944431818738	-0.00499416002095705	1.4336489417781324	1.3928814180211526	1.3377914448308832	1.029268481314725	6.183817140035078	9.289748296254222	0.9004479395643507	0.9752623688155925
ID297951	297951	4	0.9645650386810303	78.58215780512303	32.18770261849059	0.0	264.0	264	1.3519113116327708	1		20664.87107438017	20836.0	13831.0	26492.0	1.2502247E7	2307.0867470004473	-0.9810819778844718	-929.0270097795192	0.0079923606389387	0.008794150934530797	1.433098160720386	1.2949378072569404	1.1918112168236492	1.1066926555771122	5.741776406735144	9.268980511272066	0.8398315821445066	0.961018297533811
ID292837	292837	4	0.9685370922088623	78.7222106238628	31.498634250739386	0.0	226.0	226	1.3888963196604704	1		20755.298273155422	20887.0	14606.0	27797.0	1.3221125E7	2500.063551182218	-0.9810604161776948	-860.068907496861	-0.01575366729890839	0.023321885604601113	1.4950922422435098	1.3365321097412364	-1.31874695847042	1.1186354830883727	6.060235859757698	9.297911712563806	0.8809039447621925	0.9755164498852332
ID269282	269282	4	0.9837673902511597	80.05269426646835	32.35889823436772	0.0	44.0	44	1.3547062522048292	1		20759.495867768623	20956.0	14004.0	26505.0	1.2559495E7	2525.524621009258	-0.9812047408273498	-858.2355714142049	-0.0034030992548214237	-0.0017473288090844028	1.4308808064374947	1.2933503445537002	-1.447845554173133	1.1063365873469129	5.765542037557706	9.489971133717276	0.8044892111061653	0.9581358609794626
ID283106	283106	4	0.9748124480247498	78.83275965700987	31.06452880540353	0.0	151.0	151	1.4024468485391894	1		20717.06758832566	20985.0	13818.0	26669.0	1.3486811E7	2676.6181719665783	-0.9811208279050122	-804.4728771525963	0.0016425555422899855	4.495202059063858E-4	1.467931814778799	1.3584498535931415	0.8076263216175612	1.0805933033862636	6.17906401387059	9.377730504314407	0.8829519350202473	0.967261904761905
ID289250	289250	4	0.9805953502655029	78.87774771187279	32.93669929303551	0.0	199.0	199	1.4008277059767822	1		20747.249614791992	20915.0	13420.0	28602.0	1.3464965E7	2658.42028812922	-0.9809786561904082	-804.9802919683278	-0.014312416847607376	0.003818923380709006	1.450548483973031	1.3949963036359245	-1.2322248105416942	1.039822457014628	6.164804635377051	9.611415132370736	0.8385993301872896	0.9686333084391339
ID301037	301037	4	0.9633404612541199	77.49090777401486	34.06630413315619	0.0	287.0	287	1.375762253299507	1		20782.15015974439	21053.0	13857.0	26492.0	1.3009626E7	2449.0806810344106	-0.9810830187424988	-880.1796164552798	-0.0032966539836254216	-0.002357853086802393	1.416194979481694	1.3566851000600098	-1.3428429785293796	1.0438641799921382	5.9461608318093155	9.244118457350806	0.8744107974682286	0.9675174013921111
ID264168	264168	4	0.976940393447876	79.06070520270913	32.528460321675595	0.0	2.0	2	1.3992066897663253	1		20750.18914728683	20918.0	12997.0	27187.0	1.3383872E7	2673.6004770256154	-0.9810542145487184	-803.7776730605797	0.012548717196763195	-0.00326317311233428	1.4993734245706776	1.3407536403247824	-1.0971541920894554	1.1183064356308376	6.150545256883492	9.418773396919775	0.8712339399468797	0.9700149925037483
ID298473	298473	4	0.9878968596458435	78.04235110948159	31.942672144588364	0.0	268.0	268	1.3905293552858697	1		20787.794992175288	21124.0	12921.0	26265.0	1.3283401E7	2721.839849508025	-0.9811067243820779	-793.2039073086663	0.0034531358527269966	-0.003024654637862651	1.4558108528865479	1.3403231183045732	1.2893026672897105	1.0861640995404598	6.074495238251258	9.824777643998656	0.7908144562610322	0.9594594594594595
ID295403	295403	4	0.9821045398712158	78.25435797973518	32.30979411859324	0.0	245.0	245	1.3724590978652427	1		20926.324758842413	21167.0	13263.0	26770.0	1.3016174E7	2606.106345500102	-0.9810817585555922	-832.8278888026284	-0.0032165833902087454	5.947594978041448E-4	1.4579744108627037	1.3201720746929166	-1.4971896256145931	1.1043821020088167	5.917642074822233	9.299560298582396	0.8598718432749372	0.961389961389962
ID265717	265717	4	0.9707162976264954	79.28006302934455	33.139735497216854	0.0	15.0	15	1.3839856514178155	1		20613.48101265824	20863.0	13262.0	25472.0	1.302772E7	2463.1594208341426	-0.9810739348354484	-867.6213262650234	0.0037264413234678797	0.0017237083686689107	1.441361102342938	1.3409568155588012	-1.1642933867492373	1.0748751082951888	6.017457724277036	9.306068858578534	0.8731530762997659	0.9701149425287353
ID278005	278005	4	0.9928365349769592	78.39679723801582	32.92249059214476	0.0	112.0	112	1.3524707618167142	1		20795.894999999982	20932.0	13739.0	27266.0	1.2477537E7	2530.3580821723667	-0.9811143942647277	-853.9144361166578	0.008127873028629445	0.011217939701169072	1.433695693354356	1.317016072273559	-1.3329047960389047	1.08859392344345	5.746529532899662	9.021936123334594	0.8871887195826824	0.9648842777334391
ID302590	302590	4	0.9420729279518127	77.95826575756786	33.6361102152343	0.0	299.0	299	1.1577948025974198	1		20954.146396396394	21018.0	15062.0	27593.0	9303641.0	2619.489458590441	-0.9805675672518189	-807.2976079157849	-0.007038450677679439	0.012779256449312815	1.250471045316603	0.9944298059332669	1.8602544193775974	1.257475427481825	4.211269781761054	11.028058706663275	0.43513577373082707	0.874629812438303
ID299002	299002	4	0.967537522315979	78.19563457896582	31.77397128361605	0.0	272.0	272	1.3451797611989667	1		20722.913188647755	20974.0	13906.0	26191.0	1.2413025E7	2294.254031491078	-0.981120062420294	-938.7736739584494	-0.0058659200877746835	0.014034408697517752	1.4091706475018138	1.2911110852707932	1.523512580481312	1.0914402823876763	5.684738892760959	9.787959676101632	0.7456517523160067	0.9492063492063496
ID269572	269572	5	0.9545783400535583	36.72878031683066	51.494410352814484	0.0	46.0	46	0.9375680536078982	1		22120.865979381448	20755.0	15940.0	33529.0	6437172.0	4252.41825227968	-0.9785018074951121	-473.53908587121066	0.005486545718717216	0.006903283491913707	1.0121593639197317	0.8983077637280066	1.9362028899221682	1.1267400826184972	2.76156630158371	6.4236876333119595	0.841000995990339	0.9619205298013241
ID264198	264198	5	0.9854691624641418	38.20380418491702	48.195637092085015	0.0	2.0	2	1.409441639305182	1		20044.879756468777	20188.0	12808.0	27291.0	1.3169486E7	2556.790224536957	-0.9810786378444161	-812.9985576008487	-0.007173243141417883	0.0017372929064860855	1.4736816797402683	1.368534715607177	-0.7742781997952326	1.0768317843412842	6.2408546540092935	9.625988383774338	0.8463758554162879	0.9626099706744872
ID289290	289290	5	0.9642768502235413	29.860968604039165	48.41078405050549	0.0	199.0	199	1.4013676280265	1		19796.783616692413	20020.0	12516.0	26982.0	1.2808519E7	2422.5095480475047	-0.9810887945647887	-847.9070327077092	6.741567515196469E-4	0.0031823689435890087	1.470881148683002	1.3593130776194497	-0.6364830706275216	1.0820768025412808	6.169557761541567	9.32499374702375	0.8915933078973016	0.970830216903515
ID269323	269323	5	0.8943877816200256	36.13708339712441	51.01074141461024	0.0	44.0	44	0.9310908219709535	1		22675.61188811187	21749.0	16405.0	32101.0	6485225.0	3838.032641094105	-0.9775879782687068	-515.412757689678	0.002393418818226127	-0.00810575962891783	0.973809096075738	0.9161362961550387	1.3972836784511955	1.0629522049969509	2.723541292267574	6.66193716019187	0.7711569277913102	0.9301948051948054
ID278036	278036	5	0.9026183485984802	36.76319969970342	45.26729411087309	0.0	112.0	112	1.0573942731073827	1		20588.972972973	19763.0	15951.0	29399.0	7617920.0	3220.9487079451233	-0.9802657723347349	-635.0451080003211	-0.011655714343887331	0.007988414969912669	1.0937266820416842	1.0454391945144392	0.2958628008864006	1.0461887097600855	3.512560235577208	8.262338075781265	0.6465881214786344	0.9001218026796585
ID265494	265494	5	0.9729588627815247	38.16674426679092	47.97831254658007	0.0	13.0	13	1.4008277059767804	1		20005.656923076895	20099.0	13184.0	27758.0	1.3003677E7	2512.088929490146	-0.9810316941325748	-823.7630298194965	-0.0023028579637824277	0.007983184048221369	1.471988976662615	1.3415353067366245	-0.836017621416867	1.0972420697919074	6.164804635377035	9.349848469268707	0.8861761089354346	0.9715355805243443
ID278558	278558	5	0.8935022950172424	36.65336068472696	46.9298044214676	0.0	116.0	116	0.9245682140172208	1		22675.517730496456	21588.0	17667.0	32117.0	6394496.0	3749.0279140593566	-0.9774912465196827	-525.3272938613601	0.0013677772511734524	-2.455893067937975E-4	0.9562862002574404	0.9216654439529525	1.3808288534230277	1.0375632573963087	2.685516282951452	6.070227491005152	0.9158571062786682	0.977508650519031
ID289566	289566	5	0.9659692645072937	29.286364359160512	48.045247482180635	0.0	201.0	201	1.4072930989717471	1		19767.69266055044	19900.0	12323.0	27031.0	1.2928071E7	2430.5966116475365	-0.9810311403172577	-841.2298156311022	0.007894128159432598	0.014475378841556813	1.4842952697558427	1.3524182458838077	-0.7389598527662904	1.0975120117414958	6.221842149351236	9.474376183054869	0.8710189499348431	0.9625000000000002
ID269087	269087	5	0.9316558241844177	35.87729606163487	50.7403548551486	0.0	42.0	42	0.9431991435986412	1		22319.89795918368	21199.0	16074.0	32321.0	6562050.0	4068.3218479483794	-0.9779551169040183	-486.7635174571488	0.00992086903262785	-0.006414426635448145	1.0016220330538106	0.9156053091656515	1.8633502978010161	1.0939451999973024	2.7948381847353145	6.34251506453759	0.8730588466966721	0.9735099337748334
ID278297	278297	5	0.9176230430603027	36.70230100765978	46.373290564449036	0.0	114.0	114	0.9196458992896817	1		22415.419928825635	20964.0	16382.0	33845.0	6298733.0	4231.417538758814	-0.9777095921412282	-464.71089457055876	0.0012268330681210206	0.0031123385304853207	0.9801939766261674	0.8836483302616341	2.171807388449177	1.1092579967145386	2.6569975259643552	6.547708790861651	0.7787934713718534	0.9394957983193282
ID289824	289824	5	0.9629676938056946	28.74307497667554	47.42983806944367	0.0	203.0	203	1.412658322772334	1		19765.791855203635	19954.0	12417.0	26657.0	1.310472E7	2413.722529425747	-0.9810260806961869	-846.7990718996339	-0.0048289630957217495	0.008060122519466617	1.468986865955768	1.3702912392106772	-0.6550427934472708	1.0720252920845805	6.269373410996387	9.574918088766927	0.8593377036188764	0.9634769905040174
ID263970	263970	5	0.9861658811569214	38.171502389423495	48.23282984144825	0.0	0.0	0	1.4089048113903346	1		20028.24809741247	20074.0	13013.0	27296.0	1.3158559E7	2553.396539523183	-0.9810245691179488	-811.041226223102	0.008266922878666504	0.003337734088318968	1.4793665195273307	1.3655261346047063	-0.40573585936561896	1.083367415707191	6.236101527844778	9.634423869104417	0.8442509200441379	0.9604685212298684
ID290092	290092	5	0.9663891196250916	28.28352010589458	46.76615052609974	0.0	205.0	205	1.40621759778372	1		19768.052067381315	19923.0	12390.0	26937.0	1.2908538E7	2435.809536583644	-0.9809749435840932	-836.9172258549274	-0.01268211495690777	-0.008935991736098698	1.4814514199904247	1.3543751158366923	-0.6972560235331116	1.0938265201921025	6.212335897022206	9.36296645630835	0.8905080684898273	0.9731943410275503
ID290356	290356	5	0.9442457556724548	27.698667522673237	46.30125372030369	0.0	207.0	207	1.3921604753249757	1		19737.27968750001	19894.0	13327.0	26512.0	1.2631859E7	2327.344993379711	-0.9809673207686074	-874.2006740482835	-0.014662418605225422	-0.0031361034660652145	1.4983713982798164	1.3225306389725373	-0.6790076286235678	1.1329577963077575	6.088754616744783	9.490451485505684	0.8495023586412421	0.9624342599549214
ID279863	279863	5	0.9051822423934937	37.20842093584819	47.343690808268015	0.0	126.0	126	0.9343350506923745	1		22335.29166666666	21038.0	16303.0	32374.0	6432564.0	4107.820361663028	-0.9780645160902205	-484.8757495282937	0.002845444159999529	-0.005477577303949208	0.9937678516735262	0.9227129671307106	-1.0578597022441694	1.0770064874711467	2.742553796925636	6.18945651667255	0.8996218331997861	0.9763113367174279
ID268593	268593	5	0.9085781574249268	35.53314895211464	50.35258456540529	0.0	38.0	38	0.9319029379752971	1		22034.724738675955	20850.0	15778.0	32568.0	6323966.0	4056.9957042429796	-0.9785196393651946	-494.8357355356707	0.013157684694217516	0.012623414614446727	1.0178290883191305	0.8836604207336365	-1.2108659764415795	1.1518328358240872	2.728294418432091	6.485905823486717	0.8150041531612306	0.9487603305785126
ID265266	265266	5	0.9916346073150635	38.29561870954745	48.15228149070889	0.0	11.0	11	1.4072930989717465	1		20029.195419847325	20169.0	12874.0	27771.0	1.3119123E7	2553.361314927079	-0.9810344207506526	-811.5202459312588	-0.018556262873412815	0.023151483447422287	1.5191103003368107	1.338171284486483	-0.6496779624675145	1.1352136441335776	6.2218421493512315	9.601121924777704	0.8481738586115232	0.9603815113719733
ID280889	280889	5	0.9435331225395203	37.60923440511143	49.59183267432672	0.0	134.0	134	0.9479991702400765	1		22438.216216216228	21220.0	16304.0	32993.0	6641712.0	4044.46161096673	-0.9779976648804644	-493.20406724130345	0.0017145916520270592	-0.004130435239560084	1.013985030372902	0.9044128686494591	-1.4511202949861008	1.1211528114223595	2.823356941722403	6.603254158220784	0.8136912092403376	0.9428571428571424
ID286267	286267	5	0.9122475981712341	33.329470184554786	45.81316239177302	0.0	176.0	176	0.9448018620759056	1		21659.6406779661	20681.0	15661.0	31171.0	6389594.0	3634.9580127977074	-0.9789859761871107	-555.1995368734337	0.0019114333355709952	0.008594667388872691	1.015008984625846	0.894646673615997	3.0517043795646037	1.1345361409810721	2.804344437064346	6.884267928176737	0.7435765572357991	0.9335443037974684
ID276037	276037	5	0.9307852387428284	32.066564385670375	46.55641501688605	0.0	97.0	97	1.3608349155190511	1		19952.983633387877	20003.0	15257.0	26399.0	1.2191273E7	2290.420207647615	-0.9807981351296992	-889.9362505583508	0.036858572675997375	-0.07682649414841723	1.2936699791624637	1.285067681540811	0.6774565314439649	1.0066940424580115	5.817826425367388	15.302206084626661	0.31222130223947564	0.8793103448275866
ID271943	271943	5	0.9198739528656006	36.470825774977634	49.5871431712006	0.0	65.0	65	0.944000842972957	1		22072.0204778157	20799.0	16207.0	32654.0	6467102.0	3988.324992544435	-0.9784446469903632	-502.4150820058461	0.006715749808582148	0.005972426668527145	1.0153603173281927	0.9108844142043151	-1.3186059345070984	1.1146972123956478	2.7995913108998276	6.288722044158618	0.8895691258199047	0.9735537190082646
ID265027	265027	5	0.9872735142707825	38.291599983930276	48.18426516183095	0.0	9.0	9	1.400287575744256	1		20020.194144838217	20088.0	12898.0	27233.0	1.2993106E7	2581.963049224032	-0.9809571876600365	-798.8536497612565	0.005188651376040358	0.0026543841874602163	1.4956633497845917	1.3543056291162074	-0.5339305246883249	1.1043765289232619	6.160051509212522	9.500441573043732	0.8576431531437589	0.9599999999999995
ID271436	271436	5	0.9384025931358337	36.677213343889775	52.1090630603779	0.0	61.0	61	0.9870920824310604	1		21386.37577639751	20358.0	16160.0	32019.0	6886413.0	3802.225891583289	-0.9792839418440238	-531.7785136069222	3.010108520155882E-4	0.030252844631609103	1.0449638981078224	0.9812781408102415	0.6179422385130123	1.064900821335932	3.0610132499482012	8.148986367747511	0.5792524654681127	0.8907330567081609
ID285772	285772	5	0.8954974412918091	33.75474924668833	45.34549438163836	0.0	172.0	172	1.0408094958665934	1		20802.960893854754	19912.0	16244.0	29624.0	7447460.0	3226.1123274254887	-0.9799261352453045	-629.561281283659	0.0014117930020662816	0.023588054351415446	1.1259356842038728	0.9848064319522436	0.7749877539362651	1.1433065906889537	3.4032383337933423	9.057719554715304	0.5212721093364905	0.8861386138613857
ID287564	287564	5	0.956839919090271	34.58167154100201	46.29565842772665	0.0	186.0	186	1.4056795386104797	1		20021.073732718894	20103.0	13434.0	26175.0	1.3033719E7	2482.2550096669474	-0.9810237251846506	-833.9490420924301	0.021476513251553968	0.015344756825123863	1.4586183617996353	1.419186095435482	-1.1299305792343908	1.0277851273282474	6.207582770857689	9.085910843219485	0.944920870230872	0.9908952959028833
ID290892	290892	5	0.9109646081924438	27.75307103742154	44.68837438893202	0.0	211.0	211	1.3768615441287562	1		19744.993620414654	19843.0	14148.0	26419.0	1.2380111E7	2251.799970110699	-0.9810368049917904	-907.2583503347391	-0.0031502470253735038	-0.016534733679004578	1.5051961675808272	1.278647373585612	-0.6580475880460077	1.1771784767835731	5.955667084138338	10.482421702744299	0.6811096333249014	0.9357729648991782
ID286542	286542	5	0.901390552520752	33.018809191864065	46.0970139189446	0.0	178.0	178	0.9072232770127007	1		22382.966789667887	21047.0	16852.0	32433.0	6065784.0	3923.938861371553	-0.9777238995864866	-500.7286930642229	-0.00532578154134317	0.014459762106420313	0.9545837045963135	0.8983238741525593	-0.8033061421637849	1.0626275579025741	2.585700633496616	6.069114633823797	0.8821398161002489	0.9714285714285715
ID290634	290634	5	0.9585833549499512	27.842411570014615	46.334788158609776	0.0	209.0	209	1.3986659335375242	1		19724.786707882507	19836.0	13166.0	26252.0	1.2761937E7	2351.5828417380476	-0.9810647728979781	-869.178934512637	-0.007564727539792976	-0.003561014151684602	1.4493516548202694	1.3705612730085415	-0.5605670911463966	1.0574876755701508	6.145792130718977	9.495718571845556	0.856509257697879	0.9528371407516575
ID285515	285515	5	0.9561282396316528	34.24384636076899	45.01133231880272	0.0	170.0	170	0.9924422142055418	1		21278.71692307693	20142.0	16322.0	30552.0	6915583.0	3452.0578922180707	-0.9793989613418324	-586.0948218250984	0.018967674374944735	-0.012646910105369728	1.062947916907692	0.9329145808807404	0.7523049897032476	1.1393839679343318	3.094285133099817	7.759774988266782	0.6457611869618952	0.9207920792079203
ID291403	291403	5	0.9476410150527954	27.339761849893346	44.28971949040509	0.0	215.0	215	1.399206689766326	1		19726.301242236048	19891.0	13828.0	26061.0	1.2703738E7	2316.8976655155147	-0.9809456559392803	-876.6369054817694	0.0019554416924411344	-0.002673205696105779	1.483877649480144	1.3374952127903565	-0.7207635832387224	1.1094452042070464	6.150545256883497	9.718736813350478	0.8182835857675109	0.9563932002956391
ID264788	264788	5	0.9831033945083618	38.25441421924036	48.14903410837426	0.0	7.0	7	1.3943323338612066	1		20049.821596244128	20191.0	12953.0	27456.0	1.2811836E7	2587.7274139192455	-0.9809860458017382	-799.4887701413469	-0.002706036523682993	0.005342990795813767	1.4594362094674327	1.344862675051339	-0.7403175244366734	1.0851934822354408	6.107767121402848	9.373107885175864	0.8736250979817954	0.9690799396681753
ID270934	270934	5	0.9545984864234924	36.281095714274976	52.532129451057955	0.0	57.0	57	0.926203172348206	1		22044.552447552443	20754.0	15774.0	33152.0	6304742.0	4068.122864121791	-0.9783059972802199	-488.73365527346186	-0.010024853562144291	0.011463582094738151	0.9955115547069405	0.8965473245592757	2.1858807778047376	1.1103837214575523	2.69502253528048	6.52960386929762	0.7943256658592424	0.931034482758621
ID276311	276311	5	0.9331154823303223	32.479701711760086	46.566079381925256	0.0	99.0	99	1.0960364211396998	1		20329.719696969692	19770.0	15734.0	28279.0	8050569.0	3015.8997993488297	-0.9804246747088525	-675.226880597465	0.018831444246975616	-0.022503709751281957	1.1492852497476012	1.0505373725699754	1.0437583023051877	1.0939974909565136	3.7739821746255746	9.519503562274199	0.5233365982948093	0.891133557800224
ID288087	288087	5	0.9623731970787048	33.79857611002256	46.36305302795882	0.0	190.0	190	1.4131937248468054	1		19984.469696969707	20079.0	13270.0	26490.0	1.318975E7	2484.4285293486478	-0.9809914903631443	-830.2584209204276	0.005412622217176838	-0.009228698408666499	1.4813754018682188	1.3773972012620739	-0.9705029524090233	1.0754889007403763	6.274126537160904	9.488653965934802	0.87569711593947	0.980683506686478
ID291152	291152	5	0.9569600224494934	27.334515963157077	44.29703333158527	0.0	213.0	213	1.4067554511588218	1		19736.90091463416	19892.0	13853.0	26058.0	1.2947407E7	2295.009277221664	-0.9810588871427324	-890.8695102334996	-0.009946693857384122	0.0038881074620291346	1.486045322202836	1.3388838622686459	-0.6962116775621837	1.109913536253126	6.217089023186723	9.387737187985438	0.8864925788461218	0.9746646795827125
ID275793	275793	5	0.9065883159637451	31.752102324559136	46.30996242750199	0.0	95.0	95	1.3552645486440267	1		19832.64842454395	19946.0	14663.0	25994.0	1.1959087E7	2256.116912021105	-0.9812247906612459	-918.8250606890317	0.010379842728838911	0.01979706124395398	1.404210255172478	1.273189500799802	-0.8455246299249554	1.1029075045705061	5.770295163722219	10.747222603662854	0.627791460823965	0.9536527886881383
ID271186	271186	5	0.9774854183197021	36.20723975223416	53.191782018312146	0.0	59.0	59	0.9893885386153508	1		21258.87925696596	20242.0	16047.0	31260.0	6866618.0	3661.926220838772	-0.9795278268746926	-555.5377857739086	-0.004389888164882209	0.03280301255656417	1.110173251999222	0.9313208961327708	1.9273967219888415	1.192041600923076	3.075272628441748	7.887716759799616	0.6211419663658143	0.9011142061281338
ID270675	270675	5	0.9536934494972229	36.366588282800805	53.10177579280244	0.0	55.0	55	1.0098216627956715	1		21079.55621301775	20121.0	15550.0	31537.0	7124890.0	3845.610740654963	-0.9798846542726452	-534.0397600197055	0.004425061401760118	0.015012981179983948	1.094556806468969	0.971270860713555	-0.4935908344259077	1.1269326103995756	3.2036070348836785	8.156679064635071	0.6050933125859171	0.8856767411300922
ID270428	270428	5	0.9076760411262512	37.38263962962477	52.68973321328638	0.0	53.0	53	1.0974159514794797	1		20514.342500000002	19833.0	15820.0	29767.0	8205737.0	3325.2507569633713	-0.9805886820355257	-623.2970185133894	0.040617980855736126	0.012437736422790252	1.1255833390161392	1.092290606950397	0.27746655607948467	1.0304797384998972	3.7834884269546114	8.90578267886713	0.5994570712920827	0.9149425287356314
ID291676	291676	5	0.9584039449691772	27.349814474118407	44.244190119989256	0.0	217.0	217	1.411586909404114	1		19718.924012158055	19880.0	13688.0	26182.0	1.2975052E7	2305.295632807915	-0.981080873148496	-887.1362003077852	0.0010970394176014271	0.011732283608351943	1.520593409594059	1.3323468314042748	-0.695792203504239	1.1412894703936625	6.259867158667366	9.393471265335402	0.8915028968651212	0.9726735598227473
ID276573	276573	5	0.9416138529777527	33.09222110250792	46.67559311031066	0.0	101.0	101	1.0276434205569913	1		20887.491428571437	19857.0	15571.0	31361.0	7310622.0	3618.802221332122	-0.9796312042004496	-555.1990164076155	-0.007201098189524683	-0.005659298090004547	1.1190427280396182	1.0134207234173205	-0.3982198979950026	1.1042232531678784	3.3176820628320494	8.414590078145654	0.5888147774967134	0.8891719745222929
ID272990	272990	5	0.8989758491516113	33.87949586053454	48.267355389190094	0.0	73.0	73	0.9310908219709537	1		22060.53146853145	20952.0	16969.0	31125.0	6309312.0	3512.699542295762	-0.9784130784254444	-569.2938576505289	-0.01218671143635567	0.0056894883254585485	1.0496738150365057	0.8450208155108329	2.561942338670485	1.2421869328768615	2.7235412922675755	6.621516460739974	0.7806006383224905	0.9424342105263147
ID287838	287838	5	0.9655870795249939	34.20355411371588	46.19917677220402	0.0	188.0	188	1.4089048113903346	1		19982.038109756104	20079.0	13432.0	26418.0	1.3108217E7	2464.3513244774626	-0.9810708493535404	-840.4974509009681	-0.006707022301077414	-0.01442179677890277	1.4906069537171895	1.3618418382436686	1.932193567121577	1.0945521806258984	6.236101527844777	9.674654472718348	0.8372441363707861	0.9618768328445748
ID288350	288350	5	0.9518716931343079	33.53332585839591	46.3435284043549	0.0	192.0	192	1.4190698155761308	1		19970.60542168677	20026.0	13204.0	26395.0	1.3260482E7	2499.309002127459	-0.980954805294388	-823.1232238702386	-0.011681389018089164	3.348252067759919E-4	1.5282605965673908	1.3666141986923905	-1.1335788010159455	1.1182823931067505	6.326410924970574	9.248067717035257	0.9295339563468855	0.9859259259259259
ID283999	283999	5	0.8985476493835449	35.38254815739915	45.93506614457293	0.0	158.0	158	0.9519807046458957	1		21692.64548494984	20611.0	16571.0	30627.0	6486101.0	3470.6484928822256	-0.9788833059393552	-579.4779005745158	-0.003931297453307419	-0.004584905762745426	1.0438310847851275	0.8859571648855638	1.1855695874686503	1.178195883680173	2.8471225725449867	6.635778468154895	0.8125166527519875	0.9359375000000002
ID266840	266840	5	0.9594780802726746	32.791026744173664	47.656722836703544	0.0	24.0	24	1.1022307108317748	1		20144.463840399003	19652.0	15688.0	27616.0	8077930.0	3022.1112503205804	-0.9808518914118968	-682.8932391342131	0.005075447074377953	0.008662608574801323	1.1519351309656356	1.07101978238255	0.43238064959610306	1.0755498170193312	3.816760310106217	7.298424127485754	0.9004229510765454	0.9663056558363416
ID285274	285274	5	0.9700413346290588	34.54091002836323	44.902382312136496	0.0	168.0	168	1.021737374977799	1		20914.7623188406	19931.0	15965.0	29372.0	7215593.0	3236.5372082397244	-0.9798059080326814	-627.0729240188364	0.0213556565793861	0.028330938011265416	1.2035207574680882	0.9274407118823778	0.7031674087959029	1.2976794549220998	3.2796570535159337	7.32279989710884	0.7685709467063156	0.9286675639300133
ID285019	285019	5	0.9426555037498474	35.50888474552223	45.53735719703183	0.0	166.0	166	0.9171748355330053	1		22126.587813620066	20855.0	16444.0	31998.0	6173318.0	3690.12768763819	-0.9783271056755458	-541.3401265524877	-2.852256461366953E-4	0.003906560522076816	0.9537409592162917	0.9143482786184031	1.4661081540818444	1.0430827962594424	2.64273814747081	6.825065741967628	0.7129356298266369	0.9205298013245029
ID274278	274278	5	0.9288896918296814	36.250090347971906	47.67152031852561	0.0	83.0	83	1.3997472370879256	1		20061.924499229575	20146.0	14050.0	26710.0	1.3020189E7	2135.5621145770415	-0.9809746923148698	-968.760658758008	-0.00938049841564555	0.0023180682515656567	1.5079045943958935	1.3224050709964705	-0.7309077867892171	1.1402743587935908	6.155298383048005	9.452407281516345	0.8657133653395898	0.9599703484062269
ID284518	284518	5	0.9390892386436462	35.08201322611778	46.34309049845678	0.0	162.0	162	0.9204681130429079	1		22324.590747330963	20946.0	16359.0	32704.0	6273210.0	3954.646402802632	-0.9779648955396361	-501.0879926887348	-0.007768377144332278	-0.009598258078527247	0.9737359531019953	0.9015829907636239	-1.4132238202526164	1.0800291965105278	2.6617506521288705	6.430623811508477	0.8088556520429886	0.9302325581395352
ID267111	267111	5	0.9392643570899963	32.82043583868453	48.60366504485695	0.0	26.0	26	1.0400824196368423	1		20887.44289693593	20101.0	15900.0	30263.0	7498592.0	3229.989503320798	-0.9798338487636448	-628.410710837709	0.004013547664995625	-0.012038807934301943	1.1396118778885012	0.9794388693093995	-0.14981159230303664	1.163535483017985	3.398485207628828	8.596648731298822	0.5778789636626034	0.9062103929024081
ID267616	267616	5	0.9357918500900269	33.41644277275857	49.2691475449033	0.0	30.0	30	0.8954733584397945	1		22447.15413533835	21345.0	17543.0	32089.0	5970943.0	3603.3147007660073	-0.9777480053824305	-547.453306648608	0.0031134755938657206	0.00571544243451628	0.9538090860329655	0.870520586552268	2.952698353263861	1.095676656896266	2.5191568671933964	6.094306285182239	0.8523471664007385	0.9671532846715327
ID291936	291936	5	0.9440497159957886	27.390521129681705	44.29994167094645	0.0	219.0	219	1.3992066897663258	1		19743.47049689443	19865.0	13601.0	26269.0	1.2714795E7	2348.6100725418773	-0.9810356731539436	-869.7409927256543	0.008806785378914567	3.1309875578996664E-5	1.4906657534906513	1.3392149435174294	-0.6214776629058832	1.113089247328318	6.150545256883496	9.788439760163438	0.8066711734207317	0.9542772861356926
ID281697	281697	5	0.8887840509414673	37.66409861385199	48.250883910733556	0.0	140.0	140	0.972421927600179	1		21274.407643312108	20403.0	17308.0	28589.0	6680164.0	2786.972159982313	-0.9795657399029922	-731.8625292497996	-0.006259674145621802	0.028029115005623054	1.042908853563931	0.9266752352166557	1.2820628645657566	1.1254308024322026	2.9707038528224032	8.57057929697487	0.5082166259377284	0.8333333333333327
ID273250	273250	5	0.9271278977394104	35.30868402654448	48.63705560654586	0.0	75.0	75	0.9278352496886344	1		22182.989436619726	20931.0	16950.0	32544.0	6299969.0	3819.079968466454	-0.9781619899514165	-520.3421858953484	-0.0025227181319973243	-0.012223421363960115	1.0499734889396288	0.8652292152937734	-0.9819823732398438	1.213520614399421	2.704528787609516	6.389441324960965	0.8324836255014195	0.943615257048092
ID276835	276835	5	0.9397663474082947	33.70666870193046	46.47846256128217	0.0	103.0	103	0.9503900924994999	1		21696.106666666674	20319.0	16096.0	31773.0	6508832.0	3528.164258089812	-0.9787917402414965	-567.6076875073018	-7.54957896650551E-4	0.0017273984829889266	1.038148709662653	0.8978073472969114	2.23583281268706	1.1563156759501654	2.8376163202159566	7.627107716701319	0.6129764327940853	0.8805309734513281
ID284771	284771	5	0.9041532278060913	34.266722087581186	46.06464096401869	0.0	164.0	164	0.9080567390874358	1		22486.908088235305	21253.0	17115.0	32379.0	6116439.0	3763.846786187961	-0.977722302658014	-524.4124896404205	-0.004823548926220591	0.00368133543828472	0.990369889659311	0.8620712181849529	1.1371928410915249	1.1488260700136637	2.5904537596611314	6.030195873621965	0.8952057644815817	0.9732142857142848
ID267372	267372	5	0.9452859163284302	32.387831090558485	49.35525517946601	0.0	28.0	28	0.9343350506923748	1		22225.615916955023	21074.0	16757.0	31537.0	6423203.0	3617.392616450601	-0.9780717720096848	-548.0943685148228	-0.004596296783042754	0.006013611896648219	0.9661864851277321	0.9121288415367586	-0.8166689181567899	1.059265359376091	2.742553796925637	6.549267139620958	0.8034883952556191	0.9490131578947372
ID275308	275308	5	0.9747638702392578	34.45774231631173	45.90745378034557	0.0	91.0	91	1.4035252392010606	1		20053.549923195093	20071.0	14032.0	27328.0	1.3054861E7	2443.943998202495	-0.9809608107375797	-845.5381663590312	0.029698620364809827	-0.001631764913148668	1.4176839816964588	1.3785062377962474	-0.31360750161111967	1.028420432803295	6.188570266199626	11.360973964025515	0.6025166618034032	0.942112879884225
ID273773	273773	5	0.954529881477356	35.084923362651125	49.03242866834276	0.0	79.0	79	1.0254326397519942	1		20380.4670487106	20022.0	16052.0	26185.0	7112783.0	2638.4614818126092	-0.9806035407612284	-781.0239802701761	-0.003518789492008788	0.014136856813984407	1.0900390440874765	0.959445628909809	0.18351572095355048	1.1361134088713887	3.303422684338509	7.95164186598095	0.656538785540871	0.9229747675962823
ID282990	282990	5	0.9138143062591553	36.941002351361234	46.20084696395349	0.0	150.0	150	0.9327143468690913	1		21888.145833333332	20696.0	16098.0	31716.0	6303786.0	3733.5089947927795	-0.9784372552325085	-532.0478660531934	0.01210024175424059	0.005879472420016108	1.0289383250572712	0.8652725083317623	1.3241457029379977	1.189149447312333	2.7330475445966096	6.657940314982049	0.7747779559262667	0.9410801963993459
ID273519	273519	5	0.9344632625579834	34.593336103881484	49.2772727618191	0.0	77.0	77	0.9270195701905787	1		22393.480701754383	20816.0	16951.0	33576.0	6382142.0	4148.0078228462735	-0.9779401882670455	-478.6549161304844	-0.006958016206775654	-0.003942789617482387	0.9642514472315589	0.9193818714159431	2.3809763027799384	1.0488040684840914	2.699775661444997	6.3995832978275065	0.8283886680390704	0.9466666666666671
ID274031	274031	5	0.9435042142868042	35.9128586227574	48.71595624018272	0.0	81.0	81	1.0538110900716835	1		20477.122950819685	20216.0	15777.0	26312.0	7494627.0	2614.4418935938634	-0.9806043152702366	-791.9698044181443	-0.0012293208782064276	-0.0039236981467017686	1.1287478218281457	1.0181320887028884	-0.04561276351817414	1.1086457585932519	3.4887946047546317	7.28010030192371	0.8272000277891783	0.9422336328626446
ID275567	275567	5	0.9815223217010498	33.05976362836571	46.157688604509275	0.0	93.0	93	1.405141273402686	1		19949.855606758858	19982.0	13660.0	27016.0	1.2987356E7	2462.979723339202	-0.9810243046645895	-837.5118951327622	0.02288642174772834	0.009221053779192348	1.4573694081140658	1.3349505891654452	-0.8194687934696679	1.091702883943556	6.202829644693159	10.82528158894729	0.665152631531298	0.9354838709677421
ID270184	270184	5	0.9320051670074463	35.36764322142549	52.4767564284033	0.0	51.0	51	0.9407899464491942	1		21955.798634812283	20680.0	15771.0	33604.0	6433049.0	4316.997597550686	-0.9784564835494982	-461.97912337219753	-0.011244081011856073	-0.0026251538221631816	0.9954671827269871	0.9117937436373948	-0.932418949047374	1.0917679460661749	2.780578806241768	6.3763359188190245	0.85941453632219	0.9590163934426235
ID288616	288616	5	0.9594591856002808	33.107729246535825	46.9440725445411	0.0	194.0	194	1.4078305414580077	1		19932.01217656015	20106.0	13144.0	26319.0	1.3095332E7	2456.520242349129	-0.98099225076891	-837.5209421189744	0.018341293868009548	0.0068735909255548564	1.4560315671439714	1.3948776181255873	2.0174699444130146	1.0438418024805372	6.2265952755157485	9.467063262942135	0.8730315591728414	0.9776119402985067
ID264554	264554	5	0.98940110206604	38.20762901604532	48.13468983727344	0.0	5.0	5	1.4115869094041131	1		20037.35294117648	20069.0	13023.0	27425.0	1.3284765E7	2562.6821684306465	-0.9810017483140288	-807.4799382903886	0.006461831103262548	-0.013974182203926813	1.5154629496798007	1.3640344600327543	-0.7116457189380883	1.1110151496050988	6.259867158667357	9.730396956521608	0.8308332435426371	0.9564270152505449
ID277610	277610	5	0.9564422369003296	35.7984221876914	45.741707051399636	0.0	109.0	109	0.9423967622168304	1		21783.82653061225	20514.0	16270.0	32777.0	6404445.0	3809.103491199175	-0.9785395015772458	-521.5307871116523	0.00298457825312929	-0.007561638951009037	1.0147377549551477	0.9002407070367184	-0.9399614188629284	1.1271849262352445	2.7900850585707966	6.859228612108859	0.7452067017136881	0.9100775193798442
ID266347	266347	5	0.9072762131690979	33.59686644010877	47.34933692353847	0.0	20.0	20	0.9847902710997677	1		21264.97178683385	20282.0	16157.0	30795.0	6783526.0	3262.33130976503	-0.9794568619310691	-621.5631664576356	0.024546817485427613	-0.025894138100390502	1.0602737075604782	0.8990177967522749	-0.29410697500631805	1.1793689862322465	3.0467538714546523	8.55046201308767	0.5236825128259914	0.8890429958391127
ID277355	277355	5	0.893856942653656	35.260127618686255	45.67162549273435	0.0	107.0	107	0.9431991435986409	1		21821.465986394556	20623.0	16215.0	31870.0	6415511.0	3607.879328120524	-0.9785670454738555	-552.2941708810093	0.001989907506988793	0.007439480694667727	1.0182763407684643	0.8961383417348076	2.150160131025867	1.136293687420196	2.7948381847353128	6.779655533863955	0.764101892514675	0.9377990430622013
ID269942	269942	5	0.9285972714424133	35.95872479411422	51.98221660470749	0.0	49.0	49	0.9456022026362579	1		22161.474576271197	20865.0	15960.0	33768.0	6537635.0	4207.537606009491	-0.9782306289563557	-473.36486356906977	0.003099620916644459	0.007790181553613002	0.9939150791384923	0.9180599735570912	-1.2157950024041793	1.0826254359913927	2.8090975632288617	6.521981547684843	0.8298843133734046	0.960975609756097
ID274545	274545	5	0.9510645270347595	34.84514185635179	46.44957145900291	0.0	85.0	85	1.392160475324976	1		20040.869905956115	20162.0	13678.0	26558.0	1.2786075E7	2264.1842706856696	-0.9809553032324535	-911.8217613003638	0.001725574508326718	0.0017542314802846436	1.4914640976539533	1.318035800632046	-0.6253042980145234	1.1315808697599428	6.088754616744788	9.339044224269083	0.8772703916997141	0.9719271623672228
ID283762	283762	5	0.9292999505996704	35.9033171190048	45.24327851049988	0.0	156.0	156	0.9253860542602951	1		21899.327464788723	20590.0	17316.0	30978.0	6219409.0	3411.8609434346663	-0.9784927577551353	-584.0396604856194	0.008560902841538903	0.002718874707946057	1.0405242410076705	0.8548669617141529	1.038864471719923	1.2171768095017304	2.6902694091159685	6.895107240601481	0.7110883883483907	0.9173419773095621
ID264307	264307	5	0.9782876372337341	38.19669710568074	48.19378874763528	0.0	3.0	3	1.3992066897663258	1		20051.02936630601	20168.0	13014.0	27432.0	1.2973016E7	2557.2085268121336	-0.9811465009281332	-816.0982005808131	-6.42094240236532E-4	0.008520883733662166	1.4621980349924004	1.3548073316733944	-0.6796706214040201	1.0792664025418006	6.150545256883495	10.439651998975156	0.7091717689841691	0.9397240377632542
ID277107	277107	5	0.926316499710083	34.89873536435464	45.1568379825457	0.0	105.0	105	1.000035608876823	1		21208.69879518073	20219.0	16070.0	31477.0	7041288.0	3461.3578539338405	-0.9794758593422391	-584.825462482627	0.011409027446082243	-0.011480061050001943	1.184157742507781	0.8706021771617977	2.574586149638158	1.3601594087074174	3.1418163947449673	7.846286003261213	0.6413017082100808	0.9092159559834931
ID282227	282227	5	0.8946371078491211	36.715916434260706	48.00524586394811	0.0	144.0	144	0.9519807046458957	1		21713.72333333332	20506.0	17272.0	30111.0	6514117.0	3196.745842267686	-0.9788319451805767	-628.1789359997808	0.011898508273892602	-0.0023685511403183446	1.0802650654445176	0.8672902215855527	1.449890077957503	1.245563524825186	2.847122572544987	6.623265314610631	0.8155896837735395	0.9447949526813882
ID292211	292211	5	0.932185173034668	27.41252929961805	43.557312215094164	0.0	221.0	221	1.4029861474818457	1		19692.306748466246	19811.0	14091.0	25499.0	1.2839384E7	2211.6563062497657	-0.9810527918925175	-922.0534615573332	-0.007783363289753996	-4.6242281654488464E-5	1.5133171825944918	1.318501026243696	2.3927780193791808	1.1477557866646577	6.183817140035114	9.726443433190756	0.8214069477838961	0.9608567208271792
ID283261	283261	5	0.9164672493934631	36.443468997195964	46.09090962537402	0.0	152.0	152	0.935144349285589	1		22101.671280276816	20965.0	16484.0	31613.0	6387383.0	3630.401277642326	-0.9785442130591252	-555.3112662889093	-0.0012565521761383318	-9.31684455706269E-4	1.0126895240223739	0.8928010596862123	1.2477029605286292	1.134283514827254	2.7473069230901555	6.891645259337821	0.7268942202003852	0.9277688603531304
ID274808	274808	5	0.8926090002059937	35.20934561749257	47.03106663087092	0.0	87.0	87	1.3190572791622315	1		20049.645217391295	20120.0	14027.0	26070.0	1.1528546E7	2168.716442118286	-0.9810806314034567	-958.808728909337	0.020371522339915803	0.011178443721543748	1.4102216604411084	1.1963366097896428	-0.704672750957611	1.1787833364800848	5.466095089193213	10.911572003377442	0.5769157570815876	0.9177972865123708
ID275066	275066	5	0.9715027213096619	34.629622562739556	46.371551482041895	0.0	89.0	89	1.4078305414580077	1		20057.08675799086	20139.0	13046.0	27258.0	1.3177506E7	2421.3411075744516	-0.9809679899873766	-853.9099068478052	-0.0026987726219404842	0.0016500389324103802	1.4570655069956724	1.3649310513097592	-1.1938310489553408	1.0675011793434568	6.22659527551575	9.82866782788978	0.8099742012234973	0.9646539027982326
ID277893	277893	5	0.9015800356864929	36.41187559766183	45.19133588204589	0.0	111.0	111	1.1063409701314446	1		20292.827586206902	19746.0	15757.0	29040.0	8238888.0	3165.3879219024657	-0.9806708705848077	-650.5139313786892	0.016003587522282186	-0.04112915923817105	1.189821335671693	1.0861959095398492	2.081460764242502	1.095402150957964	3.8452790670933155	7.780166050760209	0.7982887251664305	0.9630952380952382
ID269447	269447	5	0.930433452129364	36.118309398316036	51.389454375489045	0.0	45.0	45	0.9310908219709535	1		22151.763888888876	20850.0	15906.0	34027.0	6379708.0	4395.03219950089	-0.9783169652067696	-454.816033405235	0.003268185227470151	0.002377210907759071	0.9877455646354298	0.9065258936977173	-0.959091256795576	1.0895944302334462	2.7235412922675746	6.130254897203343	0.9107239595185315	0.9811643835616428
ID266113	266113	5	0.9151870608329773	34.75639491101541	47.91140559691426	0.0	18.0	18	0.9130415344839321	1		22121.619565217392	20976.0	16934.0	32265.0	6105567.0	3618.8504086515695	-0.9783080991547388	-551.3842063325415	0.0011859479254536535	0.0051095878685081505	0.9414122128464584	0.9068350547297183	-0.23254575356261134	1.0381294899622575	2.6189725166482285	6.210461726437644	0.8532828672013244	0.9532871972318342
ID289154	289154	5	0.9231019020080566	30.355606520456387	48.664267011096946	0.0	198.0	198	1.3845321413310878	1		19822.598736176948	19825.0	14066.0	26690.0	1.2547705E7	2257.5826337536896	-0.9808993574909861	-901.8273527754632	-0.0038304425090722608	-0.011816700989419598	1.4940095717904045	1.3124969285827097	-0.7303055604759713	1.1382956708353595	6.022210850441575	12.626001500886503	0.4747163041184917	0.8973087818696885
ID269706	269706	5	0.9476494789123535	36.5677055574868	52.05220579596284	0.0	47.0	47	0.9551539824614003	1		21844.853820598015	20311.0	15692.0	33331.0	6575301.0	4112.121074566468	-0.9789146139865301	-493.2606844394724	0.007874289113008345	-0.006735287274455408	1.0155471967634628	0.920659117921143	-1.0828817682363643	1.1030653767450629	2.8661350772030496	6.667295895333399	0.8102276484896092	0.943661971830986
ID278165	278165	5	0.9340392351150513	36.558506690806055	45.729087460219766	0.0	113.0	113	0.92456821401722	1		22070.64912280701	20586.0	16232.0	33396.0	6290135.0	4087.6287613402715	-0.9781494075941456	-483.4100067013745	-4.941677062136671E-4	0.008236856340608311	0.9767348798483644	0.891722905722526	-1.4916806402752172	1.095334518806553	2.685516282951448	6.68595898618833	0.754936177216468	0.9448160535117059
ID289695	289695	5	0.9668534398078918	28.987660644280293	47.81150258011605	0.0	202.0	202	1.400827705976781	1		19774.90571870169	19973.0	12350.0	27075.0	1.2794364E7	2412.9793760878797	-0.9811300035535356	-852.2078803398239	-0.006911529599981199	-0.003063659682397158	1.491832553467169	1.3543002411252483	-0.5944964251938543	1.101552305881338	6.164804635377041	9.400203181116678	0.8767074572832878	0.9729932483120782
ID289432	289432	5	0.9723796844482422	29.6342476644983	48.26452958876603	0.0	200.0	200	1.4243906809452667	1		19753.04179104477	19904.0	12109.0	26816.0	1.3234538E7	2405.3018906359625	-0.9810346374257648	-849.6060122666183	-0.010787146758246326	0.005542703703400466	1.5049739140291223	1.3645025887925464	-0.7728871872172468	1.102946910024465	6.373942186615748	9.317766967460532	0.922559306990575	0.9759825327510919
ID264090	264090	5	0.9821711182594299	38.18955956573038	48.20452782126832	0.0	1.0	1	1.396500814695293	1		20024.310559006215	20125.0	12789.0	27310.0	1.2895656E7	2558.126281356296	-0.9810698976022327	-811.3580986727891	-0.008909780163562253	0.00879395873775979	1.484562400239205	1.3258980601101855	-0.7717543125498961	1.1196655647236065	6.126779626060913	9.588109710590595	0.837483258276163	0.9505899705014749
ID278427	278427	5	0.934959352016449	36.71673492484624	46.50149146155744	0.0	115.0	115	0.9221103411336735	1		22432.43309859155	21105.0	16483.0	33168.0	6370811.0	4145.228685388254	-0.977639079734983	-473.20220817028445	0.020979310510614826	0.03498360717134817	0.9831698614381988	0.9333895550708001	1.2010233056004638	1.053332829896112	2.671256904457902	6.282677434272107	0.8504249561904493	0.9557823129251705
ID290212	290212	5	0.9564861059188843	27.702872182421984	46.26108097754198	0.0	206.0	206	1.3959590102851052	1		19752.820155038782	19912.0	13392.0	26591.0	1.2740569E7	2307.972390337911	-0.9809910295710812	-883.354319681028	-0.005479998632597027	0.0020976787996950306	1.4984124712531914	1.3155911848581328	-0.49989217754727683	1.1389651196353776	6.12202649989639	9.412334712108395	0.8683810622126596	0.9647940074906368
ID268967	268967	5	0.907335102558136	35.69582011949129	50.75740881518533	0.0	41.0	41	0.9653951014178845	1		22016.970779220777	20713.0	15938.0	33010.0	6781227.0	4224.7565420428955	-0.9785211438013794	-474.8374220101408	-0.0017016459106072512	0.007185208259838294	1.0284401408099004	0.9339695130580787	-1.3793245421348976	1.1011495840399526	2.927925717341754	6.863589813422964	0.7810292096041579	0.9476923076923074
ID265377	265377	5	0.9713556170463562	38.31981194608468	48.10025398388335	0.0	12.0	12	1.407830541458007	1		20030.126717557258	20109.0	12936.0	28057.0	1.3119733E7	2551.399192337055	-0.9810990394395666	-815.0124694539527	-0.015169761926288763	0.010503095015705578	1.518504490758195	1.3213637810805703	-0.8548405569651797	1.149194879184905	6.226595275515745	9.385176818824876	0.888332565653883	0.9703703703703704
ID289955	289955	5	0.9654145240783691	28.46760109910862	47.02934143205768	0.0	204.0	204	1.4126583227723346	1		19756.566009104678	19868.0	12343.0	27082.0	1.3019577E7	2403.793925630392	-0.9809841595350471	-847.9899233945087	0.010796093628783648	0.01573786778100638	1.4911827971891751	1.3875620169678278	-0.5302276587691789	1.0746783055129925	6.269373410996392	9.667786498773193	0.8429074643589368	0.9698529411764705
ID265140	265140	5	0.9844447374343872	38.292307221482524	48.14252506923845	0.0	10.0	10	1.4046028019234764	1		20034.21812596007	20132.0	12909.0	27562.0	1.3042276E7	2572.7942878769927	-0.9810354008918293	-805.635033336149	3.235085805968452E-4	0.00957338320018691	1.48073898459478	1.339510185470516	-0.5556838217508926	1.1054331655377865	6.1980765185286515	10.107629700825639	0.7623741317542556	0.9401586157173757
ID268727	268727	5	0.9301760792732239	35.561571137114946	50.535836670092806	0.0	39.0	39	0.9399855085539522	1		22183.220689655176	21130.0	15861.0	32739.0	6433134.0	4185.28282660453	-0.9783824420515019	-479.7685798563955	-0.0016052601711557884	-8.883919097030563E-4	1.0632216999149318	0.8667838609865001	-1.1757040022694565	1.2266283992699896	2.775825680077248	6.421134374056202	0.8460159217967748	0.95114006514658
ID279729	279729	5	0.9115701913833618	36.89422771887388	47.19482362056321	0.0	125.0	125	0.9503900924994996	1		22254.40067340069	20877.0	16305.0	33062.0	6609557.0	4181.087561915554	-0.9779891264787632	-472.99155175512516	-0.011365176577113636	-8.450912561602957E-4	0.9919985652036707	0.9536534051936791	-0.6224195533330297	1.040208696158542	2.8376163202159543	6.745395340605088	0.7836979679423653	0.9328125
ID286142	286142	5	0.9881832003593445	32.9078082288668	46.23650539829486	0.0	175.0	175	1.1931898392904727	1		20462.663135593226	20054.0	15585.0	28853.0	9658377.0	2903.750998050727	-0.9803826916451406	-704.3507722214023	-0.02420516510134136	0.03430842877375324	1.2989226991411282	1.0627899275947583	-1.4603029189758605	1.2221819810437715	4.4726917208094035	13.196166125052718	0.32276265644626806	0.7675367047308326
ID290494	290494	5	0.9483467936515808	27.679948703293526	46.287267388940045	0.0	208.0	208	1.3916169810722405	1		19758.855799373054	19898.0	13452.0	26475.0	1.260615E7	2339.7048226971924	-0.9809972026562616	-871.9286525909275	0.02183940253393585	-0.026852005893599543	1.5117312968356629	1.348178458414406	2.3946498676154935	1.1213139383740127	6.084001490580264	9.119732442999124	0.9192528429102406	0.9815950920245394
ID285633	285633	5	0.9745062589645386	33.86956477572428	45.13714789987236	0.0	171.0	171	1.0538110900716826	1		20714.28688524589	19840.0	16078.0	29160.0	7581429.0	3247.5100501292595	-0.9800877062689143	-627.9038273660956	0.008717075231199802	-0.0029451930008155508	1.1835438119946378	0.9693318527512522	0.5341364251900705	1.2209892913715652	3.488794604754625	8.643382681680729	0.5868373980877305	0.8907766990291249
ID281026	281026	5	0.894506573677063	36.91653603488036	49.099777023125746	0.0	135.0	135	0.9487968137722212	1		22662.327702702707	21557.0	17209.0	31515.0	6708049.0	3588.7704032859415	-0.9776605836603096	-552.7199243718637	0.005300031655674131	0.0034637286979133713	1.0627955760125225	0.8664967261016924	1.0567808550257634	1.2265430947373164	2.8281100678869233	6.599488799424563	0.8159913963179425	0.9504792332268376
ID271821	271821	5	0.9334034323692322	37.24045891706514	50.19718160979139	0.0	64.0	64	0.950390092499499	1		21949.331081081094	20589.0	16307.0	33666.0	6497002.0	4228.709251141737	-0.9786033036629189	-474.79202281659497	0.007047907977460912	0.00567498082865497	1.0249901032343725	0.9115515147273082	-1.0071599848233628	1.1244456146189385	2.837616320215951	6.583243857029842	0.822779859377671	0.9506369426751582
ID272072	272072	5	0.900625467300415	36.106392071842166	49.07563473200255	0.0	66.0	66	1.0083222979556314	1		21064.375739644973	20186.0	16189.0	30495.0	7119759.0	3398.655076675314	-0.9796322522892554	-596.1994425266607	0.011508784522838184	4.6752683916080135E-4	1.1706392770579606	0.8928984518072903	-0.6426278507301227	1.311055332987198	3.1941007825546435	8.065170776860814	0.6170656104717239	0.9093369418132611
ID275912	275912	5	0.9157685041427612	31.94619788558799	46.2170400510766	0.0	96.0	96	1.3992066897663247	1		19836.072755417958	19895.0	14193.0	27105.0	1.2814103E7	2390.904710728496	-0.981017783992814	-857.538031164622	0.041524381893012344	0.005013303829923315	1.4666725943626795	1.3271099098032617	2.4936805976911627	1.1051628682209955	6.150545256883484	10.9656072600983	0.6427737136196114	0.9275985663082441
ID264905	264905	5	0.9814175963401794	38.2605914216167	48.14921508195283	0.0	8.0	8	1.3883515475980688	1		19991.37578616353	20135.0	13099.0	27314.0	1.2714515E7	2572.0984904138386	-0.9810485714423028	-804.699332507675	-4.7054022898035673E-4	0.002571001227868366	1.4743713540307195	1.3250386196810091	-0.6766878911709749	1.1127006655743068	6.0554827335931725	9.622091585205323	0.821901289005721	0.9437037037037037
ID287433	287433	5	0.9350677132606506	34.48888272956168	45.61664110205816	0.0	185.0	185	1.3937896865030963	1		19941.979876161004	20090.0	13662.0	26250.0	1.2882519E7	2264.12821586786	-0.9808743522582246	-903.4299387432083	-0.009674983764864286	0.019869147956649336	1.4911261072969009	1.332017296218274	-0.992909928528635	1.1194495082986928	6.103013995238346	9.218160811232659	0.9025383602115036	0.9771689497716892
ID286410	286410	5	0.9486051797866821	33.04848523123356	46.27202627763999	0.0	177.0	177	0.9188229497742658	1		22093.729241877252	20849.0	16427.0	32344.0	6119963.0	3868.8389285010694	-0.978236443366479	-513.3721940876371	0.0070479795944519835	0.0011038825248820931	0.9645164712065164	0.8999014860435247	0.7254425565632706	1.0718022874337898	2.652244399799839	6.141249856159712	0.8837102069129931	0.9653979238754329
ID276180	276180	5	0.9610921144485474	32.00581863565937	47.109206464253106	0.0	98.0	98	1.401367628026499	1		19850.787136294024	19886.0	13974.0	26792.0	1.2962564E7	2410.1689104733277	-0.9810038043615102	-850.676246068897	0.0034762618075410904	0.0023093726670307983	1.465970845572672	1.3563430496682962	-0.8153966672719084	1.0808260092689577	6.169557761541559	10.275227563923291	0.7343126346847022	0.9460641399416906
ID287700	287700	5	0.9678916335105896	34.399506902111206	46.212234923670806	0.0	187.0	187	1.4035252392010595	1		20001.748079877136	20167.0	13397.0	26417.0	1.3021138E7	2486.985933177596	-0.9810467119952948	-832.5872280531539	-0.00595687903291775	-0.006179294364727829	1.4962836704764229	1.3511205199047	-1.309493413756779	1.1074390836592147	6.188570266199618	9.280066019695623	0.9030214337342108	0.9796839729119639
ID270549	270549	5	0.9479643702507019	36.90625870862206	52.588844381832835	0.0	54.0	54	0.9503900924994995	1		21781.734899328854	20349.0	16413.0	32129.0	6490957.0	3793.4934895701253	-0.9790082353665109	-535.5752725185392	-0.01685489962689658	0.03689878624842806	1.0395701490898597	0.9124050617414846	2.024589354432046	1.1393735005214223	2.8376163202159534	7.2375023430779075	0.6807475744871476	0.9255813953488359
ID291286	291286	5	0.9514496326446533	27.348476003407256	44.28491135973395	0.0	214.0	214	1.396500814695294	1		19736.189735614305	19951.0	13664.0	26136.0	1.269037E7	2322.5146287385237	-0.9810743101769622	-881.0185136968431	0.026445914851297925	0.011571573057410741	1.492277346236323	1.3440711048345064	-0.524795439617346	1.1102666673427706	6.126779626060921	9.298029389582776	0.8905540731735431	0.9750378214826022
ID271575	271575	5	0.9462975263595581	36.871091745421694	51.74101009453189	0.0	62.0	62	0.9519807046458955	1		21877.322259136225	20584.0	16161.0	33466.0	6585074.0	4047.0299413029898	-0.9787520328209244	-498.01569816695064	6.148617322828931E-4	0.013460226001344704	1.0014414732960732	0.9456495739349869	2.6732085896965128	1.0589984925694282	2.8471225725449854	6.369557022633572	0.881855785905265	0.9692556634304209
ID285392	285392	5	0.9899234771728516	34.19106444140074	44.98612901279747	0.0	169.0	169	1.0659447703242517	1		20619.442666666666	19800.0	16042.0	29437.0	7732291.0	3346.400169979666	-0.9802504778319655	-611.6592030627777	-0.0084809454725676	0.005625260524754866	1.1636615464338287	1.0215764870181003	0.32079855670741386	1.1390841128601767	3.5695977495514	8.074564528021087	0.6880039379811567	0.9103030303030304
ID291024	291024	5	0.9326889514923096	27.33776107088275	44.28434229741773	0.0	212.0	212	1.3997472370879263	1		19721.450617283972	19878.0	13838.0	26026.0	1.27795E7	2307.764272133047	-0.9810193003894204	-883.3701954119518	0.01360042116548203	0.0033362606172779607	1.492756907965288	1.3361524613262048	-0.5560764509957659	1.117205521953419	6.155298383048011	9.341677668158361	0.8863581014269907	0.9685863874345542
ID291792	291792	5	0.958129346370697	27.370420019542973	44.269469157577696	0.0	218.0	218	1.4002875757442572	1		19711.783950617293	19899.0	13857.0	26260.0	1.2773236E7	2298.00765053249	-0.9810498339574906	-888.1421976913805	0.0047533573347983814	0.010886615913208084	1.521461118770914	1.3277201864081418	-0.715527982551623	1.14592000208033	6.160051509212531	9.408251327829522	0.8745333722163857	0.9751693002257334
ID290769	290769	5	0.954514741897583	28.022387493537348	45.430053304853985	0.0	210.0	210	1.3932468277925325	1		19759.381846635355	19875.0	12595.0	27108.0	1.2626245E7	2430.3790843123725	-0.9810729730874219	-842.8460246204932	4.7132312908311453E-4	0.013693351847792109	1.5279146727370763	1.3194415497959826	-0.7021865256779635	1.1580010292788858	6.098260869073829	9.579573333176608	0.835071245833095	0.9567486950037286
ID267730	267730	5	0.9091811776161194	33.525492074787586	49.38416157540701	0.0	31.0	31	0.9212895930038587	1		22534.50537634409	21348.0	17267.0	32864.0	6287127.0	3819.8835492730614	-0.9777119780943435	-517.5678747692966	-0.009145642922183493	0.005467671194904381	0.9713721162653174	0.9006408881610923	-0.5078100840631131	1.0785343293136984	2.6665037782933867	6.587548894707983	0.7721547795580588	0.9428571428571432
ID291538	291538	5	0.9490904211997986	27.354212137827346	44.270792748211086	0.0	216.0	216	1.3948747701135344	1		19733.11956521741	19931.0	13621.0	26124.0	1.2708129E7	2340.269787385709	-0.981013726166417	-871.3550664790496	-0.0037742826683445536	0.0035599955848196765	1.4747428169016952	1.3373564095346302	2.5086568477768805	1.1027298380503312	6.11252024756737	9.231606588125262	0.9013129227791356	0.9786910197869104
ID271315	271315	5	0.9410415887832642	36.20920251968173	52.64749563349628	0.0	60.0	60	1.1063409701314448	1		20442.70270270271	19913.0	15781.0	29955.0	8320180.0	3448.2432433898584	-0.9805301610305055	-597.1301666126817	-0.004178794361743116	-0.0014385962325165415	1.173509628697549	1.0637636613907546	2.35681669269369	1.1031676219916307	3.8452790670933177	7.41755257246736	0.8782465684903273	0.9596678529062869
ID288211	288211	5	0.9520778059959412	33.55544467658024	46.374844360164445	0.0	191.0	191	1.4158676983350555	1		19942.121804511284	20006.0	13261.0	26415.0	1.3261511E7	2470.3195336014983	-0.9810221099273504	-834.601376182597	0.006790082506278035	-0.0015278415691523557	1.4928231316229958	1.3678884022808329	-1.3341187999575361	1.0913340073165658	6.297892167983479	9.699577621056761	0.8412003384535132	0.9573699421965319
ID266718	266718	5	0.9240357875823975	32.35013266528998	47.866753042804184	0.0	23.0	23	1.0357092436330577	1		20663.082386363643	20146.0	15968.0	27953.0	7273405.0	2826.327937196561	-0.9803518868395693	-729.5644940667356	0.008644256780083551	0.006142745712177886	1.077105678337929	0.9672688442537452	0.33195890760360247	1.1135535737935647	3.3699664506417255	10.135501660281395	0.41223507704840684	0.8688725490196072
ID276446	276446	5	0.917414128780365	32.75878583756193	46.800258561885656	0.0	100.0	100	1.034247409109674	1		20791.281249999996	20038.0	16124.0	28316.0	7318531.0	2961.6901875157237	-0.9801090804766176	-691.8169129124692	-0.023772103438247757	-0.03910084532400838	1.147799721245285	0.9496481805613864	0.6059016624669065	1.2086578427041907	3.3604601983126976	8.107477714057591	0.6424466854947992	0.9006369426751583
ID284638	284638	5	0.8898195028305054	34.97698646194429	46.00294156984938	0.0	163.0	163	0.886131986863446	1		22696.064638783264	21524.0	17156.0	31634.0	5969065.0	3638.4487844237387	-0.9770498252709313	-531.1228723115167	-0.016805039637821883	0.012695780127745858	0.9463386802027524	0.8806552372546435	1.4539678271328575	1.0745847411898335	2.466872479383723	6.044476647939569	0.8484752057797046	0.9611111111111117
ID281567	281567	5	0.9423089027404785	38.24242046483775	48.88000598779989	0.0	139.0	139	0.9237496497009071	1		22175.42807017542	20992.0	17532.0	31825.0	6319997.0	3503.0187181992565	-0.978183027018962	-567.6559298185973	0.0010101660242874191	0.014046897789856103	1.0647845061219599	0.8432189875967444	-1.415829711232666	1.262761538561529	2.6807631567869348	6.1267087830384614	0.8974573828252171	0.9674099485420241
ID285144	285144	5	0.9706658720970154	34.73122211171657	45.08470195144621	0.0	167.0	167	1.0291146359424521	1		20901.65804597702	20051.0	16269.0	29125.0	7273777.0	3155.259554127366	-0.9800980188195058	-652.452415987953	-0.003537712602675652	0.015501329643828375	1.1136938737895739	0.9652581728123976	0.5180826487667307	1.1537782379450783	3.3271883151610933	7.592399641442877	0.7253191203517279	0.9020618556701032
ID270809	270809	5	0.9517211318016052	36.74892567291432	52.58860779345538	0.0	56.0	56	0.9163496668229606	1		22170.179856115108	20702.0	16772.0	32702.0	6163310.0	3857.113369028997	-0.9784733251437504	-522.5271338418299	0.014507534809427524	0.016490785033568787	1.0371535622737862	0.8869428970869732	2.1597490779168367	1.1693577632564134	2.637985021306293	6.519793448794185	0.7798561741557787	0.9312080536912757
ID271065	271065	5	0.9401639699935913	36.845808777177986	53.06866444664877	0.0	58.0	58	0.8835672000460543	1		22486.204633204645	21105.0	17506.0	32505.0	5823927.0	3720.685206208579	-0.9779213534506405	-535.3708353348868	-0.006154425840800902	0.0019344671884971613	0.9213512398160016	0.899055755484198	2.8839848718754286	1.024798778269092	2.4526131008901704	6.153558834714096	0.8139283828617364	0.9280575539568333
ID272858	272858	5	0.8954349756240845	34.36048359984104	47.99039118348353	0.0	72.0	72	0.9188229497742663	1		22085.071684587816	21243.0	16995.0	30652.0	6161735.0	3301.0162456182557	-0.9784870792924619	-608.6068918747919	-0.004243960263444406	1.2125415135977769E-4	1.0439476858675218	0.8222639943398924	-0.632148451281278	1.2696016036864115	2.6522443997998417	6.369148425529266	0.8216004446725874	0.9505962521294711
ID287962	287962	5	0.960585355758667	34.0465279622412	46.217681265896566	0.0	189.0	189	1.4153333077901347	1		19985.472809667637	20060.0	13530.0	26494.0	1.3230383E7	2463.674201343178	-0.980937809289197	-834.8910608814489	2.153184149747525E-4	0.014406898503592594	1.479472856749966	1.3805940397731338	-1.2394550769005488	1.0716204866371004	6.293139041818964	9.481992584960851	0.879585311960382	0.9735294117647061
ID264667	264667	5	0.9770625829696655	38.158938614343406	48.12448374335067	0.0	6.0	6	1.3828920237073867	1		20035.447949526784	20140.0	13090.0	27241.0	1.2702474E7	2591.5555323136145	-0.9809323374536822	-795.4449471502285	-0.006941493971977404	0.012472262270231124	1.4591259633072908	1.327300317312134	-0.7523382090099318	1.0993186276502307	6.007951471948018	9.30891359687323	0.8712409531937954	0.9648854961832062
ID292068	292068	5	0.896678626537323	27.83145169862221	43.79438716885668	0.0	220.0	220	1.394874770113535	1		19718.520995334366	19863.0	14297.0	25984.0	1.2679009E7	2218.7176744928133	-0.9810129175465008	-918.3723073129111	-0.007632635102642023	-0.02523141502781017	1.4643652292083782	1.3603303848981514	-0.6533283340453531	1.0764776303353807	6.112520247567374	9.565268325175516	0.8395293041717332	0.9525925925925925
ID274149	274149	5	0.9341168403625488	36.033680079228255	47.737190902579854	0.0	82.0	82	0.9832527365615954	1		20377.795597484273	20347.0	15339.0	25349.0	6480139.0	2542.6732161783552	-0.9808331370307258	-820.2396158086214	0.003383391396220917	-4.0986809719353846E-4	1.0600688145699837	0.9269488497867484	0.22944428919251192	1.1436109067009044	3.0372476191256226	7.720696932873587	0.6402904940523071	0.9012693935119891
ID284133	284133	5	0.9201686382293701	35.84121789419668	46.24104124846635	0.0	159.0	159	0.9105525479330892	1		22519.750915750912	21314.0	17066.0	31697.0	6147892.0	3672.0069099271127	-0.977662227848405	-536.8328311768765	-0.0037422066172622167	7.690973703728117E-4	0.9623924036001471	0.8887735109948125	1.275890130667755	1.08283200578619	2.6047131381546804	6.223682118401732	0.8450355109629657	0.9547038327526132
ID267494	267494	5	0.9238147139549255	32.805069074382565	49.50632576712655	0.0	29.0	29	0.9022063356366974	1		22536.619402985056	21361.0	17530.0	32269.0	6039814.0	3680.893010226014	-0.9777869917059832	-539.0169821570088	-0.004715781154048606	0.013334510340893661	0.9276030870688036	0.9104626662589674	0.19453605087468107	1.0188260556363777	2.5571818765095182	6.266900199663084	0.8182121506441927	0.9488536155202817
ID277479	277479	5	0.9361177682876587	35.63724394889628	45.35245347234292	0.0	108.0	108	0.9716436786338927	1		21466.414790996776	20290.0	16635.0	30698.0	6676055.0	3371.425615705043	-0.9791675634785049	-598.5395895800683	-6.257649581971298E-4	0.02003307308324789	1.067257586494407	0.9320082684536292	-0.7536463062883797	1.1451160066049424	2.965950726657887	7.029892334901049	0.7541824957898193	0.9397590361445769
ID281831	281831	5	0.9019647836685181	36.830986219113754	48.08978028124318	0.0	141.0	141	0.96461118322006	1		20521.885245901623	20410.0	15529.0	26147.0	6259175.0	2804.7885023133626	-0.9807272349579239	-744.6485377716454	-0.02857741017748642	-0.02210953495096267	0.9496883141785822	0.8723982671477569	-1.4979278593476928	1.0885949112250297	2.9231725911772415	11.083630601533693	0.29901999908063287	0.8092105263157892
ID266976	266976	5	0.9264647364616394	33.109366689077994	47.50009143519865	0.0	25.0	25	0.9970051909733781	1		20886.593272171252	20406.0	16515.0	27116.0	6829916.0	2684.2163523251193	-0.9802088607476223	-770.7755275178305	0.02210011742294184	0.013572768841359276	1.0813641223143928	0.8873116207291597	0.4304794779376062	1.2186971262990651	3.122803890086907	8.501168499435458	0.5429968711592488	0.8771695594125506
ID270304	270304	5	0.9536116123199463	35.68085748663241	52.831119231456334	0.0	52.0	52	1.0098216627956715	1		21071.2619047619	20082.0	15503.0	31517.0	7079944.0	3844.313139338507	-0.9799052659662907	-534.5688078288155	-0.009448339071523296	-0.0027237605464410374	1.1045356760599139	0.9485136531521534	-1.1300082810237997	1.1644910670386868	3.203607034883679	7.680569486379037	0.6824365166133042	0.8915343915343911
ID275680	275680	5	0.9810386896133423	32.425565650398255	46.190963701701456	0.0	94.0	94	1.3986659335375238	1		19849.199381761962	19979.0	13150.0	27089.0	1.2842432E7	2469.744139892253	-0.9810479709544163	-832.0617478758397	0.009679275731275683	0.005483381168524902	1.481079829872983	1.3714184782313343	-0.28993636703902814	1.0799619907288072	6.145792130718973	9.750340176282664	0.8123593720372274	0.9656460044809558
ID284386	284386	5	0.9014176726341248	35.17767163210006	46.24833735833548	0.0	161.0	161	0.8766910861926633	1		22746.551181102346	21519.0	17963.0	31624.0	5777624.0	3609.6240083365838	-0.9773835306968652	-544.6578870597789	-0.010126183093647784	-0.005014881797117285	0.9516010385166415	0.838621246822083	1.1834447495922626	1.1347208792082124	2.414588091574049	5.687694287317565	0.9379515993277603	0.9921874999999998
ID276707	276707	5	0.9366732835769653	33.28718531933563	46.719146243789524	0.0	102.0	102	1.0645244568748675	1		20614.52278820377	19731.0	15687.0	31129.0	7689217.0	3564.607546396765	-0.9801658848102259	-571.5816931458481	0.008228407622869882	-0.013179677556065821	1.121551436445505	1.0238451373440562	-0.35451182111748214	1.0954307399993202	3.560091497222364	8.915644073231272	0.562814890348054	0.9269801980198025
ID282094	282094	5	0.8931053280830383	36.5693168519301	48.50904735340212	0.0	143.0	143	0.8601400389990174	1		22121.38524590162	21457.0	17784.0	28924.0	5397618.0	2794.3735222477026	-0.9784457563507024	-718.7234639851841	-0.0166587101346006	0.022222355532477554	1.0080755142975182	0.7768882740953407	1.2265322612325804	1.2975810652714344	2.3242786944482474	6.911000972725185	0.6115277328041311	0.8858695652173911
ID283880	283880	5	0.9389821290969849	35.53200314493953	45.09595359188536	0.0	157.0	157	0.9693051826354118	1		21513.180064308675	20306.0	16603.0	30358.0	6690599.0	3236.3217631392936	-0.9790917431812147	-622.5704114450514	-0.0032557308077286887	0.0074899696766600535	1.06247466483869	0.9095383104140602	1.1193672017779464	1.1681472376408277	2.951691348164334	7.004977872656474	0.7559050918259174	0.9310344827586203
ID288488	288488	5	0.9616212844848633	33.27828405438417	46.741873786575454	0.0	193.0	193	1.429691743855353	1		19956.066765578642	20151.0	13167.0	26132.0	1.3450389E7	2416.853297227675	-0.9810621480999296	-855.500875406394	-0.0017658089780675666	-0.0011459800088679639	1.4942649749515582	1.3845908668688516	-0.9055016365437774	1.0792104806604181	6.4214734482608975	9.477323191178414	0.8984070953942435	0.9677650429799426
ID273385	273385	5	0.9487075805664062	34.464945115125445	49.15915882409811	0.0	76.0	76	0.9294644612149825	1		22168.22648083624	20985.0	16882.0	33122.0	6362281.0	3987.635910513997	-0.9781350190459316	-497.38782607934905	-0.014133298488746735	0.0024815648571342433	0.9840974709068289	0.904396281715836	-0.7415628498443289	1.0881264007850435	2.714035039938544	6.389797614182129	0.8353165934804875	0.9453642384105955
ID273897	273897	5	0.8970721960067749	34.94765166100022	48.78347577219165	0.0	80.0	80	1.0195137871952435	1		21145.311764705897	20225.0	16342.0	29748.0	7189406.0	3250.172296296521	-0.9797470447881153	-629.4529367717405	0.002012449455659662	-0.004324528049331378	1.0768641121983429	0.9782088553546618	-0.2230040072914662	1.1008529582447015	3.2653976750223794	8.893194533083935	0.5188363059338613	0.8685208596713027
ID267242	267242	5	0.9302451014518738	32.97364203210147	48.45028371293589	0.0	27.0	27	0.9188229497742658	1		22079.42293906811	20854.0	17030.0	32209.0	6160159.0	3549.4808335002426	-0.9781336304100609	-556.5118106947177	-0.036773693810882274	-0.001367120250097945	1.0442594717550564	0.8573989468366254	2.8020331056490977	1.217938831868004	2.652244399799839	6.551135402269189	0.7765872456558635	0.9238410596026486
ID276970	276970	5	0.9448269009590149	34.30579608727731	45.76196241212391	0.0	104.0	104	0.931090821970954	1		21935.7972027972	20633.0	16641.0	32497.0	6273638.0	3706.839670756466	-0.9784213294572366	-536.637284318341	-0.0038135240129729174	0.01198159680084923	1.0079976565233646	0.8952850270477621	-0.39893175432899036	1.1258958053250112	2.7235412922675772	6.710261849472886	0.7600897794603056	0.9124203821656051
ID274421	274421	5	0.9157261848449707	36.051664408700404	46.865637892069444	0.0	84.0	84	1.408367778852667	1		20080.438650306736	20154.0	13747.0	26548.0	1.3092446E7	2326.8456039755656	-0.9810318134929893	-892.6740380325018	0.004794801581421335	-0.001931939309477198	1.5015857661931906	1.33984939093514	-0.8138462193282737	1.12071235494996	6.231348401680276	9.778123343127415	0.8189942928093672	0.9625550660792955
ID275189	275189	5	0.9524982571601868	34.48017931745451	45.42053271757273	0.0	90.0	90	1.4212005522349958	1		20030.31838565023	20152.0	14003.0	27262.0	1.3400283E7	2481.34953538237	-0.9809970132423161	-833.4426522270096	-0.0031918462511547462	0.014636314772060125	1.4841085200908897	1.398518876707467	0.05267684481226986	1.061200206024338	6.345423429628658	9.654732255592547	0.8554408846629687	0.9666908037653879
ID266230	266230	5	0.9337103962898254	34.15704857676085	47.65761097824297	0.0	19.0	19	0.8996873739903578	1		22160.951851851867	20959.0	16842.0	32072.0	5983457.0	3598.724728880088	-0.9778980720909777	-544.9205792026571	0.0026095494133590315	0.003329587693138632	0.9495194836600135	0.9087264015684169	2.538358274685617	1.0448903894738721	2.5429224980159755	6.258008507811792	0.8159634202382305	0.9304347826086952
[truncated: 1,203 more rows]
