# Supplementary material for: Adhesion pilus retraction powers twitching motility in the thermoacidophilic crenarchaeon Sulfolobus acidocaldarius
Source: Nat Commun. 2024 Jun 14;15:5051. doi: 10.1038/s41467-024-49101-7 (PMC11178785; doi:10.1038/s41467-024-49101-7)
Supplement: Supplementary file 15 — Source Data [file 41467_2024_49101_MOESM15_ESM.zip › TWITCHING FULL TRACK DATASET/Figure 1/MSD data/flaJ_100X_1sec_interval_5min_total__10_spots.csv]

LABEL	ID	TRACK_ID	QUALITY	POSITION_X	POSITION_Y	POSITION_Z	POSITION_T	FRAME	RADIUS	VISIBILITY	MANUAL_SPOT_COLOR	MEAN_INTENSITY_CH1	MEDIAN_INTENSITY_CH1	MIN_INTENSITY_CH1	MAX_INTENSITY_CH1	TOTAL_INTENSITY_CH1	STD_INTENSITY_CH1	CONTRAST_CH1	SNR_CH1	ELLIPSE_X0	ELLIPSE_Y0	ELLIPSE_MAJOR	ELLIPSE_MINOR	ELLIPSE_THETA	ELLIPSE_ASPECTRATIO	AREA	PERIMETER	CIRCULARITY	SOLIDITY
Label	Spot ID	Track ID	Quality	X	Y	Z	T	Frame	Radius	Visibility	Manual spot color	Mean intensity ch1	Median intensity ch1	Min intensity ch1	Max intensity ch1	Sum intensity ch1	Std intensity ch1	Contrast ch1	Signal/Noise ratio ch1	Ellipse center x0	Ellipse center y0	Ellipse long axis	Ellipse short axis	Ellipse angle	Ellipse aspect ratio	Area	Perimeter	Circularity	Solidity
Label	Spot ID	Track ID	Quality	X	Y	Z	T	Frame	R	Visibility	Spot color	Mean ch1	Median ch1	Min ch1	Max ch1	Sum ch1	Std ch1	Ctrst ch1	SNR ch1	El. x0	El. y0	El. long axis	El. sh. axis	El. angle	El. a.r.	Area	Perim.	Circ.	Solidity
			(quality)	(�m)	(�m)	(�m)	(sec)		(�m)			(counts)	(counts)	(counts)	(counts)	(counts)	(counts)			(�m)	(�m)	(�m)	(�m)	(radians)		(�m^2)	(�m)
ID504839	504839	1	0.9019272923469543	8.800412151875989	37.4750675101588	0.0	203.0	203	0.9495937872968437	1		22295.24414715719	21036.0	16326.0	33114.0	6666278.0	4084.8986068336626	-0.9778545606924453	-482.0043000399885	-0.0030841597912978722	0.009505678216452176	1.0114703378590195	0.9125407282636748	-1.4619648166541555	1.108411171722255	2.832863194051439	6.428624595018604	0.8613890265627233	0.9612903225806454
ID456965	456965	1	0.9581584930419922	7.174418674201144	41.344419097799076	0.0	7.0	7	1.4180032466050232	1		19855.13574660633	19846.0	14711.0	26547.0	1.3163955E7	2313.8430463573904	-0.9808293319527658	-878.0619500180654	0.02732088756264448	-0.005634994130441136	1.4443260324523	1.3457520125117084	-1.2727012086109089	1.0732482797901326	6.316904672641547	13.774432006366776	0.4183760235783045	0.8949494949494942
ID494340	494340	1	0.986470103263855	11.053534973514363	37.18465405440468	0.0	159.0	159	1.4543479410804818	1		19733.779369627468	19685.0	13589.0	27368.0	1.3774178E7	2492.332699897214	-0.9810646451569875	-820.4619135629471	0.04052135183007982	0.015276042372410478	1.5168999175009252	1.390129388374401	-0.3624716537948653	1.091193330769568	6.644870377993134	11.581151354867282	0.62257675660151	0.9452332657200817
ID485123	485123	1	0.9172784090042114	11.114756632642118	36.29658200657245	0.0	121.0	121	1.0023024095386446	1		20860.840361445804	20184.0	15588.0	28895.0	6925799.0	3196.956421999936	-0.9797868896667765	-632.5917973615966	0.013940745695470328	9.640607130704467E-5	1.1009878200784182	0.9577740919561699	1.3624254550587522	1.1495276697553458	3.1560757732385207	7.877449623774979	0.6391253100747853	0.8556701030927834
ID490754	490754	1	0.9464942216873169	11.605781938140087	34.28961492035221	0.0	144.0	144	0.9832527365615952	1		21428.482866043614	20350.0	15885.0	32957.0	6878543.0	4017.2742438731716	-0.9789978677381733	-497.2883627052149	0.01352547984391402	0.005879789313554229	1.0572052691571587	0.9422812538153426	2.5893299905999783	1.1219636015005958	3.0372476191256212	6.900611067973568	0.8015211071769542	0.9438700147710491
ID462848	462848	1	0.9664502739906311	10.865332275353985	36.02324007895155	0.0	31.0	31	1.3395442954433658	1		19904.426644182127	19770.0	14526.0	27448.0	1.1803325E7	2531.485812859279	-0.980934771768704	-809.1001669398775	-0.020172307988956147	-0.0015640493201115658	1.5030078814085661	1.2075301809535046	-1.201932855767115	1.2446959132911632	5.63720763111579	10.098455206715258	0.6946467502678945	0.9165378670788253
ID469263	469263	1	0.9582566618919373	11.104737546055572	37.313633696015984	0.0	57.0	57	1.404064123935526	1		19885.76461538463	19832.0	14399.0	26929.0	1.2925747E7	2430.8960711559444	-0.980848909481689	-837.9430494928147	0.0400807848796868	-0.03423885471252862	1.4164881568716337	1.303507560416279	-1.5413608392550093	1.0866742931811413	6.193323392364134	14.44217580740382	0.3731370442287997	0.8833898305084746
ID462350	462350	1	0.885883629322052	6.373173991276701	40.298028737759346	0.0	29.0	29	1.4755201058309082	1		19652.81703910615	19699.0	14627.0	26898.0	1.4071417E7	2169.1676232295426	-0.9811015767502569	-940.697729000374	0.006765450510879175	-0.03128063707599119	1.638004957807989	1.3533012111840883	-1.3977810546911458	1.2103772199943539	6.839748550738296	12.427537991952217	0.5565187501743059	0.889369592088999
ID504588	504588	1	0.9260922074317932	8.578518787355078	37.44741590487614	0.0	202.0	202	0.9464018663754771	1		22163.289115646254	20716.0	16581.0	33097.0	6516007.0	4048.4583938381793	-0.9782564294271895	-492.6022323868432	-0.0025373673274091554	0.018754780051840215	1.0138894196246204	0.9246730061979919	-1.4851288993445502	1.096484284529363	2.8138506893933757	6.268478566932447	0.8998841911301914	0.9720853858784898
ID469513	469513	1	0.9729449152946472	11.137505228332005	37.364581470515056	0.0	58.0	58	1.3992066897663253	1		19884.827371695188	19790.0	14477.0	26868.0	1.2785944E7	2433.1775488385024	-0.9809675047798937	-842.4359897754597	0.022920969546554336	-0.014124462279344059	1.4166834755226758	1.328892963574215	-1.1833566557786652	1.0660628917112616	6.1505452568834915	13.7863007505327	0.40665675009407654	0.8911845730027546
ID484105	484105	1	0.9020122289657593	11.179976859743194	36.92679373921842	0.0	117.0	117	1.0015473793678098	1		20948.430722891575	20047.0	15632.0	30141.0	6954879.0	3471.910161192484	-0.9795057575143128	-576.7507053942699	-0.0017228523373493175	-0.0012376969259187073	1.100733721435183	0.9297531901800418	1.3924899135238153	1.183898837950781	3.151322647074001	6.907917865951409	0.8298668262313822	0.9525862068965519
ID456713	456713	1	0.9634660482406616	7.179392403581333	41.31420218385127	0.0	6.0	6	1.3948747701135344	1		19974.88473520249	19925.0	14761.0	26757.0	1.2823876E7	2337.6689522297725	-0.980880152620778	-876.7237963608483	0.06646551690355738	-0.0719848810274999	1.329725395576939	1.2626423203823987	-0.8999662586385584	1.053129119871591	6.112520247567371	17.114363541741287	0.26224587685829265	0.8671611598111937
ID483848	483848	1	0.8916683197021484	11.051980677175901	36.22604391137455	0.0	116.0	116	1.0030568713764023	1		20873.122388059703	19995.0	15364.0	29937.0	6992496.0	3486.1111425412073	-0.9794834237624349	-571.7002584579349	0.004356808885588831	0.0021697317887609444	1.1373291344205902	0.9009577843381813	-1.3617677019850238	1.262355633295339	3.1608288994030347	7.511992342989888	0.7038831652173942	0.9047619047619045
ID468247	468247	1	0.9670009016990662	11.10513080396429	37.272380918262286	0.0	53.0	53	1.3992066897663251	1		19928.3519379845	19795.0	14196.0	26988.0	1.2853787E7	2460.2691960945403	-0.9809482321005669	-834.1219651248347	0.013645200535944197	-0.03068655308163238	1.4376092811227896	1.3099413400761433	-1.0598961160781344	1.0974608077024468	6.15054525688349	13.95502406275406	0.3968828229810193	0.8850889192886454
ID469015	469015	1	0.9637410044670105	11.094717224114541	37.29325030154967	0.0	56.0	56	1.3965008146952929	1		19892.95968992247	19756.0	14424.0	26476.0	1.2830959E7	2442.869309687091	-0.9808925237715094	-836.0788960928307	0.005314741076776164	-0.013162014644845718	1.4531080577154827	1.2949573194244024	-1.0173382935941677	1.1221281473287297	6.126779626060912	13.946996835250344	0.395804492069577	0.8976323119777161
ID483095	483095	1	0.9481744766235352	11.637182798103805	36.01010245045294	0.0	113.0	113	1.4164018872611883	1		19899.984848484837	19750.0	14970.0	28565.0	1.313399E7	2517.8714207489047	-0.981009370331381	-816.5503774598612	-0.0012818061125784014	-0.07283183361661047	1.4207273583991757	1.3577882329217148	1.347184995678161	1.0463541544634154	6.3026452941480064	15.393953208779203	0.3342199777211655	0.8804780876494025
ID490258	490258	1	0.9438557028770447	10.750075820195642	34.848021652989	0.0	142.0	142	0.955945656018331	1		21803.269102990034	20576.0	15918.0	32779.0	6562784.0	4143.09956481966	-0.9784119964931952	-477.01883741131564	-0.005757885344359011	-0.0029823985364562395	1.0197431831745731	0.8984896383125316	-0.7028129737093652	1.134952635725182	2.870888203367566	6.743073170853449	0.7934332569647214	0.9695024077046542
ID490514	490514	1	0.9337289929389954	11.446010244580059	34.17782974948543	0.0	143.0	143	0.9700853076571737	1		21532.22829581994	20338.0	15598.0	32396.0	6696523.0	3964.874947704997	-0.9788673174358924	-503.10504946937283	0.0031439243686819775	0.0068381915045591405	1.0517321290533899	0.9385252126881101	2.5132519719880353	1.120622136555111	2.9564444743288507	6.9976632671896715	0.7587059862615069	0.9297458893871453
ID494097	494097	1	0.9805647730827332	10.180799373525579	37.08488055318437	0.0	158.0	158	1.434973223768513	1		19776.799120234602	19669.0	14844.0	28515.0	1.3487777E7	2559.783453086463	-0.9809520805917126	-795.7616736067832	0.058585430810472745	0.0025755462502976057	1.4571799930197074	1.3615209378028144	-0.768940316596982	1.0702589674245222	6.469004709906047	12.956935130739469	0.4842200435446967	0.9140362659503021
ID483344	483344	1	0.9483060240745544	11.178696424335381	36.27301268520233	0.0	114.0	114	1.3378490267251872	1		20019.379018612537	19782.0	14991.0	27620.0	1.1831453E7	2605.69949784133	-0.9808022031362019	-785.0301001454745	0.009167870283502785	-0.09853515368124677	1.3344289054760805	1.2500303397772075	1.055289123483756	1.067517213793319	5.622948252622242	17.4684496486431	0.2315608984690151	0.8226703755215581
ID475423	475423	1	0.9295880198478699	15.48595758913853	38.27426245056383	0.0	82.0	82	1.0814451111579322	1		19854.12919896639	19426.0	14918.0	26412.0	7683548.0	2922.4652759209757	-0.9806675078329044	-689.2319842783842	0.010581802290875039	-0.008939177922702178	1.1141035798321495	1.0765270187279268	0.046410648856812564	1.0349053581104029	3.6741665251707407	7.253325518406841	0.87759545077401	0.960248447204969
ID468510	468510	1	0.968806803226471	11.106530615869088	37.28172759132757	0.0	54.0	54	1.411050897647782	1		19915.654545454538	19804.0	14262.0	26779.0	1.3144332E7	2416.457363588276	-0.9809913876252973	-850.6682493680156	0.035334292463220965	-0.023625285366901158	1.4365674410027773	1.3232037108941397	-1.4093876446007867	1.085673679098159	6.255114032502841	13.733899677356218	0.41673248341966745	0.8952380952380949
ID456477	456477	1	0.9461593627929688	7.1679223066419535	41.409661195132685	0.0	5.0	5	1.361390698640249	1		19983.596122778654	20057.0	14395.0	26212.0	1.2369846E7	2296.946916580817	-0.9806877644781754	-883.5901962642166	0.04203256294769184	-0.11051102403589444	1.269034026754982	1.2404992834783646	-0.9960820342108964	1.0230026277779105	5.8225795515318985	16.829190449875956	0.25834427652897285	0.880661394680086
ID468761	468761	1	0.9552657604217529	11.135516521429981	37.29535088487384	0.0	55.0	55	1.404064123935526	1		19919.651840490802	19792.0	14514.0	26689.0	1.2987613E7	2428.311179774622	-0.9809403320090464	-844.3736263096312	0.014413862581404188	-0.035892367281452446	1.4473782514944873	1.3462559506123202	-1.194659695690965	1.0751137262094725	6.193323392364135	13.053508338490781	0.45675059314877975	0.8756720430107524
ID468002	468002	1	0.9798639416694641	11.089250198340359	37.3110728227333	0.0	52.0	52	1.3986659335375242	1		19982.168992248076	19907.0	14325.0	26962.0	1.2888499E7	2435.9146950419863	-0.9809041525142582	-842.7488789802279	0.010028736027275408	-0.03287168072073056	1.401570954503932	1.3238222005323204	-1.204739260207637	1.0587305107440774	6.145792130718977	14.180468678904656	0.3840666179835701	0.8766101694915258
ID462112	462112	1	0.9127922654151917	6.409721774951992	40.46690854081402	0.0	28.0	28	1.4887903566220482	1		19623.385034013612	19572.0	14789.0	27445.0	1.4423188E7	2154.6648696074926	-0.9810359800729305	-942.2772869370006	-0.005730461653760856	-0.01608985679958461	1.6564646443039859	1.3565563256237565	-1.3038655315490177	1.2210806237937293	6.96332983101571	12.40138728059187	0.56896596805756	0.8965728274173809
ID475168	475168	1	0.908273458480835	15.476003122159293	38.42918217779187	0.0	81.0	81	1.4693549530763224	1		19587.232819074365	19542.0	15125.0	27591.0	1.3965697E7	2417.9317002254443	-0.9810463622440796	-838.602219903279	-0.0074517291412027455	0.003864798842195099	1.5053354006197328	1.4671213367223128	0.9276237227295517	1.0260469689458636	6.782711036764101	11.163515484058545	0.6839293180850174	0.9278283485045512
ID504352	504352	1	0.9176455736160278	8.869168509340664	38.016422533599716	0.0	201.0	201	0.9130415344839321	1		22241.99636363636	20957.0	17058.0	31773.0	6116549.0	3568.2672689845467	-0.978073860334555	-556.1037976441372	-0.011082429537449014	0.020453321173693747	0.9893782793689991	0.8825453270646528	1.375719702523568	1.1210509523172854	2.618972516648228	6.450819300137017	0.7908808351643135	0.9276094276094268
ID493871	493871	1	0.9227461814880371	10.403343472991155	35.9775274568926	0.0	157.0	157	1.0327835054614236	1		20731.014245014256	19888.0	15514.0	30175.0	7276586.0	3494.069224487515	-0.9797870346551436	-575.2024107499758	0.008261613485805131	-0.007918616630584109	1.1578230497932764	0.9536698445156198	1.6473616159631592	1.2140711551819576	3.35095394598367	7.671496316260652	0.7155140424081469	0.9412550066755678
ID456239	456239	1	0.9489845037460327	7.183584213322391	41.41964267080535	0.0	4.0	4	1.3970424089815823	1		19930.316770186313	19947.0	14562.0	26572.0	1.2835124E7	2374.8550298323207	-0.9809516294441472	-864.3643673798168	0.021129957330468404	-0.01810271575474302	1.4456113807557582	1.3410029541102189	-0.9974240083534991	1.078007603432126	6.131532752225433	12.340604106395945	0.5059482245142426	0.8927335640138411
ID474669	474669	1	0.9018158912658691	15.923958592751516	38.65453333296684	0.0	79.0	79	1.4318066736266926	1		19594.0383480826	19609.0	14742.0	27707.0	1.3284758E7	2426.1761718480693	-0.9809184260430068	-830.3292057569527	0.028562797731096424	-0.010333870473278653	1.4638190554018957	1.3451790331563742	-1.207506416192158	1.0881964551344072	6.440485952918951	14.284767856343596	0.39662686512586065	0.9063545150501672
ID474923	474923	1	0.9061551690101624	15.730547054787435	38.46294999925116	0.0	80.0	80	1.376312008467622	1		19719.398399999976	19710.0	15137.0	26655.0	1.2324624E7	2355.739762070504	-0.9809068896889674	-860.0970297016058	0.06927179649983851	-0.07029071635257468	1.2766507299601246	1.2577101600932743	0.5838970691119209	1.015059566558201	5.950913957973825	18.155885484567357	0.2268603853051711	0.8616655196145904
ID482858	482858	1	0.9270378947257996	11.340637540460156	35.63211247878289	0.0	112.0	112	1.3344520283692713	1		20044.65136054422	19839.0	15303.0	27215.0	1.1786255E7	2584.240478551912	-0.9808080110729677	-792.7926183280182	-0.011404610440464855	-0.047079348821213736	1.3588813077114825	1.289319644938236	1.3014069022641341	1.0539522243737927	5.594429495635138	15.875921963853015	0.2789252030866855	0.8156618156618154
ID467766	467766	1	0.9718752503395081	11.10498798115604	37.28319455190052	0.0	51.0	51	1.4067554511588207	1		19987.749999999996	19889.0	14490.0	26978.0	1.3032013E7	2433.1680796052356	-0.9808908072848336	-843.3349873414552	0.009387698787881581	-0.03130450946334104	1.456816532860113	1.3134206414440364	-1.283281153505526	1.1091774309701883	6.217089023186714	14.764505594284111	0.3583926815606347	0.866225165562914
ID461872	461872	1	0.9196122884750366	6.401597354592778	40.41797877791716	0.0	27.0	27	1.4475701579181803	1		19771.770231213875	19778.0	15005.0	27208.0	1.3682065E7	2171.4827609915073	-0.980866994032916	-933.5682613255877	0.11139283956075945	-0.12361309529664988	1.4548127387142904	1.2473915208419366	-1.361170276120743	1.1662839729200285	6.58307973785444	19.952159111235872	0.20780652526707646	0.8414337788578374
ID489520	489520	1	0.902111828327179	10.71187217313151	34.949395837592405	0.0	139.0	139	0.9559456560183309	1		21932.695364238403	20801.0	15501.0	32406.0	6623674.0	4087.0391527922557	-0.9783324011987047	-484.606076545585	6.920599199879516E-4	9.759282197771307E-4	1.0260481828105272	0.9171518702152878	2.5121044655816855	1.118733130391674	2.8708882033675653	6.419569146670459	0.8754158036812932	0.9726247987117548
ID474427	474427	1	0.8908854722976685	15.634479057052202	38.310964916274955	0.0	78.0	78	1.4496590048314955	1		19611.008658008664	19563.0	14848.0	27354.0	1.3590429E7	2388.907593098619	-0.9810405658988365	-849.5563132597803	0.031404789492987084	-0.009843641070427034	1.4914097358210805	1.3517125011821038	-0.7268835388450066	1.1033483337002568	6.602092242512501	13.943404698520158	0.4267306001763644	0.9037085230969416
ID461626	461626	1	0.9153401851654053	6.388508956979242	40.41789493756795	0.0	26.0	26	1.490313935758549	1		19660.36784741143	19642.0	14934.0	26995.0	1.443071E7	2154.5162853524307	-0.9809185449552048	-938.1954243922706	0.020569369761879883	-0.03073502941263743	1.7210716930647774	1.3339821848114148	-1.3413168454745403	1.2901759203838883	6.977589209509255	12.37858319861845	0.5722336355343104	0.9011663597298952
ID467270	467270	1	0.9685540199279785	11.117693231218249	37.28437006885492	0.0	49.0	49	1.4110508976477818	1		20000.43664122137	19835.0	14533.0	27119.0	1.3100286E7	2443.035656481266	-0.980956000643685	-843.3950295041299	-0.00346798135546088	-0.029044525246496262	1.4820576600914541	1.3141345934031117	-1.0718623448372202	1.1277822435626514	6.255114032502839	13.172175016564916	0.4530332840182554	0.8922033898305082
ID474182	474182	1	0.9180446267127991	15.129877719460769	38.1206407359832	0.0	77.0	77	1.4019073421339452	1		19773.93827160492	19753.0	15073.0	27520.0	1.2813512E7	2485.5999731407665	-0.9809984789820657	-821.4325379997565	0.04205667326436044	-0.07754003611756602	1.408116952564404	1.286836570278628	1.3242352091021194	1.0942469192179674	6.174310887706081	17.5272457825195	0.25256374213617117	0.8596955658504304
ID461125	461125	1	0.9258268475532532	6.455324864851349	40.43354661977599	0.0	24.0	24	1.4574655179508387	1		19799.826950354636	19786.0	14885.0	27521.0	1.3958878E7	2192.3683990798654	-0.9808101766976708	-923.1916000397645	0.0827180111174647	-0.06074934671287671	1.5204727440307262	1.254070437091733	-1.3558613944255418	1.2124300988681278	6.673389134980242	18.804573246659196	0.23715339710035305	0.8576664630421501
ID467524	467524	1	0.9676912426948547	11.104524225005585	37.28353536844225	0.0	50.0	50	1.4147987153979615	1		20005.580693816002	19862.0	14520.0	26818.0	1.32637E7	2425.1455294523007	-0.980988711911109	-851.325847857335	0.012540851158282811	0.0104490962742157	1.4553492690540004	1.3381086832294877	-1.0385560613909943	1.0876166392863962	6.288385915654456	13.49160107977051	0.43413226831044155	0.8767395626242549
ID456002	456002	1	0.9822231531143188	7.198207568710585	41.42179838724064	0.0	3.0	3	1.4110508976477825	1		19935.65098634294	19929.0	14555.0	26422.0	1.3137594E7	2370.9026379701513	-0.9808817496606755	-862.8100749342814	0.025480416492216825	-0.013962652568048529	1.4435323055411868	1.3574276941639807	-1.3357611409201104	1.063432189977704	6.255114032502845	13.009299535394568	0.46444818367456164	0.9026063100137176
ID461376	461376	1	0.937974750995636	6.393720803217446	40.44170798542149	0.0	25.0	25	1.506971645292239	1		19680.198402130503	19679.0	15064.0	27112.0	1.4779829E7	2141.5367626817533	-0.9809720548342334	-947.5424563616086	-1.048681853588139E-4	-0.026824914935094545	1.6648529411777293	1.3657118566387905	1.7758801172778853	1.2190367485533642	7.134442372938281	11.966307860245164	0.6261084350080465	0.9020432692307692
ID482126	482126	1	0.9170519113540649	11.770831208463802	36.081112396590015	0.0	109.0	109	1.394332333861207	1		19993.940625000003	19832.0	14961.0	28658.0	1.2796122E7	2530.0248292322535	-0.9809230429320733	-812.6984749792082	0.04906401968799154	-0.05693250742421259	1.3905530436138094	1.3081896154424755	1.5179286981645614	1.0629598547481787	6.107767121402852	18.396399585468373	0.2267914435371621	0.8311772315653293
ID455755	455755	1	0.9582658410072327	7.176143232455404	41.378717949367974	0.0	2.0	2	1.4275736808495678	1		19954.80444444446	19950.0	14574.0	26535.0	1.3469493E7	2327.03635279309	-0.9810266433749759	-886.7698861307522	0.04158016981155492	0.026868051422200875	1.4846993930584869	1.355061371490112	1.8071046038215843	1.095669483534769	6.4024609436028355	12.783221007618705	0.4923525674709889	0.9132203389830507
ID460873	460873	1	0.9256861805915833	6.486030308427592	40.44955009395876	0.0	23.0	23	1.4760327061958007	1		19708.02074688797	19725.0	14625.0	27742.0	1.4248899E7	2232.87028696374	-0.9808012568813317	-901.8155672555384	-0.011825194605649791	-0.031522892637805444	1.635781892366122	1.3191099139416504	-1.5018517433041196	1.2400648915435861	6.844501676902812	14.090043613594265	0.4332384799843436	0.8759124087591238
ID489288	489288	1	0.9349965453147888	10.524326246640554	35.197919558763935	0.0	138.0	138	0.9423967622168307	1		22108.93493150684	20899.0	16081.0	31828.0	6455809.0	3953.794981432612	-0.9781308322488296	-500.20538657725314	-0.006805516098215153	0.008404673078509829	0.995778706250276	0.9234181879332509	-0.5533397277615625	1.0783615909482775	2.790085058570798	6.595060505354576	0.8061015177768099	0.9392
ID467031	467031	1	0.9816259741783142	11.034879040877481	37.229115421080245	0.0	48.0	48	1.476545128605333	1		19937.83495145629	19831.0	14386.0	27041.0	1.4375179E7	2371.2665811987545	-0.9809900351224891	-867.7825101439688	3.5956314480130156E-4	0.017991398474047928	1.5244176267364056	1.4448190859812018	-1.0789562988701527	1.0550923929006288	6.849254803067317	10.286153883853691	0.8134805106154864	0.9613075383589056
ID493654	493654	1	0.9664130210876465	10.44306646079383	35.564067887951595	0.0	156.0	156	0.9575270394914217	1		21585.953795379526	20340.0	15779.0	32916.0	6540544.0	4034.4147081817405	-0.9786477624404044	-490.4601370466653	-0.002063750010643759	0.01015761659139478	1.008034473672153	0.930828090703711	2.0846634410303158	1.0829437613019108	2.880394455696601	6.640952168930422	0.8207315446887491	0.9439252336448604
ID460629	460629	1	0.8908113837242126	6.421191584972176	40.4086974399168	0.0	22.0	22	1.4953813218041008	1		19731.61601085481	19713.0	14734.0	27278.0	1.4542201E7	2161.3251257880816	-0.9808895013202265	-937.1748275184248	0.012410153621050125	-0.04546586913468019	1.6551976867974916	1.3850436317081787	-1.445533426042207	1.1950509347897806	7.0251204711544135	12.289236394758912	0.5845394727448618	0.889290012033694
ID481876	481876	1	0.8972485661506653	11.791099929258154	35.916985460436614	0.0	108.0	108	0.9992788659694519	1		21073.466666666664	20315.0	16164.0	28920.0	6954244.0	3212.9431517619328	-0.9796653513291763	-631.9809883436471	0.0117340897580607	-0.005716121706720364	1.0700694255232481	0.9921025949897943	-0.7712869593754895	1.0785874675937683	3.1370632685804516	7.448480571089174	0.7105551036251125	0.9230769230769229
ID480083	480083	1	0.9591640830039978	12.563802867568183	36.58966631798259	0.0	101.0	101	1.119257216242909	1		20356.39130434783	19685.0	15458.0	29672.0	8427546.0	3295.5790103683416	-0.9804601690457695	-619.8808375663693	0.0010023002643428436	-0.011361349876428761	1.1736193570544569	1.0754616736859823	1.3061562435136072	1.091270275612941	3.935588464219115	8.948241121953975	0.6176524757088357	0.9210233592880975
ID480607	480607	1	0.9559422731399536	12.176532256260735	36.79250898736894	0.0	103.0	103	1.1253236954529235	1		20279.883054892583	19684.0	15296.0	29739.0	8497271.0	3316.082168104594	-0.9804473331372837	-613.3218364567134	0.014078065870208815	-0.0034800647262147482	1.1877191278861476	1.0838629336023866	1.948916090693486	1.0958204133234624	3.9783665996997577	8.638812727669007	0.6698947052794243	0.9097826086956521
ID479326	479326	1	0.9194023013114929	12.994416966492814	37.335870206718305	0.0	98.0	98	1.0821443967862312	1		20301.726804123715	19711.0	15345.0	28688.0	7877070.0	3262.927036430296	-0.9805754231026979	-628.1813645762307	0.013462482681358447	-5.907456233641575E-4	1.1212051966429017	1.0556184703646834	1.317583755127295	1.0621310900855687	3.678919651335256	8.539100052386015	0.6340243864278412	0.9095182138660399
ID480859	480859	1	0.9059381484985352	11.971290940167336	36.689553836575655	0.0	104.0	104	1.0723129006113927	1		20488.05804749343	19788.0	15420.0	29314.0	7764974.0	3290.861926432617	-0.9802509546523073	-618.0338999358485	0.01162959411337233	-0.007923849673200258	1.1318810683027805	1.027549267961507	1.320063265429295	1.1015345965339949	3.61237588503204	8.7058450230883	0.5989367129911457	0.8888888888888888
ID473946	473946	1	0.9284806251525879	14.72721165351903	37.958190032563955	0.0	76.0	76	1.0981050667445516	1		19925.493734335832	19477.0	15245.0	27912.0	7950272.0	3124.623584057137	-0.9806608526458114	-646.7298363439235	0.013181180463632905	-0.0010123672231066915	1.1557555361178147	1.0511848588882362	0.8278363462523631	1.099478865534817	3.7882415531191267	8.347474631474213	0.6831834101938095	0.924593967517401
ID479078	479078	1	0.9469941258430481	13.123077346493048	37.229715151772574	0.0	97.0	97	1.1083903839968647	1		20041.022113022118	19649.0	15351.0	27427.0	8156696.0	3153.422979820117	-0.9806586203832557	-644.4630704404485	0.0094964043549115	0.0010119088083543485	1.1585661178466258	1.0887875377518568	0.6547092430924899	1.0640883346615528	3.859538445586859	7.92635302027791	0.771966427969489	0.9430894308943089
ID480357	480357	1	0.9448726177215576	12.051349848067792	37.0676656669762	0.0	102.0	102	1.0559624589460554	1		20576.49593495932	19800.0	15575.0	29639.0	7592727.0	3366.6814812683056	-0.9801815693522963	-604.5561661840429	0.017851517943106448	-0.003423532716605616	1.1239431887319815	1.0005554365138525	1.095599066924658	1.1233192562003742	3.503053983248171	8.042033794209368	0.6806516575917436	0.9178082191780821
ID460388	460388	1	0.9114463925361633	6.437349054471181	40.37714548088217	0.0	21.0	21	1.4470474750493925	1		19852.14777618364	19841.0	14792.0	27300.0	1.3836947E7	2179.1875033988945	-0.980898708949148	-935.6304255524489	0.043901811691161564	-0.08394547074336291	1.5197651538197887	1.2785004942842657	-1.3510800753595043	1.1887090858502862	6.578326611689928	19.23783634282936	0.22336382833351948	0.8347406513872135
ID479842	479842	1	0.9289706945419312	12.407329586812397	36.873429238184734	0.0	100.0	100	1.426513470023152	1		19966.41307578008	19907.0	15228.0	27781.0	1.3437396E7	2551.1690635901114	-0.9808825377360889	-803.114688590471	0.06235763720121668	-0.020743982539952487	1.4160346289817487	1.280487635621305	1.490211600572096	1.1058557611879438	6.392954691273801	16.783345683630056	0.285203211143278	0.8739441195581541
ID466785	466785	1	0.9740625023841858	11.109535339657612	37.295580688678236	0.0	47.0	47	1.4115869094041131	1		20057.858662613973	19950.0	14744.0	27261.0	1.3198071E7	2443.344693967628	-0.9809277471409633	-844.4323188497019	0.026997854468427625	-0.0025257579723928615	1.4456084986504452	1.338006483137648	-1.2233111121331297	1.080419651824458	6.259867158667358	12.770200147857969	0.4823692037713572	0.8995901639344264
ID481377	481377	1	0.9761951565742493	11.648643900077214	36.62176523885456	0.0	106.0	106	1.3524707618167127	1		19990.086378737546	19834.0	14989.0	27150.0	1.2034032E7	2646.868569424538	-0.9808413141154898	-773.2952152748818	-0.03475991324852716	-0.06317222995475344	1.4116213658618306	1.2734472266891104	1.1422357879592195	1.1085040167168647	5.7465295328996495	16.30062423185789	0.2717734546739972	0.8326446280991728
ID481633	481633	1	0.8872556686401367	11.680172276445514	36.593710234942016	0.0	107.0	107	1.2404384258268475	1		20087.0215264188	19874.0	14812.0	27549.0	1.0264468E7	2611.965571479556	-0.9806776686351208	-780.6293085156269	0.04285863891772106	-0.007404662766675623	1.3845125146348947	1.132483980728946	-1.04887231523709	1.2225448997024448	4.833929309312612	11.564428519181112	0.4542153500640828	0.8482068390325271
ID466287	466287	1	0.9761578440666199	11.119301020946784	37.30920377431973	0.0	45.0	45	1.412658322772334	1		20050.629179331318	19970.0	14587.0	27060.0	1.3193314E7	2445.7418273454427	-0.980921442944388	-843.0165349533451	0.01821675910060097	-0.008383027109512744	1.4529744796249953	1.3408643164454	-1.0747464956337316	1.0836103711647698	6.269373410996388	13.611865546994089	0.4252053305848997	0.8906144496961508
ID478831	478831	1	0.9044461250305176	13.48083233755184	36.98733775839479	0.0	96.0	96	1.0911943305963479	1		20050.344303797458	19784.0	15079.0	27570.0	7919886.0	3110.848659721667	-0.9807072780341003	-655.2678186995754	0.01116623201898062	-1.0273328213905417E-4	1.1334939769143118	1.0683326547996117	-1.3634959393339285	1.0609934759758162	3.740710291473963	7.15093474551096	0.9192598848155167	0.9728059332509272
ID466540	466540	1	0.9743756055831909	11.110329799964296	37.30046051984715	0.0	46.0	46	1.3992066897663258	1		20069.427906976758	19964.0	14568.0	27045.0	1.2944781E7	2456.1823795941305	-0.9808448227905182	-836.7939025673351	0.01904344646690622	-0.0025854722082151367	1.4079515261133713	1.3542555058865025	-1.0853263284450478	1.0396498445038398	6.150545256883494	13.187969147847367	0.4443934380997093	0.8924137931034484
ID481132	481132	1	0.9316881895065308	11.698044626727759	36.7275143158745	0.0	105.0	105	1.07513107340984	1		20548.445026178037	19836.0	15300.0	30399.0	7849506.0	3502.567433409223	-0.9802043802253281	-580.9917808992943	0.008750435101541196	0.001436110063862823	1.11462989250578	1.0561430293084195	0.9143657758699513	1.0553777865064913	3.6313883896900996	8.994034955839036	0.5641225007207629	0.8956623681125435
ID479595	479595	1	0.9707205891609192	12.425912763658063	37.46119970633238	0.0	99.0	99	1.4137289241558415	1		19882.925757575773	19898.0	15064.0	27605.0	1.3122731E7	2558.74477518279	-0.9810150298038174	-803.0619686121408	0.03943992621508983	-0.002825910917852429	1.4643294041728265	1.3402041959263216	0.9080561476995486	1.0926166390344063	6.278879663325423	13.814680329583314	0.4134379552674844	0.897418478260869
ID455528	455528	1	0.9738182425498962	7.1608557223200355	41.32065736519622	0.0	1.0	1	1.380154163125008	1		20071.934920634918	20066.0	14750.0	26584.0	1.2645319E7	2355.6286798803735	-0.9809362209191054	-876.8881014142693	0.08612094612775856	-0.07958012534379619	1.3094100154146335	1.2511624042149971	2.0575613991356185	1.0465547965663036	5.984185841125443	17.771788805279122	0.23809630140967714	0.8605604921394393
ID473705	473705	1	0.9503235220909119	13.039659634452532	40.361664526993145	0.0	75.0	75	1.3992066897663258	1		19586.0835913313	19708.0	13997.0	26030.0	1.265261E7	2335.808842358555	-0.9810650504469653	-868.9083154642352	0.02734660284655984	0.009524790694221592	1.4102239319347751	1.3550409430663075	1.4440492058057197	1.040724222504742	6.150545256883496	12.005642731814623	0.5362319069190836	0.945906432748538
ID497271	497271	1	0.913765013217926	8.963977137870142	37.29381333883545	0.0	171.0	171	0.914697096196146	1		22159.949999999997	21085.0	16900.0	32295.0	6204786.0	3825.538082095475	-0.9780085607267802	-515.2230034190806	-0.013893877929522562	-0.010369492359145832	0.9692733768125071	0.9027673784879632	1.246858655977297	1.0736690313687833	2.628478768977259	6.082944324480577	0.892661192016075	0.9684763572679509
ID460149	460149	1	0.919816792011261	6.47500501901636	40.459659283556334	0.0	20.0	20	1.4958871162788396	1		19765.727395411606	19783.0	14988.0	27492.0	1.4646404E7	2154.332928966541	-0.9808443101462251	-939.5767414761847	-0.004629552600574142	-0.023556222753922555	1.6506883334119922	1.3792142832269396	-1.431868078592701	1.196832394709462	7.029873597318928	12.107518448486346	0.6026249399689082	0.8990881458966565
ID473459	473459	1	0.9494520425796509	12.538594940546686	40.14027112941573	0.0	74.0	74	1.4328629678859117	1		19597.58615611191	19634.0	14047.0	26227.0	1.3306761E7	2347.4710099679437	-0.9809892330147014	-861.582645184108	-0.005136288323908874	0.02582110693850257	1.4745739604189976	1.3669463617978388	0.6955545671807141	1.0787357877595172	6.449992205247985	11.048187017959838	0.6640289585569867	0.9596888260254598
ID459898	459898	1	0.9128381013870239	7.106418793771417	40.4152251359235	0.0	19.0	19	1.485738511205838	1		19803.12876712332	19761.0	15750.0	28763.0	1.4456284E7	2315.063380993932	-0.9809488346779899	-880.8982180229337	-0.015058004079678767	-0.01728059971598588	1.642566715229922	1.3538801784690593	1.2641791291822742	1.2132290149098006	6.934811074028616	13.247911123409722	0.49653479375012677	0.8837068443367662
ID459654	459654	1	0.952796459197998	7.2663853598292185	41.46532704919971	0.0	18.0	18	1.4131937248468054	1		19742.780303030308	19747.0	14291.0	26018.0	1.3030235E7	2323.4935580566416	-0.9809807095846104	-876.5223471974796	0.015388116443807496	-0.008608631406996466	1.460840133189745	1.3626769341818001	1.5674767270091539	1.072037029867894	6.274126537160904	13.112522652180836	0.45855415655312176	0.9059711736444743
ID472965	472965	1	0.9717457890510559	12.236773287995486	39.75153009891992	0.0	72.0	72	1.4067554511588214	1		19719.243939393957	19696.0	14096.0	26946.0	1.3014701E7	2460.877899450248	-0.9809261269486543	-824.1904984203729	0.020413623686092064	-0.01621155367430814	1.442447808732433	1.3610397933164864	1.0832614167845047	1.0598131045217842	6.217089023186719	13.228952344206839	0.4464224701914182	0.8983516483516482
ID478596	478596	1	0.901604413986206	13.35143496888419	37.78402796187701	0.0	95.0	95	1.065234850318547	1		20039.14095744681	19685.0	15491.0	27086.0	7534717.0	3106.8999715812142	-0.9805656450325587	-650.8611768998586	0.04433238803315303	-0.024351210101342582	1.1495501400711474	1.0476793156628568	0.9139646161427081	1.0972347386125858	3.564844623386883	7.088292185760419	0.8915942254421731	0.9778357235984358
ID459395	459395	1	0.9525467753410339	7.259043298218142	41.48283137909109	0.0	17.0	17	1.397583793388255	1		19738.675465838478	19693.0	14116.0	26069.0	1.2711707E7	2358.0660563116166	-0.9809673091420807	-862.872000407602	-0.001492885187545129	-0.014582231859565694	1.452018504765676	1.3578442459645597	-0.9711150498315486	1.0693557151941375	6.136285878389942	11.262164327238132	0.6079554116812701	0.931457431457431
ID455297	455297	1	0.9530372023582458	7.22144776427078	41.331288495475434	0.0	0.0	0	1.4270436738957708	1		19932.54222222223	19926.0	14874.0	26734.0	1.3454466E7	2323.5970399523176	-0.980873092164233	-879.8323566684677	0.02448616801418934	-0.00748936610189281	1.5034756645777674	1.3505543610808979	-1.2726230260563343	1.1132285437029583	6.397707817438319	14.246232798364698	0.3961267695554735	0.8826229508196718
ID466048	466048	1	0.960480272769928	11.135207450349565	37.31180734419427	0.0	44.0	44	1.4013676280264986	1		20004.0787037037	19935.0	14563.0	26912.0	1.2962643E7	2459.734535690423	-0.9809242873432242	-836.4019316120792	0.0138965140101799	-0.012380083401330077	1.4459827565374939	1.3480649021297146	-1.235476828734746	1.072635860671905	6.169557761541556	12.912260284098016	0.4650068545424134	0.889041095890411
ID473216	473216	1	0.950093150138855	12.489470783254491	40.14987680708627	0.0	73.0	73	1.4376066875800282	1		19625.966126656836	19645.0	14235.0	26433.0	1.3326031E7	2335.8221800819933	-0.9811315131693561	-873.7987410649545	0.008177062818265812	0.004081700878706239	1.4506838649081764	1.4209446302425977	2.3125400846383597	1.0209292002183796	6.492770340728625	10.71225290486018	0.71101419423381	0.947295423023578
ID465807	465807	1	0.9811112880706787	11.20881225289095	37.398760472942804	0.0	43.0	43	1.3878065616898885	1		20045.903937007886	19916.0	14707.0	27137.0	1.2729149E7	2458.0664585669992	-0.9809608909159597	-840.3633252174508	0.0030348884837253414	-0.020574375591440583	1.386527764390307	1.3671754458915215	-0.8456879296710156	1.0141549634737377	6.0507296074286625	13.181173854767223	0.4376323656533852	0.8846421125781795
ID478350	478350	1	0.9416429400444031	13.868898757763688	37.22081658001058	0.0	94.0	94	1.0877224976451438	1		20115.96666666665	19634.0	15358.0	28274.0	7845227.0	3184.3270493529376	-0.9805727180321528	-637.7067285508662	0.024927602480177478	0.004219738505980577	1.1410578010455046	1.0488970830049562	0.94606008476006	1.087864404939062	3.7169446606513823	9.102825281602588	0.5636941726164489	0.8906605922551253
ID497037	497037	1	0.9537840485572815	9.302767894439253	37.70009059709743	0.0	170.0	170	0.9262031723482067	1		22035.457746478878	20720.0	15841.0	33261.0	6258070.0	4178.558794478671	-0.9780846284778172	-470.70970341299636	0.0028474571790596637	0.007709931132461721	0.98069737202572	0.9083318199343368	-1.0082881983561491	1.0796686304533674	2.6950225352804837	6.359376542907824	0.837419720309605	0.9675767918088726
ID459146	459146	1	0.9670575261116028	7.2406365588413975	41.44026769707134	0.0	16.0	16	1.4275736808495676	1		19743.133531157247	19725.0	14128.0	26286.0	1.3306872E7	2321.965827608104	-0.9809452973878297	-875.4530679571274	0.010519261552593674	-0.008874640465134387	1.473998649991347	1.3458222098213848	-1.288781166147805	1.095240247362966	6.402460943602835	13.688107698682717	0.4294078452369972	0.9004010695187163
ID465559	465559	1	0.9709848761558533	11.219864655683455	37.393996768264735	0.0	42.0	42	1.3916169810722419	1		20034.80625000001	19910.0	14714.0	27016.0	1.2822276E7	2457.121103832025	-0.9807751642723567	-831.9465073596122	0.016192684864669214	-0.04222498126637083	1.3803264764851602	1.3503730813910189	-1.4392198108769376	1.0221815700467654	6.084001490580276	13.347380624276921	0.4291479923693241	0.8919860627177705
ID478099	478099	1	0.9263553619384766	13.769679620459362	37.1820772588865	0.0	93.0	93	1.089112558912199	1		19962.294416243654	19516.0	15212.0	26839.0	7865144.0	3045.091833495612	-0.9807708648717726	-668.7254664595488	-0.0034115027858893222	-0.002551590787537171	1.1699650875651886	1.0320247975608865	1.405890726841093	1.1336598600443648	3.7264509129804138	7.644476913354195	0.8013269001247221	0.958435207823961
ID502418	502418	1	0.8873884081840515	13.431091333350409	35.83959061218728	0.0	193.0	193	0.9343350506923753	1		22453.556338028182	21392.0	16214.0	31839.0	6376810.0	3814.5589615340537	-0.9778350503983805	-519.3613809814801	0.020738175724027596	0.026522877894688948	1.0254562428335707	0.8966463172768192	-1.3224848421758402	1.1436574523028844	2.7425537969256406	6.394166882379362	0.8429408206669328	0.966499162479062
ID472465	472465	1	0.9529932141304016	12.040257885187973	38.83250475698184	0.0	70.0	70	1.2386075194033233	1		20011.019723865873	19720.0	14889.0	27132.0	1.0145587E7	2586.344548226288	-0.9806853575207568	-785.698370967071	-0.011509458994018418	0.043956254112945285	1.4551214899740446	1.0976625746491195	1.629088137788364	1.3256546443147075	4.819669930819062	9.129399625524727	0.7266791926502998	0.907788719785139
ID472720	472720	1	0.9779621362686157	12.370607185502205	39.328589869297836	0.0	71.0	71	1.2114363528435605	1		20042.779381443284	19854.0	15134.0	27263.0	9720748.0	2761.314692193931	-0.9805808265793242	-733.0349726461453	0.05204999580919232	-0.03290393313869965	1.33529837968571	1.0424198174312491	-1.437898504133624	1.2809602785336314	4.6105323795803645	14.184993843864515	0.28794042220408805	0.8192567567567564
ID458911	458911	1	0.9602493047714233	7.241457918328621	41.44146601407981	0.0	15.0	15	1.3916169810722412	1		19806.237048665644	19815.0	14470.0	26381.0	1.2616573E7	2361.981850005903	-0.981008733130426	-866.3120376510582	0.021464668065048598	-0.04879194231209363	1.4361586655790353	1.309090445687875	-1.1633442785601067	1.097066035666001	6.084001490580269	14.505597931404665	0.36335229273498587	0.8839779005524856
ID472222	472222	1	0.9089463949203491	11.67556211627205	37.94606995182327	0.0	69.0	69	1.0709010331121778	1		20308.12401055408	19884.0	15278.0	27475.0	7696779.0	3004.790520465991	-0.9803908592726117	-675.8126116150299	0.012716439231112884	0.005140111975065944	1.1279007229520999	1.0706629684846136	0.7420013985613241	1.0534601047690095	3.6028696327030065	7.805179458902559	0.7431776252203387	0.9154589371980665
ID496540	496540	1	0.9411482810974121	9.36830670317317	36.777571965570225	0.0	168.0	168	0.9763038668979381	1		21444.121405750793	20124.0	16114.0	31610.0	6712010.0	3530.6951399279487	-0.9790660779724732	-568.1191579641143	0.011884387938102422	1.5110696047662477E-4	1.1140856394984926	0.9096765306994872	-1.0285960313266036	1.2247052681922297	2.9944694836449766	7.056095687299921	0.7557894622785969	0.9603658536585363
ID496795	496795	1	0.9532094597816467	10.114766597420587	38.077914220858084	0.0	169.0	169	0.9415936970840028	1		21828.571917808214	20823.0	15905.0	32253.0	6373943.0	3944.0037429013273	-0.9783994769095259	-501.3833925832386	-6.94139241126413E-4	0.002136248101270618	0.9881423785454388	0.9128292796386228	-0.27221341862408144	1.0825051305723141	2.7853319324062804	6.864005036222798	0.7429021841681452	0.9213836477987423
ID496290	496290	1	0.9499509930610657	9.568185134366754	36.72919475089842	0.0	167.0	167	0.9809419161247687	1		21136.50470219434	20108.0	15881.0	31440.0	6742545.0	3718.6693678137326	-0.9793547832210501	-539.2575090429925	0.005755810267720123	0.0024985544612887802	1.0375254596739205	0.9421184948453394	-1.5192924414127056	1.101268540370013	3.0229882406320727	7.432174785569692	0.6877244942709592	0.8970380818053602
ID502177	502177	1	0.947979211807251	13.266491716608709	35.451509678175924	0.0	192.0	192	0.9962461461804591	1		21479.547112462013	20498.0	15964.0	31402.0	7066771.0	3798.239516587272	-0.9793467911993643	-536.3172145435645	0.007412823747488397	-0.04114807760197109	1.2312882372982379	0.8541664784084854	1.8664671176920695	1.441508497959812	3.1180507639223873	7.030867917570667	0.7926385070210724	0.9398280802292266
ID465312	465312	1	0.9659619331359863	11.151312481391047	37.37968467832391	0.0	41.0	41	1.4072930989717465	1		19995.446646341465	19898.0	14595.0	26717.0	1.3117013E7	2413.032320619669	-0.9809342408827494	-852.6754499075871	0.03109492686642106	-0.027155816604269394	1.394964108886484	1.3718579433994689	-0.9196997792232363	1.0168429724070103	6.2218421493512315	13.483264547281207	0.4300695964587752	0.8880597014925377
ID471982	471982	1	0.9584969878196716	11.392544297302658	37.77575345748268	0.0	68.0	68	1.3927037574823693	1		19908.219968798734	19826.0	14134.0	26753.0	1.2761169E7	2413.9356240071156	-0.9807979626522101	-842.4982110919427	0.016708454479231718	-0.01610461514299607	1.4154914257126223	1.3338283357453335	1.3532324035872436	1.061224587736514	6.093507742909311	13.62191216371548	0.41266827276079865	0.8841379310344829
ID471723	471723	1	0.9541062116622925	11.334675468252403	37.74247394860656	0.0	67.0	67	1.4046028019234775	1		19898.563748079865	19819.0	14282.0	26657.0	1.2953965E7	2396.9868803929835	-0.9809221946492476	-853.6743197161231	-0.0015167661788867259	-0.02853560405878743	1.4385347655530167	1.3807109077418658	-1.4399538620994852	1.0418797718529804	6.198076518528661	14.125880661028159	0.3903334154778452	0.8798920377867752
ID458678	458678	1	0.9366562962532043	7.239581583051316	41.43706797161073	0.0	14.0	14	1.3828920237073867	1		19835.313385826787	19797.0	14306.0	26428.0	1.2595424E7	2373.5998205803403	-0.9807919660132925	-853.4057130622923	-0.001106135467813865	-0.07881662714571695	1.400316828218372	1.3008110367559385	2.310255689973343	1.0764951931147422	6.007951471948019	16.01681708607682	0.29429565370175276	0.8633879781420761
ID465076	465076	1	0.9684256911277771	11.178657967159808	37.33457333342151	0.0	40.0	40	1.379605939006805	1		19981.96184419713	19922.0	14514.0	26726.0	1.2568654E7	2443.0385848783158	-0.9809367133104082	-841.7458903279284	0.02693603751575733	-0.038152392792143094	1.3718049375684491	1.3219029613189952	0.8150007444621854	1.0377501054991674	5.97943271496093	13.421224781873002	0.4171435637415097	0.8915662650602413
ID488127	488127	1	0.9197518825531006	10.067175051092384	36.716666056460866	0.0	133.0	133	0.9294644612149825	1		21867.400000000005	20576.0	16223.0	32479.0	6232209.0	3872.1079159388187	-0.9781061801714843	-504.5964088849341	0.004740545046198756	-0.0017853060352795106	0.9751125530172666	0.9128128592265092	1.2271668994938076	1.0682502367939342	2.7140350399385436	6.444531026897713	0.821188155334466	0.9612794612794614
ID477630	477630	1	0.9575920104980469	13.716804491858632	38.084596230712265	0.0	91.0	91	1.411050897647783	1		19825.64199395769	19850.0	15220.0	27024.0	1.3124575E7	2415.267156537171	-0.9808858796294027	-842.4734931598349	0.05157834583691704	-0.0628550569690192	1.422902235831885	1.2435014240803195	0.8169328740418562	1.14427069264054	6.255114032502849	17.12115034407867	0.26815087202204324	0.8844086021505381
ID458428	458428	1	0.9357232451438904	7.295732276705899	41.414513052001084	0.0	13.0	13	1.411050897647782	1		19811.786910197887	19808.0	14443.0	26194.0	1.3016344E7	2345.781998221927	-0.9809841877923475	-871.391104255854	0.019155762705775282	-0.0029200836882533826	1.4676713175901153	1.3330485722813397	2.15510084951078	1.1009886272023728	6.255114032502842	12.501865475199752	0.5029159998990632	0.8995215311004776
ID501693	501693	1	0.9152910709381104	12.170660581815055	35.09050051070763	0.0	190.0	190	0.9992788659694523	1		21453.64652567976	20532.0	16154.0	30838.0	7101157.0	3593.4988418242788	-0.9793358352602053	-565.883978251727	0.004079236136266417	5.857101730035663E-6	1.1408811555948835	0.8941504420163902	1.5222325464130235	1.2759387033596865	3.1370632685804534	7.367591973124501	0.7262430839039907	0.9322033898305077
ID487879	487879	1	0.9542936086654663	10.352804577042061	35.83352461019495	0.0	132.0	132	0.9072232770127008	1		21974.285714285714	20615.0	16604.0	31677.0	5998980.0	3647.839377487663	-0.9779678255183707	-534.7813586883397	0.0020786796260575217	-0.005078838350701653	1.0027729385962856	0.8446498931964638	-1.3208414356867877	1.187205428750398	2.585700633496617	7.201549363995223	0.6265218503973378	0.9112227805695146
ID464835	464835	1	0.9552180767059326	11.170231656450389	37.33413933461463	0.0	39.0	39	1.4126583227723346	1		19979.13141993958	19877.0	14582.0	26945.0	1.3226185E7	2396.416257628928	-0.9809591471937124	-859.0310611695757	0.03574935718372992	-0.033772747406888556	1.4095307070830152	1.344475403942042	1.5024609026068396	1.0483871277601875	6.269373410996392	13.918678515216088	0.4066661216511125	0.8978897208985704
ID471233	471233	1	0.9730148911476135	11.323133881088594	37.707603540044396	0.0	65.0	65	1.3757622532995077	1		19858.124799999994	19762.0	14360.0	26957.0	1.2411328E7	2417.257376611895	-0.9810085065049207	-848.7093590257186	-0.004759974009841999	-0.030937490158988352	1.4184987703650855	1.3386882798757263	1.4096705464091652	1.059618427746875	5.94616083180932	14.412924719217402	0.35970152522444343	0.8766643307638408
ID471488	471488	1	0.960928738117218	11.326530466344671	37.72031394938813	0.0	66.0	66	1.3921604753249772	1		19869.21651090342	19773.0	14441.0	26770.0	1.2756037E7	2384.2206446835153	-0.9808700943617331	-854.6001397489373	0.027316552992190775	-0.02682978884016001	1.3967072465808203	1.3367598210890286	1.122442998796413	1.0448453226571053	6.088754616744797	13.49089302538087	0.42039441592377064	0.8902015288394723
ID464591	464591	1	0.968727707862854	11.163496265487435	37.32946885857403	0.0	38.0	38	1.38835154759807	1		19985.609105180567	19861.0	14568.0	26819.0	1.2730833E7	2462.535200293441	-0.9807749969658233	-828.0716305999255	-1.872345022081306E-4	-0.0526692502036089	1.4013308727601341	1.3404839563468738	-1.1076223480388165	1.0453917528256602	6.055482733593182	13.86794734877304	0.3956710412571235	0.8696245733788402
ID470991	470991	1	0.9625336527824402	11.299407949834066	37.66297178543133	0.0	64.0	64	1.3954169955062647	1		19843.144409937882	19762.0	14288.0	26880.0	1.2778985E7	2405.015245073423	-0.9809143244996291	-848.0983067356059	0.008619030593012706	-0.022089337515288594	1.3980921559991129	1.3367287800185463	1.0786687328924454	1.045905629397547	6.11727337373189	13.769008288785534	0.4054734574767895	0.8937500000000002
ID470734	470734	1	0.9705742001533508	11.272058483329186	37.636591575777125	0.0	63.0	63	1.3691479733843266	1		19844.134740259728	19781.0	14279.0	26957.0	1.2223987E7	2460.500411069353	-0.9809252569138683	-829.4991409859394	0.010991938358943435	-0.04097389005837653	1.3935879455156326	1.317610999113617	-1.289352007721268	1.0576626534334692	5.889123317835132	14.605654314556135	0.3469113247250616	0.8610145934676867
ID477390	477390	1	0.9139775633811951	14.208997839041539	37.70474501498952	0.0	90.0	90	1.1226315296454343	1		19955.973557692334	19557.0	15433.0	28559.0	8301685.0	3141.765155269469	-0.9807439416867847	-647.0196022942418	0.00901102500162324	-0.003488642818898343	1.178159831498488	1.106981869357969	1.3190869778698795	1.0642991218833613	3.959354095041696	7.326161761403961	0.927003129467054	0.9776995305164313
ID501454	501454	1	0.8991053104400635	12.99410301526499	35.61294920244364	0.0	189.0	189	0.9221103411336736	1		22502.10320284699	21427.0	16464.0	32010.0	6323091.0	3713.4355415779055	-0.977803156813204	-533.8723629090192	0.0014088645595824565	0.0021140743966693784	1.0149539654577828	0.8623945571857168	-1.1301564828753734	1.1769021000896835	2.6712569044579024	6.709675481953256	0.7456284839698671	0.9213114754098366
ID487629	487629	1	0.8941654562950134	10.485477290662987	35.39763591515794	0.0	131.0	131	0.9886236459315417	1		20952.48297213623	20101.0	15364.0	30770.0	6767652.0	3679.1826253745844	-0.9793296244155565	-539.6282415259755	0.00667077150541197	-0.008938144262530508	1.1147068530348307	0.894465798411377	-1.092059656444193	1.2462263565746332	3.070519502277229	7.6506540612948495	0.6592112255054887	0.930835734870317
ID458187	458187	1	0.9604929685592651	7.27107302509386	41.33053767168678	0.0	12.0	12	1.383438945628594	1		19929.58386075949	19912.0	14413.0	26423.0	1.2595497E7	2346.636883230115	-0.9808813395894981	-871.4477382496309	0.056875661508891145	-0.10361447802667184	1.317907309939109	1.2866662909788364	1.2840151377095916	1.024280591773727	6.012704598112536	17.52237064444077	0.24609002281082973	0.8628922237380624
ID495816	495816	1	0.9080621004104614	10.568585655206302	37.41704426001272	0.0	165.0	165	0.9909165527128445	1		21103.21951219512	19959.0	16268.0	29694.0	6921856.0	3273.818022902294	-0.9790599997623356	-602.7771795723614	0.007755627020240156	-0.022087605667000295	1.10281051901214	0.9115146117998694	1.20548616088443	1.209865979915055	3.084778880770778	7.095876864766627	0.7698777384132288	0.9245014245014253
ID457687	457687	1	0.9493451118469238	7.234607810493479	41.388755070122535	0.0	10.0	10	1.4062175977837188	1		19845.61620795107	19829.0	14442.0	26319.0	1.2979033E7	2353.68313980789	-0.980914060857088	-866.6904534783466	-6.274888882949767E-4	-0.033584033268252184	1.4647097382727083	1.332700098570409	-1.388564365181388	1.0990542732336455	6.212335897022197	13.602346240558123	0.4219268302450959	0.8891156462585025
ID477142	477142	1	0.9001262784004211	14.139197024672486	37.3678099210681	0.0	89.0	89	1.0905008482698062	1		20199.84732824427	19850.0	15822.0	27435.0	7938540.0	2974.692726731385	-0.9804568288012512	-681.3486665831207	0.012962280248685117	-0.010126033081639849	1.1329760064164232	1.0932097445177777	0.39593302898025984	1.0363756928604644	3.735957165309445	7.575808338433203	0.8180009244781801	0.9401913875598087
ID486358	486358	1	0.9016756415367126	10.967245893896374	35.91963314674908	0.0	126.0	126	1.0538110900716828	1		20436.74123989219	19830.0	15382.0	28012.0	7582031.0	3081.389882591608	-0.9800352898613566	-651.1389797716249	0.024178067278992132	0.026849795446371585	1.149127266858945	1.0001025685585494	1.4316832582712493	1.1490094146195278	3.4887946047546277	8.368463773152534	0.6260280391252979	0.9072929542645242
ID457941	457941	1	0.97864830493927	7.240411306740503	41.381762940330574	0.0	11.0	11	1.4206681676678081	1		19840.092814371263	19846.0	14323.0	26644.0	1.3253182E7	2318.3972971332123	-0.9808973567828939	-878.8523801160588	0.025305855108982405	-0.014042173826519849	1.4739118382152414	1.3527408369181642	-1.44375836040437	1.0895744387913437	6.340670303464126	13.55677915497952	0.43354281499925834	0.9044067796610162
ID495071	495071	1	0.962790310382843	10.267061011996455	36.66565508722417	0.0	162.0	162	1.4254524706424299	1		19843.932835820906	19747.0	14669.0	28408.0	1.3295435E7	2534.726455901023	-0.9809233033895745	-805.1161261806495	0.01741347509905063	-0.0345992813426856	1.4210023619650138	1.4132422099155226	-1.2427843183150444	1.0054910276490787	6.383448438944774	12.717141199163601	0.496005203025375	0.9117447386286489
ID495327	495327	1	0.9398849606513977	10.469262955636449	36.938631956889	0.0	163.0	163	1.3943323338612068	1		19873.302652106115	19732.0	14903.0	28958.0	1.2738787E7	2792.041480173348	-0.980946755243197	-732.9167794731795	0.012486539437113054	-0.03684777623677599	1.436283422381295	1.344023593860127	2.244463338034054	1.068644500693765	6.10776712140285	14.010080038803615	0.3910309211742246	0.8509933774834434
ID476894	476894	1	0.9320343732833862	14.371032107272013	37.452309501202095	0.0	88.0	88	1.143991475887938	1		19942.363425925938	19555.0	15412.0	28928.0	8615101.0	3251.472111339263	-0.9809066314835713	-630.1902861639121	8.301413560776552E-4	0.0025453719676863194	1.184779997131058	1.120571926981202	-0.8313146289664485	1.0572993741890637	4.1114541323062	8.190392985528945	0.7701863778981839	0.9547461368653418
ID486878	486878	1	0.9332827925682068	10.84282501970615	36.05262149633599	0.0	128.0	128	1.0480525164181969	1		20611.70604395604	19899.0	15659.0	28478.0	7502661.0	3164.8996430878133	-0.9799525984752845	-636.6943154103212	0.0055585850844527334	0.002412084384100087	1.1568594660030442	0.992920128185757	1.1187613956669835	1.1651082832985105	3.4507695954385014	8.48551025675089	0.6022404215011036	0.8962962962962957
ID464348	464348	1	0.9587766528129578	11.162450346992054	37.347121921961325	0.0	37.0	37	1.3883515475980694	1		19971.55729984298	19904.0	14626.0	26758.0	1.2721882E7	2434.425128490121	-0.9809012279320409	-842.6851419784483	0.011531280780254815	-0.028814289659749803	1.387994328441495	1.3391040800314058	-1.375257313796553	1.0365096702632275	6.05548273359318	13.530667468966621	0.4156427335132459	0.8871866295264627
ID491739	491739	1	0.9430026412010193	10.610996597652658	34.660846722442635	0.0	148.0	148	0.9824830669825415	1		21503.22187500001	20421.0	15618.0	32936.0	6881031.0	4274.437161888176	-0.9788971407983337	-466.71348942146307	0.0037021763196911288	-0.007062840142111459	1.0344557058554684	0.9547882979258624	-0.41272458869096834	1.0834398663061453	3.0324944929611046	6.842989134509836	0.8138009341818235	0.9536621823617331
ID486618	486618	1	0.9159857630729675	11.038350818152605	35.87147802576479	0.0	127.0	127	1.064524456874867	1		20379.541554959793	19902.0	14933.0	27574.0	7601569.0	3041.3891927964214	-0.9801953038260414	-663.2799061043798	0.005473527567184724	5.699730831612674E-4	1.1439878230412819	1.0300069214865248	1.361391684492302	1.1106603258454397	3.5600914972223605	8.281189900823739	0.6523573144749392	0.8822143698468791
ID487386	487386	1	0.9061025381088257	10.60067590175745	36.54867908038799	0.0	130.0	130	0.9763038668979388	1		21252.188498402564	20180.0	15874.0	30550.0	6651935.0	3475.8728713173036	-0.9790910103259104	-572.6111308612592	0.007733227836849987	-0.0018615852560715418	1.0487081437548327	0.9243887601048498	1.5210953858673577	1.1344882034652626	2.9944694836449806	7.055146175020663	0.75599291083888	0.9516616314199393
ID470489	470489	1	0.9728481769561768	11.254106537358208	37.53538951872015	0.0	62.0	62	1.380702169564362	1		19869.036565977734	19755.0	14536.0	26935.0	1.2497624E7	2430.8503171903385	-0.9808608608251191	-837.7869516322797	0.014282809302137227	-0.020223777298423465	1.4033098551503989	1.3199592474696469	1.2502246024739383	1.0631463492835362	5.988938967289959	13.426741836757822	0.41746346559852304	0.8892025405786875
ID495576	495576	1	0.8929893374443054	10.859069268656317	37.18472510399095	0.0	164.0	164	1.0631022458765866	1		20533.48936170212	19916.0	15412.0	29807.0	7720592.0	3479.652146583027	-0.9799129368490856	-575.7420753307099	0.010486607622644861	0.014878841584825966	1.167714149958699	1.004272813232333	2.769051669222508	1.16274595366205	3.55058524489333	8.257655710826823	0.6543291442754887	0.9143206854345167
ID470243	470243	1	0.954005777835846	11.22255121839024	37.53827961798538	0.0	61.0	61	1.3910732744755674	1		19859.346874999977	19749.0	14330.0	27140.0	1.2709982E7	2388.5350540060267	-0.9809177099047282	-854.8017833020582	0.02403042648284433	-0.04271460570929596	1.3628551970570548	1.333628100452518	-1.4657496487676354	1.0219154774817805	6.079248364415763	14.774748710499315	0.3499609158394477	0.8820689655172417
ID486115	486115	1	0.9478878974914551	11.002060476383202	36.21565796338929	0.0	125.0	125	1.2076838306031275	1		20153.64926931105	19647.0	15139.0	28378.0	9653598.0	2757.0295188742584	-0.9805062586763443	-735.3556732413894	0.01698952765559682	-0.026608611710386885	1.3260585108402463	1.0083942578770604	-1.5237776670117955	1.3150198947304144	4.582013622593274	14.626418905280996	0.2691474223320163	0.8197278911564632
ID457441	457441	1	0.953714907169342	7.214377294596484	41.38305717627207	0.0	9.0	9	1.418003246605023	1		19833.66015037596	19859.0	14546.0	26275.0	1.3189384E7	2322.140566164565	-0.9809548482582005	-879.8506077885751	0.025825294323712042	-0.014069909614946521	1.4686979874200206	1.3383157698280985	-1.3825051051419894	1.0974226117119348	6.316904672641544	12.543224629706046	0.5045402143136156	0.9222761970853562
ID491488	491488	1	0.9554033875465393	11.18674524480201	34.33784685569714	0.0	147.0	147	0.993965533926647	1		21252.646341463424	20056.0	15566.0	32460.0	6970868.0	3923.773546857695	-0.9789588012201621	-504.0028729153279	0.008538265085535651	-0.003377752614616059	1.1225927726644482	0.9321850323362476	-1.108047787732211	1.204259598387886	3.1037913854288415	7.595811173313618	0.6760114743770491	0.9082058414464538
ID485870	485870	1	0.8999423980712891	11.205077974293351	36.440018391478795	0.0	124.0	124	1.0422621267142742	1		20575.768802228406	19765.0	15446.0	29391.0	7386701.0	3296.438042013536	-0.9800393797736162	-612.9296699180803	0.0464073186272034	0.01604901356241105	1.1290509157289352	1.0093520512501442	1.1323930873680286	1.1185898065303743	3.4127445861223773	8.229658071257674	0.6332133575448623	0.9158163265306121
ID476397	476397	1	0.9324386715888977	14.694140234611696	37.848988281361	0.0	86.0	86	1.138024513562105	1		19860.955710955706	19431.0	15171.0	27849.0	8520350.0	3085.886986107002	-0.9807655716576409	-656.3508477037274	0.003265066782050805	-0.01074153232880928	1.1925634787719148	1.1087763711334855	1.551799368720507	1.0755671836267353	4.0686759968255615	7.896226765802528	0.8200186820548098	0.9553571428571427
ID491244	491244	1	0.9397808909416199	11.009086662704805	34.96936973366298	0.0	146.0	146	0.9440008429729576	1		21913.600682593864	21175.0	15876.0	30943.0	6420685.0	3681.9220357947233	-0.9783050818071325	-536.7665498379257	-0.007107116406926255	-5.401141740579815E-4	0.9784730409223995	0.950659306332028	0.3885224950948377	1.029257310589728	2.799591310899831	6.376335918819028	0.8652908750320844	0.9608482871125613
ID463851	463851	1	0.9716669321060181	11.158605325422586	37.329277247701846	0.0	35.0	35	1.4029861474818448	1		19897.82027649769	19757.0	14456.0	26806.0	1.2953481E7	2428.7885400473124	-0.9809575630211929	-844.0603261926726	-0.004101063235423975	-0.028593181739488924	1.406628027006804	1.3343983446700016	-0.8671715489452468	1.0541290257330653	6.183817140035107	14.17487248833338	0.3867480930996058	0.8814363143631438
ID464105	464105	1	0.9702076315879822	11.133910003047687	37.30667505936434	0.0	36.0	36	1.4067554511588214	1		19926.189312977123	19824.0	14365.0	26958.0	1.3051654E7	2422.558618638955	-0.9808349592192783	-841.9109194655048	0.022422248381131403	-0.017831829042452636	1.4486944724049877	1.3161334874531578	-0.9532607227990537	1.1007200152686243	6.217089023186721	14.942980097477436	0.3498827361337597	0.8790322580645167
ID487145	487145	1	0.9176762104034424	10.646300323779593	36.575176049086394	0.0	129.0	129	1.00154737936781	1		20992.399399399397	20005.0	15831.0	30041.0	6990469.0	3411.006548562607	-0.9794112543975303	-585.5240334471421	0.0013124334875887155	0.006922914540688097	1.0957325471900772	0.9500684071848792	1.3033392142147677	1.153319633516508	3.1513226470740037	7.015141984917934	0.8046922221241724	0.9471428571428568
ID494824	494824	1	0.9679765701293945	10.874926927416627	36.84197065897464	0.0	161.0	161	1.425983069012059	1		19819.98656716415	19773.0	15106.0	27401.0	1.3279391E7	2555.769661052695	-0.9808658169739667	-795.0808931399486	0.07100405303283071	-0.06190184882889034	1.4336010773313483	1.2992537655192409	0.8811487656094974	1.1034034423278474	6.388201565109286	15.33158229502083	0.341518722980587	0.9002009377093095
ID469751	469751	1	0.9704291820526123	11.18179270835227	37.37620733449083	0.0	59.0	59	1.3861703183679048	1		19855.262578616355	19739.0	14425.0	26742.0	1.2627947E7	2437.878947454109	-0.9809848524708604	-840.3420497707933	0.031657515546693736	-0.022000883985822103	1.4244191041727547	1.3082031699872894	-1.0455680630745205	1.088836303757462	6.036470228935119	13.516681753468202	0.41519560717595505	0.8906030855539975
ID475895	475895	1	0.9404029250144958	15.168163250505144	37.77434323495214	0.0	84.0	84	1.0932721382487287	1		19910.809644670033	19581.0	15218.0	27725.0	7844859.0	3040.2252187914382	-0.9807370542300186	-666.8728567200061	0.01605842861403379	-9.80929311607209E-4	1.1239880985291595	1.1082272535110056	0.7331609263014027	1.014221672466745	3.7549696699675197	7.475161598926964	0.8444523060058671	0.9449760765550245
ID470006	470006	1	0.9629974961280823	11.224041587388134	37.3920189963036	0.0	60.0	60	1.412122717701794	1		19879.536474164124	19748.0	14511.0	26890.0	1.3080735E7	2386.498690430952	-0.980936732986779	-857.2721516789148	0.0100843518271932	-0.02122876780555468	1.4257826174716728	1.3602206032305446	-1.395680440821982	1.0481995450483674	6.264620284831877	14.346788291156397	0.38246811645207024	0.8816053511705688
ID484598	484598	1	0.9073799848556519	11.39443958400696	36.47305626975095	0.0	119.0	119	1.229412087705254	1		20093.835010060375	19759.0	15052.0	27684.0	9986636.0	2716.8779359204154	-0.9806724252441338	-750.5321541567722	0.01706231310951243	-0.08447414015339991	1.277391082232711	1.0785334356009768	-1.4371760742115507	1.184377822761635	4.7483730383513265	13.805599833952607	0.3130719314999326	0.8509369676320266
ID476149	476149	1	0.9199727773666382	14.98067420677078	37.68502601005885	0.0	85.0	85	1.11247788545543	1		19837.173170731723	19535.0	14689.0	27104.0	8133241.0	2984.6530756795696	-0.9808749569222129	-681.7531401987769	-0.003642197886892754	0.002100159699497081	1.1584776875190979	1.0996578487963802	-0.2609432710247763	1.0534892182937614	3.8880572025739593	7.720645755608524	0.8196628603184782	0.961222091656874
ID476661	476661	1	0.916040301322937	14.453395490347603	37.73525220710916	0.0	87.0	87	1.1192572162429095	1		19920.512195121933	19561.0	15083.0	28299.0	8167410.0	3140.3011934248425	-0.9808031237972632	-648.2021517645921	-0.0035161974026389946	-0.006399505759969189	1.1797514162605351	1.1005846754840967	1.3501677140491677	1.071931531066991	3.935588464219118	7.994695198408392	0.7737768308312832	0.9473684210526311
ID485619	485619	1	0.9133445024490356	10.829496940648346	36.177745659843595	0.0	123.0	123	1.058824151073812	1		20359.806451612894	19721.0	15064.0	28487.0	7573848.0	3055.561637736471	-0.9801956840484093	-659.5770432666747	0.01013789597212618	-0.011977999911284159	1.119686003205922	1.0242517982273283	1.3963443257475168	1.0931745544833424	3.522066487906239	9.070281113980414	0.5379797385635949	0.8906250000000003
ID457203	457203	1	0.949733316898346	7.199481219015107	41.37872510634702	0.0	8.0	8	1.4212005522349942	1		19832.709580838327	19817.0	14575.0	26212.0	1.324825E7	2299.985288936292	-0.9809997795281457	-890.4248241854931	0.0040956530630626995	0.014585187292462165	1.5058134990949927	1.363391733603765	-1.1483440660083992	1.1044613679113144	6.345423429628644	12.477350522879718	0.5121836612805106	0.9125085440874908
ID463102	463102	1	0.958416759967804	11.085168024599703	36.748226723879796	0.0	32.0	32	1.3304779016127075	1		19908.66552315609	19725.0	14450.0	27075.0	1.1606752E7	2583.2880862162133	-0.9809698319344367	-794.5337187212743	-0.007162491436157276	0.003827506200658436	1.4833988666373292	1.1853364326828595	1.8862065299541357	1.2514580888059292	5.5611576124835285	9.981005654662	0.7014980443542018	0.9076803723816906
ID485374	485374	1	0.9721778035163879	10.726342484802332	36.66493251448707	0.0	122.0	122	1.2555921569040214	1		19996.83877159309	19665.0	15449.0	28321.0	1.0418353E7	2735.295549513102	-0.9807240105337628	-743.9045406575794	-0.048162530659141584	-0.031618852436692026	1.367760704382232	1.136352464890372	-1.1526654895726385	1.20364125272891	4.952757463425505	12.62096049476566	0.3907258192398581	0.8276409849086577
ID463357	463357	1	0.9770721793174744	11.016782107245268	37.19410901989434	0.0	33.0	33	1.420135583518758	1		19873.93984962403	19741.0	14484.0	26751.0	1.321617E7	2416.0732329253624	-0.9808175749483183	-841.1793485974872	0.014259000182877056	-0.03535081457775705	1.4545903447281032	1.3366161561594079	-1.4206801850333464	1.0882633267786308	6.335917177299608	13.539875399942314	0.4343001906249264	0.8863031914893611
ID484349	484349	1	0.931281328201294	11.640064985229987	36.63811889494915	0.0	118.0	118	1.077239864726853	1		20329.42036553524	19669.0	15335.0	28624.0	7786168.0	3219.906484334042	-0.9803044451134572	-628.4988455516254	0.040980813996548876	-0.014405437580924755	1.1637196156302954	1.1328193229025607	1.0866747364581448	1.027277335496503	3.6456477681836508	8.768870321300367	0.5957955772555458	0.865688487584649
ID463612	463612	1	0.9608350396156311	11.193327406214427	37.406340171448605	0.0	34.0	34	1.3785088366949116	1		19894.817599999995	19781.0	14669.0	27111.0	1.2434261E7	2448.867895555424	-0.9808441784022781	-831.9626600266951	0.00487454433280377	-0.03292023841214406	1.3723735854105688	1.352920581373303	-1.2640941740096725	1.0143785262084783	5.969926462631895	14.195279269903464	0.3722982231940983	0.8698060941828254
ID491004	491004	1	0.9169939756393433	11.61931798438068	34.2450893772737	0.0	145.0	145	0.9770784040026225	1		21449.09779179811	20488.0	15882.0	31376.0	6799364.0	3737.5300066398236	-0.9789812525368475	-534.5912914741023	0.03825892832837216	-0.01803887387286829	1.1359561002379872	0.9049575042831361	-0.4945670934126004	1.255259053448965	2.9992226098094945	7.806433330952914	0.6184623342565626	0.9158200290275763
ID494587	494587	1	0.9664117693901062	10.942175571748901	36.989215731764766	0.0	160.0	160	1.4376066875800286	1		19773.50437317786	19763.0	13872.0	27622.0	1.3564624E7	2518.2538300448564	-0.9809130208182316	-807.0629981869197	0.013753201950506822	-0.013546995938917656	1.4611049383006876	1.3925200062640466	-0.39111622867879614	1.0492523854078375	6.49277034072863	12.104573413475908	0.5568534670887532	0.9217273954116055
ID484858	484858	1	0.9004592299461365	11.433277262645339	36.16564020615265	0.0	120.0	120	1.0261700958989153	1		20727.564469914047	19923.0	15354.0	30103.0	7233920.0	3345.56133367103	-0.9799799762716352	-606.5434095095487	0.023356568702458946	-0.0037779444295054053	1.1821839872400763	0.9481870691781086	1.5427978352731815	1.2467834941735674	3.30817581050303	7.907421682701191	0.6648576149217954	0.884371029224905
ID465671	465671	2	0.9741592407226562	49.68768149294484	6.719075786159152	0.0	43.0	43	1.4312782341646553	1		21033.19026548673	21183.0	13315.0	28133.0	1.4260503E7	2611.989129926348	-0.9809052011818242	-827.324206058008	-0.11381170315605271	-0.11573244629937002	1.8224759306254004	1.2091665203339976	0.7291231256738612	1.5072166653456411	6.435732826754448	13.238519998077265	0.4614546204846735	0.8137019230769236
ID492805	492805	2	0.9885578751564026	49.74907254995756	3.8946402760509877	0.0	153.0	153	1.4254524706424299	1		20641.281669150496	20725.0	13237.0	28119.0	1.38503E7	2765.6329441446314	-0.9810542888543802	-772.9550610755261	0.006544256075216047	0.00513664065803436	1.4764361687387555	1.3930037011997967	-0.0684947453643474	1.0598939309831685	6.383448438944775	9.676740062789946	0.8566571982783636	0.9641062455132808
ID465924	465924	2	0.9739370346069336	49.7330673167904	6.82209267244103	0.0	44.0	44	1.38835154759807	1		20967.27742946707	21103.0	13213.0	27703.0	1.3377123E7	2681.25656414795	-0.9808877787677205	-802.6788580620669	0.012192165078760801	0.003233395841999509	1.48737462910583	1.321878125255994	-0.18756589122642836	1.1251980047841297	6.055482733593183	9.432107270487023	0.8553447056166379	0.9717772692601068
ID478211	478211	2	0.9727961421012878	50.699104905583205	3.705292052593213	0.0	94.0	94	1.3619462549574521	1		20730.766721044034	20924.0	14137.0	26597.0	1.270796E7	2398.7305015406428	-0.9811742005258091	-900.8585286722277	-0.012556438057653715	-0.0030411109219030613	1.3907621320815244	1.3521752394216033	2.2110874721972023	1.028536902270468	5.827332677696413	9.50119385709836	0.8111913626609416	0.9699367088607599
ID477967	477967	2	0.9474681615829468	51.45929278445004	3.7747290031768377	0.0	93.0	93	1.327631956318292	1		20659.48027444254	20956.0	14466.0	25891.0	1.2044477E7	2205.3590926883126	-0.9811637273504299	-975.9253279198058	-0.005836678391868999	0.0055212356343205884	1.3376978539639415	1.326090526359237	0.13938736877282135	1.0087530431550342	5.537391981660959	8.817022996399208	0.8950992319843761	0.9724540901502502
ID472588	472588	2	0.9435105919837952	50.55535886077627	4.959009297858631	0.0	71.0	71	1.368042484327704	1		20903.380258899666	20859.0	16253.0	29547.0	1.2918289E7	2582.1654926642345	-0.9809153788278695	-832.1669114624192	-0.02251253436922284	0.016067406962193376	1.5199474861486313	1.2207634672148426	2.6373889609812204	1.2450794334600899	5.879617065506088	13.933142734891288	0.3805929449042117	0.8656403079076271
ID492555	492555	2	0.9866770505905151	49.7815230885278	3.8954252344711375	0.0	152.0	152	1.423328099162955	1		20648.354694485828	20744.0	13227.0	28321.0	1.3855046E7	2748.9078009065074	-0.9809658773657267	-774.2412599667974	-0.0014095761531748028	-0.0031330938779421703	1.4850536850971099	1.392320666105686	-0.1653816782531916	1.0666032051731285	6.364435934286711	9.363782454744848	0.912151869313394	0.9766593727206415
ID472841	472841	2	0.9849011301994324	51.10120486187119	4.607223015042702	0.0	72.0	72	1.356380452125505	1		20855.90491803279	20996.0	14113.0	28236.0	1.2722102E7	2617.032469536745	-0.9809458421488123	-820.5502741041513	0.00940563685711219	-0.004327616440986973	1.425734611093087	1.3154711330263504	-0.7832879764314629	1.0838205227757955	5.779801416051262	9.419550833275013	0.8185823810401482	0.9567269866247049
ID465430	465430	2	0.9711838364601135	49.671609770550106	6.703095571687614	0.0	42.0	42	1.4254524706424303	1		20980.331343283582	21169.0	13374.0	27855.0	1.4056822E7	2605.782100143007	-0.980936281425358	-828.5856767414031	-0.1398154322201225	-0.1250040546771761	1.7706060133721468	1.2628251459757236	0.7655708640098495	1.4020991100902458	6.383448438944778	12.312772169091886	0.5291192132038949	0.8075766686710769
ID472341	472341	2	0.9257445931434631	50.99975751758	4.927438156532391	0.0	70.0	70	1.3367176531387024	1		20894.489864864863	20847.0	15194.0	28269.0	1.2369538E7	2430.121287503636	-0.98096944926702	-886.4167289982022	1.9172128446133546E-4	-0.013013248596941139	1.3937169081524858	1.2855440568752114	2.257957973101646	1.0841455807747356	5.613442000293205	10.814885396234118	0.6031082377760657	0.9042879019908117
ID458771	458771	2	0.9590909481048584	49.578126533369	4.788530651163224	0.0	15.0	15	1.3691479733843264	1		20850.00160513644	21060.0	14819.0	27384.0	1.2989551E7	2280.3807422400805	-0.9809167037984419	-939.9558659441982	-0.0319628359810518	-0.0034670316841674035	1.466619472718146	1.2915506055859567	2.837403878070464	1.1355493670747523	5.88912331783513	10.254456160572449	0.7037772874823219	0.9170984455958554
ID471838	471838	2	0.9391177296638489	51.289089759677644	4.565607271851421	0.0	68.0	68	1.3259214570600333	1		20901.144578313255	20993.0	15160.0	28047.0	1.2143565E7	2477.592346953341	-0.981081471523233	-874.9594678409718	0.007231107128955435	0.0017009962000333243	1.3635849282431474	1.304836539264605	-0.7511558442631002	1.0450235621173303	5.52313260316741	8.97377551668943	0.8618762863732617	0.969140950792327
ID472091	472091	2	0.9467242360115051	50.683809183501616	4.872259154308953	0.0	69.0	69	1.362501584748096	1		20879.0815660685	20957.0	14926.0	28353.0	1.2798877E7	2519.7003802849276	-0.9809027738584909	-851.2324220613635	-0.01451037355408967	0.011266004944683404	1.4329708449635912	1.3245521252042414	-0.5632039290272801	1.0818531167602272	5.8320858038609265	8.986754259410173	0.9074611402442949	0.9839615076182838
ID492325	492325	2	0.9729284644126892	49.068156446895564	3.932902007943267	0.0	151.0	151	1.442859195714975	1		20661.20899854861	20855.0	13356.0	28206.0	1.4235573E7	2606.5688118273424	-0.9809931594298169	-818.2246879112031	-0.03002883064165754	0.024569690275999225	1.582854089431031	1.354910264252198	-0.8322554162413673	1.1682353667197583	6.5403016023737885	10.749018543216573	0.7113281829671214	0.9094514210178458
ID496165	496165	2	0.9037641882896423	47.339856382222784	5.91879081251543	0.0	167.0	167	1.0187715127705252	1		21530.284457477992	21027.0	16906.0	30993.0	7341827.0	3153.8154285058044	-0.9800462854226468	-670.6042805623935	0.024130121808886233	0.021887841309307203	1.1572732326880042	0.9884895695426367	-0.20841315691787557	1.1707490583066666	3.260644548857865	10.17606907148382	0.3956883188114962	0.8156956004756248
ID458031	458031	2	0.939444363117218	50.00562629570458	4.78915437337929	0.0	12.0	12	1.3992066897663262	1		20933.396604938254	21212.0	15275.0	27864.0	1.3564841E7	2332.884086127812	-0.9809040263050552	-921.8520933284937	-0.12883921728370928	0.025241594337204767	1.7632972179392286	1.1892523316918946	-0.1954578423579637	1.4826939337849914	6.1505452568835	11.662924728825761	0.5682095608329525	0.8424479166666671
ID465197	465197	2	0.9732771515846252	49.69827376108698	6.698351336011923	0.0	41.0	41	1.4333908231139445	1		20975.792035398255	21131.0	13316.0	27774.0	1.4221587E7	2597.2511863085906	-0.9808710616353626	-828.2385962612336	-0.11005946418232865	-0.11173809114655732	1.7935526999742637	1.2503704613549718	0.7223970643174769	1.4344170431143015	6.4547453314125125	13.14820733978287	0.4691977145578361	0.7997644287396944
ID458282	458282	2	0.9393655061721802	49.920920504380256	4.865308071884507	0.0	13.0	13	1.3719077987476525	1		20937.864516129033	21203.0	14958.0	27256.0	1.2981476E7	2318.6106636786435	-0.9808071975239613	-922.9534604199565	-0.013841938470120616	-0.0015417945934609197	1.4523633941074443	1.3166000852016895	-0.5924658700531709	1.10311658827286	5.91288894865771	9.50318876884161	0.8227556519694289	0.9481707317073178
ID471351	471351	2	0.9348419308662415	51.33438028846126	4.40596053973015	0.0	66.0	66	1.3752122783611602	1		21372.932907348237	21172.0	15718.0	28288.0	1.3379456E7	2667.961366791388	-0.9803622923865526	-799.8533917148312	0.07546717693287573	-0.02106485900844247	1.5609841037896672	1.189383829950362	0.4405555076984391	1.3124309112684116	5.9414077056448	14.641615456614335	0.34827413817836894	0.8164598301763555
ID464948	464948	2	0.9781631231307983	49.70235457338696	6.729027339457403	0.0	40.0	40	1.4131937248468058	1		20920.885022692928	21069.0	13347.0	27939.0	1.3828705E7	2616.9162401521976	-0.9809298584065724	-822.4400721525317	-0.051711853359546193	-0.12482890932546757	1.6363324563475654	1.3432834743120756	0.942514638140435	1.2181587041302406	6.2741265371609085	11.691001483141756	0.5768457618230055	0.8483290488431879
ID471602	471602	2	0.9591841101646423	51.49612329326801	4.789937489905114	0.0	67.0	67	1.489298389517442	1		21343.62978142078	21062.0	16048.0	30236.0	1.5623537E7	2827.9291710130283	-0.9805486255785814	-760.9368015601556	0.09757966146061046	-0.002759183389214983	1.8403393195709448	1.258580048642776	0.2793991584314554	1.4622346203211505	6.968082957180216	18.008418353756742	0.2700051414195696	0.7997817785051828
ID457789	457789	2	0.9378414750099182	49.85864219393244	4.8305081181815135	0.0	11.0	11	1.3636115658566281	1		20894.07642276426	21150.0	15547.0	27045.0	1.2849857E7	2292.896650068637	-0.981005517814891	-941.266682033479	-0.013512428188956399	0.012685546837600675	1.5174082609140311	1.2683848451412738	-0.5182118877819967	1.1963311188451018	5.84159205618997	9.664880369521184	0.7858653192835691	0.9240601503759399
ID492092	492092	2	0.9750562310218811	48.27892696680043	4.1064610293572725	0.0	150.0	150	1.4185366313320336	1		20710.95939849625	20986.0	13805.0	28528.0	1.3772788E7	2590.118049800677	-0.9810045660696103	-825.9095052826852	-0.0041299398222530695	0.013772600954155962	1.4779923396698311	1.3957849849694186	-1.103382941732494	1.058896861325825	6.321657798806073	10.081200514823859	0.7816572155527395	0.9353023909985935
ID495931	495931	2	0.9582152962684631	47.295959076583365	5.565912929299089	0.0	166.0	166	1.0946551522593009	1		21273.058375634515	20684.0	16705.0	32564.0	8381585.0	3288.3787043077828	-0.9803600553476709	-645.8377828990074	0.014480582351973716	-0.01427036727124513	1.1522072256632525	1.0636241609210073	3.087777111756756	1.0832841787512046	3.764475922296544	11.09262528837423	0.3844551672778537	0.8232848232848248
ID476997	476997	2	0.9534947276115417	50.60990275143713	3.3428495474300894	0.0	89.0	89	1.324779897264187	1		20691.514731369185	20950.0	14565.0	25474.0	1.1939004E7	2211.057019295918	-0.9811863162696536	-976.112741207619	0.0010044789872089895	-0.009105732850473489	1.3366471676437817	1.323640850642615	1.8601826962936556	1.009826167721291	5.513626350838368	9.460549003962946	0.7741311016975566	0.9618573797678276
ID464708	464708	2	0.9767488241195679	49.661494356057005	6.693585146099685	0.0	39.0	39	1.4254524706424299	1		20929.073025335307	21129.0	13209.0	27780.0	1.4043408E7	2586.8542878561307	-0.9809369219623932	-832.6377140592164	-0.12782863555593124	-0.14464173579659073	1.8369447711492715	1.2598328043650897	0.7178128903565225	1.458086156182467	6.383448438944774	13.106893424563342	0.4669449497589346	0.8051558752997608
ID491841	491841	2	0.9211300611495972	48.44352048257024	3.817257358885096	0.0	149.0	149	1.4056795386104803	1		20988.17278287464	21032.0	15741.0	28932.0	1.3726265E7	2295.9112873365452	-0.9806485642393553	-926.5091817254064	-0.11929994386035832	-0.19876698656089312	1.9413719146591315	1.056979452679059	1.1153984495267537	1.836716796848282	6.2075827708576945	21.732160752703454	0.16516824925900744	0.6536536536536539
ID457544	457544	2	0.9396576881408691	49.96095100210621	4.778319482981933	0.0	10.0	10	1.3861703183679048	1		20895.822327043992	21160.0	15144.0	27222.0	1.3289743E7	2336.387797105041	-0.9809629585693093	-921.7171893377229	-0.02294583933355823	0.017724886181127327	1.5577344560003816	1.2788698717189946	2.5097820154353356	1.2180554804270671	6.03647022893512	9.70561480597796	0.8052798363831802	0.9324522760646117
ID477256	477256	2	0.95729660987854	50.94885750705792	3.9689635663668055	0.0	90.0	90	1.338979444355445	1		20728.95945945947	20991.0	14396.0	25884.0	1.2271544E7	2242.5388542310893	-0.9811278356754514	-961.1062675334751	0.004063699476774373	-0.013765957063848373	1.3713612840273175	1.3457850813067878	-1.0449714371826928	1.0190046710100953	5.632454504951266	9.034803708713719	0.867101851531965	0.9697217675941076
ID491607	491607	2	0.9097979664802551	48.71967089592876	4.104234050120225	0.0	148.0	148	1.3730101756219868	1		20746.83493589743	20784.0	15656.0	28177.0	1.2946025E7	2286.7031438416343	-0.9809703149472915	-935.3977550673778	-0.0020327501954758033	-0.04182309687552991	1.5469571613415583	1.1923135705690782	1.1265096881802714	1.2974415451827934	5.922395200986744	13.939025630405597	0.3830384886843987	0.8390572390572396
ID464469	464469	2	0.9576026797294617	49.736694256629804	6.349978016112078	0.0	38.0	38	1.4121227177017943	1		20952.445121951205	21092.0	13790.0	28437.0	1.3744804E7	2541.4556945509557	-0.9810457465683255	-853.4237810881505	-0.1188755852599798	-0.06318822928856545	1.8254259948720304	1.271590075360551	0.5016455133578286	1.4355459595376623	6.264620284831878	12.523170794176657	0.5019679733960365	0.8090853284223455
ID495445	495445	2	0.9865774512290955	47.870683667538756	5.372410412344597	0.0	164.0	164	0.9924422142055405	1		22013.058282208585	20739.0	16447.0	34810.0	7176257.0	4370.472199058881	-0.9794815455740905	-480.8765852186035	0.006876025366723133	-0.001839522091248006	1.0816763217967447	0.9437394897373212	-0.2623997412824062	1.146159860384582	3.094285133099809	6.930946582820646	0.8094407999510135	0.9531478770131772
ID495186	495186	2	0.9904906153678894	48.08431704140821	5.278491653809496	0.0	163.0	163	1.0254326397519937	1		21673.229885057477	20607.0	14570.0	33708.0	7542284.0	4373.09629610555	-0.9797394354547724	-479.3178904001763	-5.055272117683769E-4	-0.005248842428185922	1.1034717067847588	0.9893394120523908	2.0959488608127876	1.1153621227881743	3.303422684338506	7.138502510564749	0.8146288331990353	0.9455782312925172
ID464220	464220	2	0.9635769128799438	50.52092713896905	5.99321335099105	0.0	37.0	37	1.3937896865030948	1		20878.160686427436	21125.0	13896.0	28238.0	1.3382901E7	2532.2948258599426	-0.9809573566081887	-849.43638113303	0.014979040328971736	0.005266987412810692	1.54358865897755	1.2891851835900798	-0.08904425522468001	1.1973366422650127	6.1030139952383315	9.705940110953263	0.8141023631733233	0.961077844311377
ID457306	457306	2	0.9515885710716248	49.87367024690461	4.746506172501312	0.0	9.0	9	1.376312008467623	1		20904.389776357813	21233.0	14994.0	27189.0	1.3086148E7	2398.08248561873	-0.9809550612314218	-897.9929032902697	-0.009597915221738073	-0.009585889180148245	1.4697456243956197	1.3072135162744174	-0.4823846252741034	1.1243347824190357	5.950913957973834	9.500613313951188	0.8284956847328896	0.9623366641045346
ID470106	470106	2	0.9803510904312134	50.6862996873327	4.731576666574675	0.0	61.0	61	1.3834389456285934	1		20772.72125984251	20815.0	14080.0	28816.0	1.3190678E7	2677.54875883434	-0.9809155364264128	-797.5127904388141	0.012304433406107939	0.0155708035934586	1.4468040652233287	1.3620639153305272	2.418078348837015	1.0622145179378297	6.012704598112529	9.072680115011197	0.9179278236677372	0.9783449342614076
ID463960	463960	2	0.959161102771759	50.66477902159378	5.903702386003197	0.0	36.0	36	1.398665933537524	1		20854.842592592606	21064.0	13874.0	27736.0	1.3513938E7	2526.904117752786	-0.9809830680407512	-851.4697188525888	-0.04309691588479061	-0.0017837341249978792	1.5663230759048306	1.2876091576273072	-0.11261703323786885	1.2164584778125629	6.1457921307189745	9.804078450598556	0.8034783435301115	0.9521354933726062
ID476760	476760	2	0.9476155042648315	50.12152863123667	3.3471630397852534	0.0	88.0	88	1.322493821536243	1		20689.220486111117	20916.0	14706.0	26609.0	1.1916991E7	2253.9682050912343	-0.9811838361135544	-957.2946595089186	-0.008473385206975747	0.007649035255884199	1.3508402199146499	1.3249654943612494	1.5521483832814327	1.0195286033210051	5.494613846180314	8.769661760667457	0.8978036231476985	0.9697986577181206
ID485732	485732	2	0.9783671498298645	51.018356795345184	3.9058393327131777	0.0	124.0	124	1.3932468277925316	1		20670.602484472067	20764.0	14113.0	28441.0	1.3311868E7	2499.95736269583	-0.9811429620731562	-860.4177229430327	0.0012602597715334627	0.0023657108181677445	1.4121431787725074	1.3938646487139026	1.3086379730132247	1.0131135616901326	6.09826086907382	9.344998801928503	0.8775206849409946	0.9749240121580545
ID484707	484707	2	0.8946097493171692	50.39491316067258	3.065116074206276	0.0	120.0	120	1.2912357210771188	1		20778.34124087591	20809.0	15619.0	27631.0	1.1386531E7	2289.821545774987	-0.9811240042129943	-943.3074450346455	0.005105395078926578	-0.02040294914746625	1.3235228616642791	1.1992092912906231	1.6200530166799905	1.1036629479745492	5.237945033296456	12.259153983559262	0.437975483192546	0.8930307941653158
ID476514	476514	2	0.931407630443573	50.310659499240515	3.7130768021573095	0.0	87.0	87	1.3299091997694092	1		20648.609589041076	20968.0	15000.0	25465.0	1.2058788E7	2109.5639290661434	-0.9812139952465857	-1022.4861259679557	0.009499412911735523	0.0049153375615894985	1.3643736458721918	1.3205624830101164	0.6531091492858839	1.0331761377638198	5.5564044863190185	9.29321374155678	0.808484811433732	0.958196721311475
ID491362	491362	2	0.8931167125701904	49.73490609252595	4.582700561380788	0.0	147.0	147	0.9916796768557636	1		21488.540372670795	20658.0	16799.0	30008.0	6919310.0	3015.762008536887	-0.9802971587839148	-709.0367294090438	-0.011997570102936918	0.0234534385715225	1.0691191220584824	0.936671636786261	1.075870820426283	1.1414022588819401	3.089532006935294	8.773018941274023	0.5044340899476495	0.8519003931847957
ID457068	457068	2	0.9708412885665894	49.44453213311407	4.8798164090357865	0.0	8.0	8	1.3519113116327692	1		20964.908789386416	21227.0	12848.0	27747.0	1.264184E7	2568.5885752832137	-0.9808625652109407	-836.6674290345708	-0.06040829436693697	0.005240938244195041	1.5008177008687102	1.2810790127041065	2.851876257360005	1.171526257151601	5.7417764067351325	10.377389091510409	0.6700079245173762	0.8869309838472823
ID484204	484204	2	0.9692802429199219	50.37266990867149	2.9699344692482947	0.0	118.0	118	1.376312008467623	1		20699.649122807023	20789.0	13796.0	28233.0	1.297868E7	2551.8117928658635	-0.9811170543073511	-842.9375879970269	0.00826509894772848	0.01208111645302746	1.422203888648908	1.368326843778316	-0.587906652404182	1.0393743973638805	5.950913957973834	9.679032064085712	0.7982329995965404	0.9682907965970611
ID484458	484458	2	0.9743890166282654	50.22499187849926	3.4008099598292154	0.0	119.0	119	1.3619462549574535	1		20667.714983713362	20911.0	13936.0	27911.0	1.2689977E7	2461.8378355910004	-0.9811111962185424	-872.1211005189427	-0.0029270144386415405	7.921199853791132E-4	1.3831746360367274	1.373839461645251	1.3071182008024236	1.0067949528690179	5.827332677696423	9.253788981512377	0.8551464410724635	0.9691699604743083
ID463720	463720	2	0.9707691073417664	50.81000044610499	5.813043855395262	0.0	35.0	35	1.4013676280264982	1		20808.830769230757	20953.0	13720.0	28212.0	1.352574E7	2556.7526614095827	-0.9809060274719916	-836.2190692670306	-0.0012992304269693526	-0.006511709735185015	1.5067959736422332	1.3418092542660336	-0.14099250899518292	1.122958400273105	6.169557761541551	9.381750066971355	0.8808382807977903	0.975206611570248
ID462710	462710	2	0.9615302085876465	50.54465318246026	5.626939346707438	0.0	31.0	31	1.4002875757442566	1		20769.506955177756	20930.0	13596.0	27984.0	1.3437871E7	2522.728077523403	-0.9809083445290129	-846.0004273355154	-0.033408002873758426	-0.005930263832036463	1.539874055292221	1.30606155722091	-0.18668585376052516	1.179021039841971	6.160051509212525	9.570037050143137	0.8452145592986876	0.9686098654708516
ID491126	491126	2	0.9021515846252441	49.18906039610739	4.625027881862503	0.0	146.0	146	1.2058031902242212	1		20935.796296296296	20798.0	16317.0	28251.0	1.0174797E7	2498.9038598328034	-0.9806440090636432	-848.9183107834625	-0.03333413202089667	-0.013664448743852005	1.1958343058357017	1.1343439843579328	0.6441117564199027	1.054207826131836	4.567754244099722	13.681497785093052	0.30665164932209943	0.8123415046491979
ID456820	456820	2	0.9405838251113892	49.3738293873799	4.88118372995539	0.0	7.0	7	1.324208748327418	1		20940.528399311555	21141.0	14967.0	27270.0	1.2166447E7	2314.765157814076	-0.9810220957175176	-935.2791061672842	-0.06012127570093659	0.027164648735136316	1.4904968125325726	1.238131444499797	-0.2896464489131175	1.203827605828015	5.508873224673858	9.968473469137008	0.6966511004016431	0.8894858019953944
ID463221	463221	2	0.9715964198112488	50.7493728175889	5.832080753955594	0.0	33.0	33	1.3834389456285934	1		20763.089763779495	20898.0	13649.0	28250.0	1.3184562E7	2566.0846545028207	-0.9809547547512288	-833.5149709753259	-0.0069299221334407825	0.003854493090116587	1.5009882437384428	1.2950005637485698	-0.22362374281941635	1.159063776307256	6.012704598112529	9.315970381225544	0.8706097639498924	0.9649122807017546
ID469621	469621	2	0.9595758318901062	50.7276151779486	4.258275603875602	0.0	59.0	59	1.3563804521255038	1		20766.72131147542	20765.0	15355.0	28957.0	1.26677E7	2558.710220883708	-0.9810279942167058	-839.3536406369717	0.002324660927629668	0.016800729682505695	1.3807864339312006	1.3327322733320033	2.1654779601007164	1.0360568747082681	5.779801416051253	10.347462737306305	0.678351889221819	0.9559748427672956
ID463473	463473	2	0.9647309184074402	50.77927952219938	5.820452924695863	0.0	34.0	34	1.3839856514178166	1		20791.164296998428	20959.0	13827.0	28457.0	1.3160807E7	2571.6359827990973	-0.9810277756216053	-836.1079704643503	0.0033114691757055704	8.824660644353353E-4	1.4936854623300724	1.2922534328531943	-0.2844492686247366	1.1558765675182863	6.017457724277044	9.615672589047795	0.8178310163907117	0.9627376425855506
ID483952	483952	2	0.9641857743263245	50.2949598648364	2.9721186768417422	0.0	117.0	117	1.3558226151896662	1		20660.001644736814	20820.0	13862.0	28002.0	1.2561281E7	2482.467916643372	-0.9811815340223632	-867.844371102856	-0.005936118761337371	0.008532245867742233	1.3965200501107073	1.3463376958818551	-0.938766113031096	1.037273229727095	5.775048289886747	9.233741815238485	0.8511576952994631	0.962757527733756
ID485488	485488	2	0.9516783356666565	50.08227062783192	3.6633680010975396	0.0	123.0	123	1.3708045353615304	1		20638.737520128805	20762.0	14436.0	28186.0	1.2816656E7	2449.956931884716	-0.9811022600594583	-874.6999093382834	0.02254188217431931	0.011485686729254391	1.4053366008425332	1.3876911947345778	0.5706034214443649	1.0127156576152596	5.903382696328679	9.275832245458604	0.8621940678619942	0.9733542319749218
ID500863	500863	2	0.9374758005142212	49.778515332696735	6.680337229950826	0.0	187.0	187	1.0709010331121782	1		21473.171503957798	21207.0	14688.0	30186.0	8138332.0	2591.234135219056	-0.9805549014519783	-835.759455412975	-0.033410509760750516	0.023021141217946812	1.1326899062138287	1.0384942692821109	-0.796711731593249	1.090704050776162	3.6028696327030096	13.523673126429204	0.2475535060604992	0.7602808425275825
ID456575	456575	2	0.9553924798965454	49.384394442445604	4.869835417983411	0.0	6.0	6	1.3017384891972514	1		20962.5752688172	21261.0	13861.0	26985.0	1.1697117E7	2417.6025649779554	-0.9810033624635339	-895.5368942443201	-0.07520769031015571	0.0382756008987021	1.491507650011249	1.207400613239996	-0.37849028426669684	1.2353046980892834	5.323501304257741	10.038542536556923	0.6638437972091975	0.8931419457735246
ID462462	462462	2	0.9548536539077759	49.886981917607024	5.405677657102135	0.0	30.0	30	1.3350187950239913	1		20780.263605442167	21037.0	13228.0	27983.0	1.2218795E7	2611.435143672947	-0.9808917183559738	-816.9608362141516	-0.0011272821103784345	7.815252486146297E-4	1.412453589247109	1.2950961957746878	-0.5411356175246833	1.0906167386293815	5.599182621799665	8.979643231687811	0.8726022577057775	0.9639934533551557
ID469374	469374	2	0.9407878518104553	51.208721938304365	4.234527342763922	0.0	58.0	58	1.3276319563182917	1		20806.272260273974	20829.0	15311.0	27463.0	1.2150863E7	2430.3568612277927	-0.9810133096657754	-884.6670607575642	-5.733694323637228E-4	-7.131262838494364E-4	1.363594204140377	1.2919341890707225	-0.5373624604798051	1.055467233297076	5.5373919816609565	10.628396139763195	0.6159985154780103	0.9433198380566798
ID484988	484988	2	0.9788557291030884	50.28407259061615	3.776643544399809	0.0	121.0	121	1.3872613616838996	1		20690.098901098936	20834.0	14242.0	28601.0	1.3179593E7	2537.346676214651	-0.9810987437996417	-846.5152852035569	-0.005554004998464646	-0.00859084830045011	1.4299675931881994	1.3894909214809266	-1.4184855825961145	1.0291305765885341	6.045976481264151	9.338160251130928	0.8712718295208935	0.966565349544073
ID469882	469882	2	0.9703879356384277	50.391132880045944	5.086965721787612	0.0	60.0	60	1.4121227177017939	1		20822.395738203955	20949.0	14196.0	27798.0	1.3680314E7	2491.4897404342496	-0.9809757875245786	-861.8926737008874	-0.017492162017279364	5.770978169241102E-4	1.5666196504068535	1.296211831553978	-0.34642215283042016	1.208613910373503	6.2646202848318735	10.512884650666086	0.7122965122876762	0.9334277620396599
ID485242	485242	2	0.8968551158905029	50.51018091867967	4.106089212673318	0.0	122.0	122	1.3524707618167124	1		20675.176859504147	20744.0	15473.0	28301.0	1.2508482E7	2334.8165108202247	-0.9810486970768065	-916.8070936450544	-0.007538533481112885	-6.214589382378398E-5	1.3681821575009239	1.3522296196305212	1.1213523858674987	1.011797210798238	5.746529532899647	9.185689084861476	0.855838903553338	0.9527186761229316
ID490873	490873	2	0.8892576098442078	50.531370986011225	3.9481424904501496	0.0	145.0	145	0.943199143598641	1		22434.666666666653	21507.0	16443.0	31377.0	6595792.0	3485.656614162443	-0.978890401373866	-596.9240958114358	0.0036985315522632045	0.001458049535563882	0.996358796624927	0.9135114516364806	0.18027117353997035	1.0906910853060814	2.7948381847353136	6.546260579802244	0.8195584919367445	0.9529983792544571
ID462968	462968	2	0.970035195350647	50.7607070055882	5.800585356240985	0.0	32.0	32	1.3861703183679035	1		20787.84409448818	20911.0	13865.0	28074.0	1.3200281E7	2576.6451641919107	-0.9809429598939138	-830.5640675382907	-0.0018727728785810096	-0.00196014253721617	1.4925421721356855	1.3080317495732399	-0.19821764631247182	1.141059590199278	6.036470228935107	9.076671122057986	0.9207457597748894	0.9806949806949805
ID483704	483704	2	0.9421520829200745	50.378678249310084	2.9245642110729584	0.0	116.0	116	1.321921684878908	1		20664.095818815305	20777.0	14198.0	27182.0	1.1861191E7	2403.56579410245	-0.981130277935894	-894.0289102034119	-0.004590592279651391	0.0046741244213290515	1.3884133848839117	1.2745695656573577	-0.888831923236669	1.0893194238227706	5.489860720015794	8.774669609068557	0.8960033724661144	0.9689597315436246
ID462215	462215	2	0.9793969392776489	49.4334555547636	5.563414704890579	0.0	29.0	29	1.3463040236277217	1		20759.023489932868	21006.0	13073.0	27196.0	1.2372378E7	2563.9635171145387	-0.9809509120587403	-833.8696422966957	-0.012998422230028192	-0.0046096101834093494	1.5235739388880158	1.2581717793558704	0.14625084253696818	1.2109427058267193	5.694245145089976	10.773677412524702	0.6164787184598194	0.8987246811702918
ID490627	490627	2	0.9633508324623108	50.8013927580106	3.6389905587706974	0.0	144.0	144	0.8963177465184367	1		22859.52808988764	21571.0	17434.0	32376.0	6103494.0	3663.4673346164795	-0.9779410369130289	-553.2641237773161	0.006369542271252534	0.006657170910478522	1.0002674505604707	0.8462770651181963	-0.2232794385080221	1.1819621395751367	2.5239099933579108	6.2453002873863035	0.81316200345154	0.9448398576512451
ID483458	483458	2	0.9607216715812683	50.547861455270656	2.637460849404735	0.0	115.0	115	1.3669361012236918	1		20686.747572815548	20810.0	13970.0	28628.0	1.278441E7	2585.3803273382464	-0.9811224045809283	-831.7145325221904	0.004690813194275793	-3.025712269980171E-4	1.4163461467698166	1.3422935300975218	-0.9676104844968558	1.0551687205606322	5.870110813177053	9.355512809377922	0.8427930940419588	0.9625876851130164
ID483201	483201	2	0.9546721577644348	50.308908551638574	3.0998150420008175	0.0	114.0	114	1.3552645486440278	1		20676.276315789484	20807.0	14442.0	27861.0	1.2571176E7	2491.3185487473693	-0.9810628047792517	-859.9124084569145	-0.010713619718454291	0.0018630778659118102	1.398449136156934	1.3484767156838533	-1.1838683202549467	1.0370584229537387	5.770295163722229	9.126015099698007	0.8706538541679877	0.9665605095541399
ID469135	469135	2	0.9144132733345032	51.106106720620964	4.332120929457848	0.0	57.0	57	0.9932041661137152	1		21605.38719512194	20738.0	17128.0	30009.0	7086567.0	3120.8573578083647	-0.9800103778684878	-678.8037303865215	-0.013373951453503419	-0.004332847656922111	1.091679675027014	0.953464508181613	0.8382343539808667	1.144960998190689	3.0990382592643257	6.682670094344742	0.8720407073403493	0.9659259259259261
ID490383	490383	2	0.9439660906791687	50.55568415917293	3.7691191057848847	0.0	143.0	143	0.9448018620759056	1		22349.5612244898	21134.0	16611.0	32684.0	6570771.0	3721.8671918607856	-0.9789432382133533	-558.3468262346117	-3.401708780090896E-4	-1.5671478217426429E-4	0.9949371793839227	0.9195303926275447	-0.37562009617130804	1.0820057578965978	2.804344437064346	6.680018842992998	0.7897431046822392	0.924764890282132
ID490125	490125	2	0.9394596219062805	50.576758729436754	3.7586364401627015	0.0	142.0	142	0.9464018663754772	1		22134.232323232314	20881.0	17076.0	32328.0	6573867.0	3592.691821398862	-0.9792111524876747	-580.390682626409	-5.599391510067472E-4	-0.014782933599932163	0.9861048245874766	0.9355143979905212	-0.3876639111950315	1.0540776568544785	2.8138506893933766	7.0644834363981746	0.7085166988302558	0.8956127080181545
ID468363	468363	2	0.9668629169464111	49.70804034698362	5.622341634903246	0.0	54.0	54	1.3619462549574537	1		20932.46732026143	20991.0	14546.0	27656.0	1.281067E7	2463.142829052271	-0.9809141800169194	-873.5364091857151	-0.08603881189299342	-0.054640218186506974	1.5577317520019607	1.261201597912723	0.24694147637091612	1.2351171728453187	5.827332677696425	10.919809657140997	0.614114765963575	0.873219373219374
ID456331	456331	2	0.9527271389961243	49.43206839252658	4.784460838051271	0.0	5.0	5	1.3196306577066608	1		20989.09739130435	21226.0	14887.0	27508.0	1.2068731E7	2392.408496076955	-0.9809569455979462	-903.8612351905599	-0.038952122834441535	0.02457692876470732	1.4485990915531488	1.2603907986184129	2.69294218191784	1.1493253466631477	5.470848215357733	9.67412189869992	0.7345839225924367	0.9297253634894995
ID475274	475274	2	0.9678648710250854	50.43609082409034	3.3959433293888592	0.0	82.0	82	0.9801704319974607	1		21893.471698113226	20563.0	16965.0	33622.0	6962124.0	3782.55316076628	-0.9796515007401434	-557.3125369473378	-0.01093216500814361	0.001530860457364293	1.077589417500209	0.9197801267976133	-0.974729148212847	1.1715728423618352	3.0182351144675574	7.137997222390916	0.7444065438134827	0.9283625730994154
ID482954	482954	2	0.896182119846344	50.304807350638704	2.576145196747787	0.0	113.0	113	1.2865403029046527	1		20853.411657559205	20823.0	16521.0	28506.0	1.1448523E7	2375.0685702607607	-0.9808121716272983	-897.6168180099068	0.00453223632872824	-0.07922890121471894	1.3029586752954656	1.1847549118251712	1.015648988495761	1.0997706464775874	5.199920023980338	15.444166202985771	0.27395396776602066	0.8454404945904181
ID500618	500618	2	0.9353232979774475	50.214998273185856	7.383680001139428	0.0	186.0	186	1.200143587292334	1		21011.180672268885	21120.0	15183.0	28236.0	1.0001322E7	2467.692427504388	-0.9809697889750086	-877.8118774579713	-1.7531972709534387E-4	0.0034179048484469475	1.3229359044525393	1.128638488768287	-0.6688123938568598	1.172152037714303	4.524976108619082	8.361964934843874	0.8132226580256444	0.9558232931726907
ID468872	468872	2	0.9581228494644165	50.86964004895852	4.086086600130685	0.0	56.0	56	1.3502315702779655	1		20858.622516556265	20837.0	15754.0	29222.0	1.2598608E7	2630.4881386008365	-0.9809744774887355	-817.7120314606094	0.02416378010432757	0.03258773271349612	1.4164311597735801	1.312977418025568	1.1869306857051232	1.0787932376655678	5.72751702824158	11.189220095509132	0.5748792321458087	0.9240797546012272
ID489879	489879	2	0.9240303635597229	50.62534818273746	3.5604878575434253	0.0	141.0	141	0.9809419161247688	1		21835.846394984328	20661.0	17415.0	31383.0	6965635.0	3271.2154759611567	-0.9795514993298589	-639.5237502857796	0.008633112351912303	-0.006438468465119266	1.0343951945930678	0.9528262149060818	0.7405619150647876	1.085607405013543	3.0229882406320736	6.74778250221152	0.834303701319806	0.9607250755287009
ID461973	461973	2	0.9896693229675293	49.381861794490206	5.704048367355398	0.0	28.0	28	1.3479886591442547	1		20736.09	20963.0	12737.0	27698.0	1.2441654E7	2591.7519529350348	-0.980930291450855	-823.1093227898542	-0.030139544462777168	0.002433227357723673	1.4894799090836834	1.2822479080800722	0.3361021083050655	1.1616161739845634	5.708504523583524	10.603807726920765	0.6379821457560874	0.8830882352941168
ID468628	468628	2	0.9659083485603333	50.65236776843271	4.938412657072776	0.0	55.0	55	1.3630566882890518	1		20834.693811074903	20924.0	14489.0	28010.0	1.2792502E7	2557.9290647362855	-0.9809863292078622	-840.4765610092945	-6.669599456738677E-4	0.010003309033508986	1.441571717620876	1.3076197437886057	-0.2819308322644041	1.1024395467172798	5.836838930025443	9.21742980405499	0.8633122336710783	0.9631372549019609
ID468121	468121	2	0.9672622680664062	50.4774569003343	5.374044565130505	0.0	53.0	53	1.4527866438605872	1		20928.164285714298	20948.0	15179.0	28663.0	1.4649715E7	2399.2018290386263	-0.9807891552487238	-890.6837736474176	0.04581860352014819	-0.001575285781547801	1.6916936210102251	1.2461710203793683	3.040592030302454	1.357513209138203	6.6306109994996	16.24882339334939	0.31558734296945756	0.823008849557522
ID475033	475033	2	0.9275475740432739	50.61466762520008	4.2012408869241185	0.0	81.0	81	1.085634068523118	1		21158.713554987222	20390.0	16560.0	31596.0	8273057.0	3349.9577593655927	-0.9805233561043352	-635.9511296500291	-0.0032470451690745084	0.004662988673858317	1.115723575351443	1.077851095504384	-0.8444993789341155	1.0351370240333024	3.7026852821578373	8.041113364412455	0.7196052017915879	0.9218934911242606
ID474789	474789	2	0.9153390526771545	50.652138920936395	4.694832879643803	0.0	80.0	80	1.3558226151896648	1		20760.89852700491	20835.0	15040.0	27773.0	1.2684909E7	2354.3887145487565	-0.9810229885274149	-911.6945073277475	-0.005985515578702113	0.020218827155103848	1.408408834235967	1.3478060291515	-0.8492474157224452	1.0449640406510268	5.775048289886737	9.255911957832435	0.8470851224153122	0.9574468085106385
ID461732	461732	2	0.9715189933776855	49.325909281626345	5.238034279532931	0.0	27.0	27	1.3496711919304119	1		20785.792013311155	20943.0	13327.0	27594.0	1.2492261E7	2575.0903068312173	-0.9809755387286777	-832.4342095955551	-0.025596675194739325	-0.008767720192961091	1.4461319430180812	1.2880427422779537	2.982695283543489	1.1227359896928115	5.722763902077071	10.846250815875823	0.6113028306764037	0.9066265060240963
ID456099	456099	2	0.9375454187393188	49.608127446289906	4.742316970975289	0.0	4.0	4	1.3502315702779666	1		21022.795341098186	21344.0	15041.0	27387.0	1.26347E7	2397.0003267372044	-0.9809986998290611	-905.6022188321817	-0.061076901302986916	0.0011678312610335505	1.494867420408903	1.2675177613424886	-0.36852474217338543	1.1793660538733732	5.727517028241589	10.71691260922574	0.6266670706295623	0.8899556868537671
ID467874	467874	2	0.953928530216217	50.030279760550194	5.330243190268244	0.0	52.0	52	1.3507917161515863	1		20925.425709515875	20953.0	15179.0	27982.0	1.253433E7	2489.3224422477665	-0.9810678054112127	-871.206702429565	-0.031085280999327763	0.0018918230301304402	1.4428396359571831	1.2946060547031948	2.485835133446572	1.1145009176463128	5.732270154406106	10.532050098581943	0.6493976032083094	0.9481132075471701
ID474541	474541	2	0.9580218195915222	50.97877970906448	4.585467711890463	0.0	79.0	79	1.3316145766612206	1		20807.3771331058	20917.0	14507.0	27759.0	1.2193123E7	2504.000599264553	-0.9810138810586986	-858.7205603201032	-0.012078224626024881	-0.010406124700287896	1.3793028251233728	1.3120517344724443	-0.9867112815653406	1.0512564321085778	5.570663864812561	9.565255801990673	0.7651095807786468	0.9701986754966884
ID482730	482730	2	0.8872232437133789	49.84627582571281	3.0958034028993744	0.0	112.0	112	1.3138856123250884	1		20676.239929947456	20746.0	15076.0	27968.0	1.1806133E7	2320.0359760253564	-0.9811235077557814	-926.4227832375533	0.007682429714596214	0.02640898469116976	1.3318716160481798	1.2610433254283908	-0.6113195839384351	1.056166421241497	5.423316953712576	11.46333722299877	0.5186241232467996	0.916465863453815
ID460982	460982	2	0.9199112057685852	49.353103590974975	4.573948665390536	0.0	24.0	24	1.3253508000690815	1		20767.917383821	21002.0	14259.0	26878.0	1.206616E7	2358.5173725480745	-0.981050784019148	-911.7674983698327	-0.00997122460808958	0.005535980775820407	1.430219364573459	1.2535471463689523	-0.6067757487096608	1.1409378328659268	5.518379477002885	9.052657707110594	0.8461926076797579	0.95320197044335
ID461490	461490	2	0.978108823299408	49.26783753868852	5.045186428846147	0.0	26.0	26	1.3384143548834089	1		20754.29999999998	20996.0	13317.0	27307.0	1.2245037E7	2528.1579488693437	-0.9809509872382282	-845.4904728020064	0.008287764929147347	0.0017067023996593924	1.4891280449275306	1.2548860559038664	2.943703849486371	1.1866639508197778	5.627701378786748	11.13300374687963	0.5705795446385629	0.882923191648023
ID455857	455857	2	0.9586998224258423	49.30350878693245	4.838887955401125	0.0	3.0	3	1.3378490267251864	1		21055.087986463626	21274.0	14150.0	27511.0	1.2443557E7	2369.8940366159068	-0.9809274737909786	-913.8750195167614	-0.05293157084965052	0.014058693890294039	1.501955897855371	1.2357647737470023	-0.28648743277565264	1.2154059815940876	5.622948252622234	11.421515647186132	0.541659634870863	0.8679383712399112
ID460735	460735	2	0.9375193119049072	49.36068523123345	4.652535977660982	0.0	23.0	23	1.3276319563182906	1		20768.34020618558	21058.0	14406.0	26931.0	1.2087174E7	2361.4824709602713	-0.9810209391240463	-909.1815565836051	-0.02571346383971617	0.015327625934072641	1.463358995430091	1.2426048055549606	2.6958462066886137	1.1776543828643407	5.5373919816609485	9.572403257375726	0.759404488533951	0.9158805031446541
ID482495	482495	2	0.9196983575820923	50.00875400563122	3.680866651075803	0.0	111.0	111	1.335585321166624	1		20659.728813559323	20776.0	14855.0	28106.0	1.218924E7	2391.854507293036	-0.9811478780859046	-899.0711932383437	0.027060611355395767	0.004583179829625697	1.359174925928859	1.2964546117181492	-0.4469154891386824	1.0483783339916455	5.60393574796418	9.726426761445126	0.7443828680843244	0.9554294975688815
ID467644	467644	2	0.955651581287384	49.78812850137316	5.931980153101468	0.0	51.0	51	1.3491105808192354	1		20988.546822742464	21231.0	14444.0	27546.0	1.2551151E7	2405.5307539130977	-0.9809598929814378	-899.0489101493134	-0.12371019588630179	-0.06131420931775314	1.707504443297631	1.2299685948021344	0.41269244757597434	1.3882504403068259	5.718010775912557	11.418289036845826	0.5511283717979618	0.826236263736264
ID474299	474299	2	0.9341158866882324	50.44470120355289	4.958467702115341	0.0	78.0	78	1.3730101756219855	1		20821.58266452648	20895.0	14863.0	27351.0	1.2971846E7	2404.9514636667595	-0.9809764523649216	-892.9034265155011	-0.045360272240376344	0.039347100880149886	1.5836074111829133	1.2478211851442584	2.757884506026195	1.269098032663899	5.922395200986734	11.093527473813397	0.6047389227385207	0.9088256746900071
ID461242	461242	2	0.9317956566810608	49.39233243944959	4.783199370664142	0.0	25.0	25	1.3202037872267136	1		20794.996539792413	21066.0	14593.0	27275.0	1.2019508E7	2319.065836396385	-0.9808563059123037	-918.8728356328163	-0.044320892006452825	0.011169751310651482	1.4639848018796	1.23430972487887	-0.2587763898447685	1.1860757250561802	5.475601341522245	9.62973012692878	0.7420163123769219	0.9179282868525895
ID455622	455622	2	0.9492122530937195	49.42758607218048	4.92599973838309	0.0	2.0	2	1.3224938215362423	1		21076.565972222223	21346.0	14133.0	27898.0	1.2140102E7	2447.608564716769	-0.980878700101762	-883.457728976077	-0.01370101028720761	0.005015743271710894	1.4427237068635412	1.2461787325553118	-0.24903343052866533	1.1577181259587142	5.494613846180309	10.04118588679489	0.6848209318026994	0.8982128982128984
ID474055	474055	2	0.9411690831184387	50.83368002052121	4.543299667477164	0.0	77.0	77	1.3367176531387017	1		20807.565143824013	20877.0	15100.0	28084.0	1.2297271E7	2456.0174049933867	-0.9809945253594878	-874.5963933812591	-0.01099259251533216	0.0034755251245847866	1.377593484416153	1.3376727521738516	0.6784282482944827	1.0298434218514403	5.613442000293198	8.856388543983106	0.8993438741073715	0.9736191261335533
ID460489	460489	2	0.9309836030006409	49.36369874654388	4.622780702114069	0.0	22.0	22	1.3350187950239902	1		20773.55593220341	20959.0	14266.0	27145.0	1.2256398E7	2380.041686033414	-0.9809497613779582	-898.881870969168	0.0018483102369981352	0.012483472865149387	1.4415805003264912	1.2695984352445506	2.6651257783622206	1.1354617809124925	5.599182621799654	9.367479617101415	0.8018423368828828	0.9356632247815724
ID460255	460255	2	0.950878918170929	49.51182951880749	4.712891470800022	0.0	21.0	21	1.3270620348684115	1		20823.502572898793	21081.0	14816.0	26874.0	1.2140102E7	2325.922120558644	-0.9810611618414287	-927.5372457286157	-0.03639895557352373	0.019645246160137554	1.4322494764058418	1.2769906296572835	-0.5203448973311452	1.1215818214658524	5.532638855496437	9.330807647590731	0.7985529404467169	0.9349397590361445
ID473823	473823	2	0.9538184404373169	50.62108731034083	4.744905710525329	0.0	76.0	76	1.346865802923452	1		20776.441666666673	20827.0	14983.0	28163.0	1.2465865E7	2472.8382069854665	-0.9809994598482044	-867.5775058323106	-0.0179783073707814	0.001442817628504757	1.4087462106694153	1.3067610893896382	-0.5144848124780892	1.078044198061799	5.698998271254485	9.531489835947895	0.7882914408290023	0.9485759493670889
ID455391	455391	2	0.947612464427948	49.6370991280046	4.81913360449869	0.0	1.0	1	1.3479886591442551	1		21070.825291181358	21327.0	14969.0	27516.0	1.2663566E7	2315.803786541357	-0.9809969685209184	-939.408660505542	-0.0406404910077185	0.0018726092115857922	1.4979056507866073	1.2469599222203183	2.780208168127918	1.201246025709839	5.708504523583528	10.463010663561699	0.6552678762351961	0.901651651651652
ID473563	473563	2	0.9726214408874512	50.650036068110374	4.88259872098523	0.0	75.0	75	1.3316145766612202	1		20814.517948717945	20905.0	14224.0	27340.0	1.2176493E7	2472.463009980496	-0.9809911356132262	-868.9113312564837	0.0029752692318968177	-0.0012408724610769534	1.3901644011481529	1.2842269606350376	-0.4482380236572171	1.0824912135941533	5.570663864812556	9.820068312640561	0.7259183920964976	0.9451612903225808
ID493529	493529	2	0.927199125289917	49.85498203316122	3.788272686285617	0.0	156.0	156	1.0105705109985446	1		21753.062130177517	20642.0	16829.0	31307.0	7352535.0	3310.7689406426766	-0.9797092401322411	-634.483622668404	0.022178435848807368	-0.00583924139675084	1.1225746140497284	0.9473893087745008	1.471347387874117	1.1849137452288112	3.208360161048196	7.140031436262563	0.7908474728732872	0.9414225941422592
ID466904	466904	2	0.9409599304199219	49.7505119271005	6.5091128247194945	0.0	48.0	48	1.3713562780022501	1		20964.66827697263	21094.0	14799.0	27095.0	1.3019059E7	2303.3537833065657	-0.9810399539564189	-941.8996800016852	-0.013411116878989117	-0.011134911929281927	1.4337389690956381	1.3526694859190658	-0.012648419089031625	1.0599329577701606	5.908135822493192	9.630497580689367	0.8005028488655739	0.939531368102797
ID466662	466662	2	0.9818139672279358	49.72625040533985	6.822524527950317	0.0	47.0	47	1.412658322772335	1		20993.735249621743	21105.0	13528.0	27793.0	1.3876859E7	2625.3203794875317	-0.9807656753252032	-815.5032896543227	0.01321162248423952	-0.0010951094984214113	1.5038895794579383	1.3623077149489349	0.14653002472929955	1.1039279620568767	6.269373410996397	10.124601683082972	0.7685605860256631	0.942142857142857
ID473317	473317	2	0.9477829933166504	50.94796467888638	4.407443104656959	0.0	74.0	74	1.3457420098175383	1		20790.468333333327	20952.0	14647.0	27980.0	1.2474281E7	2495.928564949882	-0.9810759789833828	-863.6769664831165	-0.006732701361481685	-7.5544780667522E-4	1.4017651622287293	1.314297511675889	-0.8209951265090671	1.0665508758677542	5.689492018925457	8.86794304520526	0.9091542352625157	0.9708029197080292
ID459747	459747	2	0.9483442902565002	49.329734668206925	4.817015468542067	0.0	19.0	19	1.3434916035442763	1		20836.496666666677	21079.0	14333.0	26949.0	1.2501898E7	2350.2483376734435	-0.9808780929701999	-909.5462237730283	-0.06119019476042196	0.015939357977734187	1.519549393074265	1.2238508211420358	2.842940231624959	1.2416132479743718	5.670479514267394	10.696858815766097	0.6227548555347414	0.9024205748865345
ID459502	459502	2	0.9669408202171326	49.62710705307149	4.772010533766855	0.0	18.0	18	1.3367176531387026	1		20848.19015280137	21153.0	13734.0	27132.0	1.2279584E7	2428.5657971583473	-0.9809370501519914	-883.4856782686921	-0.027962914376106162	0.009849714876131569	1.4980381746267792	1.2429355145687837	2.8019194071963867	1.2052420717469798	5.613442000293206	9.91769612795201	0.7171623943070761	0.9063699155794324
ID493038	493038	2	0.9337722659111023	48.95184683855086	3.326977881705447	0.0	154.0	154	1.4312782341646546	1		20815.968980797632	20787.0	15893.0	28361.0	1.4092411E7	2251.046740854076	-0.980785813644333	-944.048468042749	-0.22323650958143154	-0.18665198748900597	1.9574778969239857	1.13206104799997	0.7511194836712027	1.729127506314516	6.435732826754442	17.79575434969876	0.2553730516069022	0.7100157315154693
ID493294	493294	2	0.9115333557128906	49.093772666776445	4.300730127172512	0.0	155.0	155	1.347988659144254	1		20899.02006688967	20819.0	15959.0	28469.0	1.2497614E7	2337.654275226433	-0.9807349058341045	-910.2404543237272	-0.02531025388576758	-0.0034745266231618207	1.3090156242735984	1.268853155448817	-1.1846393969545899	1.03165257433637	5.708504523583518	14.192285717528998	0.3561455498521848	0.8164513936097899
ID455148	455148	2	0.9634549617767334	49.651002703869324	5.083560588952373	0.0	0.0	0	1.33841435488341	1		21010.164406779666	21247.0	14153.0	27430.0	1.2395997E7	2412.926000303676	-0.9810560101084277	-901.8572329559917	-0.0866452119401692	0.011472129641491897	1.522858045756025	1.2481406255016088	2.9488327455430996	1.2201013368537792	5.627701378786758	10.172716360022108	0.6833875107347497	0.8949357520786096
ID459244	459244	2	0.9563649892807007	49.49497395697006	4.846869172508601	0.0	17.0	17	1.3293402546311708	1		20886.680483592394	21149.0	14064.0	27335.0	1.2093388E7	2440.0598374198516	-0.9810436552534925	-885.9978687527798	-0.04809499723233722	0.026940259164132587	1.5128068642211367	1.2451123523143857	-0.314921742557557	1.2149962703439308	5.5516513601545014	9.956466471664545	0.7037551366276708	0.8991531947652045
ID460011	460011	2	0.9596190452575684	49.38295392175195	4.771567605793601	0.0	20.0	20	1.3333177722966019	1		20805.390784982956	20999.0	13680.0	27098.0	1.2191959E7	2477.102001119277	-0.9809700216054161	-865.9232953977381	-0.0017828990050563075	0.007373854668317674	1.4071509913859022	1.292008717996663	-0.19473023100178538	1.0891188053032446	5.584923243306105	9.357958999465023	0.8014285260302414	0.9340222575516687
ID473075	473075	2	0.8867266178131104	50.65511213745512	3.7288590372937422	0.0	73.0	73	1.1950903286912495	1		21382.218220338986	20930.0	17019.0	29578.0	1.0092407E7	2444.5937216552074	-0.980234154194362	-867.5419585278468	-0.05606699151677251	-0.01053339427428411	1.2870886467841363	1.1464862915868657	0.7261029249613693	1.1226376243911833	4.486951099302956	18.082059712311015	0.1724508750073969	0.6961651917404138
ID466172	466172	2	0.9762811660766602	49.74589895101527	6.8311786276078275	0.0	45.0	45	1.3921604753249768	1		20978.70451010887	21089.0	13378.0	28239.0	1.3489307E7	2677.410128587302	-0.9809609666356713	-807.4220237991336	-0.019643797388689453	0.010434560579949187	1.4791004332062592	1.3347756666150898	2.884782397879559	1.1081266089882866	6.088754616744794	9.571079752325542	0.8352499643559902	0.968253968253968
ID459003	459003	2	0.9678441286087036	49.50965252957895	4.7884707044327826	0.0	16.0	16	1.3406732836719581	1		20914.8954468803	21239.0	13021.0	27322.0	1.2402533E7	2563.9782096032814	-0.9809820132958764	-841.5266395849524	-0.05326704826700808	0.017325654409392488	1.5221147508951072	1.2353525780987917	-0.3544713253145755	1.2321298209760023	5.646713883444819	10.13476722099468	0.6908409784172307	0.8859060402684568
ID500231	500231	3	0.9623253345489502	17.44625368515386	31.962304998974005	0.0	184.0	184	1.5631512349217649	1		20304.52345679013	20208.0	15137.0	27265.0	1.6446664E7	2413.2405245822847	-0.9809596215808268	-866.9573699562842	0.04517082366336068	0.0031423073382947082	1.5625087814596514	1.5333692834777577	1.536641507979111	1.0190035748699777	7.67629875569308	12.575971715355692	0.6099280814271961	0.9373186302959954
ID498181	498181	3	0.958866536617279	17.574469365987202	31.971725228011653	0.0	175.0	175	1.549053174953189	1		20166.540983606556	20034.0	14808.0	27285.0	1.5992067E7	2421.224226230274	-0.9809849471993902	-859.3918008720856	0.07216097931753253	-0.02533902981074979	1.571269218449812	1.4973330301936627	-1.0286386788952226	1.0493785863032665	7.5384580969221195	13.477358250101652	0.521534260888149	0.9199535962877027
ID517124	517124	3	0.9383124113082886	17.360291591736893	32.09689157048645	0.0	254.0	254	1.5229505852998022	1		20071.269531249996	20082.0	14611.0	27501.0	1.5414735E7	2390.6502541816553	-0.9810183130778574	-867.8228931668342	0.05431460691497749	-0.09609409985223115	1.5054154486722067	1.391766241240264	1.0771688845645526	1.0816582584519832	7.286542410202778	16.631187404732266	0.33104333334585745	0.9049586776859504
ID494083	494083	3	0.9541080594062805	17.89344457170971	31.816803554023323	0.0	158.0	158	1.5563612191773541	1		19990.912718204494	19898.0	14848.0	27272.0	1.6032712E7	2397.640755695299	-0.9809918656567882	-860.6060997117974	0.05760594491691759	-0.00251092843138288	1.5565058014039312	1.4931114530980776	-1.2570514886672408	1.0424578809400435	7.609754989389863	12.409561708769418	0.6209657574407581	0.9501483679525223
ID513037	513037	3	0.9560347199440002	17.134828165806685	32.204579548029244	0.0	237.0	237	1.5641188309506173	1		20245.208899876405	20154.0	15061.0	27645.0	1.6378374E7	2433.4156727236987	-0.9809941513883995	-858.8456290463948	0.03068443597167853	-0.002374013600208493	1.5875984599804849	1.4954003677824796	-1.277160667166617	1.0616544533386234	7.6858050080221085	13.725339247250137	0.5126878799694843	0.9271788990825682
ID469003	469003	3	0.9443925023078918	18.107689679299632	31.6235454109098	0.0	56.0	56	1.5592748464750803	1		20138.10297766753	20019.0	15436.0	27479.0	1.6231311E7	2414.5731257190246	-0.9810967219645564	-865.7308483829141	0.03458481251143922	0.0013826188843868434	1.5707525480861113	1.527655561700467	-0.9222352273608841	1.028211193325328	7.638273746376955	12.476252225556935	0.6166472382504165	0.9104815864022667
ID483336	483336	3	0.9475885629653931	18.032030270148365	31.560281289604077	0.0	114.0	114	1.5402377517644996	1		20091.55159235667	19965.0	15154.0	27339.0	1.5771868E7	2386.9436434146037	-0.9809423104170523	-866.5118886246117	0.053145619607329005	0.008960437388375403	1.529664969733369	1.4336498319554423	-1.1971696440440385	1.0669725170245832	7.452901825960838	13.982527402337231	0.4790313166027969	0.9006318207926478
ID521750	521750	3	0.9299924969673157	17.510363672986767	32.08876586811791	0.0	273.0	273	1.489298389517442	1		20094.672131147512	20107.0	14757.0	26765.0	1.47093E7	2309.016959776505	-0.9811065647957018	-903.8347828310341	0.06837612549898608	-0.09724083924541063	1.454071911996366	1.3413106399834003	0.7073484922147216	1.0840679769858244	6.9680829571802185	16.575123810816706	0.3187202183016245	0.8917274939172752
ID467988	467988	3	0.9540327191352844	18.110842633262106	31.628237219122475	0.0	52.0	52	1.4918359588981185	1		20296.317997293634	20132.0	15212.0	27490.0	1.4998979E7	2492.846545093718	-0.9809701246005804	-839.4049884490627	-0.02446666465480571	-0.0384294239052644	1.450759290457434	1.4122595108192384	-0.946842352279149	1.027261122579279	6.991848588002799	16.463045118629104	0.32417650970629946	0.8400913763563677
ID504340	504340	3	0.958297848701477	17.323879903293665	32.10276325309351	0.0	201.0	201	1.5862106422423097	1		20269.226618705026	20141.0	14961.0	27581.0	1.6904535E7	2415.8841519197636	-0.9810155091256623	-867.097607023944	0.0226474935365367	0.001050561816826289	1.620607152847511	1.556953589048114	-0.37852163367139163	1.040883404776576	7.904448811589838	12.461358916687681	0.6396621383507873	0.9459613196814561
ID490002	490002	3	0.9525838494300842	18.0024542222165	31.677195650137286	0.0	141.0	141	1.5249361801264958	1		20016.585397653223	19886.0	15109.0	27253.0	1.5352721E7	2461.5986193135423	-0.9809659714910495	-838.1581586591741	0.046022908517357713	-0.026269278604310727	1.456946776272202	1.4057296126504086	-0.9496706760581044	1.036434576863773	7.305554914860845	14.76168576653457	0.42129971100408753	0.8998829039812647
ID526365	526365	3	0.9344555735588074	17.55571766781669	32.11592117557949	0.0	292.0	292	1.4811489527539554	1		20174.817931034482	20246.0	14455.0	26286.0	1.4626743E7	2186.5116021055364	-0.9810348610604824	-954.5886035613927	0.004297373831643343	-0.008782601794081862	1.6512441454274838	1.3471711050789437	-0.6167686080938373	1.225712264167603	6.892032938547963	12.02417307897863	0.59902751397251	0.9130982367758181
ID468496	468496	3	0.9557896256446838	18.080240420912418	31.581480436080426	0.0	54.0	54	1.5612142437998897	1		20145.14445828145	20019.0	15141.0	27528.0	1.6176551E7	2422.0076859861747	-0.9810773164035265	-862.4727284316741	0.04193170107688735	-0.01075282370558537	1.548548410781437	1.5310698911980083	1.1934416028913233	1.0114158861616385	7.657286251035018	13.77439535739583	0.5071537701866271	0.9086294416243653
ID490512	490512	3	0.9560612440109253	17.97648687644921	31.666335296750713	0.0	143.0	143	1.5392551438483721	1		19979.51666666667	19907.0	15071.0	26792.0	1.5584023E7	2409.010596148021	-0.9810369156434436	-858.1291128061214	0.03407689852520907	0.014285176706989918	1.5954887314638184	1.4668480286916583	-1.361644167311592	1.0876987256047923	7.44339557363181	12.676809849581396	0.5820509626418533	0.9326980345443724
ID512027	512027	3	0.9636632204055786	17.182500464436295	32.26791897906667	0.0	233.0	233	1.5184735038284378	1		20297.19685039368	20201.0	15032.0	27516.0	1.5466464E7	2479.9446468305596	-0.9809331221102872	-842.1392048960305	0.028721092767951612	7.400676424631743E-4	1.461400382530929	1.4048113156191089	-1.5653628271657791	1.0402823256637002	7.243764274722137	16.61330762789259	0.3298085872765261	0.8723526044647969
ID456216	456216	3	0.9794378876686096	17.63434061049911	35.11882009152908	0.0	4.0	4	1.4386587233502295	1		20105.16520467836	20057.0	13375.0	27917.0	1.3751933E7	2448.4868468978398	-0.9809510266654268	-845.6986134633039	0.015360122413376542	0.009953877916309245	1.551743479019885	1.3281737405551863	-0.9112343148187781	1.1683286844469947	6.502276593057667	12.128421619757807	0.5554778318938305	0.9280868385345996
ID482853	482853	3	0.9694622159004211	17.997137928290808	31.57137010848881	0.0	112.0	112	1.5199673295746678	1		20126.442257217866	20064.0	14973.0	27232.0	1.5336349E7	2410.2609898864384	-0.9809376974908615	-859.4072301113006	0.04270283058428652	-0.023180387256756585	1.4206428666745137	1.400723569098731	1.2371436713470307	1.0142207199301996	7.258023653215689	16.892286029219402	0.3196328374745159	0.8888242142025613
ID512547	512547	3	0.9679434895515442	17.19168261028614	32.24106329762374	0.0	235.0	235	1.5684656262635546	1		20230.74632352941	20062.0	14900.0	27938.0	1.6508289E7	2419.848418030381	-0.9810632896073554	-866.2559402145415	0.017017544349175896	0.009877673790624127	1.6079185622922183	1.5084435187684713	-0.6259585867375116	1.0659454877070642	7.728583143502752	12.587871113834442	0.6129219467333233	0.9355581127733027
ID461856	461856	3	0.9606882929801941	18.72848530394826	34.85923970715022	0.0	27.0	27	1.4233280991629556	1		19872.505231689105	19830.0	13702.0	27633.0	1.3294706E7	2396.7473209345035	-0.9809384105373655	-853.3810481472514	-0.008301886292745631	2.6888117119725315E-4	1.5385464978654024	1.2890158781259062	-0.954720296906116	1.1935822699890148	6.364435934286716	12.520329804119495	0.5101974048253956	0.926643598615917
ID461357	461357	3	0.9582306742668152	18.84848925065075	34.828527165813234	0.0	25.0	25	1.4137289241558424	1		19894.17397881998	19855.0	13580.0	27695.0	1.3150049E7	2410.962365690601	-0.9809221319534324	-848.535797489868	0.009063790366056656	0.0014584487558874156	1.5272126910486818	1.2795715542820019	2.231073035393462	1.1935344185621861	6.278879663325431	11.118032878409148	0.6383165661391108	0.9503597122302161
ID489515	489515	3	0.9516412615776062	17.98108487332575	31.651934791874897	0.0	139.0	139	1.510982222298578	1		20094.70238095239	19906.0	15256.0	27087.0	1.5191595E7	2418.546980469067	-0.9809444585596638	-855.4215184339829	0.029021594295745776	-0.04316190190766442	1.412958647083132	1.3505088092418576	-1.086731777565141	1.0462417108381041	7.172467382254401	15.256813381554469	0.38721375630220706	0.8737695425593511
ID503850	503850	3	0.959243893623352	17.311181220496323	32.07523974919213	0.0	199.0	199	1.5665352062997333	1		20290.23862238624	20155.0	15424.0	27599.0	1.6495964E7	2423.396516664035	-0.9810385858823968	-866.3792391315648	0.034569106473287856	0.0025351541891714844	1.557122584691777	1.5344095083282874	-1.3471085867708648	1.0148024867157106	7.709570638844692	13.075186723238659	0.5666883138396627	0.9332566168009206
ID507946	507946	3	0.9609284400939941	17.145247257677912	32.17673517651716	0.0	216.0	216	1.5809559019877422	1		20081.036363636387	19926.0	15068.0	27491.0	1.6566855E7	2394.0715078289563	-0.9810032360160189	-866.3029894511461	0.033364540111641035	-0.0015973034407614824	1.5859125383112815	1.5539640324731323	-0.4669698660339577	1.020559359914723	7.8521644237801675	12.869683076650555	0.5957493052754673	0.9483352468427099
ID516649	516649	3	0.9783942103385925	17.350637718673504	32.121847155265314	0.0	252.0	252	1.5234472266256731	1		20062.035294117635	20151.0	13786.0	26422.0	1.5347457E7	2398.798843740706	-0.9810263029903106	-864.8481198052432	0.006950078107853168	-0.02897578953377002	1.526691581221124	1.4600361990414443	-0.013807802384148077	1.045653239435735	7.291295536367296	14.206546027930917	0.45398087782550395	0.9213213213213213
ID455734	455734	3	0.9840002059936523	18.002972421970718	35.01856656414283	0.0	2.0	2	1.4475701579181803	1		20141.684515195393	20119.0	13692.0	27819.0	1.3917904E7	2435.3285696911776	-0.9810437020649496	-856.0577226482696	0.030660765909691443	0.013630294657037748	1.5524089331125108	1.3402827746086956	-0.9600592360511134	1.1582697043657424	6.583079737854441	12.50919877760963	0.5286643097606984	0.9421768707482995
ID460853	460853	3	0.9553284049034119	18.82057530098178	34.785968709087236	0.0	23.0	23	1.4142639209296406	1		19904.40393343421	19866.0	13486.0	27485.0	1.3156811E7	2425.7872077945444	-0.9808813411562392	-841.9484858970487	-0.0075943171759712234	-0.004383962758241199	1.5402267025383087	1.3211204409881827	-0.8734410326961688	1.165848816468419	6.283632789489949	10.342859919053707	0.7381410797769791	0.9436117059243405
ID497716	497716	3	0.9441237449645996	17.56173602228044	31.898995843110903	0.0	173.0	173	1.5616987168119543	1		20134.41417910451	20073.0	15107.0	26826.0	1.6188069E7	2383.1699754953625	-0.9810528890435104	-874.9100346879112	0.046719652133943475	-0.011283797076790522	1.591772797252302	1.4941035904872777	1.3443510565432604	1.0653697691290407	7.662039377199529	13.432107355886469	0.5336615768946911	0.9216695254431099
ID525887	525887	3	0.9159439206123352	17.525070328639288	32.08227665735163	0.0	290.0	290	1.470898663836246	1		20194.244755244752	20268.0	14746.0	26118.0	1.4438885E7	2191.4595139667786	-0.9810312228236735	-953.1640508464617	0.008998485776393866	-0.025431455627221104	1.6061267585572079	1.3024855158595425	-0.5304981221583182	1.2331244677966995	6.796970415257647	13.852709937456671	0.4450981225592008	0.8971141781681308
ID521276	521276	3	0.960665762424469	17.46480889090673	32.06290754805826	0.0	271.0	271	1.5229505852998022	1		20077.273794002598	20113.0	14309.0	26678.0	1.5399269E7	2376.837794516128	-0.9809858016599287	-871.6053641706451	0.013696833908528478	-0.06032877997727796	1.5268221783446398	1.472123003576362	0.48479613606245375	1.0371566605748244	7.286542410202777	14.75998139032545	0.420300339849936	0.9179640718562874
ID467512	467512	3	0.953919529914856	18.051140604121773	31.546228354208807	0.0	50.0	50	1.5402377517645003	1		20282.266836086405	20236.0	14865.0	27392.0	1.5962144E7	2407.4457466068666	-0.9809052740883438	-865.5728381511638	0.05670370150215469	-0.025459388068506287	1.5724975402098225	1.4414517694061053	1.4260889834528487	1.0909123521057589	7.452901825960846	15.973910696207597	0.36703946250277597	0.8873797396717611
ID507459	507459	3	0.9530783295631409	17.112396321098544	32.185833930411135	0.0	214.0	214	1.5650858287746443	1		20086.471094710938	19949.0	14855.0	27256.0	1.6330301E7	2387.8395022253058	-0.9810365503034018	-870.3548454031907	0.01801671587529281	0.00974927857685105	1.5558996966773673	1.5393862134714462	1.3049006855722327	1.010727316550849	7.6953112603511435	12.582255574297381	0.6108281594452017	0.9484475688342118
ID511554	511554	3	0.9601660966873169	17.223346745182326	32.24371627655783	0.0	231.0	231	1.5843018441474415	1		20226.755151515154	20096.0	15004.0	27620.0	1.6687073E7	2420.1629901133365	-0.9811338175164164	-869.2722424001538	0.0466776322114105	0.0010587796977923332	1.5980618543012237	1.5433024319564144	-0.5119873805375166	1.0354819776156199	7.8854363069317746	13.3950356236244	0.5522654142832403	0.9383484162895932
ID479311	479311	3	0.9500101208686829	17.88653583226144	31.685424395976096	0.0	98.0	98	1.5144827649866006	1		20247.176084099854	20104.0	15293.0	27284.0	1.5408101E7	2435.8118527734223	-0.9809273696419655	-855.0213838343286	0.04987991827303242	-0.017799816126166976	1.5101965420458545	1.393119781612882	1.469429104287515	1.0840392635135991	7.205739265406011	16.589879204039686	0.3290045922215609	0.8648031945236734
ID493647	493647	3	0.9542734622955322	17.903552193185135	31.7635738910378	0.0	156.0	156	1.5679832440819899	1		19973.273838630783	19885.0	15155.0	27282.0	1.6338138E7	2382.229746234294	-0.9810298958173013	-867.177767426971	0.017003606751187377	-0.012313110825954628	1.5907910051209002	1.5316289871925404	0.9837152610599017	1.0386268596527435	7.723830017338239	12.580556148473804	0.6132575317303871	0.9502923976608185
ID506959	506959	3	0.9667044281959534	17.15939001211025	32.199013664913686	0.0	212.0	212	1.578082305122014	1		20115.312272174997	19993.0	15082.0	27349.0	1.6554902E7	2384.071584931016	-0.9810336378268881	-872.8454302351964	0.017551084675346378	-0.012376079344343448	1.5858460222564468	1.5498062289814423	-0.12774617676242486	1.0232543866459296	7.82364566679307	12.570920824225706	0.6221353156911646	0.9394977168949772
ID481867	481867	3	0.961067795753479	17.965708295163616	31.629319077737154	0.0	108.0	108	1.5194695508386804	1		20177.43889618921	20091.0	14585.0	27310.0	1.5355031E7	2422.983387600987	-0.9809576330061974	-857.9755660732997	0.038169745997305576	0.010024159583070241	1.4601093810156403	1.3988540676258412	-1.2014446562490741	1.04378963810983	7.2532705270511695	15.887487410173046	0.36110483293599066	0.8770114942528735
ID467017	467017	3	0.9718793034553528	18.046280946301724	31.522845496286934	0.0	48.0	48	1.5392551438483721	1		20318.056050955387	20199.0	14914.0	27487.0	1.5949674E7	2429.47394562414	-0.9809054475419711	-859.2460938294216	0.05370796244196645	-0.013652147166390018	1.5324028265418876	1.4761246651423514	1.2771781427096032	1.0381256154906868	7.443395573631811	14.617113983167926	0.4377817941023627	0.9157894736842109
ID516169	516169	3	0.9656476974487305	17.31254658719005	32.09030696136555	0.0	250.0	250	1.515481434903888	1		20116.628458498028	20118.0	14327.0	27310.0	1.5268521E7	2420.322522399532	-0.9808962955069155	-853.5273679466133	0.04185021157583076	-0.08569934257967075	1.4685983264417473	1.424901820361531	0.8356188540680468	1.030666327641528	7.215245517735044	16.033076378259565	0.3527177007380875	0.9057279236276854
ID482376	482376	3	0.9646403789520264	17.97109312472774	31.58535087481988	0.0	110.0	110	1.5573330339577685	1		20057.0822942643	19974.0	15041.0	27395.0	1.608578E7	2412.8027026899827	-0.9810449650574079	-860.4789790890243	0.03290040578016075	0.004162864041076505	1.565984539397525	1.5135113249828347	-1.0412027332163425	1.0346698525135154	7.619261241718891	12.902481580772422	0.5751435225613157	0.9191513761467888
ID480343	480343	3	0.9589986801147461	17.943220217724505	31.697757573011874	0.0	102.0	102	1.5684656262635543	1		20146.70848708483	20019.0	15304.0	27508.0	1.6379274E7	2402.956127385026	-0.980960993968883	-863.9641539522252	0.033912306659379554	0.00713495201133839	1.596938108245509	1.5208797367547162	-1.341990546404609	1.0500094581134256	7.728583143502751	13.06329015603218	0.5691209866975319	0.9254410927717694
ID499799	499799	3	0.9603314995765686	17.48794770188428	31.952683354592953	0.0	182.0	182	1.5771232759814056	1		20268.323600973235	20164.0	15241.0	27433.0	1.6660562E7	2395.9568018332648	-0.9809539526873166	-871.3900652872774	0.07894086405718544	6.980337934849425E-4	1.5812560187024949	1.4816349236829045	1.9859528570897738	1.067237275139251	7.814139414464039	13.791805060941165	0.5162366089366524	0.937286202964652
ID481366	481366	3	0.9595472812652588	17.985968338739234	31.650320942237297	0.0	106.0	106	1.5094795046495388	1		20199.047745358075	20050.0	15004.0	27354.0	1.5230082E7	2433.573250997322	-0.9808987679497583	-852.4703384277311	0.05656071211787296	-0.0061241669817760185	1.484027388992322	1.3554553414371275	-1.2246132668503942	1.0948552443040103	7.158208003760854	15.889466495317324	0.356283366149641	0.8848413631022326
ID460373	460373	3	0.9562757611274719	18.769746702279175	34.64151170627203	0.0	21.0	21	1.4238594891755563	1		19960.08494783903	19876.0	13486.0	27488.0	1.3393217E7	2405.5465262156163	-0.9809885126987464	-856.3009934549619	0.02216455424684365	-0.002877987107432076	1.505151752983759	1.2741083447005899	2.2206302924963306	1.1813373322952871	6.369189060451231	12.517924709169243	0.5107746493510003	0.9357541899441342
ID525405	525405	3	0.9319272637367249	17.550919849711914	32.118464678313075	0.0	288.0	288	1.4821700827978646	1		20173.950344827583	20265.0	14259.0	25426.0	1.4626114E7	2202.115408822629	-0.9810421453707984	-948.1550088524793	-0.009787214264321083	-0.042040193286860275	1.6320903700875364	1.3162477766480691	2.6984125650121844	1.239956791603315	6.901539190876999	14.597833130252559	0.406985590196267	0.9097744360902257
ID480848	480848	3	0.9675617814064026	17.96628356849851	31.646664792651546	0.0	104.0	104	1.5529550783007573	1		20154.77261306533	20023.0	15004.0	27484.0	1.6043199E7	2401.6764888375737	-0.9810492213843176	-868.8746591003658	0.03256526363207071	-0.036565766982887986	1.5647752211161172	1.4800854100060619	1.3861945604413988	1.057219543235487	7.5764831062382525	14.740875831186646	0.43815820353840296	0.898534385569335
ID520799	520799	3	0.968518853187561	17.45471658849897	32.063864197737715	0.0	269.0	269	1.5159805231554893	1		20055.740447957847	20120.0	13851.0	26265.0	1.5222307E7	2365.0573913133976	-0.9811218536149023	-881.4356510175419	0.018373573419217155	0.00675612820772119	1.554573405806984	1.470496754550511	-0.1308662951098668	1.0571756795765066	7.219998643899556	12.960596538048108	0.5401283804952948	0.9262195121951219
ID489053	489053	3	0.9539350867271423	17.97404735178861	31.64746478938578	0.0	137.0	137	1.5397465261893322	1		20002.116219667965	19856.0	15049.0	27176.0	1.5661657E7	2442.859728415884	-0.9810200485233072	-846.4283422440784	0.010861027670877819	-0.0044272791553644185	1.5514355653901921	1.513398569067531	1.635070961767404	1.0251334956303662	7.448148699796323	13.07095729416411	0.5478269725864614	0.9110465116279075
ID466524	466524	3	0.9609470367431641	18.092359312240635	31.586331070377252	0.0	46.0	46	1.517476803029334	1		20391.14868421056	20298.0	14774.0	27480.0	1.5497273E7	2431.486094971097	-0.9810009835915349	-866.0405391678961	0.053748236563291335	0.0014550311543662475	1.4246707180512348	1.3799264942965765	0.6735311067182008	1.0324250776686963	7.234258022393117	16.745573468381117	0.32419313090786334	0.8727064220183499
ID503388	503388	3	0.9659354090690613	17.301654948480913	32.04538369185705	0.0	197.0	197	1.5684656262635548	1		20324.7970479705	20252.0	15036.0	27324.0	1.652406E7	2437.5018740710025	-0.981021522119115	-862.0419730678235	0.0554276060605203	-8.04767305120505E-4	1.5723616625321029	1.5102634176109013	-1.516200054750799	1.041117492615583	7.728583143502756	13.617000684843077	0.5237774883965894	0.936635944700461
ID479833	479833	3	0.9574877619743347	17.924445855506097	31.69908188062658	0.0	100.0	100	1.5524678766955748	1		20154.104402515695	20065.0	14994.0	27230.0	1.6022513E7	2424.596848862631	-0.9809680045511631	-856.8888280841082	0.05321328034635249	-8.920224526622789E-4	1.5863136632022254	1.4683182268757073	-1.4215868962097897	1.0803609423126137	7.5717299800737345	12.911796472469986	0.5707312314563534	0.9229432213209733
ID511076	511076	3	0.952193558216095	17.220409499729076	32.239893405169425	0.0	229.0	229	1.564118830950617	1		20150.401730531514	20054.0	15039.0	27398.0	1.6301675E7	2431.4858331845576	-0.9810540843658412	-858.2608692695045	0.04456360167984663	0.015684264374827075	1.5623943362774133	1.5231040695625977	-1.2236871434930419	1.0257961799853237	7.685805008022108	13.073221328698027	0.5651113089360199	0.9293103448275859
ID478819	478819	3	0.9632773399353027	17.974838203172865	31.72609381111637	0.0	96.0	96	1.5524678766955746	1		20114.644025157268	20010.0	15033.0	27512.0	1.5991142E7	2431.2060120175806	-0.9810365567853678	-856.0292041392902	0.022338039373401904	0.014497166740895968	1.6104638126528104	1.4972126579504885	-1.3150727600562473	1.0756413286388786	7.571729980073734	13.352024380254	0.533716646556785	0.9123711340206186
ID473198	473198	3	0.9694899320602417	18.255141997561445	31.655697973300455	0.0	73.0	73	1.5519805221468537	1		20042.724528301893	20058.0	14249.0	27272.0	1.5933966E7	2393.2793487489575	-0.981171498319698	-872.815645237755	0.009466307930777438	0.00410524713361819	1.6266847025776145	1.4944150536767788	1.087151098929308	1.0885093124399454	7.566976853909215	12.966034441588963	0.5656111051886445	0.908675799086758
ID455277	455277	3	0.9753002524375916	18.123661947488294	34.70376530500637	0.0	0.0	0	1.4328629678859133	1		20144.704579025136	20043.0	13772.0	27971.0	1.3637965E7	2421.7693849781535	-0.9809533668124789	-856.8173615777719	0.0022922843183502445	-0.00501609610583071	1.526617369923997	1.3455560314264066	-1.0631688469782057	1.1345624665705298	6.449992205247999	12.032164316942424	0.5598627143454169	0.9281805745554035
ID497259	497259	3	0.9651712775230408	17.6061031094214	31.890144502732255	0.0	171.0	171	1.5689478601339077	1		20130.884803921585	20049.0	15128.0	27253.0	1.6426802E7	2394.624495627057	-0.9809851945509268	-867.4131567605322	0.001646942747714003	-0.006576319694857924	1.593091467466033	1.5613409677646448	-1.4482030634459087	1.0203354042178532	7.7333362696672685	12.523214317707092	0.6196481152866975	0.9382929642445211
ID459881	459881	3	0.9706115126609802	18.759182043889123	34.72790597315189	0.0	19.0	19	1.4227965106853435	1		19970.242514970032	19955.0	13190.0	27710.0	1.3340122E7	2433.196000670728	-0.9809814450805132	-846.6804238239384	0.008950599944159185	0.02285165284101678	1.5426308048073911	1.2965611339360004	-0.8232868739289323	1.1897864006800756	6.359682808122202	10.733934901141135	0.6936292605860648	0.9469214437367308
ID459368	459368	3	0.9711999297142029	18.729401206579805	34.68100293559489	0.0	17.0	17	1.4201355835187588	1		19970.628185907048	19892.0	13354.0	27755.0	1.3320409E7	2435.746326663146	-0.9809342962641141	-843.6780383777376	0.023059310061093418	-0.003656252540831905	1.5475471759695159	1.3136316799292067	-0.9546643281382775	1.1780677945076015	6.335917177299619	11.598013777467898	0.5919051449205318	0.9289198606271777
ID493175	493175	3	0.9581316113471985	17.939982011312132	31.766735257884257	0.0	154.0	154	1.560729620400413	1		20012.149253731364	19882.0	15195.0	27442.0	1.6089768E7	2381.9271821328316	-0.9810277930703636	-868.8778116875425	0.03648389673826933	-0.025989201208043256	1.577128107636658	1.482690342421158	1.8713991062089372	1.0636935188107368	7.6525331248705015	13.61102605737393	0.5190788709909238	0.931174089068826
ID502901	502901	3	0.9611243605613708	17.345774340316964	32.06303420769753	0.0	195.0	195	1.5766435426544192	1		20294.4896467722	20204.0	15070.0	27848.0	1.6661776E7	2432.9908246100276	-0.9809905103579654	-860.9184357779908	0.013079451522352582	-0.002167373365215602	1.5830804347536733	1.5550570950004097	1.2505711018427752	1.0180207786861075	7.809386288299525	13.009114389213527	0.5798708864237618	0.9345847554038685
ID466035	466035	3	0.9676731824874878	18.082217316986224	31.58762508628434	0.0	44.0	44	1.5650858287746447	1		20263.48578491965	20157.0	15021.0	27498.0	1.639316E7	2421.289750739837	-0.9811486053628656	-871.1414807663609	0.01656623617659675	-0.008903861221939983	1.5777635243492887	1.5370172652454048	1.606817825796792	1.0265099553695503	7.695311260351147	13.802122480102302	0.5076265176084576	0.9172804532577905
ID524925	524925	3	0.9522328972816467	17.630899138739625	32.123054681849425	0.0	286.0	286	1.4928497788988537	1		20125.448509485097	20209.0	13923.0	25339.0	1.4852581E7	2247.2816180937793	-0.9811017246400802	-929.8436518040551	0.01793421402123602	-0.0029436478884585665	1.5498218207850047	1.3985767635727568	2.728986576344869	1.10814212072699	7.001354840331829	12.881696938303605	0.5302074161236461	0.9370229007633589
ID510577	510577	3	0.9608147740364075	17.271121459243325	32.23817077517988	0.0	227.0	227	1.5407288207238166	1		20213.475641025616	20101.0	15232.0	27966.0	1.5766511E7	2431.5676793748116	-0.9809306157671718	-855.2365423087216	0.02883456187374543	0.027995904391029943	1.4926179631558358	1.4503094662752607	-0.3315673760667035	1.0291720476659603	7.457654952125349	15.075012326268524	0.41237924380077323	0.9022426682001151
ID515697	515697	3	0.976966381072998	17.28481367104349	32.090587374151795	0.0	248.0	248	1.5159805231554897	1		20106.024901703804	20125.0	14092.0	26809.0	1.5340897E7	2392.450193802429	-0.9810767593523786	-871.4064735474385	0.032959534462631356	-0.043243941329719086	1.5301502415945536	1.3926334121041104	0.0823955223892395	1.0987458927060143	7.21999864389956	15.6127860059728	0.3722083962491716	0.8966942148760331
ID478334	478334	3	0.9708821177482605	17.980706188378317	31.727681300768808	0.0	94.0	94	1.527909734162805	1		20174.417852522634	20062.0	15188.0	27498.0	1.5594825E7	2448.653145715588	-0.980953789141922	-848.6794713516147	0.058571330487930916	-0.015465424331260013	1.4601421048126948	1.3600834457446511	1.5227510521477368	1.0735680295066463	7.334073671847939	15.704834032609728	0.3736701702325843	0.9002333722287045
ID472700	472700	3	0.9709106087684631	18.232965888429547	31.582916572711525	0.0	71.0	71	1.4923429549905451	1		20137.65625000001	20150.0	14136.0	26994.0	1.4821315E7	2434.9290386316757	-0.9811587488486557	-861.3549460154056	0.05033308760408427	-0.058617729686314006	1.4723038210397077	1.427330041673755	0.278155694612998	1.0315090259805744	6.996601714167314	16.347086773079205	0.329015441008895	0.8735905044510384
ID520316	520316	3	0.9443767666816711	17.394521109886394	32.08716034428966	0.0	267.0	267	1.5204649453449397	1		20089.083441981766	20095.0	14309.0	27259.0	1.5408327E7	2393.680871742043	-0.9810086529900051	-867.0436019065775	0.01964461907406447	-0.032690197949404434	1.5015417298276794	1.4684443962306486	-0.9394875665789705	1.022539044503141	7.262776779380203	15.456239139536772	0.3820365401608677	0.904677323860273
ID458887	458887	3	0.9534239172935486	18.675107818995915	34.60609412279767	0.0	15.0	15	1.4418102248778717	1		20027.597968069666	20005.0	13601.0	27814.0	1.3799015E7	2396.9002510380146	-0.9808196133882814	-854.5563085505497	0.01015302929353352	0.002426355613606875	1.511128239670831	1.353761857737374	-0.8998228930263917	1.1162437699319385	6.530795350044766	11.751608889059856	0.5942665436075518	0.9436813186813187
ID502407	502407	3	0.9668914079666138	17.38192585549831	32.020793517390686	0.0	193.0	193	1.5699118834876238	1		20321.664206642035	20218.0	15181.0	27839.0	1.6521513E7	2431.1538786014617	-0.980990070215836	-862.7022227500273	0.0364121960236099	0.006376931006065681	1.5823254082673344	1.5151099157166297	-1.209444387389786	1.0443634431096127	7.7428425219963035	13.53690590218952	0.5309718172590054	0.9120940649496083
ID519811	519811	3	0.969369649887085	17.407506329867445	32.1015679015489	0.0	265.0	265	1.5009356865413868	1		20081.22506738545	20101.0	14026.0	26586.0	1.4900269E7	2377.15621885005	-0.9810476190550071	-874.5583430941715	0.05289885191990386	-0.05179309795356459	1.4952058418125331	1.4058965618353114	0.18492806839157502	1.0635247872436888	7.077404858964083	15.651321125798342	0.3630629228053146	0.8937575030012007
ID506497	506497	3	0.9635471105575562	17.174852770990405	32.140345811055326	0.0	210.0	210	1.5795197570415327	1		20145.67151515156	20010.0	14950.0	27630.0	1.6620179E7	2420.726359333615	-0.9810178239982688	-860.1950656323443	0.03024471822823339	0.008416119486635761	1.5854172097753674	1.5577999020244908	-1.1152411557747985	1.017728405114794	7.837905045286619	12.7262335404076	0.608149122299308	0.9401368301026227
ID472207	472207	3	0.9638971090316772	18.254630123981116	31.565709312344232	0.0	69.0	69	1.513983182995443	1		20160.372031662268	20236.0	14182.0	27009.0	1.5281562E7	2425.982517894462	-0.9810843666198187	-862.0378563377212	0.06236436112546862	-0.0605692866626332	1.5318233183161305	1.3989623637105446	0.6012225851898115	1.0949710714541252	7.200986139241491	16.202458205243705	0.34469899667385223	0.87622903412377
ID515215	515215	3	0.9640975594520569	17.250319445638542	32.10958511899161	0.0	246.0	246	1.5323592461252196	1		20094.30749354007	20136.0	14373.0	27039.0	1.5552994E7	2415.149938916217	-0.9810561959828351	-861.758615988069	0.01381401384061727	-0.029546194565645355	1.5278148468489656	1.482069558450108	1.1073253703835944	1.0308658174226966	7.37685180732858	14.915057991550416	0.41670722504017577	0.9007544979686594
ID499342	499342	3	0.9537025094032288	17.520552146267452	31.990933918889088	0.0	180.0	180	1.5679832440819899	1		20206.154981549807	20113.0	14884.0	27568.0	1.6427604E7	2412.23940690942	-0.9810093213482617	-865.4179850878041	0.019387764112980894	0.007826622949891218	1.5736698289850186	1.539966203374482	2.78496186912752	1.0218859514817162	7.723830017338239	12.499806517499449	0.6212064982502105	0.9514051522248246
ID492685	492685	3	0.9600322842597961	17.960649137001393	31.755065313096843	0.0	152.0	152	1.539746526189332	1		20042.25798212006	19905.0	15000.0	27009.0	1.5693088E7	2398.6490784170173	-0.9809545114347412	-860.7294827058832	0.05829602543649888	0.04442645604764993	1.4756604507384288	1.3736920014764218	-0.9169422408630488	1.0742294845951006	7.448148699796319	15.061772067134111	0.4125779945550719	0.9016110471806669
ID465546	465546	3	0.9580263495445251	18.120564968773305	31.559165552585075	0.0	42.0	42	1.5094795046495395	1		20329.929333333326	20222.0	15005.0	27488.0	1.5247447E7	2460.2868398051437	-0.981077088684997	-856.8312564772814	0.03924111337412423	0.018109058556702345	1.4724522365657076	1.3786953806811335	-1.4019602256736414	1.0680040400499886	7.15820800376086	16.514210827119868	0.32983635971803865	0.8675115207373276
ID488584	488584	3	0.9650140404701233	17.94045723815429	31.62670035840319	0.0	135.0	135	1.5592748464750803	1		19981.7972465582	19868.0	14890.0	27137.0	1.5965456E7	2408.804206594362	-0.9811239048413284	-862.3324753848921	0.01657685990429604	0.007380821163056917	1.6000171816966768	1.5058793237542487	-1.2917977030535102	1.0625135470402347	7.638273746376956	12.570514270752696	0.6074338531252211	0.9294389820705607
ID528024	528024	3	0.9276428818702698	17.611842106467464	32.042127923704086	0.0	299.0	299	1.4412854531680852	1		20352.689956331862	20445.0	14007.0	26242.0	1.3982298E7	2311.6613303762088	-0.9808348907052832	-901.181381118097	-0.010520457904249417	-0.04291930134549126	1.5467822711914243	1.233457681185391	2.277304295264286	1.254021353780795	6.5260422238802445	17.366548686316996	0.2719147127484045	0.8095518867924524
ID510101	510101	3	0.973187267780304	17.250713136354907	32.223813326223606	0.0	225.0	225	1.5761636633121043	1		20095.92787286064	19912.0	15036.0	27663.0	1.6438469E7	2443.900517406009	-0.981022145642924	-850.1317527484202	0.040619217262479974	0.0064654183683201145	1.589728135548269	1.5218106481748361	-1.1192408642699827	1.044629394238297	7.804633162135008	12.7011040897364	0.6079661625252898	0.9496818970503184
ID496784	496784	3	0.9570989012718201	17.63333857983705	31.841317172166285	0.0	169.0	169	1.5655691037062718	1		20104.220024721846	20040.0	15091.0	26882.0	1.6264314E7	2381.878557238004	-0.9810320984701216	-873.0950791863784	0.02575678211539814	-0.010067619847823311	1.5947247687238841	1.5071608208099638	1.289056372687413	1.0580986094548706	7.70006438651566	13.60744937769632	0.5225775711631707	0.9273039496279336
ID471711	471711	3	0.986456573009491	18.23669542359133	31.53304544390689	0.0	67.0	67	1.486756489065047	1		20151.663474692206	20165.0	13918.0	26573.0	1.4730866E7	2449.6012136210375	-0.9810407510282495	-851.3564430794485	0.05194470916158663	-0.07174500077478801	1.4826611940358256	1.4256926209035325	0.4919931218864976	1.0399585242267644	6.944317326357639	15.542529776876451	0.36124014334456733	0.8811821471652593
ID524436	524436	3	0.9652066230773926	17.61051202570874	32.088964457213905	0.0	284.0	284	1.5164794471522636	1		20126.764783180013	20193.0	13942.0	25934.0	1.5316468E7	2360.209824218407	-0.9810290912291305	-881.9563744995017	0.013765422026899225	-0.01999664876759859	1.5658563726654955	1.447746002515147	-0.09902206497462018	1.081582245742801	7.224751770064072	13.819752214895106	0.47537055934533384	0.9053007742703986
ID477848	477848	3	0.9440377950668335	18.020355950106822	31.722703327922062	0.0	92.0	92	1.5179752352329632	1		20201.473684210545	20047.0	15305.0	27481.0	1.535312E7	2434.1388067511393	-0.9810222880711923	-858.0305119932941	0.05569654621166436	-0.03249820668828523	1.4272486217612845	1.3475563049555295	-0.814459661368839	1.059138394820827	7.239011148557626	15.551262422729987	0.3761471793297792	0.8834106728538283
ID496280	496280	3	0.952852189540863	17.660161113987055	31.853053284715113	0.0	167.0	167	1.5655691037062724	1		20078.674074074035	19981.0	14873.0	27083.0	1.6263726E7	2394.5500409440933	-0.981041659652123	-867.8171786031465	0.03709917599649056	-0.011894966835279502	1.56436330529819	1.5256649628675878	-1.5629646429272073	1.0253649021065976	7.700064386515665	14.030235505280446	0.4915574682885227	0.9246575342465758
ID514727	514727	3	0.9611521363258362	17.205658887354257	32.07574545470268	0.0	244.0	244	1.5234472266256733	1		20134.765544041453	20159.0	14280.0	26775.0	1.5544039E7	2421.4413487961046	-0.9810545444759143	-861.173625065455	0.007388468721792142	-0.032441229375241395	1.5404006088327393	1.4921666596802032	0.6591885224368669	1.0323247734022374	7.291295536367298	14.543755517398456	0.43317305595703687	0.8939393939393944
ID465060	465060	3	0.962340772151947	18.0397231436944	31.605349418965584	0.0	40.0	40	1.5641188309506175	1		20155.249692496924	19988.0	15469.0	27495.0	1.6386218E7	2442.9180439282595	-0.9810035371280205	-852.132464279446	0.032409840524356366	-0.0036440738259639225	1.5824651774106333	1.5569854412192812	-1.357272335571335	1.016364787696023	7.68580500802211	13.138278016264445	0.559528652338891	0.9079169006176302
ID501924	501924	3	0.9624966979026794	17.359782707613252	32.0055367952962	0.0	191.0	191	1.5728004082547549	1		20331.09157509157	20215.0	15290.0	27932.0	1.6651164E7	2425.833256920445	-0.9809996365232247	-865.4394415295401	0.037181374722501846	0.007609095848106401	1.5679675914126463	1.521595582420787	-0.9843366881780543	1.0304759093201912	7.771361278983399	13.361559659686586	0.5470067088679186	0.9412780656303976
ID458400	458400	3	0.9710875153541565	18.355920118636387	34.860877014139945	0.0	13.0	13	1.44757015791818	1		20030.963924963915	19921.0	13610.0	27446.0	1.3881458E7	2428.599644106799	-0.9809156338465762	-847.8711019992923	0.01731593202917595	0.02250045834453134	1.5933325586308107	1.3127866287223906	2.322427926865537	1.2137026107444806	6.583079737854437	11.547319968654875	0.6204068432729202	0.9447476125511596
ID509612	509612	3	0.9607573747634888	17.1979858528831	32.209224533865	0.0	223.0	223	1.5631512349217649	1		20112.775712515475	20052.0	14915.0	27439.0	1.623101E7	2436.9472539665976	-0.981002644995878	-852.3793441468542	0.029207962107155677	-0.012690345455052017	1.585262737574327	1.5102400061761396	-1.3692665778783573	1.0496760323467669	7.676298755693081	13.567252242778437	0.5240562850011865	0.9270952927669349
ID506039	506039	3	0.965111255645752	17.165783255456308	32.15144396970433	0.0	208.0	208	1.5583042426795215	1		20147.077210460757	20107.0	15058.0	27617.0	1.6178103E7	2428.4749222292667	-0.9809609869162832	-854.9008065199164	0.04595959911284944	0.008277076191008396	1.5685954338391468	1.5350668060765527	0.7083068040395863	1.0218418036465067	7.628767494047924	12.719100359018416	0.5925860924471466	0.9315147997678471
ID527544	527544	3	0.9546526670455933	17.50348464087434	31.979896585965303	0.0	297.0	297	1.5134834360985154	1		20367.702380952374	20412.0	14175.0	26391.0	1.5397983E7	2284.042655693506	-0.9810145326567915	-921.5565167118066	0.015152117455251404	-0.015719196533633087	1.6149882459443292	1.378836622782175	-1.2073250589289835	1.1712687487845042	7.196233013076975	13.312042076926918	0.5103001758294554	0.9136994568497283
ID471220	471220	3	0.9732788801193237	18.16092129417556	31.529156876738625	0.0	65.0	65	1.5194695508386804	1		20031.366492146593	20049.0	13906.0	26922.0	1.5303964E7	2401.417343987271	-0.9812061033843192	-870.9963539690731	0.030190339916009747	-0.06882106173364372	1.4851504171347514	1.453390381133861	0.2504787204440362	1.0218523780074233	7.253270527051169	15.878418178921525	0.3615174531943895	0.8805539526832087
ID488115	488115	3	0.956631064414978	18.00127149776013	31.63699824852241	0.0	133.0	133	1.5338395484309255	1		20039.940874035983	19905.0	15020.0	27332.0	1.5591074E7	2424.476419025257	-0.9809841074569094	-852.8128274677483	0.028233880716176128	-0.004090076601960342	1.4624631747945445	1.4149717854815544	2.2049015001173964	1.0335634885446336	7.391111185822132	15.816130106014445	0.3712950349134778	0.8906071019473081
ID492208	492208	3	0.9508134126663208	17.93559405900907	31.739099140813916	0.0	150.0	150	1.5665352062997338	1		19980.097530864205	19885.0	15059.0	27528.0	1.6183879E7	2410.858394716671	-0.9810915466614812	-860.0217305546646	0.027339890253938823	-0.006355385854374067	1.5881227975606251	1.5309665712020213	2.0771414146576115	1.0373334254540438	7.709570638844696	12.239185467580434	0.646747895373481	0.9474299065420563
ID519344	519344	3	0.9649645686149597	17.373953141822852	32.089274201206486	0.0	263.0	263	1.4963927397904155	1		20112.245637583907	20165.0	14382.0	26983.0	1.4983623E7	2417.1729327096323	-0.9809629463069185	-857.503114656227	0.01250989313296335	-0.10153794198910542	1.4428869761030907	1.4055005843458432	0.15952916546529572	1.0266000542252696	7.03462672348344	16.48530920608942	0.32527952476239175	0.8851674641148328
ID514239	514239	3	0.9644442796707153	17.07881111152499	32.16575757226689	0.0	242.0	242	1.580955901987742	1		20195.973397823433	20106.0	15166.0	27461.0	1.670207E7	2404.1068296150816	-0.9809644644109083	-865.8231586818911	0.08297347150295437	-0.01191023872822371	1.574820085430154	1.4872534536316355	1.452424956736865	1.0588780826729263	7.852164423780165	13.422576680801587	0.5476807313868952	0.9286115795390667
ID457916	457916	3	0.93597811460495	18.545808118937945	34.89876739353973	0.0	11.0	11	1.4206681676678088	1		20083.42042042044	19947.0	14733.0	27532.0	1.3375558E7	2390.62543371693	-0.9810469761621646	-869.695923573089	0.022010274522818073	0.0057316402053788915	1.5258904296730271	1.2751917973745281	-0.7840185656588807	1.1965968043510462	6.340670303464131	12.431204728448481	0.5156067544691406	0.9206349206349201
ID495805	495805	3	0.9555179476737976	17.70972099584671	31.854930552595707	0.0	165.0	165	1.573281313451211	1		20034.723716381428	19923.0	14810.0	26989.0	1.6388404E7	2371.4988256374645	-0.9810511249433425	-874.7796015652729	0.04061193193572266	-0.016517897555512504	1.559738041043427	1.5276458510178093	2.7007832777612464	1.0210076111581987	7.776114405147914	13.862385109132482	0.508506590509601	0.9227298364354205
ID523961	523961	3	0.9663289785385132	17.61616287226581	32.105339175491935	0.0	282.0	282	1.4984135276655919	1		20182.473755047115	20240.0	14003.0	25752.0	1.4995578E7	2357.4070253289697	-0.9810562968383127	-886.7452449705964	0.020171017675137647	-0.022159960514401028	1.5623572800615622	1.4181598851952435	-0.017104122921141888	1.1016792227531287	7.053639228141505	14.221165551843644	0.4382810795947542	0.9065363469761757
ID464578	464578	3	0.959831714630127	18.125402535708602	31.55974720874575	0.0	38.0	38	1.4693549530763232	1		20300.729957805903	20238.0	14051.0	26960.0	1.4433819E7	2384.953118549446	-0.9809807525030155	-878.0696369554743	0.0032678986012840226	0.005116755522881508	1.4508245394403876	1.2876611526530088	-1.241134935429765	1.126712983808829	6.782711036764107	17.59780350201699	0.2752303048718361	0.8423848878394339
ID509122	509122	3	0.9623615741729736	17.20792033518625	32.21669402145145	0.0	221.0	221	1.5568472023958106	1		20110.384039900277	20039.0	15093.0	27461.0	1.6128528E7	2420.0039113565313	-0.9809786549202214	-857.1417021678097	0.013173558836858144	-0.018565459673360266	1.5668071253719433	1.536191959427106	-1.38486811512348	1.0199292580311738	7.614508115554371	12.787886137399779	0.5851324673268925	0.9297736506094021
ID470721	470721	3	0.9767047166824341	18.216721699703378	31.51048235642283	0.0	63.0	63	1.5179752352329625	1		20058.105401844536	20086.0	13875.0	26679.0	1.5224102E7	2393.7880446263644	-0.9812358554887015	-876.3525437479533	0.009575523986934058	-0.08147112291642256	1.5166820715598484	1.4566720381832663	0.17157901426615416	1.0411966673372994	7.239011148557619	16.238258489726697	0.344992940696179	0.8663253697383393
ID477377	477377	3	0.9625722169876099	18.01789387385868	31.645318876551624	0.0	90.0	90	1.5064695724329624	1		20222.49202127659	20127.0	14385.0	26879.0	1.5207314E7	2383.3846849653683	-0.9810453525706103	-878.3020535702829	0.034209548077657935	4.246106438785107E-4	1.4628478795384416	1.3804254187243625	1.8933939680929506	1.0597080144251798	7.129689246773762	15.504799015485483	0.3726903804486456	0.8695652173913044
ID476879	476879	3	0.9256386160850525	18.095276177207005	31.627118920129167	0.0	88.0	88	1.4652304398088276	1		20111.71971830987	20214.0	14406.0	25661.0	1.4279321E7	2229.5808138287866	-0.9810176909108761	-932.3603228103278	0.014612166637843461	-0.02468598720434182	1.614113999254213	1.3196315660135025	2.3939748236712437	1.223155038743365	6.7446860274479805	13.1975081258095	0.4866175025372718	0.9061302681992338
ID518860	518860	3	0.9548448324203491	17.39336467088006	32.1112893034078	0.0	261.0	261	1.5338395484309246	1		20062.77892030846	20052.0	14524.0	27591.0	1.5608842E7	2384.3670748140407	-0.9810709315150523	-872.2061259085651	0.021364687080603507	-0.033336267410091054	1.5263269232337635	1.4788420437297916	-1.5644914070807052	1.0321095006091456	7.391111185822125	14.658511435875564	0.43225483439919066	0.9098888238736101
ID457419	457419	3	0.9536315202713013	17.936770929242968	35.16366965337106	0.0	9.0	9	1.449137075379896	1		20019.323699422013	19933.0	13610.0	27367.0	1.3853372E7	2386.2748920304166	-0.9810909988003681	-870.5618423952081	0.006473417206244919	0.01873124449370194	1.5915236673507251	1.3295882484159902	-0.785181331369012	1.1970049143009445	6.597339116347988	11.69839049487367	0.6057960594705122	0.951336531871144
ID498890	498890	3	0.9698259234428406	17.498331455970206	31.962420984154022	0.0	178.0	178	1.583824285178296	1		20202.228365384595	20065.0	15205.0	27244.0	1.6808254E7	2381.3542978629102	-0.9809868395849348	-875.4152863990494	0.013294952767134424	-0.017385824010256054	1.6120455891797016	1.5458542236407498	0.9976924849322826	1.0428186335598062	7.880683180767262	13.611708931110732	0.5345008805136626	0.9185595567867034
ID501449	501449	3	0.9621697068214417	17.380682287863685	31.974855504221342	0.0	189.0	189	1.5436719539136772	1		20320.686472819176	20193.0	15319.0	27468.0	1.6073663E7	2437.883792374153	-0.981008736772952	-861.1412490446631	0.03966402139374034	0.0013529548749126737	1.561911830080815	1.502561936798014	-1.2992312042488061	1.0394991326675536	7.48617370911245	13.189061625077741	0.5408065828630156	0.934718100890208
ID487624	487624	3	0.9509813189506531	18.044621258085026	31.647199455013006	0.0	131.0	131	1.4913287904459658	1		20114.483039348703	19965.0	15119.0	27374.0	1.4824374E7	2448.512512630503	-0.9809306845155109	-845.1616052649871	0.022717750803095144	-0.06466187016354925	1.4478939577593903	1.333999168751319	1.8092461275924594	1.0853784557562218	6.987095461838291	15.373666760746655	0.3714938382335494	0.8641975308641981
ID523478	523478	3	0.9783024787902832	17.627105023903393	32.091701522378806	0.0	280.0	280	1.524440023881013	1		20220.419270833347	20305.0	14221.0	27242.0	1.5529282E7	2421.279665595949	-0.9809962091071462	-862.1886143202743	0.011309167012394558	-0.04042101601948704	1.5200755990486343	1.491153595615296	0.6367054813230802	1.0193957239001958	7.300801788696328	13.770497127618585	0.4838170665112707	0.9236319903788334
ID495317	495317	3	0.9550246596336365	17.741327550197056	31.84114397591698	0.0	163.0	163	1.5519805221468537	1		20047.026415094322	19952.0	14881.0	27015.0	1.5937386E7	2393.1087047188457	-0.9809642149335388	-863.3758649831072	0.04231171945116868	-0.015656117810167534	1.5525889056210926	1.4785163009605837	1.5010483721715902	1.0500992817004347	7.566976853909215	13.758269592684838	0.5023479556544534	0.916522740356937
ID470226	470226	3	0.9525386691093445	18.4421685727251	31.232228402219334	0.0	61.0	61	1.1950903286912473	1		20400.53375527427	19851.0	15383.0	27494.0	9669853.0	2967.510509076544	-0.9808949605687071	-705.9173000075417	-0.017412727692917785	-0.057281762470450553	1.2141579626111747	1.0702068310204111	0.10595841366146368	1.134507767487814	4.486951099302941	13.239044019136704	0.321697694228879	0.8201563857515201
ID486610	486610	3	0.963727593421936	18.03003002079248	31.584640766522885	0.0	127.0	127	1.564602404568896	1		19996.61214374224	19899.0	14984.0	27391.0	1.6137266E7	2411.3374432073238	-0.9810493299963006	-858.6075542741397	0.035391439651599625	-0.0019746115322945307	1.6005503466845314	1.488612491213776	1.6916988507616788	1.0751961011555695	7.690558134186629	13.25800342174795	0.5498085255426504	0.9320276497695856
ID527071	527071	3	0.9166097044944763	17.512828422438556	32.06241382967547	0.0	295.0	295	1.4703842736600563	1		20309.200282087426	20374.0	14088.0	26178.0	1.4399223E7	2249.0308488914634	-0.9810441779154655	-934.7023757922975	0.03356380768473556	-0.02637698449970113	1.5976156606980227	1.2687945710523683	-0.8399047697725728	1.2591602274692288	6.792217289093136	15.260984744997277	0.3664850966668516	0.8650121065375304
ID494814	494814	3	0.9554638266563416	17.817259763157512	31.84904922684	0.0	161.0	161	1.547587424893089	1		19991.28787878788	19909.0	14973.0	27386.0	1.58331E7	2399.1893954418338	-0.9809968066009841	-860.2946874520574	0.01856013646654167	-0.01977942045932732	1.5658658040638114	1.52525665566687	1.3464603892437619	1.0266244689023738	7.524198718428572	12.47125785379662	0.6079244402391086	0.9284457478005863
ID476381	476381	3	0.9145160913467407	18.105193373629632	31.57494484749373	0.0	86.0	86	1.4652304398088276	1		20060.096910112377	20165.0	14695.0	25191.0	1.4282789E7	2180.589453822668	-0.9809908979559898	-949.4945818974812	0.007749908736666721	-0.0407517935062678	1.5918404578082348	1.2735407153798761	-0.42659268038922205	1.2499329142636912	6.7446860274479805	14.314773851245036	0.4136210368943365	0.9049744897959187
ID487133	487133	3	0.9480690956115723	18.059637524176587	31.632476208982	0.0	129.0	129	1.5019433641886615	1		20101.9530831099	19960.0	15031.0	27366.0	1.4996057E7	2439.761523541918	-0.9809363554519962	-847.9217425130317	0.01272184768278907	0.0027629876928420925	1.4010661841467282	1.36978688364583	1.4066121076387275	1.022835158428182	7.086911111293119	15.371613774748743	0.37690154854983565	0.8812056737588655
ID486108	486108	3	0.9477812051773071	18.054931073517732	31.59277826035938	0.0	125.0	125	1.5553887972022724	1		19986.2797992472	19892.0	15117.0	27556.0	1.5929065E7	2427.9601879204256	-0.9810116611898602	-850.5651707484612	0.030280056715884466	0.012381921517783017	1.5650864436299694	1.5053323443780025	1.5692688388746594	1.0396949547222125	7.60024873706083	12.254154145105801	0.6360203212541641	0.9428066037735849
ID505563	505563	3	0.9700025320053101	17.218300357551595	32.111352274144714	0.0	206.0	206	1.5689478601339082	1		20183.805896805887	20087.0	15078.0	27576.0	1.6429618E7	2423.0937487623414	-0.9810991811417324	-864.7590839388146	0.020494030925804808	-0.025687070668103638	1.590974054579242	1.5213785393784698	1.5558995397309852	1.0457450354395061	7.733336269667272	13.343200197545892	0.5458291870030961	0.9270655270655274
ID517851	517851	3	0.9351203441619873	17.376478799697434	32.08968874237005	0.0	257.0	257	1.5119832043376795	1		20049.659602649	20041.0	14492.0	27212.0	1.5137493E7	2394.317787553606	-0.9810037273344561	-864.8832180121243	0.03400838490358868	-0.04550601955758563	1.4955052683271621	1.439592594010434	0.4419835941550627	1.0388392344815875	7.1819736345834295	14.87705919576593	0.4077739596239686	0.8951421800947867
ID491737	491737	3	0.9584506750106812	17.97794590161175	31.751520577021555	0.0	148.0	148	1.5573330339577687	1		19988.652119700764	19834.0	15056.0	27521.0	1.6030899E7	2414.9714384679532	-0.9809634634738441	-853.034119227156	0.03161161750402063	-0.005941303391835171	1.5853890504944563	1.4895809523839676	-1.045983801431247	1.0643188260142256	7.619261241718894	12.556851902125201	0.6072411362707082	0.9407276995305165
ID518361	518361	3	0.9709897637367249	17.41198887167178	32.105991981444646	0.0	259.0	259	1.5199673295746672	1		20061.54259501964	20115.0	13866.0	26375.0	1.5306957E7	2372.1683695399347	-0.981008714357799	-873.7100041762733	0.018457841583750266	-0.026449551470149945	1.5554008663283954	1.4419929914525837	3.1154411278363696	1.0786466200238398	7.258023653215684	14.879322832322133	0.41196650770856974	0.8977072310405646
ID522981	522981	3	0.9749703407287598	17.610837692334385	32.10835102706461	0.0	278.0	278	1.5134834360985157	1		20199.441370223976	20246.0	14325.0	26828.0	1.5331376E7	2394.0731548209883	-0.9810921722750391	-875.5886266535028	0.010048206932785488	-0.00725335803257741	1.5323197829336102	1.4945846789792034	0.18667519005687142	1.025247886242337	7.196233013076976	13.126359843485428	0.5248394477256578	0.919247115968427
ID485612	485612	3	0.9388614296913147	18.116070969218654	31.603613246442496	0.0	123.0	123	1.5558750841602853	1		20036.071339173996	19946.0	14993.0	27007.0	1.6008821E7	2399.7940040390213	-0.9810367830564565	-863.8570437219378	0.019993714855482535	-0.012252241776070864	1.5683911830159094	1.5302167959927115	0.48227073125419434	1.0249470448391156	7.605001863225342	12.654992753335364	0.5967403259940712	0.9179575444635683
ID456938	456938	3	0.9556556344032288	17.471825206201125	35.20954048795373	0.0	7.0	7	1.453307262635177	1		20002.553008595984	19981.0	13705.0	27778.0	1.3961782E7	2360.896943254736	-0.9808672441752907	-868.7025541054616	0.02932820047297709	0.010537644506300538	1.5384867437155407	1.363936332714284	-0.7719354474804314	1.127975483029985	6.635364125664112	12.033215049725548	0.5758525151586633	0.9381720430107526
ID484587	484587	3	0.9586057662963867	18.072544586767897	31.584368275864474	0.0	119.0	119	1.5234472266256736	1		20149.72135416668	20020.0	15075.0	27354.0	1.5474986E7	2438.8955272664293	-0.9810511170525188	-855.4878911219793	0.03728358161722811	-0.05530104808141685	1.393634626909938	1.3632065100469062	-0.7004484498969887	1.022320988521383	7.291295536367301	15.898898970960694	0.3624770097571127	0.887218045112782
ID508651	508651	3	0.9511805772781372	17.141847411412435	32.18816634280365	0.0	219.0	219	1.5660522295019739	1		20099.44294478528	20007.0	14975.0	27506.0	1.6381046E7	2413.9632508151735	-0.9810706678952328	-863.0746545381469	0.04603184143514366	0.008844989842562805	1.5981328538919273	1.4978364255872894	-1.2492850624284557	1.0669608687512806	7.704817512680172	12.668919891566716	0.6032440416301881	0.9435389988358553
ID469738	469738	3	0.9722940921783447	18.10198650498573	31.586818586249247	0.0	59.0	59	1.5592748464750803	1		20083.780274656692	19873.0	15141.0	27639.0	1.6087108E7	2439.5365864566215	-0.98107932701275	-853.7597296958726	0.02094131251823124	-0.012848588135321316	1.5786057381233278	1.4998505763218812	2.3276151104931544	1.0525086718935561	7.638273746376955	13.21304156743347	0.5497933472884478	0.913587265491757
ID491241	491241	3	0.9589971899986267	17.994737937169894	31.717495779037765	0.0	146.0	146	1.5274145438292155	1		20021.783116883104	19892.0	15218.0	27373.0	1.5416773E7	2442.6275447172334	-0.9809589615072644	-844.5701076583514	0.05455010941744579	-0.010689460863011858	1.4792975149272887	1.4367886038606708	1.418181674155833	1.0295860580689433	7.3293205456834265	14.847921255021259	0.41777482755169043	0.8986013986013986
ID505065	505065	3	0.9657490849494934	17.22125828625642	32.10694262982692	0.0	204.0	204	1.5650858287746445	1		20219.170580964157	20154.0	14980.0	27299.0	1.6357309E7	2433.570877011883	-0.9810989512370267	-862.5340356383551	0.015952969146430324	0.0017085879659302621	1.562178127841528	1.5328513446947085	-1.4179851278696596	1.0191321769383062	7.695311260351146	12.907993966269194	0.5803881643749605	0.9407321324811161
ID513769	513769	3	0.9551190137863159	17.076189000350528	32.174747632258395	0.0	240.0	240	1.5485647457514047	1		20230.63291139241	20167.0	14973.0	27388.0	1.59822E7	2460.1406885136644	-0.981130216710613	-855.1440145813576	0.01269187295839662	-0.015585162603017788	1.589574248375947	1.5144402216902106	1.3952425717255919	1.0496117480304914	7.533704970757608	12.74418508907038	0.5829003715645832	0.929073856975381
ID522485	522485	3	0.9505701661109924	17.62317944326692	32.0580959477091	0.0	276.0	276	1.533346273117178	1		20192.489717223663	20205.0	14543.0	27204.0	1.5709757E7	2389.736650062279	-0.9810786089100468	-876.2349388781035	0.014902315960429287	-0.03875234786889168	1.5226390415962665	1.469017059130988	0.23721915960432782	1.0365019467486642	7.386358059657613	15.47065827370312	0.3878132420201322	0.9162735849056601
ID500979	500979	3	0.9705303907394409	17.433744541466094	31.989402460621744	0.0	187.0	187	1.5780823051220139	1		20320.957472660964	20188.0	15086.0	27691.0	1.6724148E7	2430.1110809149895	-0.9810305595502354	-864.9202246502033	0.02406779559669144	-0.004966180333917585	1.5855890204525864	1.5358169400368387	-1.3826999149342	1.0324075605094927	7.823645666793068	13.023841032190697	0.579616665114712	0.9368241320432553
ID490751	490751	3	0.9605541229248047	18.00436495063286	31.699144406021208	0.0	144.0	144	1.521459688627891	1		20055.629581151825	19938.0	14980.0	27357.0	1.5322501E7	2419.335786193889	-0.9809161962318965	-852.1913254510132	0.05312639222580567	-0.025993417063183994	1.4712063431275606	1.4469498650770733	-1.4965416952998725	1.0167638690433791	7.272283031709236	14.13506922458167	0.4573879907497879	0.9063981042654027
ID484091	484091	3	0.9669268131256104	18.0620758934279	31.530566925557444	0.0	117.0	117	1.533346273117179	1		20112.439432989682	20024.0	14959.0	27419.0	1.5607253E7	2436.451534812092	-0.9809591529270995	-850.5534818366476	0.06818210726917202	-0.03882204210392311	1.4737813384979639	1.3936524889421726	1.676656193683097	1.0574955738188447	7.38635805965762	15.641270656226393	0.37939897949842943	0.8844621513944227
ID494330	494330	3	0.9607195258140564	17.85966057290154	31.807087747299803	0.0	159.0	159	1.5607296204004129	1		20010.07692307695	19905.0	15228.0	27426.0	1.6128122E7	2389.0018439140144	-0.9809413167146562	-862.2087044511144	0.026524064175800072	-0.0014712762207909093	1.5612497978175373	1.5236712702474715	-1.0043441589984936	1.0246631463779994	7.652533124870501	13.112937546569848	0.5592617233391062	0.9231651376146786
ID498426	498426	3	0.9737759828567505	17.547240450029676	31.97558119533401	0.0	176.0	176	1.5675007134522896	1		20176.489519112227	20067.0	15047.0	27112.0	1.6363133E7	2403.498363538447	-0.9809825996227189	-866.047924473197	0.050996591644975386	0.0015747900258761785	1.578068123661311	1.5151755685378643	-1.3568232834014473	1.0415084274254354	7.719076891173724	12.788086158979256	0.5931494387179876	0.9175141242937856
ID517370	517370	3	0.9596291780471802	17.423493345315723	32.078752302043526	0.0	255.0	255	1.5244400238810132	1		20095.65274151438	20135.0	14333.0	27078.0	1.539327E7	2410.946740961038	-0.9809527709334493	-858.5405057432536	0.037235876818282325	-0.09942874488808343	1.5091039422134331	1.4073806150290893	0.6417529557967396	1.0722784768370859	7.300801788696329	16.411071212723108	0.3406485634442478	0.9040612124779285
ID485112	485112	3	0.9509279131889343	18.051527876711535	31.536743406977525	0.0	121.0	121	1.5451414182672738	1		20067.468274111674	19987.0	15167.0	27420.0	1.5813165E7	2454.1595575025017	-0.9810336595904929	-845.9021972778517	0.03994650964317496	-3.476569936677516E-4	1.535083420071868	1.495031366082466	-0.6460798597924099	1.0267901094907148	7.500433087605997	13.519255611468285	0.51569229922921	0.9163763066202093
ID483589	483589	3	0.9560163617134094	18.042710284766095	31.535642061873805	0.0	115.0	115	1.5607296204004135	1		20020.324626865688	19917.0	15042.0	27359.0	1.6096341E7	2412.950846192779	-0.9810238292622008	-857.8742123940117	0.0357987518218294	0.005505450848886348	1.5887469683426254	1.4987653887436945	1.5984517156901594	1.0600371347475244	7.652533124870505	13.24143781580443	0.5484597880610795	0.9210526315789473
ID513285	513285	3	0.9444355368614197	17.139605274204836	32.18784124459783	0.0	238.0	238	1.5742426831183478	1		20201.68408262456	20120.0	15093.0	27668.0	1.6625986E7	2410.1710335624944	-0.980973463411055	-864.3054012231808	0.0358613195564179	-0.013731293058527274	1.6108662007734003	1.553504273566706	2.4878442393480116	1.036924215905114	7.785620657476941	12.618095401446014	0.6144909487994376	0.9408385985066052
ID526603	526603	3	0.8895753026008606	17.539855644176942	32.09758532331772	0.0	293.0	293	1.4857385112058372	1		20213.943835616425	20279.0	14515.0	26035.0	1.4756179E7	2195.766647989769	-0.9810136693633371	-951.3249465673267	0.005704266416305833	-0.019020746750300955	1.6068577956650334	1.3922768319834078	-0.6232061586502234	1.1541223402934444	6.934811074028608	13.138274141739176	0.5048563916221984	0.9022881880024735
ID500483	500483	3	0.960975170135498	17.47995159814388	31.996940401218577	0.0	185.0	185	1.5833465821708446	1		20313.57990314769	20235.0	15087.0	27332.0	1.6779017E7	2407.545475885395	-0.9809977854711	-871.1757408398352	0.03565324310933649	-0.005021361576966978	1.5749155435505309	1.549606718198755	-1.1508839618180762	1.0163324184482077	7.875930054602742	12.679460120178945	0.615616413492084	0.9414772727272727
ID521987	521987	3	0.9500048160552979	17.532444430046073	32.08663651636444	0.0	274.0	274	1.5144827649865997	1		20167.320630749018	20154.0	14501.0	27050.0	1.5347331E7	2396.0025634174017	-0.9810306884308583	-870.606576733134	0.008994345355438077	-0.024747306107982606	1.5082261834916764	1.4822168035616552	-0.003680683572268994	1.0175476218239616	7.205739265406004	14.189355228329356	0.4497416250297912	0.9018441403926231
ID504578	504578	3	0.9593700170516968	17.28672387429658	32.10343735911432	0.0	202.0	202	1.56121424379989	1		20280.49503722082	20198.0	15393.0	27557.0	1.6346079E7	2428.65183814128	-0.9809505886833035	-860.0206114187348	0.045925726003030715	-0.007232327664982751	1.5587198363618917	1.5104443617139653	1.287360425274104	1.031961107520138	7.657286251035019	12.960852938537103	0.5728192189829597	0.9399066511085183
ID469249	469249	3	0.9613397717475891	18.125655815163967	31.609886225151975	0.0	57.0	57	1.5214596886278908	1		20223.01181102361	20036.0	15341.0	27632.0	1.5409935E7	2440.569869175127	-0.980959021674009	-853.7804241496408	0.05631499833762761	-0.029528801260636842	1.4535380429401443	1.3632638147123342	1.0563284425653376	1.0662191919521162	7.272283031709233	15.626424232391924	0.37424966124344317	0.8678389109472493
ID490255	490255	3	0.9518855214118958	17.993946068048057	31.681334798023617	0.0	142.0	142	1.4979085862771468	1		20083.579514824796	19964.0	15133.0	27147.0	1.4902016E7	2426.5953381156087	-0.9809519522110879	-852.4541328919253	0.03436129010418329	-0.04956841980593514	1.4530666176532754	1.4075148985966146	-1.0543385023571674	1.0323632233677091	7.048886101976993	15.228803764409554	0.3819431945961547	0.8677589233469869
ID475405	475405	3	0.9551494717597961	18.061116325126136	31.63394379002429	0.0	82.0	82	1.5199673295746683	1		20189.593220338968	20063.0	14758.0	27362.0	1.5485418E7	2395.973006721006	-0.9808875458283963	-864.9249137662323	0.04320104833426515	-0.026524741995052538	1.4619104080202554	1.3646214351042847	1.4515329132452865	1.0712937452199232	7.258023653215693	16.98342686940989	0.3162114503986555	0.8666288308740072
ID516877	516877	3	0.9676654934883118	17.34386886912032	32.11350543490519	0.0	253.0	253	1.5059673321881542	1		20042.497326203178	20138.0	13943.0	26402.0	1.4991788E7	2410.038901904762	-0.9810626514225458	-861.6588372765708	0.009653556034240111	-0.021961208776789164	1.530669272244561	1.46728838786515	0.20718676581975237	1.0431959285601844	7.12493612060924	13.771581362106103	0.47208827529113556	0.9173806609547123
ID468236	468236	3	0.963581383228302	18.09077778605244	31.57215189593115	0.0	53.0	53	1.5670180342373194	1		20176.80541871923	20041.0	15538.0	27578.0	1.6383566E7	2437.311957337674	-0.9810405309927156	-856.7065012393108	0.024323440213529203	-0.003418236193095362	1.5913994499725312	1.5175884511160385	-0.8628228834535807	1.0486370325249985	7.71432376500921	13.374650078144697	0.5419295957343431	0.9174674957603173
ID468748	468748	3	0.9514099955558777	18.114902959318076	31.61504593206288	0.0	55.0	55	1.4994229003146953	1		20271.209395973172	20047.0	15297.0	27489.0	1.5102051E7	2460.5695100161834	-0.9810253546435415	-851.8842358355778	0.012045611406003244	0.0335245526948634	1.4408022707084172	1.3487011309431751	-0.39208594737448765	1.0682887688400127	7.063145480470538	16.180695378026577	0.3390108921303053	0.8520642201834864
ID456456	456456	3	0.9766521453857422	17.492182375350442	35.171475965482415	0.0	5.0	5	1.4428591957149761	1		20063.314410480365	20017.0	13351.0	27734.0	1.3783497E7	2406.6860615712067	-0.9809221306140772	-857.2705282955907	0.01877544859668015	-0.0044509567839654054	1.5418805129637514	1.333791659433527	-0.8861103195691103	1.1560130115213056	6.540301602373798	11.970773448050535	0.5735393459201449	0.9463548830811555
ID508182	508182	3	0.9530586004257202	17.16797172059655	32.23554296797796	0.0	217.0	217	1.5660522295019736	1		20081.835380835393	19953.0	15116.0	27504.0	1.6346614E7	2394.0189577184146	-0.9809500320572048	-863.8900056738438	0.039515553011316595	-0.01330503846243445	1.574703585044478	1.5323381718507534	-0.704022006339577	1.0276475610749523	7.704817512680171	12.667073233381183	0.6034199412602806	0.9353721869590303
ID462098	462098	3	0.944019079208374	18.761749670686882	34.88816868821542	0.0	28.0	28	1.4196027995632166	1		19867.144360902254	19832.0	13489.0	27152.0	1.3211651E7	2366.985034559226	-0.9809278918810231	-863.3925850545058	0.00928172675335967	0.0068569442777976315	1.536410910161388	1.296715494439884	-0.866942980260671	1.18484811568095	6.3311640511351035	11.369297116742585	0.6154973659262563	0.9321203638908327
ID483089	483089	3	0.9622638821601868	18.020971290016	31.565607257744723	0.0	113.0	113	1.5084768612279507	1		20162.185086551257	20040.0	14797.0	27165.0	1.5141801E7	2413.8370387615837	-0.9809688665710657	-861.0933116397674	0.05004914653825539	-0.04391527654766259	1.4881282263385933	1.3659408479307706	-1.3355665731134256	1.0894529060997928	7.148701751431826	16.81006147458363	0.3179057909671371	0.8769679300291547
ID512795	512795	3	0.9666120409965515	17.155592250258906	32.235916278515546	0.0	236.0	236	1.5626672122333003	1		20255.14002478315	20126.0	15075.0	27783.0	1.6345898E7	2437.0811415080734	-0.9810336659530661	-859.796696837709	0.06233578891438926	-0.007169080424903984	1.541171967699398	1.4710576724865971	2.171354613323535	1.0476625060486469	7.671545629528564	13.872826787844732	0.5009135835789481	0.9318706697459584
ID511781	511781	3	0.9725428223609924	17.204773344311857	32.248966317769046	0.0	232.0	232	1.5563612191773533	1		20279.115000000005	20138.0	15170.0	27598.0	1.6223292E7	2438.5382040252343	-0.9809732459197559	-857.5153201609447	0.04492716472211426	0.014055819462217728	1.5313785428238798	1.4834716909578696	-0.9218403293570127	1.0322937418745597	7.609754989389852	14.70274338811729	0.4423680812812883	0.9217040875071963
ID512293	512293	3	0.9629217386245728	17.18571966951025	32.24764164923477	0.0	234.0	234	1.5723193559699882	1		20221.202933985325	20131.0	15052.0	27504.0	1.6540944E7	2440.226552154954	-0.9810473244728432	-857.8794509445977	0.036664709000726436	0.00464187641203686	1.6007947616321108	1.5217896018509183	2.4871638431129623	1.0519159545347796	7.76660815281888	12.000691424188336	0.6776863228588076	0.9628756629345906
ID497956	497956	3	0.9601216316223145	17.565643537559097	31.920298854056774	0.0	174.0	174	1.5568472023958109	1		20150.039850560406	20100.0	14930.0	27062.0	1.6180482E7	2401.4288324480276	-0.9810056927834975	-866.7308480917004	0.035761754678764565	0.0034124830493594575	1.5532390822232793	1.4980672877419714	1.5394084266511285	1.0368286491085912	7.614508115554372	13.86280206111708	0.49790865254887257	0.914905768132495
ID489763	489763	3	0.9549002647399902	17.991096054520835	31.644090321989896	0.0	140.0	140	1.5328528390663916	1		20084.231565329894	19962.0	14960.0	27608.0	1.5525111E7	2422.9089006538456	-0.9808997775132331	-851.401361372045	3.0703428666095314E-4	-0.012977916382764357	1.5295770684838004	1.463715530686154	-1.1884516444952302	1.0449961323883556	7.381604933493102	15.648244054790158	0.37881698230020894	0.8930419781483614
ID500015	500015	3	0.96309494972229	17.427958071277306	31.95995495548607	0.0	183.0	183	1.5723193559699884	1		20279.348837209305	20201.0	15150.0	27274.0	1.6568228E7	2423.8869119127467	-0.9809382275155883	-861.0929343859334	0.02636617190729394	0.003236379081766816	1.5926144188061773	1.5536942186812561	1.028531090837578	1.0250501029462258	7.766608152818882	12.832217614544087	0.5927039566540363	0.9434180138568129
ID504110	504110	3	0.9618141055107117	17.306192921465485	32.07885562971991	0.0	200.0	200	1.57856160120144	1		20266.579075425798	20171.0	15235.0	27756.0	1.6659128E7	2425.2519686166734	-0.980992711383943	-862.5796117468977	0.017671949835162036	-0.002019781389463327	1.5806999335361078	1.541496691910332	0.9108037550824681	1.0254319336729762	7.828398792957589	13.37262015898768	0.5501103138704764	0.9242424242424243
ID455978	455978	3	0.9756679534912109	17.85337031694512	35.01420753692069	0.0	3.0	3	1.455907563985562	1		20130.682336182334	20064.0	13328.0	28024.0	1.4131739E7	2428.7654190966978	-0.9809942084358972	-855.6248748606763	0.004255653894772067	0.01303801972266594	1.560621407960383	1.345180627748076	-0.8192275104912222	1.160157510276497	6.659129756486696	11.077115368130466	0.6819836824961318	0.9543596730245227
ID461611	461611	3	0.959526777267456	18.721959980062536	34.88133187828489	0.0	26.0	26	1.4307495995264339	1		19871.395555555577	19799.0	13651.0	27277.0	1.3413192E7	2380.7037489650615	-0.9809788213859718	-860.9446187810096	0.011423555456061708	0.005417172919306363	1.5597350282454963	1.2809680129108771	-0.8279229410308141	1.217622151782813	6.430979700589936	11.728738410235751	0.5874682533236399	0.9389312977099238
ID467754	467754	3	0.9690144062042236	18.0503512823755	31.557413308507616	0.0	51.0	51	1.5631512349217653	1		20211.786864931877	20143.0	15201.0	27615.0	1.6310912E7	2440.5589084844064	-0.981089202308465	-859.2985089062306	0.05900169891357136	-0.006299390862811653	1.5667384437350846	1.4685074396909437	-1.5003372002830135	1.0668917306028864	7.676298755693084	14.064695512888767	0.48764195500924234	0.9265633964429149
ID493864	493864	3	0.9634589552879333	17.89658138487783	31.77561724655051	0.0	157.0	157	1.5607296204004129	1		19972.231343283573	19834.0	14907.0	27326.0	1.6057674E7	2410.7712316745606	-0.9810727736423611	-858.8450774445181	0.017189680653442733	0.004980716238135791	1.5754868735370027	1.5411845172793481	-0.939641464778012	1.0222571378527787	7.652533124870501	12.520581111045855	0.6134315518396943	0.9327925840092699
ID507700	507700	3	0.964382529258728	17.14991454047816	32.197769644710085	0.0	215.0	215	1.5828687349946777	1		20089.45641646485	19961.0	14975.0	27372.0	1.6593891E7	2396.8421752901636	-0.9810303486082823	-866.9256169018129	0.041275657093980504	0.004782641222799823	1.5844199694974228	1.529086729249459	-1.4095909810070735	1.036187116917249	7.871176928438227	12.857354192893148	0.5983376379957533	0.9319077096229601
ID461106	461106	3	0.9609705209732056	18.853926383680246	34.83552648957457	0.0	24.0	24	1.4291625223884503	1		19933.722962962995	19856.0	13530.0	27429.0	1.3455263E7	2394.1607690633	-0.9809312938919819	-856.6086746912143	-7.214333173822987E-4	0.01309285299955051	1.5692462978455708	1.2955655382415951	-0.8626357220724175	1.2112442416270415	6.4167203220963875	11.253388812494308	0.6367314860448391	0.9473684210526315
ID521520	521520	3	0.9171580672264099	17.52041181011608	32.078228719499165	0.0	272.0	272	1.5298888926792136	1		20087.0749354005	20116.0	14694.0	27305.0	1.5547396E7	2373.603459127509	-0.9810472755537604	-876.106327124125	0.07192299863875468	-0.11283640153309131	1.50682359543326	1.3348131151301286	0.7979240732561965	1.1288648413424995	7.353086176506001	16.216950719502506	0.3513509449706991	0.9347432024169184
ID482622	482622	3	0.957737922668457	17.978006889805677	31.601297621158697	0.0	111.0	111	1.5558750841602855	1		20024.3967459324	19905.0	15062.0	27442.0	1.5999493E7	2415.9338292278285	-0.9810074801900454	-856.2372800479592	0.01739785626263596	-0.0017946470455292346	1.5600101722600779	1.5119852239572735	-0.804768573441465	1.0317628423491534	7.605001863225343	13.461697970211885	0.5273628151430599	0.9232544720138486
ID503612	503612	3	0.9614084959030151	17.294614827310042	32.08525207515553	0.0	198.0	198	1.5641188309506175	1		20322.79925650558	20241.0	15246.0	27669.0	1.6400499E7	2446.7341152278473	-0.9810329959664617	-859.2343360129918	0.025088850397324357	-0.0029208641526003516	1.5778759782352663	1.5285954652585136	1.1596406612198424	1.0322390809712485	7.68580500802211	13.421658882323813	0.5361506445352366	0.9325259515570937
ID526131	526131	3	0.9302656054496765	17.53801777340687	32.10289455760399	0.0	291.0	291	1.4760327061957998	1		20193.002762430973	20332.0	14687.0	25796.0	1.4619734E7	2162.570439212714	-0.9809994206280053	-964.189827506732	-0.01146348822257363	-0.037613585461203136	1.607382020257316	1.3826231580576485	-0.5153554598021218	1.1625597408012576	6.844501676902805	15.35276216786347	0.36490402497660984	0.8791208791208791
ID467258	467258	3	0.9644539952278137	18.05452360455861	31.546166419058725	0.0	49.0	49	1.5563612191773546	1		20250.809226932655	20184.0	15133.0	27861.0	1.6241149E7	2431.515170574458	-0.9811015713315275	-864.7362598281026	0.03379304304407079	-0.01699697603413655	1.5836066807852958	1.5035249128030594	1.6831759230410455	1.0532626811170942	7.609754989389866	14.094409209109992	0.48137860636639546	0.9259687680740317
ID482117	482117	3	0.9521262049674988	18.019487687185272	31.610295854584614	0.0	109.0	109	1.5480761624466888	1		20107.8924050633	19938.0	15138.0	27526.0	1.5885235E7	2406.329453145985	-0.9809558651176998	-860.8543552203088	0.023689014178584097	-2.959264106334295E-4	1.5024202279551049	1.449054231159397	-0.5575795160038244	1.0368281570476554	7.528951844593088	14.172625309442461	0.47102479831998467	0.9177288528389338
ID516421	516421	3	0.9681943655014038	17.33141069914962	32.14032675272407	0.0	251.0	251	1.528899633673297	1		20050.93531694698	20082.0	14167.0	26559.0	1.5499373E7	2397.2550944859117	-0.9811214889900646	-869.3715658551005	-0.0032789434263281246	-0.006046813652596017	1.5397534411641267	1.521862892613655	1.2543102387607394	1.0117556901067128	7.343579924176971	11.789240359507279	0.6639663129301148	0.9420731707317074
ID460612	460612	3	0.9618991613388062	18.827957358430716	34.64901241686655	0.0	22.0	22	1.427043673895772	1		19950.48000000001	19878.0	13488.0	27348.0	1.3466574E7	2391.1042774000034	-0.9809589398659802	-859.6952620084954	0.01923969488245835	0.015131912061008449	1.5699081463560018	1.2730439709544268	-0.8085664852316321	1.2331923972578966	6.397707817438327	11.491391650532215	0.6088201432233278	0.9539333805811487
ID489283	489283	3	0.949857234954834	17.973680958252377	31.648078682588707	0.0	138.0	138	1.5284047640588856	1		20114.125485122902	19975.0	15180.0	27328.0	1.5548219E7	2391.6922366722847	-0.9808623131141984	-862.073828404224	0.017260046836783567	-0.012746547480707705	1.4625517317146102	1.4407098587807041	-0.49827134458814126	1.0151604938362755	7.338826798012456	15.584521760132587	0.3797078211790102	0.8742921857304637
ID497486	497486	3	0.9442927837371826	17.614121010188914	31.889880955690824	0.0	172.0	172	1.5490531749531895	1		20128.546482412028	20056.0	15142.0	27008.0	1.6022323E7	2405.05030459822	-0.9809153457441682	-860.3308142737134	0.010065078634121412	-0.01158718102407258	1.5743363099953513	1.5221596645154827	0.6917573194301369	1.0342780371180555	7.538458096922125	13.08277129089819	0.5534684771469055	0.9302052785923758
ID525634	525634	3	0.8920145034790039	17.533616164604325	32.10950532811445	0.0	289.0	289	1.4729544281711606	1		20168.627094972067	20282.0	14488.0	25787.0	1.4440737E7	2202.6977202424623	-0.981090685513623	-950.133864313653	0.01640158809728041	-0.007764627843266151	1.6036245467307781	1.3496072324135389	-0.5154373563471228	1.1882157328565683	6.81598291991571	12.541817395090531	0.5445244824342861	0.9075949367088607
ID507212	507212	3	0.9629261493682861	17.14020628894586	32.16988112586152	0.0	213.0	213	1.5843018441474417	1		20103.88043478265	20009.0	15173.0	27461.0	1.6646013E7	2384.7710749679263	-0.9811050468151479	-875.4530949173939	0.030750345871217923	-0.00411715910169614	1.59465661625636	1.5434965327360028	1.4660967844743298	1.0331455772237277	7.885436306931776	13.400997259775167	0.5517741563482318	0.9257812500000001
ID480073	480073	3	0.9721087217330933	17.95033024617909	31.688918682887422	0.0	101.0	101	1.5597599218784695	1		20139.771820448907	20019.0	15345.0	27605.0	1.6152097E7	2440.289712657455	-0.9810581255770457	-854.8992545860116	0.0187526322177712	-0.010491431299585565	1.600053706857882	1.496719845567194	1.37351965190497	1.069040215907292	7.64302687254147	13.672736815497023	0.5137647957225064	0.9225473321858862
ID515925	515925	3	0.9680936336517334	17.28586712082349	32.101572835284884	0.0	249.0	249	1.5129835241324097	1		20077.743386243383	20124.0	13942.0	26843.0	1.5178774E7	2408.015236749921	-0.9810708525991054	-864.2810369132039	0.007980769845759817	-0.04555916634534126	1.495003808713833	1.418793732599741	0.023008836081425295	1.053714697466592	7.191479886912463	14.7516809002917	0.4152839200269335	0.9248166259168703
ID481620	481620	3	0.9719422459602356	17.952554348365993	31.623572141902475	0.0	107.0	107	1.5470985329444211	1		20103.919191919213	20002.0	15156.0	27419.0	1.5922304E7	2422.3805649717424	-0.981031730914176	-858.4671967617148	0.0531847062129302	-0.04765578630438531	1.4914389165538553	1.4556828524835392	1.563075204845804	1.0245630866705016	7.519445592264062	15.431861938130105	0.3967884545409624	0.9149797570850204
ID455506	455506	3	0.9684324264526367	17.977911147411785	34.703437073694325	0.0	1.0	1	1.4569463850695614	1		20171.120171673818	20017.0	13840.0	27734.0	1.4099613E7	2432.1744383230534	-0.9809729762064738	-855.1680660642047	0.011156615123058834	-0.010094931269034508	1.5763581980425108	1.3636037753003376	-0.9353762843712697	1.1560236386814882	6.66863600881573	10.09588171082985	0.8221638367324035	0.9662534435261713
ID466771	466771	3	0.9650309681892395	18.060531737447445	31.58303660319706	0.0	47.0	47	1.535318423479676	1		20386.43277848911	20287.0	15062.0	27502.0	1.5921804E7	2408.9771187407537	-0.9809525989085257	-871.6675032263472	0.06523624005059425	-0.028989255320241342	1.5075013421148713	1.3802880696450057	1.1237132045747826	1.0921642918369812	7.40537056431568	16.94264386791156	0.324186029388442	0.8645948945615984
ID511315	511315	3	0.9740325212478638	17.22486288115959	32.273955911944086	0.0	230.0	230	1.572319355969988	1		20178.313341493267	20040.0	15005.0	27740.0	1.6485682E7	2418.053401434093	-0.9810319697679358	-863.1969493058097	0.01937422587009019	0.004792856738752628	1.6129874137370943	1.517756488865877	2.9502837755590017	1.0627445348248041	7.766608152818878	12.296747795602661	0.6454472083003859	0.948345908299478
ID480594	480594	3	0.9605125188827515	17.95803635456911	31.67520740485381	0.0	103.0	103	1.5573330339577685	1		20138.360799001224	20009.0	15370.0	27774.0	1.6130827E7	2421.8577690300804	-0.9810047594777725	-858.8786281657715	0.02478069536581719	-0.013182479818715101	1.5875058539715607	1.5280205025203342	-0.9795238167250461	1.03892968147555	7.619261241718891	12.47402301836336	0.6153322059394738	0.9292753623188404
ID521040	521040	3	0.9752389192581177	17.44765106638661	32.0430460939475	0.0	270.0	270	1.503453614307966	1		20136.159303882214	20186.0	14242.0	26777.0	1.5041711E7	2392.1551810543338	-0.9810002715009456	-869.2386273700653	0.04521336784494995	-0.07911998020308017	1.5140211467587072	1.3712240630364811	0.3374391637656976	1.1041384027392371	7.101170489786663	15.9888235426206	0.3490653852670684	0.8866468842729975
ID481118	481118	3	0.9638898372650146	17.98507217772597	31.692817177535296	0.0	105.0	105	1.5422010894025255	1		20186.522349936142	20031.0	15232.0	27570.0	1.5806047E7	2408.8760841832373	-0.981057960075258	-868.0504388072457	0.02515756998755925	-0.013243672900304693	1.42299848386285	1.4199425439577207	-0.18085688405906908	1.0021521574363226	7.471914330618899	15.895544122296304	0.3716130442602324	0.8886376483889205
ID479580	479580	3	0.962912380695343	17.931712601791684	31.645217964937647	0.0	99.0	99	1.569911883487624	1		20146.525735294123	19998.0	15168.0	27398.0	1.6439565E7	2406.672774242827	-0.9810650178192667	-867.4530993154275	0.06279864230589574	0.009860756238867287	1.6124950418410722	1.4566941238196562	-1.3971624252548678	1.1069551359298986	7.742842521996307	13.802577290043113	0.51072829031338	0.934059633027523
ID479064	479064	3	0.963740348815918	17.992822149141826	31.7031185751404	0.0	97.0	97	1.5737620716941971	1		20121.94627594628	19966.0	15222.0	27492.0	1.6479874E7	2403.214185230498	-0.9809923546432594	-864.2607782769932	0.01926240713072392	-0.005496156448407444	1.5870611028049497	1.5464679673304762	1.5683549259101381	1.026248933913934	7.780867531312428	12.88159019116758	0.589249100678252	0.9306424104604885
ID466275	466275	3	0.9625110626220703	18.090340138469617	31.5952307164733	0.0	45.0	45	1.5549023581607588	1		20281.574468085128	20151.0	15104.0	27794.0	1.6204978E7	2431.977478367584	-0.981028672652944	-862.4940273012941	0.03827140292991638	-0.0024512794046501096	1.5538870756711998	1.4931608050704521	1.4153844670902596	1.040669612003298	7.595495610896318	13.878327973097601	0.49555480107526245	0.9058956916099777
ID460128	460128	3	0.958404541015625	18.766028034132592	34.730699107451954	0.0	20.0	20	1.4344459508410075	1		19972.33724340176	19883.0	13503.0	27490.0	1.3621134E7	2403.2875007393545	-0.9810467387095289	-860.3177973066507	0.002780239834109611	0.008447531224746669	1.5747562884281032	1.273905064558464	2.282663750294554	1.236164555930951	6.464251583741551	12.02273681088622	0.5619807432334122	0.931506849315069
ID459630	459630	3	0.9656935334205627	18.765349157394017	34.692344376962566	0.0	18.0	18	1.4222647235201835	1		19981.51651651656	19956.0	13333.0	27766.0	1.330769E7	2427.261731511586	-0.980968548404656	-848.6429384977807	0.02041709618972375	0.024176796935008515	1.541370795883322	1.2788143328851056	-0.8817300652946349	1.2053124181098818	6.354929681957687	11.291733736594043	0.6263244358422733	0.9468838526912189
ID488814	488814	3	0.9456179141998291	17.938633669722165	31.623041147684027	0.0	136.0	136	1.5573330339577685	1		19969.676249999986	19907.0	15065.0	27106.0	1.5975741E7	2411.1935082244154	-0.981092439848253	-859.4950749993363	0.019828786970826767	0.016584065379768104	1.5733609432421576	1.4978215450547696	-1.2883122913439318	1.050432842575132	7.619261241718891	12.282361902213234	0.634686044151052	0.9418331374853114
ID503150	503150	3	0.9580413699150085	17.314983761232366	32.06658440551268	0.0	196.0	196	1.5723193559699886	1		20315.772058823535	20266.0	15086.0	27474.0	1.657767E7	2404.788957642885	-0.981033111903548	-873.9245551365065	0.025622341611135867	-0.00915247950374339	1.605892581342251	1.5272489875758322	1.3393773268900158	1.051493629661034	7.766608152818884	12.620141261481395	0.6127916319085108	0.9369266055045874
ID510830	510830	3	0.9626792669296265	17.25430783931086	32.254144336925485	0.0	228.0	228	1.5718381564618644	1		20161.937576499367	20053.0	15235.0	27879.0	1.6472303E7	2401.8973371904253	-0.9810637928245031	-869.7853175273932	0.027986420823968787	-0.011556042487126477	1.5793851570904458	1.5406517305680127	-0.2045948373711767	1.0251409359778882	7.761855026654359	12.720797845758812	0.6027631431117468	0.9406682027649769
ID493420	493420	3	0.9488300681114197	17.96318205215834	31.753468043075163	0.0	155.0	155	1.5646024045688958	1		19973.326354679808	19843.0	15191.0	27346.0	1.6218341E7	2386.4290702158746	-0.9809652643912281	-862.6579792777945	0.044658817476969884	-0.001451710620618123	1.5769929374014855	1.5072674012155947	1.4468266502691562	1.04625956623865	7.6905581341866265	12.944421144524378	0.5767697238325925	0.9336410848240043
ID506728	506728	3	0.9599197506904602	17.166994173573098	32.14615070630548	0.0	211.0	211	1.590021363991791	1		20099.799043062187	19925.0	15095.0	27457.0	1.6803432E7	2397.3596060095	-0.9810309110407719	-867.210936163627	0.019942455247382338	0.01410034306205702	1.6106739692508683	1.5414375097301514	-0.4604980732693411	1.0449168124453112	7.942473820905969	12.553687512620806	0.6333197448635208	0.9377104377104379
ID525159	525159	3	0.9291473031044006	17.56289315076996	32.11684428338946	0.0	287.0	287	1.4867564890650469	1		20126.908219178094	20227.0	14246.0	25426.0	1.4692643E7	2194.517113611807	-0.981196968825313	-957.1861845879292	0.0010554653738133555	-0.04252901844569927	1.5788547098711807	1.3252407045193642	-0.5094751591363791	1.1913720311238076	6.944317326357637	15.279080231237574	0.3738049079859554	0.8974201474201471
ID478581	478581	3	0.9557267427444458	17.96870453818976	31.715826455914627	0.0	95.0	95	1.568465626263555	1		20108.73341523341	20028.0	14904.0	27576.0	1.6368509E7	2407.899049311282	-0.980992079878699	-862.0001470193871	0.035381507704226794	-0.006190261924664939	1.5640065714087177	1.5359210890198018	1.252818599969306	1.0182857586823288	7.728583143502757	13.167437619288837	0.5601536991088607	0.9291428571428573
ID520565	520565	3	0.956272542476654	17.413079674929513	32.08865097075625	0.0	268.0	268	1.533346273117178	1		20086.89703989705	20080.0	14183.0	26996.0	1.5607519E7	2368.2887286545433	-0.9809946871089975	-875.5880636935547	0.010370893818686916	-0.044727533189644675	1.5188485638205902	1.4809682847948455	0.49579878560904644	1.0255780487770487	7.386358059657612	14.505827880865235	0.4411184071608904	0.9294258373205742
ID499571	499571	3	0.9519487619400024	17.505445692804255	31.974318432983114	0.0	181.0	181	1.5616987168119547	1		20255.83478260868	20137.0	15334.0	27360.0	1.6305947E7	2415.3313033119935	-0.9810144280621745	-866.6727500865309	0.04638099196325719	0.001734002833638484	1.5758350989445453	1.5140317121250129	1.4864596915293042	1.0408204044370963	7.662039377199533	12.955295296807147	0.573666659992892	0.9355774811375511
ID459122	459122	3	0.9589663147926331	18.725532398589838	34.65092327989154	0.0	16.0	16	1.4222647235201833	1		20006.485799701044	19944.0	13353.0	27541.0	1.3384339E7	2433.513510884484	-0.9809436615253633	-846.39219777731	0.01539092788800251	-2.303115650226587E-4	1.552908808611301	1.297443981247956	-0.8217789571371711	1.1968985413286395	6.3549296819576835	10.794553726667766	0.6853481249693198	0.9415492957746481
ID472944	472944	3	0.968095600605011	18.25551597975645	31.588025793617376	0.0	72.0	72	1.5204649453449395	1		20129.8243774574	20157.0	14081.0	26708.0	1.5359056E7	2408.435452466247	-0.9810994001861456	-867.7055864196761	0.0178093448894443	-0.07208739206872408	1.5339396565799897	1.4392834374372037	3.0824663959816565	1.065766211630512	7.262776779380201	15.24480360483928	0.3927072261599374	0.8993525603296056
ID465789	465789	3	0.98152756690979	18.110397410227034	31.586766125821356	0.0	43.0	43	1.551493014510468	1		20265.104271356788	20142.0	15248.0	27613.0	1.6131023E7	2448.602185857373	-0.9811048037333117	-859.4578849261763	0.023840856331645392	-0.01802514563362429	1.5776719375965058	1.5141746384368868	-1.506266770698732	1.0419352547240974	7.562223727744707	13.51521927769319	0.5202513228809713	0.9191218948584643
ID520060	520060	3	0.9777068495750427	17.415480487659565	32.09366800946537	0.0	266.0	266	1.5129835241324092	1		20080.299867899594	20133.0	13961.0	26726.0	1.5200787E7	2400.9589163834844	-0.9811180905216992	-869.1421925556461	0.015865439223127525	-0.01745245481825256	1.520042444055289	1.4626903069841704	0.4992174579466214	1.0392100342753823	7.191479886912459	15.04087323807419	0.39946803379236895	0.906530856800479
ID478085	478085	3	0.9553841948509216	17.988184517963163	31.7045243142473	0.0	93.0	93	1.5573330339577685	1		20119.449999999993	19999.0	15083.0	27324.0	1.609556E7	2418.38000887664	-0.9809003510485029	-854.5176958208875	0.03301834857861394	0.024607655579081913	1.5353864056861042	1.492321715602417	-0.9765816838368506	1.0288575108392783	7.619261241718892	13.429877551501402	0.5308583129999338	0.9233870967741932
ID510339	510339	3	0.9629585146903992	17.271403677290117	32.25103962129729	0.0	226.0	226	1.5718381564618646	1		20114.850855745746	19997.0	15056.0	27715.0	1.6453948E7	2423.529512341495	-0.9809653209428351	-855.4735683841798	0.029990383526119255	7.186912652667172E-4	1.5946991621943019	1.5197694611865549	-0.49413635020136093	1.049303333776194	7.76185502665436	12.795412735259843	0.5957537604799409	0.9336763865065753
ID515459	515459	3	0.9771527051925659	17.266101253028502	32.10041341505937	0.0	247.0	247	1.5104814825259874	1		20088.71276595744	20126.0	13943.0	26587.0	1.5106712E7	2377.7304887029118	-0.9810843542547488	-876.4046157905423	0.018449738408399252	-0.03746703573227516	1.538842485089482	1.4346202972735513	0.006920671406713605	1.0726479250391212	7.167714256089883	14.413769059784968	0.4335462447396369	0.9051620648259302
ID472450	472450	3	0.9765700697898865	18.246212500061898	31.579823404952556	0.0	70.0	70	1.511482796180887	1		20128.318302387263	20154.0	14160.0	26833.0	1.5176752E7	2447.8394038732654	-0.9811416662295748	-855.6240181242028	0.020288805751778622	-0.04934950826440308	1.5219331487864767	1.4286183808138357	0.4214380092992349	1.0653181907959792	7.177220508418913	15.018239202633456	0.39987855946896855	0.9063625450180066
ID497024	497024	3	0.952812671661377	17.64023794904284	31.843390528722253	0.0	170.0	170	1.5303832823811405	1		20218.886304909553	20153.0	14991.0	27106.0	1.5649418E7	2395.6832291716005	-0.980964919159584	-869.8744686300872	0.10445486674990782	-0.021270125203541473	1.543547491658006	1.3564950275717107	1.4651665263686164	1.1378939548500533	7.357839302670516	16.791661196437442	0.32792372346485604	0.8850771869639789
ID492940	492940	3	0.9616519212722778	17.937707115401984	31.654368631758718	0.0	153.0	153	1.5490531749531895	1		19976.324937027704	19857.0	15126.0	27236.0	1.5861202E7	2425.2167017920287	-0.9810794777333981	-854.2128691012812	0.0341391271013563	2.3073897053438138E-4	1.5693202242532855	1.50661455667024	-1.1131324616136302	1.0416202454074457	7.538458096922123	13.06575201930793	0.5549112973162635	0.9188876013904981
ID524678	524678	3	0.9589397311210632	17.621422890331612	32.11205358529461	0.0	285.0	285	1.4734679211022799	1		20083.033426183814	20173.0	13858.0	25585.0	1.4419618E7	2337.3431456998405	-0.9811088405270123	-892.4736564245959	0.003682577918753324	-0.07633266242203503	1.568486898931689	1.3339510423489018	2.9015154842150914	1.1758204380348187	6.820736046080224	14.108882228307769	0.4305820198346247	0.9076533839342188
ID502664	502664	3	0.9589529633522034	17.347902218343535	32.0346317986984	0.0	194.0	194	1.5602448464733905	1		20306.26674937963	20239.0	15282.0	27593.0	1.6366851E7	2445.1351324033	-0.9809999348690044	-857.5730128726685	0.004557438695523131	0.002153217982627323	1.5873745714394623	1.5167138833028857	0.35044161354774483	1.0465880143344515	7.647779998705987	12.750640838744925	0.5911275832548649	0.9279123414071514
ID506262	506262	3	0.967448890209198	17.186523710287386	32.142082641108765	0.0	209.0	209	1.5655691037062718	1		20160.451851851867	20014.0	15127.0	27751.0	1.6329966E7	2431.4370736343435	-0.9810295453771382	-857.5739321933602	0.028529807950235245	-0.00610071407131575	1.5635470338995197	1.5403211701641928	0.6863240138075314	1.015078585028375	7.700064386515658	13.161890458663725	0.5585572286532254	0.9251856082238723
ID465299	465299	3	0.9682757258415222	18.12081207895439	31.581327492272152	0.0	41.0	41	1.5372880438193408	1		20305.584082156605	20197.0	15255.0	27676.0	1.581805E7	2434.0047715274254	-0.9811234295498708	-867.2106653762136	0.07147569587290854	-0.006318259573165294	1.4804696190276132	1.431181294483406	1.3143960651932363	1.0344389105239098	7.424383068973746	16.227162628382235	0.35431134478882176	0.893592677345538
ID496530	496530	3	0.9757851958274841	17.64856822571429	31.82163863144339	0.0	168.0	168	1.5708753152343273	1		20106.819852941193	20039.0	15240.0	27151.0	1.6407165E7	2383.1544050748084	-0.9809290237687097	-867.9323202627455	0.05074359318333508	-0.00534896386404714	1.5929088528512245	1.4880944790080077	1.3904095785769022	1.0704352951521519	7.752348774325337	14.299394793129125	0.47643960246827205	0.9178390545863817
ID509855	509855	3	0.9517195224761963	17.2260441736825	32.24366664826193	0.0	224.0	224	1.5436719539136765	1		20123.006337135626	20043.0	15119.0	27695.0	1.5877052E7	2452.210569851985	-0.9809324381506043	-844.3238013005307	0.018848320780724983	-0.015287934133696083	1.5391631006497157	1.531891137318193	-0.9346482114261974	1.0047470496789044	7.486173709112443	12.584876531275256	0.5939800329204007	0.9369422962522305
ID458652	458652	3	0.9572626948356628	18.587349215725656	34.649860294170246	0.0	14.0	14	1.4407604903194322	1		20031.401746724892	19933.0	13468.0	27763.0	1.3761573E7	2399.3397655745835	-0.9809012748232178	-857.571825787261	0.02793282864235657	-0.002537638704443301	1.5711907097049134	1.303113704177141	-0.8500880504160221	1.2057203486299388	6.521289097715735	11.543917052324062	0.6149459172620834	0.9333333333333332
ID514972	514972	3	0.9536473751068115	17.225750191995846	32.135812760166544	0.0	245.0	245	1.5382719082680996	1		20072.71775223501	20125.0	14304.0	26742.0	1.5716938E7	2383.9854841254314	-0.9811058876817842	-874.4237726061667	-0.001320142698783395	-2.3269988427767154E-4	1.5700948762127354	1.5088979915477765	0.6940433450692691	1.0405573372141514	7.433889321302767	11.195314528624554	0.7453381584208526	0.941034897713598
ID519580	519580	3	0.9230384826660156	17.409491136543775	31.99282733438674	0.0	264.0	264	1.5293943431616275	1		20110.875808538152	20101.0	14477.0	27418.0	1.5545707E7	2374.332590183019	-0.9810311853826373	-876.1168781908722	0.021521246726603934	-0.023534601181038457	1.5163826562594835	1.4764483891570241	0.8024255236074638	1.0270475198427083	7.348333050341485	14.306549757884039	0.4511582219584524	0.9164196799051573
ID492443	492443	3	0.9495028853416443	18.00223948773761	31.76701359694803	0.0	151.0	151	1.5034536143079662	1		20059.26969292389	19923.0	14957.0	27188.0	1.5024393E7	2455.4333040404385	-0.9808781736450557	-838.113182726786	-0.0063328489102253615	0.013163628811585941	1.379176871364535	1.3366470021479995	-1.5422733031867784	1.0318183253680213	7.101170489786666	17.14565464159448	0.30355099469619545	0.8726635514018691
ID502171	502171	3	0.9673238396644592	17.34723724950538	32.00692939140147	0.0	192.0	192	1.57856160120144	1		20316.7208737864	20193.0	15241.0	27428.0	1.6740978E7	2424.388344602547	-0.9809497128940758	-863.0314878608865	0.004868972363409171	-0.008743141032446007	1.6115997377695548	1.54746238684242	1.5225801303131918	1.0414467915165333	7.828398792957589	12.66299068649488	0.613493873929004	0.9373932840068303
ID488346	488346	3	0.9603002667427063	17.97200298526928	31.649410616864444	0.0	134.0	134	1.5534421271063026	1		19958.695597484282	19844.0	15187.0	27325.0	1.5867163E7	2415.6861378900617	-0.9810396101278186	-854.9897779172596	0.02239377895164398	-0.013509145665462772	1.5820702921007628	1.5191680396018767	1.6980935998830962	1.0414057239614984	7.581236232402764	12.28537144265004	0.6312091853940691	0.940448113207547
ID527787	527787	3	0.9084931015968323	17.55449683127687	32.026634842960654	0.0	298.0	298	1.4847198353841875	1		20332.366758241755	20450.0	14151.0	25890.0	1.4801963E7	2207.7572881932056	-0.9809888994551557	-950.4372255147922	-0.0012257644205661256	-0.0014241731323346347	1.5998208217309182	1.3623746248016437	-0.8546387787849735	1.1742884758763366	6.925304821699575	13.485091633608466	0.4785650230693031	0.885176184690158
ID471968	471968	3	0.9545703530311584	18.279846603632393	31.525067754350232	0.0	68.0	68	1.5194695508386802	1		20158.0209973753	20205.0	14283.0	27162.0	1.5360412E7	2423.8057074178787	-0.9811412277436128	-865.3627453001315	0.05547491756203162	-0.062188788130455405	1.5465331766367005	1.4320804757442835	0.6140408319621304	1.0799205790672717	7.253270527051167	17.234573000653477	0.3068616980746899	0.8597183098591545
ID477615	477615	3	0.9545353651046753	18.0198306058141	31.653276084793895	0.0	91.0	91	1.4994229003146957	1		20236.799729364007	20159.0	14503.0	27205.0	1.4954995E7	2408.048567956382	-0.9809636287964433	-866.1145371158805	0.03213977886823432	-0.013129460123614902	1.4949121964768033	1.3634004671812052	-1.2359037170776632	1.096458621264444	7.063145480470542	15.985881275593067	0.34732404411874596	0.8654630168899247
ID496047	496047	3	0.9477283954620361	17.665252163993518	31.855193902261437	0.0	166.0	166	1.5679832440819896	1		20072.447044334975	19978.0	15181.0	26979.0	1.6298827E7	2389.1152474300957	-0.9809722381731574	-866.2878568197583	0.04871032516065953	-4.6135499923919093E-4	1.578020399305444	1.488129459009721	-1.4483686140704897	1.0604053227704673	7.723830017338238	14.23272760087632	0.47914426734861787	0.9175607001693956
ID499115	499115	3	0.9740862250328064	17.502387950296512	31.958234295018872	0.0	179.0	179	1.5708753152343267	1		20206.197303921577	20088.0	15126.0	27533.0	1.6488257E7	2416.5547618151795	-0.9810364481015535	-865.1340436413343	0.019999650078385334	6.743037649974851E-4	1.5815872248833538	1.5434834382031901	1.4557289991505942	1.0246868775764262	7.7523487743253305	12.935262421115997	0.582227453428786	0.9346704871060169
ID524201	524201	3	0.9574966430664062	17.650922624625554	32.116968220042374	0.0	283.0	283	1.48063812364659	1		20131.48204419889	20176.0	13923.0	25700.0	1.4575193E7	2358.9827990365193	-0.981023768867588	-882.3696018058213	0.0065474768745514625	-0.06358216205170011	1.5130820518317765	1.3626516187750939	-0.13690846431404552	1.1103953725104783	6.887279812383449	14.374900020661377	0.41883978311911024	0.9078947368421049
ID471479	471479	3	0.9846449494361877	18.273101113053084	31.584371232429735	0.0	66.0	66	1.5338395484309253	1		20033.167095115692	20109.0	13862.0	26615.0	1.5585804E7	2397.2886551498564	-0.9812073892810906	-872.6356904441727	0.020241527239690388	0.006980464006146973	1.5633667340587256	1.5020217055988616	0.7261466742473728	1.0408416391262505	7.391111185822131	12.319219619678094	0.6120025113194467	0.9217545939537642
ID458162	458162	3	0.9322165846824646	18.6152878407179	34.890575394785785	0.0	12.0	12	1.451223666921945	1		20037.1217765043	19910.0	14323.0	27737.0	1.3985911E7	2335.2943312474913	-0.9810495457655403	-888.3723335862372	0.02310129850139732	-0.0021034759346970394	1.6031146469022024	1.3492141902647141	-0.7696582340142124	1.1881839506799683	6.616351621006055	12.150101457153596	0.5632077633239282	0.9348556077904637
ID464818	464818	3	0.9528617262840271	18.11438428820701	31.551330378677463	0.0	39.0	39	1.507975289522904	1		20323.452855245658	20235.0	14924.0	27245.0	1.530356E7	2405.9284884891927	-0.9810332095772094	-873.845470016836	0.028984627771491377	0.0053358405601090925	1.5306244233589734	1.4030192066841298	-1.4878036008261444	1.0909504417807818	7.143948625267313	16.229016056916503	0.3408503991081145	0.8496325607687965
ID514482	514482	3	0.9443762302398682	17.237686602540197	32.24381314481623	0.0	243.0	243	1.384532141331087	1		20534.826224328583	20252.0	15308.0	27064.0	1.2998545E7	2333.9250727199224	-0.9806380019058898	-891.2358838628571	-0.019944397675058467	-0.06018123219915087	1.4148216777100546	1.14063964019189	-0.4937840285261557	1.2403756873398148	6.022210850441569	22.879398946365253	0.14456947329716324	0.7405026300409123
ID509375	509375	3	0.9641815423965454	17.207121213071726	32.206226738491075	0.0	222.0	222	1.5819126076135692	1		20087.909310761763	19965.0	14964.0	27263.0	1.6612701E7	2404.1613807209374	-0.98102087138814	-863.7799052003677	0.04525816825376557	0.0074180153745494444	1.5774089950998853	1.5274537964154136	-0.6147469865854095	1.032704883644733	7.861670676109194	13.648463018339173	0.530343458842795	0.9235064209938584
ID457661	457661	3	0.9358720183372498	18.318617796356257	34.97142143516192	0.0	10.0	10	1.4428591957149757	1		20045.600870827286	19923.0	14495.0	27751.0	1.3811419E7	2375.5016860702285	-0.9809186565210659	-867.5964711599341	0.019017667773920756	0.023041790538996257	1.5970084939389695	1.2977132469638435	-0.8530884454827842	1.230632805571927	6.540301602373795	11.920032627949354	0.578432587007144	0.9418206707734424
ID501688	501688	3	0.9454286098480225	17.328141530796717	31.97598444665246	0.0	190.0	190	1.558304242679521	1		20322.772104607742	20273.0	15146.0	27143.0	1.6319186E7	2419.1479594053762	-0.9810525449074691	-869.9451948858687	0.01333136180621122	-0.006362415788868985	1.6094092339447401	1.48684604951304	1.3849336384226523	1.0824316575827342	7.6287674940479215	12.877363760067702	0.5781097783454635	0.9369527145359019
ID491970	491970	3	0.9497999548912048	17.981273794315793	31.748844882447013	0.0	149.0	149	1.5660522295019745	1		19986.83086419755	19888.0	15129.0	27300.0	1.6189333E7	2420.083969629942	-0.9810105982800565	-853.3081924657482	0.018835551963811408	0.00273144923228433	1.579198854704008	1.5181725555342986	-1.5633604723071368	1.0401972087739604	7.704817512680178	12.877043727741714	0.5839018887475075	0.939165701042874
ID523714	523714	3	0.96576327085495	17.606408406784833	32.12594143542749	0.0	281.0	281	1.484210235288385	1		20182.213204951873	20285.0	14025.0	26132.0	1.4672469E7	2388.685261429914	-0.9810846339934384	-876.4589497308665	0.02230180735847862	-0.0719112230702661	1.5310775417883855	1.3684527005208056	3.1303779502512734	1.1188384817434232	6.920551695535056	14.732669018859088	0.40067082176255076	0.9139987445072189
ID470977	470977	3	0.9709067940711975	18.237777337291362	31.540739764703492	0.0	64.0	64	1.4831905098260025	1		20064.71625344353	20123.0	14035.0	26317.0	1.4566984E7	2395.865309537622	-0.9810976154128832	-869.3531738162565	0.04646428580359287	-0.04830650562075796	1.497380933559331	1.4006056973844585	-0.1171921505266944	1.069095275248126	6.911045443206033	15.20085469926585	0.37585263318889905	0.8790810157194678
ID519105	519105	3	0.9628772735595703	17.296216331465338	32.11367043017526	0.0	262.0	262	1.4898062491705732	1		20037.00548696843	20041.0	14366.0	27024.0	1.4606977E7	2429.813160404592	-0.9811440030319984	-858.1697203371817	0.03500519890464189	-0.07486443002596284	1.466732168345294	1.3965309193956303	0.5587857815672802	1.050268309834518	6.9728360833447365	15.269411937934397	0.3758155075198186	0.8945121951219512
ID487872	487872	3	0.9701328277587891	18.00513100351487	31.63042494474016	0.0	132.0	132	1.5134834360985168	1		20072.756935270787	19922.0	15027.0	27388.0	1.5195077E7	2434.7886730967703	-0.9809842723450508	-850.5989543251652	0.03422447686479829	-0.06249189225216034	1.42777961462142	1.3834398699482464	1.3356855685718663	1.0320503591347503	7.196233013076988	15.305547601195984	0.38602669320204874	0.8691159586681979
ID486351	486351	3	0.9603200554847717	18.06051424102188	31.577113751161917	0.0	126.0	126	1.5254321749941009	1		20045.858625162098	19914.0	15124.0	27322.0	1.5455357E7	2415.085829345218	-0.9809763023669629	-856.0234673197047	0.06246579223849625	-0.007979157136592883	1.4738727414749153	1.3887042453558496	-1.335222125680455	1.061329470550615	7.310308041025364	15.58172605002777	0.37836801148342414	0.8854346574553832
ID518607	518607	3	0.9613603949546814	17.38202210980431	32.123593116426335	0.0	260.0	260	1.5259280086411926	1		20043.712613784133	20073.0	14053.0	26642.0	1.5413615E7	2381.9990640215483	-0.9810658825116891	-872.0064187105156	-0.010221113962792981	-0.011571592913938342	1.5244516454683326	1.5073400933836945	-1.4870059377673643	1.0113521508249845	7.3150611671898735	13.91407501221623	0.4748092217973826	0.9138954869358672
ID505804	505804	3	0.9631129503250122	17.192920304662135	32.09956888317753	0.0	207.0	207	1.5713568095951316	1		20165.8124238733	20086.0	14890.0	26996.0	1.6556132E7	2428.954255338784	-0.9809994727751242	-857.2934491734721	0.028635462508060296	0.009012673220584346	1.6100404786314853	1.5184022377925654	-1.4450749622040013	1.0603517556534574	7.757101900489849	12.56852052174291	0.6170793926428325	0.9283276450511949
ID470475	470475	3	0.9351906180381775	18.220330831726407	31.457771356879654	0.0	62.0	62	1.5134834360985159	1		20109.639365918123	20075.0	14694.0	27341.0	1.5222997E7	2406.55617314037	-0.9811315055635806	-869.0169518702489	0.07775446095075451	-0.05689014334063776	1.5204968413304354	1.3835931385630174	1.2107271797051822	1.0989479486069182	7.19623301307698	18.239248088904674	0.27183240035898465	0.8500842223469959
ID527300	527300	3	0.9208362698554993	17.512398272029404	32.02179617619124	0.0	296.0	296	1.4657466386762794	1		20365.14985994399	20453.0	14083.0	26253.0	1.4540717E7	2265.6076320597485	-0.9809088469329967	-923.6967141696332	0.027143223139232224	-0.05637944188484758	1.6111343169818428	1.2477867895945487	-0.846324763059344	1.2911936000743838	6.74943915361249	14.708730088119346	0.3920371230355197	0.8564535585042218
ID477129	477129	3	0.9604438543319702	18.03129600701195	31.60094728387037	0.0	89.0	89	1.469354953076323	1		20203.690042075727	20190.0	14076.0	26731.0	1.4405231E7	2363.4468355606155	-0.9809730034978136	-881.4580991893791	-0.023925680257046708	-0.07214705444298063	1.4770758610383987	1.320910595856851	-1.255854814196181	1.1182254617923222	6.782711036764106	17.581250468469566	0.2757488164763815	0.828687572590012
ID495561	495561	3	0.9482399225234985	17.69262110534503	31.822461694445877	0.0	164.0	164	1.569911883487624	1		20043.050430504303	19969.0	15210.0	27235.0	1.6295E7	2401.6553945462583	-0.9810244585904709	-862.9165172353165	0.04509095597109033	-0.006113063374515282	1.5883785377897666	1.5135297957396145	1.4538122127261313	1.0494531011287926	7.742842521996306	13.717300979566293	0.5170981151509734	0.9271485486624932
ID486870	486870	3	0.9594612121582031	18.07805675091956	31.61113212453194	0.0	128.0	128	1.505967332188155	1		20127.564753004	19986.0	15139.0	27400.0	1.5075546E7	2433.720614523805	-0.9809774531597579	-852.983972509825	0.042890598931130064	-0.037770898135161324	1.4473323885186269	1.383543801666935	1.5624802474261938	1.0461052167447373	7.124936120609247	15.92537621281126	0.35302985770930684	0.8745624270711788
ID518102	518102	3	0.9687477350234985	17.38716290433829	32.12141723453703	0.0	258.0	258	1.4989182989541783	1		20062.95167785237	20093.0	13885.0	26328.0	1.4946899E7	2395.6099191559983	-0.9809417496695078	-862.1223655732058	0.028851531626089017	-0.03554790489805572	1.5050437140708663	1.4533031643718657	-0.2812852920748681	1.0356020347078536	7.058392354306019	15.080379840230677	0.39002379046598545	0.9021871202916161
ID495061	495061	3	0.9572662711143494	17.800655907288586	31.846410733483754	0.0	162.0	162	1.5607296204004129	1		20015.886674968886	19913.0	14895.0	27178.0	1.6072757E7	2387.5278872357603	-0.9810251708704859	-866.8793405077465	0.037761854874573904	-0.019923032587917538	1.5488745735393068	1.525555033689202	-0.2964604749284262	1.0152859381242456	7.6525331248705	14.012091533228771	0.4897891394374836	0.908577878103837
ID514002	514002	3	0.9555913805961609	17.086373333105193	32.15292827881942	0.0	241.0	241	1.5699118834876233	1		20195.46503067487	20105.0	15218.0	27299.0	1.6459304E7	2439.162138326081	-0.9810127363904309	-855.5698057390491	0.04328256845148885	0.008811608290435586	1.6039328021695802	1.5124468732759129	-1.1097811187936832	1.060488689229468	7.7428425219963	12.167230861279409	0.6572442473897463	0.9543057996485058
ID487376	487376	3	0.9730027914047241	18.038560397989272	31.597138783608877	0.0	130.0	130	1.5318654941400722	1		20017.12403100775	19897.0	14963.0	27513.0	1.5493254E7	2450.1035841801045	-0.9809350292711779	-840.7199068261165	0.021435769154246963	0.05037317392123892	1.5356712521613503	1.4374391037214262	-0.891962478770254	1.0683383026005122	7.372098681164067	13.35069717104796	0.519748343459082	0.9166666666666667
ID491484	491484	3	0.9618086814880371	17.978280890863864	31.724839951866418	0.0	147.0	147	1.5490531749531895	1		19993.5808080808	19885.0	14975.0	27347.0	1.5834916E7	2437.2331675605537	-0.9810041572136203	-847.2972161104425	-0.0063128161668116935	-0.017279087637231443	1.5632750984951738	1.5497068740784423	-1.5473114956148044	1.0087553489267447	7.538458096922123	12.467480801729623	0.6094456378067988	0.9334902884049443
ID501212	501212	3	0.9662554264068604	17.400651064410845	31.981952285648454	0.0	188.0	188	1.5524678766955744	1		20333.060225846915	20264.0	15108.0	27474.0	1.6205449E7	2436.3807253961477	-0.9810531582197838	-864.2577832364317	0.0398594554788509	-0.012374352177014316	1.5516488493894112	1.4849574914764287	1.206381096632936	1.0449112909263645	7.571729980073731	13.866550637076298	0.4948437599368256	0.917626728110599
ID508888	508888	3	0.9643619656562805	17.156354560669914	32.194225255268165	0.0	220.0	220	1.549053174953189	1		20106.68348045396	20077.0	14922.0	27454.0	1.59446E7	2423.994947810764	-0.9810924923216685	-860.8240531799003	0.06094273871883129	-0.016449868287518522	1.5677126773732537	1.4701953243340702	1.4001283794966297	1.0663295219520266	7.538458096922119	13.34327365594647	0.5320685672666959	0.9329411764705885
ID476135	476135	3	0.8892608284950256	18.11933217843776	31.551737736055745	0.0	85.0	85	1.4847198353841882	1		20083.08104395605	20140.0	14775.0	25203.0	1.4620483E7	2177.856821723201	-0.9809522375235631	-949.8059965645552	0.05264913378548267	-0.010909482664169447	1.5820530895604419	1.366217124383379	2.6251034729699034	1.1579807201395438	6.925304821699582	13.611220837977614	0.4697368133503664	0.901051329622759
ID498662	498662	3	0.9605945944786072	17.501591517409164	31.985952935477982	0.0	177.0	177	1.569429945829763	1		20176.515970515982	20076.0	14945.0	27239.0	1.6423684E7	2409.2489204632293	-0.981044357996317	-866.8513793484007	0.03623034498102459	0.0026223468132311233	1.5576304036631812	1.5164002337259574	-0.013935748043360414	1.0271895038131964	7.738089395831785	13.523114807127467	0.5317287423740643	0.9377880184331795
ID476645	476645	3	0.9474670886993408	18.075797668830884	31.620231146205963	0.0	87.0	87	1.4708986638362471	1		20091.892458100574	20171.0	14407.0	25954.0	1.4385795E7	2211.332730044038	-0.9810833725015622	-942.451369845083	0.00569973689954486	-0.03770807187112929	1.6355199323475735	1.2814535942322187	2.4127286142149025	1.276300554080925	6.796970415257656	14.39768843202246	0.41204030630594474	0.8909657320872278
ID485860	485860	3	0.9493579268455505	18.083050460787394	31.584302114690544	0.0	124.0	124	1.4974034746167642	1		20172.037837837834	20046.0	15104.0	27031.0	1.4927308E7	2417.3688385118303	-0.9809169781518322	-857.8709356934371	0.044102774174695804	-0.0770300878252758	1.406529712837993	1.3726416696685615	-1.0673022334517552	1.0246881935163852	7.044132975812482	16.751466502857248	0.31545088003672656	0.8606271777003494
ID505316	505316	3	0.9549998641014099	17.227069565755425	32.11836364562421	0.0	205.0	205	1.5689478601339082	1		20179.81627620221	20077.0	14898.0	27565.0	1.6365831E7	2422.532480543928	-0.9810290280302928	-861.5289401725411	0.029401371824054306	0.004465573361078336	1.5648576616844174	1.5356399175169375	-0.15831887383085266	1.0190264292000977	7.73333626966727	13.039573191876272	0.5715444426320678	0.9345203905801266
ID457186	457186	3	0.9537457227706909	17.676285474005045	35.254024488861994	0.0	8.0	8	1.4296917438553525	1		19990.83035714284	19941.0	13462.0	27640.0	1.3433838E7	2404.792934147606	-0.9810355550409304	-860.0580263847739	0.011758572235309657	0.020620748726788162	1.537999393805003	1.3161399361609198	-0.8028674030591757	1.168568289395754	6.421473448260892	11.309893124780993	0.6308521001646434	0.9421199442119943
ID523234	523234	3	0.9722390174865723	17.627555578179194	32.10873256579875	0.0	279.0	279	1.5169782070562783	1		20216.140604467797	20277.0	14214.0	27091.0	1.5384483E7	2401.5442827577594	-0.9810595439770173	-872.0524004732764	0.004437248399311602	-0.049732898417985436	1.517671035265602	1.4461157607972714	0.0725978685725407	1.049481014181659	7.229504896228592	14.502396000945	0.4319553931233333	0.9069767441860466
ID494575	494575	3	0.9570534825325012	17.832877807968924	31.81308681480894	0.0	160.0	160	1.5578187140051152	1		20019.671660424476	19906.0	15071.0	27380.0	1.6035757E7	2412.1359514563783	-0.9810058437510403	-857.3077557043566	0.015613785056111575	-0.014539512469461132	1.5735864837993565	1.5138407556061706	1.2544556094601367	1.0394663229748116	7.624014367883404	13.213201683109963	0.5487536754625473	0.9309344167150315
ID469995	469995	3	0.9606947302818298	18.154342387841467	31.58982272221249	0.0	60.0	60	1.518971608976764	1		20169.437007874014	19995.0	15129.0	27583.0	1.5369111E7	2470.129321303584	-0.9811587293012227	-850.4194089009808	0.03652800912937306	0.040662262704644986	1.4655571102292912	1.3726167711519655	-0.27287996821302035	1.0677103333068894	7.24851740088666	16.043415363633734	0.3538876401752983	0.8630447085455581
ID456692	456692	3	0.9769695401191711	17.522966017297044	35.233532820102454	0.0	6.0	6	1.443383395258415	1		20023.765306122466	19984.0	13510.0	27760.0	1.3736303E7	2410.3503774179103	-0.9810465733582288	-859.9980187449855	0.03373867143169406	-0.005864486798655745	1.547702163485232	1.3236445570099151	-0.9034954076248713	1.1692732427967356	6.545054728538307	11.479805166887768	0.6240998981341505	0.9386503067484663
ID508405	508405	3	0.9509533047676086	17.132509833880857	32.19777003333555	0.0	218.0	218	1.5636351077811863	1		20120.514250309778	20057.0	15095.0	27252.0	1.6237255E7	2403.1726944783863	-0.9809453470523299	-862.0408762914111	0.012035964712445868	-0.006679901009096192	1.5607299150763838	1.5402896369332997	1.4552260831320387	1.0132704120400242	7.681051881857594	12.772911596226118	0.5916307657120903	0.9362688296639629
ID485362	485362	3	0.949432373046875	18.12978995674827	31.566804181398865	0.0	122.0	122	1.5510053536420607	1		20116.44849246229	19976.0	15109.0	27523.0	1.6012693E7	2414.7465418744423	-0.9810415830286803	-862.1743485819169	0.03846256239964504	-0.00963911042123194	1.519977086230396	1.4810482502414872	-1.195454653595471	1.026284650741501	7.557470601580188	14.942881750205236	0.42532176856564263	0.8993212669683261
ID484337	484337	3	0.9573531746864319	18.07656471437915	31.580649701962795	0.0	118.0	118	1.5363035492938906	1		20100.270166453272	19967.0	15101.0	27090.0	1.5698311E7	2408.857256469283	-0.9810048424734557	-861.8845122668796	0.0516438835642237	-0.02974635960743536	1.4361473162713365	1.410943200377806	1.000502579369672	1.0178633100799392	7.41487681664471	16.256462075098643	0.35258329665461263	0.8904109589041095
ID484849	484849	3	0.9482489228248596	18.049728012474297	31.542030105256085	0.0	120.0	120	1.551493014510468	1		20051.45911949687	20004.0	15060.0	27147.0	1.594091E7	2425.2820993105106	-0.9810765020117572	-857.2651543572644	0.018146537624032275	0.009894290343242875	1.562660563928629	1.5029616169284916	1.69633527063623	1.0397208726608338	7.562223727744708	13.477223143551615	0.5231889316160402	0.9239256678281076
ID522737	522737	3	0.9611904621124268	17.619856885943765	32.069896410505514	0.0	277.0	277	1.517975235232963	1		20175.9593175853	20212.0	14210.0	27182.0	1.5374081E7	2410.7778172785474	-0.9810965706731899	-868.7166837627924	0.0021908514475614807	-0.03885843959336417	1.5127750205136763	1.4966818494381104	0.9310039392131386	1.0107525664733674	7.239011148557625	14.241563843564577	0.4485116696612291	0.898525073746313
ID517616	517616	3	0.9686807990074158	17.382529393074243	32.08978003806996	0.0	256.0	256	1.51298352413241	1		20091.498680738798	20139.0	13928.0	26686.0	1.5229356E7	2394.333532887379	-0.9810725014343885	-869.8924509801366	0.009378428217103631	-0.04678392659737004	1.5321331394137854	1.4545876676922638	0.07174449004937995	1.0533109646423369	7.191479886912466	14.13040821967519	0.45260434312646625	0.8858313817330211
ID469500	469500	3	0.9638873934745789	18.139103099233083	31.60811790708215	0.0	58.0	58	1.4974034746167637	1		20222.09594594595	19987.0	15225.0	28013.0	1.4964351E7	2459.7963748931597	-0.9809651529950009	-847.346802191026	-0.014749480358378975	0.026501433328358942	1.425881332693809	1.274326574252849	-0.003178843326725293	1.1189292929324794	7.044132975812477	18.55801213349624	0.2570244870739171	0.8283957518166579
ID483836	483836	3	0.9636800289154053	18.062626977267318	31.53058374322539	0.0	116.0	116	1.552467876695575	1		20070.836272040295	19944.0	14985.0	27527.0	1.5936244E7	2423.264042321591	-0.9809502960474356	-853.0087725776335	0.040089167371827855	0.0055496606071802025	1.4894920306952628	1.4761249511253127	-1.5253573363608177	1.009055520374315	7.571729980073739	15.208976280769964	0.4113438577908528	0.9000000000000004
ID513532	513532	3	0.9618354439735413	17.10889933510393	32.18926007815362	0.0	239.0	239	1.570393673243783	1		20202.197546012303	20092.0	14993.0	27650.0	1.6464791E7	2428.1319214580985	-0.9809971522633065	-859.024180521839	0.031067356202819533	-7.974843416522052E-4	1.5653239519970603	1.52795655698756	2.2109470366939465	1.024455796755879	7.747595648160818	13.217139102936745	0.5573164846905607	0.9383995394358092
ID522236	522236	3	0.9553440809249878	17.633996331557043	32.06883111809769	0.0	275.0	275	1.5495414501977673	1		20152.52141057933	20161.0	14469.0	26979.0	1.6001102E7	2372.585301210649	-0.9811025907740144	-881.9616596973538	0.015368603197584967	0.008687797657879744	1.5963993232293021	1.5112434183277634	1.0911749524062433	1.0563482387210434	7.543211223086637	11.713727734368213	0.6908374654512177	0.9429590017825311
ID504827	504827	3	0.9564291834831238	17.248724740706	32.090274612323874	0.0	203.0	203	1.5771232759814058	1		20241.940316686985	20122.0	15163.0	27671.0	1.6618633E7	2431.132435636588	-0.981108345844365	-864.8095994144463	0.025260873390741272	-0.003369078742076837	1.5942583783870472	1.5380002083412097	-1.2314266305263846	1.0365787792099939	7.81413941446404	12.833874941055498	0.596177269079282	0.931444759206799
ID526836	526836	3	0.900233268737793	17.519357373081622	32.062975041882794	0.0	294.0	294	1.4831905098260019	1		20266.872077028875	20341.0	14315.0	26089.0	1.4734016E7	2210.7038852334285	-0.9810865828593971	-951.0940893326988	-0.008505212367704079	-0.0376703428809963	1.6496627370721346	1.3159841657829354	2.45295873450457	1.2535581961889941	6.911045443206026	14.85684716271851	0.39345974067958184	0.8964241676942043
ID475641	475641	3	0.9745602607727051	18.032100736281524	31.600009130468088	0.0	83.0	83	1.4688400222902018	1		20180.292134831463	20175.0	14213.0	26829.0	1.4368368E7	2369.991384091811	-0.9809506145508599	-876.9540770212353	0.03074077299907579	-0.05569431024126105	1.4682577762717968	1.2639560303968747	-1.1477059755930343	1.1616367507742913	6.777957910599594	17.550541973970407	0.2765207123292912	0.8422917897223868
ID491001	491001	3	0.9555404782295227	17.954248920706902	31.610047314853677	0.0	145.0	145	1.5189716089767642	1		20034.973753280847	19946.0	14872.0	27049.0	1.526665E7	2437.3281728513407	-0.9809953501988147	-848.6172248126315	0.05885024405392267	0.005730385679446909	1.4666790401146685	1.3847944215192183	1.485775287993507	1.0591312452758272	7.248517400886664	16.348650149413725	0.34079659678440904	0.8897316219369903
ID500729	500729	3	0.96132892370224	17.431740464626525	31.988308586872495	0.0	186.0	186	1.569429945829763	1		20325.422085889568	20210.0	15163.0	27570.0	1.6565219E7	2418.874327205493	-0.9810385169260595	-869.5008674681751	0.03473221868114077	0.0014936820638859112	1.5839950333226263	1.518155499845663	-1.40496186228854	1.0433681091849	7.738089395831785	13.083640627516676	0.5680497764754517	0.9345579793340987
ID491269	491269	4	0.9107068777084351	51.60065916162231	45.57980787532696	0.0	146.0	146	1.530877512422245	1		19813.058064516103	19896.0	14430.0	25388.0	1.535512E7	2138.589658302479	-0.9810666413151734	-960.1186194300182	-0.005406439920326317	0.0146388498069498	1.6307343491551438	1.464946437281603	-0.6303940052067596	1.1131699478249741	7.362592428835041	10.593596865087965	0.8244299108535496	0.9657107231920199
ID505348	505348	4	0.8877300024032593	50.71164661332232	48.25647618362389	0.0	205.0	205	1.453307262635177	1		20281.255380200888	20265.0	15229.0	26951.0	1.4136035E7	2242.008790670961	-0.9807458903060414	-921.5535437143498	-0.0030706090331633403	-0.06521270700385948	1.4889966276026632	1.3451939476876322	2.582725729470198	1.1069010756123498	6.635364125664114	15.046116587837314	0.3683204045954552	0.892583120204604
ID501250	501250	4	0.9457494020462036	49.72578674880373	49.024735777969425	0.0	188.0	188	1.5470985329444207	1		20227.113350125943	20305.0	14232.0	26773.0	1.6060328E7	2307.891688347422	-0.9810323370945816	-906.6047309463291	-0.0037282122555002523	0.0028178243699165293	1.6083282334891824	1.5060186723888584	-0.12383657951748672	1.0679337932364674	7.519445592264057	10.253711949873995	0.898738734033429	0.9735384615384615
ID517646	517646	4	0.9197074770927429	50.93445272509527	48.76318249106364	0.0	256.0	256	1.5387636045914355	1		20036.80587484033	20147.0	14662.0	26835.0	1.5688819E7	2224.23113716303	-0.9810051913099403	-930.4969455005321	-0.004933346389584212	-0.0012787889993828858	1.580549467570655	1.5063989277878027	-0.39737093672353613	1.0492237072232553	7.438642447467291	10.716107672338541	0.8140093826426121	0.9648581997533908
ID456972	456972	4	0.9799159169197083	48.472367048975585	45.64208892448869	0.0	7.0	7	1.5742426831183487	1		20046.823600973228	20049.0	13291.0	28122.0	1.6478489E7	2662.801052709719	-0.9810913457380551	-781.2421532958441	-0.003808954866014915	0.012915811308163057	1.643186820204983	1.5273418125629985	-0.07336761372513623	1.075847466944932	7.785620657476951	11.181145570900883	0.7825831632727334	0.9703791469194312
ID513805	513805	4	0.9267801642417908	51.15471223749759	47.45433783969044	0.0	240.0	240	1.1199328922575085	1		21114.983132530135	20388.0	15928.0	28775.0	8762718.0	3206.023644770248	-0.9798597471749059	-640.8450182510037	0.013425726112054934	0.005421227307813926	1.2046706124913946	1.0003410746027326	0.579529692813147	1.2042598700346359	3.9403415903836234	11.219192154435373	0.39338750723150573	0.8635416666666653
ID470027	470027	4	0.9292321801185608	47.98709784733	48.16866846542731	0.0	60.0	60	1.5284047640588863	1		19937.002583979327	20023.0	13739.0	26767.0	1.543124E7	2281.32307903499	-0.981038740667562	-904.3198138588094	-9.264379362381311E-4	2.2797569191636958E-4	1.5993612618199358	1.4825547199673828	-0.9687407403295829	1.078787339367226	7.338826798012461	10.511476950518402	0.8346588785957604	0.9530864197530864
ID498696	498696	4	0.9549636840820312	51.118172197157584	47.67040675117356	0.0	177.0	177	1.4968981925120726	1		20201.20350404314	20114.0	14136.0	27119.0	1.4989293E7	2440.8180185249075	-0.9809006702024973	-850.117080282808	0.01477603992530847	0.011818819052115856	1.5454817327821615	1.4090259913490748	-0.3415968987697349	1.0968440201038712	7.039379849647955	13.984724892305856	0.45231022958151834	0.9187344913151361
ID500759	500759	4	0.9377206563949585	50.94256598596468	46.69361915882675	0.0	186.0	186	1.5612142437998897	1		20178.24039653039	20204.0	14511.0	27101.0	1.628384E7	2396.783461639563	-0.9811147757622055	-874.7463893862943	-0.0010069252893808256	0.0025731944157023606	1.5899098481549443	1.5591316329450575	-0.9660704866508486	1.0197406136592517	7.657286251035017	10.813605670400268	0.8228936092780643	0.9675675675675672
ID462358	462358	4	0.970460057258606	48.50197203781579	45.727485005926006	0.0	29.0	29	1.5451414182672742	1		19860.06083650191	19879.0	13274.0	27988.0	1.5669588E7	2514.190857183477	-0.9809790144429127	-814.7775018428591	-0.0056166458083478825	-0.0035102387482533904	1.6803642930546983	1.4522148668358454	2.8840862836088546	1.1571044557035528	7.500433087605999	10.793139171856657	0.8090971117005119	0.966319657072872
ID462613	462613	4	0.9732938408851624	48.490678282565156	45.72397838922031	0.0	30.0	30	1.5417104893934832	1		19858.983439490436	19863.0	13207.0	28163.0	1.5589302E7	2507.0575597986917	-0.9810300684046368	-819.2930259074977	-0.007894402702192984	-0.024009608519101912	1.6539768993533792	1.4838041853886181	-0.12374095346753965	1.1146867731203978	7.4671612044543885	10.611965472048576	0.8332469538962208	0.9673645320197048
ID505108	505108	4	0.8902053236961365	50.68516292534899	48.11450962536901	0.0	204.0	204	1.0068207002528482	1		20917.085545722734	20629.0	15710.0	25229.0	7090892.0	2048.6875900860773	-0.9800735400808195	-1004.3473681723714	0.08426931938157158	0.2544195557126121	1.2271033670065041	0.9741603373197207	-0.45528029392985697	1.259652359059007	3.184594530225608	15.988656142195998	0.15654531823866039	0.5411954765751207
ID501010	501010	4	0.9026023745536804	50.68531706421596	48.89892868748841	0.0	187.0	187	1.516479447152263	1		20202.67979002623	20306.0	15698.0	26212.0	1.5394442E7	2070.804223933714	-0.9810942211347621	-1012.5490667599742	-0.006160383835433067	0.011249635007302325	1.5574746250683162	1.501475428011392	-0.49803582995351514	1.0372961128848386	7.224751770064066	10.806066036675462	0.7774949192029964	0.9440993788819867
ID456721	456721	4	0.9522110819816589	48.36452299010031	46.16927465643928	0.0	6.0	6	1.466262655815545	1		20036.74614305753	20268.0	13858.0	25480.0	1.42862E7	2181.810975657573	-0.9810468062566943	-950.7085411550862	-0.010185866135431975	-0.018579200429038958	1.5722180921962563	1.4024258290029332	-0.6493787533403221	1.121070405066654	6.754192279777002	10.875773226228285	0.7175678912530262	0.9517749497655733
ID469776	469776	4	0.925971269607544	47.41053563012626	47.87310389745082	0.0	59.0	59	1.5441619307404626	1		19943.89949109415	20009.0	14039.0	26471.0	1.5675905E7	2238.3905504015884	-0.9810542870049525	-922.7547611040926	0.006883698155379259	-0.0017318920804405525	1.6486870425187143	1.4601270641179167	2.190880988917123	1.1291394311047234	7.490926835276961	10.221140532198795	0.9010454548138139	0.9728395061728395
ID494608	494608	4	0.8959037065505981	51.673010715912746	47.73022115796092	0.0	160.0	160	1.3774108605456348	1		20283.069841269822	20125.0	15262.0	25952.0	1.2778334E7	2140.8560918299145	-0.9804162393964757	-948.6163622356657	-0.031310975567921104	-0.023812990371241	1.3680048461716505	1.2780220374039672	0.9878102054527346	1.0704078694530685	5.960420210302851	18.1665452680238	0.22695620030329647	0.765567765567764
ID483871	483871	4	0.9315772652626038	51.7591068239169	47.02420638201294	0.0	116.0	116	1.4801271182392584	1		20109.780082987538	20056.0	15197.0	27139.0	1.4539371E7	2354.252972434721	-0.9807760614266033	-871.5888715624195	0.018786590025015294	-0.09690358408100144	1.4624110818148326	1.3817642815000588	-0.10019926702964642	1.0583650926533017	6.8825266862189345	18.127709024280556	0.2631915398266896	0.8453006421482773
ID517405	517405	4	0.9357077479362488	51.08976035685626	48.33902231497301	0.0	255.0	255	1.5490531749531893	1		20010.909433962268	20077.0	14758.0	26600.0	1.5908673E7	2159.218423026393	-0.9811507351645142	-964.8094802672991	-0.00727125543103227	-1.9843937627873637E-4	1.5986215833641604	1.529437497203358	-0.5059676475786603	1.045234987560661	7.538458096922122	10.637893380056243	0.8371072874346498	0.965895249695493
ID491035	491035	4	0.9173139929771423	52.05189310558187	45.90364168217952	0.0	145.0	145	1.5024469495721962	1		19813.222963951943	19988.0	14573.0	25979.0	1.4840104E7	2144.671514732027	-0.9811453207850775	-961.4761769962224	-0.004287970167444428	-0.005850539762446349	1.592970119092577	1.4658378986139027	-0.5316231819397546	1.0867300679010214	7.091664237457631	10.262167383589587	0.8462132889290792	0.9564102564102565
ID504857	504857	4	0.9643039107322693	50.777154496061705	47.741362744866926	0.0	203.0	203	1.4811489527539552	1		20202.95454545456	20343.0	13965.0	26774.0	1.4667345E7	2371.3416576363215	-0.9810250084462674	-880.9459008739948	0.016734275648485425	-0.0048492135134554715	1.6118664404645646	1.3706030003744973	-0.35032762540017126	1.176027223071995	6.892032938547962	10.720350495549864	0.7535971358809366	0.9495743287491814
ID494360	494360	4	0.900543749332428	51.937740211631564	47.42820062825742	0.0	159.0	159	1.060252100678921	1		21039.938337801614	20613.0	16476.0	26614.0	7847897.0	2540.4243335660776	-0.9798419132048763	-805.1464755792035	-0.05474585892735611	0.03162750535370603	1.164855444160904	0.9856002351015338	0.9350523560583011	1.1818741541198028	3.531572740235264	9.183330236133632	0.5262324387099313	0.842403628117913
ID483623	483623	4	0.9362713098526001	51.53390214623641	47.42713973839629	0.0	115.0	115	1.1273386007287942	1		20726.51306413302	20263.0	15388.0	28356.0	8725862.0	3332.2336213967674	-0.9802699539996952	-618.0710353552264	0.028935651353395743	-0.003658564044133853	1.1407563956522355	1.0037840137765546	1.0954746667706714	1.136456030376841	3.9926259781933022	10.245257942180816	0.4779942785118965	0.8832807570977907
ID513319	513319	4	0.9078549742698669	51.33746242919156	47.56689179185795	0.0	238.0	238	0.9286502127352433	1		21374.838596491216	21131.0	16833.0	26718.0	6091829.0	2482.8715475723875	-0.9797764417850476	-834.1574085009979	-0.03759575622030573	0.07119599907255192	1.0967074507600723	0.7989400603835376	0.457091914067427	1.3727030413690722	2.7092819137740256	9.69423355008044	0.3622739488986183	0.7251908396946561
ID456484	456484	4	0.9515795707702637	48.22663019143007	46.78862141928567	0.0	5.0	5	1.453307262635178	1		20047.257142857132	20312.0	13626.0	25218.0	1.403308E7	2164.3509534414206	-0.9810558382152114	-959.3467431610579	-0.014147334047707266	0.012397907167392062	1.5507669210851327	1.396809776125585	2.425961518294091	1.1102205522834954	6.635364125664121	11.007084348126469	0.6882243517684956	0.9344042838018742
ID469285	469285	4	0.8886145353317261	46.200905061998164	48.247783798796554	0.0	57.0	57	1.3779599579804604	1		20053.317965023823	20178.0	14479.0	25875.0	1.2613537E7	2277.5025174977504	-0.9808149240958932	-900.2868644585375	0.021925242282235392	-0.050839186682255955	1.4060975028730835	1.2451320355748612	-0.856852105808803	1.1292758219202887	5.965173336467372	15.516159204883355	0.31136118957515846	0.7922979797979791
ID490787	490787	4	0.9209087491035461	51.581732357103185	46.635377118586774	0.0	144.0	144	1.5387636045914357	1		19830.76086956525	19986.0	14292.0	26702.0	1.5507655E7	2243.4052685204606	-0.9811550548664839	-920.4589101767214	0.013008624115794376	-0.012579397911940371	1.6103524216987086	1.511535531160328	-0.4391579429327939	1.0653751688275062	7.438642447467293	10.121513847298669	0.9124574066808975	0.9793491864831038
ID469537	469537	4	0.8965849280357361	46.71622817899223	48.09260229445493	0.0	58.0	58	1.5279097341628056	1		19918.036269430053	19982.0	14281.0	26294.0	1.5376724E7	2147.8071261967884	-0.9810775872420664	-961.630165456099	0.003888121011234975	0.001417466742894704	1.630365821349222	1.4460351664455189	-1.0123929201201065	1.127473148081733	7.334073671847946	10.45448030800204	0.8432381259281274	0.9619700748129678
ID500513	500513	4	0.9428809285163879	51.32032516429013	46.845169960471374	0.0	185.0	185	1.5402377517644998	1		20175.587786259563	20335.0	14390.0	27142.0	1.5858012E7	2281.1513643467024	-0.9810554019885	-916.0311185035132	0.005722946871804036	0.005510498415718751	1.6078294247538825	1.5063037346614871	-0.13505734994001745	1.0674005433009242	7.452901825960842	10.491792195669378	0.8508165008814368	0.9673041332510798
ID522017	522017	4	0.9072813391685486	50.07813411076215	45.89236574086265	0.0	274.0	274	1.1273386007287949	1		20902.845238095233	20356.0	15914.0	29708.0	8779195.0	3196.835738246197	-0.9800714752725148	-643.1283859699384	0.007139174025811178	0.011751772457564886	1.1480292667735605	1.0955074719136895	-0.10889999366256936	1.0479428905839623	3.992625978193306	10.531086463373583	0.45239951980794557	0.8795811518324609
ID490031	490031	4	0.9379607439041138	51.76315412744499	47.0258130523292	0.0	141.0	141	1.5244400238810136	1		19835.11328124999	19940.0	13972.0	26409.0	1.5233367E7	2260.276610532577	-0.981015817308586	-906.9580397980682	-9.800502404878012E-4	0.005585735081584377	1.5700354552330695	1.4893806736668127	-0.23865309716071298	1.0541532349601979	7.300801788696335	10.2968719499892	0.8653061649894056	0.9703095388502839
ID483374	483374	4	0.9009114503860474	51.26291477644282	47.297808081566686	0.0	114.0	114	0.9622555968389421	1		21639.777408637885	21307.0	17695.0	26139.0	6513573.0	2117.9814431720743	-0.9794319591200081	-973.0652837606405	-0.054533424039904625	0.010688162457577609	1.1459983931699314	0.8164101162111164	0.524060874051808	1.4037043030387761	2.9089132126836854	8.33486408092399	0.52619120424944	0.8020969855832233
ID513069	513069	4	0.9107279181480408	51.2371578617568	46.78306880886562	0.0	237.0	237	1.5134834360985174	1		20097.98418972331	20243.0	14733.0	25647.0	1.525437E7	2081.6647139441184	-0.9810697136251463	-1000.7241954722433	-0.008380497339456958	-0.002641699999120513	1.5829327408063976	1.4679412686924957	-0.4800609966103926	1.078335199484054	7.196233013076993	9.989909912945421	0.9061329802942703	0.976144422952934
ID462122	462122	4	0.9805774688720703	48.49208523076107	45.74647543414486	0.0	28.0	28	1.5795197570415331	1		19837.23244552059	19823.0	13333.0	27596.0	1.6385554E7	2630.763740557267	-0.981063555650424	-781.3181940260025	-0.005713168107558951	0.0054037378083595135	1.669589010422032	1.5317649673741918	-0.11608874963488082	1.0899772784881634	7.837905045286623	10.526611738496591	0.8888585457459756	0.9780545670225385
ID500266	500266	4	0.9365214109420776	51.80342072050959	47.42130492502306	0.0	184.0	184	1.5199673295746672	1		20179.245110821397	20311.0	14743.0	26232.0	1.5477481E7	2188.610564616241	-0.9810235310584381	-953.3018604815053	0.007816766710257708	-6.24706748119592E-4	1.605805220046951	1.4581398094691005	-0.37936914755357576	1.1012697202414456	7.258023653215683	10.614009537685746	0.8095977566986249	0.9567669172932327
ID468534	468534	4	0.9411346316337585	46.094917472351625	49.54113158745859	0.0	54.0	54	1.2076838306031261	1		20331.808731808756	20027.0	15419.0	28908.0	9779600.0	2922.719816513424	-0.980668133611455	-705.7763565584119	0.011221924388414063	-0.012040645472750992	1.3243381925411868	1.1243720428542991	-0.6877918691784967	1.177846959961099	4.582013622593264	8.20659413619359	0.854949236736075	0.9563492063492062
ID508214	508214	4	0.9308333992958069	51.09704955268374	46.96479929673322	0.0	217.0	217	1.2294120877052543	1		20229.22645290583	19989.0	15282.0	27683.0	1.0094384E7	2894.1315680102475	-0.9807636547163684	-712.7427375986107	-2.8693351820462663E-4	0.012545569001048003	1.307867491959979	1.1858213319131807	0.8557045302879446	1.1029212047061858	4.748373038351328	8.651203352693615	0.7972630804448742	0.9550669216061182
ID521782	521782	4	0.8899235129356384	49.937347295731904	46.76037027719089	0.0	273.0	273	1.5159805231554906	1		20014.187830687846	20108.0	14715.0	26916.0	1.5130726E7	2148.11018540633	-0.9811603601526852	-970.4626161837374	0.011373488088096498	0.005724700957541955	1.6176022086379187	1.4432834315453142	-0.6524716205339434	1.1207793100666046	7.219998643899568	10.109813122299776	0.8876887672178736	0.9669000636537237
ID516917	516917	4	0.8900926113128662	50.881831411246765	48.9181192458704	0.0	253.0	253	1.5279097341628047	1		20041.988281249996	20115.0	14806.0	26161.0	1.5392247E7	2170.5976558762814	-0.9810377968285363	-955.4069897718132	0.0038134865080821532	-2.035977906421915E-4	1.57933053659975	1.488354243452837	-0.2375591499843726	1.061125430015812	7.334073671847937	11.45432090541711	0.702451654671447	0.9448867115737897
ID469044	469044	4	0.892503559589386	45.64302897256996	48.22549331769911	0.0	56.0	56	1.4501807464373146	1		19917.08920863311	19962.0	14554.0	24945.0	1.3842377E7	2159.7087334536577	-0.9810260277251095	-953.6366818571412	0.04470713578963822	-0.031200794435458715	1.5131708773578691	1.360325486702897	-0.9934231302843767	1.1123594258499359	6.606845368677021	13.951288107733705	0.4265553482248745	0.8881789137380196
ID468787	468787	4	0.9242150187492371	45.626301043768464	49.25757421587226	0.0	55.0	55	1.4708986638362465	1		20079.12167832167	20034.0	14993.0	26486.0	1.4356572E7	2215.9118275487785	-0.980979292839976	-934.6637782036348	0.0170437688283034	-0.050638524473389776	1.5349547327656732	1.4079974092705323	-1.0944221906021547	1.0901687195297582	6.796970415257651	13.816274174666836	0.447448810376445	0.8687727825030379
ID490290	490290	4	0.9080963730812073	51.30523064386311	46.729546322658145	0.0	142.0	142	1.516978207056279	1		19778.834645669293	19896.0	14109.0	26091.0	1.5071472E7	2172.501333994849	-0.9810694166378575	-943.6400907442508	0.005476190316173766	0.004050000368924428	1.5890235337596517	1.483142447259505	-0.6412017284926764	1.0713896946957386	7.229504896228598	10.49020124017448	0.8255640653165986	0.9530075187969925
ID483120	483120	4	0.8906680941581726	51.22621900151433	48.24120266140863	0.0	113.0	113	1.1919211628665454	1		20990.083155650318	20295.0	18130.0	25894.0	9844349.0	1656.665281274849	-0.9799988020296928	-1241.592041887601	-0.017418217892321865	0.13765430987575086	1.3741050262386136	1.2471930336889232	-0.2104797699414883	1.1017580992850102	4.463185468480378	17.319140302602992	0.1869830060627156	0.608554763447829
ID490544	490544	4	0.9102731943130493	51.617497922605786	46.73843482492062	0.0	143.0	143	1.5004315939372321	1		19833.293010752674	20038.0	14032.0	25829.0	1.475597E7	2168.9330005480324	-0.9810695705275922	-947.8028838632082	-0.007184027781638938	0.011258967478810543	1.598017489266113	1.46947138867965	2.550655208988582	1.087477783900212	7.072651732799575	9.998536959084051	0.8890357491121191	0.9693811074918567
ID512827	512827	4	0.8957198858261108	51.240831519720636	46.84794436578033	0.0	236.0	236	1.477057373244719	1		20052.861111111128	20204.0	14927.0	25408.0	1.443806E7	2009.9319829173965	-0.981187326852192	-1040.7020274301083	0.003875288455483215	0.004568179609440643	1.544030957790639	1.4268378573265126	-0.34186596100265126	1.0821348409438147	6.854007929231851	9.806331667359274	0.8956561473185511	0.9769647696476965
ID456249	456249	4	0.9692703485488892	48.143953349864056	47.29913955210703	0.0	4.0	4	1.5412197332169895	1		20198.51588310038	20228.0	13550.0	27532.0	1.5896232E7	2432.0883848337166	-0.9809526821299276	-855.4297137686466	0.012601994455893375	-0.0051336071227541654	1.719122093926123	1.417261921516005	-0.9584346368235112	1.2129882753691899	7.46240807828987	10.75599915550552	0.8105640529546139	0.9469240048250908
ID461880	461880	4	0.9694722294807434	48.49953180326226	45.73611453684378	0.0	27.0	27	1.553442127106303	1		19868.469182389956	19894.0	13368.0	28176.0	1.5795433E7	2521.1147898041004	-0.9810664946224027	-816.7124935031645	0.005167613183449552	7.609048218087474E-4	1.6633919343474532	1.460140988149944	-0.3766197928814107	1.1391995347346806	7.58123623240277	10.403225099630736	0.8802659485159109	0.9666666666666668
ID507972	507972	4	0.9345870614051819	50.990878053849464	47.80289796456628	0.0	216.0	216	1.5199673295746676	1		20102.654450261787	20091.0	14975.0	26326.0	1.5358428E7	2366.7178656948754	-0.9808708586373018	-871.0704266241987	0.0363827195541791	-0.07030457902683343	1.5631512024869216	1.3668882501479778	0.3072032631799275	1.1435837584511366	7.258023653215687	16.436018693658752	0.337625305475964	0.8883071553228625
ID461634	461634	4	0.9618008136749268	48.50447875763957	45.74749381902871	0.0	26.0	26	1.5514930145104677	1		19857.094458438267	19909.0	13218.0	27993.0	1.5766533E7	2505.88265262882	-0.9810113650697975	-818.7762966940048	-0.004225771988070724	-0.009921433794009641	1.6601001972020775	1.4602081005842265	-0.3040381076959549	1.1368928829650202	7.562223727744706	10.404833168273955	0.877786997851887	0.9724938875305622
ID489793	489793	4	0.909602701663971	51.45676016280183	47.256232203983366	0.0	140.0	140	1.3282016332191355	1		20206.0308747856	20254.0	14165.0	25975.0	1.1780116E7	2268.757978579499	-0.9803571869476924	-889.0035432006797	0.08960539530615474	0.018032710867155813	1.4298442735762171	1.2088702156296853	-0.6123973778453365	1.18279386412993	5.5421451078254735	16.65973141590117	0.250929525577813	0.7403174603174605
ID500046	500046	4	0.9032180309295654	51.275029381807855	47.33634477885356	0.0	183.0	183	1.4867564890650475	1		20139.31874145005	20314.0	14439.0	26368.0	1.4721842E7	2161.827438760329	-0.9811101615400639	-967.7056487954494	-0.003398107790279601	-0.004016637813309296	1.558606783377876	1.4394519287967942	-0.42788894935245464	1.0827779324875968	6.944317326357644	10.021959343561864	0.8688286807649506	0.9624505928853757
ID489549	489549	4	0.9383649230003357	51.494677443743875	47.19514221673542	0.0	139.0	139	1.5485647457514051	1		19894.347222222215	19968.0	14004.0	27396.0	1.5756323E7	2352.6766802866186	-0.9809941157870233	-872.922654562347	-0.017254930708517472	0.01200528025842683	1.6034881352172907	1.5410519275312695	-0.13069231020215197	1.0405153172132509	7.533704970757613	10.241395718394987	0.9026100779984148	0.9771886559802713
ID461387	461387	4	0.9755394458770752	48.51405758542164	45.76270538483078	0.0	25.0	25	1.5475874248930896	1		19890.978508217442	19931.0	13260.0	27585.0	1.5733764E7	2486.097393286233	-0.9810727937929294	-829.4357006173236	-0.011800111751462259	-0.005476484785756972	1.6850476597769821	1.458864976291449	2.8418182128669445	1.1550401765491056	7.524198718428577	10.271748567943071	0.8961513443890365	0.9826194909993796
ID456011	456011	4	0.9750989079475403	48.26987509910769	47.671207390111974	0.0	3.0	3	1.5303832823811405	1		20211.06322580647	20303.0	13184.0	27026.0	1.5663574E7	2484.7288498420985	-0.9809775197888705	-838.9422528561173	-0.02514257424420759	-0.012410700669551033	1.6241069144511098	1.4512072978978385	2.7528455942322276	1.1191419150136075	7.357839302670517	10.681216215870046	0.8104360472090785	0.9687108886107633
ID516681	516681	4	0.9175612330436707	50.94126092195455	48.769826511134646	0.0	252.0	252	1.5568472023958113	1		20046.877805486274	20060.0	14413.0	26832.0	1.6077596E7	2265.1186722293533	-0.9810265830704445	-915.2105214325686	0.01231453031884283	0.004737476321896039	1.6258997928435663	1.5108181968148195	0.08476560987228865	1.0761717036976173	7.614508115554377	10.788332602964593	0.8221348599543947	0.962740384615385
ID521545	521545	4	0.9133960604667664	50.39163752890689	46.446107384562715	0.0	272.0	272	1.5234472266256736	1		19961.761718749975	20038.0	14332.0	26272.0	1.5330633E7	2209.230002490505	-0.9811336122909172	-939.7824478720499	4.981446373650483E-4	0.015888255260937286	1.5995281781363102	1.4900329531870076	-0.3736220757490577	1.0734851029402437	7.291295536367299	10.385293081339501	0.8495267360425627	0.9629629629629632
ID474197	474197	4	0.9111086130142212	50.86120148597136	47.201701037682824	0.0	77.0	77	1.0180286971320116	1		22504.57184750733	21343.0	16758.0	32005.0	7674059.0	3796.772998795369	-0.9775734504783273	-516.741161253678	0.010519052513626677	-0.003818976079661474	1.1440176076256414	0.9295152789624876	1.151061385394303	1.230767942730945	3.2558914226933506	7.01628929507342	0.8311220464331078	0.9620786516853931
ID455765	455765	4	0.9690093994140625	48.04291463050276	47.63334867412074	0.0	2.0	2	1.545141418267273	1		20195.30925221798	20200.0	13667.0	26789.0	1.5934099E7	2438.4933905829685	-0.9810523675296287	-857.6224853046947	-0.020615997806331002	0.011453746531557106	1.6469484255339613	1.4645850984662925	2.7604243810081286	1.1245153506331853	7.500433087605987	10.73484705817504	0.8179080495606145	0.9698832206515055
ID460882	460882	4	0.9708375334739685	48.54584797722728	45.73051714531573	0.0	23.0	23	1.5466094864542685	1		19857.540506329162	19897.0	13215.0	27736.0	1.5687457E7	2496.746449219562	-0.9810389301198852	-823.0086783028829	0.005678817990341607	0.0010832610548873996	1.6728361999914176	1.4575191702493613	-0.26236839142535445	1.147728437565057	7.514692466099547	10.385604436674873	0.8755027639007219	0.9652014652014658
ID507730	507730	4	0.903529942035675	50.85736805522003	47.911856768945015	0.0	215.0	215	1.0849370321311804	1		21409.91516709511	20600.0	15787.0	29778.0	8328457.0	3383.7783029639477	-0.9793281376224159	-599.5034247396592	-0.006345864291731814	0.04142199649502398	1.1703620663091752	1.0410527669433893	0.6453571201726228	1.1242101298529255	3.6979321559933216	8.840585350457287	0.5945751586686491	0.8901601830663614
ID461137	461137	4	0.9641587138175964	48.51664850527234	45.769334119139735	0.0	24.0	24	1.5426915333931088	1		19884.025477707008	19941.0	13318.0	27785.0	1.560896E7	2508.4267992116334	-0.981072662716745	-821.7591107121979	-0.01053937091335476	-0.010951072010451516	1.655209410042002	1.4637150250351636	2.911850643671757	1.1308276418097423	7.476667456783418	10.495874423336698	0.8528657553774208	0.9715873996294011
ID460639	460639	4	0.9842910170555115	48.53185346837043	45.72906519933241	0.0	22.0	22	1.563151234921765	1		19924.297898640285	19927.0	13202.0	27730.0	1.6118757E7	2655.76826049889	-0.9810317309925386	-776.0294454905855	0.006782102849591017	7.511786470738779E-4	1.645416834519324	1.4952856062836921	-0.10642620959893967	1.1004030451471813	7.676298755693083	10.640975197806625	0.8519201116858673	0.9688062387522498
ID489315	489315	4	0.9502996206283569	50.988975894706066	47.03555288645057	0.0	138.0	138	1.3763120084676237	1		20060.879173290952	20091.0	13839.0	26847.0	1.2618293E7	2468.2691003251034	-0.9805153055052003	-817.9904397343978	0.054984641270450954	-0.013255454190206304	1.412039188599308	1.2045456195879716	-0.4013697904029376	1.1722587884071274	5.95091395797384	17.740446913790876	0.23760984031482593	0.7869264613450665
ID482146	482146	4	0.8939727544784546	51.85992166449492	47.179877053248966	0.0	109.0	109	1.056678608542751	1		21086.527027027027	20837.0	16313.0	27038.0	7802015.0	2479.658590796289	-0.979886739354996	-828.5840363532259	-0.02382472716710862	0.02901720455945453	1.1930351871747629	0.9023865598585835	0.2972020570141635	1.3220888256156298	3.507807109412688	9.390479150983323	0.499884950832846	0.8292134831460676
ID516448	516448	4	0.9171745181083679	49.91252847200645	48.60275188879471	0.0	251.0	251	1.3641662177265677	1		20165.121710526324	20229.0	14318.0	26032.0	1.2260394E7	2405.3079664563156	-0.9808333800632557	-858.044595048602	0.10094367710367468	0.031349476618700536	1.3127384363399297	1.1695074758727333	0.2975456474213246	1.1224711798958888	5.846345182354485	18.867064684169485	0.2063885694487615	0.7849393746011483
ID460398	460398	4	0.987403929233551	48.52902008402228	45.75090600846405	0.0	21.0	21	1.5602448464733907	1		19925.47518610421	19941.0	13197.0	27969.0	1.6059933E7	2625.615814191278	-0.9810801933190707	-787.0373028936181	0.007623799719300498	0.008426847131440153	1.6578496220996843	1.4888252026616942	2.9945537779212823	1.113528719916758	7.64777999870599	10.431951700591721	0.8831086018431586	0.976927747419551
ID516206	516206	4	0.9205822348594666	50.54234165618978	49.31200463710177	0.0	250.0	250	1.5573330339577678	1		20039.891385767816	20170.0	14437.0	26579.0	1.6051953E7	2212.7701229314803	-0.9810888075835538	-939.6767206614885	0.004196266221808216	-0.0038843311221421436	1.6280267027630801	1.5295112680780378	-0.26051466449289684	1.0644097475717427	7.619261241718884	10.442136907073081	0.8780999705734808	0.9721043056397815
ID507498	507498	4	0.9011262059211731	50.5789806731726	47.416206607995754	0.0	214.0	214	1.1090726803889641	1		21054.35049019608	20353.0	15361.0	30538.0	8590175.0	3866.7940612016337	-0.9798424710358512	-529.3461618741107	0.003994725314254698	0.009627395366270029	1.2040934114552022	1.0439194359483173	-0.3102483103354985	1.1534351885702556	3.864291571751373	8.41693737517939	0.6854433383174934	0.9073660714285721
ID515958	515958	4	0.9247123003005981	50.487472745223435	49.31587865265854	0.0	249.0	249	1.541219733216989	1		20052.006393861902	20152.0	14462.0	26859.0	1.5680669E7	2223.744512197579	-0.9810274796632864	-932.5219997891625	0.002906790021672379	0.008573082095939238	1.6407640993601114	1.4813527718427624	-0.22581274887033573	1.1076119952974102	7.462408078289864	10.181223894608374	0.9046672786300559	0.9685379395434912
ID455540	455540	4	0.9739513993263245	47.73197192756914	47.055167510489746	0.0	1.0	1	1.5519805221468541	1		20261.798994974863	20302.0	12946.0	28284.0	1.6128392E7	2565.1909026607213	-0.980954573933008	-813.6666411347568	-0.006236992378509941	-0.00876265937557896	1.7156497153149481	1.4544552187153983	-0.5066429104134891	1.1795823571867972	7.566976853909218	10.839213989778676	0.8093505924688605	0.9578820697954269
ID473717	473717	4	0.9275127053260803	51.82482459780078	46.99206436187069	0.0	75.0	75	1.0098216627956706	1		22148.103857566748	21232.0	16875.0	31288.0	7463911.0	3508.1984401868044	-0.9782854421653691	-568.8489965516063	0.010236878578848441	0.013009784621649968	1.1223829846488496	0.9315481110829841	0.31690646452907467	1.204857775240409	3.2036070348836723	6.831859553143282	0.862524109205275	0.9533239038189526
ID499828	499828	4	0.892346203327179	51.199237103614834	47.80010413361495	0.0	182.0	182	1.525928008641193	1		20158.189610389603	20216.0	15332.0	26637.0	1.5521806E7	2133.9371520601603	-0.9810926946580124	-980.3480764317128	-0.025079226397341114	0.0029691645387739268	1.6252552433471816	1.4436103224250634	-0.5643567122655688	1.1258268371321842	7.315061167189878	11.251828333954954	0.7260752461107728	0.9594763092269326
ID473971	473971	4	0.8971631526947021	51.14407706161571	47.15276020099766	0.0	76.0	76	1.0128137335389913	1		22535.714705882347	21506.0	16525.0	31798.0	7662143.0	3826.2354409955724	-0.9777044409720902	-516.5577281105285	0.008914942751222746	0.004715923171011824	1.0808971813278652	0.9724494891875048	0.7293120507159974	1.1115201286505583	3.2226195395417383	6.881518433061355	0.8551658410152191	0.9576271186440676
ID525436	525436	4	0.9367280006408691	51.0779746543438	48.09046864503356	0.0	288.0	288	1.157794802597417	1		20894.296380090498	20341.0	15640.0	30771.0	9235279.0	3572.2932103118824	-0.9802242493132777	-579.8332448927132	-0.003052928525969239	0.005373312590722699	1.2714308086993187	1.0718528876591273	2.407008490118651	1.1861989862023505	4.211269781761034	8.27490427917511	0.7728531308152812	0.9486081370449675
ID481905	481905	4	0.9217262864112854	51.43949046640398	47.46398933960987	0.0	108.0	108	1.5377800547277034	1		19962.275418275414	19994.0	14434.0	26300.0	1.5510688E7	2252.02016728111	-0.9810925420403039	-919.9084208932558	-0.011828472749529246	-0.001269079801191112	1.57319215116951	1.5228423044539907	2.850059354228657	1.0330630732862205	7.429136195138257	10.524503349407025	0.8428396592458807	0.9606637984019669
ID467056	467056	4	0.9404613375663757	46.190592512809864	50.49735164758684	0.0	48.0	48	1.3905293552858682	1		20299.478056426316	20267.0	14070.0	27090.0	1.2951067E7	2470.0727702030504	-0.9807376837332987	-836.8535689885184	-0.029401495659252125	-0.043910250658302875	1.4074794611091044	1.2857093555760084	1.8274339323089155	1.0947104452534235	6.074495238251245	15.584381971231215	0.31429747474184416	0.7977528089887646
ID521072	521072	4	0.9396037459373474	51.14450470270329	46.97130106648561	0.0	270.0	270	1.5558750841602857	1		20024.657071339177	20061.0	14496.0	27087.0	1.5999701E7	2305.9496567782926	-0.9810690082045688	-900.059978021586	0.004539886727290151	0.015195184549256882	1.59303979781081	1.5404598999780792	2.8533438754520395	1.0341325975661417	7.605001863225348	10.55685149519583	0.8575123118228546	0.9726443768996959
ID460159	460159	4	0.970147430896759	48.56569832847921	45.732499406443566	0.0	20.0	20	1.5626672122333007	1		19938.047029702942	19960.0	13313.0	27978.0	1.6109942E7	2533.86675876873	-0.9810919420860792	-816.5666197676118	0.009486181615991613	-0.0013733359116811733	1.6726716367688392	1.4743614287373297	-0.2698834085307258	1.134505830230072	7.67154562952857	10.629421127770362	0.8532445227217528	0.9728752260397833
ID489087	489087	4	0.9710909724235535	51.640003169335046	46.66282452932761	0.0	137.0	137	1.5480761624466897	1		19841.266414141417	19964.0	13099.0	27053.0	1.5714283E7	2426.436156323987	-0.9810348068248226	-845.9752570280085	0.030627667105256124	0.009519074038014346	1.6697498715123176	1.4864914508742546	0.07734173948887779	1.1232825257960835	7.528951844593096	10.211748837006049	0.9072858428331654	0.9741697416974172
ID479102	479102	4	0.8936122059822083	51.39685667731137	47.42111921442551	0.0	97.0	97	1.0911943305963474	1		21096.033163265325	20465.0	16649.0	27794.0	8269645.0	2458.1478808266343	-0.9800094918351447	-841.4517864712254	-0.00928043046093734	0.0035842934687431893	1.1263103256401408	0.9829429844935234	0.8763515690469372	1.1458551954775786	3.7407102914739605	10.294542704202653	0.44355739019233836	0.8417112299465237
ID466813	466813	4	0.9242361783981323	46.88869849195742	50.14299914506209	0.0	47.0	47	1.090500848269807	1		21000.84478371502	20742.0	16098.0	26831.0	8253332.0	2767.7848771818676	-0.9801574689675573	-749.6062763135508	-0.004365890416029194	0.021623839227088826	1.1580504829587113	1.0328722009555722	0.8864648466262928	1.1211943567532645	3.735957165309451	11.50407603773998	0.3547384507885864	0.832627118644067
ID520829	520829	4	0.9285948872566223	51.52132891237427	47.208635833564216	0.0	269.0	269	1.548076162446689	1		20022.000000000007	20091.0	14520.0	26394.0	1.5837402E7	2320.88974917985	-0.98104154926205	-892.8273776836277	-0.007138375458227184	-0.003813032797964548	1.5808356378361696	1.5292437974799795	0.5929989102842981	1.0337368315249718	7.528951844593091	10.195220929978017	0.9102299067455552	0.9789864029666253
ID503418	503418	4	0.9773963689804077	51.3078450457161	46.40392900380985	0.0	197.0	197	1.2001435872923338	1		20671.25630252101	20002.0	15714.0	30292.0	9839518.0	3376.7988867474987	-0.9806034899078078	-618.9584685805189	0.009329514599042429	-0.005353247353172315	1.2621912687581291	1.167197533192855	-0.2201681884251696	1.0813861688907274	4.5249761086190805	7.951792718096125	0.89928231593604	0.9784172661870504
ID459911	459911	4	0.9640156626701355	48.56209759474213	45.74369481806621	0.0	19.0	19	1.5578187140051158	1		19948.98757763974	19967.0	13390.0	27993.0	1.6058935E7	2470.851808395127	-0.9810217234253346	-834.6915357505811	0.008947735218830716	-9.656139259548264E-4	1.6943276975258272	1.455687888209335	-0.34200800649260443	1.1639361096904137	7.62401436788341	10.629084857010325	0.8480116558036976	0.9639423076923074
ID466567	466567	4	0.9179621934890747	46.29357696928652	50.10435059438476	0.0	46.0	46	1.4402353361229014	1		20289.09620991254	20200.0	15351.0	26943.0	1.391832E7	2300.8357940787696	-0.9808046948556051	-901.1448140931232	0.01573361164189889	-0.08293661658100447	1.4282800060756409	1.393512577747058	3.01171938517545	1.0249494901472598	6.516535971551221	18.90608401323868	0.22909915853618376	0.8380195599022008
ID478853	478853	4	0.9409132599830627	51.88600474313003	46.613770226313676	0.0	96.0	96	1.5313715829571095	1		20103.194838709627	20015.0	14315.0	27190.0	1.5579976E7	2467.1178069476814	-0.9809963168007862	-841.2688036288278	0.02824172706407613	-0.06703753494508763	1.552665880726829	1.4136362307792827	-0.35393702236866925	1.0983489577590302	7.3673455549995515	15.361639277081053	0.3923248151509564	0.8923431203223949
ID459151	459151	4	0.9894249439239502	48.516039407780276	45.69312567614665	0.0	16.0	16	1.5804773320049335	1		19979.353155339802	19984.0	13177.0	28035.0	1.6462987E7	2713.9117218173274	-0.9810754900216412	-763.2968769452295	0.005366261489974496	-0.00835514498765148	1.6472741463639529	1.554321452212701	0.10295597354979905	1.0598027480216055	7.847411297615657	10.496938161629298	0.8949752017829669	0.9751919669226227
ID497292	497292	4	0.9266691207885742	51.62510412358648	46.47472757579472	0.0	171.0	171	1.1124778854554302	1		21021.019607843125	20377.0	15576.0	29900.0	8576576.0	3566.993270563259	-0.9799819160616375	-577.0016280956906	0.02127969475641148	-0.004585488285944367	1.1711724332484696	0.9963840940766877	0.3018022799966324	1.1754226509745238	3.8880572025739615	10.575751921355696	0.4368375875797176	0.8628691983122374
ID459659	459659	4	0.9804405570030212	48.55134053400429	45.73508079051643	0.0	18.0	18	1.5539290232558887	1		19943.051378446104	20005.0	13309.0	27985.0	1.5914555E7	2520.8395170323183	-0.9811644351928623	-824.2131810868484	9.72270368344552E-4	-0.004094691141077189	1.6723492299817826	1.4663819797965485	-0.19384408142675752	1.1404594798783676	7.585989358567285	10.633163537496198	0.8431349776114688	0.9655172413793098
ID525188	525188	4	0.9133078455924988	50.625875449886735	48.63524494031838	0.0	287.0	287	1.5279097341628052	1		20097.76853055917	20182.0	14622.0	26196.0	1.5455184E7	2173.768063706346	-0.9810524201325778	-957.4213303393892	0.0029573234353454025	-0.0030014824390022857	1.6236343528301747	1.4914053208012852	-0.17104083778300727	1.088660694839044	7.334073671847942	9.992457748695637	0.9230186814410654	0.9840561224489796
ID455307	455307	4	0.9720650315284729	47.3825025951149	46.81554649228661	0.0	0.0	0	1.535318423479676	1		20183.09743589744	20192.0	13341.0	28438.0	1.5742816E7	2502.008355970033	-0.9810842743180337	-836.7820664541875	-0.008224487287893422	-0.003988409169900848	1.7400852574910879	1.399884751315422	-0.7222180669842683	1.2430203671095006	7.405370564315678	11.206946058007244	0.7409383883633569	0.9448150394178291
ID488842	488842	4	0.9249662160873413	51.980835717555934	46.08356603401873	0.0	136.0	136	1.5407288207238161	1		19827.42857142857	19967.0	14489.0	26590.0	1.5544704E7	2208.4643092800916	-0.9810577315086437	-929.9692342139491	-0.004388537230715201	-0.0050077021623619045	1.6005038218407728	1.5148119669204922	-0.5444511568989094	1.0565693015315203	7.457654952125344	10.684217799136304	0.8209688605125338	0.9572910311165341
ID459401	459401	4	0.9807140231132507	48.54445307707435	45.726177622665595	0.0	17.0	17	1.5573330339577685	1		19921.18102372035	19950.0	13284.0	28142.0	1.5956866E7	2662.569822265596	-0.9810407064119354	-774.299445823913	-0.0014995661281213862	-0.0035911448021810973	1.6594754047569509	1.4777224713665813	-0.060582386267666224	1.1229953099530838	7.619261241718892	10.664772380687255	0.8418205962421633	0.9709267110841913
ID478613	478613	4	0.9091184735298157	51.82150154703615	45.68711465016907	0.0	95.0	95	1.4852292606300537	1		20011.76923076923	20029.0	14547.0	25962.0	1.4568568E7	2272.1542302976827	-0.981007151340418	-909.8289259506317	0.006985949126975389	-0.006176130114166311	1.6284041949601158	1.375891708868354	2.5991618838572625	1.1835264246918449	6.930057947864101	9.988552102902576	0.8728540903667368	0.965562913907285
ID493203	493203	4	0.9321854710578918	52.16768633912953	46.8681387747676	0.0	154.0	154	1.53433266516073	1		19851.682926829264	19979.0	13832.0	26097.0	1.5464461E7	2198.6497804150004	-0.9811034534182316	-937.5698453824868	0.007987155838613608	0.012666813438820982	1.6175025344961491	1.466861953895576	-0.36902255277472074	1.1026958127862774	7.395864311986647	10.19607277440132	0.8939905861708523	0.9725
ID524956	524956	4	0.9809018969535828	50.98021724446757	48.8398711565592	0.0	286.0	286	1.5756836378210537	1		20113.840438489642	20170.0	13346.0	27356.0	1.6513463E7	2469.052446394296	-0.9809619736508394	-839.508176091808	-0.0015954391549659727	0.008335669951176204	1.6579519941950192	1.5297542341806243	0.15836314225576897	1.083802846986765	7.799880035970495	10.331531894327242	0.918265664744574	0.9773674806432402
ID503185	503185	4	0.922370970249176	51.79195582637826	46.766646920622776	0.0	196.0	196	1.2083100602695853	1		20637.817805383005	20216.0	15750.0	28705.0	9968066.0	2938.9493161534488	-0.9804402223132086	-703.9776619635904	0.0067823788305409975	-0.005875190077468331	1.2618470829448416	1.174373049057743	-0.7944086899763435	1.074485730030405	4.5867667487577926	8.261149155704178	0.8445698868545717	0.9611553784860555
ID497054	497054	4	0.9110129475593567	51.81568491884587	46.12518746851378	0.0	170.0	170	1.0793445359578475	1		21268.17447916665	20738.0	15909.0	30230.0	8166979.0	3321.1568367800082	-0.9795709475791108	-614.127434191028	-0.0211792372330537	0.025226511978604396	1.0993477468946753	1.0688031015092911	1.257892568978375	1.0285783652220424	3.6599071466771993	10.077600484548203	0.45286176709163395	0.873015873015874
ID478365	478365	4	0.910179078578949	51.56810743699422	45.27179902406183	0.0	94.0	94	1.0716071993828602	1		20990.386842105247	20503.0	15636.0	28571.0	7976347.0	2767.583800960853	-0.9798551413405299	-737.8147094322264	-0.014883211868371458	-0.007301571613919801	1.048831356826174	1.0227676008559934	-0.17827581320084332	1.0254835565267877	3.6076227588675325	11.123618304218557	0.3663859624221199	0.8461538461538459
ID520092	520092	4	0.9379775524139404	50.52407779883132	46.88475701080918	0.0	266.0	266	1.5451414182672738	1		19969.03286978508	20019.0	14064.0	26100.0	1.5795505E7	2251.1516369603128	-0.9810420530311975	-918.0759222461868	-0.00824363507115898	-0.005453034473228943	1.6276447749963998	1.4824111836888043	-0.3585692607526672	1.0979711924097868	7.5004330876059955	10.784217104645192	0.8104364402582928	0.9627821842586946
ID520348	520348	4	0.9307549595832825	51.196847652040304	47.01298291398218	0.0	267.0	267	1.5279097341628056	1		20007.90803108809	20165.0	14433.0	26018.0	1.5446105E7	2249.091034286098	-0.9810038841539483	-918.8202567303307	0.0067975976835382744	-2.681138646020819E-4	1.5783925632370863	1.4911600319424874	-0.021772164151067967	1.0584997783108254	7.334073671847945	10.759949456607721	0.7960395941767172	0.9495384615384618
ID488614	488614	4	0.9139518141746521	51.22336623726883	46.8844731618947	0.0	135.0	135	1.5539290232558887	1		19840.772215269073	19934.0	14970.0	25958.0	1.5852777E7	2219.6890089424755	-0.9810611724097631	-926.060654407423	-0.005499478612361786	0.004281482953923466	1.5918984053132663	1.541278725071952	0.5535066257188979	1.0328426516358689	7.585989358567285	10.572610978599997	0.8528204150743945	0.9672727272727275
ID519846	519846	4	0.90096515417099	50.010923981166805	46.66279168508396	0.0	265.0	265	1.5279097341628056	1		19966.86363636364	20100.0	14913.0	26240.0	1.5374485E7	2177.712189569719	-0.9811203950095302	-952.9470406836487	-0.010841179671026201	0.010960062949887899	1.637502486783613	1.4514699983779757	-0.4397240011864575	1.1281683318384323	7.334073671847946	10.582718482985573	0.822925737762031	0.958385093167702
ID458917	458917	4	0.9598048329353333	48.56975498763958	45.69224341000002	0.0	15.0	15	1.5358110653737858	1		19976.607188703463	20050.0	13536.0	27615.0	1.5561777E7	2440.401878542024	-0.9811089816256844	-850.2609937930755	-0.00790462985035147	-0.004068363635549474	1.68622854710628	1.4358129312998178	2.7200993297602176	1.1744068536698336	7.410123690480198	10.429357660744243	0.8560915272111312	0.9725514660012478
ID524718	524718	4	0.9650229811668396	50.34311783578899	49.69917327760845	0.0	285.0	285	1.552955078300757	1		20183.131744040165	20219.0	14234.0	27149.0	1.6085956E7	2430.152198422165	-0.980929107406642	-854.3811896360137	0.023410278369964455	-0.032116555911758916	1.566430170121588	1.449439606287486	0.26974785507472854	1.0807143418232894	7.576483106238252	16.34496413184539	0.3563769276691752	0.9208549971114965
ID478124	478124	4	0.9473095536231995	51.43555094370962	46.767196205169405	0.0	93.0	93	1.1273386007287955	1		20899.55131264917	20225.0	15550.0	30237.0	8756912.0	3503.2587842183184	-0.9799306778282676	-582.5824367327763	0.005124498450860223	-0.023338998541790376	1.2390694852569861	1.03047359152602	-0.22516004321146715	1.2024272096309214	3.9926259781933107	8.998499992710018	0.6196240284247182	0.9220636663007691
ID492972	492972	4	0.9331863522529602	51.68836192978985	46.96664061346556	0.0	153.0	153	1.5422010894025262	1		19859.14720812182	19946.0	13908.0	26721.0	1.5649008E7	2308.186286914513	-0.9810411038972858	-890.4179196100157	0.004802110444780774	0.0050611435390428864	1.6004761905539437	1.5263799073817688	-0.3726415456525122	1.0485438014571837	7.471914330618907	11.0801491522695	0.7648046763360135	0.9661954517516906
ID488375	488375	4	0.9311051368713379	51.80772656588388	46.875346651322495	0.0	134.0	134	1.553442127106303	1		19818.986198243398	19925.0	14268.0	26673.0	1.5795732E7	2269.351211395791	-0.9810178526423787	-902.6955206680942	0.008380544271585353	-0.010921054403473763	1.6034252953929906	1.5385129703141132	-0.1824563875829089	1.0421916008063452	7.581236232402769	10.454101198802265	0.8717189634884142	0.9654963680387408
ID492720	492720	4	0.9621304869651794	51.95820308619035	46.96074345760827	0.0	152.0	152	1.5490531749531897	1		19847.314393939385	19959.0	13727.0	26291.0	1.5719073E7	2297.577974095588	-0.9810883856327568	-896.2744510616003	0.007079944067090362	0.010297719246958114	1.6215505550145488	1.495423259826237	-0.19455502883056183	1.0843422050309472	7.538458096922127	10.641514447952337	0.8365376868180149	0.9664838513101776
ID458682	458682	4	0.9640254378318787	48.582540384416305	45.67900543552393	0.0	14.0	14	1.5367958753918658	1		20000.158770806644	20068.0	13605.0	27558.0	1.5620124E7	2452.3526156902058	-0.98103351333882	-843.6794611746491	0.005601630558575396	0.0054802213302239215	1.6902007883623165	1.4224527357005132	-0.3598548971006717	1.1882298412747934	7.419629942809229	10.434619453282956	0.8563255042400448	0.9641754169240275
ID477882	477882	4	0.9227713942527771	51.29476569026745	47.4249605852463	0.0	92.0	92	1.4460015425129855	1		20345.661360347305	20111.0	15140.0	29250.0	1.4058852E7	2726.055608000434	-0.9807247107403622	-759.4746994505617	0.029292728159214663	-0.06457247453232325	1.5151074831902887	1.3181551086060825	-0.40971446206332707	1.1494151737518041	6.5688203593608945	15.829117805550679	0.3294456872891846	0.845259938837921
ID492473	492473	4	0.888251006603241	50.487781638030604	46.83921424547443	0.0	151.0	151	1.4729544281711608	1		19882.605555555525	19881.0	15243.0	26216.0	1.4315476E7	2158.318989282218	-0.9810024641438836	-951.3941706197724	0.06908127228532189	-0.06478837687371966	1.4059093223233448	1.3552976430115133	-0.2448164620490914	1.0373435898548238	6.815982919915712	17.812564545025136	0.26995131998442895	0.8968105065666035
ID519609	519609	4	0.922112762928009	50.97788228712685	46.90991995429199	0.0	264.0	264	1.535811065373786	1		19969.844473007717	20105.0	14622.0	26585.0	1.5536539E7	2175.8592125812183	-0.9811576923942604	-955.8254955205045	-0.018057479413512222	0.012354611417779708	1.6502111691881185	1.4638570953652466	-0.2888377649093624	1.1273034604353744	7.410123690480199	10.331936139367238	0.8723120965662793	0.9641311069882498
ID524471	524471	4	0.892144501209259	49.90473910010396	49.34253203690469	0.0	284.0	284	1.2651952960922668	1		20625.507547169804	20398.0	15340.0	26170.0	1.0931519E7	2215.222052506004	-0.9802763941371798	-925.5067766211208	-0.06184059060265462	-0.1007215052119888	1.2745927998109408	1.194644562035551	0.7153763031796593	1.0669221962046738	5.028807482057754	20.77667135621036	0.1463938840622857	0.6641556811048334
ID458432	458432	4	0.9875950217247009	48.55564033245046	45.659118956605575	0.0	13.0	13	1.58716418043618	1		20012.233453670273	20005.0	13186.0	27995.0	1.6630166E7	2688.649784465432	-0.9811236001936527	-773.7414721322618	-7.462538883897132E-4	0.003506858783685912	1.6261847396416769	1.574546167898345	0.1905762225761072	1.0327958447939685	7.913955063918876	10.455212812660351	0.9097827322958032	0.9794117647058823
ID514511	514511	4	0.9224720597267151	51.42973389688365	46.25051737648246	0.0	243.0	243	1.218906740309626	1		20325.912244897943	20088.0	15160.0	27181.0	9959697.0	3047.013455904527	-0.9807106611796209	-678.3115695853487	0.003927525921548084	-0.031650028044360484	1.309407030442606	1.1873978781925634	0.9314056215145025	1.1027533857781209	4.667569893554555	8.402964829741244	0.830683534817903	0.9424184261036467
ID524237	524237	4	0.9330660700798035	50.95625991321636	49.171766302545336	0.0	283.0	283	1.01505199866338	1		21488.82647058823	21104.0	17290.0	26603.0	7306201.0	2232.4263733820158	-0.9797082613014683	-929.4864413572044	-0.05134775684033767	0.04892254001615793	1.1780228808938014	0.8914642760017182	0.508202122951091	1.3214470984494402	3.236878918035283	9.487463486818756	0.451893488100913	0.7677564825253671
ID499146	499146	4	0.9620094895362854	51.375333600211256	47.827321943634544	0.0	179.0	179	1.5578187140051158	1		20103.688279301743	20227.0	14284.0	26977.0	1.6123158E7	2295.6225455196036	-0.9810094022671634	-904.7733318217034	0.02378336873332444	0.010531024037371562	1.6364295142817291	1.529541631583908	0.059981776076351245	1.0698822970821225	7.624014367883411	10.211647783440938	0.9187596558208656	0.9798411728772151
ID501960	501960	4	0.9091560244560242	51.002838880900725	48.13032102201473	0.0	191.0	191	1.0393548347841477	1		21807.701408450695	21358.0	16926.0	28586.0	7741734.0	2719.97300914517	-0.9795865001235965	-769.4858078560917	-0.010157666590625287	0.043933923624094276	1.1450004180416857	0.9349454471727574	0.30824801782863154	1.2246708313347343	3.3937320814643077	10.006195522327777	0.42594100212210717	0.8076923076923075
ID458194	458194	4	0.9837832450866699	48.54588911579775	45.66773524904385	0.0	12.0	12	1.566535206299734	1		20033.89162561576	20052.0	13376.0	27840.0	1.626752E7	2689.066098380396	-0.9809974564698746	-769.2189656610257	0.0019355647527567613	9.173111026593374E-4	1.6369143262835881	1.5151553693100415	-0.09116045875465591	1.0803607071854235	7.709570638844697	10.442322483203023	0.8884763128469384	0.9765201685731488
ID492243	492243	4	0.9228378534317017	51.28283961548078	46.26367233396632	0.0	150.0	150	1.5363035492938903	1		19835.618251928	19968.0	14580.0	26063.0	1.5432111E7	2175.4281992793613	-0.9811329396325458	-948.3193250679781	-3.553428063896762E-4	-0.00949912175136821	1.6167548644727359	1.4903248877456308	-0.6056973764051239	1.084833835740576	7.414876816644707	10.799877776749339	0.7988700202369936	0.9623689080814308
ID506066	506066	4	0.9223657250404358	51.34879155116064	47.530018163755784	0.0	208.0	208	1.035709243633058	1		21365.4604519774	21020.0	17229.0	27255.0	7563373.0	2352.629541999254	-0.9796787582100962	-875.6330689423232	-0.055372388330799445	0.03079433399472439	1.1183591738853431	0.9780782354252235	0.055777938312305375	1.1434250690581331	3.3699664506417264	9.188806786126195	0.5015534267714572	0.8112128146453087
ID457695	457695	4	0.9683470726013184	48.546755946977584	45.64444309144449	0.0	10.0	10	1.536303549293891	1		20020.18286445013	20078.0	13559.0	27647.0	1.5655783E7	2470.806772307871	-0.9810071078965378	-837.0286158255356	0.004667605401381449	0.001633450217357106	1.6515343498942494	1.4682055114151735	-0.19977823639456058	1.124865924459287	7.414876816644714	10.210645828091604	0.8937321478681305	0.9683426443202983
ID501726	501726	4	0.9156479239463806	50.591169990519795	47.37198856168742	0.0	190.0	190	1.0680716991508343	1		21155.268617021273	20945.0	15924.0	27011.0	7954381.0	2621.6261090499697	-0.9801678606374914	-797.6432211313963	-0.026814089934381845	0.03622614050508947	1.1813095122038386	0.9713563922546747	0.018058414207509754	1.21614427168367	3.583857128044936	10.318965205234251	0.422949246837576	0.8222464558342422
ID514270	514270	4	0.9857274889945984	51.202828933260015	47.03564693638359	0.0	242.0	242	1.5099805766980787	1		20138.572944297084	20203.0	13353.0	26485.0	1.5184484E7	2467.29128388454	-0.9810104806609136	-843.3307550439426	-0.006706319257079952	-0.001600508979469221	1.5513422766136509	1.4760621623877954	-0.2710011031165742	1.0510006395015752	7.162961129925374	11.86977838211557	0.6388769766300164	0.9366065879428219
ID457948	457948	4	0.9766677618026733	48.568563393014664	45.63582193343016	0.0	11.0	11	1.5288996336732983	1		20062.534282018125	20149.0	13754.0	27618.0	1.5508339E7	2417.192442390801	-0.9809478573431919	-854.6861335113838	6.551012962604321E-4	-0.004223403563143239	1.651727072662743	1.4337002504913583	-0.43869393873600404	1.1520728074760833	7.343579924176983	10.267960684196144	0.8752846166969342	0.9662288930581617
ID509404	509404	4	0.9152131676673889	50.927598978009385	47.926614146216274	0.0	222.0	222	1.5446517521423906	1		20022.36294416243	20097.0	15172.0	25926.0	1.5777622E7	2171.6769225430226	-0.9810570166062762	-954.9837431525785	-0.005964957716909463	0.002068585937059969	1.5716510758683326	1.5395225276841253	0.2774473508258226	1.020869164046945	7.495679961441478	10.705903921920378	0.8218152885327914	0.969268592501537
ID523996	523996	4	0.9206840395927429	50.90578169164573	48.918154169720246	0.0	282.0	282	1.551493014510467	1		20137.39798488666	20227.0	14838.0	27070.0	1.5989094E7	2238.81604402575	-0.9810581728995253	-931.725175602796	-0.0015063153577376345	0.004575909026233507	1.5984398264992892	1.5151575001095305	-0.2581173894490642	1.0549661182971	7.562223727744698	10.251740420352998	0.9041993357350028	0.9748774509803925
ID519128	519128	4	0.9743784666061401	50.274983894054614	48.012718985883964	0.0	262.0	262	1.5422010894025255	1		20025.965517241388	20174.0	13477.0	25917.0	1.5680331E7	2390.4311958051576	-0.9810406228609274	-866.9821124300144	0.007035220388536335	0.005351478869919584	1.6128156837342464	1.5129393284154795	0.15695104480536728	1.066014778942503	7.471914330618898	10.314496804856136	0.8825628782989022	0.96619545175169
ID471015	471015	4	0.9233726859092712	50.14489132190086	48.50919893911803	0.0	64.0	64	1.5239437061000323	1		19956.100653594764	19988.0	14089.0	26734.0	1.5266417E7	2273.5791965296135	-0.9810901530299146	-910.7863164115914	-0.015841870783833308	-0.031554278825810675	1.6039126997549762	1.5027445393056125	1.6942144475408765	1.0673222612381685	7.29604866253182	10.15827276960606	0.8885008453620383	0.9721342621912601
ID498918	498918	4	0.9139294624328613	51.63789526889274	47.1283660145835	0.0	178.0	178	1.5229505852998033	1		20056.736979166668	20169.0	14614.0	26551.0	1.5403574E7	2177.5937064905615	-0.9810676246645174	-954.5688554872629	0.028029877525143618	-0.01203862553741075	1.5694625112006428	1.5346415575756571	2.7094550011453036	1.0226899587418927	7.286542410202788	10.245812819149467	0.8722450751951104	0.9623352165725049
ID518883	518883	4	0.9520359039306641	50.25374996413536	47.36424806218377	0.0	261.0	261	1.5631512349217649	1		19968.8635235732	20061.0	14299.0	27089.0	1.6094904E7	2408.6283220483397	-0.9810615542270885	-858.9452412556677	-0.002520599277059676	-0.004948289938579471	1.5926762884675503	1.5490149166415699	-1.25002597190104	1.02818654059229	7.676298755693081	10.688549608462122	0.8443532479456322	0.9607376561570492
ID523746	523746	4	0.9216400980949402	50.41148387939195	48.497478268582185	0.0	281.0	281	1.5466094864542688	1		20121.275600505684	20181.0	15056.0	26345.0	1.5915929E7	2265.0811939282557	-0.9810649023932839	-920.5172299541322	-0.003168895024557916	2.0253758141823485E-4	1.5773475882577102	1.546591867836884	0.10691815194976757	1.0198861257843301	7.51469246609955	10.757865465454776	0.8159599796122338	0.971130221130222
ID509153	509153	4	0.9227650761604309	51.48545775158796	47.71430961707052	0.0	221.0	221	0.9708648058204392	1		21514.76848874597	21367.0	17866.0	25980.0	6691093.0	2099.1666467305	-0.9794742167044395	-978.167038798707	-0.018524142479231336	0.04039021356723121	1.0923368517453755	0.8327020840392514	0.3400583468001111	1.3117979078984576	2.9611976004933718	8.99544712006205	0.45986646765894873	0.8122555410691011
ID492000	492000	4	0.9025378227233887	51.78454943549402	45.70329952890425	0.0	149.0	149	1.501943364188662	1		19806.64209115283	19988.0	14812.0	25811.0	1.4775755E7	2091.228121052232	-0.9811190858259811	-984.3241610160726	0.0032186532733038263	0.0101738619561404	1.5737771921743302	1.4677092953935253	-0.6889350723121176	1.0722676466747905	7.086911111293123	10.196414971684451	0.856587723064522	0.9700715679895898
ID495597	495597	4	0.911835789680481	51.800979259690955	46.20907633308901	0.0	164.0	164	1.1022307108317748	1		20569.211442786083	20300.0	15116.0	27993.0	8268823.0	2978.9450144423163	-0.9806149597724888	-698.5813046672431	-0.03774545759035853	0.003492802501112417	1.098029488676288	1.0191663716884514	0.4920631245147466	1.0773800227112913	3.8167603101062175	11.45678180596367	0.36540919145547796	0.7942631058358064
ID457448	457448	4	0.9789034724235535	48.488096564790695	45.667827469307866	0.0	9.0	9	1.5558750841602857	1		20013.23250000001	20085.0	13288.0	28134.0	1.6010586E7	2603.9129025274024	-0.9810815022262045	-797.148479452143	0.0014451335730256947	-0.005668099335473026	1.655247974492679	1.4944150614855822	3.0035980404481997	1.1076226526030957	7.605001863225347	10.482559863681216	0.8697100453817681	0.9762050030506407
ID470761	470761	4	0.8921747207641602	49.962884488125354	48.89556066482674	0.0	63.0	63	1.3817975304423677	1		20100.329113924035	20154.0	14231.0	25701.0	1.2703408E7	2268.9645681762313	-0.980671069779806	-898.9199012979328	-0.02576598389652424	-0.025539650528505087	1.3603198048963239	1.2167669504656764	-1.1153622430681165	1.1179789230597588	5.998445219618997	18.039274290271514	0.23163833617100987	0.78727386150967
ID505833	505833	4	0.9243621230125427	50.806874393239006	47.71187059880048	0.0	207.0	207	1.4882821503069759	1		20080.8763586957	20112.0	13828.0	25960.0	1.4779525E7	2170.8735981742125	-0.9810395055872748	-957.2270429991084	0.009375665819968	0.012665873497638015	1.6370102270995235	1.3624174821570787	2.578368379923943	1.2015481660641123	6.958576704851178	10.295815904123895	0.82491413600442	0.9650626235992088
ID495095	495095	4	0.9064843058586121	51.53598273923325	47.09339488418976	0.0	162.0	162	1.1400169711954289	1		20236.874418604653	20083.0	15208.0	25786.0	8701856.0	2544.280712336378	-0.9804624131063904	-798.3042352911546	-0.027411164886746	0.01191883029884629	1.2262061406140696	1.0506687341592231	-0.11855757755133375	1.167072075857779	4.082935375319112	9.39535789463806	0.5812402937389061	0.9266450916936342
ID495347	495347	4	0.9217571020126343	51.754447278428	46.26036893550046	0.0	163.0	163	1.5288996336732965	1		20068.705958549246	19969.0	14723.0	28329.0	1.5493041E7	2498.6099726445796	-0.9809024927250051	-825.0875814561887	0.08876522352415375	-0.06728853265032582	1.4814889009256558	1.3937699308242593	0.11816805992575874	1.062936477650598	7.343579924176965	18.524985902735562	0.2689068823415632	0.8833619210977705
ID514035	514035	4	0.9375687837600708	50.660802821530204	47.30792725116039	0.0	241.0	241	1.5392551438483713	1		20084.39591315454	20175.0	13877.0	26929.0	1.5726082E7	2354.1843666779037	-0.9811259059676964	-886.9659069262153	0.019243414020866174	-0.009485941799040273	1.606983582199995	1.5191672137931909	0.0252904863864718	1.0578055974414668	7.443395573631801	10.537492941195909	0.8423767477724041	0.9720670391061452
ID457212	457212	4	0.9630357623100281	48.50912049194641	45.65628151642034	0.0	8.0	8	1.5279097341628058	1		20032.72703751617	20113.0	13461.0	27984.0	1.5485298E7	2485.4132446413205	-0.9810666266087559	-835.2990034956781	-0.009902011179825984	0.008623801286689598	1.658639596196454	1.4321624737491756	-0.37134932284335603	1.1581364730597898	7.334073671847947	10.224302169601792	0.8816328826560532	0.9680050188205772
ID505594	505594	4	0.9315177202224731	51.050270706302534	46.97803619761365	0.0	206.0	206	1.5684656262635552	1		20056.006142506125	20148.0	14300.0	26796.0	1.6325589E7	2278.9870888738565	-0.9810880347942027	-913.0696427023532	0.002463942929489056	0.007329741706562408	1.6316050558311346	1.5245936803273947	2.8295548558187953	1.0701900951608037	7.728583143502759	10.875840086635375	0.821077442355959	0.9690107270560191
ID491769	491769	4	0.9319276213645935	51.796476125284904	46.000925964781054	0.0	148.0	148	1.3378490267251864	1		20057.038917089663	20136.0	14288.0	26101.0	1.185371E7	2309.730560302383	-0.9805692916174876	-876.4459665478302	-0.032795916986054	-0.042774455245842065	1.3561837228730376	1.2011477942172601	-0.6080496981345788	1.1290731493677746	5.622948252622235	17.579842789630938	0.22863566478348474	0.7588197562540081
ID493574	493574	5	0.978395402431488	14.85953663041983	12.37055056602536	0.0	156.0	156	1.5461202852759843	1		20823.988607594936	20787.0	15040.0	27972.0	1.6450951E7	2443.2913995239937	-0.9809504752707526	-877.7717186851715	0.047080521325190625	0.009066944676231814	1.6261970389882694	1.4272130558760392	-1.2681492456084316	1.139421358495135	7.509939339935029	15.356239198603586	0.400199513560106	0.8972174900624645
ID507393	507393	5	0.9763249754905701	15.382485994524004	13.635266500828624	0.0	214.0	214	1.4636807509142955	1		20952.500000000022	20843.0	15368.0	28245.0	1.483437E7	2427.165989326935	-0.9809518507383229	-889.1218281413959	-0.01611718720819547	-0.04656807244648313	1.581644231270539	1.3820478926897148	2.2537780113505637	1.1444207104808601	6.730426648954428	13.005347980741043	0.5000443280973925	0.8773234200743492
ID512526	512526	5	0.9265006184577942	22.58276455090047	19.059173210169583	0.0	235.0	235	1.4989182989541787	1		20383.752688172066	20563.0	15213.0	25172.0	1.5165512E7	2145.6723030067933	-0.9812741224703193	-995.632143784732	0.0016303878620552719	-0.0016629857127434958	1.5993337387161404	1.4323623868346513	0.5175830604250446	1.1165706063047882	7.058392354306023	10.219551914892278	0.8492820622471965	0.9617875647668392
ID526340	526340	5	0.9211055040359497	21.952963647243372	19.662161201265747	0.0	292.0	292	1.518473503828438	1		20485.429133858248	20538.0	14994.0	28581.0	1.5609897E7	2325.592941975246	-0.9811672775888101	-917.849153699395	-0.01820160223730105	-0.01846606463188508	1.6021584921784928	1.4246055864291383	-0.8286568605930085	1.1246330264606093	7.243764274722141	12.569114553024464	0.576188789770758	0.9219600725952817
ID459786	459786	5	0.9430398344993591	14.021864869337188	9.589503544382417	0.0	19.0	19	1.13001955243568	1		21822.834123222747	20770.0	16553.0	31361.0	9209236.0	3573.8356130419056	-0.9799038759481913	-595.4944902436499	0.0034647724486887113	-0.007215039958945234	1.166276622533933	1.0871809278218554	1.4447356539744631	1.0727530190127086	4.011638482851371	9.49765740585112	0.5588543721900198	0.8755186721991703
ID466440	466440	5	0.9283442497253418	13.056927700102689	9.42198621708646	0.0	46.0	46	0.9809419161247688	1		23576.93670886078	22421.0	18020.0	33034.0	7450312.0	3615.426693180114	-0.9782458018079055	-586.4928542239393	-0.0011984427470129915	0.003984478770309197	1.015847219445405	0.9632717009153892	1.7527482179951999	1.0545801547788165	3.0229882406320736	7.690160557061545	0.6423555893268078	0.9059829059829061
ID455190	455190	5	0.978092610836029	13.92698886416156	10.609061506414585	0.0	0.0	0	1.5059673321881546	1		21106.384820239688	21140.0	14832.0	28633.0	1.5850895E7	2449.452436167984	-0.9810802864162388	-893.6445862853648	0.033235945270627794	0.005176536712436359	1.6003719113635297	1.3775759127740375	1.3228595674348975	1.1617304690968688	7.124936120609244	14.383737333238537	0.43276023873978964	0.9168195718654436
ID488980	488980	5	0.9624532461166382	12.648298103225478	12.048836119271428	0.0	137.0	137	1.5819126076135697	1		20676.91556091678	20594.0	15373.0	30677.0	1.7141163E7	2482.8519521979015	-0.9810439505589902	-861.9966084334291	0.007641868609953786	0.00462679102419259	1.6991015950896124	1.4908737623483368	-0.520447205168161	1.1396683193440116	7.861670676109197	12.901327867561745	0.5935480557938609	0.9163434903047089
ID506899	506899	5	0.9732632637023926	13.933555077646965	13.82093279022219	0.0	212.0	212	1.51298352413241	1		20870.771883289133	20855.0	14702.0	27446.0	1.5736562E7	2494.80447507944	-0.9810701815023499	-867.1328092072117	0.0442693840241708	-0.015351746936061375	1.5887514551897441	1.433272135135341	-0.9732488666781677	1.1084785758705353	7.191479886912466	14.029304629148783	0.45915132633523886	0.8973902728351127
ID459282	459282	5	0.9599496126174927	12.795247222497988	10.91370120323855	0.0	17.0	17	1.5044596054638937	1		21172.231999999993	20954.0	15965.0	33335.0	1.5879174E7	3066.240853031782	-0.9807409804343453	-703.2512659240837	0.08702935695958713	-0.010881632725197996	1.5211446735202303	1.3909305455263654	0.5902912008896091	1.093616556493544	7.110676742115695	21.544088098162934	0.19251499706543768	0.8073394495412843
ID503312	503312	5	0.9544499516487122	12.95348361504306	13.28793327090405	0.0	197.0	197	1.5353184234796757	1		21013.256739409495	20967.0	15308.0	30326.0	1.6369327E7	2521.5575089140993	-0.9809800988713239	-859.6198328503432	-0.00786583078723283	0.017817562194011302	1.5227293775428825	1.3316760671273047	-0.5042627342693654	1.1434683066939233	7.405370564315677	14.646250223144843	0.4338141967715473	0.8938611589214
ID493095	493095	5	0.976494312286377	13.104012402583704	12.242276416622401	0.0	154.0	154	1.5089782662147828	1		20780.644946808527	20704.0	15891.0	28137.0	1.5627045E7	2408.894135005282	-0.9809676209529249	-889.2684774950689	0.04404234421161957	-0.06402879821420199	1.4786717137088081	1.3899837446857106	0.1548647489667763	1.0638050404273978	7.153454877596336	15.946318865327218	0.35351253511224723	0.8963668850506251
ID525864	525864	5	0.9242681860923767	21.608417674689335	19.14133378304318	0.0	290.0	290	1.5689478601339082	1		20583.951100244514	20609.0	14941.0	29461.0	1.6837672E7	2325.1226887632665	-0.9810211822999048	-915.2128172956402	0.014628258232820572	0.0023986178673808234	1.7012136343601947	1.5042250142737925	-0.7846074740381164	1.130956883589324	7.733336269667271	10.74829827421546	0.8411962717135405	0.9644339063426199
ID497189	497189	5	0.9751759171485901	14.492050806753221	13.088983140930692	0.0	171.0	171	1.5809559019877422	1		20894.48789346248	20723.0	14903.0	30071.0	1.7258847E7	2555.7875793505114	-0.9810298585429851	-845.5681737282733	0.021256701994424327	0.004778443063015427	1.6766975677741707	1.480308516923317	-0.6240066864857557	1.1326676490783354	7.852164423780168	13.362256988814975	0.5526365555711854	0.9223897264098269
ID521251	521251	5	0.9074245095252991	21.848154941499775	18.759673019536553	0.0	271.0	271	1.3429284127404284	1		20444.41541038528	20613.0	15576.0	24983.0	1.2205316E7	2056.0567936110297	-0.9809411512400248	-1023.5660574764282	0.03338369836776942	-0.07464360413304388	1.3011557699152867	1.241053286712053	0.14695431814915527	1.0484286080595817	5.665726388102877	17.60724404211277	0.22965858997982325	0.7806155861165681
ID511521	511521	5	0.8911707997322083	21.091929803082486	17.61916012179355	0.0	231.0	231	1.522453781964027	1		20554.16688396352	20800.0	15653.0	26124.0	1.5765046E7	2071.668526541525	-0.9809982928265648	-1024.4369544614058	0.017545429919996004	-0.0382651571368837	1.6532534035577648	1.4420069596013172	-1.321422715029842	1.146494746471163	7.28178928403827	10.91483360496975	0.768092868378116	0.9598997493734339
ID516142	516142	5	0.9183056354522705	22.239309933310157	18.031247248510294	0.0	250.0	250	1.5124834469334474	1		20124.944444444427	20204.0	14884.0	28603.0	1.5214458E7	2372.94033204083	-0.981423691886328	-896.1382191524743	-0.024986727740180646	0.003207284534554393	1.6104894113876995	1.4212480755159265	-0.7721991562792424	1.1331515160033385	7.18672676074795	11.450631516350326	0.6887825230027017	0.9327575570635411
ID465458	465458	5	0.8892713189125061	11.386254242196529	9.273865031264855	0.0	42.0	42	1.1525558852107942	1		21831.949886104783	21313.0	16711.0	31297.0	9584226.0	3263.7553113924882	-0.9800136459549631	-655.9994517439615	-0.005998037205785221	-0.003611155182999506	1.2080003835906492	1.10606720653731	-0.26827867103063924	1.0921582128562102	4.173244772444906	8.469904303062606	0.7310157179842875	0.9320594479830153
ID458813	458813	5	0.967942476272583	13.155608426263441	10.297797968984106	0.0	15.0	15	0.9939655339266472	1		23270.14110429448	22002.0	17778.0	33755.0	7586066.0	3760.5751399360765	-0.9780648789116563	-551.8262677766129	-0.009307399102152733	9.268056573229893E-5	1.0260993326447028	0.9801141519750297	-0.3187991681759604	1.0469181886385461	3.1037913854288424	7.555691642495393	0.6832095627271734	0.9069444444444444
ID506426	506426	5	0.988590657711029	13.267084958551248	13.43222386766965	0.0	210.0	210	1.5742426831183483	1		20839.656934306546	20642.0	15277.0	32657.0	1.7130198E7	2731.098370785645	-0.981061971343864	-790.578300792075	0.03378901417182888	0.02731304418548186	1.6689066436021875	1.4694381630491633	-0.5290954228434211	1.1357447258203206	7.7856206574769455	12.871105804875704	0.5905700015032779	0.9259468626342565
ID502841	502841	5	0.9606950283050537	13.075145044328217	13.112153245583043	0.0	195.0	195	1.5490531749531893	1		21018.118836915288	20905.0	15737.0	31496.0	1.6625332E7	2600.1529781746585	-0.9810093230331836	-835.1368113217235	-0.0010509837589037872	0.0023999743294541593	1.6308528177656987	1.409578581078841	-0.47048943984314856	1.1569790004311091	7.538458096922122	14.504311016217303	0.45029609587949604	0.8905109489051094
ID492600	492600	5	0.9597014784812927	12.747630508953149	12.303167296611672	0.0	152.0	152	1.468324910921637	1		20772.29691876752	20647.0	15817.0	27807.0	1.483142E7	2397.3333786241305	-0.9808634580024622	-888.2417400661153	0.02123710629623591	-0.11034151382574385	1.4560387773627994	1.3379484143607128	-0.03214073681710307	1.0882622691088666	6.773204784435068	16.32405977838259	0.31940941806175244	0.876383763837638
ID488515	488515	5	0.9501973390579224	12.456245232623832	12.852176684523796	0.0	135.0	135	1.550517539397052	1		20691.514465408804	20647.0	15442.0	30319.0	1.6449754E7	2474.6926238624155	-0.9809669100596475	-861.8785432475895	0.029723130685572915	0.0012222723801785136	1.5946150610556726	1.4372155792865866	-0.6530267972572854	1.1095169604599033	7.55271747541567	14.892139737653679	0.42795578160198094	0.8911946158160405
ID464962	464962	5	0.9163309931755066	11.79850108766258	8.583116215952472	0.0	40.0	40	1.454347941080483	1		21299.583931133446	21033.0	16913.0	29213.0	1.484581E7	2235.8280760902376	-0.9806345355552177	-964.81040163055	-0.04854735929403441	-0.05030242086528813	1.4762639914661662	1.38500421026596	-0.670801394100303	1.06589133846942	6.644870377993145	19.19637994652527	0.22659885091982027	0.7753743760399335
ID496717	496717	5	0.9885209798812866	14.259254455969995	13.014177542460716	0.0	169.0	169	1.5852565304914765	1		20876.468750000004	20690.0	15424.0	32934.0	1.7369222E7	2725.118676179615	-0.9810230952607197	-792.0552362654624	0.0026647411494955873	-0.030961793960554675	1.6766089098950478	1.4376452583503725	-0.7016568203408351	1.1662187873932646	7.894942559260809	14.71156251675254	0.458396439120789	0.9101369863013696
ID510539	510539	5	0.9389550089836121	20.192048933703067	16.461937857295453	0.0	227.0	227	1.4908214494581777	1		20859.093023255806	20823.0	15655.0	27088.0	1.5247997E7	2226.0559925001376	-0.9807973811945114	-957.2120768561051	0.044697337802713476	-0.02814426254419304	1.462644891705749	1.3951100525191236	1.5494385447268333	1.0484082521408824	6.982342335673774	17.145345546291964	0.2984822551970685	0.873365041617123
ID520776	520776	5	0.9063689708709717	21.840888646253568	18.858624318160228	0.0	269.0	269	1.5084768612279507	1		20287.99867021279	20511.0	15379.0	25220.0	1.5256575E7	2050.645545138367	-0.9812619299078554	-1036.1883262036579	0.006569157960287955	-9.43923723704413E-4	1.5471865051745743	1.505667704334319	-0.8726910429458157	1.0275750092272926	7.148701751431828	11.059278653897552	0.7344858622813534	0.9335816263190566
ID525383	525383	5	0.9592977166175842	22.83141388730671	19.781226091106014	0.0	288.0	288	1.5626672122333003	1		20598.965389369587	20673.0	14184.0	27232.0	1.6664563E7	2282.2528031993984	-0.9811171056986535	-937.9159898802382	0.11181786534751889	-0.1541146584544922	2.051868294760536	1.3200947949155823	2.415894184496135	1.5543340543901993	7.6715456295285644	13.781376065614303	0.5075835849775447	0.8272680676576115
ID496214	496214	5	0.9788999557495117	14.58393360471366	12.87212884956304	0.0	167.0	167	1.579998617066796	1		20858.492736077475	20768.0	14977.0	29183.0	1.7229115E7	2502.432545140322	-0.9808933367535122	-855.8299362115957	0.03093078343270925	6.593620515284747E-4	1.5870385101311586	1.5111329272985765	-0.9810045223202135	1.050230910505191	7.842658171451136	14.679374579509048	0.457359858660904	0.918196994991653
ID471643	471643	5	0.9486952424049377	11.890870978544056	11.401998408697017	0.0	67.0	67	1.377959957980461	1		21469.44338118023	21052.0	16861.0	30321.0	1.3461341E7	2289.1930190568146	-0.9803195654676999	-934.3322837108145	-0.11943923355237838	-0.033747499904281816	1.457538093175187	1.2893066465398826	-0.22829195517983958	1.1304821060891819	5.965173336467376	19.965769253625293	0.18804458711894625	0.7204362801377725
ID520295	520295	5	0.9128825068473816	21.92940000778009	18.97817196768321	0.0	267.0	267	1.4842102352883852	1		20279.626206896548	20436.0	15288.0	25881.0	1.4702729E7	2126.2877767445407	-0.9812719574705374	-999.4588084025291	-0.006027476258794393	0.0017995008124472303	1.54747029668572	1.4468771033774688	-0.7886230414132336	1.0695243521881954	6.920551695535059	10.366145101879324	0.8093120632070689	0.944228274967574
ID464486	464486	5	0.9789643883705139	13.010938633604349	8.475273497720263	0.0	38.0	38	1.4333908231139443	1		21072.97193500739	21223.0	15232.0	25980.0	1.4266402E7	2319.500808512573	-0.9809543718286774	-935.8683537323777	-0.02074850176042813	-0.0386707031236748	1.455876420037122	1.425248097756698	-1.1858661111164976	1.02148981803844	6.454745331412511	15.096003947365093	0.3559303114916354	0.8514106583072099
ID501860	501860	5	0.9684654474258423	13.348386262224023	13.180269200998998	0.0	191.0	191	1.5795197570415325	1		21051.837378640783	20922.0	15218.0	31357.0	1.7346714E7	2560.819790188973	-0.981053465147059	-851.3416244036683	0.013954293023454146	0.012524728566548354	1.696644634674946	1.4687661584116152	-0.562732776319926	1.1551495961139029	7.837905045286617	12.139889992089477	0.668313692612214	0.9417475728155338
ID519787	519787	5	0.9191357493400574	21.980642849547404	18.697539736953587	0.0	265.0	265	1.456427067147139	1		20242.4544159544	20418.0	15797.0	25791.0	1.4210203E7	2061.6211499951764	-0.9812141291241834	-1025.6915201631443	0.014539070604318707	0.005540665727854852	1.5143688226031313	1.4209359097172358	2.796057730986665	1.0657544877618643	6.663882882651208	10.874335711939999	0.7081605784732415	0.9278623428193251
ID457832	457832	5	0.9561432003974915	13.803385247462348	10.971749855944157	0.0	11.0	11	1.4259830690120594	1		21181.660179640712	21031.0	15357.0	27543.0	1.4149349E7	2561.8986674730063	-0.9808063814061734	-844.9956369745714	-0.021159331721743134	-0.04602003487490527	1.472844607745903	1.443097619930105	-1.0618051933321304	1.020613288668052	6.38820156510929	13.653541639987559	0.4306236091637772	0.8363410080896081
ID492137	492137	5	0.9602668285369873	12.379859890917082	12.251369375528855	0.0	150.0	150	1.4662626558155454	1		20729.572433192672	20768.0	15664.0	26845.0	1.4738726E7	2302.1461511894036	-0.9810041132883193	-930.0337444595286	0.05788676029550556	-0.0369462049367904	1.46331505480137	1.3787370376313972	0.7955426624859989	1.0613445601746319	6.754192279777006	15.957081493328777	0.33333150109532417	0.882608695652174
ID524902	524902	5	0.9914537668228149	24.141963184663265	18.933492849655977	0.0	286.0	286	1.4131937248468056	1		20819.898638426635	20580.0	13242.0	28215.0	1.3761953E7	2762.9524059031537	-0.9806608872574495	-764.2184380264923	0.00838065194887052	0.012918041266689209	1.5848750079461058	1.1351600889734612	-0.7750497617247017	1.3961687195850299	6.274126537160907	14.639094147713728	0.3679041863502689	0.8794137241838771
ID463989	463989	5	0.9885748624801636	13.698822845989023	9.41226210190723	0.0	36.0	36	1.4397099903691024	1		21338.3862973761	20861.0	16481.0	33308.0	1.4638133E7	3026.0237065254955	-0.9806166705074658	-713.4936895509297	-0.032231853515400005	-0.04565379497844399	1.4587483181978282	1.3603998092132183	1.212601635401084	1.0722938273870306	6.5117828453866995	18.24191756048924	0.24590581338282747	0.814022578728461
ID495733	495733	5	0.9682312607765198	14.55405515008902	12.912288748210253	0.0	165.0	165	1.5431818215139865	1		20824.75159235668	20637.0	15412.0	29437.0	1.634743E7	2554.758211871154	-0.9810692542921606	-844.874038742356	0.04625839671074528	-0.007791827619450629	1.5792755842327046	1.464462012253103	-0.7208157753205581	1.0783998294383608	7.481420582947932	13.95337221579817	0.4828759495836939	0.9077277970011534
ID527999	527999	5	0.9276196956634521	21.73068835754735	18.622992766880884	0.0	299.0	299	1.518473503828438	1		20570.853018372716	20759.0	15181.0	26172.0	1.567499E7	2130.683685855219	-0.9810719926893503	-1000.8276587061099	-0.01988857778527537	0.005080271179713402	1.600593261525059	1.4744648145351333	-0.8952992693154431	1.085541849318182	7.243764274722141	10.35610498764452	0.8487529251533386	0.9663918833227645
ID470655	470655	5	0.9518623948097229	12.48436796769121	12.838032394576755	0.0	63.0	63	1.1982511126527604	1		21022.836864406774	20729.0	15968.0	27951.0	9922779.0	2750.160552131867	-0.9807415925295503	-778.5696856986439	0.011475384599066869	0.005758942182365986	1.2845925334838664	1.1522289852431549	2.664961575258973	1.1148760792654238	4.510716730125531	8.47532102270807	0.7891200977241075	0.9386745796241348
ID476798	476798	5	0.9900507926940918	8.828064424234189	11.00168960178788	0.0	88.0	88	1.4600584136458126	1		21164.48510638297	21244.0	14909.0	26207.0	1.4920962E7	2406.9606383024893	-0.980582014558979	-888.0725921692976	-0.07073024680225412	-0.03087204608695042	1.6144774736382312	1.377257095165102	2.5143593741934724	1.172241173638457	6.69715476580282	14.26503532899442	0.41357520731453556	0.8121037463976947
ID471162	471162	5	0.9593814611434937	12.447244365782174	13.754004133998917	0.0	65.0	65	1.4169358747965621	1		20727.879699248122	20826.0	14893.0	26399.0	1.378404E7	2209.283513980152	-0.9808124646097651	-959.1802014454811	-0.03210866415333981	-0.024796745964729534	1.4117049444765633	1.3368405361355402	-0.4816967445646946	1.0560010011047665	6.307398420312519	17.276746436663167	0.2655438272114599	0.8181257706535141
ID501380	501380	5	0.9738107323646545	13.289836284089592	13.155288942504665	0.0	189.0	189	1.6042309526385665	1		21040.330199765005	20886.0	15668.0	32074.0	1.7905321E7	2573.2157757341106	-0.9810149884525146	-845.0280374006458	0.021120883939912488	0.008393740960729928	1.722073712542452	1.5057125983503303	2.45562084405179	1.1436935006249986	8.085067605841441	12.529071234717408	0.6472257133902695	0.9310344827586206
ID457344	457344	5	0.9805755019187927	13.973193563833957	10.894302303683403	0.0	9.0	9	1.4517448462050135	1		21140.103448275866	21127.0	14777.0	28326.0	1.4713512E7	2506.971422458594	-0.9808395764833154	-863.3374838380374	-0.03667167090636356	-0.014763472259929042	1.511650595648793	1.4199739194797076	1.3252190088858067	1.064562225341911	6.621104747170563	16.30357559319026	0.3130218109350148	0.8296605122096481
ID514689	514689	5	0.9764272570610046	23.104931494426495	18.028924063277163	0.0	244.0	244	1.5274145438292157	1		20708.18863049095	20656.0	15746.0	28757.0	1.6028138E7	2545.908207468162	-0.9807895545060037	-830.5537862633746	0.04175514677431806	-0.19823107549956567	1.777621131021949	1.3878541636585144	-1.185843773657855	1.280841443985708	7.32932054568343	23.410556136044065	0.16805448922247226	0.6832077979618969
ID495244	495244	5	0.9619587063789368	14.45526622341462	12.967841379458452	0.0	163.0	163	1.568465626263555	1		20771.23587223587	20633.0	14712.0	30932.0	1.6907786E7	2645.9440070517935	-0.9810672152147378	-813.5719156742559	0.02390524183347634	0.0045183850225388985	1.6839258274611906	1.4508910273010103	-0.6453934186303139	1.1606149571368418	7.728583143502758	13.607070954272114	0.5245422183012776	0.9063545150501671
ID524419	524419	5	0.9701074361801147	23.697135681480667	19.360854397753698	0.0	284.0	284	1.446001542512985	1		20950.09130434784	20461.0	15446.0	31119.0	1.4455563E7	2966.2851590452133	-0.9803626123353306	-705.1898350171972	0.01887741849714461	-0.02050232091682887	1.5522716695529752	1.2505120208850886	-0.4637650046314952	1.2413088747873906	6.56882035936089	16.915775376907753	0.2884784859843633	0.8320288982540633
ID498827	498827	5	0.9791480302810669	13.975417882328196	13.161272457997404	0.0	178.0	178	1.5938229745921817	1		20968.03694874852	20823.0	15072.0	32294.0	1.7592183E7	2708.3130571590623	-0.9809261935884253	-796.3204457467191	0.030926244950803292	0.00488387384366335	1.7108861305363778	1.4785550206496818	-0.6429175231813279	1.1571338953518342	7.980498830222096	13.192583225442345	0.5762092384166119	0.9260893546607832
ID470153	470153	5	0.9190685749053955	11.194210308488838	13.153025248236652	0.0	61.0	61	1.4806381236465902	1		20764.849655172417	20745.0	14849.0	27135.0	1.5054516E7	2303.4915153016887	-0.9809185904114535	-926.8184726618222	-0.0034289582082826964	0.003863952379703051	1.65231298812	1.2868451604075735	-0.6737338862875684	1.2840029546341647	6.887279812383451	13.084968504721756	0.5054896041395557	0.8983261004339737
ID487560	487560	5	0.9885429739952087	11.90316478360939	12.666110042164531	0.0	131.0	131	1.601871441209132	1		20680.82408500591	20545.0	15518.0	33069.0	1.7516658E7	2772.443693572361	-0.9809700672653119	-769.0482779218017	0.04070452027619071	-0.023115278074964683	1.65991408539956	1.5407371173786935	-0.5735387381348509	1.0773506178806325	8.061301975018862	13.717886094718562	0.5383201908401425	0.9222403480152253
ID491656	491656	5	0.9705700278282166	12.448043944913179	12.185286610917348	0.0	148.0	148	1.4750073273251252	1		20774.01250000001	20712.0	16196.0	27612.0	1.4957289E7	2354.379473447212	-0.9809428216805759	-908.3621243088338	0.011394504342273943	-0.06825892406250303	1.488962412310247	1.341783487872886	0.06051497353959201	1.1096890264096795	6.834995424573776	17.636565715347253	0.27613410575955566	0.87522824102252
ID475799	475799	5	0.9603143930435181	8.875644091381629	10.971515404367304	0.0	84.0	84	1.485229260630053	1		21141.808481532138	21107.0	15035.0	26517.0	1.5454662E7	2359.9538610498585	-0.9805997117147235	-905.6329087464816	-0.07394684113418487	-0.0180009142641653	1.5937848889280641	1.4203111140271651	2.350756257972833	1.1221378704902405	6.9300579478640945	14.718750843002795	0.4019803488722802	0.8145251396648046
ID486551	486551	5	0.9634615778923035	11.175036433384735	13.340241399153056	0.0	127.0	127	1.4126583227723346	1		20939.018181818174	20630.0	15621.0	32650.0	1.3819752E7	3188.5919102210123	-0.9807564356647763	-669.3650311126364	0.06440983542995339	-0.07070566911893873	1.4920607585770533	1.2456724124069667	-0.3350286255139473	1.1977954586744035	6.269373410996394	17.43408805052602	0.2592003189479356	0.82540675844806
ID519318	519318	5	0.8963782787322998	21.94299437776747	18.704517526760448	0.0	263.0	263	1.4780813299522713	1		20240.49164345404	20408.0	15821.0	25720.0	1.4532673E7	2035.7538511833625	-0.981443869715526	-1051.7289815717802	0.025750725826263917	0.004617232323874131	1.5488116920956176	1.4585394840991146	-0.5467196958941467	1.0618921935131984	6.863514181560873	10.889966689042499	0.7272827665118284	0.9316129032258061
ID505491	505491	5	0.9542528390884399	13.466721230299482	12.922456544607567	0.0	206.0	206	1.6004540646379353	1		20870.412529550824	20828.0	15999.0	30598.0	1.7656369E7	2423.5752081132723	-0.9810470645540177	-891.492896813691	0.030662175705417388	0.022347428967489577	1.7131629970939688	1.4870396625710571	-0.45078409488154414	1.1520627460144202	8.047042596525316	12.987166703982716	0.5995388545964218	0.9307311709730621
ID527516	527516	5	0.9479397535324097	21.421886541172082	18.68396143275421	0.0	297.0	297	1.5274145438292148	1		20659.57717250328	20843.0	15770.0	26255.0	1.5928534E7	2178.5314939966715	-0.9810056142076036	-979.5662644915235	-0.0030293562489029377	-0.0010622864703268774	1.5981499754537332	1.4747602555975918	-0.6598331193817926	1.0836676465803876	7.329320545683421	11.102853331969909	0.7471441049594097	0.9402439024390241
ID509073	509073	5	0.9303469657897949	18.51035669789849	15.001405318684862	0.0	221.0	221	1.5461202852759839	1		20796.174904942956	20896.0	16176.0	26893.0	1.6408182E7	2200.490015762618	-0.9809984619089108	-975.8287843814279	0.0023139045656656687	0.00447456073095278	1.6428083353374439	1.460438846058976	1.5249381535359179	1.1248730748093942	7.509939339935026	11.6564768239474	0.6945630635308836	0.9299587992937017
ID486047	486047	5	0.9549620151519775	10.426804623870716	12.729803580607022	0.0	125.0	125	1.5109822222985783	1		20619.87549668873	20670.0	15591.0	27653.0	1.5568006E7	2550.3893753524626	-0.9811097601541313	-839.8266809105533	6.07175507733445E-4	-0.06354236856060996	1.531833072626061	1.4029057073855036	0.5793135340414396	1.0919002357477254	7.172467382254403	16.26268896211006	0.34079540799166047	0.8773255813953489
ID469662	469662	5	0.899517834186554	11.448651273260817	11.62887093358062	0.0	59.0	59	1.530383282381141	1		20783.213730569983	20871.0	16049.0	28325.0	1.6044641E7	2253.674070086927	-0.9810866117556829	-956.7304646820459	0.05257343796067184	-0.036185181800727786	1.585760456791399	1.4303496510906775	-0.6122063298787083	1.1086523183909731	7.35783930267052	13.70017954939485	0.49261501458380413	0.9036777583187392
ID494750	494750	5	0.9741619229316711	15.010164052485583	12.83344940924773	0.0	161.0	161	1.5422010894025255	1		20784.91847133757	20640.0	14899.0	30139.0	1.6316161E7	2634.0131513737565	-0.9809351418393508	-812.020693210035	0.03095505941913173	-0.022560670654051377	1.608308029150084	1.4525951359085367	-0.8381806312361127	1.1071963476899263	7.4719143306189	14.336427266054999	0.4568355331477295	0.9166180758017494
ID456856	456856	5	0.9904783964157104	13.85221678253552	10.830765490141621	0.0	7.0	7	1.5154814349038883	1		21065.491436100114	21128.0	14447.0	28925.0	1.5988708E7	2503.0952916688148	-0.9810965993115313	-873.5666343643614	0.035871469553685906	-0.011746007451825443	1.6168527663964287	1.4069739213563328	1.585719478838518	1.1491703874921657	7.2152455177350445	15.885465610117702	0.35930319601370947	0.8729154686601497
ID463512	463512	5	0.9793420433998108	13.744066210236953	10.41844323475475	0.0	34.0	34	1.5274145438292155	1		20947.553966189833	20890.0	15273.0	28000.0	1.6108669E7	2558.2288657782465	-0.9810121264717974	-846.1005240906844	0.024873120358436727	-0.008294220938939879	1.5722871096148066	1.4575445099876956	-1.0650417891906803	1.0787232217203986	7.3293205456834265	13.944171288464185	0.47368339629646283	0.908127208480565
ID491175	491175	5	0.9868749380111694	12.595356217058871	12.109910140475204	0.0	146.0	146	1.5159805231554895	1		20699.23117569354	20614.0	16031.0	28414.0	1.5669318E7	2429.602002850324	-0.9810826253261721	-883.677490848861	0.07292927251906119	-0.012789427258688278	1.5177828829267996	1.4240805176112248	-0.5025687035569586	1.0657985023717287	7.219998643899558	13.858935701597453	0.472375343013994	0.9134095009019841
ID514214	514214	5	0.9716463685035706	22.55795152314023	18.573476491961088	0.0	242.0	242	1.522453781964026	1		20433.22845953004	20561.0	14786.0	25889.0	1.5651853E7	2374.6275021320307	-0.9810736547915595	-892.085231135443	0.019513221734539125	0.020583376403400393	1.5506502071527521	1.493929370265402	0.6728318444270945	1.0379675492137044	7.281789284038264	12.970937965484843	0.5438826524346032	0.8969555035128803
ID484516	484516	5	0.9122926592826843	10.468004712516176	12.227805170222473	0.0	119.0	119	1.3691479733843257	1		21045.144246353313	20824.0	15695.0	28668.0	1.2984854E7	2265.8897345687733	-0.9807587788188508	-946.8315107006955	-0.09731209561851312	-0.04459917546555807	1.413831985380081	1.2114503055584396	-1.355130394996323	1.1670573517486134	5.889123317835124	19.191086569285496	0.20093767994307885	0.7513644633110974
ID504996	504996	5	0.9716588258743286	13.787904154021309	13.207394344625236	0.0	204.0	204	1.576643542654419	1		20935.629719853834	20859.0	15486.0	31540.0	1.7188152E7	2520.494683210276	-0.9810560338752056	-860.3063792723623	0.002426417559476544	0.009148974296214196	1.659514412787579	1.3489744018361012	-0.5201597883186238	1.2302045246587325	7.809386288299522	14.631121507409846	0.4584284220316432	0.9153203342618382
ID500899	500899	5	0.964597225189209	12.89878286734759	12.987102306057059	0.0	187.0	187	1.593348269302548	1		21005.486227544898	20983.0	16159.0	31057.0	1.7539581E7	2519.739255236231	-0.9810367625693271	-862.5413654565106	0.027531943034891017	0.014341716041347043	1.6751624986521396	1.4931582895713147	-0.5211950987871012	1.1218921063841654	7.975745704057578	12.665953385037342	0.6247487443891125	0.9363839285714285
ID462498	462498	5	0.9718180894851685	13.463647482630165	11.1096888609369	0.0	30.0	30	1.5363035492938906	1		20853.489743589736	20683.0	15343.0	30098.0	1.6265722E7	2795.1312757039536	-0.9810485312268253	-772.42113134523	0.012856460670419985	-0.018099057851110666	1.544004637959903	1.498072886141292	-0.14117237129040888	1.0306605588042657	7.4148768166447105	12.394129254793143	0.6065711670541348	0.9252669039145908
ID485538	485538	5	0.9521014094352722	10.04898728250308	11.711564739387697	0.0	123.0	123	1.3276319563182912	1		20805.084048027453	20705.0	15701.0	26902.0	1.2129364E7	2378.2174693269258	-0.9807636661492651	-892.0515824612556	0.059789842119320355	-0.026999936284249598	1.4871212392164792	1.165016839880975	-1.4194072332781507	1.2764804664698342	5.537391981660953	15.717165034744628	0.2816869352483959	0.807905686546463
ID463009	463009	5	0.9788457751274109	13.880405773937074	10.531090317653826	0.0	32.0	32	1.517476803029333	1		20998.24210526315	20925.0	15564.0	27960.0	1.5958664E7	2578.6411204865904	-0.9809483449839692	-838.5625451900221	0.028060391336249654	-0.03535116109586038	1.5081658830861382	1.4312331290681488	2.4655040324165896	1.053752776158891	7.234258022393109	16.550249246611365	0.33189046938763744	0.8879813302217037
ID484013	484013	5	0.9590684175491333	9.294083635388494	11.243920762574774	0.0	117.0	117	1.552955078300757	1		21135.9096612296	21086.0	15478.0	27030.0	1.684532E7	2241.6910229963505	-0.9805724104256374	-951.7786019396353	0.004779302146319626	0.10258051489304394	1.7743519527147487	1.3313394905858373	2.4428360539196383	1.3327569453633272	7.576483106238251	23.88568159630593	0.1668792140796962	0.7068736141906875
ID494253	494253	5	0.9748097062110901	15.041200013278749	12.47100457647858	0.0	159.0	159	1.5752034660476544	1		20804.146699266505	20674.0	14767.0	31535.0	1.7017792E7	2670.7396438595156	-0.9809004366401359	-800.1102593666056	0.029468444788983972	0.013279371226440982	1.6830972171429568	1.4560202395072381	-0.7208520047720115	1.1559572947368977	7.795126909805974	13.80028731975727	0.5143476942968723	0.9255079006772007
ID498346	498346	5	0.972838282585144	14.155400284761178	12.837187562893646	0.0	176.0	176	1.582868734994678	1		20932.383874849573	20797.0	14856.0	31042.0	1.7394811E7	2615.6807809140773	-0.9809435724099717	-823.884783268781	0.022324298044283146	-0.004313812674485365	1.6891697877550325	1.494643030619592	-0.5303943226759412	1.1301493086645586	7.87117692843823	13.606093951559526	0.5342968424594098	0.9308600337268129
ID490675	490675	5	0.9643556475639343	12.37057544887342	12.281652806020903	0.0	144.0	144	1.4465246033159531	1		20816.5507246377	20704.0	15817.0	27711.0	1.436342E7	2356.6580371576238	-0.9807743027195673	-901.2165831709852	0.02730396363071298	-0.07705047358375322	1.450405605643462	1.309315320310401	3.082173042695513	1.107758828713325	6.5735734855254035	16.80970422821227	0.292342019224983	0.8595400870105653
ID456368	456368	5	0.9746078848838806	13.884118857012815	10.609992955264838	0.0	5.0	5	1.5054649243902904	1		21108.54061251664	21132.0	14927.0	29002.0	1.5852514E7	2461.9243428698405	-0.9810268638638195	-886.6562477731148	0.034076492036161185	-0.05386989622150531	1.553460205762438	1.3888624734052193	1.3739385928669807	1.1185126213063108	7.120182994444727	16.046837540068626	0.3474738353429275	0.8755113968439506
ID485041	485041	5	0.9452998638153076	10.208921705138362	11.851990088232412	0.0	121.0	121	1.3156117601405835	1		20977.260416666657	20684.0	16017.0	28475.0	1.2082902E7	2409.1678299642745	-0.9807431067235899	-886.9124489506978	-0.004039976461870875	0.019732631693108436	1.5732235051167685	1.026619323479137	1.904621228821615	1.5324312226904422	5.4375763322061195	14.775796386201923	0.31297772905843496	0.793893129770992
ID508593	508593	5	0.895978569984436	17.670518726152714	14.434543566338828	0.0	219.0	219	1.548564745751404	1		20822.520151133464	20931.0	15850.0	27069.0	1.6533081E7	2210.8416490552754	-0.9809683045104743	-970.9193228354187	-0.011104761300903798	-0.017665514717751643	1.629330533536647	1.4689368641391247	-1.437843852790059	1.109190308523928	7.533704970757602	10.89205902060967	0.7979919324834203	0.9688264058679701
ID523455	523455	5	0.9021115899085999	21.84547798053664	18.661928876072825	0.0	280.0	280	1.4953813218041008	1		20453.63832658569	20640.0	15703.0	26102.0	1.5156146E7	2059.622151476675	-0.9810986825396988	-1030.9405686057669	0.007897464273846482	-0.010013366820857867	1.5523616855674005	1.4663881401927252	2.399942317418935	1.0586294603851447	7.0251204711544135	10.34833415087436	0.8243710893140259	0.966013071895425
ID462010	462010	5	0.9243102073669434	13.695526486862287	10.85016354288547	0.0	28.0	28	1.0905008482698069	1		22219.545685279194	21472.0	16223.0	32405.0	8754501.0	4142.1618815076445	-0.9793673082214236	-509.2462213821992	-0.0063854535881579955	-0.0026424651664676666	1.2641620045212778	0.955332636972481	2.1464227481479146	1.3232689385840513	3.73595716530945	8.151277795776984	0.7065784112242438	0.9279811097992915
ID483514	483514	5	0.9556707143783569	8.851916313291403	10.952210200305345	0.0	115.0	115	1.5099805766980787	1		21165.47486772487	21190.0	15531.0	25926.0	1.6001099E7	2236.7339578150622	-0.9804581555872173	-949.5267264074325	-0.061944792227905394	0.03856656289792033	1.8379673733713222	1.258325656232204	2.1597021896446926	1.4606452346165582	7.162961129925374	20.525118811604834	0.2136638742555496	0.7115203021718602
ID504504	504504	5	0.9847958087921143	13.873068105700865	13.23150552710944	0.0	202.0	202	1.5866874829692224	1		21052.167268351397	20935.0	15145.0	32461.0	1.7494351E7	2625.407148172324	-0.9810376379067945	-829.704372047372	0.08271863678706418	0.005708312958674869	1.6591362653654957	1.3767636079434695	-0.7321375539933337	1.205098867948593	7.909201937754357	14.900723896500343	0.4476388723999041	0.9218836565096955
ID490178	490178	5	0.9495446085929871	12.792886082248469	12.006243650118355	0.0	142.0	142	1.2045477987435869	1		20845.553459119506	20577.0	15514.0	28025.0	9943329.0	2892.274921657905	-0.9808726521126426	-739.1996001214012	2.410794377347421E-4	0.008814096560192497	1.2702146039200781	1.1556915791691353	0.13898437592026575	1.0990947990062168	4.55824799177069	8.646877521235606	0.7661065905215321	0.9429695181907571
ID517826	517826	5	0.8987737894058228	21.88984045472955	18.678977698010858	0.0	257.0	257	1.4882821503069772	1		20235.72093023253	20376.0	15466.0	26112.0	1.4792312E7	2108.410176578151	-0.9813037928266977	-1007.4964834519005	0.02424115790980094	0.002649263377732858	1.5580148183883702	1.473027424425644	-0.3025610621782432	1.0576957309507418	6.958576704851191	10.811986432084051	0.748030487562779	0.9289340101522844
ID468161	468161	5	0.9173560738563538	12.186309826156306	9.875270654165119	0.0	53.0	53	1.1669063131202142	1		21647.827050997774	21123.0	17157.0	30064.0	9763170.0	2879.1336144788725	-0.9801960984077435	-744.2943035386005	-4.12480333266899E-4	-0.0022214399925183067	1.2317245738844866	1.1184147525048362	0.6364691573976734	1.101312881581612	4.277813548064256	8.507203758464897	0.7427763133389149	0.9297520661157027
ID522956	522956	5	0.911656379699707	21.92822646004973	18.65097299319108	0.0	278.0	278	1.4903139357585489	1		20419.57687074829	20670.0	15683.0	25470.0	1.5008389E7	2006.3053832218457	-0.9812434170114192	-1064.8850474819187	0.02118685782196995	-0.006169592499105934	1.5691268598297958	1.471752474274374	-0.8726958798584561	1.0661622027191977	6.977589209509252	11.122870518609226	0.7087311129302032	0.9386189258312019
ID527046	527046	5	0.9496294856071472	21.164586952267882	19.060992174873075	0.0	295.0	295	1.5675007134522896	1		20658.834975369464	20659.0	15641.0	28056.0	1.6774974E7	2291.2908723597675	-0.9810049253200501	-931.2918012364114	-1.5995759823726112E-4	0.005932880360791178	1.6177415932795298	1.5327645599943545	-0.27646964859887263	1.055440369319009	7.719076891173724	10.940559198297251	0.8103939502333359	0.9569829110194461
ID455894	455894	5	0.9823528528213501	14.067012300777849	10.62065862137992	0.0	3.0	3	1.5009356865413872	1		21150.670682730928	21201.0	14970.0	28332.0	1.5799551E7	2402.45979927141	-0.9809741166600126	-907.8429570767616	0.06898200559248581	-0.007485126377415205	1.554168517867605	1.4190633290889012	1.1839218883918559	1.0952073004842195	7.077404858964085	14.917828125863343	0.3996434556373307	0.8779481132075472
ID508117	508117	5	0.9286325573921204	16.96521259643717	13.77624243404251	0.0	217.0	217	1.566052229501974	1		20796.925742574247	20863.0	16122.0	27410.0	1.6803916E7	2250.3928781444292	-0.9810692306075205	-957.8603185672459	-0.0010084816071208817	0.0035625878902932127	1.6585065852324683	1.5004997813121237	1.3949654565842045	1.105302783704623	7.704817512680176	11.746994722616535	0.7016470017138754	0.9348327566320646
ID513749	513749	5	0.9641116857528687	22.742534700854062	18.950959768301036	0.0	240.0	240	1.4605764404187724	1		20380.530410183866	20422.0	15261.0	26727.0	1.4409035E7	2449.4317251844764	-0.9811905999545822	-868.0776508613067	0.04916920777156847	0.019909898900014645	1.5297118878672589	1.3858208058309232	0.759115671405249	1.1038309436767766	6.701907891967338	12.580169574952409	0.532151546166842	0.8992346938775514
ID489684	489684	5	0.9586014747619629	12.467298246216895	12.228184450876942	0.0	140.0	140	1.4564270671471389	1		20744.136947218263	20697.0	15952.0	27427.0	1.454164E7	2362.3836203694977	-0.9810134483180425	-907.4105179904032	0.021407090813699525	-0.08737978316047347	1.4763463308165488	1.3230171513800237	-0.3777536516519351	1.1158935689356628	6.663882882651207	16.642910186366592	0.30232821558812045	0.853836784409257
ID504030	504030	5	0.9802584648132324	13.339989303692457	13.2099492137798	0.0	200.0	200	1.5665352062997333	1		21052.045679012357	20911.0	14959.0	32149.0	1.7052157E7	2643.5587602322803	-0.9808986748621019	-817.8920406616221	0.037103865905823034	-0.010243867898420033	1.601693538761882	1.418249147819928	2.2578353244101406	1.129345673307075	7.709570638844691	14.79499410380515	0.4425990355054592	0.906145251396648
ID517341	517341	5	0.9151182174682617	22.187272084137927	18.788526949481838	0.0	255.0	255	1.46574663867628	1		20225.286318758805	20274.0	15402.0	26732.0	1.4339728E7	2114.3663022277324	-0.9813338442838416	-1005.7877413253053	-0.010222711733300385	-0.040124390273931596	1.5149915854529035	1.3753753096807195	-0.7079413165334886	1.1015114018620813	6.749439153612494	13.363535940499117	0.4749356591500567	0.899873257287706
ID461020	461020	5	0.9330500364303589	15.301653865264138	9.596733564573785	0.0	24.0	24	0.9939655339266474	1		23365.055045871555	22025.0	18379.0	34687.0	7640373.0	3874.036660389317	-0.9777414607327088	-529.8591636238532	-0.04211669433547371	0.03413862836310071	1.1583714097870712	0.9406760197493275	2.4589747286023345	1.2314244069873872	3.103791385428844	7.4443305586977555	0.7038029595690212	0.9223163841807911
ID497884	497884	5	0.9541528820991516	14.045009175782011	12.717850298824661	0.0	174.0	174	1.5109822222985778	1		20994.18026315791	20877.0	15160.0	30537.0	1.5955577E7	2683.079061342083	-0.9807786740587021	-798.5150727546161	0.02915381708574922	-0.051086544359658245	1.6238000182932564	1.3509089524224014	2.6105717688499066	1.2020055203435558	7.1724673822544	16.625294835181972	0.3260916919726521	0.8657487091222027
ID522459	522459	5	0.916140079498291	21.905570865250695	18.680684106565717	0.0	276.0	276	1.4708986638362465	1		20385.36274509805	20634.0	15878.0	25364.0	1.4555149E7	2047.0977612483537	-0.9812923207337136	-1044.6921728804393	0.004106937839900851	2.8128645116357856E-4	1.501283824293054	1.456874921074339	-0.29619273988848877	1.030482303302995	6.7969704152576504	10.225791522431356	0.8168294265335325	0.9414088215931534
ID467674	467674	5	0.9421113729476929	10.607351299400534	10.100835551077852	0.0	51.0	51	1.3888963196604702	1		21459.029827315546	21095.0	15798.0	33692.0	1.3669402E7	3531.957989956792	-0.9805114842798184	-611.3620417428962	0.029037020115654615	-0.037710763095810014	1.3821545514144595	1.3322517170433847	1.4462179255666407	1.0374575117694893	6.060235859757696	15.080407149740664	0.33486769816123096	0.8209916291049582
ID467173	467173	5	0.9370560646057129	11.886742527554572	9.162456479543794	0.0	49.0	49	1.0494951220788988	1		22860.713114754108	21600.0	17116.0	34472.0	8367021.0	4184.987710126484	-0.9786138793860505	-499.92509915108513	-0.009262645867929032	0.008161477211037937	1.0923904542773866	1.0323990638811238	1.7492893880868905	1.0581087221938537	3.460275847767531	7.085900554860883	0.8660251000229441	0.9616908850726552
ID513261	513261	5	0.9608524441719055	23.13214827507749	19.111977739191286	0.0	238.0	238	1.4460015425129844	1		20617.13256484152	20405.0	14798.0	28384.0	1.430829E7	2783.908618724475	-0.9810075878552665	-765.0600489945045	0.031217469170361403	-0.005468081708611991	1.5192451167007786	1.3219787682357178	-0.60018172319719	1.1492205118606615	6.568820359360885	12.160226749199673	0.5582309389001519	0.9044502617801042
ID460521	460521	5	0.9927656054496765	15.299392857782218	9.853223338167446	0.0	22.0	22	1.5189716089767635	1		21057.74574049802	21029.0	14769.0	28973.0	1.606706E7	2625.6658174901145	-0.9808216391137964	-820.3156083328084	-0.016457005105194912	-0.08626631279583874	1.5906442958984082	1.4796340790871363	-1.4375551332312857	1.0750254528334193	7.248517400886657	16.335484671444146	0.341346143762772	0.8615819209039549
ID493800	493800	5	0.9773530960083008	15.42631513872494	12.65773457320898	0.0	157.0	157	1.5074735509332295	1		20857.786188579023	20746.0	15433.0	27577.0	1.5705913E7	2349.4300815757947	-0.9808466820622297	-909.26985108896	0.009966099619838027	-0.026339269248960812	1.5429279897407482	1.4321389977256285	-1.4011335842258874	1.0773591056392313	7.139195499102791	16.572076374904277	0.3266670168568877	0.8692129629629628
ID521960	521960	5	0.895909309387207	22.002234100232258	18.511617281447126	0.0	274.0	274	1.4821700827978643	1		20293.7424242424	20564.0	15776.0	25233.0	1.4733257E7	2033.9641107718805	-0.9813510066838828	-1050.0689891128416	0.03831347820391497	0.01145648676472743	1.5364544145402381	1.466012974686648	0.08252930737894926	1.0480496701392745	6.901539190876997	10.333710651222674	0.8121630530482978	0.96031746031746
ID503543	503543	5	0.9815725684165955	13.270291012261268	13.317467806976095	0.0	198.0	198	1.58621064224231	1		21034.153477218246	20875.0	15181.0	32138.0	1.7542484E7	2641.169955743088	-0.9810036252725848	-822.5429228529133	0.008911212252455268	-0.0020425600061956166	1.6820385906205337	1.499334198935214	-0.6540029307923322	1.1218570161442802	7.904448811589839	13.238392973251932	0.5667753032552126	0.9269788182831662
ID499958	499958	5	0.920070469379425	13.36813871489166	13.078759150457165	0.0	183.0	183	1.5828687349946777	1		20953.922705314006	20920.0	15456.0	29246.0	1.7349848E7	2341.808402964437	-0.9810874016451587	-928.3259111056616	0.037689029276606584	0.0011832246286350061	1.6871868130478935	1.467047885408984	2.5241494269198377	1.150055720626692	7.871176928438227	12.482643900119506	0.6347992076288399	0.9414440022740189
ID507634	507634	5	0.94486403465271	16.00560335056525	13.715592378663297	0.0	215.0	215	1.4569463850695605	1		20959.501420454555	20777.0	15909.0	28775.0	1.4755489E7	2375.4200215547353	-0.980904400237807	-906.4918625874947	-0.018697492989892626	-0.11479500633709364	1.5822640909659214	1.339304177217641	-1.1366720987658676	1.181407568109749	6.66863600881572	14.44190135064824	0.40178907986650636	0.8482466747279319
ID480509	480509	5	0.9791358113288879	8.835894663478188	10.875555386309609	0.0	103.0	103	1.4963927397904155	1		21176.114401076706	21288.0	15045.0	26021.0	1.5733853E7	2358.1233467952193	-0.9806457264593167	-910.0075958105308	-0.046840105253245	-0.031124633994909483	1.7678419832056806	1.351990829153129	-0.7165530553727821	1.3075843009327481	7.03462672348344	14.456983313944257	0.4229563621303216	0.8158765159867695
ID489212	489212	5	0.9554358720779419	12.411950311360071	12.141224815891803	0.0	138.0	138	1.4585032293802416	1		20779.78285714288	20740.0	15864.0	27659.0	1.4545848E7	2355.5769902665825	-0.9810374230400959	-912.7711720109758	0.016252006963857698	-0.09362857780277062	1.4807646625870765	1.3078300368287414	-0.19038014259808214	1.1322301987937753	6.682895387309269	16.7690115935615	0.2986479904985088	0.8652307692307689
ID526580	526580	5	0.9313085079193115	21.537091080966913	19.529403833185853	0.0	293.0	293	1.5708753152343269	1		20578.170552147225	20632.0	15242.0	28635.0	1.6771209E7	2299.015024455004	-0.9811410651443179	-931.3421137229859	-0.0012180651958450027	0.002394884172221639	1.6099798036064776	1.5633773862127465	-0.8702433250647909	1.0298088086758277	7.752348774325331	10.488349583858994	0.8855821591131872	0.9702558001189766
ID511751	511751	5	0.9141448736190796	21.40517731684254	18.011594811576416	0.0	232.0	232	1.4933564307983545	1		20483.478260869586	20764.0	15413.0	25480.0	1.507584E7	2113.3941742091533	-0.9811427767782684	-1008.5737575500854	0.0054623158999970115	-0.018804297525383065	1.5773629164952025	1.4411690210599186	-1.2890136460409518	1.0945023751170553	7.006107966496344	10.85031698668413	0.7478281991696926	0.9370629370629369
ID455429	455429	5	0.9872173070907593	14.04946623410867	10.664107767206195	0.0	1.0	1	1.5417104893934828	1		21182.072426937746	21158.0	14893.0	28995.0	1.6670291E7	2433.6950646651803	-0.9809581789971158	-896.7560124140375	0.07797070788217123	-0.013272964278196226	1.6144434396971885	1.3845773429893156	1.4233217823007025	1.1660189644672285	7.467161204454382	15.498747802221448	0.3906359137396345	0.9023549684089605
ID507140	507140	5	0.959140956401825	15.366801138280042	13.443381342065818	0.0	213.0	213	1.461094283526842	1		20947.801418439736	20795.0	15489.0	28717.0	1.47682E7	2383.907895745076	-0.9808446676037855	-899.8901841348387	-0.03791606561763806	-0.05715614983437034	1.6242095719385037	1.3577249828337674	-0.9822978626956519	1.1962728774044833	6.706661018131852	13.10499183547244	0.49073011501554464	0.8624694376528118
ID460043	460043	5	0.9854999780654907	14.466923815208931	9.592084508363673	0.0	20.0	20	1.3524707618167127	1		21462.66611842106	20974.0	16370.0	30263.0	1.3049301E7	2676.8396698641145	-0.9803458586345658	-799.8647328433484	-0.12889459062005432	-0.004847951942130141	1.475951903401383	1.2509038573174391	2.4220446354842866	1.1799083476859358	5.7465295328996495	17.31761844929882	0.2407904028928925	0.7495350278983262
ID512776	512776	5	0.9225578904151917	22.820179973625557	19.37251700252222	0.0	236.0	236	1.5254321749941007	1		20464.282184655403	20522.0	15798.0	27419.0	1.5737033E7	2319.8372809556895	-0.9811756110917199	-919.591282653079	-0.010384261550681676	-0.009557059536234197	1.568979063071793	1.4833470519049785	-0.6585827333520607	1.0577289118260236	7.310308041025361	12.448878947743026	0.5927684138027143	0.9326864766525169
ID459542	459542	5	0.9321935772895813	13.640554900633012	10.211065844156982	0.0	18.0	18	1.1246512581682289	1		21767.512019230788	21008.0	16439.0	31465.0	9055285.0	3554.120340878394	-0.9800988292606801	-603.2507973382656	0.014541070046882402	-0.01207971130496695	1.2735192991285857	1.021047643215175	2.1058779856246375	1.2472672627874672	3.9736134735352424	8.794462200467821	0.6456199032362042	0.90770901194354
ID466195	466195	5	0.8910761475563049	12.639768815638933	9.374055202375816	0.0	45.0	45	1.0038107661625573	1		22950.400000000012	22091.0	17407.0	30442.0	7688384.0	3248.3153848604293	-0.9786456168848086	-647.5905327610844	-0.005034394363478664	0.027448048633600428	1.073076431923105	0.984051008034772	0.07499188805360646	1.0904683021118222	3.1655820255675486	8.251575118550829	0.5842378911871292	0.874015748031496
ID497426	497426	5	0.962157666683197	14.297706212435571	13.077647203003124	0.0	172.0	172	1.5626672122333005	1		20911.820322180884	20815.0	14937.0	29303.0	1.6875839E7	2561.7907636665677	-0.9809050219431342	-838.6600839364011	0.026497711321711567	-0.024080685174625895	1.6162254430548206	1.5003635645082651	-0.679740390111347	1.077222535448952	7.671545629528566	14.327705610488966	0.4696122720071183	0.9011725293132328
ID512272	512272	5	0.9307023286819458	22.263123307147943	18.64222293430895	0.0	234.0	234	1.4626467128121354	1		20409.618644067774	20577.0	15595.0	25942.0	1.445001E7	2071.7985254785867	-0.981176249917187	-1026.9711537434944	0.13799000135199244	-0.06238950512140177	1.4962120186280945	1.247725870422745	0.6442857207699604	1.1991512351356146	6.720920396625391	17.57711429307832	0.2733653480182279	0.849759615384615
ID493341	493341	5	0.9601036906242371	14.22697359710891	12.243009777914414	0.0	155.0	155	1.5114827961808874	1		20819.24037184596	20681.0	14864.0	30712.0	1.5676888E7	2777.589198323709	-0.9809481138721037	-771.8535747742845	-0.013102690116098993	-0.04290529907756831	1.6248397023200467	1.4079166690776308	2.1248870314980914	1.1540737729772947	7.177220508418918	14.992924466789258	0.40123004577041466	0.8564946114577427
ID503067	503067	5	0.9559087753295898	12.767815012751925	13.099563687270937	0.0	196.0	196	1.5785616012014405	1		21033.77372262773	20949.0	15567.0	31290.0	1.7289762E7	2550.193646467905	-0.9810063761628461	-851.9969326955202	0.010666065534978002	0.00489696038745185	1.637659527570178	1.4541511046271347	-0.5028111122629926	1.1261962545426787	7.828398792957591	14.170415196778054	0.48991152316862235	0.9165275459098501
ID521499	521499	5	0.8855113387107849	21.906870371134644	18.734910244097318	0.0	272.0	272	1.4826803840981622	1		20310.823204419896	20463.0	15708.0	25806.0	1.4705036E7	2079.131792738736	-0.9812061060942636	-1020.0441592165199	0.0010989454674663604	0.01300626124524769	1.548627578517647	1.4509055253719922	2.5980260816740346	1.0673524577836315	6.906292317041518	11.105760957809869	0.703652407038078	0.9296225207933463
ID526102	526102	5	0.9153541326522827	21.739799430231557	19.447824887066687	0.0	291.0	291	1.5524678766955746	1		20545.33877038896	20553.0	15210.0	29061.0	1.6374635E7	2288.9475123375314	-0.981100288717829	-931.8922544660264	-0.0031122044518612185	-0.010550692877574984	1.652426100616827	1.4894198540171835	-0.8650037679671906	1.1094427781125595	7.571729980073734	10.760458012897688	0.8217571045822921	0.9550359712230214
ID506661	506661	5	0.9709076285362244	13.47858972618779	13.493639667498698	0.0	211.0	211	1.5809559019877426	1		20825.54534461912	20741.0	15519.0	31340.0	1.7222726E7	2543.870768721062	-0.9809978623132746	-845.2728776583224	0.04153946716090164	0.02111048765274151	1.6393645626540823	1.4423314411719714	2.6572352047094916	1.1366073815336168	7.85216442378017	13.208609662572869	0.5655682705382753	0.921360847741216
ID459041	459041	5	0.9390257000923157	12.97180714460196	10.32726978360908	0.0	16.0	16	1.0305837510886016	1		23045.73142857141	21696.0	17680.0	33192.0	8066006.0	3784.3240730466464	-0.978401599886704	-551.7314538928147	-0.016706442675831303	-0.0017509535914372063	1.0826011568138298	0.9919353844624114	2.659700676819044	1.0914029016119389	3.33669456749012	7.7814924426923255	0.6924692906966854	0.9310344827586208
ID516398	516398	5	0.8880237936973572	22.196708672297046	18.620746431075833	0.0	251.0	251	1.4826803840981615	1		20172.843191196698	20146.0	15294.0	27496.0	1.4665657E7	2234.768454896944	-0.9813157515770199	-948.1951136166394	-0.005237335807280212	-0.00849101865130486	1.539360566659238	1.4253452092916705	-0.8692712568422084	1.0799913990128944	6.906292317041511	10.956601939886019	0.7229413287001936	0.9356084996780424
ID488748	488748	5	0.9465667009353638	12.600722669104142	12.477942748347647	0.0	136.0	136	1.6023436214526103	1		20658.90621336458	20559.0	15205.0	30791.0	1.7622047E7	2483.5238676229583	-0.9810763583002791	-862.5158317699536	0.019569985464742243	0.019807117527883597	1.707131840597835	1.490238042980855	-0.6062175217991838	1.1455430551102677	8.06605510118338	12.6005283439471	0.6384009686184018	0.9485746226942425
ID511286	511286	5	0.8879676461219788	20.815443244518235	17.544337011566547	0.0	230.0	230	1.5194695508386806	1		20554.78100263855	20763.0	16049.0	26580.0	1.5580524E7	2058.1293675540473	-0.9810772506880169	-1035.5931032547176	0.0015153591996236039	0.018421594037031634	1.6058087315781653	1.4545454776662108	-1.4954169967051916	1.1039934854114382	7.253270527051171	10.55048014275481	0.8188404549563704	0.9573400250941028
ID515892	515892	5	0.9885696768760681	22.204377317589312	17.98931723910664	0.0	249.0	249	1.5328528390663916	1		20193.66195372748	20174.0	14875.0	31815.0	1.5710669E7	2628.4866965897077	-0.9813333378552918	-807.7727160938847	-0.007879143776531691	0.015138909570356816	1.643149220636071	1.4287577209221103	2.1859697680082366	1.1500544819982452	7.381604933493102	12.33044793970947	0.6101027099992905	0.9173065564087419
ID525616	525616	5	0.9201939702033997	22.59899465252688	19.419538502381585	0.0	289.0	289	1.541710489393483	1		20467.57672634271	20559.0	14850.0	28253.0	1.6005645E7	2216.010968651473	-0.9812981598899702	-969.2619448645389	0.10463991849997605	-0.08694700431331646	2.006252945126289	1.2756595766260985	2.550606130958005	1.5727181309863916	7.467161204454386	16.365947434192783	0.3503346450060119	0.7950404858299599
ID496958	496958	5	0.9623969197273254	14.576819471249902	13.00729027087278	0.0	170.0	170	1.5573330339577682	1		20928.079900124805	20834.0	14888.0	30072.0	1.6763392E7	2632.6525494466564	-0.980994724223619	-820.6506739032675	0.03112891246028644	-0.002576323297144579	1.5969748033302635	1.5045710693591503	-0.8074393072314215	1.0614153334813696	7.619261241718888	14.614334330257076	0.4482957810135932	0.890555555555555
ID521022	521022	5	0.8996690511703491	21.774621211992326	18.81685928024995	0.0	270.0	270	1.5019433641886615	1		20315.74262734584	20538.0	15476.0	25399.0	1.5155544E7	2072.7388322112142	-0.9811465405401238	-1020.1427313909047	0.012417330225045618	-0.0021360694712717937	1.5524100405349848	1.478389769972726	2.3535766439774775	1.0500681701576062	7.086911111293118	11.638076311380923	0.6575131583814952	0.9169741697416972
ID492860	492860	5	0.9783687591552734	12.910780297786795	12.141606217076472	0.0	153.0	153	1.496392739790416	1		20754.128378378373	20711.0	15869.0	27883.0	1.5358055E7	2372.096647371473	-0.9809420265729746	-900.6763084861581	0.06779349423171759	-0.11234973366807142	1.464274960527614	1.3224613894002366	-0.041774774382269446	1.1072345644750299	7.034626723483444	17.398389977689583	0.29203358458310047	0.8862275449101797
ID465217	465217	5	0.9060072302818298	11.772003088010377	8.477995734969987	0.0	41.0	41	1.43813280166446	1		21332.253256150503	21086.0	16907.0	28786.0	1.4740587E7	2207.35690221119	-0.9805876066623265	-976.3409057338212	-0.03581946347196186	-0.03765593765388037	1.4692331437111656	1.3659271023743824	-0.47237310909638136	1.0756307134965013	6.497523466893154	19.086241230167467	0.22413872833916912	0.7842799770510614
ID502593	502593	5	0.9634872078895569	12.976697177880707	13.082608955560781	0.0	194.0	194	1.6037593280649058	1		20994.700118063778	20887.0	15694.0	31542.0	1.7782511E7	2550.000800961723	-0.9810796464240794	-853.8358239755496	0.021319287605690674	0.012383419417178756	1.723107475201838	1.5023255764085055	-0.6873601274655057	1.146960087919916	8.080314479676927	12.126181385916217	0.6905418550251858	0.9387078961899503
ID458568	458568	5	0.9557703137397766	13.389699916100327	10.094440891741447	0.0	14.0	14	1.0680716991508354	1		22677.127320954904	21699.0	16260.0	33167.0	8549277.0	3924.0906935212765	-0.9790232547075236	-539.4285156327423	-0.007751392658862564	8.464814122635424E-4	1.196614460302962	0.9902403222457197	-0.8865204815323423	1.2084081342892765	3.583857128044942	8.288002617358636	0.6556329820574807	0.9040767386091126
ID458067	458067	5	0.89127516746521	13.999761330355438	10.301395492690217	0.0	12.0	12	1.0113188047041857	1		22837.468842729962	22294.0	17761.0	29829.0	7696227.0	2854.866012994539	-0.9789612195168206	-744.4527849492831	-0.029315683219573875	-0.00709942444874592	1.0923935832920562	0.9296406316574509	0.14111725473135503	1.1750708242435939	3.2131132872127077	9.246363108923852	0.47227397414542766	0.8284313725490199
ID492368	492368	5	0.9751982688903809	12.511107924196525	12.2715913090952	0.0	151.0	151	1.3674894046672073	1		20900.019448946514	20786.0	16167.0	27073.0	1.2895312E7	2334.5884866970728	-0.9807488955882461	-912.1547515036501	-0.01350365221842059	-0.04398277174268302	1.323983218973721	1.2242953223556647	0.31274464756876486	1.0814247141173805	5.874863939341576	19.794645407066426	0.18841358978776915	0.761083743842364
ID525136	525136	5	0.9820281267166138	24.257760647014244	18.944247569208343	0.0	287.0	287	1.4386587233502297	1		20858.448680351892	20652.0	13256.0	28284.0	1.4225462E7	2715.4482290653123	-0.9807607257147667	-783.149822347518	-0.008608335006418024	-0.004128525221913597	1.6360899781951943	1.1931453639356024	-0.787427814845191	1.3712411141577372	6.502276593057669	13.746581859201237	0.43240017233372335	0.8746803069053708
ID510302	510302	5	0.9003485441207886	20.068457960004213	16.54411124995468	0.0	226.0	226	1.5288996336732974	1		20673.42764857883	20813.0	16056.0	26355.0	1.6001233E7	2121.839481026997	-0.9808892064956928	-1000.1639434376776	0.0030959068902886417	0.002843043367614557	1.6518611615670749	1.422212034850803	-1.3010728903490945	1.1614731988541802	7.343579924176974	12.786479194019822	0.5644373410670526	0.9066901408450704
ID502108	502108	5	0.9886571168899536	13.307312372216392	13.455808799742922	0.0	192.0	192	1.590021363991791	1		21030.11708482677	20875.0	15058.0	32149.0	1.7602208E7	2649.216089372216	-0.9810554290636309	-822.1727417502211	0.008996798935860759	0.01022016432656599	1.700900104056561	1.4671620116630841	-0.6503796687813547	1.1593130755399847	7.942473820905968	13.5005931164658	0.5475956113054798	0.9262749445676274
ID506203	506203	5	0.9887199401855469	13.222344793168988	13.434594204163396	0.0	209.0	209	1.5684656262635546	1		20902.87377450981	20705.0	15462.0	32168.0	1.7056745E7	2688.1858548438468	-0.9809393201984946	-800.3509405555133	0.0057091223084216125	0.04456263764792153	1.6896613528392865	1.4661543239000925	2.6102769355836086	1.1524444086790582	7.728583143502753	12.62660490100946	0.6091672756375989	0.9426086956521735
ID464729	464729	5	0.9294964671134949	11.847949564581375	8.82146334478021	0.0	39.0	39	1.4439074044952314	1		21367.511560693645	20993.0	17128.0	29249.0	1.4786318E7	2206.918068633419	-0.9805031785762726	-973.8294966400373	-0.06157638923756871	-0.0036540493029416183	1.4730789194370393	1.3478190154529022	-0.34618730605200926	1.0929352550661608	6.54980785470283	19.447572607100277	0.21762441692920229	0.7811791383219956
ID524651	524651	5	0.9775172472000122	24.25572525682353	18.943985805831726	0.0	285.0	285	1.4115869094041138	1		20820.116843702588	20647.0	13545.0	28458.0	1.3720457E7	2761.6780178305985	-0.9807692382453094	-768.9718881481781	-0.0013260281920749366	-0.003787273469081287	1.5851361539069329	1.1553902524721211	2.338471027494277	1.3719486991649008	6.2598671586673635	14.92036716576522	0.3533588395723311	0.8664473684210531
ID471405	471405	5	0.9387238025665283	12.026081251701902	11.782931098864342	0.0	66.0	66	1.3580525881030974	1		21504.247116968694	20981.0	16995.0	30170.0	1.3053078E7	2265.492661263412	-0.9803924966497994	-949.2251991965801	-0.1639581241939523	-0.03832666054637696	1.451478688953419	1.222735437695865	-0.29720545710156854	1.18707501574388	5.794060794544806	20.08776497096362	0.1804386939341949	0.7137002341920372
ID457581	457581	5	0.9662425518035889	13.628931552069753	10.648428250100546	0.0	10.0	10	1.4355003030236695	1		21119.746686303395	21016.0	15616.0	27372.0	1.4340308E7	2504.1772241508424	-0.9809801399609446	-869.9745291288809	-0.016550612833526886	-0.07092990796171833	1.463609135125439	1.3832988322117912	-1.040980549018816	1.0580570886373393	6.473757836070572	14.744064580242323	0.3742241966971954	0.8593059936908515
ID520040	520040	5	0.8883928656578064	21.655899711671438	19.482605327795795	0.0	266.0	266	0.8018796640324533	1		20538.746478873236	20514.0	19042.0	21625.0	4374753.0	465.695059297447	-0.9811449929045591	-4589.958840922291	0.2438668945966604	-0.29142993379029175	1.4116129915257685	0.8298210260755072	0.43642651404521815	1.7011053554544697	2.020078619919233	8.919700923598576	0.3190638127629375	0.5279503105590065
ID501622	501622	5	0.956248939037323	13.313300027919956	13.368722352834961	0.0	190.0	190	1.5665352062997333	1		21006.240099009898	21013.0	14903.0	29663.0	1.6973042E7	2439.313580246848	-0.9810635639492836	-892.2973191992013	0.009079723244959158	-0.011709673876162176	1.6412730142724372	1.5015863325954177	-0.5695241036051775	1.0930260742554696	7.709570638844691	12.632810991758392	0.6070717999131615	0.9215909090909091
ID464245	464245	5	0.9896568655967712	13.423538398891102	8.90421225581455	0.0	37.0	37	1.4770573732447176	1		21026.88765603329	21079.0	15205.0	26380.0	1.5160386E7	2465.507818972972	-0.9809818525002398	-879.8150116910728	-0.02120095874954846	-0.02234492340183661	1.5207141836896403	1.4636276481981878	2.553593206739188	1.0390034552583982	6.854007929231838	12.122904173792271	0.5860587062104792	0.893432465923172
ID495985	495985	5	0.9750112891197205	14.253837641212648	13.163530093545104	0.0	166.0	166	1.584301844147442	1		20802.654216867453	20683.0	14777.0	30323.0	1.7266203E7	2568.870308277197	-0.9809451817323008	-833.770440430642	0.023007353544092654	-0.00219223179592143	1.6710529666988723	1.5123821406176614	-0.6313531989011848	1.104914506605063	7.88543630693178	12.489249137589324	0.6352767102431822	0.9325463743676221
ID499056	499056	5	0.980287492275238	13.656335756985188	13.221343211206118	0.0	179.0	179	1.5871641804361796	1		20926.558223289296	20806.0	15547.0	31992.0	1.7431823E7	2627.1630184959236	-0.9810974706012181	-826.861961839006	0.07453095636262584	0.018407614290211094	1.720367761872745	1.4361361673427764	-0.44685023394767	1.197914098254256	7.91395506391887	13.331571553533902	0.559552380959919	0.9364454443194598
ID470906	470906	5	0.9682802557945251	12.292926278905524	13.027127082204391	0.0	64.0	64	1.5274145438292153	1		20812.309492847835	20690.0	15997.0	28237.0	1.6004666E7	2386.368417029899	-0.9809557061360998	-898.4570111937472	-0.005271659449785674	-0.03572718004956094	1.5509360537183317	1.5226245470766586	0.6254288801546553	1.0185938856010364	7.329320545683426	16.048065067284767	0.3576252931388099	0.8687323943661973
ID491897	491897	5	0.9501533508300781	12.261870768134232	12.298797378162321	0.0	149.0	149	1.464197496120479	1		20795.461322081566	20776.0	16122.0	27619.0	1.4785573E7	2313.6543269530716	-0.9808426319038526	-920.3723676548174	0.0643320663896064	-0.06050865279343921	1.413942609299467	1.3720696632982163	0.5454356124940318	1.0305180903866027	6.735179775118944	16.379729971348894	0.31546093092994393	0.8629719853836785
ID505735	505735	5	0.9638450741767883	13.924738122339269	13.037715051195123	0.0	207.0	207	1.5293943431616281	1		20923.83204134365	20864.0	15476.0	30710.0	1.6195046E7	2482.129905857904	-0.9809493272865689	-868.1264158667308	-0.02287926438986391	-0.03277352764288257	1.6505374345409396	1.378910103845092	-0.5247728954856394	1.1969869753934028	7.348333050341492	14.799240800357788	0.42161865873937787	0.8809116809116814
ID514946	514946	5	0.9063250422477722	22.964067773728264	17.262918781374186	0.0	245.0	245	1.073722911609185	1		21194.105263157904	20907.0	16581.0	27097.0	8053760.0	2399.2807595262616	-0.980207748369683	-874.957460901028	0.18904178769924143	0.08183177770593068	1.4438828367081316	0.9641684043221186	0.2263781880951281	1.497542161966288	3.621882137361068	12.456154176410676	0.29334333647637245	0.6655021834061132
ID470415	470415	5	0.9382889270782471	11.505576834362376	13.701375616095607	0.0	62.0	62	1.461611943165237	1		20719.20963172805	20717.0	14563.0	28046.0	1.4627762E7	2411.184127145684	-0.9810534852345321	-889.8896516494267	-0.020656462895812293	-0.016531070571045265	1.7032510277968034	1.3008146313611393	2.539772834767167	1.3093725937065799	6.711414144296368	11.744024572697377	0.6114909027192951	0.8965079365079369
ID476559	476559	5	0.9840961694717407	8.945281816136006	10.981627404571386	0.0	87.0	87	1.4636807509142957	1		21175.461756373938	21246.0	14981.0	26305.0	1.4949876E7	2391.245018744443	-0.9806271307566901	-896.4968421085499	-0.051111464884349034	-0.016543811507473624	1.6779439747049327	1.3404877595726914	2.4627732070293167	1.251741362591638	6.73042664895443	14.544352245090625	0.39981924195535157	0.8031764038570619
ID487311	487311	5	0.9768837690353394	11.92408207959258	12.377663568381061	0.0	130.0	130	1.5239437061000323	1		20818.698433420366	20609.0	15497.0	32697.0	1.5947123E7	2869.277789693586	-0.9809580163769375	-747.5654244420884	0.02272667547709619	-0.1122355352398965	1.5187503554188349	1.362534151946955	-0.319266804583204	1.1146512204840218	7.296048662531818	18.8863192415889	0.25704131425694837	0.865276211950395
ID495498	495498	5	0.9783076643943787	14.369994110385521	12.984368175652445	0.0	164.0	164	1.5723193559699888	1		20863.93187347933	20687.0	14867.0	31478.0	1.7150152E7	2683.1843254729934	-0.9809574610729054	-801.1262571159439	0.016021606212570195	-0.05442498667821388	1.598021534624449	1.4294050179430953	2.5413185377315184	1.1179627289429779	7.766608152818886	17.794262591494935	0.30823451507162786	0.8737967914438504
ID463753	463753	5	0.9839774966239929	13.68648103439207	10.10498976997133	0.0	35.0	35	1.4641974961204791	1		21257.32863187586	20874.0	15973.0	32260.0	1.5071446E7	2935.6324933817637	-0.9806048853452857	-732.2151281289748	-0.03965820090509401	-0.051741260466694625	1.4998512348408597	1.3280719273937882	1.3833584778387749	1.129344882535219	6.7351797751189455	17.65085956026106	0.27166102653663166	0.8074074074074075
ID494985	494985	5	0.9587558507919312	15.570374655869864	13.010029112074102	0.0	162.0	162	1.5059673321881546	1		20849.64799999999	20756.0	15180.0	27448.0	1.5637236E7	2325.2482007352883	-0.9809087028102504	-921.4092236495119	0.01569610692225654	-0.03869372393932696	1.572429728859831	1.3910036974405504	-1.4312540059897012	1.130428144621833	7.124936120609244	17.86248053622382	0.28061268667505795	0.8440315315315314
ID463254	463254	5	0.9763767719268799	13.983590846279457	10.369987317598566	0.0	33.0	33	1.517975235232963	1		20961.13666228647	21028.0	14609.0	26807.0	1.5951425E7	2439.275353942534	-0.9809743033040478	-886.1373855116364	0.04950189239413832	-0.01775661342899454	1.5345812578228761	1.4547280279455284	1.4999937982536256	1.0548922055142653	7.2390111485576245	15.41221526920608	0.3829649048456068	0.892208553016989
ID514454	514454	5	0.9183350205421448	22.840288258928386	18.442392330115126	0.0	243.0	243	1.4605764404187722	1		20784.568794326242	20642.0	15876.0	27793.0	1.4653121E7	2554.512391458639	-0.9806881752032618	-826.3625495427233	0.028676410654268743	-0.11494807409089282	1.4158539443463258	1.3536119475468535	0.4645380901111881	1.045982156785978	6.701907891967337	19.03653825241198	0.2323979897746481	0.8122119815668207
ID485781	485781	5	0.9542427062988281	10.608412691935634	11.670463454948242	0.0	124.0	124	1.0932721382487278	1		21151.924433249373	20908.0	15854.0	28298.0	8397314.0	2770.6093829446822	-0.980611172346661	-772.2356876593697	0.010133531474758768	-0.05496375143851105	1.1451554721355517	0.8811267358490494	-1.305494279881044	1.2996489898040438	3.7549696699675135	12.299883924800804	0.3118992076597842	0.8036622583926755
ID491412	491412	5	0.9533230066299438	12.477391879357707	12.310988350201347	0.0	147.0	147	1.4974034746167633	1		20673.96216216217	20590.0	15757.0	27752.0	1.5298732E7	2364.3783120209982	-0.9810417518309145	-904.9530175217417	-0.007804455258781862	-0.015469325057491294	1.5792344136105692	1.4300666512345983	-0.47817403352407506	1.1043082588124071	7.044132975812474	12.23066302931249	0.5917488299520592	0.8933092224231463
ID476051	476051	5	0.9613515138626099	8.836207854769762	10.992564386934962	0.0	85.0	85	1.4491370753798953	1		21205.928469241786	21194.0	15147.0	26380.0	1.4822944E7	2372.8271171383954	-0.9804411489800593	-895.9822012333892	-0.04280189264447308	-0.03244335316512091	1.5601802604905308	1.3704502911784087	2.322617082084705	1.1384435251197467	6.5973391163479835	15.356052344747786	0.3515762298051809	0.7899829254410926
ID524179	524179	5	0.9702233672142029	22.979467335352638	18.818719453781906	0.0	283.0	283	1.5174768030293333	1		20390.695137976352	20392.0	14585.0	28703.0	1.5517319E7	2450.194920622053	-0.9810873413078571	-863.4088164930195	-0.0046452219421534895	-0.005173465144074729	1.6218379251374575	1.4244719735704767	-0.09605117587738739	1.1385537625372002	7.234258022393112	10.973108270726149	0.754995789877178	0.939506172839506
ID486289	486289	5	0.9823591709136963	10.504700121022667	12.944052751449595	0.0	126.0	126	1.5284047640588856	1		20632.7956015524	20682.0	14911.0	28060.0	1.5949151E7	2528.8858438088705	-0.980998517515966	-842.4414202045223	-0.0036423031638695602	-0.0552606339694054	1.6254921269038252	1.3503069204187272	0.12795409768498506	1.2037945613133372	7.338826798012455	16.878457704952645	0.3237210814807583	0.8987194412107101
ID486800	486800	5	0.9794438481330872	11.634012294731694	12.669836093117691	0.0	128.0	128	1.251367609913163	1		20906.87427466151	20433.0	15794.0	31894.0	1.0808854E7	3303.436884468415	-0.9807274668667776	-644.1138346308516	-8.08868503261643E-5	0.002462895478548983	1.3557702577041428	1.192412177093158	2.727424974147021	1.136997997629659	4.919485580273893	9.14419778322253	0.7393300083388197	0.9341155234657036
ID508830	508830	5	0.9104185700416565	17.997854610659466	14.785927937124434	0.0	220.0	220	1.5660522295019745	1		20804.019753086395	20819.0	16773.0	27514.0	1.6851256E7	2153.84877107413	-0.981076658051587	-1001.5373551391502	-0.011566890033775281	-0.006905131835475004	1.6512735946446366	1.4882269919639437	-1.3733432443805533	1.1095576169234291	7.70481751268018	11.151245114006795	0.7786198956765165	0.9608772969768821
ID527762	527762	5	0.9614250063896179	21.514650534428583	18.61773291100725	0.0	298.0	298	1.5179752352329625	1		20638.427260812598	20843.0	15045.0	26022.0	1.574712E7	2160.94119632026	-0.9809564217430868	-983.9313661485332	-0.009380049695697527	-0.007926791388746494	1.5595463947163788	1.4931824509120537	2.458576390259927	1.044444631507549	7.239011148557619	10.912963314754906	0.763842324481729	0.9590680100755665
ID457113	457113	5	1.0	13.816976330260749	10.901844848243408	0.0	8.0	8	1.4806381236465909	1		21111.96952908586	21107.0	14304.0	28682.0	1.5242842E7	2491.5512235881715	-0.980809349422634	-866.1314828756194	0.01089125617677646	-0.040082414222879094	1.5835443772295412	1.3967151292171704	1.369306827443832	1.1337633165877459	6.887279812383455	16.261241431059556	0.3273031582280452	0.8375722543352605
ID490918	490918	5	0.963194727897644	12.380153782857773	12.366988058865372	0.0	145.0	145	1.4616119431652368	1		20753.410183875527	20733.0	15913.0	27398.0	1.4672661E7	2354.949467182675	-0.980927789271056	-906.5126618852782	0.04616328802757104	-0.05736088027184613	1.4098339510963458	1.3632316155483684	-0.3742602392052612	1.0341851927555474	6.711414144296367	17.2981760287744	0.2818534002011658	0.8786558805227134
ID456612	456612	5	0.9936743974685669	13.853766717113077	10.79253970659877	0.0	6.0	6	1.5054649243902907	1		21071.58957219252	21051.0	14438.0	29539.0	1.5761549E7	2564.7811728338484	-0.9810254285466694	-849.5428045490526	0.0329772847882171	-0.006139549067830539	1.6186411715036095	1.3618201886811754	1.5417738501469198	1.1885865586051758	7.12018299444473	14.792810350268386	0.4088835519009884	0.8765359859567
ID484773	484773	5	0.9262424111366272	10.307307203668541	12.1185411636193	0.0	120.0	120	1.3207766680465711	1		21005.248263888883	20773.0	15848.0	28657.0	1.2099023E7	2359.148676774615	-0.9807084007312985	-905.2617414217957	-0.05645875647224124	-0.028285858654325726	1.4048749924859634	1.075860340161691	-1.141047399697802	1.3058153926139007	5.480354467686763	15.782329298230765	0.27648801595265565	0.7676431424766976
ID519077	519077	5	0.901724100112915	21.89136631805616	18.66566137745274	0.0	262.0	262	1.4708986638362465	1		20207.91456582632	20444.0	15344.0	24987.0	1.4428451E7	2025.335475748328	-0.9813326579159386	-1049.0309192874208	0.004992649632033771	-0.005802881956175631	1.5182888518777937	1.4395201548888417	-0.42893580683433524	1.0547187177070365	6.79697041525765	10.090044048075704	0.8389558743528929	0.9507978723404248
ID498595	498595	5	0.9822766780853271	13.743147667735778	13.157484330685891	0.0	177.0	177	1.5159805231554895	1		21046.77116402118	20824.0	15268.0	31809.0	1.5911359E7	2829.9009847212556	-0.9808715404162582	-762.7397333883054	0.03629194705679859	-0.060777176152815436	1.571600099309664	1.3277482597802275	2.823289032595871	1.183658188013592	7.219998643899559	16.903830934984484	0.31752410396871916	0.8790509259259257
ID527276	527276	5	0.9479641914367676	21.551932576417467	19.11654374305049	0.0	296.0	296	1.541219733216989	1		20621.933842239185	20755.0	15149.0	27055.0	1.620884E7	2250.5117505950993	-0.9810099565251218	-946.7287290275317	0.013416959319170472	-0.01524578459343983	1.5782221722721268	1.537766426684424	-0.5421583745624023	1.0263081212371956	7.462408078289865	10.704569258553366	0.8183714420132526	0.9474954737477365
ID462754	462754	5	0.9730488061904907	13.718751680547115	10.899950522235825	0.0	31.0	31	1.555388797202272	1		20905.401752190257	20741.0	15505.0	29994.0	1.6703416E7	2750.6233975655446	-0.9810109890999292	-785.2879065219382	0.01860232968165646	-0.019391192117565598	1.6449285768736983	1.4105022226693924	-0.5831024227637518	1.1662006272919239	7.600248737060826	15.250290038671675	0.4106591113892781	0.9090392268334277
ID494496	494496	5	0.9879748225212097	15.601631142970685	12.827049097355198	0.0	160.0	160	1.5244400238810134	1		20881.508474576298	20824.0	15182.0	27769.0	1.6016117E7	2398.381042207973	-0.9809034140469106	-894.4255484131439	0.023786134199337134	0.0019267015676706753	1.5734967819926953	1.4293056353765041	-1.4452606446643554	1.1008819548788868	7.300801788696331	16.13202838948151	0.35253518344930057	0.8951048951048953
ID500653	500653	5	0.9778044819831848	13.613446676889332	12.952793484437446	0.0	186.0	186	1.5670180342373192	1		21052.648284313735	20933.0	15561.0	31672.0	1.7178961E7	2557.634904431271	-0.9809079456323723	-845.8118599254115	0.005635614514906528	-0.018603761181262578	1.6920522448583066	1.4214186355743739	-0.6256001400405508	1.1903968349018963	7.714323765009207	13.725537996396783	0.5145753441937128	0.8932305998899285
ID485291	485291	5	0.9365419745445251	10.426754541695278	11.556969587654772	0.0	122.0	122	1.1791593266052942	1		21304.619565217377	20830.0	16056.0	29180.0	9800125.0	2598.778269360102	-0.9805366825511654	-826.0028237389631	-0.05681115451618127	0.09266087847197989	1.3347874880130308	1.002415915842175	1.6910968474370094	1.331570525685055	4.368122945190054	15.856609181849752	0.21831524971552838	0.7435275080906145
ID504747	504747	5	0.980309784412384	13.814499328209953	13.191486545035097	0.0	203.0	203	1.599981326755923	1		20985.98938679248	20828.0	15354.0	32472.0	1.7796119E7	2626.9271356096315	-0.981008082813586	-825.3063670995559	0.028672822633329417	0.010365043491520272	1.7752951485880952	1.4675524230534234	-0.4887506369745548	1.209697943801132	8.0422894703608	12.016891207061434	0.6998505465575338	0.9332597904026476
ID462250	462250	5	0.912311315536499	13.63954590676931	10.591559608458022	0.0	29.0	29	1.0623904264155428	1		22563.645333333352	21804.0	16075.0	31502.0	8461367.0	3875.0614119092024	-0.9788216622965716	-538.2355432695159	-0.014712976576915006	0.0024611620681384808	1.2255070566748765	0.9495459985387599	2.6936982028597023	1.2906242125824219	3.545832118728816	8.263936312616131	0.652460328603452	0.8944844124700236
ID484266	484266	5	0.9625837802886963	10.246537744947556	11.322370204843182	0.0	118.0	118	1.1199328922575094	1		21153.959232613917	20971.0	16097.0	28394.0	8821201.0	2766.135012863928	-0.9805638025243986	-771.6366362534561	-1.4585066171951338E-4	-0.002802988051107882	1.1775744166866458	0.8946549899895825	-1.4203097103444158	1.3162329946881062	3.940341590383631	12.217132540026553	0.33174559571386847	0.8240556660039761
ID469928	469928	5	0.9186978936195374	11.188648542845934	12.212774632311676	0.0	60.0	60	1.5343326651607299	1		20764.666238767644	20808.0	15506.0	28372.0	1.6175675E7	2283.3057629731347	-0.9811119927911004	-944.7639697142046	0.012382307794921657	-0.026213870814323116	1.6086760047346325	1.4430477180867698	2.6236051357540346	1.114776721914267	7.395864311986646	13.768796251019577	0.49023786485035536	0.9201655824955645
ID523688	523688	5	0.9229448437690735	21.69449726674042	18.633978023902273	0.0	281.0	281	1.4984135276655919	1		20489.758434547897	20690.0	15460.0	25539.0	1.5182911E7	2075.872187181384	-0.9811483465645838	-1027.4281317838438	-5.920414017266311E-4	-0.0014619574590772604	1.561986933928173	1.4733230223941445	2.6001889180754887	1.0601795466346204	7.053639228141505	10.323073392338516	0.831773494906556	0.9705689993459775
ID468403	468403	5	0.9544228911399841	12.229129827366227	9.915412836914104	0.0	54.0	54	1.1179046390524272	1		21757.152542372896	20839.0	16615.0	31211.0	8985704.0	3544.755822101832	-0.9802018613648326	-607.7666840304981	-0.007423097220199891	-0.003076289378404068	1.1439350035038003	1.0581224821606934	1.0661120028545366	1.0810988546126317	3.9260822118900838	9.75848180136271	0.5180894400703596	0.8872180451127818
ID483762	483762	5	0.9739989638328552	9.204348881826	11.048713374603459	0.0	116.0	116	1.5134834360985159	1		21074.609724047314	20997.0	15203.0	26945.0	1.6037778E7	2284.94420439999	-0.9806197793630661	-933.374364522663	0.031145608630651817	0.0023970781027303958	1.6432930479383574	1.3893336401990386	-0.5069697262650225	1.1827922396688935	7.196233013076979	18.534230695633536	0.2632485286807217	0.7981022667369527
ID469424	469424	5	0.9346790313720703	10.965142549905222	11.418786700470221	0.0	58.0	58	1.5353184234796762	1		20907.96282051282	20888.0	15691.0	28909.0	1.6308211E7	2596.6694269515606	-0.9809447355819931	-829.000154367013	0.00458670318424733	-0.07720229761606597	1.570442097907556	1.4249626635096837	0.10293881872838286	1.1020935061130348	7.405370564315681	19.105780902464595	0.2549335967249601	0.8660366870483605
ID475568	475568	5	0.9848812222480774	8.842208716223803	11.047588888343657	0.0	83.0	83	1.4698697034697894	1		21149.300561797736	21105.0	15151.0	26236.0	1.5058302E7	2369.9994717369527	-0.9807052657313655	-907.1465664032775	-0.039482499103720155	-0.022940008691946488	1.5857446713703918	1.310446958471236	2.5085358752933136	1.2100792490070087	6.787464162928618	16.798407833154233	0.302260343678381	0.7885146327995584
ID513981	513981	5	0.9473951458930969	23.413149954285622	18.226608711370798	0.0	241.0	241	1.5621830395765242	1		20819.67286245353	20684.0	14729.0	26682.0	1.6801476E7	2592.5727412944148	-0.9807871608503886	-819.891098908191	0.2060310635721793	-0.12310600666015811	2.218811894505296	1.3189759460622172	2.616210090432209	1.6822231680035755	7.666792503364044	19.706003887243348	0.24809981778002427	0.6732053422370613
ID456134	456134	5	0.9832003712654114	14.019794463538819	10.527854268936764	0.0	4.0	4	1.5284047640588854	1		21119.012936610627	21177.0	14748.0	29142.0	1.6324997E7	2467.4233938454195	-0.9809999032116137	-883.8388451837335	0.0827268445830757	-0.016218740297619046	1.5966382188437842	1.3773794821806455	-1.5485869784750663	1.159185423842681	7.338826798012454	15.979212525294955	0.36118171534996985	0.8863375430539606
ID498117	498117	5	0.988545298576355	13.9159151948723	12.957387680192411	0.0	175.0	175	1.5938229745921817	1		20902.771327014227	20746.0	15147.0	33888.0	1.7641939E7	2765.028111776788	-0.9809660880202612	-779.2202881167648	0.02439876573630263	0.01679967072967103	1.729438961104639	1.4773572536518809	2.6155266382668314	1.170630161952796	7.980498830222096	12.703006702753969	0.6214795574465343	0.9374651032942493
ID467907	467907	5	0.9339425563812256	11.542661750215188	10.043290458198486	0.0	52.0	52	1.102230710831775	1		21867.002487562193	21111.0	16654.0	31333.0	8790535.0	3664.6112567822856	-0.9799001653727223	-581.8093353920211	-0.01793605715432191	-0.002269177365515824	1.1840220625406348	1.0660108368253018	0.9794136171689827	1.110703589155607	3.816760310106218	8.257381320211875	0.7034286787012022	0.9304750869061407
ID490433	490433	5	0.9733078479766846	12.383556435018452	12.377290860480448	0.0	143.0	143	1.5189716089767635	1		20643.950326797396	20621.0	15582.0	27808.0	1.5792622E7	2370.448302451965	-0.9809528277351344	-897.0361118741146	-0.011439960026887208	-0.01146532016724784	1.6193269037737448	1.4586780722387065	-0.46170867324670817	1.1101331641247492	7.248517400886656	11.916267503327232	0.6414732667164723	0.9153661464585835
ID500172	500172	5	0.9689064025878906	13.492753177252528	12.993739396611154	0.0	184.0	184	1.5752034660476546	1		21010.957264957262	20913.0	15641.0	31034.0	1.7207974E7	2508.140584685797	-0.9811120590816946	-870.2779050511165	0.03247220740390639	0.016029518312923558	1.6599781746213893	1.4109945920950766	-0.5304383840906677	1.1764596292014247	7.795126909805978	12.742999436994046	0.6032394375775779	0.9328782707622295
ID489930	489930	5	0.9611144661903381	12.485388936617461	12.19644393160658	0.0	141.0	141	1.496898192512073	1		20676.661725067384	20608.0	16044.0	28128.0	1.5342083E7	2373.244799281877	-0.9810545593407598	-902.311161914569	0.0037398814926358774	-0.011042629627183966	1.5673185842731858	1.3924811520719909	2.638843974073616	1.125558203743756	7.039379849647959	12.724567307371608	0.5463339865352823	0.9175960346964066
ID517589	517589	5	0.9004220962524414	22.259007242327787	18.643021577694725	0.0	256.0	256	1.357495438299914	1		20383.965630114562	20267.0	15275.0	27939.0	1.2454603E7	2386.263870462048	-0.9810531107631352	-884.6160428229139	0.0389297516419544	-0.014315485273511752	1.2832558876682623	1.1591491939329293	-0.6766189355889995	1.107067057791108	5.789307668380287	17.830330795254714	0.22883249381173792	0.8029004614370467
ID504276	504276	5	0.9856677055358887	13.503060164763175	13.279570775683595	0.0	201.0	201	1.5776028634262698	1		21048.776299879082	20877.0	15034.0	33502.0	1.7407338E7	2724.37562334285	-0.9809893795867165	-797.3663021830451	-0.002532852919529952	0.007285422251918647	1.7154948997656483	1.469273954111853	-0.46484850501084407	1.1675800111781272	7.818892540628556	12.2320159493873	0.656687925612436	0.9330686330119116
ID522707	522707	5	0.890852153301239	21.97265598527333	18.551523821265263	0.0	277.0	277	1.4693549530763224	1		20382.511235955055	20613.0	15954.0	25396.0	1.4512348E7	2003.6400110363543	-0.9812255344819624	-1063.332895942441	0.013897786772853351	-0.004909449235549262	1.5157739836811501	1.4615011488927312	-0.13703066582800846	1.037134992900647	6.782711036764101	10.585611802331064	0.760643664713498	0.9314621409921668
ID526807	526807	5	0.9386754035949707	21.424036750448213	18.919950588231337	0.0	294.0	294	1.5650858287746445	1		20618.60864197535	20695.0	15561.0	28115.0	1.6701073E7	2275.688672287172	-0.9809494350465149	-933.0722325341969	0.010176456057303463	0.003050197074380722	1.6089395169496032	1.5407756275185962	-0.415755473837606	1.044239984208982	7.695311260351146	10.375916587696038	0.8982208074264284	0.9753012048192775
ID513511	513511	5	0.9784255027770996	22.93956077262548	18.91836394903747	0.0	239.0	239	1.3921604753249768	1		20466.52886115447	20505.0	14979.0	26830.0	1.3119045E7	2543.52539970242	-0.981093189239422	-835.083864911631	0.025998855658501	-0.004324605288745134	1.4760266827084498	1.2832096238581259	0.8049358526785337	1.1502615436054757	6.088754616744794	12.82633530733069	0.4650858833903124	0.9014778325123158
ID489446	489446	5	0.9676874279975891	12.491418312686607	12.102299085033389	0.0	139.0	139	1.475520105830908	1		20765.63333333334	20758.0	16156.0	27515.0	1.4951256E7	2335.728712670486	-0.9808675078982997	-911.5732725118794	0.04102252152614831	-0.05496114288200456	1.4461357021470436	1.3545228159298268	3.1206436985996	1.067634804773907	6.839748550738295	16.548563155808473	0.3138552636886119	0.8769043266301036
ID460773	460773	5	0.9417818188667297	15.39325733738745	9.143283830332662	0.0	23.0	23	0.9855581388742111	1		23361.49056603775	22075.0	18001.0	34477.0	7428954.0	3859.715391949357	-0.9780140813216689	-538.4876576766268	-0.0064783061332387626	0.007605330021740676	1.076567513727267	0.9305810204910723	-0.9445589471598266	1.1568767146778438	3.0515069976191693	6.535005977541197	0.8979088578753395	0.97125567322239
ID467429	467429	5	0.959694504737854	11.940557359524218	9.117289200406034	0.0	50.0	50	1.1097545572934615	1		22041.450980392146	21001.0	16434.0	33891.0	8992912.0	4062.7094259441023	-0.9797025931221386	-523.7307993561889	0.0014402276898452897	0.006266607742221983	1.2868564579111275	0.9928106888815116	-1.2036530702111221	1.296175063708152	3.8690446979158932	8.053995030744947	0.7495332380796766	0.9356321839080465
ID503776	503776	5	0.9799493551254272	13.027901049137807	13.376752853719049	0.0	199.0	199	1.5780823051220143	1		20989.024213075063	20836.0	15649.0	32111.0	1.7336934E7	2657.944372155599	-0.9809942172752828	-815.1866223843217	0.016369463970716775	0.011600305555179016	1.6947434550906113	1.4788300297364838	-0.5181513557575093	1.1460028678161218	7.823645666793073	12.8821196355334	0.5924400103012943	0.9288939051918734
ID455661	455661	5	0.9748594760894775	14.036388314120828	10.562666478170598	0.0	2.0	2	1.5431818215139865	1		21154.674271229414	21180.0	14940.0	29299.0	1.6691038E7	2424.9871341141	-0.9810164244504992	-901.6233762790041	0.03763728984456652	0.015341392717879442	1.585447624108885	1.472982882856278	1.4577192709156692	1.0763516959779773	7.481420582947932	13.92929665350652	0.4845466092196794	0.9061600460564192
ID522216	522216	5	0.9186416864395142	21.987629059604796	18.723443208922372	0.0	275.0	275	1.4882821503069772	1		20388.146174863414	20598.0	15767.0	25749.0	1.4924123E7	2068.261618423195	-0.9811506038518046	-1026.2200493686182	0.00516071817494896	-0.028474937398437816	1.5572016787430625	1.4765656945022527	-1.0313778997293308	1.0546104955174325	6.9585767048511915	11.05680594387737	0.7152714787489333	0.9378603459320948
ID497653	497653	5	0.9757712483406067	14.134047158974182	13.036303556567107	0.0	173.0	173	1.5961943833944818	1		20896.669845053628	20775.0	15114.0	31667.0	1.7532306E7	2656.2652463798468	-0.9810399070302271	-814.1076734281761	0.0370188641755947	0.02603773956833118	1.6748031359087032	1.4999474304840767	-0.638471505216111	1.1165745557950624	8.004264461044672	13.707383115319896	0.5353307503561411	0.9397321428571428
ID466932	466932	5	0.9512094259262085	12.61529800861947	9.176698419568574	0.0	48.0	48	1.0444372848229293	1		23210.19553072624	21856.0	17343.0	35590.0	8309250.0	4321.881309904141	-0.9783486754066286	-485.3389534658682	0.014232456148777854	0.005312187985250476	1.0881747403248736	1.0336716420383922	-1.454292371069474	1.0527276710223004	3.42700396461592	7.167234179195686	0.8383421103972263	0.9511873350923485
ID507891	507891	5	0.9342232346534729	16.234613817072358	14.077661354660048	0.0	216.0	216	1.4724407561666402	1		20990.072524407242	20882.0	15348.0	29104.0	1.5049882E7	2306.7482682219907	-0.9807865032987004	-928.9916324739174	0.005380118181388014	-0.0520748869838872	1.5665433601625103	1.3326192795251797	-1.1065667594654118	1.175537067661725	6.811229793751194	16.563522742552543	0.31198231752236305	0.8424456202233972
ID480766	480766	5	0.9764688014984131	8.790312287267168	10.823306002608756	0.0	104.0	104	1.4831905098260023	1		21171.046767537824	21184.0	15318.0	26250.0	1.5391351E7	2350.0628256093833	-0.980622756821504	-911.8068119880681	-0.06494144349240741	-0.031545023682770824	1.6675080395366602	1.374607138481335	2.3148150414415984	1.2130797177286028	6.911045443206031	14.44109821808909	0.41644070128875993	0.8086763070077865
ID480253	480253	5	0.988921046257019	8.855427202201449	10.925085561138221	0.0	102.0	102	1.5059673321881546	1		21130.840425531915	21189.0	14725.0	26468.0	1.5890392E7	2374.436804721335	-0.9805369276125759	-896.682526566221	-0.09288275609904027	-0.00745310530043078	1.7431447272595975	1.3376927352961685	2.466654859289836	1.3030979994622314	7.124936120609244	15.131480214518575	0.39104614633759915	0.8133478024959305
ID521725	521725	5	0.9072516560554504	21.820451368955887	18.489948215602098	0.0	273.0	273	1.4847198353841877	1		20326.885989010978	20522.0	15663.0	25616.0	1.4797973E7	1964.5669372873645	-0.9812209635343913	-1081.253506985795	0.0048398223163916634	0.0030369045156613235	1.5549292041384115	1.4433029155936195	-0.2000318533369059	1.0773408598699332	6.925304821699578	10.226239665788475	0.8321791382601625	0.9700399467376838
ID511996	511996	5	0.9020105600357056	21.711189519689047	18.353040644152	0.0	233.0	233	1.4887903566220477	1		20399.48567530696	20547.0	15535.0	25451.0	1.4952823E7	2109.8469025789163	-0.9812100949446197	-1009.8007594252578	0.003135520513111383	-0.0017458722425276454	1.617092293027225	1.38242469245134	-0.8462218471143956	1.1697507299003522	6.963329831015708	11.643046131378833	0.6454960580686568	0.9403080872913991
ID460283	460283	5	0.9441640377044678	14.782975025200143	8.954656454088267	0.0	21.0	21	1.455387875386465	1		21097.22539229673	21030.0	15454.0	27940.0	1.4789155E7	2300.809506732054	-0.9808978913185283	-941.7099614680245	-0.0075282057655657025	-0.01245613825694573	1.578123696323504	1.332549386214649	-0.7724153143556608	1.1842890872558607	6.654376630322176	13.412981413630304	0.4648005103780336	0.8855154965211889
ID495110	495110	7	0.9699667692184448	92.76829940758812	54.61571321216021	0.0	162.0	162	1.345179761198966	1		19953.79298831385	20516.0	12216.0	25516.0	1.1952322E7	2730.751314753447	-0.9809006378024949	-750.549705288693	-0.001939674521221364	0.011826487182970965	1.3686126449670633	1.3386765973998827	-0.7789519455420507	1.0223624194412044	5.684738892760953	8.987315233739576	0.8844238300946373	0.9699918896999182
ID518662	518662	7	0.9810577034950256	94.24081259281134	60.36872776891462	0.0	260.0	260	1.2883030901706827	1		19981.735883424415	20204.0	12822.0	27975.0	1.0969973E7	2800.667163316123	-0.9811049132520339	-740.9148014313994	0.005145851283081793	-0.004173866473024521	1.3860095291710306	1.232863746933955	1.9804413984569438	1.1242195519317835	5.214179402473892	8.464452495919826	0.9145302805372592	0.9820948970456584
ID514053	514053	7	0.9614685773849487	93.58283374750611	61.238566433583784	0.0	241.0	241	1.2818276852254522	1		20013.464944649462	20386.0	13021.0	25277.0	1.0847298E7	2630.2311126197405	-0.9811211374930208	-790.8701399251441	0.0025442870484146222	0.01822197643284995	1.3420871738215703	1.258179752185884	1.9386178723148944	1.0666895342179135	5.161895014664209	9.07686199458702	0.7873132610741241	0.950131233595801
ID457218	457218	7	0.9585068225860596	91.57212634019211	49.33478465386052	0.0	8.0	8	1.2906497279808715	1		20275.7894736842	20521.0	12056.0	25755.0	1.117196E7	2645.9684151138126	-0.9810216637926779	-792.2159374722376	0.005300811312801288	0.0016726750496064717	1.3462842837782376	1.2523752302761286	2.1969882266774032	1.0749847579478264	5.233191907131926	8.530818482363635	0.9036393255235471	0.972614840989399
ID495619	495619	7	0.9777690768241882	92.60209854226663	55.56282684354849	0.0	164.0	164	1.2770976776358507	1		19895.964879852156	20315.0	12168.0	25564.0	1.0763717E7	2848.6052475152965	-0.9810023175601094	-721.326920744743	0.006490019189604719	-0.014846279437268175	1.3117944050118866	1.2782386578427272	-0.47864383982589975	1.026251550884708	5.12387000534807	8.881295569828456	0.8163103815375057	0.9573712255772636
ID486402	486402	7	0.9523533582687378	92.80777165172894	52.220140287284565	0.0	126.0	126	1.3287710658854748	1		19883.19039451115	20342.0	13319.0	25140.0	1.15919E7	2465.5291046939888	-0.9810704963691299	-835.9242469490798	0.005424528185674488	0.002190869587623038	1.3618024768122856	1.3078396400470476	-1.5682828758063971	1.041261049988741	5.546898233989982	8.72155596943481	0.9163726480791133	0.9757525083612042
ID518158	518158	7	0.9945088028907776	94.28802520292747	60.59777040442867	0.0	258.0	258	1.299993920413559	1		19889.38461538461	20333.0	11875.0	26825.0	1.1118166E7	2960.8357994620037	-0.9809525647317328	-691.9082664300943	0.0487111529492054	-0.014553835930253134	1.4347884157107926	1.270005404942863	2.157703359682398	1.1297498499822078	5.3092419257642085	8.722660542000881	0.8768886248337424	0.9763986013986015
ID486925	486925	7	0.9525776505470276	92.05293969057227	51.52085322759866	0.0	128.0	128	1.3104264954526066	1		19997.954144620813	20455.0	12648.0	24953.0	1.133884E7	2575.1932977665524	-0.9810254426819738	-802.9977878964471	0.0022348446189527837	0.006259320040477751	1.3401785502573906	1.3077127704862583	-0.18342066362674922	1.0248263842824294	5.39479819672546	8.73919198550746	0.8876515327525004	0.9684300341296931
ID508940	508940	7	0.9703642129898071	93.41098780011865	61.06252718243925	0.0	220.0	220	1.3144612467940313	1		19986.550877192985	20274.0	12456.0	25727.0	1.1392334E7	2783.845189744746	-0.9809965719181104	-741.2390773877141	-6.76592997154408E-5	0.009246257046627201	1.3639599124798185	1.2906777669283034	-0.9693061001839461	1.0567780335489314	5.4280700798770996	8.663303052727981	0.9088418068941254	0.979416809605489
ID470026	470026	7	0.956049382686615	93.96502130183306	47.87780938983332	0.0	60.0	60	1.318483651268542	1		19960.859861591693	20402.0	13071.0	24090.0	1.1537377E7	2386.982286514309	-0.9812637911269957	-875.9193074217313	-0.012041450233024675	-0.007994455495180238	1.3837439390457613	1.2909703538766402	-1.1523109704018375	1.0718634513105063	5.461341963028704	8.768774038684516	0.8925477858117274	0.9729043183742586
ID491543	491543	7	0.9795323610305786	91.80085809244561	52.298947848058994	0.0	147.0	147	1.2959141266970937	1		19985.02712477397	20291.0	13125.0	26302.0	1.105172E7	2770.1422988985555	-0.9810142294474811	-745.55508677352	-0.006234868399220956	-0.002754669940779374	1.3600215629009644	1.2617277759943257	-1.1466018298688594	1.0779041159089777	5.275970042612553	8.61427262583351	0.8934596840153983	0.9711286089238833
ID501271	501271	7	0.9644931554794312	94.4227276768014	60.11833496763791	0.0	188.0	188	1.241048127719563	1		19737.456862745094	20448.0	12901.0	24694.0	1.0066103E7	2571.0260328501704	-0.9813115702571227	-806.2111917044557	0.07643783167248215	0.006416260711319194	1.371479110842014	1.2381985868665966	-1.4243877378620082	1.107640668782137	4.838682435477131	8.233367903575658	0.8969783071629777	0.9873908826382154
ID476692	476692	7	0.9850230813026428	91.72858312516698	49.16875387725153	0.0	87.0	87	1.327631956318289	1		20212.948453608235	20486.0	12647.0	26038.0	1.1763936E7	2819.2541360688224	-0.980950413247365	-738.3919162914447	-0.0024811697524718293	9.401707253126322E-4	1.393343660633713	1.284467927454878	-1.0617088857163688	1.0847632944752212	5.537391981660934	8.618666056370024	0.9367744223667039	0.9864521591871301
ID463378	463378	7	0.9697351455688477	94.3069761665753	47.610594067592125	0.0	33.0	33	1.2830074624519245	1		19926.88786764706	20322.0	12163.0	25520.0	1.0840227E7	2587.974507575355	-0.9811005663327519	-799.4185369442025	0.05081599061233856	0.00430536216138222	1.4413884015978817	1.2163154710745416	-0.9396563669954874	1.1850448636688817	5.171401266993232	8.63316073957014	0.8719236295539303	0.976660682226212
ID476177	476177	7	0.9856575131416321	91.5935074131037	49.196152388630196	0.0	85.0	85	1.3372834595780663	1		20220.133445945932	20566.0	12330.0	26129.0	1.1970319E7	2840.376610016809	-0.9809066078624249	-731.4466471373912	-0.0027473411472435606	-9.896009389468092E-4	1.4029369142216508	1.2914200307667791	-1.055775825627009	1.0863521401233482	5.618195126457712	9.458820281437875	0.7891012564512714	0.9563106796116505
ID523280	523280	7	0.9661128520965576	93.158042204284	57.337915077299	0.0	279.0	279	1.325350800069084	1		20016.075731497418	20493.0	12820.0	25501.0	1.162934E7	2613.7771772256892	-0.9811549453969842	-797.407960210275	-0.004270419022548707	0.001359888906033274	1.4129513011124712	1.271596199720925	-1.1643103319662647	1.1111635135608058	5.518379477002904	9.124001040899396	0.8330110714384815	0.9500818330605563
ID462876	462876	7	0.9737768173217773	94.28962641534049	47.57898105364855	0.0	31.0	31	1.2959141266970973	1		19943.3644524237	20312.0	12222.0	25411.0	1.1108454E7	2627.8735505178074	-0.9811216868481705	-788.83041494184	0.040731348371470424	-0.005522209441532362	1.4407082990751676	1.2240764606903785	2.1679963967310467	1.176975740765907	5.275970042612582	8.82544822773904	0.851213772303909	0.9771126760563378
ID498716	498716	7	0.9591066837310791	94.08626843801109	60.666319643606094	0.0	177.0	177	1.2812373892304265	1		19971.641404805912	20208.0	13742.0	26238.0	1.0804658E7	2546.788328403025	-0.9812913428782009	-822.6332441565514	-0.0040615789286806035	0.018834086884326598	1.3835859132935826	1.2236498291432336	-1.447032752905549	1.130704128208257	5.157141888499702	8.674359716058746	0.8612794567676336	0.9704830053667266
ID456728	456728	7	0.9780505895614624	91.90617141124332	49.53177268938339	0.0	6.0	6	1.2976641803326567	1		20243.636690647472	20614.0	12326.0	25201.0	1.1255462E7	2691.3884439182652	-0.9809910151500173	-776.3333658057309	-0.00767609313228267	0.0016348657782426024	1.3544017660428924	1.2672196169964662	-1.246240957290634	1.068797979353463	5.290229421106108	8.531758088052406	0.9132870609793382	0.9754601226993866
ID462361	462361	7	0.9727652668952942	94.28494683600563	47.46170994666409	0.0	29.0	29	1.2906497279808735	1		19919.504553734085	20347.0	12643.0	25609.0	1.0935808E7	2594.859261347685	-0.9810276626175222	-793.8805003046579	0.05737247168777786	-9.877187058187399E-4	1.4603562881463068	1.2215458586333543	-0.8517965857691485	1.1954985380410768	5.233191907131941	8.605074975607984	0.8881109153360464	0.9804096170970614
ID505369	505369	7	0.9786636233329773	94.26843009208696	60.385936773366744	0.0	205.0	205	1.3213493004897114	1		20001.830155979234	20403.0	12747.0	26067.0	1.1541056E7	2699.2118362727947	-0.9812856886453185	-777.1133603241794	0.027968931868654706	0.005849334899582589	1.410632106515173	1.2798582581315308	1.704658034901769	1.1021783838583497	5.485107593851289	8.660603866979677	0.918964354210907	0.9863247863247864
ID522791	522791	7	0.9689937233924866	92.36959608663126	58.33872694804855	0.0	277.0	277	1.3242087483274152	1		19908.31896551723	20441.0	12462.0	24599.0	1.1546825E7	2555.2176414444993	-0.9811132884884389	-809.4676555375404	-0.007802643880028723	0.003504024131769687	1.3905912477698954	1.2808399108930666	2.1220502532048062	1.0856870058025476	5.508873224673832	8.943490081701299	0.8654830815856929	0.9658333333333323
ID485412	485412	7	0.9747275710105896	92.4182009009109	52.01454884113254	0.0	122.0	122	1.3144612467940289	1		20033.905263157896	20418.0	12523.0	25534.0	1.1419326E7	2682.8479441043446	-0.9809761050951081	-770.1202503259477	-0.0033693117320671723	0.006881229292638192	1.349827747243465	1.2945716422756663	-0.8045413019577194	1.042682925504738	5.42807007987708	9.087266979767454	0.8260165232632447	0.9637130801687753
ID469538	469538	7	0.9764171838760376	93.02946218696636	47.9021785393682	0.0	58.0	58	1.3121571937574938	1		20025.704225352114	20482.0	13098.0	25473.0	1.13746E7	2613.8848922290717	-0.9810955599825136	-795.2044971151249	7.851744951343908E-4	-0.00720477801273838	1.3957853319527282	1.251311666317052	-1.3879806085730404	1.115457778844899	5.409057575219034	8.865319662602003	0.86485374132907	0.9668649107901439
ID475682	475682	7	0.970519483089447	91.7995509487611	48.9359593105365	0.0	83.0	83	1.3167612682324341	1		20203.48251748255	20481.0	12575.0	26394.0	1.1556392E7	2762.501026404284	-0.9809680164367556	-753.9188077805134	-0.0010648664555692985	-0.004025820099505109	1.3796508818556732	1.274422421436963	-0.8265545720911662	1.082569530046451	5.4470825845351385	8.892814581847563	0.865556354964681	0.9679054054054048
ID517666	517666	7	0.9600464105606079	93.72182954899128	61.356184943559676	0.0	256.0	256	1.2294120877052548	1		19887.28514056223	20104.0	13491.0	25702.0	9903868.0	2457.314988506052	-0.9812037121606889	-844.9514628817137	0.012055270873418015	0.00338651401338801	1.2563054505000202	1.2257850818617806	-1.1931328671401986	1.0248986295312745	4.748373038351332	8.168889436089543	0.8941876314120762	0.9689621726479148
ID494625	494625	7	0.9798171520233154	92.98764796311562	54.03000974627411	0.0	160.0	160	1.3468658029234537	1		19894.41166666669	20365.0	12406.0	25142.0	1.1936647E7	2650.8304747519555	-0.9810526106714396	-777.180794851479	0.009468068142309383	0.01668093601630905	1.3861730909306704	1.3312379346557324	-1.5630721345758358	1.0412662190918895	5.698998271254499	9.913801756569184	0.7286650324293125	0.9508326724821572
ID526880	526880	7	0.9816543459892273	93.88420063480376	56.363901920919126	0.0	294.0	294	1.3608349155190527	1		20184.12520325203	20487.0	11988.0	26102.0	1.2413237E7	2875.4343168219384	-0.981098970520945	-728.725280660046	-0.002951140095790071	-0.002957857976053421	1.4322624905823356	1.32306746501639	-0.5007281933414892	1.0825317139550346	5.817826425367401	8.925075266810499	0.9177974556544345	0.9839228295819936
ID491054	491054	7	0.9826920628547668	92.21023995428527	52.32410048635415	0.0	145.0	145	1.317909773699995	1		19973.5574912892	20441.0	12841.0	26197.0	1.1464822E7	2819.954641622389	-0.9810322991160527	-732.6759070387988	6.32687375022963E-4	-0.008614735354806878	1.388205366978583	1.2972663960371171	2.0351476911162383	1.0701004598741366	5.456588836864154	8.646139036469485	0.9172477690796152	0.980358667805295
ID513581	513581	7	0.9915161728858948	94.41333727702016	59.656267470497255	0.0	239.0	239	1.2201473581781528	1		19743.63394683026	20333.0	12517.0	24909.0	9654637.0	2684.5581136046694	-0.9813437912234386	-773.7168630447771	0.06661139358651537	0.004547365523097751	1.3396293515736502	1.1873418590785019	-1.3686073210778014	1.1282591793852352	4.677076145883582	8.469044965138027	0.8194367310541459	0.9666011787819246
ID508459	508459	7	0.9813748598098755	92.66556168569645	60.86459287779835	0.0	218.0	218	1.3457420098175392	1		20001.719532554253	20297.0	11998.0	26029.0	1.198103E7	2881.868797735301	-0.9809257291495623	-713.8571352032669	0.002572683021391306	-0.010466307050709058	1.430749217826008	1.2917989984403742	2.255975261734846	1.1075633434871774	5.689492018925463	8.885825619477908	0.905498602271464	0.9755501222493889
ID484393	484393	7	0.9772424697875977	92.29425872207058	51.953999689086814	0.0	118.0	118	1.32535080006908	1		20034.395869191052	20428.0	11842.0	25355.0	1.1639984E7	2675.649624938059	-0.9808503451060631	-767.0413945771079	-0.003112746611906955	-0.012097227560486909	1.370544338693656	1.302368415343601	2.499434729122555	1.0523476479825935	5.518379477002871	8.988615346604936	0.8582935208817166	0.9674999999999991
ID484904	484904	7	0.9604217410087585	92.61360710352264	52.27099290705278	0.0	120.0	120	1.3287710658854746	1		19996.247440273015	20454.0	13005.0	25296.0	1.1717801E7	2582.3289134618635	-0.9809967513538401	-799.4782594248835	0.001449059011254066	0.017837205724028152	1.3829849002310313	1.3192669438978972	1.9011329033442168	1.0482980011193743	5.546898233989981	8.816119778047156	0.8968196145296858	0.9708818635607323
ID517175	517175	7	0.9842530488967896	94.2977084461588	59.73961465383644	0.0	254.0	254	1.2964977403842803	1		19745.362657091562	20231.0	13531.0	24635.0	1.0998167E7	2399.5251204134297	-0.9811304717233471	-855.727581708173	0.04335608748825646	-0.013408831356904433	1.4639384434722882	1.213387138712615	-0.9665038153950978	1.2064891713171646	5.280723168777098	9.016905588992882	0.8161842694033332	0.958584987057809
ID469045	469045	7	0.9696171283721924	93.81662612135445	48.08409650165392	0.0	56.0	56	1.316186639678679	1		20037.87958115184	20457.0	12720.0	24834.0	1.1481705E7	2635.3395757529775	-0.981209389632635	-794.0831528412583	7.231945314554522E-4	5.41926628508654E-4	1.344649973132097	1.3118103077508136	-0.31642870535141254	1.025033852217238	5.44232945837065	8.853818618909521	0.8724357459737528	0.9728122344944777
ID494132	494132	7	0.961287260055542	90.78437308596448	53.34575982794296	0.0	158.0	158	1.1740157499508685	1		19981.441758241755	20254.0	12794.0	25523.0	9091556.0	2495.0257651449188	-0.980914613884237	-823.2126521918319	-0.0038329338452065985	5.16394528647124E-4	1.2107877171876866	1.161142753161397	-1.2405723843228387	1.04275526320181	4.330097935873939	7.98866472369428	0.8526272210635134	0.9509394572025048
ID468530	468530	7	0.9663255214691162	93.93900013375018	48.059083719528566	0.0	54.0	54	1.302319492791992	1		20068.064285714285	20518.0	12541.0	25042.0	1.1238116E7	2725.1976060979755	-0.9812123749146905	-769.1811138634235	0.003442454887119132	0.001514222451371333	1.3423113965091056	1.2853195088897522	-1.0901306230382561	1.044340638436728	5.3282544304222705	8.983666518573706	0.8296359722867115	0.961406518010292
ID504882	504882	7	0.9620144367218018	94.45101412126455	60.24207370618114	0.0	203.0	203	1.2176648584382117	1		19562.519348268852	20362.0	12826.0	23798.0	9605197.0	2483.478101934491	-0.9815037362033592	-835.9925197597026	0.03837121397504961	0.011446325811003135	1.389256642855451	1.138286273675543	1.5882557603711198	1.2204808886691754	4.6580636412255245	8.503966984928692	0.8094166820609924	0.9683794466403152
ID483889	483889	7	0.9140769243240356	92.53186963009095	52.40748453051913	0.0	116.0	116	1.2812373892304234	1		19878.199261992617	20214.0	13831.0	24836.0	1.0773984E7	2217.604095246193	-0.981202028479651	-935.772914338966	-0.0029410454618143465	0.00754440382262254	1.3484576635605041	1.2467635427478394	1.2035562713557812	1.0815664858057472	5.157141888499677	8.501368680391542	0.8966877627637446	0.9704830053667257
[truncated: 2,312 more rows]
