# Supplementary material for: Adhesion pilus retraction powers twitching motility in the thermoacidophilic crenarchaeon Sulfolobus acidocaldarius
Source: Nat Commun. 2024 Jun 14;15:5051. doi: 10.1038/s41467-024-49101-7 (PMC11178785; doi:10.1038/s41467-024-49101-7)
Supplement: Supplementary file 15 — Source Data [file 41467_2024_49101_MOESM15_ESM.zip › TWITCHING FULL TRACK DATASET/Figure 1/MSD data/upsE_100X_1sec_interval_5min_total__3_spots 3.csv]

LABEL	ID	TRACK_ID	QUALITY	POSITION_X	POSITION_Y	POSITION_Z	POSITION_T	FRAME	RADIUS	VISIBILITY	MANUAL_SPOT_COLOR	MEAN_INTENSITY_CH1	MEDIAN_INTENSITY_CH1	MIN_INTENSITY_CH1	MAX_INTENSITY_CH1	TOTAL_INTENSITY_CH1	STD_INTENSITY_CH1	CONTRAST_CH1	SNR_CH1	ELLIPSE_X0	ELLIPSE_Y0	ELLIPSE_MAJOR	ELLIPSE_MINOR	ELLIPSE_THETA	ELLIPSE_ASPECTRATIO	AREA	PERIMETER	CIRCULARITY	SOLIDITY
Label	Spot ID	Track ID	Quality	X	Y	Z	T	Frame	Radius	Visibility	Manual spot color	Mean intensity ch1	Median intensity ch1	Min intensity ch1	Max intensity ch1	Sum intensity ch1	Std intensity ch1	Contrast ch1	Signal/Noise ratio ch1	Ellipse center x0	Ellipse center y0	Ellipse long axis	Ellipse short axis	Ellipse angle	Ellipse aspect ratio	Area	Perimeter	Circularity	Solidity
Label	Spot ID	Track ID	Quality	X	Y	Z	T	Frame	R	Visibility	Spot color	Mean ch1	Median ch1	Min ch1	Max ch1	Sum ch1	Std ch1	Ctrst ch1	SNR ch1	El. x0	El. y0	El. long axis	El. sh. axis	El. angle	El. a.r.	Area	Perim.	Circ.	Solidity
			(quality)	(�m)	(�m)	(�m)	(sec)		(�m)			(counts)	(counts)	(counts)	(counts)	(counts)	(counts)			(�m)	(�m)	(�m)	(�m)	(radians)		(�m^2)	(�m)
ID32832	32832	3	1.0	51.67910732121595	64.39147967951469	0.0	3.0	3	1.3253508000690817	1		31104.240549828188	31246.0	19576.0	42297.0	1.8102668E7	3854.859291266196	-0.9809822195650946	-832.4197469684036	0.01966200437499561	0.015278111082477138	1.4461587356078522	1.24265998922129	-0.7345053062603627	1.1637606007690682	5.518379477002886	9.157510157359797	0.826925925122631	0.9666944213155706
ID33345	33345	3	1.0	51.9404871319373	65.11477446007225	0.0	7.0	7	1.337849026725185	1		31206.36564625853	31267.0	21054.0	41847.0	1.8349343E7	3385.9424019835806	-0.9811747899742517	-960.7273918423332	0.008478311810082571	-0.006808757533157238	1.441536488461296	1.27681315431579	-1.1557096165805572	1.129011307244698	5.6229482526222245	8.914275739544351	0.8892048511390004	0.9736625514403294
ID32579	32579	3	1.0	51.846511315097295	65.10099849833911	0.0	1.0	1	1.2947461101220608	1		31038.368231046923	31225.0	20812.0	40809.0	1.7195256E7	3438.1799426511375	-0.9810704294883525	-935.7497068580329	-0.006743237468074747	0.0013046427322402233	1.3842967208655401	1.2371849058078972	-1.0486824611374816	1.1189085110617132	5.266463790283537	9.190091481788073	0.7835907442107484	0.9527085124677559
ID32708	32708	3	1.0	51.860256352881756	64.7924383023707	0.0	2.0	2	1.287128166907412	1		31027.661791590523	31255.0	20396.0	40507.0	1.6972131E7	3564.597211352001	-0.9810699366749087	-902.2283769402875	-2.813237031954533E-4	0.004196728969092682	1.3510702812233597	1.2406722937362515	-0.9282613352422219	1.0889823912764647	5.204673150144838	8.868551144862245	0.831568395939923	0.9588441330998252
ID35974	35974	3	1.0	49.19900178959063	65.76174746259535	0.0	28.0	28	1.3361516071030992	1		30863.082910321504	30945.0	17961.0	43399.0	1.8240082E7	4166.826767871831	-0.9810413642409357	-766.5563615450133	-0.001242486880058323	0.009062967251286348	1.5139464121103288	1.2088111928522538	-0.9785206049465223	1.2524258718502534	5.608688874128686	9.608121789329997	0.7634739347003449	0.9470304975922959
ID36102	36102	3	1.0	48.64632677462434	65.84580313048725	0.0	29.0	29	1.3276319563182917	1		30807.11835334473	30951.0	17849.0	43380.0	1.796055E7	4166.437504110573	-0.9812157609574622	-772.479761607846	7.899436035369863E-4	-0.0010016289972705442	1.4890059262931965	1.2099476617046352	-0.9407523849603238	1.2306366410885987	5.537391981660957	9.159849134748931	0.8293512240326908	0.9620148637489676
ID32455	32455	3	1.0	51.67182757769005	64.91714117325894	0.0	0.0	0	1.3395442954433645	1		30902.25675675676	30990.0	20026.0	42103.0	1.8294136E7	3558.8238206488795	-0.9810880939305112	-900.9203702035658	-7.948445387235229E-4	0.007817622519877249	1.4064478033855292	1.2818452491290475	-1.0882512888698448	1.0972056138142596	5.637207631115778	9.343352767291398	0.8114624025037237	0.9541432019308124
ID35850	35850	3	1.0	49.7408873736468	65.68379856490235	0.0	27.0	27	1.366382573725304	1		30861.074433656977	30950.0	18152.0	43979.0	1.9072144E7	4057.184550975502	-0.981041402216275	-787.2223174835077	-0.003782935690184499	0.014367380601850617	1.5457470326855187	1.221412164422818	-0.932738303712399	1.265540885959627	5.865357687012547	9.67402800962318	0.7875709433260479	0.9455938697318007
ID35729	35729	3	1.0	50.16518679307652	65.62760355433227	0.0	26.0	26	1.3496711919304125	1		30938.37166666666	31008.0	18457.0	43833.0	1.8563023E7	4151.264824476443	-0.981107465781082	-774.0577648349706	-0.0043483468024813786	0.012674782276823839	1.4965557193699095	1.242181257981955	-0.9747579704801103	1.204780469640325	5.722763902077077	9.562982647909799	0.7863736589859992	0.9510268562401265
ID35607	35607	3	1.0	50.72756056194999	65.5741112936953	0.0	25.0	25	1.345179761198964	1		30973.470686767145	31043.0	18463.0	43448.0	1.8491162E7	4108.310708439118	-0.9810842384665381	-782.0581653020851	-0.009962488175600463	-0.0038163769086789812	1.4882369187020068	1.2446234542901145	2.177304452812015	1.1957326640215376	5.684738892760937	9.080648794220966	0.8663365306592246	0.9629629629629626
ID34328	34328	3	1.0	51.78283243035245	64.46492637521303	0.0	15.0	15	1.3451797611989642	1		31217.788944723627	31340.0	19983.0	41563.0	1.863702E7	3752.5714484224236	-0.9810618435229936	-861.9098627175632	-0.006218828529695558	0.004928473522011914	1.46977516517728	1.2471360224018475	-0.7655098454299597	1.178520336816712	5.6847388927609375	9.55338897543978	0.7827182574523267	0.952229299363057
ID34201	34201	3	1.0	51.919063490669	64.65579829834184	0.0	14.0	14	1.3270620348684106	1		31150.569468267568	31284.0	19510.0	42284.0	1.8160782E7	3763.0968038138167	-0.9811280934740619	-860.7172962820102	-0.00332543850345072	0.0023384110229747713	1.3890236093284476	1.2841657803553224	-0.8379589688579666	1.0816544332337774	5.53263885549643	8.955813798815766	0.8668262916134938	0.9675810473815467
ID35481	35481	3	1.0	50.967242041317014	65.59240674016876	0.0	24.0	24	1.3457420098175383	1		31030.561872909704	31151.0	18738.0	43233.0	1.8556276E7	3979.457541378726	-0.9810668017040404	-808.1097676792449	-0.01607283259263445	-0.007095299746311782	1.474297980973996	1.2596389822645264	2.1508654338321933	1.1704131117977665	5.689492018925456	9.651960051872766	0.7674539488581076	0.9425196850393701
ID35354	35354	3	1.0	51.176005002169575	65.54561824893395	0.0	23.0	23	1.3384143548834095	1		31090.53625632375	31217.0	19228.0	42896.0	1.8436688E7	3925.0018797272346	-0.9810618018609688	-820.6841578670889	-0.006100123423178247	0.0027868995143456726	1.4891409633680277	1.231181653340819	2.098385148092422	1.2095217300609007	5.627701378786753	9.205433853181983	0.8345500455892418	0.955609362389023
ID35229	35229	3	1.0	51.452536737718205	65.76062109915438	0.0	22.0	22	1.3190572791622326	1		31101.139372822312	31346.0	19494.0	42601.0	1.7852054E7	3878.493487968389	-0.9809897191727374	-827.597465570678	-5.329899481815568E-4	0.010357218052283316	1.4586576173713186	1.2231633095361265	2.266296825497163	1.1925289174382618	5.466095089193224	8.960253430307345	0.8555520964212753	0.96964586846543
ID34078	34078	3	1.0	51.792860726069684	64.357379017801	0.0	13.0	13	1.3270620348684108	1		31215.35738831618	31369.0	19359.0	42704.0	1.8167338E7	3892.0977609108795	-0.9810489008574165	-830.3684102006898	-0.007985190381522393	-7.36843965067734E-4	1.4535659126384568	1.2379474443251246	-0.6897695021337374	1.1741741697531256	5.532638855496431	10.251971073686109	0.661496334792938	0.919431279620853
ID34463	34463	3	1.0	52.1909438933902	64.60853064181738	0.0	16.0	16	1.3156117601405817	1		31208.51408450702	31391.0	20207.0	42563.0	1.7726436E7	3727.8953379346526	-0.9810991842851811	-869.1039885521704	0.010053281006150126	0.0060756930740167485	1.4120783578594966	1.2297401898517035	-0.8581740483581906	1.1482737325432795	5.437576332206106	9.492814217392107	0.7582724334297448	0.9478044739022373
ID34591	34591	3	1.0	51.56649259052155	64.83126244227795	0.0	17.0	17	1.2964977403842797	1		31130.405745062835	31334.0	20165.0	41976.0	1.7339636E7	3700.1889622906524	-0.9811080203859378	-873.8366008754042	-0.0010273726171334866	-0.0012183010094694699	1.3862981835755828	1.2246858153539213	-0.8109840554320036	1.1319623091861786	5.280723168777093	9.15982582940421	0.7909132176730992	0.9463373083475295
ID33952	33952	3	1.0	51.901541011403864	65.33533184846212	0.0	12.0	12	1.3541477255877254	1		31204.887417218553	31294.0	19837.0	42972.0	1.8847752E7	3852.171741362164	-0.9810959592166992	-840.8215153960558	-0.0019232176535587098	0.005692315429395365	1.4838813848938226	1.2607319010607547	2.1330229586047347	1.1769999503029267	5.760788911393189	9.301506576226567	0.8367297893905525	0.9573459715639803
ID34720	34720	3	1.0	51.560964574746386	64.66963987894341	0.0	18.0	18	1.2982470073013364	1		31125.960573476706	31357.0	20397.0	41290.0	1.7368286E7	3698.927345881833	-0.9811896683336815	-877.8765961439533	-0.020113924262018405	0.002865134353229363	1.3907574213114544	1.2379610190374157	-0.5302722512550807	1.1234258590733708	5.294982547270642	9.329273215027511	0.7645022592391542	0.9472789115646256
ID33828	33828	3	1.0	51.54161622764013	65.69026882291888	0.0	11.0	11	1.324779897264189	1		31127.35800344235	31328.0	19782.0	42348.0	1.8084995E7	3941.728398141609	-0.9809951889530122	-815.2463846322024	-0.012564069949606372	0.011031856532143428	1.4445709991176978	1.229498873541228	2.3011906360787733	1.1749266552453315	5.513626350838385	9.026045637042113	0.8504565793104427	0.9634551495016619
ID33702	33702	3	1.0	51.48635738524562	64.72641516168984	0.0	10.0	10	1.2976641803326587	1		31216.424460431634	31388.0	20253.0	41948.0	1.7356332E7	3738.508564652113	-0.9810943568880669	-866.6307515542435	-0.012601829339075386	0.017933092164869477	1.3820015385238933	1.2356922417808878	-0.9624122321846412	1.1184026991479235	5.290229421106124	9.276964648745173	0.7724538946202635	0.9440203562340962
ID35110	35110	3	1.0	51.53167547430837	65.67162374195277	0.0	21.0	21	1.32990919976941	1		31111.203071672353	31278.0	19130.0	41961.0	1.8231165E7	3817.73562834335	-0.9809935681955705	-841.2140517619977	0.004037302332149386	0.017729779304401328	1.5097311071219464	1.215304780225832	-0.9800304748447495	1.242265423198124	5.556404486319023	9.101725916054882	0.8428614884541034	0.9566284779050743
ID34984	34984	3	1.0	51.78948042304495	65.78687288322669	0.0	20.0	20	1.328771065885476	1		31110.14041095892	31301.0	19123.0	42685.0	1.8168322E7	3840.949838860438	-0.981007665843868	-836.7339482941719	-0.013777044672522647	0.008394134009794241	1.4808736441164334	1.2386270218768336	2.2257240261571436	1.195576729686177	5.546898233989993	9.246336645592324	0.8153060393736756	0.9426494345718904
ID34859	34859	3	1.0	51.62341020210084	65.69436688826177	0.0	19.0	19	1.3468658029234535	1		31070.29883138562	31206.0	19430.0	42473.0	1.8611109E7	3785.364259589101	-0.9810995712619865	-852.1365209113532	0.009685788706838455	0.0036089648525282144	1.4739587535227368	1.2527636114712697	-1.0718440364874249	1.176565746343551	5.6989982712544975	9.270515420610527	0.8332985535193528	0.9463299131807414
ID33078	33078	3	1.0	51.64104691324932	64.88642634237173	0.0	5.0	5	1.3236373529401553	1		31093.331606217576	31230.0	20522.0	41310.0	1.8003039E7	3503.300647908977	-0.9811018355827203	-921.5402529287599	-0.0027132718952083174	0.010188061189162049	1.4024401593746956	1.2651049541981028	-0.9822166549681091	1.1085563729087156	5.504120098509334	9.144706450859186	0.8271003937349232	0.957816377171216
ID33463	33463	3	1.0	51.75325905225304	64.81350025430274	0.0	8.0	8	1.293577038903877	1		31175.539855072468	31255.0	21310.0	40808.0	1.7208898E7	3349.3235357649496	-0.9810387633625332	-963.1776282456971	-0.003137524656050544	0.007578846015353316	1.3479291365792758	1.2403837859444407	-0.8006778569362213	1.0867032863969188	5.2569575379545155	10.253374377715879	0.62836314300571	0.9155629139072854
ID36216	36216	3	1.0	48.05688735248628	65.97341109898494	0.0	30.0	30	1.3247798972641887	1		30806.92931034484	30878.0	18323.0	43375.0	1.7868019E7	4068.542681492427	-0.9811411236340742	-787.8711485017826	-0.007764633027015913	-0.0032629896076560774	1.5300175797465425	1.1889108178687158	-0.9667187862667745	1.286906937636674	5.513626350838381	9.618772367567203	0.748872531787152	0.9407948094079479
ID33593	33593	3	1.0	51.92954111473421	65.41721765486754	0.0	9.0	9	1.2988295727366694	1		31224.1971326165	31430.0	20533.0	41707.0	1.7423102E7	3741.371314258813	-0.9810307220624653	-863.2215461804997	0.009819177612206229	0.0035388967779019656	1.4462688979518004	1.1968514144689884	-0.8812829093903509	1.2083946933324818	5.299735673435155	9.434626328079563	0.7481947656684368	0.9354026845637579
ID33211	33211	3	1.0	51.96444392200035	65.06601901657355	0.0	6.0	6	1.2953302500616013	1		31192.793851717895	31397.0	20641.0	40943.0	1.7249615E7	3616.49723451864	-0.9811388907997445	-897.3448913098662	-0.002783849812884784	0.0036759046089190946	1.4036240479814799	1.2178429721405006	-1.0667445569981178	1.1525492859842574	5.271216916448049	9.307331437439315	0.7646635578175993	0.9335016835016832
ID32959	32959	3	1.0	51.67822785303663	65.21542283007265	0.0	4.0	4	1.1753037544522613	1		30930.929824561394	31403.0	22023.0	39000.0	1.4104504E7	3377.8761048445763	-0.9813498132433116	-963.6513056184847	-0.0033123030806700127	-0.0038139217699131637	1.3145754714538862	1.0747516278992175	0.7975042790818516	1.2231435034189664	4.339604188202947	8.224044577626195	0.8062859133204	0.9540229885057465
ID58368	58368	4	1.0	15.377311073751844	29.111093908788295	0.0	204.0	204	1.3937896865030954	1		31920.84961240312	31839.0	23983.0	43815.0	2.0588948E7	3440.6656378811763	-0.9810165841543647	-958.8793268224172	-0.020640406640057427	-0.029004312008857794	1.5852665520537201	1.2762158629664615	2.1038370146788377	1.242161767499814	6.103013995238339	11.811871146128532	0.5496887244635246	0.855429713524317
ID38913	38913	4	1.0	14.846328770627148	28.12828985712673	0.0	53.0	53	1.419602799563216	1		32121.92156862747	31970.0	24116.0	43402.0	2.1296834E7	3262.2509461307654	-0.98114299350686	-1024.6456566842571	0.023688115614573138	-0.008026288954523278	1.7183195921482748	1.2093969840619843	2.2787977349965876	1.4208069102148573	6.331164051135097	13.29504510411132	0.45010496226007657	0.8435718809373018
ID66560	66560	4	1.0	15.105597449828743	28.99251872609043	0.0	267.0	267	1.4121227177017939	1		31942.523006134976	31820.0	24324.0	43170.0	2.0826525E7	3338.0076235705665	-0.9811447061781565	-995.8906345433352	0.0019449424089918912	-0.028583900051292202	1.6473989808936644	1.250187340312416	2.226950750573836	1.3177216947997468	6.2646202848318735	12.013944057583672	0.5454229471637768	0.8751660026560425
ID56837	56837	4	1.0	14.836702858359635	28.159624690880232	0.0	193.0	193	1.4008277059767817	1		31989.441176470616	31812.0	24047.0	43630.0	2.0665179E7	3319.257268948079	-0.9812629210475043	-1009.4370382582244	-0.013232217474460262	0.008537605037321743	1.6283415867121904	1.2212940507497547	-0.8747362250620188	1.3332919993449148	6.164804635377045	13.092560971700367	0.45193915793837885	0.8549769281476599
ID68615	68615	4	1.0	15.002556101379092	29.481761363453874	0.0	283.0	283	1.3970424089815823	1		31828.196899224793	31763.0	23666.0	41807.0	2.0529187E7	3356.3139303033204	-0.9811347265429777	-986.3816833244746	0.0026672309918020884	-1.7047872360564703E-4	1.6199268961943285	1.2397373444536672	-0.9199376000190781	1.3066694356200141	6.131532752225434	10.511948332638429	0.6972884655477368	0.9065354884047786
ID32775	32775	4	1.0	14.44567630585182	25.698925998034376	0.0	3.0	3	1.3395442954433656	1		32315.17003367005	32036.0	24959.0	45663.0	1.9195211E7	3395.2092117589978	-0.9809695520499235	-981.2426510049386	-0.011324825519193078	-0.021113817416722875	1.5294748311435398	1.1607868375528994	-1.2095947630384245	1.3176190336271267	5.637207631115787	12.610644953020156	0.44545034352098906	0.8837555886736215
ID36871	36871	4	1.0	14.505191447818351	25.87249859899722	0.0	36.0	36	1.2865403029046516	1		32394.30783242256	32012.0	25262.0	45823.0	1.7784475E7	3525.721677167286	-0.9808603085729384	-941.7224063721728	-0.004921142732362508	-0.015382280430010893	1.5125712022210311	1.1511592922386253	-1.228399411631965	1.313954734517739	5.199920023980329	11.604522808427909	0.4852348170400954	0.8930612244897962
ID42503	42503	4	1.0	14.867901035977594	28.141904157929314	0.0	82.0	82	1.422264723520183	1		32134.126315789494	31989.0	24333.0	43335.0	2.1369194E7	3281.643672744448	-0.981143408032669	-1019.0004039628965	0.012838766376403729	-0.03225260649663907	1.7694636491493236	1.1736682724229648	2.330946133546142	1.5076352413415561	6.354929681957681	12.635878921660161	0.5001608585481477	0.848888888888889
ID53257	53257	4	1.0	14.809575114456194	28.23951124970829	0.0	167.0	167	1.4616119431652372	1		32031.61103253184	31894.0	24259.0	43451.0	2.2646349E7	3195.581013114754	-0.9811287448945367	-1042.2794134066248	-0.012565755022734527	0.0016391794862417545	1.734972037586235	1.2257058780671333	2.3061865555520096	1.4154880617217769	6.711414144296371	13.132860452433702	0.48899592926690855	0.8737623762376242
ID69128	69128	4	1.0	15.040923559684703	29.50393038190792	0.0	287.0	287	1.3954169955062645	1		31849.644859813074	31741.0	23722.0	41906.0	2.0447472E7	3344.7499641941336	-0.9811339006343227	-990.4147428678855	0.0027694796612893926	0.00302735324466814	1.6244535063497463	1.2418316978605366	2.2010994192314035	1.3081108407430746	6.117273373731886	10.818965329336734	0.6567442740071928	0.8894263994471321
ID67596	67596	4	1.0	14.966081165678089	29.30643363504942	0.0	275.0	275	1.4201355835187583	1		31911.166917293252	31873.0	24213.0	42530.0	2.1220926E7	3307.220445632907	-0.9811093098407507	-1002.2570251573023	0.02160271565204601	-0.015128964273944275	1.6566676478987432	1.2493487871955902	2.3317210119351235	1.3260249378537923	6.335917177299614	11.603137473076771	0.5913825152090064	0.8904475617902475
ID55310	55310	4	1.0	14.916441791421812	28.191377109357752	0.0	182.0	182	1.4527866438605865	1		32065.675792507212	31955.0	24419.0	42904.0	2.2253579E7	3205.099127725592	-0.9809831803910244	-1032.1732538225838	-0.005888880278941299	0.001860963062657398	1.6991496616502537	1.2532534609532455	-0.905637530919092	1.3557909190674424	6.630610999499594	14.771609988787318	0.38186314815809425	0.8475091130012145
ID59918	59918	4	1.0	15.332697317994866	29.061620009559885	0.0	215.0	215	1.363056688289053	1		32127.290849673216	32030.0	23859.0	43681.0	1.9661902E7	3492.8074213821355	-0.9810278069154336	-951.2468706888084	-0.017222947623960094	-0.03584212286745046	1.5997760462545936	1.2096095111409653	2.348184982443764	1.322555776488235	5.8368389300254515	11.471644403297518	0.5573605425972854	0.8672316384180793
ID48655	48655	4	1.0	14.851610268481005	28.199602027969824	0.0	131.0	131	1.4381328016644601	1		32137.414348462662	31984.0	24072.0	43795.0	2.1949854E7	3224.479014896272	-0.9809703685816766	-1027.5592795342993	-0.016796487666916958	-0.01068500634336129	1.719526993052043	1.2082067850960576	-0.8670412601267846	1.423205873583414	6.497523466893155	13.790582084750342	0.4293312742771852	0.8662864385297845
ID41491	41491	4	1.0	14.833575049436186	27.928652411158915	0.0	74.0	74	1.3954169955062645	1		32016.61275272159	31900.0	24812.0	43151.0	2.0586682E7	3288.916252530779	-0.9810978949704523	-1010.5428550413232	8.642024701915124E-4	-0.01624142094200374	1.6119219172439774	1.2233054897100113	2.25683146444622	1.3176773347318902	6.117273373731886	11.848534050809294	0.5475685688506904	0.8626005361930293
ID42003	42003	4	1.0	14.879970863044118	28.165655540076077	0.0	78.0	78	1.3981249681591235	1		32033.252713178277	31903.0	23990.0	43400.0	2.0661448E7	3328.4073924157506	-0.9811132448818237	-999.8994902319167	0.03927948159261072	-0.04689804550316806	1.7359404046869478	1.1632163751436615	2.3500474096923902	1.4923624200807462	6.141039004554463	11.76204621409971	0.5578095648568542	0.8688634835238735
ID66066	66066	4	1.0	15.126462379307538	28.99230618313661	0.0	263.0	263	1.3669361012236925	1		31980.081168831162	31830.0	23852.0	43986.0	1.969973E7	3403.6942880360216	-0.9809988308178559	-970.1685153603851	-0.01599916366138581	-0.010485413760899278	1.5968393696300094	1.2130732802765996	-0.9387457470444843	1.3163585379326015	5.87011081317706	11.050648085933235	0.6040608176792521	0.882142857142857
ID67095	67095	4	1.0	15.0887307755727	29.02410987729279	0.0	271.0	271	1.4051412734026876	1		31934.48773006132	31850.0	24226.0	43221.0	2.0821286E7	3355.4357250007215	-0.9810438433134365	-985.0973534463379	0.01769172178290507	0.0026142137387516876	1.6545092466902487	1.225384107336073	2.186574619709293	1.3501964296624294	6.202829644693172	12.050974798792234	0.5367293708248667	0.8671096345514951
ID36387	36387	4	1.0	14.449482764213661	25.80346911748296	0.0	32.0	32	1.345742009817539	1		32470.262541806056	32169.0	25040.0	45922.0	1.9417217E7	3379.3313814862418	-0.980923575150149	-988.1507414037364	0.0027092797488001657	0.04216393607840583	1.6042413684064372	1.1555616560325042	-1.3678808994750162	1.3882784705010256	5.689492018925462	12.33417373196857	0.46996253079984823	0.8807947019867555
ID39973	39973	4	1.0	14.939419869001053	28.11695516588381	0.0	62.0	62	1.421732737444523	1		32156.669172932347	31989.0	24286.0	43087.0	2.1384185E7	3270.8117496784193	-0.9811476550997572	-1023.3271530119171	-0.01280786685416613	-0.02590541545990063	1.6844179247956412	1.2083109581123392	2.3508882370030095	1.394026854996905	6.350176555793162	13.042801386394054	0.46908754549256493	0.8580603725112393
ID47653	47653	4	1.0	14.91939971981726	28.23099257370788	0.0	123.0	123	1.4796159363492973	1		32124.01241379311	32014.0	24292.0	43337.0	2.3289909E7	3141.832151216908	-0.9810722510326257	-1059.934005822755	-0.015793811819069123	0.017355327656867297	1.7735890694366896	1.265035936195328	2.1932851034156897	1.4020068669123076	6.877773560054421	14.17036846570624	0.4304229809773141	0.85773562537048
ID60453	60453	4	1.0	15.27802270489103	29.074300436601714	0.0	219.0	219	1.3741116681181353	1		32075.66987179487	31940.0	24019.0	43855.0	2.0015218E7	3494.8967803939054	-0.9810885919724912	-952.2604293699987	0.013859272502625678	0.02355992539926927	1.6262477755554654	1.1998928983220027	-0.8875417688680696	1.3553274444991725	5.931901453315768	12.71299504606548	0.4612198986186407	0.8559670781893005
ID65572	65572	4	1.0	14.915976827207231	28.720703518286353	0.0	259.0	259	1.4024468485391899	1		32091.421947449755	31969.0	24520.0	43372.0	2.076315E7	3243.502154894535	-0.9811639558565929	-1030.7578515719713	0.006259473725236193	-0.03208616884286436	1.593545158249537	1.2219389370294127	-0.8292856582258347	1.3041119404243844	6.179064013870593	12.508337622084658	0.4962875360015321	0.8867667121418826
ID48168	48168	4	1.0	14.869333008903851	28.20000703103867	0.0	127.0	127	1.454347941080483	1		32148.443490701004	32005.0	24374.0	43698.0	2.2471762E7	3183.1219736776175	-0.9810623290143252	-1046.4216073895518	0.02379099425397276	-0.028945844158821822	1.711865576643135	1.2372330376503646	-0.9228660626413855	1.38362420380735	6.644870377993145	14.382785641957332	0.40365502365956674	0.8540012217470984
ID60970	60970	4	1.0	15.18475482090217	29.031921580096398	0.0	223.0	223	1.4296917438553531	1		31967.89364844903	31862.0	23726.0	43519.0	2.1642264E7	3350.676787226664	-0.9810830079403083	-989.6124555238605	0.005848044900803662	-0.004433464747091965	1.6762431518038436	1.2357765720551595	-0.9066001007052638	1.356428977299809	6.421473448260899	11.887620706206643	0.5710244124903635	0.8699291693496463
ID61483	61483	4	1.0	15.316333679921954	29.076648613764757	0.0	227.0	227	1.3768615441287568	1		31993.7090620032	31932.0	24046.0	43740.0	2.0124043E7	3478.5836632403957	-0.9811229036915123	-956.0494510352531	0.0024414141352448	-0.020534655640459684	1.6190351615772212	1.2038497982577256	2.169692713285982	1.3448813663634562	5.9556670841383434	11.841070087954108	0.5337751775513452	0.8593964334705073
ID38446	38446	4	0.9968656897544861	14.572594332033196	27.010888057106165	0.0	49.0	49	1.2379966155341497	1		32298.58415841584	32075.0	25305.0	43471.0	1.6310785E7	3933.378145092108	-0.9811876698975792	-856.558978040767	0.017716540527211815	0.03390458477365373	1.459829357510451	1.126354137795008	-0.8984248282053992	1.2960660493228768	4.814916804654545	11.892496039949984	0.42781166342485816	0.8222402597402592
ID58927	58927	4	1.0	15.379821360999166	29.06526605073696	0.0	208.0	208	1.3921604753249766	1		31898.67762128323	31781.0	23607.0	44226.0	2.0383255E7	3441.4186077604827	-0.9812128355392384	-968.2046321799011	-0.0031311398612863996	0.00670787770210919	1.6144909801515217	1.2494495975204383	-0.9325284584896172	1.2921617513467663	6.088754616744791	11.442027468319107	0.5844298153605496	0.8672985781990521
ID53811	53811	4	1.0	14.929908763220272	28.191404913300836	0.0	171.0	171	1.4397099903691029	1		32067.939970717423	31904.0	24449.0	43131.0	2.1902403E7	3234.514567081279	-0.9812016970442828	-1034.9791298979626	-0.009372216907179208	-0.0039148513321106285	1.716014617494341	1.234974056367987	2.22232105934966	1.3895147097592289	6.511782845386703	12.503734562669923	0.5233958587499737	0.8654453569172458
ID44598	44598	4	1.0	14.86476483208609	28.19730549877962	0.0	99.0	99	1.4265134700231528	1		32050.056379821974	31913.0	24295.0	43227.0	2.1601738E7	3263.009299821939	-0.9809997377555489	-1014.2611203992677	-0.013575196528584525	-0.00492875256429408	1.6615262820934442	1.2380617377524483	-0.8352066184899284	1.342038309906697	6.392954691273807	12.886052275360655	0.4838065155555225	0.8599744245524298
ID69688	69688	4	1.0	15.087324916292147	29.49609102719624	0.0	291.0	291	1.4062175977837195	1		31917.093558282213	31842.0	24140.0	42960.0	2.0809945E7	3353.487475414485	-0.981028164800196	-984.3029259530963	-0.005663680214647249	0.015415855024671677	1.6748261195283833	1.2175400209019058	-0.9765100081805183	1.375581985623551	6.212335897022204	10.649315240381135	0.68836919540928	0.9082696316886725
ID70712	70712	4	1.0	15.076050517652812	29.435487382235074	0.0	299.0	299	1.391073274475567	1		32218.107981220674	32129.0	24076.0	42908.0	2.0587371E7	3426.2559982344815	-0.9810827902920135	-975.3462058301145	-0.02928439674447367	0.012121133235060965	1.6723627250407767	1.192274271432667	-0.8677094164757306	1.40266611895535	6.0792483644157596	12.020523602252965	0.5287044668024363	0.8748290013679889
ID55866	55866	4	1.0	14.911813126549424	28.20942738475386	0.0	186.0	186	1.4312782341646555	1		32018.34859675039	31865.0	24151.0	43423.0	2.1676422E7	3251.497296360766	-0.9811584832716974	-1025.5783163048968	-0.015845697358353162	-0.03547267460460365	1.6893824095947967	1.2300136638985204	-0.95182781676586	1.3734663761704158	6.43573282675445	13.306529682770208	0.4567496848273496	0.8696210661528583
ID35902	35902	4	1.0	14.436254273451114	25.85023613258573	0.0	28.0	28	1.228796612278593	1		32537.99397590363	31997.0	24764.0	46358.0	1.6203921E7	3703.050340042543	-0.9809301934406954	-903.9678168159513	0.013034620535166231	-0.01304674508691251	1.35298628422349	1.1327543767509733	-1.3905022964485318	1.1944215904106217	4.7436199121868095	9.516522225569005	0.6582080886672982	0.9089253187613846
ID64574	64574	4	1.0	14.801988616762703	28.45401558239116	0.0	251.0	251	1.436553881369556	1		32147.87573099415	32067.0	24543.0	43661.0	2.1989147E7	3190.0515113171327	-0.9809878161186394	-1039.958929017876	-0.04392521367486534	-0.025044770494053147	1.6971940562299452	1.2499386879216774	-0.8307432699275058	1.357821845687437	6.483264088399607	14.501437874994618	0.38741947092647155	0.8388683886838877
ID44095	44095	4	1.0	14.895182084707026	28.213089547513885	0.0	95.0	95	1.3856244745513606	1		32109.401574803134	31946.0	24356.0	43813.0	2.038947E7	3351.884508928709	-0.9810153933397452	-990.0277767062776	0.011746773765169471	1.7375330760844272E-4	1.6874513042285693	1.1600281200396234	2.377271832994933	1.4546641370822377	6.031717102770603	12.525512097148768	0.4831253732323177	0.8585926928281463
ID65089	65089	4	1.0	14.84206227809323	28.440420768817912	0.0	255.0	255	1.4281034911037884	1		32087.038461538454	32017.0	24143.0	44003.0	2.1690838E7	3214.5124560919603	-0.9811014823723974	-1036.4078872066586	0.011428768864731821	-0.026665729607091602	1.6333420414947448	1.2672313497527632	-0.8513851688736325	1.2889059616568117	6.407214069767352	13.22326473396646	0.46047039449736	0.875893437296946
ID62018	62018	4	1.0	15.333055504842442	29.156214991389263	0.0	231.0	231	1.4002875757442566	1		31936.40649149924	31817.0	23791.0	43992.0	2.0662855E7	3420.00630331212	-0.981160783141815	-972.6721305782171	0.004519689810464738	0.005789672194326918	1.6381402733245358	1.2274986120551181	-0.8334893137559471	1.334535336526294	6.1600515092125265	12.017111044187615	0.5360361251090418	0.8756756756756757
ID57413	57413	4	1.0	14.923903343329753	28.096061276209696	0.0	197.0	197	1.4307495995264332	1		32041.976401179934	31917.0	24326.0	43494.0	2.172446E7	3275.201442635415	-0.981062938990143	-1013.6676036775292	-4.64906638076922E-4	0.01766943101727003	1.6397549011608281	1.2502365123068802	-0.8838608277295879	1.3115557616656277	6.430979700589932	12.34023511713422	0.5306890590294056	0.8808593750000002
ID70212	70212	4	1.0	15.023312909058074	29.50429750740611	0.0	295.0	295	1.407830541458008	1		32007.006106870213	31928.0	23942.0	42082.0	2.0964589E7	3353.917747933227	-0.9810139751755704	-986.1972576363496	-0.013071926383490974	0.007998327922165966	1.6732023026651788	1.2380960505802905	2.224085484793547	1.3514317422149564	6.226595275515751	11.155792236774891	0.6287234616107538	0.8851351351351352
ID45131	45131	4	1.0	14.86775294573753	28.097179229010894	0.0	103.0	103	1.4206681676678088	1		32068.243609022575	31923.0	24388.0	43264.0	2.1325382E7	3243.793426372109	-0.9811962492249849	-1031.7236202024517	-0.008450067432336637	0.01039048237791793	1.6613581366769639	1.1912413061386002	-0.8069993572889396	1.3946445007537924	6.340670303464131	11.913053979879908	0.5614341380989454	0.8905206942590123
ID47182	47182	4	1.0	14.876534166907257	28.219888196035694	0.0	119.0	119	1.4548680011511301	1		32095.305714285725	31968.0	24482.0	43594.0	2.2466714E7	3205.6539649099204	-0.9810545296715083	-1036.9137368378479	0.013636301780015157	-0.003176976850953121	1.7634510499412315	1.2477271541588024	2.2069847913642207	1.4133306661343936	6.6496235041576615	14.058858428108957	0.4227725733004119	0.8427710843373494
ID46674	46674	4	1.0	14.883467035913933	28.16329202246171	0.0	115.0	115	1.4486149578794756	1		32166.338639652655	32053.0	24211.0	43630.0	2.222694E7	3229.84657839031	-0.9810808441641877	-1032.8869104897449	-8.00677561087324E-4	0.003986370448117012	1.741040926425996	1.219961923071095	2.170632935997899	1.4271272680733778	6.5925859901834745	13.870593852479754	0.4306015182050524	0.8300418910831839
ID35414	35414	4	1.0	14.44339979246013	25.799941685083017	0.0	24.0	24	1.2525760772251209	1		32554.274131274116	32087.0	25250.0	45978.0	1.6863114E7	3601.0155141594896	-0.9810012694842195	-933.5939017911448	0.013078326537060389	-0.0059760675420541766	1.438673870415896	1.1185816352752926	-1.2448545919974836	1.2861590294764904	4.928991832602928	12.222740370696556	0.4146014235793537	0.8486088379705404
ID39511	39511	4	1.0	14.929280929366097	28.06360604550168	0.0	58.0	58	1.4147987153979613	1		32197.438729198202	32080.0	24529.0	43598.0	2.1282507E7	3267.929479963258	-0.9810689886378873	-1021.1848821550809	0.018940057280479934	-0.03977807772265307	1.683989527166659	1.2337234374623534	2.2515492114172453	1.3649651745535922	6.2883859156544535	13.375626385110179	0.44169327981229106	0.8289473684210523
ID51287	51287	4	1.0	14.92480396632299	28.21121032008936	0.0	152.0	152	1.4201355835187586	1		31992.63909774435	31888.0	24177.0	43311.0	2.1275105E7	3259.8662344552336	-0.981070675302685	-1017.2915960640133	0.02182686182592974	-0.017437416747063582	1.6353461666176268	1.2213278193324386	2.2209942712628594	1.3389903519199988	6.335917177299615	12.912863835219985	0.47750091997171107	0.8839522546419094
ID50777	50777	4	1.0	14.980118821063181	28.156774819875675	0.0	148.0	148	1.4328629678859126	1		32049.02647058822	31907.0	24213.0	43478.0	2.1793338E7	3235.0995121472865	-0.9810145361028308	-1023.7912714357147	-0.005672246757823014	-0.04727075532609263	1.6908215058787546	1.2688708202915806	2.149910150453705	1.3325403018490185	6.449992205247994	13.820880269938229	0.42432404691232245	0.8886705959397512
ID37981	37981	4	1.0	14.482218016733142	25.958758072315696	0.0	45.0	45	1.2434839458191684	1		32599.400000000027	32169.0	25420.0	46132.0	1.6625694E7	3616.3037524332035	-0.9809691627168045	-929.3347137981735	-0.0074817932391145845	-0.022915967195569584	1.4287629438795924	1.1341163558128786	1.939539763492129	1.2598027852755245	4.857694940135191	9.858053975194647	0.6281418345271421	0.9076376554174074
ID43613	43613	4	1.0	14.916677276161037	28.127408792992473	0.0	91.0	91	1.3921604753249763	1		32089.45397815915	31941.0	24494.0	42911.0	2.056934E7	3295.356950243676	-0.9811602144568012	-1014.2705923764071	0.01763591819044681	-0.027887274362507056	1.6396141205270893	1.190455762727345	2.3226336530187344	1.3772994947504125	6.08875461674479	12.25913640020802	0.5091181519016755	0.8489065606361824
ID45662	45662	4	1.0	14.899330169587664	28.049365039890446	0.0	107.0	107	1.4307495995264332	1		32096.148588410084	31952.0	24413.0	43249.0	2.1600708E7	3264.6575554074734	-0.9810584406197005	-1018.4141702390136	0.009814058905264602	0.023409564770191075	1.7234297836139945	1.1950280030317262	2.245463838362609	1.4421668607277314	6.430979700589932	11.985034344034425	0.5626112822773035	0.8734667527437056
ID33887	33887	4	1.0	14.503373924952301	25.80861770528197	0.0	12.0	12	1.2616026850650468	1		32570.66918714556	32154.0	25476.0	45977.0	1.7229884E7	3589.558685815875	-0.9808062497188189	-927.3400223129329	0.0019857376243439394	0.0030901783952329773	1.4719593098605714	1.0840648352411337	-1.2481776996929372	1.3578148298972879	5.000288725070667	10.74556362548432	0.5441849740811247	0.8862679022746424
ID49760	49760	4	1.0	14.910828629084397	28.13247209826552	0.0	140.0	140	1.3894408781286247	1		32131.194662480368	31960.0	24552.0	43919.0	2.0467571E7	3338.3869777169825	-0.9810940573739352	-998.9241225457197	-0.002679986382690864	0.0073298135035115	1.6512094109871966	1.2169106979415565	-0.7955268047735449	1.356886264357993	6.064988985922214	12.803219363366434	0.4649449205820981	0.8433575677462002
ID34401	34401	4	1.0	14.466849495149345	25.80642156735896	0.0	16.0	16	1.2628013577202966	1		32488.89923954372	32106.0	25266.0	45505.0	1.7089161E7	3567.4596637782943	-0.9810195902337876	-941.4082878428165	0.017706491957601832	-0.04016645148324705	1.4559563769648123	1.1228591410299185	-1.3403369099436893	1.2966509544815814	5.009794977399698	11.724771883073208	0.4579531106834942	0.8520614389652388
ID64097	64097	4	1.0	15.281522089715821	29.04785153658874	0.0	247.0	247	1.3948747701135344	1		32143.520995334373	32045.0	24112.0	44091.0	2.0668284E7	3463.609565005164	-0.9810684418061826	-961.8502408362903	-0.008042984906316674	0.010637491246954364	1.7173068626676302	1.1741914507028612	2.206862297875661	1.4625441716848344	6.112520247567371	12.088681435250894	0.5256205164391122	0.8665768194070085
ID51810	51810	4	0.9968307018280029	14.845183689204744	28.186748064116077	0.0	156.0	156	1.4019073421339445	1		32028.00923076921	31903.0	24511.0	43468.0	2.0818206E7	3294.1866061151577	-0.9810951536621713	-1009.1360530852436	-0.0051230784907177205	-0.014679827356989044	1.660242834153032	1.2352006818505514	-0.8112957350037511	1.3441077701363404	6.174310887706076	12.3410402998947	0.5094420815250572	0.8683155080213905
ID50275	50275	4	1.0	14.973228945507053	28.157739242535335	0.0	144.0	144	1.3845321413310874	1		32093.591125198105	31915.0	24484.0	43516.0	2.0251056E7	3332.0856437549633	-0.9812205119217019	-1006.5028860907638	-0.003543208035853492	-0.017805581426151674	1.6086845514596013	1.1889225841675743	-0.7982834307980727	1.3530608072231414	6.022210850441572	11.75329922191617	0.547830535159552	0.8891228070175442
ID54373	54373	4	1.0	14.998356700520526	28.139496228243146	0.0	175.0	175	1.411050897647783	1		32042.105022831034	31891.0	24088.0	43546.0	2.1051663E7	3268.581808094988	-0.9811011225765256	-1017.8163907155008	0.016552154670473388	-0.018295810530841887	1.6322894188813457	1.232914297283447	2.261776454404815	1.3239277235067073	6.255114032502849	13.295129539478875	0.44469264764072536	0.8612565445026181
ID34918	34918	4	1.0	14.488700754457634	25.892633152411147	0.0	20.0	20	1.2477351853855518	1		32588.290448343076	32097.0	25079.0	45953.0	1.6717793E7	3634.1131294637235	-0.9808160124885672	-916.9418519608225	0.022676659149047353	-0.02189837625450135	1.4733123199715599	1.1056678765579258	-1.3087160547367058	1.332508930763327	4.890966823286799	11.739650217753802	0.44595831542237524	0.8683544303797471
ID37478	37478	4	0.9958108067512512	14.5256172736847	25.91751743345105	0.0	41.0	41	1.2616026850650466	1		32525.333969465617	32135.0	25212.0	46049.0	1.7043275E7	3621.6842010734003	-0.9808801961011456	-921.4541159123115	0.006768342774797973	-0.019552117417787826	1.5071724696872322	1.0946938003413362	1.7685123599022918	1.3767982144571214	5.000288725070664	10.129972417297964	0.6123340647153634	0.9179755671902268
ID56422	56422	4	1.0	14.896809031397089	28.19411563802894	0.0	190.0	190	1.4270436738957715	1		31998.98664688428	31862.0	24328.0	43149.0	2.1567317E7	3240.875395581833	-0.9811310886773176	-1026.795793741759	-0.015723667787723654	-0.010500247127814577	1.6650904941861515	1.257064522081735	2.2073993484153105	1.3245863397916233	6.397707817438324	12.4777871635745	0.5163677603208242	0.8751625487646297
ID59496	59496	4	1.0	15.363389040069896	29.092763822222285	0.0	212.0	212	1.411050897647782	1		31984.231818181834	31885.0	23900.0	43632.0	2.1109593E7	3398.6657945289485	-0.9810525567861791	-974.5387656171289	-0.01498339094359319	0.004160098250819817	1.620180527200621	1.2612626979225363	-0.8894892992959124	1.284570240497296	6.255114032502842	11.859439407759027	0.5588776914417116	0.8779186124082717
ID57961	57961	4	1.0	15.30021146642091	28.826865313768284	0.0	201.0	201	1.4153333077901358	1		31937.62141779789	31887.0	23962.0	43888.0	2.1174643E7	3415.8307588897665	-0.9809915637239355	-965.0617451537618	-0.017798845483872214	-0.004441557157272589	1.5903768354702064	1.2887601916198026	-0.9961275667637361	1.2340362821661268	6.293139041818974	12.17004501399501	0.5339404486783331	0.8647942521227961
ID52330	52330	4	1.0	14.779400361201162	28.238287879480094	0.0	160.0	160	1.444954852877087	1		32030.603773584935	31924.0	24502.0	43662.0	2.2069086E7	3233.4719497846104	-0.9810816345816132	-1027.418920260004	-0.01995040955097008	-0.018886170254830626	1.7207353598135895	1.2340915351723674	2.2309335830917223	1.3943336541671132	6.559314107031861	14.286938870367308	0.40382194807055083	0.8550185873605949
ID62570	62570	4	1.0	15.307501875168926	29.12767238452822	0.0	235.0	235	1.412122717701794	1		31910.82424242428	31863.0	23925.0	43886.0	2.1061144E7	3403.8566258890346	-0.9810889786175188	-972.7252065986753	0.007745709504602739	-4.436449380921137E-6	1.6742213060741782	1.2248406307251551	-0.9109186581206433	1.3668890989376892	6.264620284831875	11.574242404616358	0.5876509856473513	0.8978201634877379
ID46188	46188	4	1.0	14.854174104945024	28.168611506013256	0.0	111.0	111	1.4600584136458128	1		32059.30014224749	31949.0	24305.0	43387.0	2.2537688E7	3184.6994463579226	-0.9810392670751853	-1041.7100415986724	-0.0034568263676982916	-0.011027116584588626	1.7140956203990536	1.2548759979760167	2.24326671759998	1.3659482077621294	6.697154765802821	13.12385712334177	0.4886267197096124	0.8817271589486863
ID43119	43119	4	1.0	14.907006252590064	28.091800015533217	0.0	87.0	87	1.4019073421339443	1		32156.44615384616	32012.0	24580.0	43347.0	2.090169E7	3310.2869814040732	-0.9811000052656759	-1008.518780785342	0.015901217207232428	-0.03707773258489033	1.7149734980287494	1.2191664601051246	-0.8443557156442666	1.4066770651489815	6.174310887706074	12.678434599801294	0.4826886509932169	0.8529218647406435
ID49264	49264	4	1.0	15.24608732015134	28.54811774546161	0.0	136.0	136	1.4222647235201824	1		32158.068656716398	32040.0	24008.0	43532.0	2.1545906E7	3295.3766927088495	-0.9810252477496533	-1009.0645719981658	0.01538870557297361	-0.047535485359750176	1.6772679878512247	1.2204666471019758	-1.0017542149287881	1.3742841656787044	6.354929681957676	12.023453229413313	0.5524108203548803	0.8681818181818182
ID40563	40563	4	1.0	14.928861782489228	28.101369183158393	0.0	67.0	67	1.4002875757442568	1		32053.543209876556	31921.0	24388.0	42974.0	2.0770696E7	3307.5136626675935	-0.9810888852116019	-1005.5313542989937	-0.0011899688554869736	-0.02376322474109379	1.6829941816679317	1.178060746104349	2.2827033792273745	1.428614090770203	6.160051509212527	13.963690135979315	0.39700301208076205	0.8582781456953641
ID52851	52851	4	1.0	14.819606678623664	28.151943038278613	0.0	164.0	164	1.4110508976477822	1		32071.38972809668	31892.0	24551.0	43137.0	2.123126E7	3311.4470356125894	-0.981039514107458	-1002.2290789548255	-0.020248304233480733	-0.006345680386355139	1.6376915431175334	1.2574992303442876	2.337934917941252	1.3023399963983706	6.255114032502844	12.576264618534012	0.4969832614174541	0.8339670468948035
ID39031	39031	4	1.0	14.94675672924455	27.99405109317493	0.0	54.0	54	1.4169358747965621	1		32183.809954751145	32040.0	24307.0	43338.0	2.1337866E7	3275.892663116924	-0.9810131131435932	-1015.2168972777539	-0.02309334469845803	-0.025232387435015796	1.654834763849124	1.2507194133527328	2.3103957001102886	1.3231063227947362	6.307398420312518	13.025301332558305	0.46718035308088013	0.8566817301484828
ID63095	63095	4	1.0	15.244413632146395	29.101615407052844	0.0	239.0	239	1.3981249681591232	1		31952.875968992248	31863.0	23989.0	43661.0	2.0609605E7	3425.0144035779836	-0.9811189938034832	-969.5586732769333	0.0017640050897270575	-0.013412965675941762	1.654695147810265	1.2178867257192838	-0.9392003601287173	1.3586609598959232	6.141039004554459	11.977039154788558	0.537963463705387	0.8659517426273456
ID63608	63608	4	1.0	15.270130646733584	29.033693525643823	0.0	243.0	243	1.3975837933882556	1		32102.714728682175	32025.0	24078.0	44165.0	2.0706251E7	3438.9215735898015	-0.9810873562196221	-968.5118073695581	0.003168049056941205	0.02937994250784783	1.641979627298745	1.2114775870964591	-1.071558404778779	1.3553528722178572	6.136285878389948	13.091634897641491	0.44991210508824514	0.8460026212319789
ID54908	54908	4	0.9968562126159668	14.96380403291689	28.224072249395228	0.0	179.0	179	1.424390680945266	1		32032.609538002973	31914.0	24383.0	43263.0	2.1493881E7	3232.0726822630836	-0.9810482449082581	-1026.0821361652231	-0.009443750924717515	-0.04035052108584801	1.6684522095089827	1.2275299034444926	2.3894661138754887	1.359194757559263	6.373942186615742	12.446986107053986	0.5169988468369787	0.8934043970686202
ID33405	33405	4	1.0	14.48203460233202	25.81722423699001	0.0	8.0	8	1.283596944432236	1		32592.60256410257	32196.0	25109.0	46066.0	1.7795561E7	3561.3309981595544	-0.9808331535808847	-936.658267760772	0.005374434540982555	-0.058601552057765356	1.491154106465574	1.1593319768894628	-1.3124430054874539	1.2862183879947866	5.176154393157753	11.024770431184342	0.5351530144237773	0.8824959481361432
ID42622	42622	4	1.0	14.928452126576065	28.116774665451654	0.0	83.0	83	1.4254524706424299	1		32170.727272727283	32032.0	24457.0	43655.0	2.1586558E7	3263.214880582048	-0.9811205102549955	-1024.6541518228312	0.01381172041900018	0.012234483991867239	1.7444457783301086	1.216370530490931	2.206485239352112	1.43414011980876	6.3834484389447725	11.922274470179719	0.5643479960943123	0.8603459320948108
ID68227	68227	4	1.0	15.006081292498541	29.45084630435786	0.0	280.0	280	1.373010175621986	1		31893.853932584243	31824.0	23827.0	42693.0	1.9869871E7	3417.688078244329	-0.9810548462686675	-966.4952563939034	3.18659081686804E-4	0.015591694186302319	1.630850778721837	1.1955888143185538	-0.945032819144004	1.3640565712814636	5.922395200986738	10.523519650962763	0.6720246691604739	0.895114942528736
ID32900	32900	4	0.9968401789665222	14.426526157493381	25.787777549246737	0.0	4.0	4	1.269969634928944	1		32523.57009345796	32111.0	24786.0	45837.0	1.740011E7	3553.79482385242	-0.9810239158873703	-946.2564552355391	-0.013979866846838834	-0.005501147515864321	1.4983504443417295	1.124201062597734	-1.4455453909651774	1.332813581299625	5.066832491373889	10.653029389009234	0.5610481834861336	0.8883333333333332
ID48774	48774	4	1.0	14.916426459615296	28.106744251899876	0.0	132.0	132	1.4344459508410068	1		32163.659292035412	32020.0	24178.0	43895.0	2.1806961E7	3224.869172411119	-0.9811686095841653	-1039.3088035706041	9.612671979116125E-4	0.019560488401427673	1.7453560674350572	1.2361883348459257	2.3091741110546806	1.4118852429169642	6.464251583741546	12.914014758963864	0.48708589973770616	0.8328230251071652
ID66695	66695	4	1.0	15.086557021910899	29.034497291568385	0.0	268.0	268	1.3680424843277048	1		31938.84652665593	31841.0	24205.0	43647.0	1.9770146E7	3417.521368133715	-0.9810884171128822	-969.6572575638991	0.001007695416214723	0.019882766969634147	1.5717668045382973	1.2239337523704772	2.1687622782063762	1.284192711814792	5.879617065506094	11.692384362606234	0.5404465376626405	0.8608211551844119
ID67718	67718	4	1.0	15.022374289220457	29.396024009176262	0.0	276.0	276	1.3883515475980697	1		31884.402821316602	31817.0	24141.0	41911.0	2.0342249E7	3358.0065621420704	-0.98108528405268	-984.994216071994	-0.010603390324795724	-0.009236964498278466	1.609631919514703	1.2327144571494422	-0.8544341734817416	1.3057621821332848	6.055482733593181	10.45283702411176	0.6964505343030362	0.9016277423920737
ID32392	32392	4	1.0	14.41132158520671	25.8020166742605	0.0	0.0	0	1.2959141266970977	1		32225.698555956664	31883.0	25152.0	45328.0	1.7853037E7	3525.6398597589678	-0.9809271903050887	-940.1918579405403	-0.007210539313855541	-0.0055737843888254155	1.4937249406843411	1.1415444949401412	1.9053203181159977	1.3085122369782591	5.275970042612585	11.328575927425478	0.5166084974473873	0.8872901678657078
ID37001	37001	4	1.0	14.53103438874744	25.83724761464662	0.0	37.0	37	1.278873480594628	1		32453.51296296297	32094.0	25207.0	45446.0	1.7524897E7	3537.5196977651653	-0.9810516465598473	-949.9773206601456	0.003625240738757565	-0.018973924007817985	1.5336959180598984	1.0825872545847868	-1.191703541193823	1.4166949699108815	5.138129383841625	11.764275260096595	0.4665353377460194	0.8767234387672348
ID58505	58505	4	1.0	15.35586405293108	29.141709019342343	0.0	205.0	205	1.3790574969501461	1		31920.654458598718	31783.0	23856.0	44154.0	2.0046171E7	3463.295540842239	-0.9810947644234558	-956.6236062588139	-0.025377177550560223	0.010154615467024045	1.5425396650165717	1.2458420443816567	2.1628519670959725	1.2381502711141632	5.97467958879641	11.769219036319022	0.5420373242466863	0.8933901918976548
ID41610	41610	4	1.0	14.867306306048686	28.182478433821615	0.0	75.0	75	1.4286331048772716	1		32014.349112426036	31906.0	24173.0	43277.0	2.16417E7	3251.20123250411	-0.9810687349576324	-1020.5883845035305	-0.00448329836422527	0.01915362599595462	1.6850277078323659	1.2382038298604685	2.330862196047488	1.360864558157803	6.4119671959318705	11.27491481749944	0.6338326647662218	0.8776837996096295
ID41101	41101	4	1.0	14.942103223596485	28.101435330970666	0.0	71.0	71	1.398124968159124	1		32045.877708978333	31903.0	24242.0	43135.0	2.0701637E7	3309.9578018666652	-0.9811169422872976	-1006.0699201362162	-0.018952652819028463	-0.020963578869640183	1.7010932755004726	1.202448921553788	2.357686741765307	1.4146906741804413	6.141039004554465	12.346140315526489	0.5062782880244604	0.8550628722700198
ID67215	67215	4	1.0	15.019381183503413	29.22727867686654	0.0	272.0	272	1.3997472370879263	1		31928.151468315315	31835.0	24076.0	42365.0	2.0657514E7	3340.335547733053	-0.9811672243139885	-995.9610951389196	-0.006610682017831361	0.014172907922863352	1.662114197149513	1.2302938994432635	2.2305961767065043	1.3509895464016022	6.155298383048011	11.15714100806357	0.6213740766586107	0.8894230769230765
ID66190	66190	4	1.0	15.128625884264421	29.006555878884495	0.0	264.0	264	1.3970424089815818	1		31981.23875968993	31886.0	24239.0	43563.0	2.0627899E7	3368.4599774858425	-0.9810128500302243	-981.0898917417261	-0.004908774168195766	-0.0035992632413214655	1.6341016123789756	1.2284642882556236	-0.8780619479452609	1.3301987107002864	6.13153275222543	12.340628537734462	0.5059462212159386	0.8436886854153042
ID68753	68753	4	1.0	15.046462451615964	29.478390896594256	0.0	284.0	284	1.3927037574823689	1		31856.06074766352	31766.0	23750.0	42135.0	2.0451591E7	3377.582386544439	-0.9810646234270871	-977.3267469130135	0.004186404782932844	0.0022217080631063983	1.639790129364582	1.2138322600035456	2.201800839672524	1.3509198786328123	6.093507742909307	11.925710334685126	0.5384045462065393	0.8817056396148555
ID60049	60049	4	1.0	15.420319618072801	29.005140007312864	0.0	216.0	216	1.3779599579804611	1		32152.988853503215	32032.0	23824.0	44029.0	2.0192077E7	3482.6309998184256	-0.9809434292076471	-950.4802432888287	0.011777044290385053	0.005585432102495026	1.5771114583791057	1.2216503000936292	-0.9614612926000928	1.2909680112698645	5.9651733364673785	11.266360609262637	0.5905621871618667	0.8770090845562539
ID69264	69264	4	1.0	15.042746051230552	29.485070214237602	0.0	288.0	288	1.3997472370879267	1		31878.433641975316	31777.0	23944.0	42667.0	2.0657225E7	3337.264297900932	-0.9810813842644931	-990.7225458692269	0.005104747424606799	0.007876614179552547	1.64740187456653	1.2153886623504337	2.2007158113202676	1.3554527252053086	6.155298383048015	11.120309010306036	0.6254970466434526	0.8968144044321333
ID42131	42131	4	1.0	14.877597976351874	28.18406595254793	0.0	79.0	79	1.4302207694956068	1		32070.55834564253	31924.0	24416.0	43456.0	2.1711768E7	3237.864822821654	-0.9810452015301071	-1025.2921913500186	-0.019739716170592857	0.02023527183094981	1.715384830098504	1.2004293498721443	2.191373590774927	1.4289760828333684	6.426226574425417	14.269562328001797	0.39659258700877015	0.846057571964956
ID53397	53397	4	1.0	14.869542236397406	28.183943009042377	0.0	168.0	168	1.4543479410804832	1		32101.804564907266	32012.0	24375.0	43476.0	2.2503365E7	3198.11294275354	-0.9810324305559328	-1038.3346014701522	-0.0087680564009563	-0.025092580584386927	1.6878175231386232	1.2771193786545025	2.2841205227556785	1.3215816401727518	6.644870377993146	14.388112158783814	0.403356210685336	0.8477865372953308
ID65687	65687	4	1.0	14.963104195185096	28.92438937000951	0.0	260.0	260	1.3861703183679048	1		32014.26498422713	31900.0	24203.0	43717.0	2.0297044E7	3363.3449360332297	-0.9811338405008173	-990.0266260860127	0.0017307192970140957	-0.031886999548635483	1.5983815750027552	1.2294985562892844	-0.9821801914552793	1.3000272076990367	6.036470228935118	11.539882578448164	0.5696264506103811	0.8604336043360437
ID55448	55448	4	1.0	14.956497108333657	28.164961662417074	0.0	183.0	183	1.4428591957149761	1		32014.805797101453	31935.0	24372.0	42919.0	2.2090216E7	3227.090239458653	-0.9810654325837825	-1028.0455175471418	-0.009458394042677136	-0.044657314856691006	1.6320582686260994	1.271785316303525	2.2965585678917124	1.2832812643015226	6.540301602373798	12.21139709148924	0.5511590364815484	0.9040735873850199
ID36506	36506	4	0.9968597292900085	14.483869177588929	25.83463023656544	0.0	33.0	33	1.281827685225451	1		32516.009208103136	32098.0	24923.0	45807.0	1.7656193E7	3546.520566304576	-0.980854718394548	-939.4370362228135	0.015229168155251391	-0.02006562937327019	1.4894019091756416	1.1242597080046692	-1.2695385157655226	1.3247845658535828	5.161895014664201	12.88056832293352	0.3909749926880646	0.8386100386100386
ID40091	40091	4	1.0	15.000565675489726	28.088302370480523	0.0	63.0	63	1.4067554511588207	1		32130.206106870224	31979.0	24274.0	43127.0	2.1045285E7	3290.589242283293	-0.9811013509785357	-1013.8015426776494	-0.021528843667263313	-0.022789874668915702	1.6343115177598064	1.2508225045130945	-0.8441921780464766	1.3065894736167958	6.217089023186714	14.454512266133392	0.37392979044946906	0.847150259067357
ID56992	56992	4	1.0	14.911583459322092	28.115003444088003	0.0	194.0	194	1.3883515475980694	1		32063.326530612245	31909.0	24309.0	43635.0	2.0424339E7	3343.4732745850097	-0.9811151844845664	-996.4326924624497	0.006338349108078248	-0.024290487655284788	1.6918366032850989	1.195297011400353	2.3331547343800896	1.4154110544483198	6.055482733593179	11.627793011561984	0.5628129085158006	0.8708133971291864
ID48289	48289	4	1.0	14.898004096144637	28.19336736004684	0.0	128.0	128	1.4714128741871535	1		32097.186177715128	31979.0	24194.0	43431.0	2.2756905E7	3161.5481737780647	-0.9811658997953571	-1057.7784685897163	0.0026304824987649065	-0.05120218176516052	1.7464251837238773	1.2385893418451173	2.2843442575284643	1.4100114741196148	6.801723541422168	14.42860728539578	0.41056319447526296	0.8651753325272067
ID47779	47779	4	1.0	14.90683893276475	28.276188229758002	0.0	124.0	124	1.4040641239355267	1		32102.554531490016	31979.0	24553.0	43411.0	2.0898763E7	3292.267613389834	-0.9812239880156559	-1019.152704582283	0.011421560317811455	-0.004933706444071296	1.7099783359690277	1.1913363832120516	2.399791160965778	1.4353446768398246	6.193323392364141	12.527428807270674	0.4959178439065343	0.8786244099797708
ID38566	38566	4	1.0	15.007526261157311	27.896317804510193	0.0	50.0	50	1.3052206313678192	1		32186.92035398233	31968.0	24718.0	43512.0	1.818561E7	3538.027297095485	-0.9809633631316337	-937.5853306020887	0.014072896502468969	-0.020437229115759854	1.619914961957641	1.0998484833358053	2.3738800332955003	1.4728528397334246	5.352020061244836	10.999607320324737	0.5558699973064041	0.8661538461538459
ID60588	60588	4	1.0	15.286374305440178	29.035955373650093	0.0	220.0	220	1.3839856514178175	1		32081.347003154588	31942.0	23981.0	43997.0	2.0339574E7	3457.0288189984694	-0.9811234020900345	-964.6716158709241	0.004423332153754019	-0.013028502803857608	1.6356382949517838	1.2209722245453372	-0.9235993003754788	1.3396195769816623	6.017457724277052	12.265327128904314	0.5026487886631275	0.8828451882845189
ID61102	61102	4	1.0	15.277323300043598	29.048213069483392	0.0	224.0	224	1.4072930989717465	1		31997.449541284357	31909.0	23809.0	44138.0	2.0926332E7	3433.120937108532	-0.9811796998763093	-971.8030676874324	-0.013474609225980441	-0.021195576744014236	1.682413651840839	1.2750570914903334	-0.9721498834250228	1.3194810358447342	6.221842149351231	11.30100045192073	0.6122024568238288	0.8709248170326012
ID61618	61618	4	1.0	15.319911442605674	29.09565468961985	0.0	228.0	228	1.3719077987476511	1		31982.630225080393	31870.0	23678.0	44046.0	1.9893196E7	3510.4483555419474	-0.9810312043583144	-942.376935096271	0.006101368045894863	0.015459371109473995	1.6195083876935255	1.1956085616318624	2.371679834893095	1.3545473323502222	5.912888948657699	11.476312957694446	0.5641632866813604	0.8854092526690389
ID64694	64694	4	1.0	14.779813377691388	28.441990424442526	0.0	252.0	252	1.4238594891755556	1		32106.248502994004	32018.0	24152.0	43722.0	2.1446974E7	3247.688435646997	-0.9810440234547841	-1023.2636184877708	0.00850501339496604	0.016558707467884733	1.6847823544189149	1.2665242967251498	2.2629992476361025	1.3302408479452423	6.369189060451224	11.744423940970947	0.5802705973560036	0.8380237648530329
ID69814	69814	4	1.0	15.073992601571849	29.47592618399055	0.0	292.0	292	1.4013676280264993	1		31923.649310872872	31815.0	23875.0	42360.0	2.0846143E7	3324.04237575058	-0.9809917930557296	-991.2887966984282	0.022250889535042843	0.012172065673981434	1.620144505434094	1.2574719341851859	-0.9519397156114917	1.2884140483691287	6.1695577615415615	11.053462162239633	0.6345520343472468	0.9038997214484682
ID53945	53945	4	1.0	14.905772762791873	28.159661895264914	0.0	172.0	172	1.4600584136458128	1		32054.4985835694	31937.0	24169.0	42931.0	2.2630476E7	3183.1728206902267	-0.9810887885767012	-1044.8350387414537	0.02804548979624841	-0.022057813928207305	1.750263345545421	1.2437650089935302	2.2619570561687876	1.4072299291984067	6.6971547658028205	12.64623749241588	0.5262323374161313	0.8767890479153706
ID47292	47292	4	1.0	14.908419570534328	28.177736928784377	0.0	120.0	120	1.4512236669219445	1		32084.37356321835	31979.0	24616.0	43586.0	2.2330724E7	3184.8390991677843	-0.9811898292441117	-1050.984626579761	-0.010284570395736378	-0.031911691397650134	1.737388517165128	1.237051962793019	2.3479110263015817	1.4044588015869988	6.616351621006052	14.919769506062524	0.3735117029671133	0.8603213844252166
ID44222	44222	4	1.0	14.915555793593457	28.172607379443466	0.0	96.0	96	1.408367778852666	1		32095.0978593272	31960.0	24437.0	43578.0	2.0990194E7	3291.1641278726443	-0.9810557610066669	-1010.0332887536641	-0.008300847104244303	0.02214799888041415	1.622610475891165	1.2118237696955065	-0.8408371079962483	1.3389822154576787	6.231348401680268	12.012695115797708	0.542638980798831	0.8636363636363636
ID36032	36032	4	0.9968370795249939	14.466144504151702	25.75141515104565	0.0	29.0	29	1.3144612467940306	1		32486.18629173988	32119.0	25288.0	46170.0	1.848464E7	3467.7244573952794	-0.9809194735648784	-963.2236742827893	0.0017691903560930677	-0.02336106838946592	1.4929502283335034	1.163346111029137	1.828056595350258	1.2833242095190287	5.428070079877093	11.738146886106922	0.4950581681528188	0.8825347758887179
ID56000	56000	4	1.0	14.86327948873596	28.181832503657954	0.0	187.0	187	1.3834389456285947	1		32069.80252764615	31888.0	24346.0	43183.0	2.0300185E7	3330.245305499842	-0.9809742217460763	-993.036521165119	-0.021670169910900847	0.009890470010895224	1.6207775701699545	1.2258117714368706	2.335212787448546	1.3222075427372617	6.01270459811254	12.680941651257	0.4698689244492275	0.8344327176781002
ID59072	59072	4	1.0	15.393394742833706	29.087426182257296	0.0	209.0	209	1.3807021695643618	1		31920.7440758294	31812.0	23848.0	43879.0	2.0205831E7	3465.3992510545318	-0.9810499695625337	-953.7420732818753	-0.013379581744358817	-0.007024406552422932	1.5963024828749073	1.2290365118764133	2.2140888008677924	1.2988242964708803	5.9889389672899584	10.73964652286509	0.6524988884836466	0.903873744619799
ID70337	70337	4	1.0	15.05215711508858	29.432825416063416	0.0	296.0	296	1.4072930989717467	1		32000.296636085623	31893.0	23824.0	42388.0	2.0928194E7	3350.8416474792975	-0.9810936296331217	-991.1340347451388	0.004540370627917226	-0.012607005074622007	1.6382638188891312	1.2299829088959022	-1.0555137366521374	1.3319403115606896	6.221842149351233	11.724924946235946	0.5687333687440047	0.8791134989926123
ID44739	44739	4	1.0	14.887671553672202	28.1414803790642	0.0	100.0	100	1.4201355835187583	1		32061.861400894188	31900.0	24091.0	43261.0	2.1513509E7	3229.5526533040334	-0.9811234300960825	-1031.993412416386	-0.0052581541672105225	0.015129000665339	1.6950597880744016	1.1955569178385002	2.2790147075849965	1.4177993224605103	6.3359171772996135	11.794868193521296	0.5723124208505997	0.8577863577863575
ID46789	46789	4	1.0	14.955053766091563	28.133479449216725	0.0	116.0	116	1.4533072626351775	1		32129.23419540231	31993.0	24512.0	43729.0	2.2361947E7	3213.76599024223	-0.9811155568700921	-1038.8003772862423	-0.003428247921244422	-0.022273361658943166	1.712491197625976	1.2314159478434115	-0.9772013591913548	1.390668360780186	6.6353641256641165	12.977870835462683	0.49507127624215314	0.8914431673052365
ID65221	65221	4	1.0	14.785771042026221	28.55884965230527	0.0	256.0	256	1.4302207694956066	1		32058.688235294117	32004.0	24212.0	43471.0	2.1799908E7	3234.4124850693865	-0.981043153036413	-1025.8936602334852	-0.013563029545983237	-0.018943020767879834	1.6401376881877388	1.293677887871136	-0.8427707162144562	1.2678099421539422	6.426226574425416	12.472809920211509	0.51908357840126	0.8677792041078306
ID62153	62153	4	1.0	15.320471360325861	29.168575560631062	0.0	232.0	232	1.3905293552858675	1		31941.79186228481	31809.0	23890.0	43809.0	2.0410805E7	3465.853956506731	-0.9810965269372574	-956.641348128655	-0.0012952167218419745	0.00256883036091768	1.605960238344029	1.220341409889317	-0.855419704590107	1.315992578248809	6.074495238251239	11.298132321052988	0.598007659204046	0.9076704545454543
ID39627	39627	4	1.0	14.90172321949824	28.03706729433133	0.0	59.0	59	1.3702525705574484	1		32167.9193548387	31972.0	24528.0	43624.0	1.994411E7	3381.1416546009696	-0.9810281004652547	-983.9210050136041	-0.005164122260123263	0.038097874961013106	1.697324237410568	1.1806494458126098	2.2723477630966817	1.4376191370185623	5.898629570164158	12.238650743660047	0.4948731654618294	0.802716688227684
ID57551	57551	4	1.0	14.935406464845778	28.15668468019711	0.0	198.0	198	1.4110508976477825	1		32040.15501519757	31909.0	24364.0	43487.0	2.1082422E7	3288.4993029391735	-0.9810537518039217	-1009.0122313371746	-0.02407793979872152	0.01198544085423226	1.5746489600262126	1.249529570958918	2.1836669309604586	1.260193433291691	6.2551140325028465	13.9975138541283	0.40118370368198075	0.8318584070796459
ID51411	51411	4	1.0	14.914230462983264	28.12888697085003	0.0	153.0	153	1.3569380597347227	1		32048.86985172981	31843.0	24135.0	43477.0	1.9453664E7	3381.9310697087253	-0.9810008157961821	-978.6161501843391	0.002813906118736875	0.011523841061886975	1.6165821713524482	1.1731147203343113	-0.8230187473302729	1.3780256468794105	5.784554542215778	12.503211914392985	0.46498249165171235	0.8445523941707148
ID35540	35540	4	0.9968467950820923	14.48978836036489	25.85701536260624	0.0	25.0	25	1.2699696349289435	1		32545.06191369606	32114.0	24962.0	45896.0	1.7346518E7	3585.7159311134365	-0.9808043941519391	-927.5125529882118	0.00689461690209677	-0.01753371737288479	1.44332377267177	1.1216488958124924	1.9752268446861876	1.2867874947857592	5.066832491373885	11.652468804486052	0.4689326941826035	0.8752052545155994
ID38100	38100	4	1.0	14.437545398616763	25.895810327559598	0.0	46.0	46	1.3167612682324359	1		32571.064572425843	32198.0	24989.0	45689.0	1.866322E7	3451.784875935809	-0.9809118277297034	-969.8037365264211	0.019466517306033923	0.010330549688639716	1.6125055711790606	1.0801263637563125	-1.3534773277957544	1.4928860411955078	5.447082584535154	13.306869479835173	0.38656455453239663	0.8584269662921347
ID45269	45269	4	0.9968282580375671	14.867171791310776	28.188964747089717	0.0	104.0	104	1.422264723520183	1		32036.986506746645	31912.0	24423.0	43123.0	2.136867E7	3240.753590316764	-0.9811194017303069	-1027.4051905157164	-0.025680599152601687	-0.007708634798160295	1.7160105861714554	1.224078734580325	2.212155141297945	1.4018792563697213	6.354929681957681	14.072231383334293	0.4032688516907536	0.8351030605871332
ID43736	43736	4	1.0	14.913508284469357	28.129209165385245	0.0	92.0	92	1.4318066736266941	1		32083.77695716396	31961.0	24378.0	43314.0	2.1720717E7	3242.2670996912693	-0.981067254869612	-1025.538305812399	0.01820767242001367	-0.032843408531074585	1.6948788737641567	1.22902815165272	-0.9906742640553593	1.3790399117261798	6.440485952918967	14.678329331102645	0.3756429532777425	0.8581380620645981
ID50904	50904	4	1.0	14.904887011033836	28.184990489698396	0.0	149.0	149	1.42916252238845	1		32026.272592592566	31871.0	24198.0	43093.0	2.1617734E7	3250.317159106454	-0.9810295765677313	-1019.097478608312	0.01763659390513856	-0.0031975207930052306	1.6679784238990634	1.2476271785444606	2.2415300019695152	1.3369205581470291	6.416720322096385	13.275896719728962	0.45750436751756135	0.8737864077669902
ID64216	64216	4	1.0	15.22573721748858	29.081726642480007	0.0	248.0	248	1.3823448853976594	1		32121.781299524577	31961.0	24248.0	44017.0	2.0268844E7	3476.297230022091	-0.9811470147441499	-961.7599168945292	-0.012585192807848901	1.8903391862952056E-4	1.5934529241786135	1.2570612039037719	-0.8342442199686265	1.2676017040619707	6.003198345783505	12.314992493974414	0.497421157496625	0.8448160535117056
ID34011	34011	4	0.9968461990356445	14.464965845298286	25.90934782206172	0.0	13.0	13	1.23554997951529	1		32543.530815109334	32067.0	25127.0	45922.0	1.6369396E7	3657.483595253236	-0.980836747094306	-910.8351370211163	-0.007265848836259487	-0.009054188829909703	1.3828306862816617	1.1393751911585595	1.9289046875296432	1.213674562174333	4.795904299996485	10.296916315261708	0.568415622961699	0.8952972493345167
ID45787	45787	4	1.0	14.853070181981272	28.170140573258852	0.0	108.0	108	1.379605939006805	1		32060.168253968273	31894.0	24547.0	43212.0	2.0197906E7	3353.9833343264736	-0.9810238912314112	-988.3421464299868	-0.031438010914551597	0.024542209465878744	1.586799985204403	1.1738183352095255	-0.9822392275092902	1.3518275678673572	5.979432714960929	13.881954018162759	0.38991383411313096	0.8552005438477227
ID52443	52443	4	1.0	14.815876167276448	28.139386311619745	0.0	161.0	161	1.4296917438553531	1		32072.131851851867	31944.0	24468.0	43680.0	2.1648689E7	3279.22057062933	-0.981039151897449	-1012.0821735861848	0.011385517346700017	-0.0058425489664940666	1.7552509451091485	1.2154531026429285	2.2558847819636734	1.4441124394618456	6.421473448260899	13.05511106060222	0.4734601307418015	0.8621569878749202
ID49884	49884	4	1.0	14.899678854250144	28.092599308804335	0.0	141.0	141	1.4254524706424299	1		32105.431547619042	32007.0	24429.0	43580.0	2.157485E7	3269.3326114163297	-0.9811762731762403	-1023.7427212218482	-0.03890418194534728	-0.011858104867827148	1.6609293288769833	1.2519322729500053	-0.8058734235212666	1.3266926372648202	6.3834484389447725	12.176513187738633	0.541027489279302	0.8681318681318683
ID34528	34528	4	0.9942864775657654	14.473553018221034	25.866267536433952	0.0	17.0	17	1.2567965621276107	1		32529.454720616555	32082.0	25199.0	46063.0	1.6882787E7	3604.4351467591873	-0.9809165318485576	-927.7785184951987	0.020498594458174646	-0.0504573254202779	1.4670201742237112	1.1077556002645872	1.8234926813235095	1.3243175424916054	4.9622637157545375	11.914654186955586	0.43926522300951226	0.8635235732009929
ID50404	50404	4	1.0	14.940551904677775	28.151404230378713	0.0	145.0	145	1.4254524706424299	1		32099.733233979165	31958.0	24295.0	43663.0	2.1538921E7	3258.8377333051208	-0.9811436367893542	-1025.0459621784187	-0.02168341314406988	-0.013060074110243493	1.6430613968835013	1.2572754963290829	2.262345949812249	1.3068427736648116	6.383448438944775	12.8709534556616	0.48422117722519953	0.8675710594315245
ID51940	51940	4	1.0	14.820643103689656	28.246290690252522	0.0	157.0	157	1.4254524706424299	1		32018.140298507446	31872.0	24300.0	43449.0	2.1452154E7	3254.536238815561	-0.9810464731695312	-1018.4425455044696	-0.03722026944822773	-0.01608769128258923	1.6891817900870778	1.227386136555597	2.3259713331153358	1.3762431721995931	6.383448438944775	12.358537077161225	0.525207705468636	0.8749185667752444
ID35045	35045	4	0.9968633651733398	14.457451970241202	25.866636634798674	0.0	21.0	21	1.2324848545268265	1		32544.759443339954	32043.0	24968.0	45713.0	1.6370014E7	3699.386366659474	-0.9808187045526959	-899.6885104941522	-0.012938148254644724	-0.004928974009242985	1.3950002540692021	1.1302301412734586	1.9496041702904425	1.2342621233737585	4.772138669173908	10.506349639664016	0.5432743737823383	0.9036903690369044
ID37607	37607	4	1.0	14.553847398517998	25.7464910270796	0.0	42.0	42	1.2735386432818676	1		32583.53258845437	32152.0	25380.0	45791.0	1.7497357E7	3527.605600902945	-0.98085417782281	-946.4083528258401	-0.010390391797711278	-0.03080009702556628	1.542999488877165	1.0442812063647993	-1.249667649963854	1.4775708683376882	5.095351248360982	11.944950208348835	0.44876120342765785	0.9015979814970568
ID43243	43243	4	1.0	14.903486355852744	28.121876057611164	0.0	88.0	88	1.407293098971747	1		32079.17278287462	31938.0	24308.0	43155.0	2.0979779E7	3286.7876448240077	-0.9810691581861412	-1011.6055587386464	-0.001025827948668624	-0.008059502827992664	1.7016384781724923	1.1907068769777167	2.293301255016189	1.4290993955553826	6.221842149351235	12.172464416149825	0.5276814476548464	0.8511053315994794
ID39149	39149	4	0.9968273639678955	14.970952940952769	28.029358599648052	0.0	55.0	55	1.4318066736266937	1		32172.49705014748	32029.0	24690.0	42719.0	2.1812953E7	3220.486287099742	-0.9810791860239132	-1035.9947565696473	0.015481863066564511	-0.034851453077432475	1.7811550289510665	1.1856014986152756	2.267253151979294	1.5023218434114398	6.440485952918961	13.065392746762495	0.47411485512745094	0.8447630922693264
ID46317	46317	4	1.0	14.876821129341298	28.03588214726692	0.0	112.0	112	1.4094416393051827	1		32118.313546423113	32005.0	24490.0	43723.0	2.1101732E7	3290.194732868758	-0.9810668336125514	-1011.664402700995	-0.00866861815249329	0.034131096297860444	1.6707794536304938	1.2318249486311765	-0.8197949870921056	1.356344873098317	6.2408546540093	12.344152559945156	0.5146729830958208	0.852597402597403
ID49389	49389	4	1.0	15.310413188873286	28.592452646044453	0.0	137.0	137	1.4559075639855616	1		32132.01285714287	32062.0	23970.0	43464.0	2.2492409E7	3221.512597767404	-0.9811490338333516	-1038.2679791351432	0.00978913548058532	0.006148975591783311	1.6860847165845252	1.263212544866777	-0.9007199829411905	1.33475931935298	6.65912975648669	12.696495460149237	0.5191102664514238	0.8789209535759097
ID54509	54509	4	0.9968440532684326	14.889531313073457	28.226033698109752	0.0	176.0	176	1.419069815576132	1		32014.254135338342	31847.0	24206.0	42936.0	2.1289479E7	3249.2834469697627	-0.9810768375132922	-1021.6334161603706	0.017799658657984045	0.027106919256170033	1.6606829039014344	1.2239032514065986	-0.9760867868587351	1.3568743297257009	6.326410924970587	12.981413498096328	0.4717623673574884	0.8791281373844125
ID56557	56557	4	1.0	14.884186280241655	28.126684157129304	0.0	191.0	191	1.4212005522349944	1		32051.081081081127	31905.0	24060.0	43591.0	2.134602E7	3262.636196822206	-0.9810591378739881	-1017.6524274984939	-0.011388758779740967	-0.009749249169017603	1.6830304629401152	1.230425112604222	-0.8636810175152384	1.3678446950566083	6.345423429628647	12.686190960636111	0.49545929811758427	0.8811881188118812
ID62703	62703	4	1.0	15.2830124355494	29.089156536817793	0.0	236.0	236	1.3905293552858677	1		31901.287500000013	31803.0	24120.0	43744.0	2.0416824E7	3436.3988482094123	-0.9811020649193636	-963.9055457192372	0.007359885991007624	0.008252146896681726	1.5926030821732275	1.2393700001991492	-0.9975934458579049	1.2850101922083952	6.074495238251241	11.68570742698168	0.5589977276567569	0.8765432098765431
ID63729	63729	4	1.0	15.308791152624728	29.069032429770537	0.0	244.0	244	1.3878065616898885	1		32105.55886970171	31994.0	24189.0	43833.0	2.0451241E7	3472.6484100217217	-0.9811422421159108	-962.0360210307821	-0.013421371869352041	-0.0024710800916835016	1.6287744026625521	1.206142789039674	2.2452108108124573	1.3503993204315183	6.0507296074286625	12.79009253932958	0.4648044062086821	0.8630508474576265
ID63222	63222	4	1.0	15.2668830867196	29.04942111785031	0.0	240.0	240	1.4062175977837195	1		32087.70903522204	31995.0	24183.0	44339.0	2.0953274E7	3401.988356413472	-0.9811203234292663	-980.3103899824578	-0.020566687054947862	-0.014580084775273457	1.6787443373304958	1.22168712659247	2.3332527451598075	1.3741196913589897	6.212335897022204	12.904947518374929	0.4687619026433047	0.8559266535690897
ID59641	59641	4	1.0	15.358368739637676	29.041717159142895	0.0	213.0	213	1.4051412734026874	1		32059.032159264927	31947.0	24028.0	43996.0	2.0934548E7	3398.372622608214	-0.9810949579621191	-979.1355134699082	-0.014783049190977764	-0.02537024779796858	1.6916299756785893	1.2296854208492534	2.319077983524697	1.375660755992622	6.202829644693169	12.145572298235646	0.5284011458900485	0.8688415446071901
ID33530	33530	4	0.9969049096107483	14.41413828704014	25.816035124803214	0.0	9.0	9	1.2355499795152898	1		32519.064	32046.0	25508.0	46381.0	1.6259532E7	3726.3518863179493	-0.9810152277254728	-901.8919806865055	0.03332119234344376	-0.0673534996897092	1.474451127250484	1.0949197281786394	1.8042411392724653	1.3466294279884625	4.795904299996484	10.313828699287836	0.5665530010827239	0.872082973206569
ID40698	40698	4	1.0	15.019546952676466	28.024753433032334	0.0	68.0	68	1.4185366313320327	1		32051.900452488677	31899.0	24219.0	43247.0	2.125041E7	3269.2970057071093	-0.9811720260728853	-1021.8119410782632	-0.008577895794793148	-0.007826697315839239	1.6976990854941982	1.2084212426004846	2.1843466617132083	1.4048901373504517	6.321657798806064	11.544276581273255	0.5960839122542851	0.8902275769745648
ID33019	33019	4	0.995926558971405	14.418498957277434	25.698668878424087	0.0	5.0	5	1.323065710783096	1		32398.376936316694	32112.0	25201.0	46360.0	1.8823457E7	3460.1672618657954	-0.9808883670255587	-961.1207295530276	-0.0062041630587861525	1.9275382476891366E-4	1.6143966397069072	1.1006489542422462	1.8705174474097315	1.4667679767327415	5.499366972344827	10.631699612258386	0.6113883654715377	0.8996889580093314
ID42747	42747	4	1.0	14.879798378415	28.080606202932547	0.0	84.0	84	1.413728924155842	1		32156.267776096804	31999.0	24510.0	42947.0	2.1255293E7	3290.189185313972	-0.98099435618229	-1008.9245378067598	-0.029309528952481973	-0.01474668714331011	1.6697830681937547	1.2274615844651977	2.2508084793996126	1.360354645169018	6.278879663325426	13.859269523058662	0.41078194084231257	0.8517085751128306
ID58110	58110	4	1.0	15.37162218377562	29.018324983316187	0.0	202.0	202	1.4185366313320327	1		31939.666165413513	31907.0	23823.0	43931.0	2.1239878E7	3387.95394679673	-0.9810959571451284	-978.5424330186269	-0.012667017211078541	-0.0029282125681904725	1.6368069808211618	1.2665307628762204	-0.9659290781433465	1.2923546974130062	6.321657798806063	11.143854627027395	0.6396906030798499	0.8709888670595933
ID55040	55040	4	1.0	14.932004517342527	28.230214031677804	0.0	180.0	180	1.452786643860587	1		32061.062138728328	31939.0	24176.0	43236.0	2.2186255E7	3231.8746228619007	-0.9811731072693325	-1033.9996342538577	-0.025887895074673414	0.0046421949059780665	1.6749389503182741	1.2332467556400437	-0.9403731705685621	1.358153948233171	6.630610999499599	13.564020254953947	0.4528835586825222	0.8751568381430367
ID48897	48897	4	1.0	14.862091210141251	28.183077580334288	0.0	133.0	133	1.442859195714976	1		32175.75801749273	32037.0	24360.0	43338.0	2.207257E7	3203.4713438468657	-0.981150780027654	-1045.6354774932126	0.012301832746625664	-0.015471740958620478	1.740741604430681	1.231411142290157	2.208502215233834	1.4136152781541995	6.540301602373797	12.737354577844382	0.5065813098938792	0.8525402726146221
ID52994	52994	4	1.0	14.80075872023032	28.18085821040536	0.0	165.0	165	1.4040641239355263	1		32068.401840490813	31931.0	24630.0	43806.0	2.0908598E7	3316.4799563153965	-0.9810701024271623	-1002.2630338460372	-0.006787992813984411	-0.00993043406934602	1.7322460347545143	1.2034822684443471	2.2800697780301107	1.4393614930394123	6.193323392364137	13.964302615824618	0.3991123057219709	0.8341869398207425
ID37123	37123	4	1.0	14.44455262497104	25.837410484474507	0.0	38.0	38	1.2616026850650464	1		32505.346666666683	32058.0	25319.0	46101.0	1.7065307E7	3637.822768898106	-0.9810127273312277	-923.3265325806027	0.011982793953291026	-0.005279357840886328	1.5073190223982513	1.0871538942916252	-1.224715538819745	1.3864817394416822	5.000288725070663	11.776106462135694	0.4531077593871608	0.8456591639871386
ID66313	66313	4	1.0	15.133797972260666	29.032283533395493	0.0	265.0	265	1.4029861474818448	1		31950.970814132128	31830.0	24067.0	43119.0	2.0800082E7	3342.7740701043895	-0.980989602822665	-986.4617347084135	-0.0023199194830439565	0.0012134464864074043	1.6705119501894223	1.1889843833012836	-0.936643329097098	1.4049906572794082	6.183817140035107	11.90209400656312	0.5485544600222503	0.8725687458081821
ID32521	32521	4	1.0	14.41065253850082	25.754885027825647	0.0	1.0	1	1.3270620348684117	1		32301.049742710104	32041.0	25192.0	45495.0	1.8831512E7	3419.953269198395	-0.9809313311154064	-971.7279375574351	-0.014195548164914916	0.00714190408607101	1.568277940795502	1.1305941095543082	1.8951232708977388	1.3871272878059955	5.5326388554964385	12.14987578394203	0.47097571131121146	0.8905891354246367
ID40201	40201	4	0.9968628287315369	15.015587088451623	28.07137412839858	0.0	64.0	64	1.4051412734026876	1		32100.648773006113	31987.0	24652.0	42969.0	2.0929623E7	3304.403869810989	-0.9810878972441429	-1007.9031042618705	-0.008475865572775819	0.018753132840079356	1.6562914829560234	1.2304436588883307	2.239668569605602	1.346092908026714	6.202829644693173	12.460601348131656	0.5020208030754588	0.8585526315789473
ID41738	41738	4	1.0	14.875353763978444	28.153122380796358	0.0	76.0	76	1.423328099162955	1		32006.341281669163	31908.0	24166.0	43483.0	2.1476255E7	3266.8116773991997	-0.9811545779706673	-1020.172224394884	0.003455141716351529	6.267475431586501E-4	1.6852116984124574	1.209615265363955	2.2611345973837254	1.3931799198197146	6.364435934286712	13.138310684098949	0.4633303276043906	0.8728813559322035
ID68363	68363	4	1.0	15.01352007623818	29.48938241184124	0.0	281.0	281	1.4110508976477825	1		31849.12500000001	31783.0	23801.0	42182.0	2.0893026E7	3331.3148365287166	-0.9812062167651645	-998.2927099985103	-0.017291415643991136	-0.01653047652506686	1.6429155128242061	1.2416178903238329	-0.9441966984072446	1.323205412573194	6.255114032502846	11.202516787411701	0.6263453948366259	0.8989071038251367
ID67850	67850	4	1.0	15.039915091600891	29.449207077559333	0.0	277.0	277	1.3850784156239275	1		31899.099212598398	31838.0	24179.0	42439.0	2.0255928E7	3372.2537607733275	-0.9810851866540047	-981.279725236498	-0.015604575494843276	0.009581140914337358	1.6740710783888575	1.163990454856563	-0.8968629015783778	1.4382171876101433	6.026963976606084	11.512767018637126	0.5714115672003407	0.8948482709950601
ID42253	42253	4	1.0	14.890669299835233	28.188729181274798	0.0	80.0	80	1.423328099162955	1		32063.555223880652	31943.0	24383.0	43276.0	2.1482582E7	3245.354327910462	-0.9809807333245312	-1019.1691309908203	-0.0224658810157361	0.0013612509712386215	1.6957717999581132	1.2099537137625862	2.2087260651376472	1.4015179098750656	6.364435934286711	12.752762235738656	0.4917691238881429	0.8740208877284593
ID58638	58638	4	1.0	15.339393590305713	29.0929036784721	0.0	206.0	206	1.4072930989717467	1		31898.98006134971	31807.0	23751.0	44488.0	2.0798135E7	3431.022711825762	-0.9811276284479556	-966.6788734499349	0.0011552682624260118	-0.014462960810303108	1.5693640666928395	1.2694027168551067	-0.9715324201173617	1.236301172082627	6.221842149351233	11.297814220793715	0.6125478145265529	0.8868563685636855
ID67343	67343	4	1.0	15.008250690844338	29.271326271276926	0.0	273.0	273	1.4062175977837195	1		31909.11908396943	31785.0	24057.0	42784.0	2.0900473E7	3348.007510228976	-0.9811336888563899	-991.2873921066831	0.002746482401470022	0.03888123999721819	1.6834258056930387	1.2326811866397007	-0.8834455090318538	1.365661960236508	6.212335897022204	12.037823976212671	0.5387270924563733	0.8724966622162882
ID68878	68878	4	1.0	15.05487882834956	29.48080519870007	0.0	285.0	285	1.380702169564362	1		31842.782884310614	31767.0	23898.0	42590.0	2.0092796E7	3377.818214599654	-0.9810969412382018	-978.553501784828	-0.008281945459751557	0.0070293532096580855	1.5944015062657182	1.2199556723534852	-0.9236083877547204	1.3069339668628028	5.98893896728996	10.435983819703747	0.6910237230783265	0.8860759493670884
ID65809	65809	4	1.0	15.095765628758919	28.98795630693033	0.0	261.0	261	1.3861703183679042	1		31974.32915360503	31907.0	24266.0	43977.0	2.0399622E7	3368.936217625171	-0.981126593412915	-986.7642339546047	0.01845083184098341	-6.027673049710332E-4	1.6311941977044238	1.2027766016457897	2.2272640928272684	1.3561904974476717	6.036470228935114	11.87845463904898	0.5376170580542806	0.8616010854816829
ID66833	66833	4	1.0	15.094895549912097	28.99473780382398	0.0	269.0	269	1.3861703183679044	1		31955.591482649867	31863.0	24244.0	43629.0	2.0259845E7	3383.6313273216156	-0.9811304273908975	-982.1063066196135	-0.025617781360518024	0.010278924346621093	1.6081964914401363	1.2049238044334254	2.216827586587384	1.3346872935225447	6.036470228935116	12.603344756859537	0.4775526886902468	0.8610169491525422
ID41233	41233	4	1.0	14.939919894164497	28.241190578448137	0.0	72.0	72	1.4089048113903353	1		31969.22900763356	31826.0	24555.0	42866.0	2.0939845E7	3318.9137900283663	-0.9811226838743015	-1001.2655061058099	-0.03033183990585335	-0.027719593541054924	1.572246739131804	1.2379360084850402	2.3487237970335206	1.2700549368911938	6.236101527844783	12.210845423136352	0.525571218337615	0.8876860622462788
ID48401	48401	4	1.0	14.834138961082742	28.235963100980108	0.0	129.0	129	1.4391844528482645	1		32075.880640465788	31915.0	24558.0	43298.0	2.203613E7	3222.6183608108427	-0.9811739780828009	-1037.4977629414868	0.020501067927289465	-0.011859430190701344	1.7232961855458306	1.2361807073275695	2.2149946925990878	1.394048762717976	6.507029719222189	13.887168553118597	0.4239993988759855	0.8317132442284327
ID60185	60185	4	1.0	15.335530402092566	29.040886294272415	0.0	217.0	217	1.4243906809452662	1		32082.755555555563	31977.0	24047.0	44373.0	2.165586E7	3394.117111323769	-0.9811344435915612	-983.1815915625097	-0.01626429883727627	-0.009954630414847003	1.6683307154559122	1.2338127972634008	2.3278676922395487	1.3521749159647825	6.373942186615743	12.582321413358658	0.5059369916448211	0.8736156351791529
ID69405	69405	4	1.0	15.028229776340284	29.536472294340665	0.0	289.0	289	1.3856244745513606	1		31878.199999999997	31814.0	23795.0	42519.0	2.0242657E7	3393.540492624014	-0.9810486526815796	-972.57075378631	-0.02362261399945973	0.03241252949052841	1.6697019934236816	1.1789960290694728	2.305078737677304	1.4162066302644807	6.031717102770603	10.737011947293766	0.657482133174025	0.9070764832022878
ID36639	36639	4	0.9968588948249817	14.509376213827725	25.808798247240397	0.0	34.0	34	1.2953302500616033	1		32477.902350813714	32102.0	25076.0	45974.0	1.796028E7	3522.173183717622	-0.9809234944417438	-948.2952481174802	0.013903824478142267	-0.017621904762398555	1.4743622809484067	1.124598673974853	1.9349693271772428	1.311011932583316	5.271216916448066	12.977837760575639	0.3932928680917219	0.8907630522088351
ID38687	38687	4	1.0	14.895646517917326	28.054671761738767	0.0	51.0	51	1.3507917161515859	1		32184.598023064253	32006.0	24509.0	43173.0	1.9536051E7	3422.791069600175	-0.9811141104769426	-976.9667240658908	-0.014244592566403336	0.010855851109508766	1.5742449444114597	1.1912557742508	-0.7374750504896284	1.3215003682996018	5.732270154406103	12.284288974138416	0.4773494929627237	0.8475052705551652
ID53536	53536	4	1.0	14.845820983991697	28.17160120990827	0.0	169.0	169	1.3992066897663262	1		32105.449074074048	31936.0	24355.0	43252.0	2.0804331E7	3305.5710598027745	-0.9810876875070758	-1007.6864927589191	0.010600382151336369	-0.0021887478794994173	1.6056919221659316	1.2279213209210842	-0.8086031114162019	1.3076504942201634	6.1505452568834995	13.097214384554075	0.450573462742867	0.8289557975656627
ID47907	47907	4	1.0	14.956913318196136	28.14883494936962	0.0	125.0	125	1.4126583227723344	1		32130.910741301046	32016.0	24367.0	43777.0	2.1238532E7	3266.5424881469544	-0.9810162554328462	-1016.6209189455581	-0.01901470432541782	0.028179023344312916	1.653547433409496	1.2292783460872103	-0.9292431755989662	1.345136712667829	6.2693734109963914	14.006321989935355	0.40159268130005793	0.8422733077905488
ID55592	55592	4	1.0	14.93212181375288	28.150069034803302	0.0	184.0	184	1.400287575744257	1		32050.28129829983	31890.0	24079.0	43934.0	2.0736532E7	3295.517336970326	-0.9810064929827268	-1004.6272658027019	0.018220605036162938	-3.8114859470671236E-4	1.6492571422556985	1.2056660853122998	2.2813690895192806	1.367921982999544	6.16005150921253	12.618654869500137	0.48614752969949976	0.8548812664907655
ID60715	60715	4	1.0	15.309584587793637	28.99174721765877	0.0	221.0	221	1.4249216746937923	1		32063.70640834575	31965.0	23878.0	44084.0	2.1514747E7	3362.2926238360265	-0.9811300342814216	-991.6619972436285	-0.007696943622429974	0.02431060835040719	1.6829993323751984	1.228957964244076	-0.9749323217757653	1.3694523176066484	6.378695312780255	11.709515896395311	0.5846067707967132	0.8863936591809769
ID61227	61227	4	1.0	15.256043535531965	29.07703133971412	0.0	225.0	225	1.3807021695643618	1		32001.712698412724	31905.0	24161.0	43510.0	2.0161079E7	3471.4647428782505	-0.9810839379861356	-956.2377735226745	-0.005935740030352683	0.03001544898009897	1.62617826685289	1.2050855637377493	2.156823069242258	1.3494297133633066	5.9889389672899584	11.492205000479636	0.5698401195058383	0.8713692946058095
ID57132	57132	4	1.0	14.903403125903349	28.14079048428402	0.0	195.0	195	1.3856244745513606	1		32062.88661417322	31921.0	24372.0	43292.0	2.0359933E7	3380.7261641869213	-0.9810416557698131	-981.5437540748288	-0.01738116185164531	-0.005067386267598098	1.6486773140206752	1.1659302722107319	-0.7656939710159335	1.4140445216287265	6.031717102770603	12.176484566704367	0.5112189958744766	0.8745692625775331
ID64819	64819	4	1.0	14.772216917243219	28.449048585231253	0.0	253.0	253	1.427573680849568	1		32061.174626865668	31942.0	24210.0	43367.0	2.1480987E7	3257.4407202116613	-0.9811667267876343	-1025.5336368474793	0.004687511094516366	-0.0011107136010966503	1.678375734974109	1.247816416141012	-0.842096536444446	1.3450502119251178	6.402460943602837	12.226573041228512	0.5382044800642724	0.8735408560311284
ID36152	36152	4	0.9936639666557312	14.455459087866961	25.845369019716298	0.0	30.0	30	1.2699696349289438	1		32518.590654205604	32136.0	25372.0	45764.0	1.7397446E7	3583.6205081390035	-0.9809640254054381	-935.2283470054012	0.029742267688918998	-0.016073071046492325	1.467496900649506	1.1251002746209509	-1.2054697366573661	1.3043254310322778	5.066832491373887	11.249431599674088	0.5031358370199518	0.8831814415907213
ID70456	70456	4	1.0	15.071895524468166	29.41266548044621	0.0	297.0	297	1.4051412734026874	1		31996.103975535167	31934.0	23673.0	42568.0	2.0925452E7	3339.1698762376777	-0.9810757382249032	-993.5098339182117	-0.03847132937589036	-0.0032710769951570613	1.6769625462640991	1.1979395861973592	-0.9306040149480236	1.399872385541003	6.20282964469317	12.520416935897645	0.4972355088763207	0.8729096989966556
ID47418	47418	4	1.0	14.896954498287318	28.186379897918243	0.0	121.0	121	1.4470474750493922	1		32126.72214182344	32009.0	24364.0	43307.0	2.2199565E7	3203.3216520888	-0.9810023425370559	-1035.7760271914708	0.01511459847618263	0.004976997061120974	1.74629931941079	1.2467164679368812	-0.961632869899109	1.400718899863928	6.578326611689925	13.705054554727361	0.44011255623807627	0.8367593712212819
ID69947	69947	4	1.0	15.064793830170006	29.52044827274333	0.0	293.0	293	1.407830541458008	1		31908.74542682928	31807.0	24135.0	42193.0	2.0932137E7	3328.6472892625534	-0.9811102555781658	-995.7806423414233	-0.004038341241895105	-1.4687995475694875E-4	1.697138699186902	1.211593776979314	2.2715750016377987	1.4007489403074724	6.226595275515751	11.394431597919494	0.6026638901022209	0.8905506458191708
ID44859	44859	4	1.0	14.841172332805153	28.156529755003795	0.0	101.0	101	1.4137289241558417	1		32045.536253776434	31910.0	24390.0	43284.0	2.1214145E7	3271.1651605751804	-0.9811099692537334	-1017.6070120886079	0.020051086109453418	-0.004019985314078729	1.654638295233675	1.245290652968783	2.3753998395094906	1.3287165460440933	6.278879663325425	11.578981845274804	0.5885065187334467	0.8656618610747054
ID61755	61755	4	1.0	15.358334261258545	29.107843954726704	0.0	229.0	229	1.4083677788526654	1		31943.064122137443	31871.0	23750.0	43779.0	2.0922707E7	3410.08566424251	-0.9810867849941096	-971.8144363029273	-0.01342996053616258	-0.012108892274403918	1.6089299863698403	1.2752190256798477	2.259089705260008	1.2616891325880932	6.231348401680262	10.657551307834128	0.689409134838777	0.8991769547325098
ID65339	65339	4	1.0	14.753617278170132	28.50459243052707	0.0	257.0	257	1.4227965106853426	1		32092.347826086974	32001.0	24322.0	43273.0	2.1405596E7	3251.6559512626645	-0.9810744855378228	-1023.248662633474	0.02294346650871337	-0.012812355472517044	1.6386463231896757	1.2740405300660331	-0.9696888196803692	1.2861806861864475	6.359682808122194	12.045072448074157	0.5508412898475936	0.8688311688311688
ID44349	44349	4	1.0	14.925948855867807	28.18607433694055	0.0	97.0	97	1.408904811390335	1		32097.62290076336	31975.0	24171.0	43432.0	2.1023943E7	3282.3878968810136	-0.9810913366060854	-1014.7558729939708	-0.0056018010172217405	-0.026871349860374087	1.7145042958693824	1.1783873158347367	2.322359504241609	1.4549582067207465	6.236101527844781	13.105573269990021	0.4562585286066131	0.8787675820495641
ID39743	39743	4	1.0	14.942592036653014	28.089655502838312	0.0	60.0	60	1.3812499585839557	1		32174.848484848462	31995.0	24468.0	43551.0	2.017363E7	3357.6361718193953	-0.9811027744009234	-995.0143112894019	-0.017173045669644282	0.010541208280934718	1.682536255432045	1.1588044902903154	2.2408292976296162	1.4519586949568335	5.993692093454472	12.838337553041269	0.4569689716085825	0.825261780104712
ID38211	38211	4	0.9968489408493042	14.527843557863442	25.907598775975202	0.0	47.0	47	1.2579998142578037	1		32520.263862332733	32109.0	25214.0	45377.0	1.7008098E7	3534.0508400707777	-0.9810471838190835	-952.6369190859521	0.025363424911715535	-0.04937381342780277	1.4319082432814494	1.1299857122979429	1.7230899534990338	1.267191458880941	4.971769968083567	12.35217537847237	0.40948122347544963	0.86161449752883
ID46917	46917	4	1.0	14.954499599783391	28.140723313310115	0.0	117.0	117	1.4259830690120594	1		32078.182492581607	31952.0	24638.0	43437.0	2.1620695E7	3250.147586214273	-0.981055682921073	-1022.2364694562717	0.03374471149757796	-0.037079712720020544	1.683445379988437	1.229107236318953	2.1995919561068025	1.3696489047043439	6.38820156510929	13.401017273143003	0.4470055763334833	0.8670967741935486
ID54086	54086	4	1.0	14.928580806460594	28.11046750963518	0.0	173.0	173	1.4029861474818452	1		32110.90880989181	31954.0	24626.0	43331.0	2.0775758E7	3295.4617043159024	-0.9811278585983917	-1013.1430026165291	-0.01844169536143491	0.005535980861573393	1.6667623629165982	1.2579338235869801	2.3096814897141997	1.3250000370956314	6.18381714003511	12.625010235495312	0.4875318858450165	0.8361182519280209
ID43855	43855	4	1.0	14.927247279952354	28.173011673727164	0.0	93.0	93	1.4703842736600563	1		32060.238095238125	31944.0	24376.0	43433.0	2.289101E7	3175.4304841234402	-0.9810343220168191	-1044.5036417620117	0.020492142958800644	-0.01831413072630153	1.717598060705053	1.247945526781632	2.250181866729921	1.376340572440388	6.792217289093136	12.244657979611267	0.5692828718675956	0.8925671455340407
ID35664	35664	4	1.0	14.420084487048504	25.845090482199954	0.0	26.0	26	1.283007462451925	1		32520.954044117665	32140.0	25015.0	46050.0	1.7691399E7	3564.811014972575	-0.9808669267528098	-935.3671624023447	-3.6634204673221915E-5	-0.047449015544171275	1.5854279386613992	1.091118311510292	1.739423377591396	1.4530302735611678	5.171401266993235	11.47188466362446	0.4937971254916915	0.8767123287671232
ID56145	56145	4	1.0	14.882035754406694	28.17945548006449	0.0	188.0	188	1.3927037574823686	1		32076.01092043687	31907.0	24579.0	43464.0	2.0560723E7	3322.5683427234517	-0.980957172453668	-994.6150765369559	-0.008834602713458598	0.00421198079539431	1.6409225355089572	1.1908332897631555	2.2534217617938266	1.377961591781936	6.093507742909306	11.795539456469452	0.5503533520595508	0.8563794255177024
ID62289	62289	4	1.0	15.285996656439266	29.107071374856393	0.0	233.0	233	1.4249216746937927	1		31943.232488822654	31884.0	24146.0	44096.0	2.1433909E7	3338.8163622895117	-0.981072650948919	-991.8082186806547	-0.004401201407582018	0.014382735977704338	1.6328277265495046	1.2704332913803131	-1.038317010290491	1.2852526280820724	6.378695312780257	13.4159776175954	0.44534550364567327	0.8586052463211771
ID64337	64337	4	1.0	15.25456251720279	29.118611453339135	0.0	249.0	249	1.3746620833888046	1		32131.904153354655	32021.0	24067.0	44036.0	2.0114572E7	3494.7789163262855	-0.9810141373161803	-950.1489265164398	-0.0013432615256247493	0.0020754738968816683	1.6712792742282794	1.1464602155848556	-0.8005265112815874	1.457773459130191	5.936654579480282	11.779850761287104	0.5376158544380444	0.8839348903043173
ID45394	45394	4	1.0	14.873383890153711	28.14252378053426	0.0	105.0	105	1.397583793388256	1		32007.150621118046	31873.0	24469.0	43266.0	2.0612605E7	3323.37636322115	-0.9811360486105821	-1001.8300324160872	-0.01327035326080544	-0.009019883004260347	1.6520179754371573	1.2165991609590403	-0.8128267845908899	1.3578983353357552	6.13628587838995	11.791762531395598	0.5545720776096704	0.8818306010928962
ID51027	51027	4	1.0	14.93799419631651	28.18539276568774	0.0	150.0	150	1.407830541458008	1		32046.433789954284	31887.0	24524.0	43331.0	2.1054507E7	3294.7735865828927	-0.9810828303848083	-1008.8663683536315	-0.023414576589344396	-0.038370335761015575	1.687415477316194	1.2195601807307976	2.2176658096640076	1.3836262481979718	6.226595275515752	12.429101947404023	0.5065018095849575	0.853976531942634
ID59220	59220	4	1.0	15.362999108591833	29.068472261363333	0.0	210.0	210	1.3817975304423666	1		31945.334920634887	31846.0	23849.0	44369.0	2.0125561E7	3436.3784344227247	-0.9811038696640261	-965.3361485168197	0.0028907054566230787	-0.005384443681779779	1.6053885160469443	1.2361055379907018	-0.9872170705863157	1.2987471269294	5.998445219618986	11.295886185210556	0.5907557335002306	0.8751733703190008
ID51541	51541	4	1.0	14.837133415789323	28.205571637000748	0.0	154.0	154	1.4365538813695555	1		31982.860499265797	31860.0	24290.0	43756.0	2.1780328E7	3227.811238409867	-0.9811385509280325	-1030.8475786623333	-0.018856953552402637	0.012161684159841413	1.730813245010898	1.2325295705314825	2.231338626358774	1.404277257432898	6.483264088399604	13.344011719420065	0.4575417690867635	0.8589420654911839
ID57687	57687	4	1.0	15.053467354572001	28.37530257963789	0.0	199.0	199	1.3932468277925318	1		31995.878504672895	31907.0	23893.0	43874.0	2.0541354E7	3363.847885496656	-0.9810515906165083	-984.9331916506789	0.004635972524871192	-0.013825373004738205	1.6438737028897257	1.1979360934334635	-0.8894348218480209	1.3722549240319977	6.0982608690738225	11.476618337426075	0.5818191135006425	0.8823933975240715
ID35166	35166	4	0.9958035945892334	14.47360767420631	25.8219965300748	0.0	22.0	22	1.2859521701640186	1		32531.759124087595	32155.0	25318.0	46024.0	1.7827404E7	3525.1317436722366	-0.9809393373689431	-949.874759556267	-0.008740785730713402	-0.012253425303571007	1.4961182640332484	1.1490029700641586	-1.356183590317499	1.3021013026186585	5.195166897815816	12.134448150662665	0.443373066406685	0.8552425665101722
ID34655	34655	4	1.0	14.453247008618085	25.85421745285603	0.0	18.0	18	1.2604028724445397	1		32496.383587786255	32050.0	25130.0	46352.0	1.7028105E7	3613.529375368592	-0.9809940736538894	-928.3479451144111	0.014221481281413583	-0.045128252636105884	1.5159130817536906	1.1024644147120317	1.9151237238302223	1.3750222333930417	4.990782472741634	11.756910144604763	0.45372437098344703	0.8522727272727275
ID34144	34144	4	0.9950810670852661	14.50362794491873	25.806218114532776	0.0	14.0	14	1.2723500861929986	1		32520.314232902034	32118.0	25091.0	46335.0	1.759349E7	3519.4802458708054	-0.9808287341029172	-945.4718148016741	0.014371820893053682	-0.008426031118247457	1.4947047631081096	1.08486071785634	-1.1882426271064228	1.3777849437314054	5.085844996031949	11.259120412310912	0.5041549739697022	0.867802108678021
ID39264	39264	4	1.0	14.996196554478782	28.034314449764473	0.0	56.0	56	1.3591662025486106	1		32119.44117647059	31912.0	24236.0	43243.0	1.9657098E7	3393.47024917704	-0.981080518673449	-981.6334663717597	0.0049348726864392005	0.01782352901866173	1.633350393903342	1.1571002066642098	-0.850936846054853	1.411589406428427	5.803567046873843	12.821387584167203	0.44364420428491486	0.8678038379530919
ID46432	46432	4	1.0	14.892816516497858	28.080396074299045	0.0	113.0	113	1.3932468277925318	1		32122.63494539781	31938.0	24411.0	43621.0	2.0590609E7	3315.293827140652	-0.9811205804666137	-1007.054284110972	0.012326068597792682	-0.017670137344047793	1.6240073521861993	1.2126316706911626	2.3300042239150827	1.3392420727891472	6.0982608690738225	12.499900288538324	0.49045906424770613	0.8576203208556148
ID50529	50529	4	1.0	14.898763310550194	28.154634000244265	0.0	146.0	146	1.4056795386104792	1		32026.844615384616	31911.0	24423.0	43357.0	2.0817449E7	3284.832738846448	-0.981000392261569	-1006.828346317207	-0.04219314232518829	0.009302900465300449	1.583116643072731	1.2135711093285602	2.1755836746211603	1.30451082009412	6.207582770857685	13.711215357967593	0.4149353910411068	0.8671978751660022
ID45922	45922	4	1.0	14.885526017025306	28.09640321139453	0.0	109.0	109	1.4035252392010604	1		32090.078101071977	31911.0	24269.0	43522.0	2.0954821E7	3296.0921258625453	-0.9811082387139293	-1011.2205841517329	-0.0035480634066400395	-0.003306694758144165	1.6685649827839368	1.2154889996127858	2.2814439740224954	1.372752022696615	6.1885702661996245	12.022062666543428	0.5380742580141854	0.8532110091743119
ID37733	37733	4	1.0	14.481487364101138	25.842870274626268	0.0	43.0	43	1.2859521701640186	1		32513.049360146255	32190.0	25331.0	45684.0	1.7784638E7	3546.7373682156926	-0.980834406412561	-938.2791932226578	0.003230133067133885	-0.03382093969215183	1.4784073126091217	1.1113697488887235	-1.223191843468629	1.33025693212129	5.195166897815816	14.732416651278239	0.30078860713118205	0.850583657587549
ID50021	50021	4	1.0	14.862886212647814	28.154078778076883	0.0	142.0	142	1.397583793388256	1		32124.691472868206	31982.0	24451.0	43244.0	2.0720426E7	3321.96314956767	-0.9810965298407937	-1003.7934420976061	-0.015317715762474126	-0.006192803295103589	1.7062757390456706	1.2025565146368125	2.264453672560879	1.41887363984801	6.13628587838995	12.952708990875125	0.4596150401047307	0.8286264441591783
ID52584	52584	4	1.0	14.806576832702099	28.199624580682332	0.0	162.0	162	1.4147987153979618	1		32068.678787878784	31904.0	24394.0	43194.0	2.1165328E7	3295.845947970139	-0.9810920417361396	-1009.7393404368195	-0.002688331458268564	0.003119826998694055	1.63464367214066	1.223766598495057	-0.7873958360329935	1.3357479066276892	6.288385915654457	11.946938443691476	0.5536506298658689	0.879654255319149
ID49517	49517	4	1.0	14.83645794854428	28.17680489633783	0.0	138.0	138	1.4652304398088272	1		32134.9901547117	32013.0	24409.0	43728.0	2.2847978E7	3160.916934387888	-0.9810495552553434	-1052.607892608926	-5.118356194005591E-4	-0.026597430664202993	1.7512498026589953	1.244980057352606	2.1670634345116344	1.4066488794872338	6.744686027447977	13.292656138120453	0.47967607880545354	0.8700183936235435
ID52077	52077	4	1.0	14.841464543982902	28.174297502556072	0.0	158.0	158	1.4174696611687827	1		32025.290662650626	31933.0	24552.0	43666.0	2.1264793E7	3291.6923979906746	-0.981089321558979	-1009.4975519961728	-0.02483702427471622	-0.0037588392242883556	1.6744630689190712	1.2126631371486731	2.3124855111751956	1.3808146859780246	6.312151546477037	13.560971641682434	0.4313260275598459	0.8595469255663432
ID62829	62829	4	1.0	15.292484802009191	29.024846120035306	0.0	237.0	237	1.4121227177017939	1		31925.504545454573	31829.0	23986.0	43682.0	2.1070833E7	3400.7543051037796	-0.9810593762221141	-972.5087640236845	-0.011460385025436459	0.019529582899368875	1.5925410016267298	1.306580435059032	-0.9491392095153486	1.218861815847394	6.2646202848318735	11.933738236533099	0.5527790834644736	0.8786666666666659
ID43375	43375	4	1.0	14.955876924893715	28.16096391742408	0.0	89.0	89	1.4275736808495678	1		32128.597325408606	32011.0	24495.0	43297.0	2.1622546E7	3257.256465852524	-0.981088795749107	-1023.4318702566951	-0.01680550679824695	-0.029000779446574206	1.6944708517637996	1.216035080176748	2.242348401080196	1.3934391197970308	6.402460943602836	13.037591076340744	0.47332788571006174	0.8729747245625403
ID63856	63856	4	1.0	15.233192105109904	29.102406951499123	0.0	245.0	245	1.377959957980461	1		32115.18412698414	31979.0	23928.0	43717.0	2.0232566E7	3464.1210381563237	-0.9809661006984413	-955.5943784748089	0.0069659584144776835	0.021571218446477684	1.6642783059506854	1.1889108643035553	2.3622572138889115	1.3998343828118625	5.965173336467376	11.940102118375973	0.5257954816063067	0.8543226684819605
ID33649	33649	4	1.0	14.466788189504351	25.824803852514798	0.0	10.0	10	1.2398284241052644	1		32564.64970645796	32123.0	24975.0	45583.0	1.6640536E7	3610.9668756517044	-0.9809414570676644	-928.338360304364	0.018889871779938297	-0.054862417192325964	1.4631316716254286	1.1142900441407018	1.9319655303074539	1.3130617825395186	4.829176183148096	10.674360027468344	0.5325976191422644	0.9120287253141833
ID54646	54646	4	1.0	14.913284451510776	28.22096386762531	0.0	177.0	177	1.4365538813695562	1		32006.53891336271	31857.0	24430.0	42697.0	2.1796453E7	3237.5444887288018	-0.9810524859134913	-1023.7477684094649	0.007980809222721352	0.009129566861126273	1.6393317954589695	1.2649259575099188	-0.8032237568473747	1.295990319216858	6.483264088399608	13.032084973414525	0.4797066846855056	0.8567839195979898
ID33143	33143	4	0.9953580498695374	14.442241403922846	25.701904678591912	0.0	6.0	6	1.23799661553415	1		32636.47628458497	32169.0	25122.0	45865.0	1.6514057E7	3641.8819588787837	-0.980863064882546	-918.6358493478084	0.001675352959427179	-0.013389791405302175	1.4982060173414837	1.0573039730188107	1.8523098676978953	1.41700594679864	4.814916804654547	12.061464057004079	0.41590926741568096	0.8392709196354599
ID40823	40823	4	1.0	14.855334388585767	28.063480119733534	0.0	69.0	69	1.4067554511588214	1		32025.3548387097	31865.0	24279.0	43204.0	2.0848506E7	3308.3803090455613	-0.9811674383131644	-1008.6540741834892	-0.026030089559329082	0.04107455143029055	1.6900711740609828	1.220996799082774	2.229001773802128	1.3841733044104478	6.217089023186719	12.969765690313057	0.46444328656846157	0.820062695924765
ID63351	63351	4	1.0	15.291811779276728	29.08522576341012	0.0	241.0	241	1.3899852232535737	1		32046.951410658326	31969.0	24149.0	44570.0	2.0445955E7	3457.467782726685	-0.9811374841699307	-964.2481770593511	3.2773011456889764E-4	-0.009819672483780155	1.666846298724586	1.1800872962948448	-0.8660726907513248	1.4124771141575991	6.069742112086726	11.369802494151061	0.5900302287863314	0.8880389429763562
ID42872	42872	4	1.0	14.892285421142942	28.116909570803617	0.0	85.0	85	1.3834389456285943	1		32153.16246056783	32044.0	24648.0	43080.0	2.0385105E7	3348.4555776589586	-0.9811103897539141	-997.4796093516567	0.00736617731414245	-0.027534764990614517	1.6840535170971864	1.1791560645224708	2.37637790985953	1.4281854351308338	6.0127045981125375	12.530257673077221	0.4812377945087297	0.850706119704102
ID40314	40314	4	1.0	14.988813392920568	28.07276257314661	0.0	65.0	65	1.380154163125008	1		32063.226984126988	31907.0	24432.0	43282.0	2.0199833E7	3346.4592337403847	-0.9812056803114176	-1000.4263689237567	-0.043650036802789	0.01633427641586313	1.6679580717580986	1.1754710808712323	2.187146005539601	1.4189698912216933	5.984185841125442	12.546961457827667	0.47768082521307387	0.827201051248357
ID67963	67963	4	1.0	14.998852690734111	29.449655469491127	0.0	278.0	278	1.3965008146952935	1		31906.790372670832	31817.0	24285.0	41938.0	2.0547973E7	3361.892852260204	-0.9811141357927914	-986.0794705512121	0.007148694423256597	2.3843565718321906E-4	1.6081578955194862	1.2403777636171107	-0.8911922742577592	1.29650655041564	6.126779626060919	11.497831951373193	0.5823850390552741	0.8932778932778934
ID37243	37243	4	0.9968599081039429	14.491251775178286	25.781398507058473	0.0	39.0	39	1.300575703356269	1		32553.444043321284	32183.0	25488.0	46026.0	1.8034608E7	3466.9654617746132	-0.9808451874899442	-961.6122403699161	-0.007147328983587886	0.03328768577092638	1.6653338654326364	1.0562017431930704	1.80463952685354	1.5767194820168164	5.313995051928708	12.324868601010103	0.43960883702818904	0.834328358208955
ID49019	49019	4	1.0	15.029113683171573	28.3582728452333	0.0	134.0	134	1.4386587233502295	1		32164.067251461984	32040.0	24021.0	43000.0	2.2000222E7	3235.7577714727527	-0.9811020649172617	-1032.1071608598706	0.009545643416359752	-0.01241567134282172	1.7165525021413641	1.2383265258053286	2.2743170204848857	1.3861872990445938	6.502276593057667	12.482696102202937	0.5243949594119173	0.8691232528589579
ID56699	56699	4	1.0	14.830657554460572	28.12928623272294	0.0	192.0	192	1.4249216746937927	1		32055.41167664671	31929.0	24369.0	43374.0	2.1413015E7	3232.3149079029195	-0.9811666820540179	-1033.3171635202045	0.03431390933597161	-0.0040867948520180745	1.681003398200821	1.2261309983855577	2.2104693033556626	1.3709818937896459	6.378695312780257	12.66689104813032	0.49957609833891936	0.856960408684547
ID58242	58242	4	1.0	15.384501137217324	29.042008415643206	0.0	203.0	203	1.422796510685342	1		31920.120715350215	31829.0	23704.0	44700.0	2.1418401E7	3402.4426570715027	-0.9810110891016395	-969.3431956261257	-0.03279410108132799	-0.023107236898571682	1.6389185759693319	1.2896357327799601	-0.89658581477836	1.2708383726592716	6.359682808122191	11.867690876094933	0.5674307517860615	0.8808426596445028
ID66435	66435	4	1.0	15.12223681777853	29.05251030527017	0.0	266.0	266	1.4008277059767813	1		31896.86882716048	31830.0	24170.0	43148.0	2.0669171E7	3365.4232236475564	-0.9810493703224267	-981.3085417311806	-0.014910362718652558	0.009490458923621534	1.6384422482587249	1.2313214911649428	2.3060034794935835	1.330637254376685	6.164804635377043	11.584145625079792	0.5772994787584173	0.8739892183288409
ID32643	32643	4	1.0	14.43687845315377	25.728892415041848	0.0	2.0	2	1.2976641803326596	1		32408.463063063075	32071.0	25236.0	45960.0	1.7986697E7	3481.46121807832	-0.9808690814021982	-954.5574924625369	-0.005383485465218112	-0.009281636711306359	1.5516341577573503	1.0810535548026585	-1.421112669026214	1.4352981412105843	5.290229421106131	10.7917725086526	0.570819507992731	0.8990306946688211
ID53123	53123	4	1.0	14.849435061029187	28.08607333091205	0.0	166.0	166	1.3899852232535739	1		32098.150706436416	31962.0	24193.0	43642.0	2.0446522E7	3353.111320016332	-0.9811559488337924	-996.8407935282521	-0.01841923295370641	0.003016234526224441	1.6854413456483912	1.181318649198341	2.3645560267822088	1.4267457360401063	6.069742112086729	12.676194167366221	0.4746815345555757	0.861673414304994
ID59785	59785	4	1.0	15.32875371871484	29.07211512245326	0.0	214.0	214	1.433390823113944	1		32045.44690265486	31963.0	24025.0	44606.0	2.1726813E7	3373.5826144773496	-0.9810406419123648	-983.0335690305146	-8.752470696382262E-4	0.035895520041332084	1.746163195783895	1.2297791520358112	2.2326628767469576	1.4198998193238574	6.45474533141251	11.769976697664825	0.5855146555940962	0.8660714285714286
ID41866	41866	4	1.0	14.924699316860153	28.114877873296308	0.0	77.0	77	1.409978262830929	1		32016.662100456593	31900.0	24378.0	43077.0	2.1034947E7	3298.7793148325222	-0.9810870148310358	-1006.9322049541013	-0.02366074287848548	-0.007390082998630338	1.6717963608233424	1.2237862792493952	-0.8458738839529295	1.3660852300523687	6.245607780173813	12.170932018376222	0.5298304304510495	0.8538011695906437
ID48524	48524	4	1.0	14.890410369802396	28.22401207813102	0.0	130.0	130	1.4206681676678088	1		32128.238738738724	32003.0	24279.0	43458.0	2.1397407E7	3279.4067318408256	-0.9810434588926643	-1014.0299436255891	-0.008631360093145876	0.020785244806561767	1.7864793304097761	1.158482996181351	2.3652780235543114	1.54208506840278	6.340670303464131	12.667394781580985	0.4965585046017812	0.8405797101449278
ID42381	42381	4	1.0	14.886067785642503	28.088602201786845	0.0	81.0	81	1.4407604903194322	1		32089.92017416545	31978.0	24201.0	43362.0	2.2109955E7	3228.3984164269955	-0.9809668688245174	-1024.6029591603879	0.008563132408506166	-0.004049510645028803	1.69784759872992	1.2160493299727266	-0.9222472074549555	1.3961996087510686	6.521289097715734	14.280068647606859	0.40186735376519706	0.8558951965065505
ID55181	55181	4	1.0	14.930783325083988	28.15598179556459	0.0	181.0	181	1.3861703183679044	1		32099.48742138365	31970.0	24146.0	43622.0	2.0415274E7	3342.493865717814	-0.9811004593062213	-997.0563491815146	-0.008225364304557751	0.035329377689363256	1.6715651266913774	1.1902200251710984	-0.9658309170701188	1.4044169072445944	6.036470228935116	12.184416301694734	0.5109559597610533	0.8300653594771239
ID68492	68492	4	1.0	15.001165696754533	29.495893735758365	0.0	282.0	282	1.4056795386104797	1		31879.906727828704	31817.0	23974.0	42066.0	2.0849459E7	3342.4887668737933	-0.9811007494552675	-990.2528622790228	0.011853765785429298	0.01748043681029479	1.6701067615690812	1.2131648198392835	2.2597504467491074	1.3766528127565816	6.207582770857689	11.827246269140838	0.5576543616675481	0.8718291054739657
ID38798	38798	4	1.0	14.924788077301502	28.031381487429677	0.0	52.0	52	1.3856244745513604	1		32161.567398119118	31982.0	24698.0	43351.0	2.051908E7	3348.1879469972105	-0.9811002322432275	-997.2735115943195	-0.006294533639766564	-0.0033357899952520453	1.6161513743759206	1.184171449309572	-0.7176311328565307	1.3647950854736561	6.031717102770601	12.869684459261933	0.45763057261299506	0.8733654507914661
ID69009	69009	4	1.0	15.065698260047608	29.49408655234778	0.0	286.0	286	1.3856244745513608	1		31901.959119496834	31781.0	24141.0	42206.0	2.0289646E7	3381.128167714902	-0.9810988192842359	-979.5114897102795	-0.010389496567296938	0.009440282331604431	1.6132675994633379	1.248355303085619	-0.9138932134804811	1.2923144520440197	6.031717102770605	11.146575608917495	0.6100534615620663	0.8855547801814381
ID41363	41363	4	1.0	14.805638750283626	27.984948997293174	0.0	73.0	73	1.4072930989717471	1		32040.139817629177	31901.0	24643.0	42759.0	2.1082412E7	3268.391318362817	-0.9809786713088894	-1011.1348163101753	-0.02412991150184569	0.005802133113252671	1.6266653814603798	1.207167720548225	-0.9539852566066424	1.3475056976520574	6.221842149351238	13.527886362298174	0.4272371013449867	0.8279569892473125
ID65938	65938	4	1.0	15.06310904459802	29.013530057322185	0.0	262.0	262	1.3828920237073865	1		31954.49286846279	31860.0	24323.0	44072.0	2.0163285E7	3384.1382504213593	-0.981056369995805	-978.0129101470019	0.006089826838592511	-0.0024531364690326333	1.5951595119841422	1.1944081696874445	2.3178980719267317	1.3355229413757002	6.007951471948017	12.282034647140058	0.5004902757008355	0.8681318681318679
ID66962	66962	4	1.0	15.108306207282306	29.05561407090352	0.0	270.0	270	1.375762253299507	1		31958.807999999975	31833.0	23997.0	43227.0	1.9974255E7	3390.5219856051376	-0.9811295161492388	-980.1607528122232	0.008447097873801296	-0.006533337905234012	1.5937895178211805	1.2423737059007849	-0.8590163896327174	1.2828583784825043	5.946160831809314	11.56270441467571	0.5588917110420407	0.8853503184713375
ID67479	67479	4	1.0	14.922353490875718	29.299171200637616	0.0	274.0	274	1.4147987153979618	1		31890.87575757572	31801.0	23945.0	42581.0	2.1047978E7	3347.55692897591	-0.9812302618521246	-996.0501142434722	0.009939827223543625	-0.003027480626526433	1.622707429315044	1.2470971729096394	2.217132494730487	1.301187641640673	6.288385915654457	11.21418809997281	0.6283670121909767	0.906785469499657
ID36759	36759	4	0.9958299994468689	14.517322262953495	25.795682675389667	0.0	35.0	35	1.310426495452609	1		32447.569420035154	32112.0	25007.0	46318.0	1.8462667E7	3486.0767638362454	-0.9809037675030291	-956.2114259296978	-0.014744102448880449	-0.029210055866122443	1.4746790679417923	1.1665319098980496	-1.233521716835949	1.2641566470913543	5.394798196725481	11.833299227493157	0.4841426850532111	0.9051036682615634
ID69530	69530	4	1.0	15.068556412461612	29.452877059989767	0.0	290.0	290	1.3981249681591237	1		31894.192846034188	31828.0	24164.0	42434.0	2.0507966E7	3357.1447648408416	-0.9811699960525038	-990.0688357473787	-0.01767869509568099	-1.2945145091715322E-4	1.6024762136093287	1.2729442654596221	-0.9882601963486177	1.258873822751951	6.1410390045544645	11.058468756946125	0.631047033145767	0.9028651292802237
ID58780	58780	4	1.0	15.370814051233978	29.06901133199244	0.0	207.0	207	1.4126583227723344	1		31903.41327300151	31806.0	23681.0	44637.0	2.1151963E7	3418.495623433919	-0.980995594099368	-963.4848195453336	-0.008535143754892787	-0.03246617941433019	1.678563240137764	1.217091935875063	-0.9101144179757418	1.3791589531245336	6.2693734109963914	11.185621802798908	0.6296710683053262	0.8852348993288589
ID60316	60316	4	1.0	15.304156286523643	29.035634361818353	0.0	218.0	218	1.3981249681591237	1		32103.972093023232	31996.0	24039.0	43947.0	2.0707062E7	3434.195534352127	-0.9810279883773779	-966.7891359898782	-2.6514867141806816E-4	-0.014504912642105103	1.6508701156300216	1.2204089273989402	2.2512598395828007	1.352718812987155	6.141039004554464	13.719609675073835	0.409985227133934	0.8335483870967737
ID48039	48039	4	1.0	14.879504968557354	28.262025112727375	0.0	126.0	126	1.4296917438553536	1		32123.434911242613	31980.0	24402.0	43598.0	2.1715442E7	3231.2684976500054	-0.9811386418650003	-1034.275758635716	0.00675759712534838	-0.010103043039768013	1.6750746889689607	1.2129649959479674	2.3125402921198166	1.3809752915910334	6.421473448260902	13.928718643213525	0.41593189382735535	0.8370508054522924
ID61352	61352	4	1.0	15.28379370493412	29.04377746224533	0.0	226.0	226	1.377959957980461	1		32011.620414673063	31885.0	24071.0	43546.0	2.0071286E7	3498.505344403834	-0.9809482533680095	-942.2505800943256	0.005648494693876428	-0.013184909762406832	1.6090381418900002	1.1922803891686065	-0.9398199364733959	1.3495467647605985	5.965173336467376	12.019213543649528	0.5188966051887207	0.8697158697158696
ID55723	55723	4	1.0	14.894042907792299	28.182736503232817	0.0	185.0	185	1.4328629678859124	1		32056.066079295146	31902.0	24395.0	43237.0	2.1830181E7	3219.221286919636	-0.9810406240987178	-1030.510316295133	-0.02110563336458045	-0.003961369626663424	1.7098108433644765	1.2058184595168182	-0.8412212348736332	1.4179670495752839	6.449992205247993	12.18800810209756	0.5456367146448023	0.8676470588235285
ID53677	53677	4	1.0	14.901809245307598	28.197655393064366	0.0	170.0	170	1.424390680945266	1		32088.301492537335	31957.0	24202.0	43255.0	2.1499162E7	3273.8507505792054	-0.9810592328968324	-1015.3493935201553	-0.014241188739737102	-0.007639125326276177	1.683569108854757	1.224707797889843	-0.926275031530775	1.3746700329299173	6.373942186615742	13.635213412011575	0.43081826222542235	0.8339552238805968
ID60848	60848	4	1.0	15.33127765127739	29.043882423854967	0.0	222.0	222	1.3812499585839557	1		32040.906497622836	31967.0	23958.0	43909.0	2.0217812E7	3481.5229092214654	-0.9811039099840348	-955.6714024308112	0.00489049839946021	-0.02217040126739904	1.6669842508923844	1.1938429287907026	2.3337492654574543	1.396317899693009	5.993692093454474	11.383301762301016	0.5812564633589893	0.894326241134752
ID36273	36273	4	1.0	14.452336634803265	25.81531046771253	0.0	31.0	31	1.3150366292889943	1		32440.847902097918	32137.0	25202.0	46531.0	1.8556165E7	3500.1769952163113	-0.9809321856404973	-953.6088124751427	-0.01390992911509841	-0.006299645058088377	1.5053524170201809	1.1646731363021492	1.9947209095043388	1.292510636760879	5.432823206041605	11.612758955002136	0.5062495072528034	0.8950665622552862
ID65457	65457	4	1.0	14.73556694987306	28.57620153324974	0.0	258.0	258	1.4275736808495676	1		32045.854383358084	31954.0	23980.0	42753.0	2.156686E7	3206.965077998564	-0.9810804151495474	-1036.336092291943	-0.001069814338664497	-0.007951332235568128	1.6551800103152978	1.2324894754895326	-0.9181397861418691	1.3429567093527324	6.402460943602835	11.234856975325606	0.6374141582808457	0.8902842035690678
ID39858	39858	4	1.0	14.918093834901384	28.097824073953717	0.0	61.0	61	1.4265134700231523	1		32210.000000000015	32047.0	24326.0	43444.0	2.164512E7	3260.1167099878794	-0.9810465176665456	-1022.7939688276992	0.03349373916332035	-0.02150322493931536	1.8020796221178206	1.132419556160606	2.2168050107318154	1.5913533215795503	6.392954691273803	12.658187620263647	0.5013816479550728	0.8411507191994995
ID70578	70578	4	1.0	15.032219103351585	29.438595496108835	0.0	298.0	298	1.4259830690120594	1		32063.95999999999	31976.0	24010.0	42858.0	2.1643173E7	3320.664370782266	-0.9809868399382153	-996.3938729874789	0.01448153142732217	0.031275865492412715	1.6662481038516765	1.2425140342949987	-0.9054773521168653	1.3410296043835868	6.38820156510929	12.68558388985919	0.49884721457081216	0.8687782805429867
ID44468	44468	4	1.0	14.906548855755181	28.15573364709703	0.0	98.0	98	1.4094416393051827	1		32038.507575757576	31908.0	24351.0	43554.0	2.1145415E7	3272.039405935404	-0.9810917443211624	-1016.1127545984373	-0.014930418905030404	9.501063075189087E-4	1.6729247038940094	1.2083167303196163	2.3361095403191507	1.3845084338536784	6.2408546540093	11.355929186729336	0.608147017035889	0.870689655172414
ID47541	47541	4	1.0	14.887530146985325	28.24429537835535	0.0	122.0	122	1.4153333077901358	1		32112.27987897126	31933.0	24346.0	43409.0	2.1226217E7	3284.5169958140727	-0.9810452285069068	-1012.0456421111844	0.010786253002561953	-0.012210212603333864	1.6702819532767743	1.2230526876897911	2.3172691164732777	1.36566639367904	6.293139041818974	11.83567911863328	0.5645349403869395	0.8465473145780052
ID38330	38330	4	0.9963258504867554	14.537659934565331	26.377499716717	0.0	48.0	48	1.2705651658573036	1		32338.05420560746	32048.0	25330.0	43634.0	1.7300859E7	3931.0613693461487	-0.9810973113372415	-853.9305690562495	-0.007531688162092566	0.009359885249345416	1.6203482897724337	1.0194173441492396	2.1169338892851526	1.589484717983393	5.071585617538398	15.220475497719262	0.275104177326303	0.8207692307692306
ID44988	44988	4	1.0	14.909851048246663	28.098125037351178	0.0	102.0	102	1.3943323338612073	1		32048.05607476634	31912.0	24465.0	43715.0	2.0574852E7	3313.3735437195187	-0.9810438293541031	-1001.1498534615603	-0.006737369006582085	0.016867283587532787	1.6624051831374496	1.2143039199874153	2.308086110552713	1.3690190369760795	6.107767121402853	12.117054792093068	0.522754993927261	0.8759372869802319
ID64957	64957	4	1.0	14.7963924261446	28.50823669167458	0.0	254.0	254	1.439184452848264	1		32068.742690058512	31977.0	24357.0	43947.0	2.193502E7	3215.279116354683	-0.9810724750339274	-1033.9523212507027	-0.027384103605625158	0.0024739011541958134	1.671561321484183	1.2481626378872737	-0.7652264433240158	1.3392175592706277	6.507029719222184	12.01871121472598	0.56607875246302	0.8653603034134009
ID70076	70076	4	1.0	15.048289949651055	29.503561158451	0.0	294.0	294	1.4019073421339447	1		31945.457627118638	31858.0	23606.0	42512.0	2.0732602E7	3350.016185027409	-0.981098066456701	-989.9161103016512	-0.024154085883706943	-0.013331992203891568	1.7105754500352692	1.1822356248531918	2.230390610056787	1.446898921057032	6.174310887706078	11.283453593642749	0.6094165764151213	0.8879015721120987
ID57279	57279	4	1.0	14.86165498413302	28.250854155174167	0.0	196.0	196	1.4002875757442577	1		32010.199381761984	31825.0	24677.0	43290.0	2.0710599E7	3316.981665204998	-0.9810385145285897	-998.5941188918382	-0.012752715194482959	-0.014143967374810178	1.6873630002122635	1.1622433342843914	2.21680816136797	1.4518155969904487	6.1600515092125345	12.962362874667264	0.4607081100689375	0.860557768924303
ID61893	61893	4	1.0	15.347515320930905	29.123073844074405	0.0	230.0	230	1.4035252392010602	1		31949.262269938656	31854.0	23839.0	43692.0	2.0830919E7	3424.0535472667025	-0.9810427564845513	-965.7462467378567	0.009863665705937335	-0.004962400666869783	1.6256629411003678	1.2260721082833443	2.189442987526963	1.3259113637096769	6.188570266199623	12.050946207051812	0.535498051208858	0.8732394366197184
ID35782	35782	4	1.0	14.409632893764693	25.867552891254388	0.0	27.0	27	1.2788734805946278	1		32400.702402957446	32045.0	25135.0	45558.0	1.752878E7	3610.084092866577	-0.9810259388115273	-928.084022631332	-0.011160877034229591	-0.006011981041100634	1.4369279876915657	1.1530970570247303	-1.1100424136827245	1.2461466092014735	5.1381293838416235	10.230860252058655	0.6168656610825407	0.9137785291631446
ID47048	47048	4	1.0	14.910845059120108	28.23186900916028	0.0	118.0	118	1.4496590048314955	1		32040.871060171918	31927.0	24047.0	43554.0	2.2364528E7	3197.7413326298756	-0.9811681683190909	-1044.0994470801925	0.008996468953536377	-0.058138677297184985	1.7253478013130952	1.212223939444229	2.316685272145405	1.4232913120855535	6.602092242512502	13.934780756251357	0.427258952777363	0.8763406940063092
ID43977	43977	4	1.0	14.936548565632195	28.1116837107435	0.0	94.0	94	1.428103491103788	1		32099.303703703717	32002.0	24507.0	43494.0	2.166703E7	3246.601010255706	-0.9811420056537277	-1028.8049766314348	-0.006343629804846593	5.863836586152779E-4	1.7296752711895256	1.2147402894559025	-0.8486936618366225	1.423905411060556	6.40721406976735	13.14209358477656	0.4661760819028973	0.8435544430538172
ID64457	64457	4	1.0	14.70586860323752	28.518657693977712	0.0	250.0	250	1.4328629678859128	1		32186.28508124071	32078.0	24346.0	43142.0	2.1790115E7	3209.560914866954	-0.9810857500214645	-1040.3346649182533	0.003426649193285946	-0.008417330430848406	1.6961671326941041	1.2351004496346052	-0.7639427182816303	1.3733029837337538	6.449992205247996	15.266859072637118	0.3477520192852971	0.833538083538084
ID51156	51156	4	1.0	14.91648620226965	28.19745323097397	0.0	151.0	151	1.4259830690120594	1		32017.143283582085	31904.0	24313.0	43153.0	2.1451486E7	3245.900577560754	-0.9810278873831771	-1020.1006428129034	-0.03637318976776699	-0.04607603885068936	1.6166927323857292	1.2672572571148326	-0.9670592176988227	1.2757415460113104	6.38820156510929	12.466775844481653	0.5165117114462665	0.8767123287671231
ID45526	45526	4	1.0	14.917823256004798	28.10682487165743	0.0	106.0	106	1.4370803808856274	1		32038.57562408226	31908.0	24294.0	43284.0	2.181827E7	3217.3936666819222	-0.9810561496413811	-1031.3940055331173	-0.024461721721039685	0.004206512629299465	1.7048224075637421	1.2527065647428925	-0.8531001787382138	1.3609112106103176	6.488017214564121	13.11439765975296	0.47405110232256553	0.8672172808132147
ID54230	54230	4	1.0	14.912101162035297	28.16492590219777	0.0	174.0	174	1.4312782341646553	1		32065.89085545721	31943.0	24288.0	43063.0	2.1740674E7	3225.2342875573568	-0.9809868137053585	-1025.9360809204722	0.01558552754429984	0.00593454927619347	1.6609878250770096	1.2410540823194367	2.2923332844063893	1.338368608379055	6.435732826754449	13.896595108916081	0.41878494651999776	0.8537200504413621
ID46552	46552	4	1.0	14.865009109593352	28.15147028528974	0.0	114.0	114	1.4407604903194318	1		32079.191240875884	31962.0	24040.0	43604.0	2.1974246E7	3220.0530315879832	-0.9810869965488415	-1033.5640613266478	0.016653996324015055	0.009414175665542085	1.748166993408412	1.2159173877932679	2.263173613223828	1.4377350064720336	6.521289097715731	11.836300680858507	0.5849400249011718	0.8857327307940603
ID50649	50649	4	1.0	14.930101282915588	28.15838878481605	0.0	147.0	147	1.3927037574823686	1		31990.441497659882	31872.0	24327.0	42981.0	2.0505873E7	3289.9456307381047	-0.9811446159362376	-1011.9502233588806	0.019888408826927384	-0.02025266136289132	1.6795913218073826	1.1863461296159552	2.3149097880310174	1.4157683663123688	6.093507742909305	11.936140880730578	0.537463974253762	0.8604026845637585
ID34266	34266	4	0.9968612194061279	14.447730386771436	25.742590733085134	0.0	15.0	15	1.2894769428881672	1		32433.160291438966	32056.0	25290.0	46107.0	1.7805805E7	3542.7785504419344	-0.9808911995425106	-939.8589258050257	-0.015554481598601757	-0.016499206673905076	1.488332423333121	1.138257613280875	-1.3678967515510867	1.3075532339671352	5.223685654802908	11.104473995119442	0.5323422254099398	0.8722222222222219
ID35291	35291	4	0.9968788623809814	14.399752241524753	25.86334485880447	0.0	23.0	23	1.258601008946487	1		32468.21072796936	32051.0	24751.0	46028.0	1.6948406E7	3660.461729163636	-0.9809536047154062	-913.6674542318773	0.033249332050822554	-0.036825733549860636	1.4484742266266895	1.1375015547328493	1.8843092513044357	1.2733821950396143	4.976523094248088	11.42617832385443	0.47899821229671835	0.8813131313131319
ID34780	34780	4	0.9968442320823669	14.504532880640518	25.788145114145816	0.0	19.0	19	1.271755391098024	1		32601.640449438175	32179.0	24973.0	45984.0	1.7409276E7	3529.2051730925073	-0.9809626944340736	-952.0057091952509	0.001294856985514921	-0.05148501634073104	1.508055963638676	1.108807283681143	-1.3418599599065604	1.3600703980154805	5.081091869867436	12.012613054851759	0.4424782576946529	0.8733660130718959
ID39388	39388	4	1.0	14.949162629394483	28.04277338829126	0.0	57.0	57	1.3905293552858675	1		32133.7902973396	32007.0	24585.0	43194.0	2.0533492E7	3318.9785389729127	-0.9811590811599323	-1008.38146815643	0.0010529792957077024	-0.015391853549354191	1.6583133579802722	1.198998903067265	-0.7273898006776169	1.3830816306320168	6.07449523825124	11.795491569775402	0.548640635569876	0.8565683646112597
ID51677	51677	4	1.0	14.872648824205381	28.206019020187348	0.0	155.0	155	1.4029861474818452	1		31992.032357473006	31853.0	24375.0	43300.0	2.0762829E7	3308.866671330644	-0.9811300548518211	-1005.4222687118223	9.726164759950373E-4	0.00808339531021537	1.625918198059689	1.229405100106279	-0.9397903452698756	1.3225243639538609	6.183817140035111	12.015312626396677	0.5382652615699518	0.8796484110885736
ID46047	46047	4	1.0	14.896970387753111	28.11118982086633	0.0	110.0	110	1.421732737444523	1		32076.2852852853	31989.0	24100.0	43649.0	2.1362806E7	3291.9269434780426	-0.981047032592669	-1008.7336006261693	0.003467179336534795	0.0010109550706490897	1.6888015718995575	1.2217278453675162	2.2282920856672552	1.3823058697590196	6.35017655579316	13.121180914812538	0.46350008393652015	0.8575096277278558
ID62432	62432	4	1.0	15.314987552174642	29.089601539030163	0.0	234.0	234	1.4072930989717471	1		31920.64318529864	31856.0	24051.0	43898.0	2.084418E7	3384.0145111162046	-0.981080305210467	-978.2724968661748	0.012738529882534507	-0.011958802934521829	1.6611924187413523	1.1905772250517788	2.2867823465601513	1.3952832153908423	6.221842149351236	12.297372578080763	0.5170162463558483	0.8996563573883161
ID56289	56289	4	1.0	14.843972406621976	28.142429918036004	0.0	189.0	189	1.4164018872611879	1		32084.06193353476	31937.0	24408.0	43584.0	2.1239649E7	3270.5760577553256	-0.9810759003106813	-1017.1440639932897	0.012813206559409719	0.03240882408197195	1.6886517029903547	1.261163083116445	-1.0157194148684274	1.3389637911201362	6.302645294148004	13.302353041933642	0.4475852754072852	0.8261682242990652
ID57825	57825	4	1.0	15.191150850815127	28.71319796181145	0.0	200.0	200	1.395416995506264	1		31943.616459627327	31892.0	23773.0	43345.0	2.0571689E7	3377.098914248476	-0.9810919161802493	-981.595312181362	-0.005328517205622581	0.018388099241829034	1.595714159427446	1.2715993367457084	-1.0200034327530634	1.254887536754475	6.117273373731883	11.55960672413031	0.5752831253399522	0.8655010087424342
ID59362	59362	4	1.0	15.388504736802851	29.102764971932828	0.0	211.0	211	1.4105146822008514	1		31970.499241274687	31850.0	23679.0	44058.0	2.1068559E7	3381.0443169044315	-0.9810887771549033	-981.1089691550205	-0.014354962403883082	0.011283370699414336	1.6943679016957884	1.2063607659438647	2.258336381131306	1.404528354641991	6.25036090633833	11.192816193853067	0.6269547760723205	0.893949694085656
ID37859	37859	4	0.9955003261566162	14.475333822185782	25.869428599648757	0.0	44.0	44	1.2918214483565407	1		32559.653916211326	32181.0	25453.0	45667.0	1.787525E7	3510.2267723248488	-0.981035218168598	-959.6466439708006	-1.5580356246007145E-4	-0.012217740800468675	1.5005876846682495	1.1509947543332546	-1.4144118688301308	1.3037311238985674	5.242698159460971	10.508671385740781	0.5965805573647096	0.8952922077922075
ID33765	33765	4	0.9968313574790955	14.469484194386874	25.864607660602044	0.0	11.0	11	1.2447000673282282	1		32597.373540856042	32158.0	25308.0	45967.0	1.675505E7	3642.8400676986525	-0.9808409617391717	-916.2149836441444	-0.01120457513650352	-0.015419816946151238	1.4660981518313494	1.1003060541321095	1.7307619047576122	1.3324457739058488	4.867201192464219	9.810392021332513	0.6355012932739396	0.8943231441048031
ID43493	43493	4	1.0	14.956688496238355	28.049510713799005	0.0	90.0	90	1.386715947327578	1		32120.3647798742	31958.0	24494.0	43097.0	2.0428552E7	3331.138467367176	-0.9811122191899144	-1001.7411844986676	-0.006254520612153086	-0.0020954699361818434	1.6809189968852452	1.1542896250134762	2.3266243757933616	1.4562367714823916	6.041223355099633	11.735284631870908	0.5512486025499345	0.8699520876112254
ID49637	49637	4	1.0	14.856470929113067	28.13573440927111	0.0	139.0	139	1.4512236669219445	1		32139.237068965525	32046.0	24418.0	43750.0	2.2368909E7	3223.178591088056	-0.9810991777180396	-1035.1741113181245	-0.021185016519222163	0.00989428608952746	1.7839849688445555	1.2154167020857753	2.221118273197704	1.4677969833581033	6.616351621006051	14.439082270395303	0.39879459139743784	0.8426150121065378
ID50151	50151	4	1.0	14.88531806596663	28.17670068218516	0.0	143.0	143	1.4217327374445232	1		32117.231343283587	31972.0	24564.0	43614.0	2.1518545E7	3280.7633597887584	-0.9812145016364808	-1022.6674347788721	-0.019475769241102246	-0.01553742366268927	1.7037521667314453	1.2136494500053574	2.2156630148196608	1.4038255994957394	6.350176555793163	13.926791571288339	0.411427685270382	0.8520408163265305
ID52203	52203	4	1.0	14.777693903808705	28.160336597377004	0.0	159.0	159	1.427573680849568	1		32048.00445765228	31919.0	24437.0	44015.0	2.1568307E7	3257.2641344154363	-0.9811197125585577	-1022.566145837841	0.008856595684172207	0.002236880009798392	1.7310076076725591	1.1854052458181898	2.3079467001700635	1.4602665322927468	6.402460943602838	12.637498921134126	0.5037725955236206	0.8679123711340205
ID42990	42990	4	1.0	14.90212211839699	28.095546328733743	0.0	86.0	86	1.3446172774774463	1		32160.4707846411	31957.0	24276.0	42876.0	1.9264122E7	3437.1898622608346	-0.9810348418016397	-968.0032893940408	0.023388807605457338	-0.0037296753662480397	1.651919196109939	1.1289856205284767	2.4626603649021503	1.4631888715612498	5.679985766596427	11.692046532099514	0.5221268670457939	0.8597122302158272
ID63984	63984	4	1.0	15.227799484453026	29.12568623158703	0.0	246.0	246	1.4259830690120587	1		32081.083086053415	32027.0	24061.0	43929.0	2.162265E7	3392.3786728417017	-0.9810679647040645	-980.1137517050374	-0.009987127018919073	-0.00404795515235392	1.715777362281739	1.209526290274584	-0.7515492032254841	1.4185531774528248	6.388201565109283	12.064199250228054	0.5515583608137414	0.8795811518324604
ID40436	40436	4	1.0	14.969307158199266	28.00321474486954	0.0	66.0	66	1.348549736654147	1		32083.873544093192	31884.0	24182.0	43072.0	1.9282408E7	3421.2502623040564	-0.9812105266372837	-979.443839414558	-7.741688522833929E-6	-0.0012739537849699102	1.6237268526041408	1.1576901381306992	2.3378371516125593	1.402557384850788	5.713257649748038	12.230041471406173	0.47999621681188903	0.84588318085855
ID37365	37365	4	1.0	14.511906768111789	25.89679539884524	0.0	40.0	40	1.2555921569040214	1		32577.713193116615	32135.0	25134.0	45833.0	1.7038144E7	3626.546365107426	-0.9809043317985695	-922.8883196454013	-0.008919794299247812	-0.011003378699617877	1.4477818951301216	1.143509318639482	-1.341239155230292	1.2660866610625048	4.952757463425506	11.22775713278892	0.4937088422186774	0.8921232876712333
ID63477	63477	4	1.0	15.298292690367418	29.032197433995222	0.0	242.0	242	1.3883515475980692	1		32085.755485893395	31999.0	24258.0	44132.0	2.0470712E7	3454.8588781461813	-0.9810911790431617	-963.733319621233	-0.0020513146139841676	0.0029575167730460654	1.6412238869828732	1.2049868326954924	-0.8554084174396336	1.3620264076342987	6.055482733593177	11.827396680712917	0.5439767128203272	0.878015161957271
ID54774	54774	4	1.0	14.936012298078886	28.226714777857907	0.0	178.0	178	1.4600584136458126	1		31994.09090909088	31911.0	24285.0	43467.0	2.252384E7	3192.7831913018717	-0.9811780576128498	-1044.753246607278	-0.012354497609023931	-0.03175936188443953	1.7201769021647293	1.246921633640492	-0.9342811423029161	1.379538902651427	6.697154765802819	12.979219606751359	0.4995776926775461	0.8795255930087389
ID62966	62966	4	1.0	15.296831383355594	29.100719545850968	0.0	238.0	238	1.382892023707387	1		31928.87835703004	31843.0	24086.0	43602.0	2.021098E7	3482.120677232838	-0.9810816814011765	-951.026178118613	-0.007425409961181503	0.02147539522302614	1.590164454332557	1.2286634453459722	-0.7695466019626409	1.2942229707865949	6.0079514719480205	10.767870264298995	0.651143412736378	0.8977272727272728
ID68087	68087	4	1.0	15.014629701887511	29.423295589086493	0.0	279.0	279	1.4078305414580081	1		31910.762195121944	31828.0	24098.0	42417.0	2.093346E7	3341.1335697856734	-0.981163725068726	-994.9924788517601	-0.011600679467012171	-0.003038723940943879	1.6063708498640872	1.2551575004341324	-0.953416311584552	1.2798161579789609	6.226595275515753	10.91460253578092	0.6568174033321988	0.8827493261455529
ID49143	49143	4	1.0	15.179597061899502	28.525867437447413	0.0	135.0	135	1.4206681676678083	1		32127.8168168168	32026.0	23921.0	43723.0	2.1397126E7	3312.137863002732	-0.9810993602820445	-1007.0227779844035	0.01475120133951351	-0.012464302878741446	1.664884912946632	1.2566112072850355	2.2381795431659244	1.3249005764827533	6.340670303464128	12.823634449236419	0.4845323483298589	0.866233766233766
ID52727	52727	4	1.0	14.822350218061809	28.13890232138024	0.0	163.0	163	1.4433833952584152	1		32101.756168359916	31961.0	24458.0	43514.0	2.211811E7	3243.022738752283	-0.9810742715377917	-1026.261591428135	-0.037809968099788184	-0.01441071144980898	1.6686938891623664	1.2750713254701243	2.288488518127088	1.3087063098584792	6.545054728538309	13.628196488829733	0.44283952205847826	0.8463429625076828
ID33275	33275	4	1.0	14.454115185263213	25.81649706495982	0.0	7.0	7	1.245307682725575	1		32647.5703125	32151.0	25446.0	46188.0	1.6715556E7	3654.5078121757947	-0.980823673668969	-913.8554263283544	0.0017385114968833267	-0.005611851762445405	1.4576273705895655	1.0823921185301368	1.8763597814818596	1.346672195441509	4.871954318628738	10.882167786173909	0.5169901110380735	0.8874458874458874
ID40955	40955	4	1.0	14.957454643533138	28.079181150542947	0.0	70.0	70	1.3724590978652413	1		32033.016051364346	31840.0	24324.0	43140.0	1.9956569E7	3368.6297250992616	-0.9810286594398971	-983.4634520112435	-0.012448425497641686	0.03973661184218285	1.633638730220118	1.22055722887962	-0.8350291374626374	1.338436815223876	5.917642074822221	11.973489298315167	0.5187010138297474	0.8627858627858633
ID35969	35969	5	1.0	45.357762980470454	65.2796150012714	0.0	28.0	28	1.5308775124222447	1		30706.316129032242	30813.0	20271.0	42756.0	2.3797395E7	3632.906503544954	-0.9810946840356044	-877.2643355766476	-0.003179386887561202	0.015816975184933548	1.718315759316298	1.373404092757385	2.251807600952226	1.2511363322548672	7.362592428835039	10.879106959943428	0.7817252331224314	0.9439366240097499
ID36097	36097	5	1.0	45.342646077349485	65.2720308716398	0.0	29.0	29	1.5214596886278915	1		30722.96993464053	30828.0	20416.0	42144.0	2.3503072E7	3638.574760944139	-0.9810346022982733	-873.5429445591715	0.007962155862728588	0.01793448398211149	1.6813341188241335	1.398270250446613	-0.775893563362392	1.2024385974650529	7.272283031709241	10.719165986557396	0.7953506583652474	0.9485430874147545
ID35847	35847	5	1.0	45.36524115933489	65.29767651990613	0.0	27.0	27	1.5204649453449397	1		30670.753263707575	30756.0	20417.0	42533.0	2.3493797E7	3644.6344723553284	-0.9810599012356434	-871.7937379931382	0.022497798609697323	0.00791631604071468	1.673850132856038	1.4196225099204651	-0.7678010192497683	1.1790811438667708	7.2627767793802045	10.828252237275295	0.7783874635874694	0.9334147831398892
ID35727	35727	5	1.0	45.35626192962626	65.29413403421987	0.0	26.0	26	1.5407288207238174	1		30723.058673469426	30784.0	20381.0	42621.0	2.4086878E7	3620.0821458086175	-0.981103906758591	-881.2903246690377	-0.0047324417318399615	0.015482789203399887	1.7328631748852437	1.4113641408192337	-0.8332073592505369	1.2277931150209005	7.457654952125356	10.571028940888214	0.8386439650429612	0.9486094316807728
ID38160	38160	5	1.0	45.33499613734128	65.72518342798298	0.0	46.0	46	1.792635493036873	1		30733.90583804143	30822.0	19512.0	43323.0	3.2639408E7	3889.429472271914	-0.9811469719678	-822.4600387277484	0.0016419273256337592	-0.0145461142964117	2.0362591744256195	1.6292720460583257	0.48854531878462854	1.2497969135061955	10.09563997343164	13.145975838384787	0.7341047921389889	0.9100257069408739
ID35605	35605	5	1.0	45.38997995207783	65.31531209843658	0.0	25.0	25	1.5372880438193406	1		30700.1969309463	30785.0	20432.0	42867.0	2.4007554E7	3623.060340029376	-0.9810086791350192	-875.4135575225213	9.133563804374574E-4	0.01617418005888414	1.7096412255267746	1.4178373459991258	-0.7189122086831556	1.2058091362532277	7.424383068973744	11.207293003068381	0.7427946775628972	0.9292088042831649
ID35479	35479	5	1.0	45.399807604898385	65.3418598562286	0.0	24.0	24	1.5392551438483721	1		30680.913265306088	30748.0	20360.0	42826.0	2.4053836E7	3616.3416956075343	-0.981111153926677	-881.3361933747691	-0.0022963027154295447	0.003281334290893148	1.7051321996090767	1.421144142509017	-0.8324973368672578	1.1998305791829682	7.443395573631811	10.967671812665374	0.7775925138726711	0.945652173913043
ID35352	35352	5	1.0	45.425664067414004	65.29235781346738	0.0	23.0	23	1.5670180342373192	1		30738.279556650235	30835.0	20500.0	42970.0	2.4959483E7	3568.791892961243	-0.981051534123939	-891.8793226499351	0.0025635605736847858	0.0015230895008656454	1.7189800115619815	1.4291857908164805	-0.8255147885435613	1.2027687530953861	7.7143237650092065	10.834117628439042	0.8258870054709022	0.9609236234458254
ID35226	35226	5	1.0	45.41469566579993	65.32914077027843	0.0	22.0	22	1.536795875391866	1		30726.387964148562	30795.0	20151.0	42745.0	2.3997309E7	3650.777131432898	-0.9810812873258954	-872.9102534683864	-0.021999116219773504	-0.00428554198721201	1.7076485283421576	1.4131114029153973	-0.7608422785376373	1.2084316387364078	7.419629942809231	10.796745141384074	0.7998460591835299	0.9489361702127651
ID34203	34203	5	1.0	45.445632157420576	65.35804553816683	0.0	14.0	14	1.5422010894025262	1		30696.298982188287	30782.0	20506.0	42653.0	2.4127291E7	3600.373318707748	-0.9810632220098189	-883.4040477841579	0.0012459077498341437	0.0029294310985854533	1.7019011295582338	1.408869388431701	-0.8295421436138961	1.207990707678534	7.4719143306189055	10.644622740874073	0.8286692045847032	0.9538834951456305
ID34332	34332	5	1.0	45.44786035024602	65.34608494007625	0.0	15.0	15	1.5505175393970525	1		30690.887909319896	30780.0	20454.0	42831.0	2.4368565E7	3599.9724167053023	-0.9811213795261856	-886.1204498793163	0.0030088176817433944	0.001125566616832704	1.7119788882752884	1.4211374751798338	-0.8546272998605208	1.2046539607708613	7.552717475415675	10.996559561751635	0.7848730943345833	0.938016528925619
ID39325	39325	5	1.0	45.11665971840706	65.73914727460159	0.0	56.0	56	1.812360742835827	1		30768.497227356722	30771.0	20266.0	43913.0	3.3291514E7	3990.3665916892905	-0.9810746074035113	-799.4303332808918	-0.009605514945175024	0.01861643750362607	2.1050288372038106	1.5559911976065433	0.5730442243272513	1.3528539495864809	10.31903690316388	13.378528843052736	0.7244898593321666	0.9349698535745052
ID33950	33950	5	1.0	45.455956826217225	65.32304573792325	0.0	12.0	12	1.5510053536420607	1		30765.853383458663	30863.0	20562.0	42329.0	2.4551151E7	3565.6487085072094	-0.9811053106630405	-896.0583242765935	-0.003961035544140445	-0.008926283706485412	1.7019587620591063	1.4410630754477982	-0.7911036852029485	1.1810439050561594	7.557470601580188	11.339497392716618	0.7385820004307838	0.9238814642649612
ID37918	37918	5	1.0	45.462033783715015	65.75077008037097	0.0	44.0	44	1.808600220816208	1		30779.306481481522	30834.0	19902.0	44030.0	3.3241651E7	4079.518734399174	-0.9810596993583979	-781.6070380639355	-1.1005978248353436E-4	-0.009931562179319042	2.121710486406254	1.5595697169960163	0.5707998356186542	1.360446066170746	10.276258767683249	13.096720270631762	0.752869654296249	0.9235369500213585
ID39199	39199	5	1.0	45.106815433418554	65.69558293250101	0.0	55.0	55	1.8119432924691623	1		30777.220994475116	30803.0	20107.0	43399.0	3.3424062E7	3969.5737654346503	-0.9811114089849284	-805.4420231667101	-0.016552588926435255	-0.03684806493996492	2.0915592360033664	1.6095419658802887	0.6215070723563095	1.2994748073309497	10.31428377699937	13.316862750179416	0.7308783417606354	0.9249786871270256
ID34080	34080	5	1.0	45.44714613210161	65.33116172578796	0.0	13.0	13	1.5353184234796762	1		30728.997432605905	30805.0	20572.0	42595.0	2.3937889E7	3632.4968619994092	-0.981118286230335	-879.1299979349499	-0.004212170823218876	0.015171822956996407	1.701878072546712	1.387998755071209	-0.7789113477375283	1.2261380396262676	7.405370564315682	10.69683539907467	0.8132911256752299	0.9425287356321842
ID33825	33825	5	1.0	45.471560332169695	65.36800086472125	0.0	11.0	11	1.5436719539136783	1		30741.82592121985	30792.0	20487.0	42793.0	2.4193817E7	3614.0907068856127	-0.9810732274568786	-881.8312148203793	-0.01503169886185425	0.016963183133337535	1.7556091049907099	1.385311767352557	-0.7369674689648668	1.2673025281130912	7.4861737091124585	10.859697489373117	0.797690296455598	0.9442446043165468
ID34465	34465	5	1.0	45.425557409415205	65.34729490071906	0.0	16.0	16	1.542201089402526	1		30713.212198221103	30768.0	20531.0	42829.0	2.4171298E7	3609.3831473367427	-0.9810398170862894	-880.5750198991739	-0.007735905423586955	-0.0070812696649070845	1.687063981923886	1.4300530423983349	-0.8429096643660472	1.1797212634116838	7.471914330618904	11.050917092397823	0.768856174542463	0.9379474940334119
ID34593	34593	5	1.0	45.41975173250252	65.3304661766741	0.0	17.0	17	1.539255143848372	1		30716.073979591838	30790.0	20485.0	42742.0	2.4081402E7	3644.3585366900043	-0.981000362295718	-870.3590547269856	-0.008571548989316577	0.0012213302468668725	1.6880408287417412	1.411997685766666	-0.7780069895342242	1.1954982970281522	7.4433955736318085	10.957738641091797	0.7790029254522883	0.939412117576485
ID38049	38049	5	1.0	45.392587120054614	65.7984989210281	0.0	45.0	45	1.808181902267576	1		30770.153561517098	30852.0	19278.0	43860.0	3.3262536E7	4154.893365894314	-0.9810110662259863	-765.1967268830972	-0.001975371590500785	-0.015158843929763296	2.064344082440868	1.614803774967772	0.691183313054207	1.2783869560139391	10.271505641518727	13.184158023896494	0.7425730329234944	0.9195744680851067
ID34722	34722	5	1.0	45.44909582310508	65.34078036846273	0.0	18.0	18	1.5387636045914355	1		30702.775223499335	30804.0	20253.0	42557.0	2.4040273E7	3606.4634873338573	-0.9811302300889444	-885.2911886819057	-0.011609834405335214	0.012721038998770622	1.7096006890527846	1.4077658164374862	-0.7212768889020116	1.2144070193287733	7.4386424474672905	11.86438175484138	0.6640691778825456	0.9337708830548921
ID34979	34979	5	1.0	45.449603025203245	65.34268612751713	0.0	20.0	20	1.552467876695575	1		30723.721105527642	30824.0	20448.0	42733.0	2.4456082E7	3586.6471338843085	-0.9810570412825417	-887.2818641142035	0.005309149993008528	0.007326497522841343	1.698793565478918	1.4277049962981716	-0.8303265315528746	1.189877159415733	7.571729980073738	10.967592763059207	0.7910106837472435	0.9403778040141664
ID35107	35107	5	1.0	45.41630156603377	65.35059969326403	0.0	21.0	21	1.544161930740463	1		30727.782719186813	30839.0	20482.0	42526.0	2.4182765E7	3613.8948134179414	-0.9810989474248165	-882.6987889409022	0.00273472392766386	0.017170101272643477	1.7109548146062286	1.4204740894211634	-0.8000132109697019	1.2044956168848069	7.490926835276968	10.876121123923461	0.7957879308514191	0.947115384615384
ID37795	37795	5	1.0	45.50783299705291	65.72343816238336	0.0	43.0	43	1.806507659406462	1		30729.56533827618	30760.0	20114.0	43653.0	3.3157201E7	4098.679856829381	-0.9811440339212658	-780.236736547342	0.0034520261286658926	-0.021658351863261253	2.125796313299184	1.6147787860864682	0.5806319268112727	1.3164628688559896	10.252493136860666	13.173210241821296	0.7424310129220446	0.9101265822784806
ID37541	37541	5	1.0	45.57898464404529	65.68950885677495	0.0	41.0	41	1.808181902267577	1		30749.554939981488	30800.0	20091.0	44189.0	3.3301768E7	4094.462140889852	-0.981098333011581	-779.6225648118442	-0.0026130707922425783	-0.026164867132767805	2.07108100793058	1.6285716815314542	0.6260466099224853	1.2717162108474127	10.271505641518736	13.628903827558593	0.6948996919459315	0.9215351812366734
ID37669	37669	5	1.0	45.52572396097529	65.70831776823745	0.0	42.0	42	1.7972714453939458	1		30747.11786716558	30836.0	19962.0	43784.0	3.2868669E7	4122.658450739054	-0.9810763185258229	-773.3110490039708	-0.0015765012029630165	-0.011208938693752373	2.0650982704012115	1.567842881018834	0.6331612728146718	1.3171589420103404	10.147924361241326	13.47048102207475	0.7027823999801722	0.9116140051238266
ID34855	34855	5	1.0	45.43382713053091	65.32467721347119	0.0	19.0	19	1.542201089402526	1		30731.437659033098	30806.0	20533.0	42324.0	2.415491E7	3604.52106016579	-0.9810521942426448	-882.8735286841313	-0.009498106865623916	-0.009483809219965354	1.712533356241096	1.404741148958664	-0.8263792899796504	1.2191095544617587	7.471914330618904	10.81135641941685	0.803306678882136	0.9464178205900052
ID33704	33704	5	1.0	45.48120288945434	65.31797256083757	0.0	10.0	10	1.5392551438483724	1		30762.63520408159	30860.0	20467.0	42596.0	2.4117906E7	3626.06145426061	-0.9810564503053925	-878.7210028641781	-0.014944141714271046	-0.005771091086198385	1.7293720878708616	1.4289108646989217	-0.8166960687355113	1.2102728942684948	7.443395573631812	10.985893569902345	0.7750151447887051	0.9394121175764845
ID37420	37420	5	1.0	45.54227371003	65.72075712099196	0.0	40.0	40	1.8039933816961609	1		30732.78677839855	30749.0	20164.0	43793.0	3.3007013E7	4100.348919321279	-0.9810602844512402	-776.4855294195339	0.00521947122436038	-0.01259651873456488	2.078873535392754	1.5837595795596788	0.5850133453259474	1.3126193913666668	10.223974379873576	13.268965593341258	0.7297187081793071	0.9172707889125805
ID39088	39088	5	1.0	45.07849949802	65.71788455646525	0.0	54.0	54	1.8069263655563435	1		30804.347866419306	30856.0	20013.0	43622.0	3.3207087E7	3989.4339459908874	-0.9810418123796962	-799.1373638110194	0.02269927844996165	-0.011964231131465112	2.0650535589896215	1.6016717753689582	0.6456821012531153	1.2893113250459318	10.257246263025177	13.111564106714624	0.74977618362732	0.9273743016759773
ID33591	33591	5	1.0	45.46142212993801	65.32311079395939	0.0	9.0	9	1.5441619307404637	1		30792.510773130514	30886.0	20563.0	43187.0	2.4295291E7	3628.404299112111	-0.9809568225879802	-874.3189743182664	-0.020170804772654743	0.015888285316126176	1.7403104492568773	1.406162228480622	-0.8534514313489704	1.2376313443842872	7.490926835276972	10.655731787204557	0.8290464393888944	0.9557307459066097
ID33080	33080	5	1.0	45.47425203589024	65.30412111029281	0.0	5.0	5	1.5343326651607307	1		30685.708226221064	30763.0	20340.0	42693.0	2.3873481E7	3620.7226801919405	-0.9810264615889918	-876.4018296573361	0.010455468058838234	0.006953062328904538	1.713113416819359	1.4095139308256934	-0.8238478347718354	1.2153930368150507	7.395864311986653	10.691300291834207	0.8130883582146771	0.9384800965018089
ID37304	37304	5	1.0	45.50313993743063	65.71619484798681	0.0	39.0	39	1.7976923027806753	1		30747.635426429275	30827.0	19313.0	44112.0	3.2807727E7	4178.000602995552	-0.9810406581684041	-761.6175976243467	-0.002317688584765147	-0.034809389774800976	2.0802578481256218	1.5741477722423811	0.6316543212083277	1.3215137008149396	10.15267748740584	13.531599007352867	0.6967744473171604	0.9054684188215346
ID33465	33465	5	1.0	45.48996731518151	65.32085669012432	0.0	8.0	8	1.5563612191773541	1		30770.56679151061	30817.0	20469.0	42825.0	2.4647224E7	3586.4509401141718	-0.980986440468606	-885.3197911562257	-2.8312465611535545E-4	0.007442032944786211	1.7426775051442176	1.4055959185897369	-0.6990713109133208	1.2398140049329978	7.609754989389863	10.984109885714599	0.7925940361196666	0.9462174940898349
ID33210	33210	5	1.0	45.49355850455797	65.32798275837972	0.0	6.0	6	1.5239437061000325	1		30738.36862745098	30830.0	20529.0	42719.0	2.3514852E7	3633.8730196717443	-0.9810608643284702	-876.348523187792	-0.019997105302320347	-0.01083274244671676	1.6848910647057231	1.3976179122759904	2.3840632740481853	1.2055448416240706	7.296048662531821	11.377352124558213	0.7082966486247051	0.9417177914110423
ID32957	32957	5	1.0	45.47833890442937	65.28139411914836	0.0	4.0	4	1.5094795046495388	1		30782.667553191506	30905.0	20530.0	42912.0	2.3148566E7	3698.5567287816984	-0.9811037370402559	-864.2571266225823	0.00558782234745233	0.01213510315520282	1.6771024830922714	1.353971153442563	2.339678519414022	1.2386545155176498	7.158208003760854	11.366750971696659	0.696211972306238	0.9354037267080734
ID33344	33344	5	1.0	45.49548993812333	65.3361451732458	0.0	7.0	7	1.531865494140073	1		30815.997429305902	30920.0	20378.0	42663.0	2.3974846E7	3646.845727911336	-0.9810275936983073	-873.8716283707328	-0.013813248773332343	-0.021318384313212757	1.7000777832614753	1.3896794697013484	2.412632688081798	1.223359645391346	7.372098681164072	11.071818530916651	0.7557237761489779	0.9503676470588237
ID32578	32578	5	1.0	45.4535558927367	65.34799014798695	0.0	1.0	1	1.5264236812248833	1		30601.417098445614	30674.0	20493.0	42405.0	2.3624294E7	3612.861355587946	-0.9810448319154944	-876.761463076848	-0.006374455006492237	0.047620683479166065	1.772911803116119	1.3740779567364636	-0.7399942213210821	1.2902556179031612	7.319814293354401	10.241825757537244	0.8769102793901813	0.9685534591194965
ID32836	32836	5	1.0	45.44995059629947	65.31867992633079	0.0	3.0	3	1.5407288207238177	1		30613.82038216559	30710.0	20445.0	42782.0	2.4031849E7	3606.9057633667867	-0.9810368418302653	-878.1877593124534	0.0018014875154462478	-0.012505689986294593	1.7015097488099193	1.4173540320729356	-0.7808334316527971	1.200483231646362	7.457654952125358	10.62355775480952	0.8303710187237328	0.9520631067961157
ID36933	36933	5	1.0	45.6043394188667	65.65518019844801	0.0	36.0	36	1.8123607428358282	1		30746.83272058825	30777.0	18848.0	44159.0	3.3452554E7	4172.447826439074	-0.9810859366189635	-764.4721635502998	0.02238718074228896	9.431085084378138E-4	2.0619346018420273	1.607994754468788	0.6611397226185601	1.28230182101757	10.319036903163893	13.582243832537737	0.7029201354370765	0.9179704016913317
ID32710	32710	5	1.0	45.4560550591377	65.34516793476504	0.0	2.0	2	1.5417104893934837	1		30590.637404580175	30631.0	20344.0	42871.0	2.4044241E7	3598.5192251230233	-0.9811497307738648	-884.9371480840296	-0.009470890334203733	0.02038254741060159	1.7159322021960424	1.408045859149806	-0.7482086573889697	1.2186621558136903	7.467161204454391	10.746336852976258	0.812539517066531	0.9463855421686745
ID37064	37064	5	1.0	45.66316162621966	65.60802949870026	0.0	37.0	37	1.805669955832828	1		30774.88661710038	30806.0	19653.0	44404.0	3.3113778E7	4031.437278950165	-0.9810204734333856	-789.1494274651261	-0.01374892276855804	-0.023657371407155174	2.030433154940705	1.6267341579391086	0.5026175888908602	1.2481653163987398	10.24298688453164	13.254247467153522	0.7327002348771494	0.9201537147736978
ID32457	32457	5	1.0	45.42005386127139	65.38823083258592	0.0	0.0	0	1.5199673295746687	1		30486.99737532807	30550.0	20418.0	42240.0	2.3231092E7	3614.491184158711	-0.9810725149204576	-874.3909936720644	-0.0019075029929135155	0.005067885506675977	1.7100659281979003	1.3934260109425605	-0.8460282841155861	1.2272384143605544	7.258023653215697	10.77426503924184	0.7856930904079075	0.9573667711598741
ID38857	38857	5	1.0	45.24889366453634	65.74242057646674	0.0	52.0	52	1.8127780970711436	1		30791.15823367065	30852.0	20121.0	43696.0	3.3469989E7	3895.182672991136	-0.9810638267941827	-819.0930428029068	0.013595351860391415	0.011535221836694509	2.072589520725655	1.5963195026421613	0.6006292562710062	1.2983550707080829	10.323790029328402	13.297757872150337	0.7336555125825716	0.9191705459162091
ID36815	36815	5	1.0	45.706649418768954	65.6279285784574	0.0	35.0	35	1.8044126712733966	1		30706.276536312875	30745.0	18955.0	44472.0	3.2978541E7	4164.529500188368	-0.9810307355934925	-762.6465914072006	-0.009449137271577356	-0.006794470541910987	2.0927196681071467	1.5700739582858672	0.5114364804134506	1.332879675548456	10.228727506038094	13.272164625465104	0.7297060604654962	0.9169152109075414
ID36698	36698	5	1.0	45.73866051949777	65.6063681944792	0.0	34.0	34	1.8060888561878048	1		30716.423933209644	30748.0	19382.0	43828.0	3.3112305E7	4147.613576728109	-0.9809771963549397	-763.8124763085971	0.0065532922594235795	0.00508757687410774	2.0366894276571155	1.603013685754643	0.5151280063844017	1.270537766306289	10.24774001069616	13.584127325509016	0.6978699134790805	0.9104729729729729
ID38748	38748	5	1.0	45.22200123536873	65.77083576749213	0.0	51.0	51	1.8031545100480604	1		30845.652739090052	30912.0	20235.0	43718.0	3.3220768E7	3995.9778904832397	-0.9810302081931087	-798.4003156723936	0.0011559542196416257	-0.011019438230547999	2.0844770683148455	1.6139716714941181	0.740783521579255	1.2915202324370176	10.214468127544542	13.73946173403881	0.6799644131762402	0.9117522274077217
ID38632	38632	5	1.0	45.30547070712491	65.75598001663039	0.0	50.0	50	1.7955870294237104	1		30815.898781630738	30855.0	20097.0	43573.0	3.2880564E7	3958.5873504962387	-0.9811074314924851	-808.5188724786086	-0.013149874387713915	-0.02231741569822789	2.0504882794542194	1.580618929076704	0.6263069432108425	1.2972692163391861	10.128911856583256	13.410042297239379	0.707802937186226	0.9138078902229858
ID38384	38384	5	1.0	45.31251834148174	65.75233014768463	0.0	48.0	48	1.80357399464372	1		30808.39757914338	30842.0	20096.0	43561.0	3.3088219E7	3925.4599917126316	-0.9811044817941972	-815.0138766466893	0.019306563207199583	-0.02608893717134619	2.019596215832959	1.6516755769474383	0.6669580073238894	1.2227559964079007	10.219221253709058	13.204087340281525	0.7365646795806805	0.929127052722559
ID36212	36212	5	1.0	45.317163593541444	65.25279886360676	0.0	30.0	30	1.514982182235126	1		30736.513870541658	30848.0	20695.0	42642.0	2.3267541E7	3687.8527421823173	-0.9810329094129251	-862.1719528940858	-0.014227737668857831	-0.0019328697924207224	1.6694141998435184	1.401523762067246	-0.8956631033116711	1.191142273164983	7.210492391570531	10.264950144554724	0.8599260356938666	0.9546884833228441
ID38271	38271	5	1.0	45.354959817214926	65.75760126975791	0.0	47.0	47	1.807344974704912	1		30760.230055658616	30816.0	19890.0	43442.0	3.3159528E7	3934.3305028918617	-0.981052188097303	-809.6210307438907	-0.02228140149538671	0.004380882717558404	2.044372469478841	1.6029766149206872	0.6854738333737969	1.2753601334227784	10.261999389189688	13.478314539518513	0.7098566810170265	0.9071428571428567
ID40960	40960	6	1.0	79.57921588408331	33.46090560595748	0.0	70.0	70	1.6766313774975639	1		32329.571891891886	32482.0	21424.0	42318.0	2.9904854E7	3652.3875101524077	-0.9811890333315404	-923.4102096524468	0.014202109333716049	-0.011501767527567333	1.8536291330856152	1.5402279244509305	-1.330065849114215	1.2034771631259755	8.831308413670401	13.11750033672112	0.6449599509463249	0.9103380695737366
ID33281	33281	6	1.0	79.5414873861101	33.265110443540486	0.0	7.0	7	1.6707555788862738	1		32484.39913232102	32644.0	21508.0	42294.0	2.9950616E7	3693.9683352756024	-0.9811364902965624	-914.784071079968	0.017475921983100946	0.0026865604855593195	1.8092573136565295	1.5762023310552464	-1.3743606661848904	1.1478585445596035	8.769517773531708	13.577136007225441	0.5978183473484846	0.9188247011952179
ID58369	58369	6	1.0	79.74622690876704	33.40205850815632	0.0	204.0	204	1.696367686010591	1		32367.976915005263	32475.0	21675.0	42109.0	3.0846682E7	3653.4350432179217	-0.9811053369985508	-920.0695312863005	0.009970779470930148	-0.0011925939316733253	1.8701978617767279	1.5703946589995093	-1.3757941472529136	1.19090946410135	9.040445964909106	13.297739559401746	0.6424570111745554	0.9175108538350205
ID66563	66563	6	1.0	79.56737461187025	33.40664260582814	0.0	267.0	267	1.706150228205799	1		32364.347193347206	32475.0	21468.0	42307.0	3.1134502E7	3627.5275085409125	-0.9811269815745676	-927.6197528496355	0.022354579745198038	0.003778487843119922	1.8854663113627328	1.578491870582115	-1.3562381826708092	1.194473247852339	9.145014740528454	12.808162818909691	0.7005200892914367	0.9367088607594924
ID38916	38916	6	1.0	79.47078101176864	33.41279664626003	0.0	53.0	53	1.665313363844257	1		32475.25190839693	32587.0	21564.0	42554.0	2.9779806E7	3686.0107574960775	-0.9812143995459153	-920.3748815750687	0.029037455015736586	-0.012214425295157986	1.8587382503907737	1.5383005920121524	1.8188567481344953	1.20830626994655	8.712480259557513	12.83627621215317	0.6644672243338628	0.9211055276381909
ID56840	56840	6	1.0	79.57698235273729	33.35485387421912	0.0	193.0	193	1.6905604853157872	1		32328.11783439491	32493.0	21523.0	42505.0	3.0453087E7	3623.2955337494673	-0.9811482196360868	-928.7287849694484	0.014392627841346378	0.014743711799690126	1.8416856480402914	1.549476847952538	1.6912838564951698	1.1885854573909092	8.978655324770392	13.416119277537124	0.6268553583527187	0.9205653021442479
ID42506	42506	6	1.0	79.57286889695739	33.37878217879007	0.0	82.0	82	1.6815871709614905	1		32466.164882226964	32623.0	21332.0	42318.0	3.0323398E7	3666.9300334054396	-0.9811560481392352	-921.9862861133059	0.015276993939070291	4.127999735236061E-4	1.8731932971972927	1.5499298320640094	-1.3861061443527785	1.208566516009825	8.883592801480088	11.724216568064062	0.8121398920199621	0.9468085106382965
ID53258	53258	6	1.0	79.56900667726461	33.39354586860697	0.0	167.0	167	1.683385660428425	1		32403.41408751334	32521.0	21836.0	42933.0	3.0361999E7	3674.0019534547573	-0.9810645945472888	-913.9119951318103	0.005844801684678934	0.014397335366207518	1.894255608618551	1.5373727249835925	-1.4922869953359739	1.2321381652186962	8.902605306138147	12.480874998589366	0.7181859693724634	0.9388471177944844
ID69131	69131	6	1.0	79.57711766745321	33.4915568977478	0.0	287.0	287	1.7096936385195607	1		32362.210144927532	32469.0	21694.0	42638.0	3.1261895E7	3625.7349308731846	-0.9810478079537198	-924.0656823869563	-0.0015563594959407956	0.014579700082231663	1.8749531930451153	1.5645974541027967	-1.3468764629017898	1.1983613984085697	9.183039749844582	13.250378173355948	0.6572639028095407	0.9252873563218379
ID32779	32779	6	1.0	79.52217470379165	33.241819195912065	0.0	3.0	3	1.6766313774975645	1		32250.02152852533	32394.0	21430.0	41888.0	2.996027E7	3647.382395053048	-0.9812139619698607	-923.6495630029402	0.04040755458936654	-0.015670840543455494	1.8399707923328386	1.5529119266664664	-1.4164842104756483	1.1848519936881305	8.831308413670408	13.380831808646397	0.6198244334927894	0.9139203148057041
ID36875	36875	6	1.0	79.56570668449791	33.330349911901514	0.0	36.0	36	1.6927963816576916	1		32385.828571428545	32527.0	21535.0	42010.0	3.0604608E7	3626.054460930225	-0.9811151406927145	-928.0190897008131	0.03178626840834905	-0.02928015858046457	1.8638858453877118	1.577824309298639	-1.4073923388252292	1.1813012604782533	9.002420955592978	12.635882505652622	0.7085296400229314	0.9311701081612568
ID68618	68618	6	1.0	79.55462641210802	33.45118743110382	0.0	283.0	283	1.7176395851476673	1		32266.07881269191	32346.0	21442.0	42489.0	3.1523959E7	3592.0005110016746	-0.9811561152876973	-935.4217692737107	0.02628072026442798	-0.018810083302101637	1.8994465919736105	1.5828432672837671	-1.3061649742176944	1.2000219044006484	9.268596020805866	13.461811488029102	0.6427125913663844	0.9193776520509173
ID67599	67599	6	1.0	79.5097006993462	33.36413231588773	0.0	275.0	275	1.6941365030299964	1		32366.643459915595	32489.0	21466.0	42750.0	3.0683578E7	3640.4805329171218	-0.9811550645558855	-925.7888422819921	0.022973654586480634	-0.017570013021358088	1.8865272037782448	1.5648293866517982	-1.4117460846824657	1.20558012258114	9.016680334086525	12.375487942916134	0.7398298915980673	0.9285364659813982
ID48657	48657	6	1.0	79.54916774477206	33.41847142709605	0.0	131.0	131	1.6842841849975712	1		32448.982960596368	32620.0	21614.0	42464.0	3.0469595E7	3664.0200424912478	-0.9811810151457826	-923.4772226634611	0.0024878327487082774	0.0010352169154559773	1.8509224035627956	1.5604933562936332	1.7458947316001898	1.1861136070191083	8.912111558467178	12.77320598455496	0.6864211343642691	0.9231905465288017
ID55313	55313	6	1.0	79.64964079699698	33.430060555266685	0.0	182.0	182	1.6972593379439145	1		32384.719832109105	32516.0	21678.0	42616.0	3.0862638E7	3641.399520320664	-0.9811670720472898	-926.6738955885252	0.02962269332553566	-0.009425176048973478	1.8585259055994237	1.5946588788155214	-1.369066302075747	1.1654692613506765	9.049952217238136	12.745108232956564	0.7001145355148826	0.924720738222437
ID59922	59922	6	1.0	79.67007791734112	33.38764636102994	0.0	215.0	215	1.6905604853157865	1		32505.936373276803	32644.0	21620.0	42680.0	3.0653098E7	3675.8494112295366	-0.981159208456837	-921.0332417950927	0.013599409731702051	0.004533052646668995	1.8912182108021145	1.5432706404538592	-1.354164621184004	1.225461148049786	8.978655324770386	12.855892587696971	0.6826792358432321	0.9255267025967648
ID66067	66067	6	1.0	79.60257504982302	33.45029993987939	0.0	263.0	263	1.6847332675772089	1		32368.544195953178	32473.0	21559.0	42303.0	3.0394063E7	3647.1146285773348	-0.9811182092912375	-922.3205943724308	8.76609105979083E-5	-0.01056455418774572	1.859597342042915	1.5430532923918123	1.677405379586629	1.2051413591558093	8.916864684631701	12.663370634015008	0.6987525471900892	0.928253339930726
ID41493	41493	6	1.0	79.53003789853207	33.44862444842539	0.0	74.0	74	1.69948642109316	1		32302.315789473705	32439.0	21542.0	42070.0	3.06872E7	3578.910902629476	-0.9811846849966916	-941.3519675251732	0.03044128351435017	-0.0028441881919775225	1.860978208491182	1.5810089506084788	1.8050288287839702	1.17708265204631	9.073717848060717	13.091701633775779	0.6652776546678142	0.923114119922629
ID42005	42005	6	1.0	79.5464666317855	33.40581362237645	0.0	78.0	78	1.683385660428424	1		32356.806830309517	32488.0	21557.0	42349.0	3.0318328E7	3648.3295715206336	-0.981186250031351	-925.0765541063221	0.024514015338435485	-0.01915431901751399	1.8557819977478598	1.556766214128506	-1.3827477548918399	1.1920749441410161	8.902605306138138	12.832544272144865	0.6793622972381098	0.9181372549019591
ID67097	67097	6	1.0	79.56808417655348	33.36941280144739	0.0	271.0	271	1.707922852297631	1		32386.104771784216	32493.0	21686.0	42463.0	3.1220205E7	3621.0302046386673	-0.9810176224107019	-924.4485926241993	-0.0032908683004222567	0.0026346979039972704	1.8672962735075165	1.5806066217796813	-1.4916326626245588	1.1813795082074485	9.164027245186514	13.228137133932762	0.6581105587227035	0.9296046287367384
ID36391	36391	6	1.0	79.5031567104719	33.306554242302646	0.0	32.0	32	1.6725657154723053	1		32402.234594594596	32570.0	21458.0	42513.0	2.9972067E7	3683.4347586610934	-0.9811517730131235	-915.8359039586949	0.006963964410853544	0.0014736421092832782	1.8513560582612474	1.5524919172555054	-1.3583231056860687	1.1925060850133595	8.788530278189771	12.926139712189313	0.6609801631395325	0.9310171198388706
ID60455	60455	6	1.0	79.59335221410946	33.370703580161674	0.0	219.0	219	1.6824866560062681	1		32450.509110396564	32600.0	21517.0	42444.0	3.0276325E7	3643.8203833664265	-0.9811703761451119	-928.105470038204	-0.008235096913473726	0.014640341791606904	1.8589501896366245	1.5460969269111184	-1.3774219341852294	1.2023503554531618	8.89309905380911	13.309315587554341	0.6308869550170673	0.9216748768472891
ID65574	65574	6	1.0	79.64005221875276	33.44309061482594	0.0	259.0	259	1.6883216279100763	1		32442.188959660314	32611.0	21660.0	41987.0	3.0560542E7	3662.7184120771785	-0.9812745496222046	-928.3139498686863	0.030207892226455025	-0.006351468166402416	1.88358522927481	1.5766488336259827	-1.3176971635669037	1.194676448618513	8.954889693947818	12.993377494153629	0.666539655052414	0.9158969372873101
ID39976	39976	6	1.0	79.5523187729359	33.39967423034837	0.0	62.0	62	1.682936218247025	1		32490.983957219218	32654.0	21681.0	42623.0	3.037907E7	3665.275440447307	-0.981208566856001	-925.737103754025	0.023793558939588694	-0.003814614219102972	1.859801376845885	1.5593742648047693	-1.329718983365933	1.1926587598768206	8.897852179973626	13.227677095569938	0.6390397616093091	0.9136163982430443
ID47656	47656	6	1.0	79.6360928237867	33.452398772006184	0.0	123.0	123	1.689665298339958	1		32436.739406779645	32581.0	21807.0	42355.0	3.0620282E7	3666.5380127345243	-0.9812020173548217	-923.5452599527098	0.00893299261949594	0.015722178539095272	1.8826030062977515	1.536712382898614	-1.3736593223263656	1.2250848156417555	8.969149072441354	13.499713760031181	0.6184605270142907	0.9204878048780464
ID48170	48170	6	1.0	79.59967191312155	33.42317977001522	0.0	127.0	127	1.7061502282057985	1		32443.8761706556	32558.0	21670.0	42263.0	3.1178565E7	3629.069099281336	-0.9811733204152057	-931.836016931282	0.004523620688109406	-0.020198820320079105	1.8940229816734921	1.5737214692544415	-1.4310638663013098	1.203531259296345	9.145014740528449	12.641790836290221	0.7190797734493407	0.9422135161606254
ID60972	60972	6	1.0	79.62336374092983	33.38851836811013	0.0	223.0	223	1.6757287495034787	1		32349.830453563736	32523.0	21596.0	42060.0	2.9955943E7	3657.1827048464957	-0.9811826743089064	-922.4595180513936	0.010869923519247196	0.025197165684759677	1.848116960526703	1.5287243271470392	-1.3729984719178097	1.2089275533252786	8.821802161341378	13.563806038866485	0.6025651864914093	0.9165432098765423
ID61487	61487	6	1.0	79.66284125764952	33.40618857863116	0.0	227.0	227	1.6990412380020654	1		32429.693193717256	32559.0	21600.0	41926.0	3.0970357E7	3629.454824338467	-0.9810318705588001	-924.2512620826902	0.0096631601750676	0.004845190703120473	1.8705656488090459	1.5690287229282407	-1.404276021425691	1.1921806283559004	9.068964721896196	12.95769337889502	0.6787536510565453	0.9357528200098074
ID58931	58931	6	1.0	79.71226240327238	33.431416364476895	0.0	208.0	208	1.6932432066309362	1		32308.48680042241	32464.0	21461.0	42400.0	3.0596137E7	3649.6099601304663	-0.9811686027435902	-922.4891305571786	0.013191568919050396	-0.01089754074195622	1.8388216450336201	1.5584981093581014	1.8155948039571497	1.1798677418934922	9.007174081757487	13.797726538746623	0.5945431145700182	0.9136933461909349
ID38453	38453	6	1.0	79.48928766296956	33.43730063862242	0.0	49.0	49	1.6865284020956044	1		32476.97553191491	32647.0	21953.0	42058.0	3.0528357E7	3640.7389421921002	-0.981151191777772	-928.6842381186768	0.016028058304040513	0.0021109061602907547	1.8391338595669469	1.5600355302497506	1.7251093626758602	1.178905110752519	8.935877189289751	12.679901816061843	0.6984177592812315	0.9343936381709728
ID53815	53815	6	1.0	79.63479165275238	33.41810251247384	0.0	171.0	171	1.6657675608699793	1		32390.806768558952	32521.0	21674.0	42549.0	2.9669979E7	3709.3345478343444	-0.9811488869731964	-908.9786331474637	0.017547244757036336	-0.004371386376610603	1.815395894375984	1.5421623082648948	-1.446003174371719	1.177175634916475	8.717233385722032	13.427646013396357	0.6075594359375543	0.9056790123456775
ID44602	44602	6	1.0	79.57829207478648	33.42132828595247	0.0	99.0	99	1.6896652983399596	1		32342.02441613585	32508.0	21592.0	42192.0	3.0466187E7	3627.3263367502614	-0.9811307112820867	-927.2181147006812	0.0038080281341093866	0.030842901206189814	1.8429754251557138	1.5413816838800305	-1.488904762927047	1.1956645420338063	8.969149072441372	13.092541976148807	0.6575263420653996	0.9309324124321645
ID69690	69690	6	1.0	79.58184568627595	33.51165124059402	0.0	291.0	291	1.7043757605096717	1		32379.002081165483	32471.0	21516.0	42116.0	3.1116221E7	3627.8023004631427	-0.9811025201482032	-926.7451967745616	-0.008236641306734434	0.012453693035862972	1.8976502628563168	1.5508840980854322	-1.4435940556482898	1.2235925722618266	9.126002235870386	12.851077410387234	0.6944026277013916	0.9370424597364551
ID70714	70714	6	1.0	79.55594724560608	33.40892555277129	0.0	299.0	299	1.6539179011024607	1		32680.29699666291	32838.0	21562.0	42534.0	2.9379587E7	3774.5155407809284	-0.9811985147997553	-903.6900437459251	0.01519785926341529	-0.006832976227388926	1.8366375431432043	1.532816066058011	-1.3788318748468456	1.1982113078097754	8.593652105444617	12.425523970209193	0.6994524718580634	0.9196337741607312
ID55870	55870	6	1.0	79.60931660572199	33.39576213874742	0.0	186.0	186	1.7070367703431555	1		32375.136458333338	32529.0	21864.0	42502.0	3.1080131E7	3613.547148999687	-0.9811647240960862	-933.4215363521762	0.007234046916700462	0.016409225801806256	1.8777846724430238	1.5772070956681823	1.7459472258297546	1.1905758461272342	9.154520992857492	12.883060522122356	0.6931183470264956	0.9372262773722616
ID64578	64578	6	1.0	79.61851502638837	33.421104012960164	0.0	251.0	251	1.672565715472305	1		32508.11375947993	32667.0	21450.0	42178.0	3.0004989E7	3693.066870800938	-0.9811849163966947	-918.0774193836493	0.014121958703446406	-7.962491603758102E-4	1.8456566743256781	1.5397872304116387	-1.3216343632185468	1.1986439670838613	8.788530278189768	13.5000693645051	0.6059741768705862	0.9171626984126972
ID35908	35908	6	1.0	79.51831902745606	33.29299725782486	0.0	28.0	28	1.698150521695502	1		32367.267576075526	32523.0	21706.0	42409.0	3.0846006E7	3616.4964908670772	-0.9811691940759256	-932.659208267523	0.01071162623992897	0.023935412403710034	1.8207282143178642	1.5819355309549914	-1.3333663110090774	1.1509496933915615	9.059458469567174	13.477029264927088	0.6267924544101041	0.9181117533718683
ID44100	44100	6	1.0	79.6420356182195	33.40942650644862	0.0	95.0	95	1.688769636841382	1		32402.72051009569	32536.0	21728.0	42387.0	3.049096E7	3646.911104444033	-0.9811851053139037	-926.6920735597146	0.019897543729636598	-0.005405317177968385	1.819095329933179	1.5750579650457044	-1.372882580713799	1.1549386564197928	8.95964282011233	12.798568608916531	0.6873497181257003	0.926289926289925
ID65092	65092	6	1.0	79.64236437647628	33.41415504915544	0.0	255.0	255	1.687873500064649	1		32419.751855779436	32552.0	21705.0	42546.0	3.0571826E7	3636.722551574104	-0.9811449570720672	-927.7589718712558	0.04021920555572233	-0.02566072144875637	1.8561510441892717	1.5811082606417883	1.8116618894168675	1.1739556932273825	8.950136567783309	12.615776483539827	0.706661700862779	0.914965986394557
ID62021	62021	6	1.0	79.68511580596564	33.44929359912954	0.0	231.0	231	1.6892175269531802	1		32365.30965005304	32527.0	21620.0	41883.0	3.0520487E7	3622.916145983832	-0.9811922281777553	-932.1122856771586	0.016258200597758045	-0.024877998688008725	1.858531319819945	1.5435177704565015	1.7297798540747538	1.2040880613057516	8.964395946276847	13.044758004637275	0.662001297842386	0.9222493887530555
ID70214	70214	6	1.0	79.57589996944996	33.44623037549775	0.0	295.0	295	1.694136503029997	1		32418.75289169294	32507.0	21680.0	42532.0	3.0830234E7	3656.5057618225665	-0.9811726336058753	-924.093445456886	0.04725977919637856	-0.016406721821301304	1.8681896598956231	1.6011979436201496	1.8788866292968156	1.1667449782453703	9.016680334086532	12.249918689982538	0.7550750584983917	0.9344827586206892
ID57416	57416	6	1.0	79.64519967183767	33.384910786316844	0.0	197.0	197	1.6905604853157872	1		32385.51479915435	32502.0	21800.0	42392.0	3.0636697E7	3664.182277572014	-0.9811693563199853	-921.0485881369652	0.007443270834217113	-0.01773380811784813	1.875742315800938	1.5376674010971392	1.7657488224943994	1.2198621850619837	8.978655324770394	12.993394264634142	0.6683068780204332	0.9223632812499988
ID45133	45133	6	1.0	79.55749164927741	33.39882513693237	0.0	103.0	103	1.6797867559153121	1		32372.430868167223	32534.0	21515.0	42399.0	3.0203478E7	3643.2009157972448	-0.9812388035089137	-929.4721203954672	0.01776979496507032	0.006228812610973275	1.8866655891804203	1.521057464446113	1.7326742257793744	1.2403644393983773	8.864580296822014	12.29311849952309	0.7371296938261169	0.9278606965174117
ID47185	47185	6	1.0	79.5994323196407	33.419468945893506	0.0	119.0	119	1.6919023776969178	1		32400.713227513224	32534.0	21581.0	42437.0	3.0618674E7	3633.2829153379025	-0.9811265911642503	-927.1714455160596	0.032428836851716505	-0.011384368749491421	1.8921514033352282	1.5491735032672331	-1.29502354277234	1.221394117149983	8.992914703263944	13.303368819570757	0.6385384815476849	0.9153362360909508
ID46676	46676	6	1.0	79.58628359669817	33.39533861663185	0.0	115.0	115	1.6896652983399587	1		32455.921527041348	32578.0	21535.0	42562.0	3.0605934E7	3637.259252609469	-0.9811166731966366	-927.23929887681	0.021790954088510273	-0.0011228966975506082	1.8730785647895574	1.554066010356753	-1.3709525455900504	1.2052760644057658	8.969149072441361	12.471795228399833	0.7246080641993908	0.9341584158415824
ID35418	35418	6	1.0	79.51537454750263	33.37262211389835	0.0	24.0	24	1.6793363505563874	1		32415.674169346217	32579.0	21557.0	42374.0	3.0243824E7	3674.9472900584014	-0.9811401507939292	-917.7550272624949	0.014057668355222814	-0.010414459349529798	1.8355542564664802	1.5746623967079187	1.7044871398247232	1.1656811392105364	8.859827170657502	13.184411038106372	0.6404919059883727	0.9246031746031724
ID51290	51290	6	1.0	79.6326109946623	33.62082436648393	0.0	152.0	152	1.657116529676258	1		32322.876651982362	32463.0	21667.0	41628.0	2.9349172E7	3726.6807486863645	-0.9812273483257465	-906.6962779283945	0.022729051554851602	0.005782258768342116	1.7759600728234552	1.5652869730598178	0.7428597834096374	1.1345907193949327	8.626923988596245	11.214338824442807	0.8620222753601988	0.9664536741214051
ID39516	39516	6	1.0	79.50301711177322	33.40544712165766	0.0	58.0	58	1.6797867559153132	1		32516.67776584321	32657.0	21800.0	42608.0	3.0273027E7	3659.431910393493	-0.9811230155794528	-923.6625562235089	0.005138034650063278	0.008326759418293025	1.855030946513542	1.5526232271752383	-1.3802429214374068	1.1947721211723004	8.864580296822025	12.924689505424903	0.6668494617286834	0.9246405552801176
ID50781	50781	6	1.0	79.61760447033993	33.41565777538215	0.0	148.0	148	1.683834982646603	1		32353.383547008547	32505.0	21639.0	42348.0	3.0282767E7	3649.536246167811	-0.9811720916250622	-923.9641720048157	0.024307238300844535	-0.0044957788657134	1.831916852410825	1.5581036678571625	-1.3797908120300568	1.1757348950536992	8.907358432302654	13.13009279869051	0.6492668084839265	0.9226981782373198
ID43617	43617	6	1.0	79.61182349106751	33.38912366702955	0.0	91.0	91	1.6806872045224173	1		32386.31082529472	32543.0	21751.0	42152.0	3.0216428E7	3648.6667154290312	-0.9811747235215655	-925.2567644581704	-0.0026295227309210884	-0.01780957088845655	1.8438916091284896	1.5498816877392518	-1.442752171760702	1.1896983000154662	8.874086549151048	12.956217036944356	0.6643196444861449	0.9224308300395245
ID49761	49761	6	1.0	79.55443905031717	33.38040495797841	0.0	140.0	140	1.6950293286535176	1		32462.36775553215	32596.0	21628.0	42280.0	3.0806787E7	3632.4282358877763	-0.9811407507159752	-929.8653381118266	0.032120888455080966	-0.006608164793698486	1.8743485296062705	1.5779608224697068	1.8591854919528612	1.1878295727727128	9.026186586415559	13.04326085833245	0.6667174327678231	0.9205041202132801
ID64098	64098	6	1.0	79.57854045012785	33.395741065992645	0.0	247.0	247	1.6869768872523412	1		32532.63617021278	32643.0	21641.0	42459.0	3.0580678E7	3675.2110939743015	-0.9811497851757919	-921.4801243898821	0.01845927492164475	0.003576452038397805	1.8691025992584684	1.532305555822932	-1.344748516846435	1.2197975737643645	8.940630315454273	12.932108367855797	0.6717989662738301	0.9334987593052092
ID37987	37987	6	1.0	79.53392928004067	33.3925471476367	0.0	45.0	45	1.6766313774975645	1		32474.583603020463	32623.0	21675.0	42452.0	3.0103939E7	3677.7580043740386	-0.9811739359262053	-920.4006315683962	0.02201780524110798	-0.014456064413563912	1.8573428312533373	1.5489328600431047	-1.367661170342755	1.1991112585742743	8.831308413670408	13.23301344056252	0.6337491773626021	0.9076697606253034
ID45667	45667	6	1.0	79.58903441632485	33.383423422803276	0.0	107.0	107	1.6842841849975712	1		32349.317697228158	32483.0	21709.0	42150.0	3.034366E7	3630.049328794818	-0.9811199309812313	-926.1921904150729	0.022416743738262686	-0.007455309044893544	1.847018432719149	1.5662307866075755	1.7576416775420445	1.1792760355067173	8.912111558467178	13.94716525656922	0.5757296347765523	0.9014423076923067
ID51813	51813	6	1.0	79.55566840449029	33.443670939509936	0.0	156.0	156	1.6927963816576914	1		32330.551214361116	32467.0	21652.0	42064.0	3.0617032E7	3636.655361169945	-0.9811105328285533	-923.5048690363404	-0.007294602230724345	0.013203423542499145	1.8347566266761948	1.5530712520955567	-1.4158883493970211	1.1813731174281672	9.002420955592976	13.12600233512724	0.6566050618858262	0.9154180763653922
ID33894	33894	6	1.0	79.55093874390508	33.33434167867053	0.0	12.0	12	1.6675831118839315	1		32425.364030335866	32568.0	21395.0	42683.0	2.9928611E7	3694.4055154324215	-0.9811508858696945	-913.7242443612278	0.03957735648104105	-0.0299282395246386	1.8622953242674425	1.545151619590946	1.7848035370161752	1.2052508638346153	8.736245890380093	13.0132575813649	0.6482800557839274	0.915338645418325
ID50278	50278	6	1.0	79.59457080903542	33.37184895178335	0.0	144.0	144	1.699041238002065	1		32376.43861490025	32508.0	21771.0	42563.0	3.0854746E7	3628.9303130645476	-0.9811444565775592	-928.4838268189447	0.011514787822043904	0.015057670531584647	1.9164429480437501	1.543757090547197	-1.4163016237808528	1.241414831244242	9.068964721896192	12.648188887597739	0.7123786433247993	0.930731707317072
ID34407	34407	6	1.0	79.55539258686494	33.34254559737756	0.0	16.0	16	1.6941365030299962	1		32380.761351636735	32531.0	21468.0	42366.0	3.0664581E7	3631.2694025150677	-0.9811433784500853	-927.9555500304901	0.009349747195905854	0.005396710655083575	1.8413588932375553	1.5504567874161101	-1.3103248141650925	1.1876234850158214	9.016680334086521	12.978429087114309	0.6726858308853919	0.9303580186365848
ID54376	54376	6	1.0	79.67515944507984	33.39832867112668	0.0	175.0	175	1.6972593379439143	1		32414.705450733734	32533.0	21803.0	42661.0	3.0923629E7	3647.6100287097897	-0.9810531081766211	-920.2762553532907	0.01879774136808936	6.0305338644335135E-5	1.8569983545106308	1.565966272773009	1.7015613575585145	1.1858482438592135	9.049952217238133	13.35907051328192	0.6372409344642396	0.9229277750848273
ID56424	56424	6	1.0	79.58318456296858	33.408933423094425	0.0	190.0	190	1.687425253210358	1		32364.900212314205	32491.0	21722.0	42465.0	3.0487736E7	3669.134202011392	-0.9811592865768036	-918.7193133159305	0.005328834920124772	0.0044656340431215935	1.8783899266272739	1.5403914321527954	-1.3841208432653267	1.2194237694519658	8.945383441618784	12.64061921103211	0.7035130011933328	0.9234543670264953
ID59498	59498	6	1.0	79.66895663107746	33.38893343210832	0.0	212.0	212	1.6748256350484974	1		32392.163793103453	32574.0	21787.0	42549.0	3.0059928E7	3694.61385642883	-0.9811527205009868	-912.8277666583919	0.0032260511883431446	-0.009773673187095983	1.8137332711789822	1.5554497456800913	-1.3838200117380552	1.1660507041234953	8.81229590901234	12.919026454194388	0.6634976070535565	0.927463731865932
ID52332	52332	6	1.0	79.53380555440869	33.41116116092963	0.0	160.0	160	1.6999314875983915	1		32388.55694879832	32497.0	21850.0	42282.0	3.0995849E7	3641.6355641034406	-0.981204273325898	-928.5930368434931	-0.006750834799886243	0.00589306607447272	1.8659505633184506	1.5472828322834888	-1.4674221766302185	1.2059531227168534	9.078470974225231	13.502322320812967	0.6257568772404081	0.9187109187109174
ID57964	57964	6	1.0	79.67453437152933	33.37460771533239	0.0	201.0	201	1.7088084747850953	1		32322.634196891227	32441.0	21763.0	42229.0	3.1191342E7	3619.561785715724	-0.9810864890323737	-926.4369918877317	0.006520433259404411	0.014155904130432684	1.884649293400101	1.5802416265909396	-1.4602702581301612	1.1926336211417623	9.173533497515542	12.880954015096222	0.694785034940611	0.9382596013612041
ID37485	37485	6	1.0	79.64685894152649	33.37045653353461	0.0	41.0	41	1.6684901465508817	1		32424.404787812833	32600.0	21679.0	41895.0	2.9798028E7	3697.0347420464705	-0.9811429337076458	-912.6549821335217	-0.007052091815932961	0.01627360347117547	1.794036285761799	1.5461171041438388	-1.3694983172129578	1.1603495498196725	8.745752142709119	12.52245343358524	0.7008550038644676	0.9359104781281775
ID46189	46189	6	1.0	79.56471231902485	33.39807349104981	0.0	111.0	111	1.6802370405383085	1		32408.530107526884	32554.0	21664.0	42407.0	3.0139933E7	3654.941563378033	-0.9812072178231495	-925.9308333135895	0.04614101968224752	-0.008446353360019348	1.8540594639237664	1.566334113390482	1.783883517006989	1.1836934713185012	8.86933342298653	13.360691281680525	0.6243713796457274	0.9178553861288721
ID34926	34926	6	1.0	79.54235052984616	33.37335571425266	0.0	20.0	20	1.6707555788862731	1		32416.163952225856	32579.0	21338.0	42144.0	2.9855287E7	3676.578239968816	-0.9811637711201969	-918.534236217819	0.02602200791123989	-0.00888796672174253	1.8311500630046846	1.5563453634849391	1.7976928440858548	1.1765705131825035	8.769517773531701	12.866807241482576	0.6656470122618988	0.9201995012468812
ID62575	62575	6	1.0	79.66377286840854	33.43748508717749	0.0	235.0	235	1.6985959382334421	1		32371.88259958076	32505.0	21735.0	42305.0	3.0882776E7	3623.397779121273	-0.9811088276867758	-927.9834107177388	0.014818242870109253	-0.014242588657064435	1.8535778869895756	1.5912829396839168	-1.274166429742738	1.1648323756664918	9.064211595731683	12.84028886477198	0.69086041809813	0.9217013049782482
ID43121	43121	6	1.0	79.56701121519481	33.376593116930934	0.0	87.0	87	1.6833856604284254	1		32446.162393162373	32579.0	21451.0	42427.0	3.0369608E7	3643.5710653642545	-0.9810621338782589	-922.6384726758282	0.011267906974579741	-0.01682917565888945	1.8543742331132105	1.5740411705460864	-1.467284735481514	1.1780976684808488	8.90260530613815	12.816821297076348	0.6810301286002349	0.9369684842421192
ID49266	49266	6	1.0	79.53229629553773	33.3765502465796	0.0	136.0	136	1.6838349826466033	1		32505.219850586942	32585.0	21858.0	42654.0	3.0457391E7	3669.437828212702	-0.9811326297978749	-921.2975539041671	0.00903151132840919	0.009426907704729964	1.824308359192039	1.5572434916424378	1.6957640996822558	1.1714984644231363	8.907358432302656	12.736998075840877	0.689961132403633	0.9268051434223525
ID40565	40565	6	1.0	79.58100004248548	33.42859013907562	0.0	67.0	67	1.6981505216955013	1		32396.523659306025	32489.0	21545.0	42407.0	3.0809094E7	3644.8026326202425	-0.9811252115250346	-924.0526829204384	0.030302653259034668	-0.002362867069980271	1.862004933919087	1.5699308520037272	-1.3095060693498666	1.1860426410135076	9.059458469567165	12.821064763161619	0.6925703815221038	0.9288499025341116
ID52855	52855	6	1.0	79.52382709507454	33.38092920802209	0.0	164.0	164	1.6923494387108506	1		32379.445502645456	32528.0	21655.0	42280.0	3.0598576E7	3638.3964795232196	-0.9811922982747826	-928.5553189667008	0.007259570205679336	-0.002519566671172296	1.8507369389786732	1.5727922960007366	-1.403314631799354	1.176720501292312	8.99766782942847	12.910364467882905	0.6783640344699146	0.921616358325217
ID39033	39033	6	1.0	79.48080409123577	33.417255437699275	0.0	54.0	54	1.6775335198160035	1		32484.240860215043	32633.0	21611.0	42183.0	3.0210344E7	3665.330883350471	-0.9810782424272042	-919.0342610043749	0.03193964978410748	-0.013483888275425284	1.8771625320309293	1.5434001525473673	-1.2920553185857777	1.2162513583614012	8.840814665999442	13.219392362680491	0.6357394536833038	0.9286070893659515
ID63609	63609	6	1.0	79.60003386676074	33.41947890631992	0.0	243.0	243	1.680237040538309	1		32486.905579399107	32643.0	21474.0	42404.0	3.0277796E7	3671.726982356613	-0.9811031222223873	-918.7398719517992	-0.0035647632308248986	0.02075321203816682	1.8686633845624412	1.5314142244860092	-1.4010037623446734	1.2202207310628994	8.869333422986536	12.62294178277327	0.6994870637125313	0.9386317907444652
ID63102	63102	6	1.0	79.61327024213625	33.39742541985593	0.0	239.0	239	1.6770825093172443	1		32387.28356605798	32577.0	21640.0	42548.0	3.0152561E7	3669.969768288152	-0.9811422342511017	-918.2982714246525	-0.004281262864883977	0.013162753713966682	1.8708285126477755	1.5442114014779664	-1.4653116336228729	1.2115106201503263	8.836061539834924	12.652290195450234	0.6936338948949798	0.9341708542713559
ID42624	42624	6	1.0	79.55393899064597	33.38233090874461	0.0	83.0	83	1.675277253132761	1		32451.29913606913	32611.0	21587.0	42311.0	3.0049903E7	3678.076609601348	-0.9810732284897654	-914.6737136175582	0.024002940141888973	0.005247766680587278	1.8488140772445363	1.559394440778959	1.8141275138273603	1.1855974530222158	8.817049035176865	13.08157553341637	0.6474601055827733	0.9261108337493751
ID54913	54913	6	1.0	79.62586501732679	33.41214225088278	0.0	179.0	179	1.6954755651568794	1		32372.77871443634	32500.0	21718.0	42312.0	3.0721767E7	3623.4134181848917	-0.9812304284838606	-934.1330440379993	0.0194219932117662	-0.025536396509669483	1.8799555497828486	1.5602069145302262	-1.4106922638498063	1.2049398911611013	9.030939712580077	12.862844099414048	0.6859126228692065	0.9223300970873775
ID33414	33414	6	1.0	79.54762879220321	33.2965354641069	0.0	8.0	8	1.6721133650338842	1		32446.939262472864	32620.0	21497.0	42218.0	2.9916078E7	3674.367071675671	-0.9811829684249915	-920.9161271366054	0.009412103034277183	0.003278800417538603	1.8032992530976952	1.5715325422710547	-1.4837203938135333	1.1474781492540458	8.783777152025253	12.595674938284706	0.6957421018225045	0.9253880821231827
ID67719	67719	6	1.0	79.55245969032428	33.42948091902907	0.0	276.0	276	1.660764561674481	1		32394.75986842106	32546.0	21595.0	42503.0	2.9544021E7	3702.9687870670086	-0.9811098629292255	-908.7349716455508	0.019611034571252243	-8.843328475922719E-4	1.8129421421173777	1.5421680421071158	-1.3999897787027922	1.1755801524977099	8.664948997912349	12.928813856323439	0.6514161319163125	0.9282077393075335
ID68230	68230	6	1.0	79.53809491982571	33.42551818098742	0.0	280.0	280	1.6950293286535179	1		32375.15400843883	32469.0	21481.0	42506.0	3.0691646E7	3658.26479537903	-0.9811402972337449	-920.7950383603975	0.03191215983791301	-0.019718196144562643	1.8766059764668785	1.5920758417331564	1.8117219803810436	1.1787164450808942	9.02618658641556	12.416444543522553	0.7357320320001218	0.9254385964912273
ID32906	32906	6	1.0	79.53128901347377	33.265206975467606	0.0	4.0	4	1.6860797976450317	1		32418.997870074534	32600.0	21626.0	41992.0	3.0441439E7	3653.530203919894	-0.9811435910757319	-923.4012604761671	0.0024387498500529226	-0.012718121701291666	1.8676971474338337	1.5584703393558088	-1.4033835299136987	1.1984168708695755	8.931124063125246	12.170943934440428	0.7576479675895789	0.9394999999999992
ID48778	48778	6	1.0	79.55217538849655	33.41488863683764	0.0	132.0	132	1.6833856604284243	1		32466.085378868724	32606.0	21754.0	42587.0	3.0420722E7	3663.6578326755443	-0.9811640962110123	-923.2093629308832	0.04833579971372047	-0.0343201685091117	1.8860734369681857	1.5797711413567124	-1.2650885775703122	1.1938902968871934	8.90260530613814	12.697965655710195	0.693838967854764	0.9136585365853642
ID66699	66699	6	1.0	79.56502623748034	33.38826596341315	0.0	268.0	268	1.6932432066309364	1		32353.983086680746	32492.0	21607.0	42132.0	3.0606868E7	3635.3837406128923	-0.9811810129394449	-928.0265071990324	0.026232196110400185	-0.016349919526465643	1.8362877706434177	1.59310744164924	-1.364450250913268	1.1526452784266887	9.00717408175749	13.09366983928368	0.6602001957122758	0.9212445308701976
ID32395	32395	6	1.0	79.52489041472873	33.28613279429752	0.0	0.0	0	1.703043696405818	1		32176.61650992685	32275.0	21573.0	42141.0	3.0793022E7	3596.18018585573	-0.981148045149117	-931.3374746895532	0.004026207482988928	0.025838058838414446	1.8120175984455626	1.6030497326359612	1.5570956647619554	1.1303564459388211	9.111742857376846	13.012495467632142	0.6762233089766215	0.9305825242718428
ID58507	58507	6	1.0	79.72754521830417	33.4058562455785	0.0	205.0	205	1.697259337943914	1		32339.476890756312	32457.0	21705.0	42477.0	3.0787182E7	3628.437465798305	-0.9811263845502461	-926.6445943691864	-0.00413458959762846	-0.0018368943682207641	1.8733055868786874	1.5556331574717037	1.8117445448691536	1.204207803029399	9.04995221723813	13.383360659818504	0.634929911164516	0.9229277750848262
ID37004	37004	6	1.0	79.571012630482	33.34697621570264	0.0	37.0	37	1.659853305330608	1		32384.152747252745	32568.0	21737.0	42471.0	2.9469579E7	3683.6404011256896	-0.9811357478544985	-914.4812687661183	0.022061461633389352	-0.01568911494541715	1.815127583346485	1.546922787708708	-1.4108838737976832	1.1733795621661507	8.655442745583324	12.028601721289554	0.7517420804458358	0.9343252950230875
ID41612	41612	6	1.0	79.54081771092751	33.45183773998868	0.0	75.0	75	1.6905604853157878	1		32326.39153439152	32485.0	21540.0	42448.0	3.054844E7	3597.7610150084583	-0.9811234536666343	-934.0196910195612	0.03131330370384476	-0.019346680824346294	1.8502741807187113	1.5780791203116362	-1.3929229746431817	1.172485052811118	8.978655324770399	12.973818337893304	0.6703251884779317	0.9246206558981871
ID41105	41105	6	1.0	79.55369125217476	33.42796642369226	0.0	71.0	71	1.694582974642183	1		32332.66947368418	32421.0	21663.0	42046.0	3.0716036E7	3607.988962021393	-0.9811540313175661	-933.0933312768841	0.04876192506184905	-0.009474917982154652	1.86478062437646	1.589401274059536	-1.3477605482867618	1.1732598021729086	9.021433460251039	12.646658016221018	0.708816575238434	0.9249512670565289
ID60051	60051	6	1.0	79.70171712989094	33.36570902523694	0.0	216.0	216	1.6743738951522023	1		32544.158747300255	32695.0	21716.0	42747.0	3.0135891E7	3710.885108035859	-0.981091533979912	-910.0783177437481	0.019060461087440392	0.0057650134518382745	1.8775638255715261	1.5262758074818452	1.878914371710126	1.2301602478186824	8.807542782847824	13.507455209298577	0.606621157351368	0.9092247301275744
ID66194	66194	6	1.0	79.58309653649457	33.40990305644414	0.0	264.0	264	1.7088084747850958	1		32360.565217391308	32477.0	21394.0	42294.0	3.1260306E7	3612.995365092171	-0.981139153227469	-931.8545065738506	0.012134397954502735	-0.0012533155270001656	1.9040668230737758	1.5513258491154667	-1.369256523603082	1.227380323843269	9.173533497515548	12.831601831999858	0.7001397987837962	0.9265482477196336
ID67218	67218	6	1.0	79.53497410417323	33.43557167769475	0.0	272.0	272	1.6927963816576912	1		32318.713679745462	32492.0	21553.0	42483.0	3.0476547E7	3617.9400727711036	-0.9812131094609433	-933.1063194913364	0.025007080429379217	-0.013071933540647568	1.8614215580001292	1.5820374028653617	-1.3793669822507564	1.1765976927149455	9.002420955592974	13.268503826433777	0.6425771422701618	0.9132111861137886
ID69266	69266	6	1.0	79.56756329012467	33.50252856201835	0.0	288.0	288	1.6914551985222783	1		32389.88900634248	32503.0	21656.0	42576.0	3.0640835E7	3652.6085037747034	-0.9811425977846184	-922.7554031414905	0.017122106315321614	0.016700138900672037	1.8980880412664025	1.541677322516895	-1.3962206161052704	1.2311837331612574	8.98816157709943	12.501724716016671	0.7226714066952664	0.9356754082137536
ID68756	68756	6	1.0	79.58658894026206	33.46191644704909	0.0	284.0	284	1.691455198522278	1		32331.00528541223	32443.0	21505.0	42978.0	3.0585131E7	3667.0153893296538	-0.9811236963424628	-916.5228177081531	0.008558723994810414	0.00496977804186106	1.8410561480928718	1.5502021582242136	-1.4502043594650351	1.187623264698481	8.988161577099426	12.85139391835222	0.6838805678048846	0.922889214250852
ID53399	53399	6	1.0	79.57932938560899	33.41338589676891	0.0	168.0	168	1.6838349826466035	1		32426.352187833483	32538.0	21513.0	42352.0	3.0383492E7	3664.5738840825134	-0.9811154145720868	-919.4269988834001	0.008744234275916491	-0.004834422128114424	1.8620115535416024	1.5533012223402354	-1.430940046138678	1.1987446650793576	8.907358432302658	12.306906593082413	0.739028154544574	0.931411530815108
ID42136	42136	6	1.0	79.5485086819932	33.402215834598444	0.0	79.0	79	1.6874252532103584	1		32356.05938494173	32490.0	21475.0	42239.0	3.0511764E7	3639.295831230648	-0.9811840716034157	-927.2420044865104	0.012895342541920079	0.0013796460219401246	1.8652917885489992	1.5432660332580865	1.6654807923463912	1.2086650961993013	8.94538344161879	12.818823362187752	0.6840888294864137	0.9298418972332001
ID65689	65689	6	1.0	79.61655355927483	33.46708125694382	0.0	260.0	260	1.690560485315787	1		32396.229872881377	32542.0	21772.0	42279.0	3.0582041E7	3654.790023768005	-0.9811139362565371	-920.9584358940818	4.645782057564004E-4	-9.982816443085563E-4	1.850515031334099	1.5652018485342314	-1.494198369297043	1.1822852324555173	8.97865532477039	12.401789392887213	0.7335884083593404	0.9379344587884788
ID55452	55452	6	1.0	79.62982139848756	33.42058628580202	0.0	183.0	183	1.6945829746421823	1		32386.369863013733	32517.0	21800.0	42419.0	3.0734665E7	3642.3635046459717	-0.9811169777916029	-923.970846351566	0.029047201918388676	-0.005968063896156078	1.8976417751563124	1.553006548039064	-1.3518192888234157	1.2219148577012822	9.021433460251034	13.002026846970878	0.6705996112830668	0.9138180067404894
ID40093	40093	6	1.0	79.53544498725653	33.40218960132355	0.0	63.0	63	1.6883216279100768	1		32454.977777777778	32583.0	21643.0	42633.0	3.0669954E7	3640.839730523936	-0.9811474676673255	-927.8426739715329	0.005131795939346884	0.002511663331717656	1.8628224264567979	1.5675663695186473	-1.405709352533493	1.1883531457930008	8.954889693947823	12.962061631680648	0.6697642159721423	0.9317507418397615
ID48292	48292	6	1.0	79.58567222247498	33.44114703015805	0.0	128.0	128	1.6811372479645512	1		32398.562700964656	32544.0	21798.0	42434.0	3.0227859E7	3662.786847309284	-0.9812305263732481	-924.832431733667	-0.0033120311565163194	-0.0031585583334954744	1.8868966057748606	1.519121804087035	-1.3689205959317579	1.2420969804385447	8.878839675315573	12.556260777967852	0.7076938545232992	0.930278884462151
ID56996	56996	6	1.0	79.59295031322497	33.37619934405967	0.0	194.0	194	1.7034878335098365	1		32362.470219435712	32489.0	21502.0	42486.0	3.0970884E7	3628.042158257449	-0.9811087323059358	-926.5212267167951	5.31371465715033E-4	0.023245428146788084	1.856302908124458	1.5603528995235165	-1.426496991458199	1.1896686375827643	9.116495983541363	13.448924623313937	0.6333775852477566	0.9283639883833487
ID36518	36518	6	1.0	79.55044626360639	33.33503589187896	0.0	33.0	33	1.6716608921897096	1		32390.107142857123	32555.0	21534.0	42413.0	2.9928459E7	3666.980400438082	-0.9812155188670608	-922.7817493081689	0.008910384450422444	0.011653874908040221	1.852922428222028	1.539118984720824	-1.3099371346890534	1.2038851099989023	8.779024025860739	12.839985452448648	0.6691554789176174	0.9318869828456092
ID47784	47784	6	1.0	79.57585613033248	33.451348590231326	0.0	124.0	124	1.6739220333452556	1		32469.900432900442	32614.0	21752.0	42535.0	3.0002188E7	3701.4350868122688	-0.981141221863147	-912.7645959480094	0.01927446266873943	-0.019695823769985982	1.8548947137158	1.5478983360523708	1.7810540298678312	1.1983310986988764	8.802789656683311	12.387558633398434	0.7208729713690026	0.9344096871846603
ID38572	38572	6	1.0	79.5093490158898	33.43481697001696	0.0	50.0	50	1.667129409491672	1		32512.431991294903	32678.0	21684.0	42551.0	2.9878925E7	3713.050090331524	-0.9811074822312884	-909.4428079381282	0.02097697414939732	-0.015164977622427736	1.854220216462057	1.5221873864339566	-1.2548588275265193	1.2181287487908812	8.731492764215572	13.15816999091114	0.6337345386988986	0.9171243135297045
ID60591	60591	6	1.0	79.58882162430335	33.39004029354561	0.0	220.0	220	1.695029328653518	1		32457.185654008455	32589.0	21561.0	42396.0	3.0769412E7	3641.810859323197	-0.9811527092999894	-927.9213067691368	0.009763422591682785	-0.014280300219965382	1.8671212674533948	1.5747451411452007	1.7096102836311322	1.185665679270215	9.026186586415562	12.949669223709144	0.6763894426454997	0.927246093749999
ID61103	61103	6	1.0	79.62972638599534	33.397282957691296	0.0	224.0	224	1.6901129510960826	1		32404.337923728803	32538.0	21590.0	42186.0	3.0589695E7	3636.483923048464	-0.9811048687106058	-925.3733612323125	0.0023599207164667433	-0.0076102452418451315	1.878613631515053	1.5490624123306895	1.8168307771044774	1.2127423766538412	8.973902198605888	12.702441518527094	0.6989028120822834	0.9309664694280072
ID61620	61620	6	1.0	79.67243638599966	33.42027313153058	0.0	228.0	228	1.6914551985222777	1		32370.68253968251	32511.0	21578.0	42222.0	3.0590295E7	3629.9936952427365	-0.9811775937318598	-929.7120513552353	0.02744773185856375	-0.0014135125203694537	1.83917856080893	1.5643746334436857	-1.382414003849493	1.175663758213922	8.988161577099422	13.504847039941257	0.6193004503229643	0.9184069936862534
ID69816	69816	6	1.0	79.59045037815864	33.45681586629839	0.0	292.0	292	1.685631073805376	1		32346.751063829826	32509.0	21465.0	42305.0	3.0405946E7	3620.098684183307	-0.9811578930294985	-930.5713750317498	0.016850361034626934	-5.745301501188863E-4	1.8546672217352642	1.5441763550157654	1.7467773267213387	1.2010721545573264	8.926370936960723	13.16660774100265	0.6470487455079383	0.9237579931136237
ID64698	64698	6	1.0	79.6086415088137	33.39718314520848	0.0	252.0	252	1.7061502282057992	1		32457.634095634086	32576.0	21490.0	42490.0	3.1224244E7	3624.8414034274283	-0.9811505554120402	-932.1696137992456	0.026081554498447075	-0.011869977187846777	1.8754263366015114	1.5919102736059871	-1.358622792422333	1.178098017015309	9.145014740528456	13.396145652110686	0.6403752702659617	0.9144486692015195
ID47295	47295	6	1.0	79.61933080600029	33.429640937236734	0.0	120.0	120	1.6954755651568791	1		32428.304942166145	32548.0	21605.0	42143.0	3.0839318E7	3630.9337174612015	-0.9811358230172997	-929.0245562902871	0.003432768777627613	-0.04049320474290356	1.871131078377535	1.5777220320716987	1.6671191163006123	1.185970050706944	9.030939712580073	12.9477903141282	0.6769420497448838	0.9254749147588887
ID53952	53952	6	1.0	79.63188374194247	33.4174223810475	0.0	172.0	172	1.673470049528903	1		32378.103671706238	32513.0	21835.0	42135.0	2.9982124E7	3674.830147359638	-0.9811455372182755	-916.9874767720136	0.0030172723957252747	-0.010643012212463925	1.85853865441657	1.5341801931601344	-1.442772614658585	1.2114213589137244	8.798036530518791	12.15639365316202	0.7481455802628442	0.929216867469877
ID44227	44227	6	1.0	79.61286994467974	33.429930722701656	0.0	96.0	96	1.6838349826466028	1		32400.494669509597	32554.0	21611.0	42063.0	3.0391664E7	3637.0822665325354	-0.9812029996639096	-930.0340094087089	0.03052229366193949	-0.02521783697725298	1.8801965926815278	1.5462628317094973	1.8068442667746845	1.2159618365804243	8.907358432302651	12.61539026849576	0.7033271978184882	0.9254320987654311
ID59075	59075	6	1.0	79.6853287269669	33.40468512655537	0.0	209.0	209	1.6887696368413816	1		32334.54352441616	32467.0	21710.0	42226.0	3.045914E7	3670.668405011394	-0.9811399111857744	-916.5133286373742	0.02850534044640446	-0.013023188236201882	1.8687189161702418	1.5585251408107033	-1.3418178326724248	1.1990303314569466	8.959642820112325	13.851855853632712	0.5867926072060154	0.9159378036929046
ID70338	70338	6	1.0	79.53738618917542	33.46406824235539	0.0	296.0	296	1.696367686010591	1		32415.917894736824	32570.0	21690.0	42630.0	3.0795122E7	3628.456719897952	-0.9811940232384807	-932.2349291707073	0.003743180519884318	-0.007370544603793756	1.8361238646023816	1.5698991259851611	-1.3633946658857035	1.1695807929379896	9.040445964909104	13.143851614590456	0.6575888241045627	0.9314397649363355
ID56004	56004	6	1.0	79.6101817343234	33.38924829155335	0.0	187.0	187	1.694136503029997	1		32379.57700421943	32533.0	21614.0	42459.0	3.0695839E7	3636.517871182902	-0.9811599078130381	-927.4109315014833	0.003959736439129593	0.016884633339193208	1.855167561381796	1.5596806101188134	-1.3848255307709096	1.1894535005089746	9.01668033408653	12.417231827469077	0.7348639760697402	0.9331037875061471
ID44742	44742	6	1.0	79.55974021691028	33.4167597115314	0.0	100.0	100	1.6815871709614896	1		32377.16256684488	32523.0	21709.0	42318.0	3.0272647E7	3657.1702472888906	-0.9812065930115929	-924.4396030305023	0.029776647800593904	-0.0020989460833291244	1.8661198503300052	1.5588253667257683	-1.398852970383907	1.1971320778861156	8.883592801480079	13.306620488715462	0.6304678803241428	0.9229629629629613
ID36039	36039	6	1.0	79.51634594765177	33.346633395308544	0.0	29.0	29	1.6887696368413834	1		32365.93517534538	32507.0	21503.0	42718.0	3.0456345E7	3624.8935428308937	-0.9811881973967833	-931.418375336857	-0.0016038115822677656	-0.017763482173128425	1.8374942820245141	1.5613811846924772	1.7343490001238895	1.1768390064124021	8.959642820112345	12.774453164566623	0.6899473071415411	0.9317844784972803
ID46791	46791	6	1.0	79.61067944142467	33.39306367614139	0.0	116.0	116	1.7088084747850962	1		32435.738095238048	32548.0	21449.0	42351.0	3.1332923E7	3622.347981661442	-0.9811464352857981	-931.9743642619487	0.0028227012290675626	-0.015613720529950782	1.8917231925645195	1.5721502939821754	-1.3797082983465032	1.2032712138308879	9.173533497515553	12.570322484096575	0.729547672709152	0.9387159533073919
ID65226	65226	6	1.0	79.63521523476463	33.43430204090693	0.0	256.0	256	1.6945829746421828	1		32420.290832455215	32539.0	21688.0	42228.0	3.0766856E7	3651.386396102102	-0.9811444644600635	-924.0238799100191	0.017196993686358564	-0.004278595839545613	1.8547748512305635	1.5417830829195889	-1.3445192119498792	1.203006357884197	9.021433460251037	13.199941980931666	0.6506409143767699	0.9303921568627435
ID62156	62156	6	1.0	79.65596778705452	33.4302361077179	0.0	232.0	232	1.7034878335098353	1		32320.465696465722	32427.0	21572.0	41977.0	3.1092288E7	3601.9962342221647	-0.9812104402833416	-937.1517227019807	0.003270664927022714	0.007425035524884795	1.8685687768575032	1.5745017343470857	-1.4793021838752554	1.18676831920567	9.11649598354135	13.141487679949469	0.6633591814346961	0.9265700483091774
ID39630	39630	6	1.0	79.50617188008182	33.413240248606904	0.0	59.0	59	1.685631073805377	1		32464.293929712425	32566.0	21601.0	42574.0	3.0483972E7	3647.970001968441	-0.9811311723140663	-925.4796099987127	0.01485628050249318	0.0018434989716706331	1.8549218817156992	1.5694949374414475	-1.2535920719745257	1.181859104776437	8.926370936960733	13.361684014525824	0.6282932586795275	0.9205882352941159
ID57552	57552	6	1.0	79.66136022824358	33.36634281389001	0.0	198.0	198	1.7025994434449772	1		32346.49895833328	32479.0	21615.0	42617.0	3.1052639E7	3631.5782982597225	-0.9811252001022722	-925.984974127757	0.009944918660806396	-0.004732524221723072	1.862237385692715	1.5664210423390141	-1.2814147676943992	1.188848550522522	9.106989731212327	13.580168706275582	0.6205465714696472	0.9163079866092754
ID45270	45270	6	1.0	79.5748571163405	33.39837251235341	0.0	104.0	104	1.695475565156879	1		32392.753164556976	32534.0	21562.0	42673.0	3.070833E7	3628.8762745639947	-0.9811035196689951	-926.9143590597945	0.02282616410670365	1.0356836023781322E-4	1.8681578755019104	1.560570070084504	-1.4045756834195875	1.1970996441068171	9.030939712580071	12.813494418060975	0.6912062222738811	0.922778047595919
ID51414	51414	6	1.0	79.56651327184221	33.45810198364956	0.0	153.0	153	1.6703027382277624	1		32332.745119305884	32633.0	21222.0	42473.0	2.9810791E7	3723.486707468981	-0.9811390120800828	-903.4182804520061	0.005171112296369972	-0.0056015180071194316	1.8179858043993322	1.5485019237761686	-1.5272119268927162	1.1740287670847716	8.764764647367185	12.463514044174088	0.709037341737422	0.9374682257244519
ID35544	35544	6	1.0	79.51698584867724	33.32604719509354	0.0	25.0	25	1.6833856604284247	1		32379.186965811958	32481.0	21689.0	42450.0	3.0306919E7	3645.9768665654537	-0.9811924097808428	-926.6229505866293	0.027541726968247793	-0.01722520708179802	1.8624152938313359	1.5611706611787657	1.7827803736373002	1.1929607314200452	8.902605306138144	13.70399097963985	0.5957072084053439	0.896172248803826
ID38105	38105	6	1.0	79.534163011961	33.417110202921464	0.0	46.0	46	1.6802370405383091	1		32435.97863247861	32598.0	21413.0	42640.0	3.0360076E7	3640.0687678719814	-0.9811950126031296	-929.8859766089367	0.008417226342129124	0.013113719233873576	1.8629738413459196	1.5432175609985213	-1.351362871325341	1.2072010379019429	8.86933342298654	13.534547885246063	0.6084338104581787	0.908471275559882
ID64217	64217	6	1.0	79.57457689999228	33.38865295742522	0.0	248.0	248	1.6748256350484974	1		32526.220905172406	32672.0	21683.0	42654.0	3.0184333E7	3686.3228884165737	-0.9811322944198778	-917.6534682130514	0.015851181206611532	-0.015558310715821	1.884297018683493	1.5408975795896056	-1.3334360238224812	1.2228567580626264	8.812295909012342	13.320074127561014	0.6241452252742785	0.9035087719298232
ID43740	43740	6	1.0	79.6522015382182	33.37782943125047	0.0	92.0	92	1.6945829746421823	1		32428.39936775551	32561.0	21556.0	42555.0	3.0774551E7	3633.4560133412515	-0.9811619566226634	-929.6950305999916	0.008778298272089306	-9.245489477505542E-4	1.8582910628832134	1.5556474945360685	-1.4046272482512108	1.1945450813311664	9.021433460251032	12.291464468354715	0.7503746506133738	0.9322200392927295
ID50908	50908	6	1.0	79.63733591451235	33.416270649784	0.0	149.0	149	1.723355539665575	1		32364.7173469388	32468.0	21748.0	42003.0	3.1717423E7	3597.133915953144	-0.9811470795650147	-936.4847050349755	0.009675250025877364	0.016533933422309105	1.8708149156076004	1.5945015175111303	1.7948493627006903	1.173291398635838	9.330386660944573	13.890770309867735	0.6076546778230005	0.9104823747680881
ID52445	52445	6	1.0	79.5159224073714	33.40214342509771	0.0	161.0	161	1.6842841849975716	1		32374.960470085487	32524.0	21705.0	42311.0	3.0302963E7	3648.0803140987537	-0.9811864012772032	-925.6663902449569	0.018520298565648838	9.198345533070092E-4	1.825376721906689	1.58104280998668	-1.265963959582149	1.1545397192135913	8.912111558467181	14.116642507567203	0.5619887797063903	0.9084302325581372
ID45792	45792	6	1.0	79.56586045066554	33.36982338937492	0.0	108.0	108	1.6716608921897085	1		32411.53362255966	32552.0	21679.0	42224.0	2.9883434E7	3682.3180691054467	-0.9811088041031452	-914.2521685110723	0.00428917233019408	0.00701761633589904	1.8283413016859318	1.5357331059700516	-1.441809309344864	1.190533234309	8.779024025860727	13.237128129592048	0.6296055624470615	0.9323573952549198
ID34017	34017	6	1.0	79.54498448484325	33.3628515746622	0.0	13.0	13	1.6644045979572952	1		32349.050273224075	32568.0	21618.0	42081.0	2.9599381E7	3680.9951830926425	-0.9811679828364424	-915.7413142062882	0.00905057291629676	-0.012328120283742073	1.8213433080790968	1.541951158260665	-1.4693045472466146	1.1811939037897858	8.702974007228477	13.635955292204969	0.5881747995620054	0.9041975308641955
ID49889	49889	6	1.0	79.58455580173906	33.38008698379738	0.0	141.0	141	1.695475565156879	1		32460.527368421026	32577.0	21757.0	42829.0	3.0837501E7	3647.4249092601867	-0.9811038951798597	-924.1488295935219	0.015617314515330803	0.006224143426609752	1.8213823319735944	1.5733865112775436	-1.424232662939579	1.157619134852431	9.030939712580071	13.500351505476964	0.622662419081017	0.920542635658913
ID51941	51941	6	1.0	79.52358258669327	33.41901850419419	0.0	157.0	157	1.6914551985222785	1		32362.988372093037	32504.0	21815.0	42666.0	3.0615387E7	3649.9302724182903	-0.9811619788935906	-923.6330746854135	0.010850355947764286	0.009308326704073546	1.846139287865567	1.5653322088022348	-1.4297284400165196	1.1793913633695692	8.988161577099431	12.674896092690332	0.7030592387000606	0.9338271604938263
ID34534	34534	6	1.0	79.54375974411215	33.342547790756555	0.0	17.0	17	1.6770825093172446	1		32377.1593110872	32523.0	21716.0	42306.0	3.0078381E7	3670.867084985113	-0.9811874339851825	-920.0343000832958	0.009100579966815356	-8.821962322752458E-4	1.822396111681977	1.5455749578464777	-1.4167342780197891	1.179105615311733	8.836061539834928	13.631413024540027	0.5975673249078833	0.9175715695952602
ID50407	50407	6	1.0	79.5937730622735	33.43807385122365	0.0	145.0	145	1.6856310738053766	1		32366.82428115017	32490.0	21585.0	42452.0	3.0392448E7	3661.9943539271662	-0.9811796944536981	-921.5826655930737	0.02765008279155763	-0.0075603741386668435	1.8423734919602466	1.5709025519512037	1.7424876717110263	1.1728120816099328	8.92637093696073	13.363753922993089	0.6280986413847516	0.9174401563263299
ID35050	35050	6	1.0	79.54580484137472	33.342030172496465	0.0	21.0	21	1.6985959382334426	1		32412.212343096202	32556.0	21612.0	42220.0	3.0986075E7	3629.624454907009	-0.9811757425278264	-930.9062091613748	0.027042959851822465	-0.009310011361088345	1.8471723964986497	1.6002422127309348	-1.3628881914643574	1.1543080052527235	9.064211595731688	12.719424718793661	0.7040523634388	0.9311523437499982
ID37613	37613	6	1.0	79.59479181183893	33.34325593934644	0.0	42.0	42	1.6896652983399594	1		32406.244161358863	32546.0	21421.0	42059.0	3.0526682E7	3655.62435195358	-0.9811289541527076	-921.7799479333137	0.015784640439120954	-0.02187658055991187	1.8548189552539962	1.569660778702778	-1.3343434634219646	1.181668663968837	8.969149072441368	12.602369329615593	0.7096704143925533	0.9268172888015709
ID39151	39151	6	1.0	79.46262373848619	33.416484800479964	0.0	55.0	55	1.6743738951522023	1		32409.834773218143	32575.0	21691.0	42566.0	3.0011507E7	3660.7700096402405	-0.9811656341132426	-922.4135906435488	0.021315152924500036	-0.018121664069682696	1.8790510601127126	1.5249776544482792	1.8332048580190718	1.2321826845341766	8.807542782847824	13.049989096279603	0.6498966941955042	0.9164193867457957
ID43247	43247	6	1.0	79.57134290199912	33.35666851752367	0.0	88.0	88	1.6793363505563867	1		32401.766345123255	32553.0	21507.0	42081.0	3.0230848E7	3641.2296423059834	-0.9811305133002748	-925.3740322617529	0.04277348343133594	-0.016030938075973465	1.8351128698735018	1.5836859687604068	1.7695424507090152	1.1587605788475184	8.859827170657494	13.16146596332196	0.642727058971236	0.9246031746031727
ID49391	49391	6	1.0	79.51490394542907	33.370872686315266	0.0	137.0	137	1.6752772531327602	1		32469.401294498406	32615.0	21710.0	42388.0	3.0099135E7	3667.257550603792	-0.981173174967814	-922.850697184855	0.014078408965142534	0.013231715607742568	1.8357396697953439	1.5328157778256966	-1.332455375450415	1.1976257658303502	8.817049035176856	13.543201766595127	0.6040743883744213	0.909313725490195
ID56559	56559	6	1.0	79.59473647630105	33.38686993717381	0.0	191.0	191	1.7008212712173403	1		32378.821802935003	32490.0	21814.0	42497.0	3.0889396E7	3632.8568908805883	-0.9811543035555873	-928.0425076282286	0.03138800845045566	-0.022912042730051894	1.8701417260125832	1.5881939813733241	-1.367294033205531	1.1775272718232168	9.087977226554264	13.337483915754065	0.6419914980407282	0.9143950263032034
ID46320	46320	6	1.0	79.55831379275564	33.373073843262056	0.0	112.0	112	1.6856310738053757	1		32421.77564102564	32546.0	21185.0	42412.0	3.0346782E7	3637.7185132572845	-0.9811656972001727	-928.6039132309143	0.005961380910154849	-0.0069538079324328005	1.8701687014458725	1.5486990377146748	-1.3536374774577913	1.2075740062482196	8.92637093696072	13.265624571288212	0.6374254359235532	0.9143135345666974
ID54512	54512	6	1.0	79.68512375308987	33.42491615812716	0.0	176.0	176	1.7039318548476277	1		32372.827945776866	32491.0	21728.0	42457.0	3.1045542E7	3629.7490266494287	-0.9812039201462992	-931.163685409303	0.015279124085936423	0.01728452380246101	1.8430183370035271	1.5878439886543327	-1.4882803585430937	1.1607049245218668	9.121249109705866	13.501572716042128	0.6287752830118583	0.915553435114503
ID62706	62706	6	1.0	79.63556458221979	33.43709879698943	0.0	236.0	236	1.6981505216955006	1		32345.205020920475	32473.0	21631.0	42505.0	3.0922016E7	3622.323108940778	-0.9811311016694273	-928.6097002704397	0.0026469051290249406	0.011490655194598335	1.8665774979322698	1.5538876785902813	-1.435789328801933	1.2012306446922	9.05945846956716	13.03845489312406	0.669668459452632	0.9230024213075038
ID63732	63732	6	1.0	79.60057865707249	33.40709583427097	0.0	244.0	244	1.6878735000646479	1		32539.06695005314	32679.0	21612.0	42476.0	3.0619262E7	3675.698054239282	-0.9811064813662417	-919.3874289649931	0.02823918946667157	-0.008297765565588184	1.8905841935767924	1.5291144336859952	-1.3282207136136772	1.236391568824224	8.9501365677833	13.150646977043554	0.6503472185922331	0.9280433711187764
ID63226	63226	6	1.0	79.60491338895297	33.42990637529405	0.0	240.0	240	1.6693966883980194	1		32467.305767138205	32665.0	21314.0	42677.0	2.9837454E7	3699.030014331797	-0.981219263178218	-917.1530829800921	0.016519036879344574	-0.009453444893948773	1.855772182558508	1.5283989654398218	-1.2785805722652779	1.2141935610539223	8.755258395038156	13.128085158695924	0.6383752803430637	0.9118811881188109
ID59644	59644	6	1.0	79.66405800911704	33.37634952868991	0.0	213.0	213	1.68921752695318	1		32447.705196182385	32560.0	21705.0	42364.0	3.0598186E7	3650.169308239804	-0.9810820665519243	-922.003602614129	0.03625913487154117	-0.0045000357074123755	1.8779338017025302	1.5589719974792318	1.7559151435291855	1.20459751986504	8.964395946276845	12.827684295215146	0.68459601815704	0.9240568348848596
ID40702	40702	6	1.0	79.57179013133987	33.456484642129624	0.0	68.0	68	1.6847332675772082	1		32347.762513312024	32461.0	21469.0	42520.0	3.0374549E7	3628.854614100391	-0.9811004308965598	-925.4782919809808	0.017853873805053294	0.011472550596459213	1.8525499315022134	1.5415989745999303	-1.3026335716717425	1.2017067746058794	8.916864684631694	13.367904901106524	0.6270401435017127	0.9133398247322282
ID42750	42750	6	1.0	79.55560457315075	33.36401270778247	0.0	84.0	84	1.6887696368413825	1		32442.038257173204	32555.0	21232.0	42573.0	3.0527958E7	3639.3471486995577	-0.9812315405243108	-932.0892872449626	0.019774462950689773	-0.00847836943654269	1.851933735210012	1.5617209628185318	-1.3162284333352303	1.1858288255718332	8.959642820112336	13.237700086451957	0.6425034821495161	0.9168287937743181
ID33024	33024	6	1.0	79.5345917278867	33.25996766657985	0.0	5.0	5	1.674825635048498	1		32333.491909385084	32468.0	21525.0	42075.0	2.9973147E7	3675.5030968267843	-0.9811489763476113	-915.7265982318078	0.03471365065632876	-0.01508010934872018	1.839744089838271	1.5608904534043488	-1.3281852313548945	1.1786503568048188	8.812295909012349	13.124872616073413	0.6428486584076751	0.920099255583125
ID58112	58112	6	1.0	79.69386988310907	33.382114078821814	0.0	202.0	202	1.698595938233441	1		32348.617801047123	32514.0	21573.0	42477.0	3.089293E7	3623.710781445644	-0.9811031320465768	-926.9515396006851	0.016015489382762066	0.006387560253852125	1.815379092411943	1.6050815041690603	-1.493771968318316	1.1310198813559642	9.06421159573167	13.840351764837898	0.5946283932257548	0.9150671785028778
ID33538	33538	6	1.0	79.54580629980006	33.32028798916386	0.0	9.0	9	1.6766313774975643	1		32440.66595059075	32591.0	21540.0	42385.0	3.020226E7	3686.1672779723713	-0.9811825873143365	-917.7716534330818	0.009708822039901543	0.007422186102999131	1.8503442176043505	1.5483103367941313	-1.4815705817843496	1.1950732186130064	8.831308413670406	12.41306001091781	0.7202399480856397	0.9322629202207714
ID55042	55042	6	1.0	79.6395730249733	33.459119267280556	0.0	180.0	180	1.6815871709614887	1		32415.034224598898	32547.0	21753.0	42355.0	3.0308057E7	3681.597662119328	-0.9811000531676513	-914.0982371362355	0.02747996485305131	0.0023929020767124113	1.883090157353552	1.5430185399341831	1.778894938873913	1.2203937338522675	8.88359280148007	12.747956172240716	0.6869377514082697	0.9266236985622198
ID48899	48899	6	1.0	79.54555958610531	33.383486420701765	0.0	133.0	133	1.6936899137239558	1		32494.762407602935	32650.0	21793.0	42568.0	3.077254E7	3653.7177818677646	-0.981150150707443	-925.840032411031	0.007187674256925486	0.02070997836952261	1.8570285584562358	1.5530598221255252	-1.3624977716062536	1.195722490531432	9.011927207922009	13.209757292947955	0.648989787268851	0.9248780487804861
ID52995	52995	6	1.0	79.54487100147901	33.38739427932979	0.0	165.0	165	1.6959216842450258	1		32391.592008412208	32504.0	21663.0	42483.0	3.0804404E7	3630.7810596125637	-0.9811832899121959	-930.3978060848144	0.01865648227071413	-0.0145576544154568	1.856937505772689	1.56199131696263	-1.3422424548944765	1.1888270348285908	9.035692838744597	13.209536324581114	0.6507230281956569	0.9108768567321502
ID37130	37130	6	1.0	79.57516463926291	33.35162772687919	0.0	38.0	38	1.6684901465508821	1		32392.5256830601	32544.0	21524.0	42698.0	2.9639161E7	3685.890116056612	-0.9811285346210696	-913.803265319591	0.010436967065176361	-0.04322715672871267	1.8575225369726729	1.5351785908106055	1.7942213560846398	1.2099716268137006	8.745752142709122	12.614572389054794	0.6906562758966125	0.925087983911511
ID40203	40203	6	1.0	79.53946265777898	33.45042301295011	0.0	64.0	64	1.6743738951522034	1		32411.58207343412	32561.0	21193.0	42163.0	3.0013125E7	3658.741675769609	-0.9811206934658395	-920.7354751785122	0.032366370388270074	-0.005938278233832092	1.82960362743164	1.563720621615913	1.7473330329372079	1.170032294861578	8.807542782847836	12.767164616221065	0.6790092791977433	0.9200595829195617
ID32524	32524	6	1.0	79.52666804011714	33.270968663432974	0.0	1.0	1	1.6919023776969184	1		32253.631355932186	32361.0	21425.0	42379.0	3.0447428E7	3627.9294279170927	-0.9811435144026499	-925.1700535227341	0.024611647001664645	-0.0022396184748812516	1.8340503799297354	1.5716143008670758	-1.34384148771266	1.1669850413793454	8.992914703263951	13.87799035918668	0.5867555082750625	0.9074340527577919
ID41741	41741	6	1.0	79.53161973199475	33.43148656081893	0.0	76.0	76	1.6874252532103577	1		32284.200000000015	32446.0	21644.0	42124.0	3.0347148E7	3608.29915481357	-0.9811816551979663	-933.0082548625791	0.024749302866259055	-0.02221123057527888	1.8919186990453118	1.5518860312337475	-1.4388620312094222	1.2191093037555334	8.945383441618782	12.410084357046351	0.7298932679620664	0.9252704031465081
ID66316	66316	6	1.0	79.59879218468477	33.42087396951032	0.0	265.0	265	1.707479868798468	1		32363.204569055037	32473.0	21557.0	42231.0	3.1165766E7	3613.504922372788	-0.9811498081629626	-932.3359110010065	0.01626570542591883	-0.023003339025682516	1.9210417528226216	1.5567012461321037	1.817511762782115	1.2340465183000178	9.159274119022003	13.267795256702884	0.6538428797999898	0.9176190476190457
ID67854	67854	6	1.0	79.56623703173803	33.404662697095254	0.0	277.0	277	1.6824866560062686	1		32379.007478632462	32507.0	21280.0	42323.0	3.0306751E7	3663.9905586460977	-0.98114640796307	-919.7692683488951	0.004527390805207756	0.01108402552623292	1.8474822099988724	1.5482178171007757	-1.485426983628578	1.1932960527857155	8.893099053809113	13.084802708453818	0.6527225790501726	0.9285359801488818
ID68366	68366	6	1.0	79.5486212871496	33.45306828019569	0.0	281.0	281	1.7096936385195605	1		32342.351295336797	32437.0	21506.0	42437.0	3.1210369E7	3615.7095470949	-0.9811424742212912	-930.797946743297	0.002331377103194338	0.019447625968899897	1.8893583232238795	1.5624218528060527	1.682379837755635	1.2092498065299464	9.183039749844578	13.129011084518	0.6694718157265273	0.9266187050359701
ID68881	68881	6	1.0	79.5851373807564	33.496898840211344	0.0	285.0	285	1.6954755651568785	1		32327.058078141483	32419.0	21504.0	42757.0	3.0613724E7	3639.789140764034	-0.9811478076545551	-924.4693771323447	1.943838849440366E-4	0.007010125578846534	1.8560336648741977	1.5510737814332736	-1.3749882004618939	1.1966121064590012	9.030939712580068	13.09701865775864	0.6616036838136913	0.9268292682926819
ID42257	42257	6	1.0	79.57859236755411	33.407123133615855	0.0	80.0	80	1.6806872045224177	1		32377.397422126753	32508.0	21476.0	42278.0	3.0143357E7	3639.863343315907	-0.9812103803063132	-929.032692923305	0.01876420920240134	-0.004671608620098824	1.8358728144922452	1.546805660648339	1.7730179495072875	1.1868800723956134	8.874086549151052	13.819665382539906	0.5838999916484944	0.9107317073170721
ID58642	58642	6	1.0	79.69748965396404	33.38203250133805	0.0	206.0	206	1.7074798687984671	1		32329.804979253124	32445.0	21770.0	41988.0	3.1165932E7	3605.4733250358795	-0.9811207598029456	-931.9846230808964	0.011248262458078797	0.003928034353895888	1.929007087381902	1.5571549899161428	-1.4293309945299626	1.2388022386170978	9.159274119021994	12.635631725088778	0.7209032802475585	0.9295706705258063
ID65811	65811	6	1.0	79.62160221939857	33.44659656296104	0.0	261.0	261	1.694582974642183	1		32368.593913955938	32516.0	21406.0	42160.0	3.084727E7	3630.5112891196313	-0.981043269378243	-922.8067489935821	0.01850166941217346	0.007586658784340261	1.8885082508018995	1.5767493247119235	1.746129777952977	1.1977225683270454	9.02143346025104	12.565386634311059	0.7180153050784603	0.935897435897435
ID67346	67346	6	1.0	79.52970336335164	33.38824853156357	0.0	273.0	273	1.6905604853157878	1		32338.298728813545	32508.0	21575.0	42010.0	3.0527354E7	3616.6327542432628	-0.9811557400091794	-931.1113368351092	0.013673960855232887	-0.018615546527451694	1.861488855276866	1.5559284508114233	1.7998251214202825	1.1963846115842227	8.9786553247704	13.253426057810406	0.6423398192441622	0.9077366650648713
ID48404	48404	6	1.0	79.56884623366764	33.43113787909687	0.0	129.0	129	1.6730179436042594	1		32417.166486486498	32566.0	21654.0	42266.0	2.9985879E7	3662.401930835582	-0.9811913572381264	-923.496596198905	0.036807597397960655	-0.010906472493569574	1.8816435920815766	1.5463905023410291	1.8372893985716694	1.2167971733097294	8.793283404354275	12.863891482267274	0.6677535399211494	0.9113300492610822
ID66837	66837	6	1.0	79.5533377876121	33.40218001769322	0.0	269.0	269	1.6910079010931902	1		32367.42116402122	32536.0	21176.0	42317.0	3.0587213E7	3653.287291798445	-0.9812155637809415	-925.5940019246169	0.011167739022609681	-0.006837657327794266	1.8780239582885152	1.5510983278456645	-1.367028527406071	1.210770409956486	8.983408450934917	13.264082847433999	0.6416475771196044	0.9183673469387741
ID41237	41237	6	1.0	79.54265140189683	33.42572550073731	0.0	72.0	72	1.6981505216955017	1		32352.20063025214	32448.0	21568.0	42181.0	3.0799295E7	3632.0275761713337	-0.9811420779322919	-926.8783766327508	-0.002590715815448835	0.0259208140863418	1.8660285387755902	1.5521084470183468	-1.379727169167575	1.202253967730344	9.05945846956717	12.927515031856956	0.6812115448863615	0.9393790044356815
ID60187	60187	6	1.0	79.67691751151426	33.342041475229905	0.0	217.0	217	1.664859042907185	1		32507.46666666668	32651.0	21636.0	42312.0	2.9744332E7	3728.730317533016	-0.9812718545828532	-913.5802811784235	0.017568278608925472	0.004724270512786701	1.8205272089104483	1.5478806489429606	-1.3031648321401157	1.1761418492786744	8.707727133392988	13.255024961196247	0.6228071298079626	0.9146280579131298
ID38691	38691	6	1.0	79.51052269900217	33.41328568060024	0.0	51.0	51	1.673922033345257	1		32526.107142857116	32638.0	21712.0	42480.0	3.0054123E7	3679.157943722564	-0.981181214962642	-921.8734239670499	0.0026060930944716036	-0.01306393674531932	1.8575886241245976	1.5675174200702924	-1.328374242481666	1.1850513431878145	8.802789656683327	13.177082310601604	0.6370766254590282	0.9181953396132859
ID53539	53539	6	1.0	79.59231396692758	33.408906004587564	0.0	169.0	169	1.6994864210931593	1		32409.18619246857	32540.0	21726.0	42453.0	3.0983182E7	3632.972172064134	-0.9811101468161079	-926.6702809065512	0.024178478316894337	-0.002793211341455377	1.8525396793740236	1.5843770817880072	-1.3369069412986188	1.1692542770710799	9.073717848060712	13.445884066447356	0.630690675037004	0.9191141068849283
ID69410	69410	6	1.0	79.58476285151241	33.503689471316996	0.0	289.0	289	1.7105783442131912	1		32319.11789038263	32436.0	21603.0	42710.0	3.1252587E7	3616.039140666595	-0.9811960663376611	-932.7461384320143	0.02184565003821543	-0.011125077734988728	1.8799540951097424	1.5667971412717705	-1.4187275140301776	1.1998707717731616	9.192546002173613	13.123532115776962	0.6707245443747006	0.9178927384907447
ID36645	36645	6	1.0	79.54745411453901	33.31347123907818	0.0	34.0	34	1.6797867559153126	1		32352.021390374306	32512.0	21360.0	42339.0	3.024914E7	3628.888393688353	-0.9811361145730322	-927.3761378487361	0.016167170756396964	0.007449293681263292	1.8593361753654911	1.5295834877390613	-1.373594283141256	1.2155833207338362	8.864580296822018	12.845180212298779	0.6751303612887676	0.9205330700888432
ID47910	47910	6	1.0	79.61339775577702	33.428428689859516	0.0	125.0	125	1.701265988513793	1		32442.4973876698	32582.0	21823.0	42317.0	3.104747E7	3615.108412473502	-0.9811647845391784	-934.9627491062637	0.010734720392911219	-0.01929713935080451	1.8965954248479504	1.5617443434336893	1.758594194244067	1.214408384331362	9.09273035271878	12.935912918777156	0.6828259372262345	0.9175059952038364
ID61228	61228	6	1.0	79.64921061954729	33.381963707690794	0.0	225.0	225	1.701265988513793	1		32432.50156739813	32534.0	21709.0	42374.0	3.1037904E7	3625.927068764572	-0.9812019760195368	-933.7650050720097	0.0070505831400143664	0.02306456858093389	1.8831836138528828	1.5593025295300724	-1.413404187009689	1.207708945627388	9.09273035271878	13.28075557136627	0.6478263500663815	0.9250483558994181
ID55597	55597	6	1.0	79.632984847289	33.40727148827818	0.0	184.0	184	1.6941365030299964	1		32376.42088607597	32486.0	21844.0	42501.0	3.0692847E7	3640.0997722187412	-0.9812067087206295	-928.7593721077344	0.01101607106372938	-0.01856382615270871	1.8701768480422043	1.546188480786111	1.6732373596959254	1.2095400213377425	9.016680334086525	13.011706873041138	0.6692494071255821	0.9186440677966083
ID60718	60718	6	1.0	79.59089875850812	33.37480742893211	0.0	221.0	221	1.6757287495034783	1		32436.248922413775	32603.0	21276.0	42403.0	3.0100839E7	3657.9653650887253	-0.981126498570208	-921.9206828031714	0.016321302737342003	0.004637087646829211	1.836555748267889	1.5380877166719689	-1.3840847480907856	1.1940513719475825	8.821802161341372	12.98508539935664	0.6574724473843909	0.9238427078148315
ID57137	57137	6	1.0	79.60616955251164	33.37313750231894	0.0	195.0	195	1.6761801242590055	1		32345.124731182772	32510.0	21491.0	42436.0	3.0080966E7	3670.2680827536387	-0.9811252892230959	-916.1892747449352	0.011481401260369513	-0.004079647491126646	1.8627932457151695	1.5399784324461454	-1.3565472505355745	1.209622944365692	8.826555287505888	12.838724513740074	0.6729105691957019	0.9257228315054817
ID64823	64823	6	1.0	79.62429794842025	33.4072783979466	0.0	253.0	253	1.682936218247025	1		32431.4241452991	32563.0	21320.0	42649.0	3.0355813E7	3667.755020512764	-0.9811341468383661	-919.7030707209882	1.8120195423831253E-4	-0.004133494504823486	1.852980555105362	1.5413199408168683	1.7120674161162655	1.202203712568151	8.897852179973624	13.037219743857367	0.6578472737319501	0.9171974522292978
ID70457	70457	6	1.0	79.538100021196	33.459934654397784	0.0	297.0	297	1.682936218247025	1		32442.45931477517	32613.0	21355.0	42134.0	3.0301257E7	3680.482890685994	-0.9811486311568314	-917.5523937930336	0.0048396579813587874	-0.015220989723204566	1.854850379390002	1.5492637919278784	-1.4125867512101862	1.1972463237405533	8.897852179973624	13.308403250553646	0.6313106955602045	0.9249011857707494
ID47421	47421	6	1.0	79.60813674880296	33.44120617322554	0.0	121.0	121	1.6856310738053761	1		32439.087326943598	32560.0	21624.0	42306.0	3.0460303E7	3658.499407626961	-0.9811631340693681	-923.6941826995812	0.011069402569133493	-0.012959832404746083	1.8403719928026512	1.5566211079110692	-1.4346548679784528	1.1822864173237158	8.926370936960724	12.911765007899143	0.6728427348174221	0.9432446007031633
ID61757	61757	6	1.0	79.67338225206895	33.41688503337775	0.0	229.0	229	1.6927963816576912	1		32350.340021119326	32471.0	21495.0	42140.0	3.0635772E7	3624.8432956598367	-0.9811621903607674	-929.6725523701026	0.016663311489782222	-0.005241526001027777	1.8563510739985232	1.569490625292564	1.7518363922088007	1.1827729609104778	9.002420955592974	13.280950701774008	0.6413732631388845	0.9194174757281537
ID36158	36158	6	1.0	79.48489413387092	33.318155109056725	0.0	30.0	30	1.6725657154723046	1		32373.32429501083	32572.0	21593.0	42586.0	2.9848205E7	3654.362954569577	-0.9812233930894358	-925.883602846866	0.009748338409726234	-0.016296209681642453	1.8493380581392902	1.550686895274362	1.6454749984824966	1.1925928204946157	8.788530278189764	12.684971285378964	0.6863523743370264	0.9300804828973841
ID69950	69950	6	1.0	79.58101923557797	33.479077457679814	0.0	293.0	293	1.6824866560062686	1		32357.494117647	32509.0	21343.0	42463.0	3.0254257E7	3643.410731700312	-0.9811641537794726	-925.2376148347397	0.013075060535567335	0.018933538736046297	1.8278695267454297	1.552732141435489	1.7395773597990094	1.1771956527257676	8.893099053809113	13.966798981693044	0.5728873445524976	0.9189587426326113
ID44864	44864	6	1.0	79.54465922202655	33.391479939019966	0.0	101.0	101	1.7021550745366008	1		32348.57306889351	32489.0	21507.0	42109.0	3.0989933E7	3593.5582646518174	-0.9812076767751312	-940.0282317246906	0.01642075025636075	-0.012963375455922455	1.86121124139984	1.5776723772868646	1.705323693225243	1.1797197366164067	9.102236605047809	13.335235482214182	0.64321565523555	0.9171455938697304
ID65344	65344	6	1.0	79.6534341385986	33.43687169558543	0.0	257.0	257	1.6766313774975632	1		32424.262648008596	32570.0	21423.0	42154.0	3.012214E7	3690.173837414471	-0.9811657248294653	-915.4755211393411	0.02512852263883655	0.001079104514284168	1.823570683943869	1.5572118376539366	1.7865898283405015	1.1710485624686897	8.831308413670394	12.453982455184457	0.7155144628715037	0.936964195663135
ID39746	39746	6	1.0	79.51568512193303	33.44997414119383	0.0	60.0	60	1.6666755835925622	1		32484.302832244	32665.0	21514.0	42436.0	2.982059E7	3685.6684198385583	-0.9811269370418915	-916.3683810031035	0.016797382987197722	-0.01922783130305133	1.8287634469084952	1.544132893499669	1.8541824945774579	1.1843303478651575	8.726739638051061	13.358576033316925	0.6145278217598655	0.9080118694362007
ID44354	44354	6	1.0	79.60918114596495	33.43157419261213	0.0	97.0	97	1.6734700495289034	1		32361.525974025986	32525.0	21526.0	42444.0	2.990205E7	3671.360859629776	-0.9812495144324088	-922.5689846964561	0.026136943052902956	-0.03587131468937598	1.866215560250736	1.5425595438326545	1.7269407244730084	1.2098175190138356	8.798036530518795	12.80657926786383	0.6741077823979823	0.9254999999999984
ID46919	46919	6	1.0	79.59957944472022	33.41693651173848	0.0	117.0	117	1.6927963816576916	1		32359.068493150702	32474.0	21502.0	42283.0	3.0708756E7	3632.2203703992686	-0.9811410500432474	-926.9744323971039	0.005315389458635234	0.012251864669847384	1.8894156307658596	1.5469384324297872	-1.3586118603519728	1.2213903224307001	9.002420955592978	12.894691666032768	0.6803732919773304	0.9339250493096635
ID38218	38218	6	1.0	79.50849898710214	33.42061027682018	0.0	47.0	47	1.6775335198160026	1		32421.039913700108	32586.0	21585.0	42478.0	3.0054304E7	3655.530850749447	-0.9811785869170134	-924.7031099063358	0.019636846248694315	-0.012969179640459298	1.845819586023016	1.5494876551894827	-1.3378814796647638	1.1912451059813676	8.840814665999433	12.6709758063428	0.6919616522489211	0.9217046580773025
ID54091	54091	6	1.0	79.63645586005529	33.42219592986457	0.0	173.0	173	1.6838349826466035	1		32425.9818181818	32559.0	21740.0	42684.0	3.0318293E7	3702.3295812721544	-0.9811516649725629	-911.8243924391012	0.008522370954898155	-0.018910819733082902	1.8759943561006518	1.5457066584448895	-1.4690877032405247	1.2136807109235457	8.907358432302658	11.905165587946964	0.7897468675797835	0.9384076114171255
ID43858	43858	6	1.0	79.63928149494008	33.40530572258379	0.0	93.0	93	1.6684901465508817	1		32412.668117519006	32582.0	21782.0	42505.0	2.9787242E7	3694.6047789341033	-0.981132986142721	-912.4340821278414	0.011095789413897082	0.0049815994394032	1.8245715620898466	1.5376764530983027	-1.4105137656960585	1.186577032127579	8.745752142709117	12.585724719421442	0.6938260032130957	0.9325899645210337
ID64338	64338	6	1.0	79.60710392531047	33.39311994431503	0.0	249.0	249	1.670755578886272	1		32530.755146262185	32697.0	21522.0	42464.0	3.0025887E7	3700.316640121717	-0.9811250309310957	-913.9519397948571	-0.003985715107312477	-0.010407801021717874	1.8671825268344022	1.5246052602058828	1.7291654884986034	1.2246989929591727	8.76951777353169	13.027364220685405	0.6493404623455451	0.9327603640040426
ID45396	45396	6	1.0	79.55848577331022	33.409165051526415	0.0	105.0	105	1.6945829746421834	1		32384.61514195579	32487.0	21701.0	42328.0	3.0797769E7	3620.8067549914235	-0.9811596219725327	-931.5656018026855	0.015264641062459774	-0.004397751574961711	1.8597069586692325	1.5798337934726916	-1.3365186390574564	1.1771535501727313	9.021433460251044	13.195701939694272	0.6510591092617388	0.9129389129389113
ID62292	62292	6	1.0	79.66320537093361	33.44989046124762	0.0	233.0	233	1.6968135705460887	1		32322.879873551137	32476.0	21613.0	42250.0	3.0674413E7	3638.5833599645553	-0.9811360530083717	-924.0689595799653	0.024084374708916317	0.005464758026753467	1.8647855993783633	1.5597200416688808	-1.4796742475619016	1.1955899453488243	9.045199091073608	13.341972229245195	0.6385397380256863	0.9193236714975836
ID56149	56149	6	1.0	79.60339122030868	33.40233354813548	0.0	188.0	188	1.701265988513793	1		32398.69769874477	32518.0	21703.0	42368.0	3.0973155E7	3638.9518584188477	-0.9811408445106446	-926.382523965548	0.002039521986223712	0.0010164671784294319	1.8737511260584925	1.5574707771269387	-1.4317862706603446	1.203073055094488	9.092730352718778	14.013195416420164	0.5818751623019167	0.9096528768426042
ID35671	35671	6	1.0	79.50035582999806	33.33505294347852	0.0	26.0	26	1.6693966883980191	1		32379.154515778042	32525.0	21601.0	42391.0	2.9756443E7	3679.798280569862	-0.9812401003762371	-920.4840461321053	0.009803690706821381	-0.012313072728478256	1.837931734932897	1.5373944077539705	1.7577032054541117	1.1954848577978057	8.755258395038155	12.931045531334268	0.6579782686660627	0.9187032418952605
ID51031	51031	6	1.0	79.62263774941695	33.5091857497557	0.0	150.0	150	1.6666755835925628	1		32267.533769063175	32491.0	21546.0	41902.0	2.9621596E7	3635.0281125325614	-0.9812382812261643	-928.5169927237006	0.04696343632815316	-0.01956988380646802	1.8163025283546528	1.6042972810888492	2.0449662481242132	1.1321483553982676	8.726739638051066	14.134708906439148	0.5488935723200606	0.8964843749999982
ID59223	59223	6	1.0	79.66559625192674	33.40891733640512	0.0	210.0	210	1.6950293286535163	1		32297.082278481	32432.0	21581.0	42218.0	3.0617634E7	3635.5679330702387	-0.981192155713818	-926.9068003350201	0.01447465153255553	-0.009739892030940061	1.864936350849093	1.5608330704958626	1.6581635757757327	1.194833955085677	9.026186586415546	12.896949291741771	0.6819306118229318	0.9317958783120696
ID57689	57689	6	1.0	79.68198306456932	33.38626592569438	0.0	199.0	199	1.6959216842450247	1		32336.908517350115	32447.0	21764.0	42347.0	3.07524E7	3643.85774189952	-0.9811825573912524	-925.4571158310981	0.021996591881556723	-0.004102231690303473	1.8611401685238795	1.570388827277724	-1.3845197961894535	1.1851460836932814	9.035692838744584	13.063247978986155	0.6653788326779462	0.9135031234983156
ID51546	51546	6	1.0	79.57205906730265	33.429451374018214	0.0	154.0	154	1.700376437609309	1		32349.676778242643	32445.0	21821.0	42309.0	3.0926291E7	3633.2097933128757	-0.9811589399338135	-927.3496160300505	0.016934632199644625	0.01347512657853053	1.872720761255565	1.549149720226118	-1.4019308769380758	1.2088700897045752	9.083224100389744	12.94145068104214	0.6815284187444854	0.928571428571427
ID46434	46434	6	1.0	79.54702195599744	33.384717589359816	0.0	113.0	113	1.6788858243643614	1		32405.881720430098	32587.0	21712.0	42251.0	3.013747E7	3649.8188446115296	-0.9811763563246609	-925.6054650032771	0.014712326129703709	0.008457373519879019	1.8369860800390538	1.5613586551359244	-1.4578661041723286	1.17653050053329	8.855074044492985	12.257711987428834	0.740599194786035	0.9418604651162775
ID35171	35171	6	1.0	79.52364992603019	33.34410522348209	0.0	22.0	22	1.6703027382277624	1		32373.338394793933	32554.0	21668.0	42164.0	2.9848218E7	3668.155573000089	-0.9811919393158413	-920.8304887009385	0.022186563511155825	-0.01007230028064737	1.8323835553041994	1.5383981611013546	-1.315889939997855	1.1910983785838496	8.764764647367187	13.328050530407898	0.6200359369131715	0.9142290530490815
ID34660	34660	6	1.0	79.54646513073214	33.344951037966915	0.0	18.0	18	1.667583111883932	1		32396.241042345282	32615.0	21676.0	42176.0	2.9836938E7	3669.461302794322	-0.9809871030265457	-911.0397118927763	0.0606076367856772	-0.033383365794642676	1.8215047782580465	1.5797661023660017	1.977014347535987	1.1530218147673854	8.736245890380099	12.626425818992324	0.6886108321496307	0.9171656686626741
ID45924	45924	6	1.0	79.56902376462915	33.39193182595163	0.0	109.0	109	1.667129409491672	1		32414.563318777262	32582.0	21453.0	42825.0	2.969174E7	3693.4401206663815	-0.9811981114506598	-915.9976048260191	0.016481202604187097	-0.012105002050432067	1.84216031178282	1.5188305723434883	-1.3807875693989702	1.2128807158131194	8.731492764215574	12.883861885815957	0.6610072780591406	0.9315415821500994
ID50532	50532	6	1.0	79.60278966134615	33.40471359445925	0.0	146.0	146	1.690560485315787	1		32382.793868921755	32487.0	21613.0	42084.0	3.0634123E7	3640.266724457135	-0.9811455777393618	-925.8301650347388	0.03179987616402583	0.013186801666128503	1.8468198154256028	1.5658607985943314	1.7071733276059342	1.179427837444738	8.97865532477039	13.127579713135184	0.6547143138731621	0.9237163814180914
ID39270	39270	6	1.0	79.49693948045017	33.387432219998516	0.0	56.0	56	1.677984409091667	1		32485.460129310377	32614.0	21527.0	42279.0	3.0146507E7	3677.6200391924212	-0.9811970654984703	-921.8977785548028	0.003255554859822337	-0.010467077125182241	1.8590983955174019	1.5361255480142548	1.753425186012576	1.2102515955942879	8.845567792163946	13.629233904783025	0.5984015218830246	0.917200591424347
ID34152	34152	6	1.0	79.5590166416006	33.33914213163904	0.0	14.0	14	1.6725657154723048	1		32405.476138828664	32546.0	21495.0	42366.0	2.9877849E7	3689.0862552199615	-0.9811041165616365	-912.1735808167906	0.02161331511763394	0.020723601419912745	1.816865471134875	1.5522181589449988	1.6715528395920025	1.170496209353555	8.788530278189766	12.975704662317787	0.6559401474894281	0.9385786802030441
ID52585	52585	6	1.0	79.50921464286786	33.39920768343232	0.0	162.0	162	1.698595938233442	1		32377.650210084015	32466.0	21884.0	42472.0	3.0823523E7	3627.1054219407065	-0.9811796446855083	-930.756023583987	0.021552734281801978	-0.007960330046533137	1.8750705534561838	1.5675625165901077	-1.3901310837092673	1.1961695521624192	9.06421159573168	13.016990824401033	0.6722312563886034	0.9261777561923247
ID50026	50026	6	1.0	79.57652016478805	33.387087423250875	0.0	142.0	142	1.682936218247025	1		32400.89197860961	32551.0	21858.0	42372.0	3.0294834E7	3639.1047273155373	-0.981150109041779	-926.870419369839	0.025128647300126636	0.0017188015008935025	1.8265261848687557	1.5619497422938404	1.8872046150570714	1.169388575964272	8.897852179973626	14.012327720916138	0.5694747576329047	0.9113924050632893
ID37739	37739	6	1.0	79.55483809765067	33.34739301882049	0.0	43.0	43	1.6761801242590053	1		32442.31324004305	32595.0	21495.0	42321.0	3.0138909E7	3688.991289600599	-0.9810958271470932	-912.8258453000082	0.018123505249860113	0.002874930607754051	1.842316158328746	1.5326635215876856	-1.3980797141680161	1.202035627767986	8.826555287505887	13.055186720142718	0.6507811044206361	0.923880597014924
ID49519	49519	6	1.0	79.54586719345761	33.38844192502525	0.0	138.0	138	1.6802370405383098	1		32477.416934619527	32605.0	21737.0	42633.0	3.030143E7	3672.804910520424	-0.9811331116071422	-919.6895847206883	0.016885351829136863	0.008089878122945973	1.8690142585881973	1.5303520814326426	-1.290110105401433	1.2212969036762542	8.869333422986546	12.891801176194463	0.6706155934191446	0.9334667333666825
ID52079	52079	6	1.0	79.50114748320983	33.42721553170584	0.0	158.0	158	1.6923494387108502	1		32319.833157339002	32446.0	21770.0	42292.0	3.0606882E7	3630.394359099034	-0.9812004662965492	-929.3000718104357	0.007643727201027776	-0.010497427202698091	1.856773390962299	1.5670730543104687	-1.428918307390529	1.184867154632623	8.997667829428465	13.706591171349295	0.6018397961680331	0.9031488549618308
ID43378	43378	6	1.0	79.59128382697916	33.37325248308738	0.0	89.0	89	1.6815871709614898	1		32409.482832618036	32563.0	21585.0	42539.0	3.0205638E7	3636.8536567547208	-0.9811917003560725	-929.7808596108225	0.022611410635735716	-0.006758708412432546	1.8437727100285914	1.5640403751397036	-1.3039423108902362	1.1788523744880317	8.88359280148008	12.998575801960794	0.660704044371812	0.9166257969592917
ID62834	62834	6	1.0	79.63377438279731	33.44881393790537	0.0	237.0	237	1.6865284020956046	1		32309.64674493063	32449.0	21674.0	42613.0	3.0274139E7	3640.787213245069	-0.9812236839190611	-927.5226906344701	0.028619420055798345	-0.013657517042963531	1.853532733750143	1.56503414549059	-1.2420313042021354	1.1843401238821647	8.935877189289755	13.019939551118494	0.6624134158495429	0.9193154034229811
ID63858	63858	6	1.0	79.5975818531322	33.415759484267376	0.0	245.0	245	1.6752772531327604	1		32495.329004329018	32678.0	21523.0	42894.0	3.0025684E7	3690.8543705778084	-0.9811870079961424	-918.3705374941355	0.0019151834434680817	-0.013603422851206318	1.8708539813388188	1.5407179205668589	1.7058866075191714	1.2142741746331456	8.817049035176858	12.936071195196774	0.6621072233711532	0.9302908726178521
ID33654	33654	6	1.0	79.56579334896104	33.30960354279212	0.0	10.0	10	1.6775335198160037	1		32438.233836206877	32594.0	21658.0	42392.0	3.0102681E7	3694.595201153397	-0.9811695881285676	-914.9652357200993	0.0058543786805318205	0.01639363201197524	1.8254323749571204	1.537604795045474	1.6657310337118492	1.1871921711216658	8.840814665999444	13.092632213802279	0.6481092410586737	0.920792079207919
ID40824	40824	6	1.0	79.58912829676697	33.462645796885326	0.0	69.0	69	1.686079797645031	1		32319.607028753995	32481.0	21593.0	41914.0	3.0348111E7	3618.4983373600144	-0.9811934909377897	-931.9962410720094	0.006768806614116776	-0.004423816963226647	1.8864660679267946	1.5360627363850594	-1.3847577941284186	1.2281178517267906	8.931124063125239	12.842709493047021	0.6804601064082981	0.9242498770290197
ID63353	63353	6	1.0	79.60005910200812	33.411208122078314	0.0	241.0	241	1.6725657154723044	1		32436.07251082248	32600.0	21591.0	42379.0	2.9970931E7	3684.2227518289405	-0.9811637166806598	-917.1885905353756	0.01886668221794132	-0.022112677275381513	1.8850186009147294	1.5444404455948986	1.730995454706521	1.2205188010267658	8.78853027818976	12.707535984065252	0.6839170345270985	0.9194430631526586
ID54650	54650	6	1.0	79.64010212699101	33.43477217125126	0.0	177.0	177	1.6869768872523405	1		32351.388711395073	32531.0	21858.0	42143.0	3.0377954E7	3672.7718454748783	-0.9812698132153586	-922.9438993339363	0.01322373868380952	-0.008404928671160255	1.8504790708083076	1.5562821566439662	1.7482203836820835	1.189038287760595	8.940630315454266	13.253383680260493	0.6396235715652545	0.9180087847730584
ID40315	40315	6	1.0	79.56378517482867	33.448349921834	0.0	65.0	65	1.6811372479645506	1		32427.87379679143	32584.0	21536.0	42322.0	3.0320062E7	3636.876343308669	-0.9811239093389721	-926.8975614994382	0.010599421146898087	-0.016360204766510206	1.8468214318181395	1.5444982661143198	1.8069591956822522	1.1957419909990643	8.878839675315565	13.486638901322186	0.6134209705757466	0.9143416544297582
ID42876	42876	6	1.0	79.55881684220378	33.37431417535767	0.0	85.0	85	1.6680366908701199	1		32447.293159609108	32553.0	21474.0	42595.0	2.9883957E7	3671.016374906763	-0.9811594932982607	-920.5962006294238	0.024930253184344303	-0.020401806233031974	1.8473303147001308	1.5481225384788293	-1.3148318529183136	1.1932713779332353	8.740999016544604	12.206978011676416	0.7371478629664693	0.9311392405063272
ID67965	67965	6	1.0	79.53988016248258	33.39091246735014	0.0	278.0	278	1.6999314875983913	1		32369.895287958156	32479.0	21370.0	42563.0	3.091325E7	3621.1227479168538	-0.9812524890038923	-935.7615534756064	0.011841196752602704	-0.008781814925436431	1.875283383647488	1.562430117427655	-1.4055581281569207	1.2002350458623434	9.078470974225226	12.420306267406884	0.7395336897984267	0.929892891918207
ID33149	33149	6	1.0	79.53431741433734	33.30769450456745	0.0	6.0	6	1.667583111883932	1		32417.84313725489	32607.0	21774.0	42530.0	2.975958E7	3694.222097045993	-0.981172882973938	-914.6455489322296	0.009629534639172066	-0.022887079681006738	1.8323698639147323	1.5622633002940158	1.698948820628321	1.172894392110397	8.736245890380099	12.774127290242404	0.6727787014603501	0.9344178952719866
ID49021	49021	6	1.0	79.55708026536205	33.39128988046578	0.0	134.0	134	1.6892175269531804	1		32486.65323435846	32620.0	21710.0	42753.0	3.0634914E7	3655.690074821763	-0.9811302469322193	-924.1150570194932	-6.031836197073639E-5	0.02033324696769685	1.8518374792609824	1.5378545231177974	-1.3446616913701481	1.204169478597121	8.96439594627685	13.427935841285807	0.6247587963296541	0.9186556259132962
ID37247	37247	6	1.0	79.59490814609941	33.346603015440685	0.0	39.0	39	1.6820369736098881	1		32416.49572649577	32564.0	21554.0	42527.0	3.034184E7	3677.0616977953296	-0.9811664999634597	-918.5584955197216	0.018987251529826908	-0.015979037393713588	1.8704936040664042	1.5472504514273282	1.8459701821109271	1.2089145634702425	8.888345927644597	12.887435647933247	0.6725085239161509	0.9326683291770561
ID56704	56704	6	1.0	79.59744430566025	33.39070827884324	0.0	192.0	192	1.6999314875983917	1		32360.45597484274	32492.0	21839.0	42385.0	3.0871875E7	3628.2136679653026	-0.9811507652885116	-928.525419653448	0.00573610337985183	0.0019709191907592884	1.910861761420284	1.553855256331467	-1.329537129930645	1.229755315776118	9.078470974225233	13.033326595781551	0.6716020561209026	0.9294403892944029
ID53125	53125	6	1.0	79.53235653387766	33.386898487581	0.0	166.0	166	1.6959216842450253	1		32419.979936642045	32550.0	21793.0	42582.0	3.0701721E7	3652.8767942272866	-0.9810684794702521	-919.8595866174156	0.0014884214422203033	0.030187140148726924	1.8364959420726843	1.5695204564915644	-1.4436076010517547	1.1701000356363018	9.035692838744591	12.370262737272201	0.7420163506289029	0.9396935244686098
ID58245	58245	6	1.0	79.70202597971725	33.40350409193038	0.0	203.0	203	1.6730179436042598	1		32307.916666666664	32458.0	21309.0	42511.0	2.9852515E7	3670.1148028166645	-0.9811160579835854	-914.717580091227	0.005832418662852593	0.019142881154082376	1.8064131686196148	1.527990146076373	-1.3534058266015165	1.182215195077132	8.793283404354279	13.841646867169588	0.5767470797187605	0.9149357072205722
ID66438	66438	6	1.0	79.58039024022843	33.42961968090209	0.0	266.0	266	1.7008212712173405	1		32328.07628004181	32443.0	21407.0	42245.0	3.0937969E7	3624.3728866634465	-0.9811685400225058	-929.4726349718057	-7.498558187787896E-4	-0.018311744867541512	1.8871627935636182	1.567375133822697	1.6141628366818912	1.2040275189009702	9.087977226554266	12.878064954341642	0.6886140374543954	0.9313200194836808
ID32649	32649	6	1.0	79.51025387021082	33.26371938964071	0.0	2.0	2	1.6838349826466044	1		32252.060962566884	32363.0	21561.0	42154.0	3.0155677E7	3647.3438288589628	-0.9811723089421569	-921.6350479057426	0.015532414921080881	0.0018802140716144516	1.823532701466489	1.5715584309002026	1.6529524905274402	1.1603340134301932	8.907358432302667	12.404087245670397	0.7274935852360254	0.9318746892093468
ID59787	59787	6	1.0	79.66230242529807	33.37730475538631	0.0	214.0	214	1.6842841849975705	1		32479.80364806869	32639.0	21698.0	42519.0	3.0271177E7	3690.3938916138172	-0.981193407699239	-918.36469553267	0.010936942079604063	-0.002134110134490696	1.8561766102896482	1.5435429520947452	-1.3168981258401118	1.202542895078253	8.912111558467169	12.796219414211802	0.6839543589885361	0.9227362204724401
ID41869	41869	6	1.0	79.55228629615445	33.42288790082356	0.0	77.0	77	1.696367686010591	1		32348.797693920355	32498.0	21418.0	42129.0	3.0860753E7	3609.3155170373616	-0.9811708375930792	-934.0646173474272	0.018542103079631878	0.0021682458035155914	1.8659526119700949	1.5848828983396068	-1.3919630259889342	1.1773441520032484	9.040445964909104	12.786999537852601	0.6948041756209572	0.9309838472834058
ID68494	68494	6	1.0	79.53720948557594	33.444631674286924	0.0	282.0	282	1.713229720143159	1		32316.12099276112	32403.0	21622.0	42598.0	3.1249689E7	3590.1032207234816	-0.9812046191774556	-939.8331083393025	0.0205328852279448	0.01337935124088841	1.9104302439386807	1.5848878631342738	-1.4057243392906025	1.205404046795219	9.221064759160704	12.82570915824503	0.7044142958262558	0.9251311397234131
ID38800	38800	6	1.0	79.495001071473	33.44802476405074	0.0	52.0	52	1.684284184997571	1		32474.322305229467	32613.0	21544.0	42206.0	3.042844E7	3651.672358165908	-0.9810614455187708	-921.3564266596742	0.01807497555712706	-0.017596969927507502	1.8634231629606635	1.5547312083099085	-1.3018448706952803	1.1985500471083503	8.912111558467174	13.900696147912907	0.5795853209235176	0.907111756168358
ID55184	55184	6	1.0	79.66014466001589	33.45528121150959	0.0	181.0	181	1.686976887252341	1		32411.074626865648	32569.0	21507.0	42414.0	3.0401588E7	3671.1995435200256	-0.9811516975494424	-919.135104201827	0.034189635488869705	-0.011335361310725819	1.8846242691252533	1.5578501970413026	-1.1767176186491644	1.2097596243236777	8.94063031545427	12.924323095378135	0.6726085581128557	0.9162201656112983
ID42385	42385	6	1.0	79.57376515319413	33.401431118703286	0.0	81.0	81	1.67301794360426	1		32426.37500000002	32607.0	21375.0	42364.0	3.0091676E7	3661.4217821167254	-0.9811013818976043	-919.5227403443282	0.0038535142756199923	-0.0010377503555857176	1.8420947616204126	1.522667620528555	-1.371785886780512	1.2097812659738418	8.793283404354282	13.054146652598767	0.64843128458847	0.9203980099502468
ID48529	48529	6	1.0	79.5578976768756	33.44182306214001	0.0	130.0	130	1.6887696368413823	1		32419.5414012739	32561.0	21529.0	42070.0	3.0539208E7	3621.970426192034	-0.9812396638892872	-936.3246199129383	0.01775160687215184	-0.010584287209895377	1.8544409880190897	1.5583221806133774	-1.4583661906741627	1.190024124080141	8.959642820112334	12.635961401090874	0.7051540092573741	0.9331683168316813
ID69010	69010	6	1.0	79.57246237920714	33.49156199745399	0.0	286.0	286	1.695475565156878	1		32308.013655462168	32482.0	21515.0	42385.0	3.0757229E7	3616.414718504656	-0.9811170692176698	-928.3536636658316	0.0011705617577272042	0.021573594552377326	1.9044458773379058	1.5415481277112006	-1.4084573654746988	1.235411235694285	9.030939712580063	12.92964138106208	0.6788437882645798	0.9290953545232253
ID65940	65940	6	1.0	79.62533036677314	33.42001058408701	0.0	262.0	262	1.7070367703431546	1		32371.85580912864	32485.0	21469.0	42126.0	3.1206469E7	3616.668718284368	-0.9810761932654087	-928.0750477492819	0.02637234785077841	0.003035924333281104	1.9054121693422144	1.5604937943681703	-1.403133645617089	1.2210315582278226	9.154520992857483	13.138441169789148	0.6664350154247404	0.9232981783317346
ID41366	41366	6	1.0	79.56231429183545	33.42427876979777	0.0	73.0	73	1.7065935568421506	1		32344.72020725389	32462.0	21562.0	42524.0	3.1212655E7	3604.392603462069	-0.9811460932974874	-933.9715125022095	0.0033310515213749916	0.02374898500160333	1.9313067679160414	1.542235766346005	-1.361116163732183	1.2522772523243033	9.149767866692965	13.081007455010603	0.6719509211964028	0.9353741496598622
ID66966	66966	6	1.0	79.53524016082042	33.41846427652913	0.0	270.0	270	1.7021550745366012	1		32359.997912317318	32461.0	21615.0	42188.0	3.1000878E7	3618.09076874295	-0.9811494003752003	-931.0414065957594	0.004229404191006241	0.01743894987324857	1.8631308902058141	1.5985896519414136	1.7513277519452384	1.1654841428149665	9.102236605047812	12.811462465843062	0.6968841184690246	0.9355153883732285
ID67481	67481	6	1.0	79.50871507350061	33.37008356760379	0.0	274.0	274	1.6968135705460894	1		32364.571428571413	32488.0	21215.0	42427.0	3.0811072E7	3629.1270332248982	-0.9811345388158135	-927.5959071468059	0.0385784711241723	-0.005560465362469043	1.882090582027145	1.5560399588220295	1.7513243983211688	1.2095387212626247	9.045199091073613	13.612213788551335	0.6134377125272845	0.9264849074975661
ID36764	36764	6	1.0	79.55904678302127	33.28827524183539	0.0	35.0	35	1.6910079010931904	1		32344.186046511644	32494.0	21659.0	42734.0	3.05976E7	3627.58654464577	-0.9811155756791063	-926.4561315701428	0.006564872891001893	0.02663244021302835	1.8256986274097633	1.550648604169165	-1.4660061964971338	1.1773774035594413	8.983408450934919	13.843097888871107	0.5890937708157059	0.9090909090909072
ID60318	60318	6	1.0	79.65851624308071	33.37761592041494	0.0	218.0	218	1.6905604853157867	1		32484.247881355943	32610.0	21793.0	42654.0	3.066513E7	3654.7115125076784	-0.9811610663745756	-925.8352262128988	0.019626576173653276	0.015079562244286639	1.8864735794048633	1.5404226246053836	-1.3557967766648467	1.224646762045662	8.978655324770388	12.99070258477274	0.6685838537292126	0.9246206558981879
ID58783	58783	6	1.0	79.67987900764676	33.4182990728211	0.0	207.0	207	1.70082127121734	1		32296.65794979079	32486.0	21481.0	42484.0	3.0875605E7	3604.990694725461	-0.9811534975511208	-932.8023309658093	-0.001756758504279936	-0.0075541119688775325	1.8427377056114487	1.5526288417207628	-1.373931357067578	1.186850106152325	9.087977226554262	14.095310522073964	0.5748146103863613	0.9152704643370018
ID69534	69534	6	1.0	79.54185195166805	33.52213332724011	0.0	290.0	290	1.7065935568421506	1		32324.52910602912	32448.0	21667.0	42463.0	3.1096197E7	3618.9207452988594	-0.9811842376968014	-931.5622373252479	0.019363069112863354	-0.0046171321244182556	1.8767677193408816	1.5709414946379636	-1.4174242345226304	1.1946770301419776	9.149767866692965	12.822322406422602	0.699337078135142	0.9268175252768392
ID48042	48042	6	1.0	79.60637956869316	33.44569809279108	0.0	126.0	126	1.6761801242590058	1		32435.3157327586	32610.0	21550.0	42388.0	3.0099973E7	3680.254822167137	-0.981140561537635	-917.0071203285952	0.009074007108663925	0.01939847834399403	1.8485519818015246	1.5197146314255277	-1.5256459946052758	1.2163809859931005	8.82655528750589	12.404042468384453	0.7208993283967284	0.9364599092284402
ID61354	61354	6	1.0	79.67121853632007	33.423764732709	0.0	226.0	226	1.6865284020956046	1		32445.873404255308	32535.0	21430.0	42700.0	3.0499121E7	3673.501015415815	-0.9811273852606966	-918.338145652477	0.012914935770717157	-0.025394794006970946	1.8657741329294388	1.5258616979228783	-1.310145108516117	1.2227675256999215	8.935877189289755	12.973140213367866	0.6672012196232543	0.9251968503937007
ID55726	55726	6	1.0	79.67075816731486	33.38278275181267	0.0	185.0	185	1.6883216279100761	1		32408.859872611494	32525.0	21605.0	42693.0	3.0529146E7	3674.1519257567697	-0.9811687343902278	-919.1805583483576	0.02374599108977988	0.002091809043104477	1.8685247021135496	1.530164190256154	-1.30315038063571	1.221126931352872	8.954889693947816	14.343263165261936	0.5469834310060518	0.8971428571428547
ID53679	53679	6	1.0	79.61044784252425	33.40702009446009	0.0	170.0	170	1.698150521695502	1		32391.538865546227	32496.0	21409.0	42305.0	3.0836745E7	3650.9919727998563	-0.9811650732943632	-924.3338216011649	0.015546779732862157	-0.01997165310498369	1.8554150338757116	1.5689255111250593	-1.414588449362227	1.1826023738661842	9.059458469567172	13.173579057727515	0.6560010556980779	0.918111753371868
ID60850	60850	6	1.0	79.60588022713966	33.35572329191103	0.0	222.0	222	1.673470049528903	1		32461.04442036841	32601.0	21376.0	42660.0	2.9961544E7	3692.7532473409387	-0.9810605365494891	-910.689503403543	0.016033640058595963	-2.3496043036401413E-4	1.8486556213871488	1.555561695677219	1.7331035471864604	1.1884167799479857	8.798036530518791	13.31127346141256	0.6239595180008187	0.9222720478325841
ID65458	65458	6	1.0	79.6618245337295	33.475961006584825	0.0	258.0	258	1.6811372479645506	1		32416.586909871257	32582.0	21658.0	42242.0	3.0212259E7	3686.732136070744	-0.9811919484979306	-917.4150667707946	0.02812163953783484	-2.341134630903598E-4	1.8488008215897138	1.5856847963816754	-1.3427881141555482	1.1659321107249276	8.878839675315565	12.811995713263222	0.6797238501076174	0.9247524752475232
ID70581	70581	6	1.0	79.55089603487313	33.45114322702513	0.0	298.0	298	1.672565715472304	1		32501.062906724495	32669.0	21624.0	42451.0	2.996598E7	3698.7508529583256	-0.9812533237266828	-919.8761154827121	0.019713672065916364	-0.001349517704230922	1.8916193913944308	1.5089946861558174	-1.2831672614651608	1.2535626591325875	8.788530278189757	13.54209206605134	0.6022191939740025	0.9054848188050914
ID39862	39862	6	1.0	79.55072029246767	33.41547309500602	0.0	61.0	61	1.6788858243643616	1		32573.76072961377	32725.0	21435.0	42480.0	3.0358745E7	3688.006572773322	-0.9811810149634301	-920.9989830642234	0.016308097383730662	-0.008816927041168774	1.8672565432580808	1.5335437112324184	-1.2968778185354957	1.2176089468995162	8.855074044492987	12.852368497363567	0.6736521855932083	0.9259443339960225
ID36280	36280	6	1.0	79.50693811797699	33.33817030014167	0.0	31.0	31	1.67301794360426	1		32349.669197396994	32548.0	21518.0	42622.0	2.9826395E7	3651.6764790443976	-0.9812226029630865	-925.848015610304	0.01910227014082561	-0.009067409428706815	1.8239871651757629	1.5543663015306999	-1.3067715723725564	1.173460312012392	8.793283404354282	13.281401424346107	0.626430836543113	0.9059745347698318
ID47544	47544	6	1.0	79.63514624179525	33.45931626093	0.0	122.0	122	1.6730179436042598	1		32442.74378378381	32566.0	21638.0	42443.0	3.0009538E7	3675.313744341718	-0.981205073652643	-921.6633344231362	0.011464966267483558	-0.02147136930642527	1.833237667893723	1.5282608130863282	-1.4107890614842165	1.1995581200511796	8.793283404354279	12.95861497971317	0.6580270722916183	0.9296482412060288
ID44476	44476	6	1.0	79.63404124617198	33.399485453904695	0.0	98.0	98	1.7154360696989066	1		32354.84140061789	32456.0	21400.0	42326.0	3.1416551E7	3606.9548066037864	-0.9811516136009829	-933.8787990541366	0.007512049632455103	0.0069143838532227135	1.8749467329169798	1.564308328317881	-1.3187048398256576	1.1985787577651856	9.244830389983294	13.159421595182694	0.6708651164709512	0.9333013435700571
ID70077	70077	6	1.0	79.57912181740751	33.44334030370548	0.0	294.0	294	1.688769636841382	1		32391.134249471517	32497.0	21567.0	42418.0	3.0642013E7	3660.0151732923878	-0.9811688682071478	-922.2328822285698	-0.003975569851353098	0.024742061373510277	1.888173404844828	1.5321720239887984	-1.374736272111079	1.2323507904348947	8.95964282011233	12.64285028410969	0.7043857647676073	0.9322453016815022
ID38333	38333	6	1.0	79.52708416750997	33.39726290997885	0.0	48.0	48	1.6824866560062675	1		32491.789304812795	32629.0	21813.0	42559.0	3.0379823E7	3660.7349482503632	-0.9812174702867569	-927.3560853859099	0.008989489320801998	-0.009186860407708322	1.876364516591457	1.5602556623018684	1.703672084818385	1.2026006775218034	8.893099053809104	12.76385298828128	0.6859609715873342	0.9257793171697173
ID44990	44990	6	1.0	79.54520648514438	33.431162680372495	0.0	102.0	102	1.68966529833996	1		32353.565495207684	32503.0	21715.0	42179.0	3.0379998E7	3638.4745284473215	-0.9812090950287988	-928.6384771983363	0.033922669222291965	-0.010096586085820076	1.8033737109895631	1.6119356270661973	-1.3730095679825483	1.1187628592041188	8.969149072441375	13.42368922930923	0.6254856172564283	0.9240940254652291
ID64961	64961	6	1.0	79.62922530893972	33.437868735536235	0.0	254.0	254	1.6766313774975645	1		32438.48814655171	32588.0	21495.0	42420.0	3.0102917E7	3706.0569319155584	-0.9811167864240771	-909.543166183653	0.010774811735142853	0.0024044054702997107	1.8411214562240918	1.545552763363181	1.6580093669138272	1.1912381769599003	8.831308413670408	12.702522611044731	0.6877885831295543	0.9465104431991838
ID57282	57282	6	1.0	79.64088104838069	33.379139417334606	0.0	196.0	196	1.6901129510960822	1		32384.521739130436	32539.0	21739.0	42563.0	3.0538604E7	3658.623878016185	-0.9811731714293324	-922.6101229064794	0.015229949208458281	-0.011725002066072231	1.8535509333384161	1.5698870601474841	1.8196974569822215	1.1806906244352908	8.973902198605884	13.539653068148766	0.6151430524091671	0.9263984298331692
ID61895	61895	6	1.0	79.68611356271755	33.42018950067133	0.0	230.0	230	1.6869768872523399	1		32353.365568544115	32528.0	21610.0	42180.0	3.0444517E7	3629.225664179153	-0.9811564824434017	-928.3500993217563	-5.56951097114646E-4	-0.012163519783596213	1.8724891354017554	1.5559325844264937	-1.4139086003680876	1.203451328254008	8.940630315454259	12.613191186756575	0.7062005384319644	0.9367529880478068
ID64458	64458	6	1.0	79.58426880505591	33.380233232877025	0.0	250.0	250	1.6603089960201336	1		32537.80722891568	32694.0	21501.0	42770.0	2.9707018E7	3722.9307487151004	-0.9810747088262919	-906.1348417650041	0.004887651735271308	0.0010188319203542195	1.8518556984416013	1.5342043437546258	-1.3753722094366332	1.2070463142540673	8.660195871747824	13.23665842578682	0.6211276388812	0.9229989868287725
ID47051	47051	6	1.0	79.59989611461913	33.38133469174878	0.0	118.0	118	1.6919023776969173	1		32404.7317845829	32499.0	21481.0	42312.0	3.0687281E7	3660.1315581713548	-0.9811635678254566	-922.3261003954816	0.0042078512584948725	-0.015142287027794278	1.9034320984032815	1.5430743877466786	1.754296589979758	1.2335322998801284	8.99291470326394	12.9041857165473	0.6786551180760674	0.9283611383709508
ID35789	35789	6	1.0	79.50543006305934	33.33543949225915	0.0	27.0	27	1.6607645616744815	1		32340.364434687122	32541.0	21745.0	42667.0	2.9462072E7	3680.8680511393723	-0.9811661406520726	-915.4357855783197	0.024073680307807408	-0.005731463200167904	1.8078266471455726	1.5613268334869308	-1.427617057076596	1.1578784200538785	8.664948997912353	12.794450665624558	0.6651698973561652	0.9221041982802212
ID43981	43981	6	1.0	79.62494947318505	33.408669301888274	0.0	94.0	94	1.6896652983399587	1		32436.972428419896	32596.0	21794.0	42400.0	3.0588065E7	3634.0202284068837	-0.9811643493815853	-929.9168142908106	0.011530618806788549	0.016463851293210263	1.8637460756653303	1.5480669418663093	-1.4185899812930514	1.2039182707554277	8.969149072441363	12.734331344801479	0.6950384239734685	0.9323122529644255
ID51161	51161	6	1.0	79.61639140265669	33.60286480952579	0.0	151.0	151	1.6779844090916691	1		32269.46244635194	32375.0	21476.0	41949.0	3.0075139E7	3657.742008263823	-0.9812570670716322	-923.748833422781	0.014307546845299774	-0.03394043210259749	1.7602069679037906	1.6358006440836175	0.8826245078289672	1.0760522526202245	8.845567792163969	12.194859836284115	0.7474496678012762	0.9394245330641074
ID45530	45530	6	1.0	79.57252250959172	33.400285526248176	0.0	106.0	106	1.6779844090916678	1		32355.65446716898	32547.0	21398.0	42249.0	3.0058403E7	3662.215349960598	-0.9811356965846927	-919.0192530341441	0.02191721531600498	4.242065851611076E-5	1.8613209453930923	1.5297265713857717	1.8654057838952636	1.216767087798528	8.845567792163957	13.402919506685022	0.6187807015749661	0.917652859960551
ID54234	54234	6	1.0	79.65941135402188	33.428743456723005	0.0	174.0	174	1.686528402095604	1		32368.664543524388	32528.0	21589.0	42186.0	3.0491282E7	3670.215480126299	-0.9810383211171172	-912.5830526535598	0.014929841104557815	0.003000508436995757	1.8454234940454672	1.5740855549369972	1.760277571292777	1.1723781393313977	8.935877189289748	13.30625210952101	0.6342136137330636	0.917073170731706
ID46556	46556	6	1.0	79.57733021258558	33.39017417668924	0.0	114.0	114	1.6739220333452551	1		32444.640388768876	32604.0	21732.0	42320.0	3.0043737E7	3689.4552178599515	-0.9810996194641929	-912.9632084958896	0.025412476142366434	-5.879884158872821E-4	1.865996149630675	1.5256173938229955	1.7569482396430727	1.2231088588697427	8.802789656683307	12.778879344320936	0.6773991529279333	0.9362992922143564
ID50653	50653	6	1.0	79.61721448775927	33.38572209183172	0.0	147.0	147	1.7052632251678363	1		32372.50469238791	32491.0	21432.0	42227.0	3.1045232E7	3633.538827792842	-0.9811637037151157	-928.1591569310107	0.016825950375784382	-0.005152699909336851	1.870116760299833	1.5734535153165132	-1.3103225380312717	1.1885427450480757	9.13550848819942	13.032688183667936	0.6758877579473547	0.9143672692673618
ID34270	34270	6	1.0	79.53954743340205	33.36042572439753	0.0	15.0	15	1.6703027382277622	1		32387.539130434743	32525.0	21571.0	42392.0	2.9796536E7	3687.6498702273384	-0.9811987499993602	-916.7027386206296	0.009169198297655615	0.0034518592901056954	1.8298946304186083	1.5339404754919432	-1.4511597509219503	1.1929371834534523	8.764764647367182	12.347545683950267	0.7224184675891058	0.9299041855774062
ID39391	39391	6	1.0	79.49086655459067	33.40648892857973	0.0	57.0	57	1.6788858243643618	1		32490.23655913978	32635.0	21957.0	42264.0	3.021592E7	3668.3939047821204	-0.9812013725717124	-924.5681154466339	0.01678077855920104	-0.008132604054593436	1.850095698177783	1.5371558922631923	1.7654165147391232	1.2035836491859273	8.85507404449299	13.013249570351977	0.6570986022377365	0.9264047737444046
ID51679	51679	6	1.0	79.55350806745273	33.42219369153452	0.0	155.0	155	1.7119045454804056	1		32331.797927461143	32439.0	21743.0	42364.0	3.1200185E7	3627.4742258101387	-0.981258770995331	-933.3424105679632	0.02286316547612012	7.096169830243593E-4	1.882815223381846	1.5757656874923764	1.7908954057627158	1.1948573562215956	9.206805380667156	12.951180804199474	0.6897633172587326	0.9371069182389923
ID35296	35296	6	1.0	79.51628659359261	33.344899358649606	0.0	23.0	23	1.6784351772419333	1		32407.68958109561	32557.0	21598.0	42216.0	3.0171559E7	3650.979891341136	-0.9811243156819115	-922.7625460860094	-0.0033786351236994895	-0.005408387895067224	1.816326927397598	1.548215264457365	-1.4890151454071516	1.1731746670474816	8.850320918328478	13.052850586571797	0.6527669373571308	0.9319319319319316
ID46050	46050	6	1.0	79.54641914932442	33.36593394917615	0.0	110.0	110	1.6874252532103577	1		32384.08510638297	32511.0	21727.0	42376.0	3.044104E7	3634.2820308642995	-0.9812208125797258	-931.1785346075598	0.012420893448038964	-0.023934464680042438	1.8510080916512266	1.5600120246633664	1.8167768310040395	1.186534502546962	8.94538344161878	12.626233211686147	0.7051170430412683	0.9289239881539959
ID57827	57827	6	1.0	79.66998941836592	33.37548243495311	0.0	200.0	200	1.6977049882963338	1		32347.140314136115	32455.0	21947.0	42442.0	3.0891519E7	3645.7745702646757	-0.9810531033553739	-918.8201409977901	0.02359263404014104	-0.0038299919456111376	1.8793684850723174	1.5744901124044794	-1.4141091015089455	1.1936362573927146	9.054705343402638	13.1391812647065	0.6590943337091041	0.9333659970602634
ID62435	62435	6	1.0	79.65326840531979	33.447937797580344	0.0	234.0	234	1.699041238002066	1		32357.064008394565	32472.0	21653.0	42488.0	3.0836282E7	3612.6171562369123	-0.981078650377646	-928.8142677348222	0.022505994782448697	0.010961688230144456	1.837035453208263	1.6009385638886604	-1.541601130729682	1.147474047190247	9.068964721896203	12.697828339254876	0.7068197455323695	0.9348358647721701
ID59364	59364	6	1.0	79.65865041693569	33.41639178249441	0.0	211.0	211	1.6739220333452551	1		32360.21018418201	32522.0	21534.0	42676.0	2.9868474E7	3665.5237037863812	-0.9811475068306584	-918.9054125667333	0.006815246619798807	-0.004627768522206572	1.8610122573542023	1.5309211961491143	1.7005769977952494	1.2156159716355097	8.802789656683307	12.68586410711259	0.6873692168470779	0.9283208020050114
ID34789	34789	6	1.0	79.54575060948537	33.35295881437978	0.0	19.0	19	1.6779844090916676	1		32405.298170075355	32603.0	21530.0	42145.0	3.0104522E7	3662.76507991038	-0.9811343104264246	-920.2222540864906	0.0039025465972593798	0.002395317644893462	1.8137023961683665	1.554297572959342	-1.3612741365027987	1.1668952121665637	8.845567792163955	12.808537154833864	0.6775424566470182	0.9295704295704279
ID56293	56293	6	1.0	79.591504505204	33.39228555908662	0.0	189.0	189	1.677082509317244	1		32370.143318965507	32540.0	21688.0	42236.0	3.0039493E7	3682.3795517063136	-0.9811904928446926	-917.1111695959119	-6.345245318054623E-5	0.020637819027264245	1.8567285048675695	1.5323269998395181	-1.3922852467424367	1.21170514195862	8.836061539834919	12.86981191067363	0.6703848579108725	0.9234972677595615
ID49639	49639	6	1.0	79.54240557727711	33.339729961309686	0.0	139.0	139	1.6612200023965147	1		32457.698464912326	32675.0	21792.0	42283.0	2.9601421E7	3706.1762247156416	-0.9810629967761727	-907.417798942308	0.04977895433623342	-0.017986757670251836	1.8327059565790345	1.547354872447236	1.816023812078185	1.184412179269839	8.669702124076869	13.147037124688913	0.6303158985726363	0.914744232698093
ID33769	33769	6	1.0	79.54589402093482	33.332397970031785	0.0	11.0	11	1.6833856604284247	1		32402.605347593526	32553.0	21670.0	42465.0	3.0296436E7	3659.889776627046	-0.9812310113042539	-925.7043690481163	0.02376855557249908	0.0018881917572384375	1.8722706317474556	1.5462421448265293	1.8086315276454057	1.2108521540508799	8.902605306138145	13.39788141328612	0.6232391471512365	0.9127680311890818
ID37865	37865	6	1.0	79.55373842337173	33.387066989702774	0.0	44.0	44	1.6847332675772082	1		32482.528221512242	32593.0	21553.0	42810.0	3.0501094E7	3657.8388203723753	-0.9811399492106936	-923.9391221537142	0.017962416382702698	-0.005394536312506187	1.8498488510678228	1.5425077189388348	-1.421847594348664	1.1992477109550044	8.916864684631694	12.711005989087058	0.6935251157474114	0.9264197530864182
ID43497	43497	6	1.0	79.6094902801318	33.33430949380431	0.0	90.0	90	1.7012659885137926	1		32402.495824634676	32481.0	21698.0	42510.0	3.1041591E7	3598.114088842275	-0.9811253741563595	-936.2238180542771	0.011686593108355533	0.0012744194791065215	1.874487119172015	1.559490288719385	-1.2981982162133208	1.201987042004152	9.092730352718775	12.619355867851324	0.7175130441143094	0.9299951385512862
ID50155	50155	6	1.0	79.57853951998709	33.37781336012585	0.0	143.0	143	1.6680366908701199	1		32408.863685932385	32601.0	21536.0	42245.0	2.9718928E7	3681.5205789025404	-0.9811825126263832	-918.0254758699865	0.01333913038187076	-0.004144981347559099	1.8083120476970895	1.5443563145239076	-1.437176898776291	1.1709163427447467	8.740999016544606	12.77028885666618	0.6735494621249101	0.9264483627204015
ID52206	52206	6	1.0	79.48324545853512	33.44074246243379	0.0	159.0	159	1.6914551985222788	1		32376.9376979937	32509.0	21638.0	42373.0	3.066096E7	3635.7271097569696	-0.981141193305139	-926.5989158717049	0.011906957422074437	-3.8549467131347275E-4	1.8193086596768437	1.5562554479086244	-1.3396867284201057	1.1690295845207956	8.988161577099433	13.690709290762257	0.6025995979138727	0.9139681005316567
ID63985	63985	6	1.0	79.59996848369182	33.40204349537183	0.0	246.0	246	1.6856310738053757	1		32538.489339019172	32679.0	21703.0	42459.0	3.0521103E7	3663.7751841790737	-0.9811630773663718	-925.1876090948416	0.015784225039833212	-0.00854469398612724	1.8796161978854358	1.5625617865803652	-1.3264297240468779	1.2029067996081857	8.92637093696072	12.752966913471589	0.6897033385049057	0.9246676514032486
ID42995	42995	6	1.0	79.56838783520938	33.37235505481802	0.0	86.0	86	1.6784351772419326	1		32423.792025862076	32594.0	21560.0	42285.0	3.0089279E7	3642.4605024976804	-0.9811786546826384	-928.10343156872	4.3958512129293246E-5	0.006850844302688251	1.8022511484502195	1.5709003229880967	-1.4336623259131305	1.1472727594975967	8.850320918328471	13.424305919614495	0.6171421394968079	0.9272908366533853
ID40439	40439	6	1.0	79.5700318890371	33.4072739528318	0.0	66.0	66	1.6788858243643614	1		32394.349462365608	32546.0	21357.0	42036.0	3.0126745E7	3667.8782323088262	-0.9811819055562138	-920.997043358994	0.025486895787827795	-0.01573185818302242	1.8613233397243694	1.537615686966132	-1.3336129219635375	1.2105257220657943	8.855074044492985	13.066200550800428	0.6517835891302142	0.9034917555771083
ID63479	63479	6	1.0	79.613380192558	33.42548692724202	0.0	242.0	242	1.6793363505563876	1		32473.846730975387	32589.0	21714.0	42451.0	3.0298099E7	3675.859563585695	-0.9811662313741333	-920.471154911946	0.01140931832705344	-0.028371683195252555	1.863845008265635	1.5670957138725226	-1.370286889459585	1.1893625844076885	8.859827170657505	12.611497853634273	0.700006017779501	0.9352734570998477
ID37368	37368	6	1.0	79.60769078642471	33.35275408571242	0.0	40.0	40	1.6887696368413818	1		32427.72169312171	32545.0	21331.0	42542.0	3.0644197E7	3643.2854846518812	-0.9811405851521667	-926.096528637167	0.014920832061603374	-0.011683508973077586	1.8737906682961682	1.5321305749273109	-1.2795308222558326	1.2229967203579022	8.959642820112329	13.163681595565173	0.6497493036283896	0.9217603911980421
ID52729	52729	6	1.0	79.50959851099593	33.42947051707807	0.0	163.0	163	1.6680366908701199	1		32395.303590859603	32578.0	21789.0	42216.0	2.9771284E7	3696.3811603028703	-0.9810971111166645	-909.7438268988733	0.008018672270929714	0.002168181432306029	1.8414319977328748	1.527610484919903	1.7402580820108722	1.2054329398173949	8.740999016544604	12.50872184263595	0.7020128552822249	0.9354018311291955
ID49146	49146	6	1.0	79.5553164492911	33.38741598715083	0.0	135.0	135	1.6896652983399596	1		32479.882539682574	32599.0	21842.0	43175.0	3.0693489E7	3654.685221142526	-0.981155111712888	-925.4193415840854	0.003649731722135148	0.007146190665729202	1.8521067767553492	1.545535183937936	1.709762652845021	1.198359504205065	8.969149072441372	13.201480797986148	0.6467192819187391	0.926362297496317
ID54778	54778	6	1.0	79.65295975748634	33.42010863941745	0.0	178.0	178	1.706593556842151	1		32384.57261410791	32464.0	21695.0	42336.0	3.1218728E7	3635.924521433693	-0.981231762347539	-931.3253200053424	0.007395919626313793	-0.008108043708312659	1.8879743809513987	1.5715609540574889	1.6737183624416392	1.2013370375975472	9.149767866692969	12.716860437057194	0.7109844949884152	0.9367396593673953
ID68091	68091	6	1.0	79.48756618883927	33.47121243355661	0.0	279.0	279	1.6775335198160026	1		32321.276159654797	32498.0	21537.0	42464.0	2.9961823E7	3666.0581344910174	-0.9812263725886256	-921.5951190185167	-0.00244139110563464	-0.004295081472000579	1.8901500182704456	1.5611203449007343	1.4544601875045189	1.2107650921624706	8.840814665999433	11.366494966661117	0.8599021255510413	0.9612403100775183
ID62972	62972	6	1.0	79.61252291042956	33.40831067146582	0.0	238.0	238	1.6954755651568783	1		32383.42405063296	32486.0	21284.0	42451.0	3.0699486E7	3650.2801885097624	-0.9811268172918152	-922.3729612091075	0.013282684992316628	0.0014410680540174225	1.8964871113934396	1.5452148275218562	-1.3911645237104244	1.2273290921204385	9.030939712580064	12.74902266208769	0.6982147527682143	0.9313725490196069
ID40961	40961	7	1.0	54.33177714158749	34.33077302400403	0.0	70.0	70	1.7820543860063438	1		32372.764034253087	32310.0	18937.0	46354.0	3.4023775E7	3637.14275319574	-0.9810906244567514	-923.5945656016872	-1.098705665114878E-5	0.007782112086267127	1.9618791040151007	1.62098263718169	2.3440902895194062	1.2103023555058603	9.976811819318744	12.565183695120446	0.7940794564233543	0.9502037120869167
ID58370	58370	7	1.0	54.46848798080074	34.33508481352454	0.0	204.0	204	1.799374747980715	1		32359.497661365735	32280.0	18816.0	46605.0	3.4592303E7	3637.366886150039	-0.9810747050157591	-922.3676848612661	5.695218584681877E-4	-0.018967709004012352	1.9926564407531726	1.6316809311748446	2.245992719835721	1.221229226058564	10.171689992063897	13.09169058717634	0.7457813428913909	0.9490022172949
ID66564	66564	7	1.0	54.32410742898662	34.34096678302313	0.0	267.0	267	1.79558702942371	1		32382.70837253052	32308.0	18892.0	47099.0	3.4422819E7	3628.690481138527	-0.981063471992273	-924.6768615887158	-0.006927588885153705	0.005423391608692444	2.0169099668989	1.6168555501899609	-0.8625886088938056	1.247427432006488	10.128911856583251	13.476667756497	0.7008218156872834	0.942920353982301
ID33286	33286	7	1.0	54.24039197349423	34.15045260005679	0.0	7.0	7	1.7486298650388528	1		32442.17309594461	32387.0	19547.0	47034.0	3.2799037E7	3728.5156695031983	-0.9811020065803249	-903.446481239821	0.004319824120058473	0.0072044493745427205	1.9682685093371763	1.613106375178982	-0.715335129363971	1.220172791840084	9.606067978486507	12.039772707222733	0.8327582489583937	0.9660611854684508
ID38918	38918	7	1.0	54.21082637376365	34.26320152661893	0.0	53.0	53	1.749062426545788	1		32489.764822134377	32444.0	19643.0	46839.0	3.2879642E7	3718.3603150142217	-0.9810401285536422	-904.2249284569826	-0.0027598959249623446	-9.29733440520652E-4	1.9270103140390955	1.6075857812918068	-0.747784155763632	1.1986982818985925	9.61082110465102	12.188787681001676	0.812922854210591	0.9587482219061165
ID56841	56841	7	1.0	54.30292372468416	34.34697145056248	0.0	193.0	193	1.7624191755811134	1		32391.61695906431	32325.0	18790.0	46079.0	3.3233799E7	3686.8972689340103	-0.9810501050629882	-909.6743921905949	0.01178078730838514	-0.021274008293021025	1.9316981473262353	1.6304997280682014	2.3859276441474284	1.1847276721811482	9.758168015751012	13.284730701124714	0.6948205350267624	0.9336061846293764
ID68619	68619	7	1.0	54.3340157294599	34.379059846582514	0.0	283.0	283	1.779930616468582	1		32305.91212989492	32232.0	18736.0	46262.0	3.382429E7	3636.907095294697	-0.9810831692022185	-921.3767350023081	-7.76823935145891E-4	0.007964832336533148	1.9842716935918863	1.6047020499093954	-0.8411921891709686	1.2365359000469416	9.953046188496167	12.71536805829914	0.7735849499574485	0.9518181818181818
ID42507	42507	7	1.0	54.29700580556417	34.303926991017995	0.0	82.0	82	1.7692735297943956	1		32467.575289575263	32384.0	19154.0	46724.0	3.3636408E7	3696.275572564316	-0.9810192606736715	-907.9876031165464	-0.0011184945362424572	-0.013594287168038715	1.9733579221515578	1.6093819199528485	2.405105899242163	1.2261588735937663	9.83421803438327	12.412609863947168	0.8020907093268413	0.9592025961984237
ID53259	53259	7	1.0	54.34051618396726	34.22500479555324	0.0	167.0	167	1.770982973217105	1		32432.738712776136	32363.0	19235.0	46360.0	3.3762481E7	3660.2589424648772	-0.9810080392686096	-915.3866436176239	-0.012946628629715469	0.010341041200321364	1.9359776861770586	1.620902340283961	-0.7009485424139632	1.1943826830664581	9.853230539041332	12.264188384748193	0.8232104644733591	0.960611677479147
ID32781	32781	7	1.0	54.25409400408116	34.055587741885255	0.0	3.0	3	1.7875643782292778	1		32339.83950617289	32265.0	19233.0	47042.0	3.4053851E7	3654.4454771045334	-0.9811178413607878	-919.6358658715945	0.010491161733416897	0.008510622711326635	1.9704446757236416	1.6493881527698	-0.7325691169369906	1.194651891014674	10.038602459457458	12.472557943100472	0.8109088862873567	0.9569551427276843
ID36877	36877	7	1.0	54.27208512257739	34.13841161635789	0.0	36.0	36	1.7645640214223561	1		32429.24003887268	32348.0	19471.0	46747.0	3.3369688E7	3705.2130275444106	-0.9810678136897207	-907.0930570323437	-0.012884724522483723	-0.01568390112295065	1.9428656027581521	1.6144821887637508	-0.9459132748145718	1.2033985981882231	9.781933646573606	12.669489037873607	0.7658017887201436	0.9563197026022309
ID69132	69132	7	1.0	54.244819144991006	34.43725421856387	0.0	287.0	287	1.7739705354836097	1		32388.08541266795	32312.0	19161.0	46405.0	3.3748385E7	3662.7965981870925	-0.9809803948416149	-912.139578463531	-4.7188208686962604E-4	9.658033021610897E-4	1.960832004943779	1.6204089607564236	-0.8257413258282899	1.2100846467970916	9.886502422192939	12.575502777310884	0.7856006356564149	0.9541284403669723
ID67600	67600	7	1.0	54.273526497508435	34.34610077339832	0.0	275.0	275	1.7624191755811143	1		32424.725317693035	32349.0	18855.0	46664.0	3.3170494E7	3688.739987915711	-0.9811232405436363	-913.7436653757575	-0.005445550622920154	-0.020765396024422962	1.9343987320669496	1.6160522419115393	-0.8142858142439795	1.1969902221594368	9.758168015751021	12.968977022018784	0.7290657793727252	0.9544397954439795
ID48658	48658	7	1.0	54.33002361279151	34.31032033673494	0.0	131.0	131	1.7671344000921096	1		32481.72938894278	32419.0	19223.0	46919.0	3.3488663E7	3682.080798844972	-0.9810381883972711	-912.8131988893413	0.0192618130457328	-0.010904925187708595	1.9751893298777585	1.6123873603273489	-0.8767811478303971	1.2250091872940216	9.810452403560694	13.226726715230093	0.7046835576401657	0.9467889908256879
ID55314	55314	7	1.0	54.41634925859548	34.337998033565384	0.0	182.0	182	1.785023418340375	1		32431.0608943863	32362.0	18669.0	46521.0	3.4085045E7	3646.198780739922	-0.9810080437003521	-918.8691607182036	-0.0011257640808987753	0.0018708938059230334	2.0178418899869452	1.6080408841795133	-0.8512075357727651	1.2548448922158648	10.010083702470357	13.173809605141221	0.7248110538721773	0.95164934478084
ID59925	59925	7	1.0	54.42222326837944	34.3228643947016	0.0	215.0	215	1.7615605060170723	1		32539.58439024387	32455.0	19235.0	46717.0	3.3353074E7	3701.5298799415164	-0.981053001053678	-910.359183143708	0.014787941366108625	-0.006707025777168302	1.9494039381009027	1.613220093476265	-0.8205195190510252	1.2083930431961136	9.748661763421982	12.982432134641888	0.7268465686130318	0.9633630812588067
ID66068	66068	7	1.0	54.36374388668289	34.34570381255029	0.0	263.0	263	1.8048318634433616	1		32382.427906976773	32324.0	19058.0	46522.0	3.481111E7	3600.849524372279	-0.9810545584154023	-931.3713139503985	-0.015985930481839078	0.01711138377840172	1.9984665900685132	1.6315355286402813	-0.8200171708498343	1.224899216098611	10.233480632202602	12.405258520638329	0.8356445739251966	0.9676404494382023
ID41494	41494	7	1.0	54.314333486212156	34.319118395820894	0.0	74.0	74	1.7943226797567184	1		32342.65009380863	32255.0	18916.0	46696.0	3.4477265E7	3622.503515096611	-0.9810199958909199	-922.9503521552278	-0.003549836207520442	-0.010523297477619776	2.0163302836464947	1.6290156643823153	2.2853572345154864	1.2377599109281985	10.114652478089706	12.866629739940736	0.7677701490062575	0.9362076550813901
ID42006	42006	7	1.0	54.33013814211776	34.31022685377405	0.0	78.0	78	1.798954284194631	1		32377.055140186887	32333.0	19108.0	46675.0	3.4643449E7	3625.8304513417606	-0.9810082256031717	-922.5012318074928	-0.008011350337206779	-0.0040473184313273595	2.046743105811748	1.6180348815495955	-0.8533587154080164	1.2649561076529932	10.16693686589938	12.458165670835836	0.8231742694847155	0.9549107142857143
ID67100	67100	7	1.0	54.31577282163538	34.36464465368389	0.0	271.0	271	1.7705557670902246	1		32398.916265640033	32333.0	18995.0	46478.0	3.3662474E7	3672.4584295637555	-0.9810225519711181	-912.1048625291046	-9.382010527376636E-4	-3.4626462447176785E-4	1.9535804416351006	1.6109554489467095	-0.7433711905464337	1.2126843376782452	9.84847741287682	13.379805736145439	0.6913203505255446	0.9465509365006851
ID65575	65575	7	1.0	54.376129172003324	34.399391659287296	0.0	259.0	259	1.7649926778167317	1		32465.999030067887	32408.0	18869.0	46563.0	3.3472445E7	3699.7356086327927	-0.9810361719740568	-907.9189690551854	-0.0015587076586885548	-4.7404610328995075E-4	1.9530657069321442	1.5942520125236532	-0.8527007419954457	1.2250671108393332	9.78668677273811	12.43574468556241	0.7952468519310315	0.9603544776119398
ID36392	36392	7	1.0	54.26332328173404	34.12102602917432	0.0	32.0	32	1.7701284578606185	1		32402.066795740542	32332.0	19689.0	46698.0	3.3471335E7	3651.5503838514014	-0.9810790557110205	-920.2092800089777	-0.016796246582686466	0.01318757315785191	1.9935669638408795	1.5939972610528084	2.3639054446535788	1.2506715115207676	9.843724286712309	12.787425908436628	0.7564897435963885	0.9473924977127172
ID39977	39977	7	1.0	54.298426690091965	34.32789437857683	0.0	62.0	62	1.772263973726891	1		32502.339768339796	32445.0	19295.0	46716.0	3.3672424E7	3679.6533091787715	-0.9810716689671157	-915.6428983522289	0.005525183768477767	-0.015218399547239457	1.969144700202571	1.6307598172974533	-0.7818028524490548	1.2075013618289294	9.867489917534883	12.247386146146091	0.8266653484927886	0.9637883008356551
ID47657	47657	7	1.0	54.34906779047814	34.35919538547194	0.0	123.0	123	1.7641352608713963	1		32494.80447470817	32423.0	19163.0	46915.0	3.3404659E7	3706.3885405255683	-0.9809935018658508	-905.017553178326	-0.0050362181543014166	-0.01804897472807824	1.960450899510731	1.60812694435097	2.2368207240475164	1.2190896411489185	9.777180520409079	13.531713512114337	0.6709928753666933	0.9435779816513761
ID60457	60457	7	1.0	54.35411745798794	34.25425151452618	0.0	219.0	219	1.7615605060170723	1		32527.166177908082	32468.0	18912.0	46595.0	3.3275291E7	3708.080572485551	-0.9810466522154989	-908.0939664258693	0.0048377572089322385	0.01092942297162098	1.9605341887120926	1.5996642919840136	-0.7535632231335013	1.2255910184008068	9.748661763421982	12.131392459048495	0.8324028551051371	0.9579635684259686
ID48172	48172	7	1.0	54.335035121388316	34.34779009869341	0.0	127.0	127	1.7481971965019718	1		32493.31411530819	32428.0	19036.0	46538.0	3.2688274E7	3755.0686597640083	-0.9810410759089202	-895.5289420902183	0.00750334567500089	-0.013697060299051137	1.9169058178987515	1.6107555167492118	-0.8035559118049934	1.1900662750902167	9.601314852321996	12.75516084411361	0.7415982505610792	0.9439252336448597
ID60973	60973	7	1.0	54.33421164856196	34.332385538722185	0.0	223.0	223	1.7538135617810486	1		32459.072763028533	32373.0	18896.0	46164.0	3.3010877E7	3726.273901049842	-0.9809978186446484	-899.4062754555891	0.001884085095763471	-0.016726951383320022	1.9413221931060125	1.6060814184227117	-0.8761956563163025	1.2087321170881433	9.663105492460701	12.570064297268381	0.7685136514731832	0.9576071596796983
ID61488	61488	7	1.0	54.39575308352745	34.34114084163457	0.0	227.0	227	1.780355573050134	1		32472.835564053526	32417.0	19133.0	46572.0	3.3966586E7	3666.198810537897	-0.9810363724025729	-916.4270253939312	-0.0026242508577278513	-0.007621877471996062	1.9789549812169112	1.6202536562272207	-0.8429893862310218	1.221385906836915	9.957799314660683	13.418489664647051	0.6949698460234421	0.9548769371011853
ID58932	58932	7	1.0	54.47741231188019	34.281007228314365	0.0	208.0	208	1.801895470320442	1		32345.050373134345	32261.0	18996.0	46317.0	3.4673894E7	3601.640864933996	-0.9810186994106237	-928.3008350175563	-0.005726019636392712	0.009768542758861075	2.004606597421042	1.6301379306759425	-0.8269709043568924	1.2297159397976984	10.20020874905099	12.63832273480684	0.8024907607548171	0.9529307282415629
ID38454	38454	7	1.0	54.25335284555976	34.246010727202275	0.0	49.0	49	1.7845995732867108	1		32490.240000000023	32408.0	19575.0	47307.0	3.4114752E7	3656.74991129369	-0.9811029331564858	-922.5880613752634	0.0021248293327149883	-0.012490977549929571	2.01248808554292	1.6220216404684678	-0.7559864348437444	1.2407282586943038	10.005330576305834	12.690118425604464	0.7807463387788578	0.9469185784975253
ID53816	53816	7	1.0	54.382215781318216	34.35853408313418	0.0	171.0	171	1.7684181884198749	1		32446.21449275358	32358.0	19137.0	46484.0	3.3581832E7	3694.4121185547224	-0.9810601929574057	-909.8478948294598	-0.0035746584274802175	-0.004765895536334521	1.96235369909757	1.6168018243821058	-0.7894450665372544	1.213725559622945	9.824711782054239	12.722147793870084	0.7627967074841737	0.9429744525547445
ID69691	69691	7	1.0	54.303183836606266	34.47837072845491	0.0	291.0	291	1.7654212301303962	1		32416.063045586823	32342.0	18713.0	46521.0	3.3420961E7	3671.6925877758586	-0.9810218025270301	-912.7411891832506	0.009734622611137906	-0.005539651628562622	1.9309743599257736	1.6196086825887845	-0.9052280475447321	1.1922474735312618	9.791439898902626	12.850814482811344	0.7450666398189462	0.9432234432234428
ID70715	70715	7	1.0	54.24148172087786	34.41947140865331	0.0	299.0	299	1.724671915826707	1		32730.69207317073	32674.0	19525.0	46835.0	3.2207001E7	3813.0067249527974	-0.9810373588917688	-888.1868383597402	0.0028029217472220385	0.003354605156094631	1.9093583300764172	1.5840509788849515	-0.8591031835853123	1.2053641931527082	9.344646039438137	11.970086343499492	0.8195550929199535	0.9641981363413442
ID44603	44603	7	1.0	54.33495713335864	34.238490471064495	0.0	99.0	99	1.780355573050134	1		32390.47842761265	32341.0	19051.0	46571.0	3.3783269E7	3667.6071655496858	-0.9810496026707581	-914.4020520736833	-1.5828658789304582E-4	-0.017121266911340107	2.0086226867936836	1.5952435769595288	-0.7856636451968221	1.2591322828718352	9.957799314660683	12.73656669973725	0.7713801961018588	0.9492523787947438
ID55871	55871	7	1.0	54.37663071416779	34.32708280355262	0.0	186.0	186	1.787564378229277	1		32381.369811320714	32324.0	18855.0	46484.0	3.4324252E7	3633.8189216925157	-0.9810482359743743	-922.577059068704	-0.0026062208761069836	0.01679858489289468	2.001117020329392	1.608307783136045	2.3190863216204036	1.244237602598308	10.038602459457447	12.385192109818918	0.8223896295483987	0.9573889392565726
ID64579	64579	7	1.0	54.33540112844731	34.37190622060802	0.0	251.0	251	1.7351669736379909	1		32552.151302605173	32500.0	19401.0	46774.0	3.2487047E7	3746.700438610399	-0.9810117292476709	-897.7377841719526	-8.14334025040553E-4	-0.0021618496219045335	1.9265481477176252	1.5807584473785043	-0.7571735817742115	1.2187492345288877	9.458721067386513	12.098000931173006	0.8121103685994103	0.9539789069990413
ID44101	44101	7	1.0	54.41990442057565	34.285790843035635	0.0	95.0	95	1.7888335046782737	1		32444.0047080979	32402.0	18914.0	46350.0	3.4455533E7	3621.9650233699185	-0.9809649541160406	-923.2509503858621	-0.010745613674882372	0.010373064617407328	2.0047673433853532	1.6058341291281084	-0.7959022206827606	1.248427410416197	10.052861837951	12.43128705492759	0.8174616506136334	0.9635535307517079
ID35910	35910	7	1.0	54.25796434258484	34.13668678212622	0.0	28.0	28	1.779080398786221	1		32406.576886341947	32285.0	19560.0	46824.0	3.3929686E7	3659.498142300346	-0.9810535299288888	-917.0774612770124	-0.0033705702248449363	0.00639450708007916	2.005898730559368	1.622185033282186	-0.740726444491266	1.2365412634222184	9.943539936167138	12.327332580714316	0.8222666198326416	0.9461781999095427
ID70215	70215	7	1.0	54.29397941130282	34.412098041147786	0.0	295.0	295	1.7675624331370432	1		32456.160038797287	32394.0	19176.0	46479.0	3.3462301E7	3696.4135040345973	-0.9810779707605838	-910.5051331176912	-0.01243614251759535	0.005934597290145426	1.957754782392338	1.611105248987234	-0.8808229074263196	1.2151625622367088	9.81520552972521	12.769648871704208	0.7563997053052166	0.9577922077922078
ID62023	62023	7	1.0	54.448946423317	34.26693730965458	0.0	231.0	231	1.7858708066712006	1		32412.160189573446	32338.0	19097.0	46718.0	3.4194829E7	3651.8908938385503	-0.9810145221964894	-917.221198594983	-0.015530440450687522	0.014198694669755235	1.998699566055766	1.6024087339121464	-0.8301043747897249	1.2473094559189706	10.019589954799384	12.739516990522965	0.7758073467856749	0.9581818181818179
ID65096	65096	7	1.0	54.386047023736076	34.3541566180225	0.0	255.0	255	1.7718370764609779	1		32482.05207328832	32427.0	18868.0	46393.0	3.3683888E7	3684.357516324463	-0.9810925440379452	-914.9314697342846	0.0020155585249386956	-3.193567014952682E-4	1.9924206270640008	1.601343211623252	-0.8389648636186727	1.2442183615618045	9.862736791370363	12.443192564246791	0.8004674250336854	0.9553406998158377
ID57417	57417	7	1.0	54.40685966812453	34.30381520644034	0.0	197.0	197	1.79558702942371	1		32405.344277673466	32317.0	18998.0	46356.0	3.4544097E7	3615.113539428303	-0.9810584994235677	-928.5498344252982	-0.00507801884955771	0.0067806329286645975	2.0385261438498055	1.6056940122179673	-0.7683973579017606	1.26956078078286	10.128911856583251	13.24964936851918	0.7250432018774455	0.9475322365495769
ID45134	45134	7	1.0	54.32439178343148	34.30871130481878	0.0	103.0	103	1.7816298346278334	1		32390.87284894842	32301.0	18622.0	46572.0	3.3880853E7	3699.211639804614	-0.9810282408741788	-905.5603018697645	-0.005406802565479575	-0.0018424114229667222	1.9750730559843699	1.6281777663193227	-0.7153423972914392	1.213057380367773	9.972058693154223	12.76023327788136	0.7696219790195319	0.9480343425214636
ID47186	47186	7	1.0	54.37423002646011	34.33156413297703	0.0	119.0	119	1.7675624331370432	1		32459.181026137496	32382.0	19070.0	46887.0	3.3530334E7	3699.455105900043	-0.9810807882752188	-909.9793272507741	-0.004984965156129422	-0.01925204423198561	2.0015461470780815	1.5858320833725374	-0.8084268948571287	1.262142548422566	9.81520552972521	12.598229337931151	0.7771238580521882	0.9489889705882355
ID46677	46677	7	1.0	54.324040084927105	34.322681045613365	0.0	115.0	115	1.7671344000921099	1		32456.058422590093	32391.0	19368.0	46749.0	3.3332372E7	3703.501188748696	-0.9810607256958953	-907.9163556593692	-8.661871692567377E-4	-0.002139194181130956	1.9664287295122747	1.590530744321705	-0.8445370610617586	1.2363349382164093	9.810452403560696	13.03862016763712	0.725162990425313	0.9577726218097451
ID51291	51291	7	1.0	54.334959727705375	34.3596903377798	0.0	152.0	152	1.7615605060170723	1		32377.40895813049	32311.0	19197.0	46618.0	3.3251599E7	3721.0677750071263	-0.9810145373517524	-899.2051066505967	0.0017804758923574456	-0.006331632077745352	1.9039414577243847	1.6447929211848649	-0.8576460736128048	1.157556938141998	9.748661763421984	13.234663939703267	0.6994054796371665	0.9382433668801463
ID35420	35420	7	1.0	54.24163332406325	34.082024328599196	0.0	24.0	24	1.775675457102954	1		32371.77129186604	32273.0	19437.0	47075.0	3.3828501E7	3672.0250909441943	-0.9810143872633963	-911.0486683455418	-0.004444498047773581	0.009795023851524831	1.9704988732077966	1.61745493250919	-0.7073503755367478	1.2182712690182487	9.90551492685101	13.648348178812055	0.668231177503497	0.9648148148148146
ID39518	39518	7	1.0	54.178909932777366	34.2875623249069	0.0	58.0	58	1.720719766204063	1		32530.687054026504	32456.0	19410.0	47104.0	3.1912604E7	3780.567380877193	-0.9810848222210444	-892.6112951527988	0.0012302936873564876	-0.011264465524681584	1.8623492016832908	1.6132888111266328	2.284125380980028	1.1543805354868406	9.301867903957493	11.844967450268266	0.8331290703492338	0.9621435594886919
ID50782	50782	7	1.0	54.40098768414847	34.33687483970887	0.0	148.0	148	1.802315247954633	1		32393.07262569832	32318.0	19009.0	46478.0	3.479016E7	3614.1675623853316	-0.9810356655188122	-927.3016798657441	-0.012988548951296369	0.007954328628580897	2.0380401399957884	1.6346592638949642	2.3272572106005964	1.2467675588487312	10.204961875215503	12.180331959681174	0.8643766000417472	0.9614867890729958
ID43618	43618	7	1.0	54.397928818027836	34.23450442891096	0.0	91.0	91	1.7934792847960195	1		32435.674858223094	32381.0	19060.0	46953.0	3.4316944E7	3642.72339693742	-0.981016268171585	-920.2829116725201	0.006019933813837069	-2.0360719749311842E-4	1.9726368308430122	1.6429692920600223	-0.8296648792624302	1.2006534999626435	10.105146225760672	14.128806169170508	0.6361236351010864	0.9407079646017695
ID49762	49762	7	1.0	54.322029232059094	34.276421179106315	0.0	140.0	140	1.79347928479602	1		32492.374647887333	32419.0	19387.0	46710.0	3.4604379E7	3621.705854502422	-0.9810278313776583	-927.8176395992984	0.002857761901877699	0.0020623933137476984	2.0308652546600423	1.6037446280731895	2.37468901654538	1.2663270817000427	10.105146225760677	12.80430400845979	0.7745340457127353	0.9572264745610086
ID64100	64100	7	1.0	54.33511169290584	34.35805396316111	0.0	247.0	247	1.754676022399581	1		32570.65127701378	32510.0	19076.0	46909.0	3.3156923E7	3731.666392656232	-0.981026818949395	-902.597977924784	-0.01029375794023207	0.01884920348416666	1.9813080907608431	1.5930516748941466	-0.7809215996063287	1.2437186577092643	9.672611744789727	12.704332088246515	0.753095312707184	0.9487179487179489
ID37989	37989	7	1.0	54.23350207118656	34.24566225243404	0.0	45.0	45	1.7494948811021667	1		32488.696340257167	32431.0	19670.0	47031.0	3.2846072E7	3725.6837325551664	-0.9810348374555637	-902.161221945758	0.017590990358435133	-0.02154973557200382	1.9359867941829632	1.615478956546103	-0.7692694059223238	1.1983980269988206	9.615574230815538	12.308225933411785	0.79761657359091	0.9457690509583911
ID45670	45670	7	1.0	54.36777350065988	34.26886449205392	0.0	107.0	107	1.785870806671201	1		32412.914691943108	32307.0	18909.0	47598.0	3.4195625E7	3655.2276089418874	-0.9810599435027093	-918.6454539574098	-0.026826433430174802	0.012081102745238416	2.040282828511963	1.6155691613750658	-0.8116092982451986	1.2628879513739968	10.01958995479939	12.476540230782716	0.8088564817461351	0.956442831215971
ID51814	51814	7	1.0	54.302064362504126	34.3691078052959	0.0	156.0	156	1.7884105625977245	1		32371.87228003787	32304.0	19262.0	46534.0	3.4217069E7	3628.358649101971	-0.9811036415572417	-926.45509566586	-6.666119169157243E-4	-0.012720435364273927	2.001872563518833	1.6241222676020908	-0.7124496712901981	1.2325873509969576	10.048108711786478	12.595515212671877	0.7959069839440687	0.9513951395139512
ID33895	33895	7	1.0	54.28885898260783	34.11384342216307	0.0	12.0	12	1.7829031854762436	1		32409.353276353293	32326.0	19425.0	47137.0	3.4127049E7	3639.170274873909	-0.9810215751105765	-920.6962564838907	0.005426763683935591	-0.006533554050815211	2.0012588848079194	1.6209684771288282	-0.8296658256279069	1.2346069112662128	9.98631807164778	13.829672757093624	0.6561323503107679	0.9358574610244988
ID50279	50279	7	1.0	54.366745082501836	34.31149901743713	0.0	144.0	144	1.770982973217105	1		32439.8987463838	32356.0	19327.0	46869.0	3.3640175E7	3671.643540169699	-0.9809925837879606	-911.9932286716191	-0.0035529231148487	-0.006424050661897703	2.0096736773508304	1.6069331063107684	-0.7998180965178809	1.250626842809084	9.853230539041332	12.13373082930138	0.841007357695874	0.9705056179775274
ID34409	34409	7	1.0	54.28713715331866	34.18001204868647	0.0	16.0	16	1.7684181884198755	1		32385.89392478308	32307.0	19399.0	46366.0	3.3584172E7	3653.4524591099535	-0.9810412996678595	-917.4051058997951	-0.007105380359059638	-0.008901239501645834	1.9759464992389606	1.612484438891409	-0.7141100668719575	1.225405003348394	9.824711782054246	12.748169771477343	0.7596857950165026	0.9547344110854511
ID54377	54377	7	1.0	54.44197162241189	34.29538621053026	0.0	175.0	175	1.7993747479807147	1		32415.552532833004	32334.0	18837.0	46547.0	3.4554979E7	3636.5574469974795	-0.981035693887119	-922.2333514603597	-0.009679911736284462	-0.011922394574872989	2.031678447240991	1.6196546889172898	2.2966123488670016	1.2543898777579137	10.171689992063893	12.822601856122436	0.7774109695338576	0.9532293986636966
ID56425	56425	7	1.0	54.3571354538143	34.31736781867759	0.0	190.0	190	1.7858708066712008	1		32414.368821292814	32328.0	18908.0	46829.0	3.4099916E7	3644.3026257263105	-0.9810170207839903	-919.3170215645345	-0.024397668025136807	0.006173698093893404	2.0099834139568955	1.6039629210201796	2.29289865598611	1.2531358347601151	10.019589954799386	13.203690882910754	0.7222193433410998	0.951693002257336
ID59499	59499	7	1.0	54.43692191473525	34.31980415682769	0.0	212.0	212	1.7875643782292772	1		32462.407020872855	32415.0	18874.0	46450.0	3.4215377E7	3661.784430567023	-0.9810140077718333	-916.1357916370455	0.004249788039030003	0.004308333548688003	1.9715531500658465	1.635333593516158	-0.7601540343431182	1.2055969240054425	10.03860245945745	12.745557832063874	0.7765428480906881	0.9534988713318286
ID52333	52333	7	1.0	54.24140242770394	34.287606007460454	0.0	160.0	160	1.7718370764609783	1		32414.231660231602	32344.0	18914.0	46330.0	3.3581144E7	3690.9045135202578	-0.9810735758227959	-910.4706006506191	0.007160298144692712	0.008512605940372873	1.9586264629555477	1.6272401147476883	-0.7778429298356779	1.2036493232956236	9.862736791370367	13.31034906484189	0.6995655541618337	0.9461924304605562
ID57965	57965	7	1.0	54.45357578002547	34.277871777889274	0.0	201.0	201	1.8060888561878041	1		32370.142193308566	32321.0	18965.0	46654.0	3.4830273E7	3613.026475903019	-0.9810276240359798	-926.5374397347588	-0.00503261373423474	0.015513537412903806	1.9896709803387471	1.6344864990163603	-0.8558761100313014	1.21730646385647	10.247740010696154	13.736174550914534	0.6825058226197553	0.9485261768587769
ID46190	46190	7	1.0	54.312995992104206	34.28291807124254	0.0	111.0	111	1.776953074817429	1		32464.75719769674	32390.0	19323.0	47399.0	3.3828277E7	3690.8664300392916	-0.9810298426253408	-909.7563824268176	-0.012627071795170175	-0.00915333655872656	1.964978160325282	1.6460835533797147	-0.8534394739167839	1.1937292953877205	9.91977430534455	13.524886813739021	0.6814662886100828	0.9499317250796533
ID34927	34927	7	1.0	54.26455749287646	34.16160294008107	0.0	20.0	20	1.7947442286124717	1		32399.90225563905	32338.0	19314.0	47365.0	3.4473496E7	3635.4779980820467	-0.9810422242688149	-922.3855562430473	0.005408339618406857	-0.003290767741152402	1.9985451827495533	1.6255619091795788	-0.7789327733346441	1.2294488271801467	10.119405604254228	13.86252978678535	0.6617285658745146	0.9458018658374058
ID37487	37487	7	1.0	54.39727875013236	34.15809981406617	0.0	41.0	41	1.7943226797567189	1		32415.729147141556	32325.0	19395.0	47044.0	3.4587583E7	3630.872652967479	-0.9810894515876739	-926.3588526845152	-0.009758629189706821	-0.008936261745542247	2.0177277365464374	1.6163976154882693	2.384161793136888	1.2482867564345776	10.114652478089711	12.418245060906852	0.8242147416380116	0.9555455770094301
ID43122	43122	7	1.0	54.326646940175586	34.199688215561096	0.0	87.0	87	1.7692735297943956	1		32449.121504339444	32379.0	19011.0	46858.0	3.3649739E7	3662.8839436228714	-0.9810289943367988	-916.223169957226	-0.004547458819576981	0.0014197858837635884	1.956898630606452	1.6137005559049113	-0.7680294897169955	1.2126776702441464	9.83421803438327	12.998155219046678	0.7314527198483692	0.9495181275814593
ID62578	62578	7	1.0	54.40837518709856	34.34483146251992	0.0	235.0	235	1.7756754571029538	1		32397.748801534035	32330.0	19197.0	46425.0	3.3790852E7	3650.5687651651765	-0.9809478584509842	-913.874206364217	-0.013616280784806433	0.01581190015888797	2.012712824725045	1.6178417170310755	-0.8050990013741965	1.2440727690089506	9.905514926851007	12.572476486038742	0.7874903791889915	0.9507299270072991
ID49267	49267	7	1.0	54.28541777163587	34.302966416941885	0.0	136.0	136	1.7841756275453013	1		32498.44402277037	32426.0	19013.0	46716.0	3.425336E7	3670.3071420259366	-0.9810457702905216	-916.5861382892904	3.2783919938640676E-4	-0.013886056466852845	1.988928080666511	1.6257563816776457	-0.8236617408706638	1.2233862976530976	10.000577450141328	12.86572998214494	0.7592172669261693	0.9550612800726282
ID40568	40568	7	1.0	54.330485594085054	34.322146636637974	0.0	67.0	67	1.782903185476243	1		32400.646666666697	32337.0	19167.0	46462.0	3.4020679E7	3659.242599789175	-0.980989318672903	-913.8166512464652	-0.011698764029667718	-0.0029012623144862074	1.970020543657405	1.631814537415061	-0.8301118114167797	1.2072576254762948	9.986318071647773	12.775708473177177	0.7688564680917305	0.944269662921348
ID52856	52856	7	1.0	54.26831086473492	34.340890351337016	0.0	164.0	164	1.7718370764609774	1		32429.25096899221	32363.0	19338.0	46601.0	3.3466987E7	3693.8436459462387	-0.9810727743039604	-910.1284027099797	0.0063683706336819445	-0.019386690927373187	1.9506556727476032	1.624204612055546	-0.7160483669713114	1.200991339557219	9.86273679137036	13.205396091633839	0.7107296648876505	0.9509624197983496
ID39035	39035	7	1.0	54.2274765658694	34.2221444713276	0.0	54.0	54	1.7731174599182986	1		32498.942196531778	32421.0	19406.0	46968.0	3.3733902E7	3692.018023827343	-0.9810363614392859	-910.7492951977953	0.00833968861149956	-0.017782125530345	1.9767277032216617	1.6148332038311497	-0.8351419583232179	1.2241064269250388	9.876996169863915	12.37002453372514	0.8111359078378967	0.9602587800369681
ID63611	63611	7	1.0	54.310386814148885	34.39575572405325	0.0	243.0	243	1.7334222100256615	1		32537.743693239176	32488.0	19512.0	47105.0	3.2244904E7	3739.2795004820578	-0.9810961892978511	-903.2162239177753	0.008590337437200612	0.0027259531555115	1.9306535722852027	1.599372098981676	2.319728052511666	1.2071322073921724	9.439708562728454	13.163612906397768	0.6845706015697641	0.9448144624167459
ID63103	63103	7	1.0	54.375923248615514	34.35450171673184	0.0	239.0	239	1.7854471627779975	1		32440.425451092135	32388.0	19194.0	46701.0	3.4159768E7	3652.4591639462024	-0.981086179383295	-921.4230240228726	5.122460753223483E-4	0.0036709294054952254	2.0119820941207363	1.601832779513522	-0.7971137218530226	1.256050019610522	10.014836828634872	12.566578653096611	0.7969290059166703	0.9551223934723485
ID42625	42625	7	1.0	54.303155386313165	34.33128585115177	0.0	83.0	83	1.7628483535189454	1		32473.73658536578	32394.0	18979.0	46617.0	3.328558E7	3697.4756877895707	-0.9809382736501406	-903.9332913980419	-0.0022380489057924613	-0.023397850196884052	1.9496827202014035	1.6282577294292493	-0.81028871903457	1.1974042468601227	9.762921141915532	12.66929210990914	0.7643371106037044	0.9474169741697418
ID54914	54914	7	1.0	54.404419128861065	34.36992928167696	0.0	179.0	179	1.7833274337119869	1		32424.196955280702	32350.0	18934.0	46367.0	3.4077831E7	3642.917363379214	-0.981060053696219	-922.0760758878833	-0.033892236409420705	0.018715538383370388	2.039479276986105	1.6004191903817542	-0.7754629083023651	1.27434067851912	9.991071197812296	12.195916551044217	0.8440983078515646	0.962895098488319
ID33416	33416	7	1.0	54.27440650656926	34.07276103944325	0.0	8.0	8	1.787564378229278	1		32440.168880455425	32334.0	19405.0	47049.0	3.4191938E7	3652.22664913043	-0.9810481244532272	-919.5884270893413	-0.0019664224827824726	-0.008865154441992868	2.0138658919251813	1.621576350508306	2.269611576974156	1.241918637561473	10.03860245945746	12.832889567029303	0.7660095887330552	0.9509230076542101
ID67720	67720	7	1.0	54.320767968687974	34.3257546863671	0.0	276.0	276	1.7726907681879192	1		32425.397880539484	32360.0	18836.0	46478.0	3.3657563E7	3684.5254275815523	-0.9810456470524221	-910.9908256134702	0.0034587549485379245	-0.013211115328235433	1.972110013517719	1.6185108102389867	-0.8148671448712754	1.2184719441117111	9.872243043699399	13.080642607825823	0.7250493087341573	0.9505720823798628
ID68232	68232	7	1.0	54.30913012129385	34.36520095808744	0.0	280.0	280	1.7917913039186968	1		32395.10283018873	32307.0	18887.0	46667.0	3.4338809E7	3646.1903411067656	-0.981022308221864	-918.5557426019383	-0.006555824485501408	0.0018007735402421471	1.9662417338173306	1.6391275859230163	-0.7497319857487789	1.1995660073709953	10.086133721102607	12.401303613292606	0.8241379353997135	0.9654231119199268
ID32907	32907	7	1.0	54.25036198477453	34.0611531623902	0.0	4.0	4	1.7735440489921763	1		32439.408437200396	32341.0	19368.0	47004.0	3.3834303E7	3678.5508323921586	-0.9810446346706969	-912.8149990831798	-0.0070764577302352685	0.018149240252140136	1.973227399571073	1.6171093770898823	2.3920335296862034	1.2202188840943173	9.88174929602843	14.12457547798984	0.6224333986174928	0.9480164158686732
ID48779	48779	7	1.0	54.28451844704254	34.32253306997218	0.0	132.0	132	1.7360386978696398	1		32504.624748490933	32415.0	19331.0	46853.0	3.2309597E7	3753.912308025536	-0.9811316192324013	-900.4999009499121	-0.01676396644619789	-0.008925396352050034	1.9417988265070143	1.6054010713180396	2.2945677788762104	1.2095412549543094	9.46822731971555	12.352710475877313	0.7797475435125043	0.9521988527724667
ID58508	58508	7	1.0	54.465329917410656	34.32671699352984	0.0	205.0	205	1.7922134481827523	1		32362.006622516565	32276.0	18957.0	46596.0	3.4206641E7	3662.0819276012485	-0.9810188713399803	-913.4666807344137	-0.0030479771989382473	-4.603264136326256E-4	1.9842282394225297	1.6205816495353256	-0.8273303017774528	1.224392637045763	10.09088684726713	13.014381800970693	0.7486729006909282	0.9481911567664136
ID66701	66701	7	1.0	54.33359280044211	34.343537339612666	0.0	268.0	268	1.7718370764609783	1		32394.52362584377	32311.0	18918.0	46470.0	3.3593121E7	3672.677805525024	-0.9810400587121706	-912.7850452246297	-0.0016029784042761461	0.012351067499318568	1.9624682850930621	1.6095782738542372	-0.804259958788988	1.2192437714717703	9.862736791370368	12.597751456493226	0.7809464149784129	0.945330296127563
ID32397	32397	7	1.0	54.24579738763654	34.113611941694614	0.0	0.0	0	1.7714100763158547	1		32239.633653846144	32150.0	19315.0	46908.0	3.3529219E7	3646.951693125965	-0.9810351276754106	-914.5863558406814	-0.004479002255416743	0.006126011421400516	1.9417739451293519	1.6314367702791972	-0.7477024979680763	1.1902232317572718	9.85798366520585	12.275475951031334	0.8220936214979044	0.9544408651633688
ID37006	37006	7	1.0	54.321430765806696	34.16655797983198	0.0	37.0	37	1.7748232010149336	1		32401.47358309316	32324.0	19526.0	46612.0	3.3729934E7	3670.0408784565166	-0.9810027299453086	-911.8069021925381	0.015270667217991233	-0.024724439676687464	1.988749305390662	1.6321671609870136	-0.6999285582792923	1.2184715836262836	9.896008674521976	13.22519283387329	0.7109939497768959	0.946793997271487
ID41614	41614	7	1.0	54.331949132458455	34.33158639907277	0.0	75.0	75	1.7598419099922997	1		32363.90838206626	32310.0	19016.0	46596.0	3.320537E7	3673.6390153378707	-0.9810258615784779	-910.9884519492482	-0.008561281682290926	0.011039210177196848	1.9651801265869662	1.60434664505666	-0.8231582725785082	1.2249099237014098	9.729649258763917	12.255166340134833	0.8140828920696929	0.9601313320825512
ID41106	41106	7	1.0	54.32500261324216	34.33131540650976	0.0	71.0	71	1.8098545963368902	1		32351.25761772853	32279.0	19067.0	46201.0	3.5036412E7	3591.4254406918503	-0.9810559681059766	-932.9871812423302	-0.011609188005429955	-0.0027441336633785736	2.032089059051889	1.6367885671902818	2.3311504368009244	1.2415098075496593	10.290518146176792	12.949449908249731	0.7711599505750966	0.9508124725516033
ID66195	66195	7	1.0	54.34434993896197	34.37756643938175	0.0	264.0	264	1.7692735297943958	1		32410.33849129596	32331.0	19043.0	46335.0	3.351229E7	3671.682795840367	-0.9810610612356677	-914.5107327945514	0.0023446258173187382	7.07951697819566E-4	1.9342140298101977	1.6368179922603678	-0.861581438646274	1.1816915741127332	9.834218034383271	12.584647877168928	0.7803106962671913	0.9456124314442411
ID69267	69267	7	1.0	54.30258664251575	34.445332538560066	0.0	288.0	288	1.7799306164685813	1		32395.367717287507	32309.0	19148.0	46790.0	3.391795E7	3651.2654012063676	-0.9810360984528981	-917.9664395342822	-0.0031323934250217203	-0.015850542196192117	2.003604872764999	1.6184795721691976	2.2438555805143996	1.23795499629299	9.95304618849616	12.81470732380059	0.7616378177344832	0.9596700274977079
ID68757	68757	7	1.0	54.3429926041115	34.383783734923306	0.0	284.0	284	1.78967908898675	1		32362.416666666675	32321.0	18728.0	46187.0	3.4174712E7	3637.3174531047266	-0.981056591134701	-921.5643397212131	-0.003265278699491732	-0.017918684355731768	1.9878061566439753	1.6186469448473713	-0.9022810467109946	1.2280665422263615	10.06236809028003	12.86341918202052	0.764182731586884	0.959655485040798
ID67220	67220	7	1.0	54.28662496980403	34.34705102985399	0.0	272.0	272	1.7726907681879187	1		32386.181292189	32325.0	18995.0	46551.0	3.358447E7	3662.911704417688	-0.9810355251021169	-914.7600729409965	-0.007613662033188469	-0.008256307003582933	1.9490319089293597	1.623989787393035	-0.819840785239696	1.2001503482716538	9.872243043699394	11.977731954236882	0.8647220289523301	0.9673963670237536
ID53400	53400	7	1.0	54.342796424208984	34.317907938182444	0.0	168.0	168	1.7662780228186084	1		32439.536893203862	32369.0	19224.0	46653.0	3.3412723E7	3699.0402335294016	-0.9810224376151729	-906.6801315941927	0.0013390848063014812	0.007316002393702095	1.978517104880215	1.584631813558369	-0.7983433685011921	1.2485658106518494	9.800946151231663	12.320945663071932	0.8113155175257585	0.949792722247812
ID42137	42137	7	1.0	54.33191266710967	34.30184699777765	0.0	79.0	79	1.7807804282221638	1		32384.725883476593	32304.0	19102.0	46561.0	3.3906808E7	3656.4545729833926	-0.9809717652616672	-913.204506452077	-2.4072579562583996E-4	0.003757633677979018	1.9995784749018646	1.6128841100921376	2.323725879404092	1.2397533476770608	9.962552440825192	12.60189818745271	0.7883309027480501	0.9509981851179671
ID60057	60057	7	1.0	54.43308653946738	34.320791790844886	0.0	216.0	216	1.749062426545788	1		32592.151335311562	32517.0	19111.0	46488.0	3.2950665E7	3758.7664600021826	-0.9810298594085641	-896.8284100269016	-0.01638484949576947	0.01439580180600114	1.9357353312991754	1.6055144565605295	-0.734499052357809	1.2056791661945376	9.610821104651022	12.350371170267845	0.7917905931180088	0.9646946564885498
ID65691	65691	7	1.0	54.35147912609925	34.40807697801771	0.0	260.0	260	1.7542448450930594	1		32465.978303747557	32414.0	19173.0	46345.0	3.2920502E7	3703.7042951544327	-0.9810277717840905	-906.5361901065979	0.0028763069324460448	-2.140328487202486E-4	1.9004110337073465	1.626327887316015	-0.8297343933585921	1.1685288363613198	9.667858618625216	12.137967633832913	0.8246092545225889	0.9589816124469596
ID55453	55453	7	1.0	54.40873894295275	34.32226200220834	0.0	183.0	183	1.7892563467843279	1		32424.370510396973	32365.0	19135.0	47038.0	3.4304984E7	3638.1879882702938	-0.981062259750294	-923.389277553586	-0.017797526162572574	-0.012298726739484312	2.0053638152669935	1.6277362877480863	-0.8572468487229724	1.2319955206265882	10.057614964115514	12.364399114492072	0.8267207511885761	0.9596371882086167
ID40094	40094	7	1.0	54.2920048522097	34.34576260064132	0.0	63.0	63	1.7761014317899269	1		32476.916506717836	32399.0	19063.0	47110.0	3.3840947E7	3659.161942935349	-0.9810449443984534	-918.7280907531512	0.0016248109385008141	0.007199997010164731	2.000323572141487	1.5926666808178278	2.390676948004271	1.2559586988498617	9.910268053015523	12.867898484627338	0.752107662509518	0.9507523939808481
ID48293	48293	7	1.0	54.33868738084481	34.34078872303223	0.0	128.0	128	1.7641352608713963	1		32463.778536585316	32383.0	19186.0	46850.0	3.3275373E7	3692.3337622754084	-0.9810473975446858	-910.2260241635112	-8.658765566416169E-4	0.014868587878226815	1.983039471469275	1.6081058911509922	2.306577220362492	1.2331522957421208	9.77718052040908	12.179356116238308	0.8282755462566922	0.9576350093109866
ID56997	56997	7	1.0	54.36581638596854	34.29471619354801	0.0	194.0	194	1.790101731356318	1		32385.478753541094	32313.0	18997.0	46482.0	3.4296222E7	3615.2816941485103	-0.9810289202100376	-926.4626910549875	-0.005797727135863009	-0.016301753571140463	1.978241265244499	1.641137857504151	-0.8719156325909317	1.2054083428756046	10.067121216444542	13.217403089106295	0.724140591307574	0.9463806970509377
ID36519	36519	7	1.0	54.30341714599634	34.12673257558681	0.0	33.0	33	1.785023418340375	1		32409.231718898376	32327.0	19485.0	46707.0	3.4126921E7	3635.3146318951926	-0.9811041027870774	-925.7725536469273	0.0024067068902790595	-0.005925945409263429	2.0101935946979927	1.5904185720703956	-0.7429166629647046	1.2639399652389225	10.010083702470357	12.752648088831647	0.7734759635158936	0.9568378009995459
ID47786	47786	7	1.0	54.3601810060908	34.37114085413145	0.0	124.0	124	1.7520873669122072	1		32513.334319526635	32430.0	19385.0	46984.0	3.2968521E7	3728.226365160419	-0.9810274291497639	-901.8705363135974	0.008623754340296347	0.006541171982437573	1.8982231035168666	1.6362082887360179	-0.7303326490573419	1.1601353669851269	9.644092987802638	13.189262029406146	0.6966750546812334	0.9512423816221284
ID38573	38573	7	1.0	54.250504149253146	34.21014862726266	0.0	50.0	50	1.7837515810443514	1		32492.541232227442	32403.0	19437.0	46932.0	3.4279631E7	3643.6688122853425	-0.9810167089399802	-921.6789671611042	-0.008916685180687601	0.015463045336280984	2.0317098295307794	1.6017390038556074	-0.8463357721636998	1.2684400046700322	9.995824323976805	13.581963774494298	0.6809313715648208	0.9537414965986394
ID60592	60592	7	1.0	54.31990945260315	34.33200457714104	0.0	220.0	220	1.7477644208556566	1		32517.24603174607	32453.0	19225.0	46886.0	3.2777384E7	3737.8925530062247	-0.9810619919522218	-901.3201769798809	-0.0011094670763998609	-0.02886733088233136	1.9716125018897022	1.5923950260304638	-0.8570898193633952	1.2381428412298894	9.596561726157478	12.089534561108241	0.8250995738748257	0.9623450905624401
ID61104	61104	7	1.0	54.34758354249925	34.338462787810656	0.0	224.0	224	1.7464654504637576	1		32497.637450199192	32430.0	18905.0	46362.0	3.2627628E7	3735.256007518997	-0.9810321952762345	-899.9691082069484	-9.181536697049469E-4	-0.007971608948136704	1.9346555615217726	1.596865185367036	-0.8576055264181952	1.2115334339117028	9.582302347663928	12.17508612704846	0.8123359056731787	0.9696969696969694
ID61621	61621	7	1.0	54.42093772642738	34.361211274999	0.0	228.0	228	1.7559689190670058	1		32423.468105986223	32348.0	18658.0	46579.0	3.3039514E7	3730.7387939438972	-0.9810674694357071	-900.7096749242406	-0.007754138179670149	0.006219001301085058	1.9476226809890058	1.62421465542024	-0.8578271550166502	1.199116554261782	9.686871123283279	12.850385156405379	0.7371588713700874	0.9426456984273818
ID69817	69817	7	1.0	54.371069801637596	34.41482895934318	0.0	292.0	292	1.7598419099923002	1		32466.536656891418	32396.0	18939.0	46422.0	3.3213267E7	3729.0795817179983	-0.9810666455579141	-902.2673720696816	-0.0026547115673794686	-0.012152528242738355	1.9865240176290395	1.5825525292463425	-0.8517964164955032	1.2552657690137339	9.72964925876392	12.840588423089471	0.7415444641999431	0.9385602934433741
ID64699	64699	7	1.0	54.35723910634788	34.35262305266217	0.0	252.0	252	1.7615605060170725	1		32515.80896686162	32420.0	19060.0	47023.0	3.336122E7	3706.6549967503247	-0.9810611157040285	-908.8329535957098	0.007763954707662375	-0.0025466055644433765	2.0036795499307263	1.5872728850530742	-0.7966876664070401	1.2623409426311272	9.748661763421985	12.445808866401098	0.7908763927657239	0.9561771561771563
ID47296	47296	7	1.0	54.35636635007211	34.325943211678144	0.0	120.0	120	1.7714100763158545	1		32455.736486486487	32385.0	19207.0	46964.0	3.3624143E7	3694.0932437850815	-0.9810124134076259	-907.8588807324404	0.0041281073503237585	3.152570232569307E-4	1.9843072164639703	1.6040917026312949	-0.8180146032151602	1.2370285397081622	9.857983665205849	12.310828933372427	0.8173787918630582	0.9579676674364892
ID53953	53953	7	1.0	54.413920462931486	34.33267936118109	0.0	172.0	172	1.7786551375398474	1		32417.191387559804	32347.0	19174.0	46305.0	3.3875965E7	3656.532957839274	-0.9810108664976681	-916.0191620069346	6.549609463878184E-4	-0.004546062331494925	1.9737947683578965	1.6167838025978845	-0.8078740231509863	1.2208155259759275	9.938786810002618	12.465264240487913	0.8037856725184813	0.9517523896222118
ID70339	70339	7	1.0	54.32549744875112	34.423511510040754	0.0	296.0	296	1.7786551375398472	1		32477.983763132783	32403.0	18918.0	46871.0	3.4004449E7	3678.0945388391797	-0.9811136727547094	-917.4195398287712	-0.013593051524274119	0.0017941889848181207	1.975354384704776	1.6143494102530747	-0.7973604144090582	1.2236225764750075	9.938786810002616	12.63592193195186	0.7822208194296506	0.9504545454545452
ID44228	44228	7	1.0	54.390438502789394	34.30006349739688	0.0	96.0	96	1.7769530748174294	1		32451.612127045235	32406.0	18880.0	46852.0	3.3717225E7	3671.4632299965847	-0.9810747760925637	-916.4065246232072	-0.010569123262270875	-0.00115384737429826	1.9881553087144843	1.6168231770835282	-0.8530386628397373	1.229667744063872	9.919774305344555	12.622964382363728	0.7823281215144327	0.949499545040946
ID59076	59076	7	1.0	54.43370836464216	34.30603624772985	0.0	209.0	209	1.7917913039186975	1		32352.65098777048	32276.0	19084.0	47142.0	3.4390868E7	3641.9150812525895	-0.981070461795581	-920.8104389502649	-0.010856445109972239	0.008547939675780533	1.983338572228131	1.6196311703625301	-0.8773690522183765	1.2245618684803345	10.086133721102614	12.746692268143478	0.7800807902897948	0.9481680071492405
ID56005	56005	7	1.0	54.37403324641793	34.320988348336556	0.0	187.0	187	1.7812051820572383	1		32411.017126546125	32345.0	18978.0	46376.0	3.4063979E7	3642.748281134233	-0.9810549577625257	-921.4913290949925	-0.003534221821072898	0.004118946460808278	1.9904767780322428	1.603845286877308	-0.8185045122393628	1.241065328631359	9.967305566989715	12.482426924198776	0.8038769426875584	0.9619266055045868
ID36040	36040	7	1.0	54.278272015519484	34.09006859683761	0.0	29.0	29	1.7888335046782737	1		32394.560377358473	32299.0	19733.0	47122.0	3.4338234E7	3640.373982170263	-0.9810472614440573	-921.2426638778115	-0.008034244374886855	-0.014624538881309114	2.00328349769035	1.6268313589445809	2.2854804914947997	1.2314020667698435	10.052861837951	12.67228201745116	0.7866651645947781	0.9531320414601171
ID44744	44744	7	1.0	54.29994118132499	34.32886211023174	0.0	100.0	100	1.7662780228186084	1		32399.030067895237	32330.0	19002.0	47033.0	3.34034E7	3696.39207221342	-0.981068876989932	-908.462689472167	0.00199819656694749	-0.02374674918708241	1.9747008930079895	1.6354541321123544	2.191876060048571	1.2074327578098834	9.800946151231663	12.973684538933918	0.7317305709639461	0.9326096788783359
ID46793	46793	7	1.0	54.34706442357484	34.325005403278986	0.0	116.0	116	1.7765273043369396	1		32455.634966378475	32377.0	19153.0	47143.0	3.3786316E7	3672.654944535675	-0.9810628821261373	-915.6361718460801	0.005806997614126576	-0.004495208299506999	1.9649979366781118	1.6066748010575411	-0.7455687048509125	1.2230215693833726	9.915021179180041	12.663029962680618	0.7770129219104542	0.958199356913183
ID65227	65227	7	1.0	54.38922699553011	34.3641606254314	0.0	256.0	256	1.7709829732171047	1		32471.198458574196	32436.0	19290.0	46395.0	3.3705104E7	3671.027735607611	-0.9810560152544308	-916.1426834739522	0.002001963788123099	-0.013070644593707057	1.9610040663991735	1.617488965923261	2.3845084599507484	1.2123755448803537	9.85323053904133	12.462338655123624	0.797240606402152	0.969597754911132
ID39631	39631	7	1.0	54.24084426075372	34.24599232533465	0.0	59.0	59	1.7581216340093109	1		32505.47838899803	32414.0	19442.0	46932.0	3.3090577E7	3692.761726160948	-0.9810602869808603	-911.9217490145987	-0.009301075862670422	0.01741845116756414	1.9702923778927368	1.5775145309704182	-0.7321015119567144	1.2489852481299801	9.710636754105856	12.56050853596096	0.7734693821767493	0.9528917910447757
ID62159	62159	7	1.0	54.42521933249596	34.34430241133604	0.0	232.0	232	1.7892563467843277	1		32392.499053030297	32316.0	19248.0	46653.0	3.4206479E7	3677.309550711316	-0.9810580655587741	-912.4616996732476	-0.008985603349288955	-0.008218177616747032	1.9961958284943664	1.6166742748502618	-0.8730162053304038	1.2347544954157548	10.057614964115512	12.949364537353322	0.7537163838296392	0.9609445958219797
ID57553	57553	7	1.0	54.37558353752247	34.31486558371634	0.0	198.0	198	1.767562433137043	1		32376.52427184469	32327.0	18577.0	46362.0	3.334782E7	3687.5603398918443	-0.9810214307104607	-907.6869868216442	0.005491007373183796	-0.0036363232342081905	1.9584835739486273	1.633902412172584	-0.9117168784089781	1.19865394613406	9.815205529725207	12.455375329836738	0.795052163975122	0.9485530546623796
ID45271	45271	7	1.0	54.36598567274804	34.262754427814635	0.0	104.0	104	1.811108103075876	1		32388.508317929784	32313.0	19057.0	46587.0	3.5044366E7	3616.237862975053	-0.9810316052869945	-926.4380290603539	-0.004815925285423151	0.0019171818847217117	2.0248591327817977	1.642600119271767	-0.7229383465150674	1.232715807715576	10.304777524670333	13.100451158090284	0.754529074810672	0.9538055433347995
ID51415	51415	7	1.0	54.35974212141272	34.315480848069285	0.0	153.0	153	1.781629834627834	1		32392.08840304186	32304.0	18860.0	46955.0	3.4076477E7	3658.311537343588	-0.9809059756695153	-909.7418353388324	-0.0014252313701870942	-0.012542143460910147	1.994405482239088	1.610983590544507	-0.8217073279728995	1.2380048399903227	9.97205869315423	12.92643663149984	0.7499581809250702	0.9514739229024941
ID35545	35545	7	1.0	54.24807493689522	34.158225709479304	0.0	25.0	25	1.7705557670902243	1		32369.220829315316	32296.0	19634.0	46828.0	3.3566882E7	3663.4269773753995	-0.9810928073851601	-916.9755273471377	-0.010143806222695296	0.0023999342172966475	1.9650650402731218	1.5968125678509562	-0.8259187076026149	1.230617218223534	9.848477412876816	12.942872066817698	0.7387842706517985	0.9513314967860423
ID64218	64218	7	1.0	54.29820695273541	34.37555767486145	0.0	248.0	248	1.7360386978696396	1		32576.061430010064	32517.0	19185.0	46418.0	3.2348029E7	3766.8538354700117	-0.9810390016110029	-894.9007544675692	0.007640017417897538	-0.006922559661612832	1.9246779011605295	1.5833609644450881	-0.8077496588697619	1.2155648297386572	9.468227319715549	13.310047912245864	0.6716133227547006	0.9413988657844982
ID38107	38107	7	1.0	54.27906532025023	34.21080296556398	0.0	46.0	46	1.7917913039186975	1		32437.681091251074	32350.0	19747.0	47564.0	3.4481255E7	3609.215048507736	-0.9810127175509918	-928.707306972999	0.029313765941076524	0.018882073871011797	2.008526685640851	1.6505430892132815	-0.683824105505253	1.2168883676936901	10.086133721102613	12.617427808567204	0.7961463870308827	0.9610507246376815
ID43741	43741	7	1.0	54.402095874412126	34.25418673022352	0.0	92.0	92	1.7939010318411903	1		32424.598306679127	32347.0	19077.0	46405.0	3.4467348E7	3633.9347347961484	-0.9810163247173068	-922.1963835488667	-0.01813685401462377	0.007622254781578202	2.0128984698630865	1.6003935002831393	-0.8206198425971037	1.2577522150064764	10.109899351925193	12.33167100667863	0.8354353283697966	0.9594046008119078
ID50909	50909	7	1.0	54.38342678449492	34.337525412755305	0.0	149.0	149	1.7917913039186972	1		32385.211520302135	32291.0	19412.0	46614.0	3.4295939E7	3638.4601458721086	-0.9810294482251094	-920.5792732764097	0.0019161900166400556	8.896294306905301E-4	1.9943302541093546	1.611019560597124	-0.7822348945663268	1.2379305024516005	10.08613372110261	13.03916008339212	0.7454788923024006	0.9511429852084264
ID52446	52446	7	1.0	54.2916877260516	34.347277419289426	0.0	161.0	161	1.7871411357992348	1		32407.351043643244	32351.0	19099.0	46414.0	3.4157348E7	3611.6743713395	-0.9810581454454602	-929.4738851703801	0.0071178335583885356	-0.012156820401692177	1.987372342388435	1.6491220807341374	-0.7765840867398965	1.2051092915472452	10.033849333292936	12.364216017334222	0.8247916797837979	0.9599818099135972
ID45793	45793	7	1.0	54.310801547004566	34.2767376720129	0.0	108.0	108	1.7512236314064697	1		32434.460098522133	32374.0	18995.0	47211.0	3.2920977E7	3724.70998197662	-0.981023483311512	-900.3411763061284	0.005074584585592765	-0.0010839133363593576	1.994466062019874	1.5843124781832119	2.2510434902236285	1.258884272821609	9.634586735473606	12.072033390461527	0.8307724744533781	0.9507504690431519
ID49890	49890	7	1.0	54.33757392641076	34.305105719009056	0.0	141.0	141	1.758551860770678	1		32497.157998037263	32441.0	19172.0	46865.0	3.3114604E7	3706.9317588004037	-0.9811007411481845	-910.1848803418427	0.009961017380984727	-0.001367477740652352	1.975657739638706	1.6020335965477215	-0.7749820015479542	1.2332186690067677	9.715389880270374	12.642393475054487	0.7638559954466875	0.9445471349353052
ID34022	34022	7	1.0	54.26622223850036	34.12283699922214	0.0	13.0	13	1.785447162777998	1		32430.172675521844	32355.0	19317.0	46631.0	3.4181402E7	3636.981260345392	-0.981052800556803	-923.3908114875215	-3.012032166727532E-4	0.012758074529597242	2.01316700551884	1.5915774373200815	-0.903796476019733	1.2648878768403733	10.014836828634877	13.488334536170354	0.6917307534727702	0.9486717694732105
ID51942	51942	7	1.0	54.278560126969865	34.35356483241814	0.0	157.0	157	1.7820543860063436	1		32391.362332695982	32313.0	19261.0	47079.0	3.3881365E7	3670.061647876149	-0.9810335076053205	-913.0250022164921	0.005733421084477244	-5.817803540742341E-4	2.0019407558324427	1.600697562833735	-0.764648274782019	1.2506677103252295	9.976811819318742	12.586434874658245	0.7914002419960435	0.9523593466424681
ID34535	34535	7	1.0	54.27047140688386	34.17705953200671	0.0	17.0	17	1.7884105625977251	1		32384.92606635069	32297.0	19424.0	47295.0	3.4166097E7	3667.933219238118	-0.9810529281911021	-914.3275856986046	0.00156793417427722	-0.003646345257001875	1.9746532380411395	1.6120340607293215	-0.7388936074863891	1.224945108881732	10.048108711786485	12.370407748339339	0.825137185350964	0.9639762881896945
ID50408	50408	7	1.0	54.37355727425757	34.30022659441572	0.0	145.0	145	1.7905242739637266	1		32397.587406015024	32328.0	19275.0	46655.0	3.4471033E7	3634.99273769252	-0.981050538078013	-922.8553115575576	0.0021962263336137555	-0.010911886468955988	1.9917382935561114	1.6137146177243498	2.39279791281203	1.2342568330730301	10.071874342609057	12.480978147600533	0.8124991536485815	0.9618701770313202
ID35051	35051	7	1.0	54.303762412580106	34.12057100004679	0.0	21.0	21	1.811943292469162	1		32407.70230414743	32305.0	19392.0	46860.0	3.5162357E7	3601.9072957018866	-0.9811202901482949	-935.131415188107	-0.004869252443690047	0.03065834991530864	1.9944317530489322	1.6639540314430499	-0.7774041488991049	1.19860988666813	10.314283776999368	13.257925343291806	0.7373909475118731	0.9584805653710246
ID37616	37616	7	1.0	54.29377278001842	34.20296386728188	0.0	42.0	42	1.7460322455828625	1		32418.124131082404	32339.0	18959.0	46882.0	3.2645051E7	3737.9777803200764	-0.9810361891834711	-897.306007074072	0.020658788682206112	-0.028360329818105788	1.930582901625686	1.61080750042984	-0.778281529325428	1.1985186939535077	9.57754922149942	13.14118880128591	0.6969392871470271	0.9294280442804431
ID39152	39152	7	1.0	54.20676936671165	34.237847439363684	0.0	55.0	55	1.7581216340093115	1		32472.97845249754	32389.0	19457.0	47380.0	3.3154911E7	3703.2762410036758	-0.9810167281927629	-906.2987020177102	0.0019319765683889737	-0.0037518240171097485	1.9333907682767317	1.6082067028749913	-0.86841419546504	1.2022029039055793	9.710636754105861	13.432258671522249	0.6763312889180905	0.9528917910447763
ID43248	43248	7	1.0	54.341105577649	34.21666666156572	0.0	88.0	88	1.776101431789927	1		32456.532567049795	32372.0	18927.0	46730.0	3.388462E7	3661.9752391110774	-0.981001440561692	-915.3046872169424	-0.014558983990492701	0.003287603448600904	1.9975287885333384	1.5959649168852346	-0.9370551455002764	1.2516119667792047	9.910268053015526	12.847403925924556	0.7545091452144802	0.9546703296703302
ID49392	49392	7	1.0	54.268062885558315	34.23800394857557	0.0	137.0	137	1.7551070937787419	1		32508.562868369347	32447.0	19063.0	47111.0	3.3093717E7	3739.1690044883344	-0.9810968879658352	-902.4668564855808	-0.01461288625133741	-0.017023326368639208	1.961478073436343	1.5733915840840638	2.378249569059446	1.2466560093990846	9.67736487095425	12.861559790800577	0.735156324489506	0.9558685446009387
ID56560	56560	7	1.0	54.36023973018325	34.299135699021356	0.0	191.0	191	1.7812051820572379	1		32398.529636711337	32310.0	18954.0	46660.0	3.3888862E7	3641.200387876373	-0.9810552654188293	-921.5431261352562	-0.02897232920394703	0.026738432647883583	2.0563580058824273	1.591994279409332	2.424127216484409	1.2916868059635147	9.96730556698971	12.019645341857442	0.8669705195108336	0.9663594470046083
ID46321	46321	7	1.0	54.349879010800976	34.23927419431082	0.0	112.0	112	1.793057438551258	1		32447.147834274947	32365.0	19206.0	47346.0	3.4458871E7	3663.6057610339167	-0.9810274036550283	-915.9086528983489	-5.802377633195644E-5	0.011562399894496618	2.015988199918899	1.619290657036251	-0.9087287364751315	1.2449822958953607	10.100393099596161	12.549831345213335	0.8058836812903992	0.9580703336339041
ID54513	54513	7	1.0	54.437475921191684	34.341911728170416	0.0	176.0	176	1.7884105625977251	1		32423.864197530842	32365.0	19034.0	46582.0	3.4142329E7	3652.0444237419993	-0.9810628765485442	-919.9019674039276	7.457949237322816E-4	-0.0011101873131745842	1.9520248290136988	1.6301351404508084	-0.7455379947360747	1.1974619653152638	10.048108711786487	12.550391430620854	0.8016404938225478	0.9622212107419212
ID62707	62707	7	1.0	54.37584140271105	34.3514292442643	0.0	236.0	236	1.7701284578606173	1		32379.329468599048	32322.0	19266.0	46413.0	3.3512606E7	3669.084702195772	-0.9810067173290969	-911.6162502956957	-0.012997934322851842	0.01460563742001584	1.9502425307610056	1.624432906486356	-0.7499612640575823	1.2005682247470442	9.843724286712296	12.406687561772339	0.8036327260171868	0.9543778801843315
ID63734	63734	7	1.0	54.3313240575478	34.3027664569907	0.0	244.0	244	1.7568303215809533	1		32541.845624385456	32449.0	19260.0	46824.0	3.3095057E7	3728.1539813986665	-0.9810719122078109	-904.8413421796362	0.004825599460189417	0.01134293959368256	1.941831765112909	1.6283220912733583	-0.766668100329081	1.1925354176054836	9.696377375612304	12.818784270384864	0.7415248266586015	0.9506057781919843
ID63227	63227	7	1.0	54.381065942535145	34.3838987698504	0.0	240.0	240	1.764564021422355	1		32515.892996108916	32439.0	18956.0	46436.0	3.3426338E7	3691.3498548571374	-0.981021658518301	-910.6695430141294	0.008722701929270651	0.0011155422655887484	1.963265327670185	1.6020394554216704	2.4087765882830685	1.225478761478716	9.781933646573593	13.575069679675094	0.6670377942361305	0.9536607970342912
ID42751	42751	7	1.0	54.31477098786501	34.28474059443896	0.0	84.0	84	1.7645640214223552	1		32508.75462512173	32463.0	19416.0	47275.0	3.3386491E7	3704.135246469536	-0.9809982698717015	-906.1885876131792	-3.22496831548836E-4	-0.00747429896761988	1.9710120164504084	1.5941907599725431	-0.7624357597472641	1.2363714970248323	9.781933646573597	12.877081910331382	0.7413096611772011	0.9483870967741935
ID59647	59647	7	1.0	54.351243889895976	34.36241355566689	0.0	213.0	213	1.7211593420871323	1		32487.02760736193	32419.0	19130.0	46205.0	3.1772313E7	3750.830334037181	-0.9810758418131746	-898.0459643977856	0.011452439427012316	-0.04294920957606291	1.9069632937427203	1.5894393093929877	-0.9813643650791665	1.199771065477798	9.306621030122011	12.873779806746253	0.705650640823021	0.9504854368932033
ID33025	33025	7	1.0	54.26398370504996	34.05620686819651	0.0	5.0	5	1.7884105625977254	1		32415.8816287879	32357.0	19297.0	47134.0	3.4231171E7	3646.922231064805	-0.9810451882912951	-920.0911821401072	-0.0013789873948086928	0.006348684816218561	1.972344659247432	1.6213679114379875	-0.7837184535700109	1.2164695288055651	10.048108711786488	14.20068053876153	0.6261463798663232	0.9412288512911847
ID40705	40705	7	1.0	54.35458999177057	34.318557234326455	0.0	68.0	68	1.8014755948701837	1		32386.68685927306	32316.0	19120.0	46648.0	3.4750915E7	3604.9620879535964	-0.9810393733488386	-929.6716065349301	0.0025812928000128674	0.00844040043655972	2.0044345495291953	1.6359856260608638	-0.8136280086163887	1.225215257150813	10.195455622886472	12.245782863452073	0.8543648919202452	0.9705882352941174
ID58113	58113	7	1.0	54.47938874919786	34.301929909534266	0.0	202.0	202	1.7909467168795885	1		32374.873465533532	32281.0	18871.0	46935.0	3.4284991E7	3630.6141922662955	-0.9811087738085447	-926.2217729394273	-8.88808125842213E-5	-0.003985067813162963	1.992619943108433	1.6093962728403381	-0.7681014893751349	1.238116414667572	10.076627468773578	13.522163992695042	0.6925205572806424	0.9434801958166441
ID55043	55043	7	1.0	54.40019389136157	34.372456343441584	0.0	180.0	180	1.7667062633444346	1		32436.324951644106	32366.0	19082.0	46632.0	3.353916E7	3688.428626349042	-0.9810729240185282	-911.6707450381879	0.024188910525993083	-0.004677026706139626	1.9674361528633053	1.6080509022162999	-0.7445852015941037	1.2234912154532434	9.805699277396174	12.75393974254248	0.7575297836254377	0.9550925925925924
ID33540	33540	7	1.0	54.26512457200692	34.11147430444223	0.0	9.0	9	1.768418188419875	1		32440.122705314	32363.0	19571.0	46749.0	3.3575527E7	3677.411098615036	-0.9810454372211221	-913.1574204768147	-0.011232359987416752	0.02499305365785256	1.992359105047122	1.59362412737153	-0.8740468968151099	1.2502064136875564	9.82471178205424	12.906271363431195	0.7411875203943561	0.9516574585635361
ID48900	48900	7	1.0	54.31403310153041	34.31196865989405	0.0	133.0	133	1.777804309872154	1		32519.224137931014	32439.0	18959.0	46384.0	3.395007E7	3655.6821319695805	-0.9810414859050582	-920.6293628315708	-0.007929964597705237	0.002845934248675377	1.9899405731922637	1.5859055199703824	-0.8101338579680559	1.2547661560755692	9.92928055767359	12.539382345971541	0.7935519374299382	0.9595774000918696
ID52996	52996	7	1.0	54.30046654613929	34.306080091063244	0.0	165.0	165	1.774823201014933	1		32414.993288590584	32311.0	19261.0	46431.0	3.3808838E7	3667.739139097725	-0.9810057016075436	-912.9053813658056	-0.01320831006257787	0.020083769903438055	1.9906011345772565	1.613761442685786	-0.7167009950410163	1.2335163562120406	9.896008674521967	12.349359954748438	0.8154193862149907	0.961218836565097
ID37132	37132	7	1.0	54.31400819594365	34.169712894854975	0.0	38.0	38	1.7854471627779986	1		32408.092890995256	32323.0	19562.0	46564.0	3.4190538E7	3633.03722954874	-0.9809976962511701	-921.0333455447852	-0.019702761807202335	-0.005383982235971322	2.0411961600160278	1.5890841683425596	2.3730362709343544	1.2845110414415797	10.014836828634882	12.317801485258615	0.8294445165923717	0.966070609812013
ID40204	40204	7	1.0	54.30306186909161	34.33883709290389	0.0	64.0	64	1.7615605060170723	1		32448.328125	32395.0	19039.0	46240.0	3.3227088E7	3688.161560550909	-0.9810512168165161	-911.0091475773312	0.007257431002543882	-0.026389648039535085	1.9636083932978365	1.620749805365872	-0.7705609294113859	1.2115431924143079	9.748661763421984	12.245601228358428	0.8169484272251323	0.9638157894736844
ID66317	66317	7	1.0	54.353707339399485	34.35762574474121	0.0	265.0	265	1.794744228612471	1		32386.296435272026	32307.0	18779.0	46598.0	3.4523792E7	3630.090128128322	-0.9810184345143255	-922.1870416059558	-0.009140583535789476	0.004631114363638884	2.0027521328948468	1.6246936407636745	-0.8282481899404871	1.2326952495200687	10.119405604254217	12.857811900328874	0.7691848672057463	0.9529991047448523
ID32525	32525	7	1.0	54.23302941417168	34.07919885758264	0.0	1.0	1	1.781205182057239	1		32322.23326959844	32244.0	19396.0	46906.0	3.3809056E7	3655.887943782599	-0.981094543945179	-917.6185457686956	-0.012507680111531676	0.030083355332425607	1.9749280130586058	1.6194253998549988	-0.8827736113147034	1.2195239207903237	9.967305566989722	13.343798518956497	0.7034426317563844	0.9458728010825446
ID67855	67855	7	1.0	54.3318041270209	34.31843812576495	0.0	277.0	277	1.7807804282221644	1		32438.54424357756	32395.0	19190.0	46767.0	3.409291E7	3659.72487447488	-0.980963453920081	-913.4979714622598	0.003466875170964349	-0.0032177409914256197	2.0055805511726743	1.623471482704388	2.3007723621184257	1.2353654329867052	9.962552440825199	12.371266358288755	0.8179978635929342	0.9610270518110956
ID68367	68367	7	1.0	54.27974430358961	34.35849186323614	0.0	281.0	281	1.7850234183403753	1		32359.63627730295	32292.0	18768.0	46339.0	3.4074697E7	3653.3384880235703	-0.9810694910549365	-918.0814135886914	-0.00372533472549388	0.003796631980565018	1.9709195403224706	1.6316328284305157	-0.8072938423015097	1.2079430531060829	10.01008370247036	12.742347691287685	0.7747269621940688	0.95079006772009
ID41743	41743	7	1.0	54.321690715128	34.34371625644105	0.0	76.0	76	1.785870806671201	1		32349.009478672997	32287.0	19287.0	46174.0	3.4128205E7	3633.045414625284	-0.9810661834186969	-922.7420169915515	0.004228517240822622	-0.014812599477774923	1.9893569170856207	1.6225888711715617	-0.8572604984969796	1.2260388028233182	10.01958995479939	12.304743530376921	0.8316003827797857	0.9560090702947847
ID42258	42258	7	1.0	54.326564728658916	34.27045627556249	0.0	80.0	80	1.7901017313563181	1		32412.89707271007	32367.0	18897.0	46605.0	3.4325258E7	3626.1071175256607	-0.9810640362750083	-926.2264081130475	0.0022755103892514116	0.004434613735623585	1.9885274967644078	1.6280407869308517	-0.7939685036680578	1.2214236355301258	10.067121216444546	12.989800853157409	0.7497391267535044	0.9531953195319529
ID67347	67347	7	1.0	54.29539940753636	34.32717377234117	0.0	273.0	273	1.7934792847960197	1		32389.138418079114	32337.0	19255.0	47013.0	3.4397265E7	3622.8983126029616	-0.9810392844663816	-925.134597435982	-0.011405890697141322	0.003744450263383886	1.9949611697003111	1.6149895479881098	-0.7962088270002081	1.2352780686324285	10.105146225760674	12.995120986821652	0.7519549315599009	0.9411243913235948
ID58643	58643	7	1.0	54.44357538971794	34.34564994193985	0.0	206.0	206	1.78671779311041	1		32379.77178030302	32301.0	18925.0	46593.0	3.4193039E7	3646.938523646891	-0.9810497079527939	-919.2855678930554	-0.015036503838560181	0.023104228309488835	1.9791863458694583	1.6116727495625789	2.307539824746532	1.2280323945457448	10.029096207128418	12.262959620615668	0.8380714864917372	0.966559780119102
ID68882	68882	7	1.0	54.355105265018764	34.42336097170317	0.0	285.0	285	1.7896790889867502	1		32363.307183364806	32291.0	18867.0	46351.0	3.4240379E7	3643.969172917694	-0.9810157048629597	-917.887973932505	-0.005952641709508205	0.006514101806493862	1.9891103778011037	1.639689298892723	-0.8083241964469325	1.2131020060595283	10.062368090280032	12.997163392663685	0.7485363701498053	0.9446675591253902
ID65812	65812	7	1.0	54.358175887767786	34.30670442219005	0.0	261.0	261	1.7607014176918911	1		32424.49609375	32381.0	18933.0	46251.0	3.3202684E7	3707.409760459388	-0.9810387644677524	-905.0074983186554	0.0108655021728455	-0.003908798710971201	1.9162805209094862	1.6244410974387502	-0.8053721027260505	1.1796552820110733	9.739155511092951	14.610368161869514	0.5733355154618703	0.9433701657458563
ID41238	41238	7	1.0	54.2851008770234	34.36014853163685	0.0	72.0	72	1.780780428222164	1		32368.168099331433	32299.0	19179.0	46393.0	3.3889472E7	3646.577748482939	-0.981052635144638	-919.1917748665286	-0.004775213189108476	0.008958635200757254	1.977458878191079	1.6345784188447265	-0.8661794576568455	1.2097669071078831	9.962552440825196	14.186763156350892	0.6220336048205417	0.9361322018758375
ID48406	48406	7	1.0	54.31148886659579	34.375835485743295	0.0	129.0	129	1.7499272287872798	1		32467.285714285717	32393.0	19078.0	46799.0	3.2727024E7	3737.371625759344	-0.9811311946177486	-903.4255597402613	-0.0040451525234344015	0.015807922808093903	1.9216446919861212	1.613831733559749	2.4589696885494545	1.190734233331381	9.620327356980054	12.407123688035702	0.7853395889223671	0.9560699102503547
ID66840	66840	7	1.0	54.327625337231055	34.35354046244183	0.0	269.0	269	1.7896790889867495	1		32405.04257332076	32326.0	18923.0	46911.0	3.425213E7	3655.5465343833143	-0.9810119242415046	-915.9749689111974	-0.0039211072313192165	-0.012151818807165534	2.0176686763022427	1.6112817529025083	-0.8248892346002354	1.2522134460144434	10.062368090280025	12.439107488712446	0.8172061434977381	0.9579185520361987
ID60189	60189	7	1.0	54.37577962922953	34.32588570416316	0.0	217.0	217	1.7312387827703113	1		32590.661274014114	32511.0	19187.0	46736.0	3.2232164E7	3784.444619286179	-0.981061282449592	-892.2089664785342	0.009578280125969426	0.005233849737168387	1.9506330404819225	1.5617754508154869	2.2888429651991613	1.2489843142709103	9.41594293190588	12.441093628037583	0.764463166074775	0.9560810810810809
ID69411	69411	7	1.0	54.28419554409046	34.50012546777783	0.0	289.0	289	1.7662780228186077	1		32376.059108527174	32311.0	18851.0	46275.0	3.3412093E7	3682.9978832133474	-0.9810686277948109	-911.1078842358517	0.0021762908738130024	0.005929016339520395	1.9853394378031222	1.60543943972763	-0.7762939422975587	1.236633029359204	9.800946151231658	12.17633096181669	0.8307014700809373	0.9698965192850425
ID38692	38692	7	1.0	54.245264269245794	34.227483902655464	0.0	51.0	51	1.7538135617810486	1		32526.657453109576	32461.0	19326.0	46777.0	3.2949504E7	3716.8921003319583	-0.9810820303481496	-907.653892620052	-0.0017123173422956097	-0.00795500449752509	1.970019210103163	1.5801902831946	-0.7664765649283397	1.2466974585620558	9.663105492460701	11.89769593775065	0.857829255417277	0.9625946969696973
ID53541	53541	7	1.0	54.339346718682314	34.34821072939535	0.0	169.0	169	1.7795055584048562	1		32445.222966507168	32365.0	18873.0	46570.0	3.3905258E7	3672.6296642092693	-0.9810344660123783	-913.9507872954438	0.012154777696162848	-0.0065058398248793925	1.9754373483513799	1.641232481373998	-0.7192353812791382	1.2036304245560592	9.948293062331642	12.390631559002614	0.8142758377596501	0.9676375404530732
ID36647	36647	7	1.0	54.28405160698013	34.151505135034306	0.0	34.0	34	1.783327433711987	1		32374.76280834913	32300.0	19531.0	47118.0	3.4123E7	3634.2995822659136	-0.9810895825775301	-924.3222676079251	-0.01091025502896199	0.012938359953269142	2.011347197563118	1.611949981263272	-0.7841632734221463	1.2477727106562213	9.991071197812298	12.619228846200015	0.7884175542997348	0.9585043319653442
ID47911	47911	7	1.0	54.36035995900013	34.341165732378265	0.0	125.0	125	1.7786551375398472	1		32456.528680688323	32382.0	19151.0	47121.0	3.3949529E7	3686.130567338018	-0.9811553545253034	-916.8771657330542	0.004103680262257479	-0.003649949622444334	1.9979729214343598	1.6200204273010261	-0.7520527628531212	1.23330106692729	9.938786810002616	12.692722134804482	0.7752355742671844	0.950454545454545
ID61229	61229	7	1.0	54.405204932085006	34.30827470056735	0.0	225.0	225	1.7607014176918916	1		32489.56475170403	32429.0	19051.0	46804.0	3.3366783E7	3700.57508813007	-0.980994328648001	-906.3333265629946	0.0037672577793725352	0.010609785786822359	1.963099886872271	1.6002285237850957	-0.7669259581899925	1.2267622140798107	9.739155511092958	12.67641847579	0.7616194546772445	0.945983379501385
ID55598	55598	7	1.0	54.391327815855995	34.33813553782532	0.0	184.0	184	1.7709829732171043	1		32416.443159922943	32340.0	19053.0	46761.0	3.3648268E7	3665.7474991110075	-0.9810794326417991	-917.0707159370397	-0.02298004203726814	0.014478598226180863	1.9874218839138895	1.6041814607705034	2.35235152632805	1.2389009177049783	9.853230539041325	13.763647279825175	0.6536141405793733	0.9388586956521733
ID60719	60719	7	1.0	54.337735668718274	34.331150501862126	0.0	221.0	221	1.750359469680321	1		32510.93018682397	32440.0	19120.0	46836.0	3.3063616E7	3717.4441480857613	-0.9810468275832659	-905.3630443193586	-0.0017087884815029587	0.007965630282008647	1.9389132854830324	1.6017627741805598	-0.7673037844887488	1.2104871687225685	9.625080483144576	12.897615383653102	0.7271020851223233	0.9453781512605042
ID57139	57139	7	1.0	54.398467029665	34.305979812237865	0.0	195.0	195	1.79600828151852	1		32384.352720450253	32300.0	18623.0	46120.0	3.452172E7	3621.2547820608	-0.9810694513472581	-926.920925873553	0.002112804991091418	0.0025799309044962065	1.991564534471034	1.611334142758992	-0.7057398831811605	1.2359724042469529	10.13366498274777	12.477108911890866	0.8179909041449174	0.9673321234119783
ID64824	64824	7	1.0	54.33836303412745	34.39205640535357	0.0	253.0	253	1.742562729495721	1		32487.43900000001	32417.0	19165.0	46626.0	3.2487439E7	3719.6519375898356	-0.9809752055274716	-900.7022060268929	0.0022196044433132746	-0.01971899346904336	1.8999497754263024	1.6383457760471105	-0.9132866554655967	1.159675694352124	9.539524212183288	12.291431393467684	0.7934720910233404	0.9621284755512943
ID70458	70458	7	1.0	54.26967180412688	34.446600392920594	0.0	297.0	297	1.733422210025661	1		32516.004024144862	32462.0	19004.0	46800.0	3.2320908E7	3760.582638160333	-0.9810123337903	-893.4595735106648	0.014908875075442656	-0.017563295886617696	1.9293673624647898	1.6261016319771988	-0.7904048557491302	1.1864986323879683	9.43970856272845	11.766499808513213	0.8567889685349167	0.9744847890088321
ID61758	61758	7	1.0	54.444753601997704	34.324781812147805	0.0	229.0	229	1.790524273963727	1		32419.85971563981	32338.0	19346.0	46854.0	3.4202952E7	3655.8563287457923	-0.9810671768578051	-919.0420334086599	-0.013875691604670792	0.011315623652187788	2.011244012101337	1.614834623185206	2.292694693140271	1.2454798672412826	10.07187434260906	12.393042370435602	0.8240703601108011	0.9596920289855071
ID69951	69951	7	1.0	54.346970943217904	34.4184406569367	0.0	293.0	293	1.7675624331370428	1		32427.893410852703	32369.0	18876.0	46506.0	3.3465586E7	3709.6072594906273	-0.9810314985165295	-904.2129623898926	6.670467485675813E-4	-0.00313139291496072	1.9573948861124537	1.606297121972417	-0.7545200465877794	1.218575853332112	9.815205529725205	12.247681850032986	0.8222454316396957	0.9613594040968346
ID47423	47423	7	1.0	54.39706239009412	34.32656419080551	0.0	121.0	121	1.7879875204717361	1		32478.707663197736	32395.0	19044.0	47083.0	3.4329994E7	3656.365919512833	-0.9810223461551592	-918.3652938722129	0.0015517411764481225	-0.014980193705556297	2.005388342230194	1.6180135980609047	-0.8290789022213975	1.239413775405556	10.043355585621967	12.457968575130332	0.8131941413780253	0.9565414214576732
ID36160	36160	7	1.0	54.20402645039776	34.065131178326794	0.0	30.0	30	1.7641352608713963	1		32405.18834951455	32340.0	19208.0	46971.0	3.3377344E7	3687.083758321042	-0.9810420894213446	-909.6173009368209	0.008505954818558403	-0.03278583191162038	1.960236172957042	1.631154687012682	-0.7801235931324557	1.2017475648168254	9.77718052040908	13.07905575369974	0.7182418648234838	0.9362767410104691
ID44866	44866	7	1.0	54.3404328608038	34.30711734043765	0.0	101.0	101	1.7812051820572379	1		32399.401340996166	32329.0	18734.0	46430.0	3.3824975E7	3683.6022269099567	-0.9810784208817896	-912.0961021656957	-0.007929491905451943	-0.014421095525053327	1.9794298201901452	1.6227498617397165	-0.7761698382937622	1.2197997158157448	9.967305566989712	12.414600573817786	0.8126847948768398	0.9601648351648349
ID65346	65346	7	1.0	54.37632788273165	34.37857796801466	0.0	257.0	257	1.7701284578606176	1		32474.282125603877	32414.0	19052.0	46459.0	3.3610882E7	3695.400489680237	-0.9810308986521384	-908.9583264129916	-0.0158717326828889	0.02065755521435303	2.0042594243602103	1.6090071905924168	-0.8365761396315264	1.2456497622128504	9.8437242867123	12.651023263245463	0.7728905483897942	0.9565819861431868
ID39747	39747	7	1.0	54.26636926024245	34.25420714909305	0.0	60.0	60	1.7386512481781908	1		32513.272088353453	32439.0	19633.0	47281.0	3.2383219E7	3735.7721772164314	-0.9810642297512498	-901.8301625300259	0.008300158916416632	-0.00953800505825516	1.9454681489288548	1.5625633923960642	-0.7839538506275927	1.2450491022611487	9.49674607670265	13.511433620175849	0.6537050291779616	0.9340813464235624
ID44356	44356	7	1.0	54.37105213687458	34.30603764811102	0.0	97.0	97	1.773117459918298	1		32408.40751445086	32326.0	19259.0	46621.0	3.3639927E7	3674.826586167102	-0.9810933662571161	-915.2652319093419	0.0031709087086282148	-0.008992428782169807	1.9756421893105482	1.6180690002370635	-0.873131068522531	1.2209876025194826	9.876996169863906	12.949266638386423	0.74019202626718	0.9527739569005037
ID46920	46920	7	1.0	54.373663493071206	34.31069519684856	0.0	117.0	117	1.779505558404857	1		32395.55215311003	32334.0	19145.0	46577.0	3.3853352E7	3666.160498031331	-0.9810811826379836	-916.4628601098624	0.007839045607528626	-0.007972072211685808	1.9895776238356007	1.6174367001961687	-0.729664325532031	1.2300806724580302	9.94829306233165	12.751592671737356	0.7688286727443701	0.9509313948205359
ID38220	38220	7	1.0	54.25442543597565	34.231429352585586	0.0	47.0	47	1.7572608644918608	1		32474.346758349722	32414.0	19485.0	47594.0	3.3058885E7	3706.5056673554354	-0.9810465937410432	-907.0017258912294	0.004478832912454936	-0.006608921808571414	1.9800412995860346	1.5853388148087209	-0.7677779735315855	1.2489704289646983	9.701130501776825	12.480273572118564	0.7826795744155636	0.9501862197392925
ID54092	54092	7	1.0	54.40193826346637	34.36056658874524	0.0	173.0	173	1.772263973726891	1		32421.373435996145	32336.0	19117.0	46705.0	3.3685807E7	3688.077148473094	-0.9810459263734602	-910.0142278413394	-0.0015277018363084361	0.00617047715056405	1.967897420732089	1.5983621662038727	-0.7616702814674992	1.2311961971709242	9.867489917534881	12.93969812734993	0.7405736676407062	0.9540441176470585
ID43859	43859	7	1.0	54.423095422132235	34.29526528084884	0.0	93.0	93	1.7913690601744299	1		32447.955660377378	32352.0	19052.0	46480.0	3.4394833E7	3644.666782770104	-0.9810428747141516	-921.456874449653	0.01063650687275716	-0.016410049310593432	2.010879321494516	1.6099051026981797	-0.7703965723827888	1.2490669904234162	10.081380594938093	13.894683844399863	0.6561944242823797	0.9331280246370435
ID64339	64339	7	1.0	54.34010454822849	34.361787592852735	0.0	249.0	249	1.7360386978696396	1		32586.968937875765	32522.0	19252.0	46634.0	3.2521795E7	3744.3855179130987	-0.9809914698818885	-898.2766304076566	0.008022884294228814	-0.008403757205442007	1.9496772136929603	1.5748964802507321	-0.7642752895298183	1.237971662354951	9.468227319715549	13.461688231637222	0.6565676548121456	0.9517439082656479
ID45397	45397	7	1.0	54.337423874877594	34.295683009168265	0.0	105.0	105	1.7884105625977247	1		32389.059433962277	32327.0	18923.0	47073.0	3.4332403E7	3648.568732438944	-0.9810274254792465	-918.0380491725766	8.769008710264909E-5	0.002450035696373625	1.9917111481468386	1.6118522209355055	-0.7307969532096334	1.2356661003270302	10.04810871178648	12.385402203243009	0.8231404810525496	0.9596005447117564
ID62293	62293	7	1.0	54.40168405614372	34.370411568315845	0.0	233.0	233	1.764992677816732	1		32354.978599221828	32303.0	18986.0	46671.0	3.3260918E7	3679.610939957365	-0.9810426839379316	-910.0814529471967	-0.0022636928313086203	-0.0068551990738833475	1.9445369809612523	1.6052530195980996	-0.8309330177263865	1.211358556701608	9.786686772738113	12.40884417081235	0.7986985412739821	0.9466666666666667
ID56150	56150	7	1.0	54.3477879076038	34.34161358184745	0.0	188.0	188	1.7739705354836106	1		32418.307101727452	32352.0	19029.0	46826.0	3.3779876E7	3679.8587464181624	-0.9810344876167301	-911.3996847258317	-0.0013081174351888204	2.9377903980127006E-4	1.9739443886519108	1.623307224051103	-0.8454939518483575	1.216001727464603	9.88650242219295	12.959103426547953	0.7397800735854334	0.9382047812359048
ID35672	35672	7	1.0	54.27646595663172	34.124122515097724	0.0	26.0	26	1.798533722111925	1		32403.842056074725	32319.0	19419.0	46802.0	3.4672111E7	3616.6081179819353	-0.9809665367276156	-923.5521503715607	0.004748291635507725	0.0030520657516660255	2.0380499360204514	1.6005243104884577	-0.7927142391820472	1.273363936220667	10.162183739734873	12.817645146629026	0.7772852363869347	0.9583146571044379
ID51032	51032	7	1.0	54.39461224007881	34.344448916441394	0.0	150.0	150	1.781629834627834	1		32405.35741444868	32333.0	19229.0	46463.0	3.4090436E7	3644.6791664125913	-0.9809888486829897	-917.5783527462341	-0.0038431905455170376	0.006081477113590191	2.025883463324899	1.5778364949497654	-0.8615864018498534	1.2839628629513977	9.97205869315423	12.301005973153606	0.8281584381083176	0.955808656036446
ID59224	59224	7	1.0	54.40895812598391	34.30268210028811	0.0	210.0	210	1.7917913039186975	1		32380.926760563427	32299.0	18815.0	46594.0	3.4485687E7	3637.962564998464	-0.9809300781043608	-915.6936052973747	-0.010362994676999566	0.0017321820398700544	1.9803882731357079	1.643014018347368	-0.8680125947502051	1.2053386343761625	10.086133721102613	13.851293355311896	0.6606233671532993	0.9447907390917185
ID57690	57690	7	1.0	54.39773019734125	34.30446712552081	0.0	199.0	199	1.781205182057238	1		32381.44327931362	32317.0	18856.0	46557.0	3.3968134E7	3643.00844671266	-0.9810079174929582	-918.2605855174784	-0.005068481505474097	-0.022691651539155935	1.9778141730869583	1.6279074001241873	2.283914041874805	1.214942676061352	9.967305566989713	13.234814523025658	0.715075532110207	0.9378354203935602
ID51547	51547	7	1.0	54.323998515154756	34.34227048599776	0.0	154.0	154	1.8035739946437195	1		32374.77560521416	32286.0	19154.0	46532.0	3.4770509E7	3619.5924424075806	-0.981067649912651	-926.9824640943779	0.007556255384381853	6.143977618439419E-4	1.9955236637437928	1.6364999041029842	-0.8015302455088238	1.2193851394312183	10.219221253709053	12.703774990385847	0.7957233095017117	0.9615384615384615
ID46435	46435	7	1.0	54.322445915919054	34.278897542216754	0.0	113.0	113	1.764564021422355	1		32461.41125121239	32381.0	19104.0	46959.0	3.3467715E7	3692.3284643921734	-0.9810021506315172	-907.9513604156879	0.0015400120523700678	-0.04478060558267128	1.9352936243379637	1.6309873609769678	2.298555303064695	1.1865779408484902	9.781933646573593	13.632990675452026	0.6613818936367062	0.9384404924760598
ID35172	35172	7	1.0	54.26881071468908	34.17193589739209	0.0	22.0	22	1.79390103184119	1		32422.37924528299	32354.0	19576.0	46937.0	3.4367722E7	3646.7817472312477	-0.9810464000667694	-920.37103753955	-0.005616476509455451	-0.008029791247208146	1.9837831293710788	1.6239004606556848	-0.8120593383271718	1.221616211975261	10.10989935192519	13.613022719029459	0.6855632949530035	0.9407341884122068
ID45925	45925	7	1.0	54.370407894943106	34.2602819746624	0.0	109.0	109	1.7850234183403748	1		32446.823361823383	32381.0	19322.0	47040.0	3.4166505E7	3658.2713802536555	-0.9810220134546783	-916.9694758811622	-0.015258485033291651	-0.0028342024363183205	1.9989176586091877	1.6008310722554284	2.3355547411898123	1.2486749496890328	10.010083702470356	12.546776440437378	0.7990671067252391	0.9577080491132332
ID34662	34662	7	1.0	54.28847913059885	34.144409082829384	0.0	18.0	18	1.8048318634433616	1		32402.616527390946	32344.0	19635.0	47252.0	3.4897618E7	3608.0627813327824	-0.9810333479656669	-929.0286020376682	-0.001981105619248673	-0.0016865648292134301	2.015032979345535	1.637278120145188	-0.8031843548311256	1.230721252884543	10.233480632202602	13.325322333256356	0.7242321325419513	0.9526548672566373
ID50534	50534	7	1.0	54.36399475482733	34.330354865534346	0.0	146.0	146	1.7913690601744297	1		32392.59849198873	32325.0	18916.0	46509.0	3.4368547E7	3637.959530327351	-0.9810842047423928	-923.6333359500466	0.021183604209517693	-0.007239744162012627	2.025548757735792	1.6381442939446889	-0.8136447138140088	1.2364898289015946	10.081380594938091	12.231168387240022	0.8468256113596307	0.9588607594936702
ID39271	39271	7	1.0	54.2256886814822	34.23544108704578	0.0	56.0	56	1.7654212301303966	1		32506.38948393377	32411.0	19580.0	47168.0	3.3384062E7	3683.0433833385714	-0.9810498243205542	-913.8390654487758	0.007622093652524571	0.006281599883168231	2.012580926160985	1.5913294211664146	2.3177509476984492	1.264716720115563	9.79143989890263	11.930558674394263	0.8644400198952557	0.9685002350728729
ID34153	34153	7	1.0	54.28920068935613	34.17160333443977	0.0	14.0	14	1.7632774269957925	1		32403.02429543248	32317.0	19640.0	46494.0	3.3342712E7	3685.2823422386737	-0.9810660227306609	-911.1736656584978	0.007975853641848524	-0.009623687149811015	1.9530317698462634	1.6170352974642495	-0.7625924841407834	1.2077854904644976	9.767674268080052	13.110967724332323	0.7140547883542447	0.9383561643835621
ID50027	50027	7	1.0	54.35331079840759	34.314837006115106	0.0	142.0	142	1.7572608644918608	1		32491.56453201968	32454.0	19113.0	46968.0	3.2978938E7	3725.9795545004486	-0.9810348646337734	-902.170552204872	-0.02237118160175556	0.029136228690414313	1.965597540782131	1.6182279328208677	2.375708888539361	1.2146604943073342	9.701130501776825	11.891263006371927	0.8621369153947127	0.9737595419847329
ID52587	52587	7	1.0	54.295032062563635	34.29568425930407	0.0	162.0	162	1.7679903625545552	1		32425.65700483091	32366.0	19170.0	46452.0	3.3560555E7	3677.220989056354	-0.9810749157319791	-914.2466961237723	0.00308336258913572	-0.010488304660322348	1.9914654298378098	1.6195978832720288	-0.8737672675285404	1.2296048608155175	9.819958655889721	13.001439036532805	0.730023222447243	0.9327313769751696
ID37740	37740	7	1.0	54.3200042687033	34.15089874455306	0.0	43.0	43	1.7807804282221649	1		32428.215105162493	32346.0	19107.0	47106.0	3.3919913E7	3663.792019781118	-0.981108565897463	-919.3362145789564	0.003463651992474802	-0.0010605845013892513	2.0071193751818375	1.6063457618153751	-0.8304969878148358	1.2494939899573907	9.962552440825204	13.46350385032129	0.6906599720224912	0.9462753950338605
ID49520	49520	7	1.0	54.27098389868406	34.338575635046496	0.0	138.0	138	1.758551860770678	1		32509.12156862745	32447.0	19018.0	46833.0	3.3159304E7	3717.4394596731654	-0.9810683780172875	-906.3642751485271	0.006065651408878042	0.002098028713774203	1.9565588714362352	1.6176226520832	-0.7309144506635296	1.2095273696350306	9.715389880270374	12.429305644129446	0.7902715767462091	0.9569288389513106
ID52080	52080	7	1.0	54.26413532898413	34.36219039450197	0.0	158.0	158	1.7989542841946304	1		32386.884831460666	32338.0	19184.0	46219.0	3.4589193E7	3596.062166427588	-0.9810378051871764	-931.8995911454647	0.004645561385903592	-0.013102842255841596	2.0175548465765116	1.639639183420625	2.3817582867481057	1.230487089462864	10.166936865899375	13.032091047446892	0.75226659974668	0.9481382978723399
ID43379	43379	7	1.0	54.368791482464026	34.245825520762445	0.0	89.0	89	1.7748232010149334	1		32423.440808469644	32356.0	18897.0	46501.0	3.3687955E7	3668.9972763131327	-0.9810855654664213	-916.7591029093278	-0.013798058297517611	0.0015379774615262671	2.0332211629298254	1.5775172536665836	2.3196864531141643	1.2888741205232848	9.896008674521974	12.90553601033352	0.7466513203104846	0.937415578568212
ID62835	62835	7	1.0	54.39810407715091	34.34142150630159	0.0	237.0	237	1.785447162777997	1		32386.933523266896	32321.0	19031.0	46491.0	3.4103441E7	3651.133973199757	-0.9810301978994858	-917.4694927525837	-0.0024218989226155326	-0.03998269844973558	2.029369599653079	1.607335626760276	-0.8503680048334267	1.2625674226754053	10.014836828634868	13.037840309850171	0.7403591138689476	0.9529624604251467
ID63860	63860	7	1.0	54.34074383622927	34.35869010637608	0.0	245.0	245	1.751655552397476	1		32582.93287265551	32494.0	18975.0	46547.0	3.3006511E7	3739.1279823793143	-0.9810503322844352	-902.2762568943256	0.004460832979780921	-0.0021838815935776466	1.9610523620974198	1.5918551095743299	-0.8333618532974282	1.2319289301535836	9.639339861638119	13.288042502094633	0.686017413469423	0.9384544192503467
ID33656	33656	7	1.0	54.32784228134607	34.08521171813253	0.0	10.0	10	1.7858708066712015	1		32421.633776091065	32337.0	19207.0	46812.0	3.4172402E7	3645.07323252922	-0.9810481590482544	-920.8683731136579	-0.002661512696288135	0.005850524802717227	1.9848705269785454	1.6166227999951004	2.302561517431572	1.2277882799775934	10.019589954799395	13.523498166949862	0.6884647671306472	0.9482681061628432
ID40826	40826	7	1.0	54.330524247639026	34.32015200220831	0.0	69.0	69	1.7778043098721537	1		32392.3365200765	32318.0	19029.0	46615.0	3.3882384E7	3666.0011891953536	-0.9810121338300094	-913.0149455894549	-0.007234790214683067	0.002065685169994926	1.9769052249350934	1.6001679486841769	-0.7262776292041736	1.2354360844189567	9.929280557673586	13.255367856969688	0.7101401654260568	0.9495454545454539
ID63354	63354	7	1.0	54.28435342402606	34.41298002204122	0.0	241.0	241	1.746032245582862	1		32515.29236868188	32436.0	19102.0	46834.0	3.280793E7	3741.527200544176	-0.981029197869878	-898.8039890397807	0.002338618954365497	-0.005933851094018444	1.8927237988633434	1.6371348696310386	2.2785928037708008	1.1561196538987084	9.577549221499416	11.875180868174043	0.8534612169564615	0.9678194044188283
ID54651	54651	7	1.0	54.44169369018037	34.326183563195215	0.0	177.0	177	1.7773787433047465	1		32420.715377268374	32364.0	19101.0	46331.0	3.3944489E7	3675.653365676685	-0.9810480999685555	-913.1783047894263	-0.01626304748001761	-0.0051840226206779525	2.018815764714556	1.599441734767352	-0.8969179759049887	1.262200254520809	9.92452743150907	12.59525481800578	0.7861506611224328	0.9508196721311473
ID40316	40316	7	1.0	54.28558916229972	34.345139675259716	0.0	65.0	65	1.752519075029369	1		32453.772861356912	32396.0	19152.0	46829.0	3.3005487E7	3725.3406947366843	-0.9810849343564725	-903.7076220990859	0.010110760122722114	-0.02097955452052674	1.93911899614709	1.6209734470201274	-0.7979404689817501	1.1962682052021376	9.648846113967153	12.44606037687377	0.7827470457350736	0.9517112048757618
ID42877	42877	7	1.0	54.23219157142715	34.335217683430486	0.0	85.0	85	1.7149950268661396	1		32474.83797729615	32398.0	19332.0	46766.0	3.1468118E7	3800.4380116147768	-0.9810638568078647	-885.4195005301135	0.006045293649174612	-0.02450240933646076	1.844100984021486	1.6233987634102056	-0.8719830837315513	1.1359507137652738	9.240077263818788	11.892600925183121	0.820978483935393	0.9538763493621188
ID49022	49022	7	1.0	54.30484155800322	34.31387998961375	0.0	134.0	134	1.7684181884198749	1		32518.876567020245	32425.0	19130.0	46662.0	3.3722075E7	3681.534475304788	-0.9810663782471791	-915.379860532505	0.0023304571466588745	-0.011050423790397711	1.948742511143844	1.6129724428337078	-0.7606588743113816	1.208168508892965	9.824711782054239	12.186136904552994	0.8313761795822916	0.9605018587360593
ID33151	33151	7	1.0	54.29262769591035	34.07706433743243	0.0	6.0	6	1.7765273043369405	1		32448.72370936901	32360.0	19139.0	47129.0	3.3941365E7	3669.129858536727	-0.9810688274159002	-916.6140174738613	0.00794285096894474	0.003845104626752161	2.0257729061552068	1.575510284328417	2.394984459213908	1.285788437121323	9.915021179180052	12.926029615512487	0.7457155804106596	0.9516423357664239
ID67966	67966	7	1.0	54.31068852537932	34.348223002321404	0.0	278.0	278	1.7820543860063436	1		32429.600952380926	32352.0	19018.0	46842.0	3.4051081E7	3663.923041385095	-0.9810560667831111	-916.7458045676216	-0.006569454423421386	-7.299570841379597E-4	1.9887553067002608	1.6078020055248925	2.3694908852192293	1.236940431636668	9.976811819318742	12.972937844300871	0.744946304598501	0.9442195231668911
ID37248	37248	7	1.0	54.25313164600818	34.135126132772314	0.0	39.0	39	1.7960082815185199	1		32415.832082551566	32354.0	19559.0	46761.0	3.4555277E7	3595.690809706431	-0.9811050380591114	-936.212238268686	-0.001920375662193966	0.008739139391149082	2.0041772508904065	1.597282796008676	-0.875263865406969	1.254741649943571	10.133664982747765	12.521675429991546	0.8121785618229138	0.959495949594959
ID56705	56705	7	1.0	54.32127942520855	34.31422400214932	0.0	192.0	192	1.7765273043369396	1		32395.81208053693	32310.0	19008.0	46897.0	3.3788832E7	3670.477974539742	-0.9811600794935212	-919.2995512962289	0.011895858543525305	-0.013635899167060478	1.9653510683471582	1.6320367748792985	-0.8595482669874188	1.2042320973389284	9.915021179180041	14.236328668250778	0.6147626848177503	0.9291759465478838
ID53126	53126	7	1.0	54.30873160511013	34.30849895469976	0.0	166.0	166	1.7807804282221644	1		32399.036328871876	32324.0	19442.0	46691.0	3.3889392E7	3657.312846875826	-0.9810287622514949	-916.1910621136162	0.003449860198227714	-0.010914978793057072	1.9763552239331754	1.6213496056975683	-0.7345472927528652	1.2189568597593545	9.962552440825199	12.200944706050334	0.8409952959435131	0.9592677345537755
ID58246	58246	7	1.0	54.47719014985131	34.32740465813572	0.0	203.0	203	1.781205182057238	1		32373.17254528121	32262.0	19159.0	46482.0	3.3959458E7	3657.4712468501502	-0.9810943682705723	-918.658136642969	-0.023707543841500065	0.004485138466764597	1.9905537757984038	1.6050473528977593	2.3475314027879164	1.2401838314643174	9.967305566989713	14.598188638793696	0.5877460159816824	0.9433198380566802
ID66439	66439	7	1.0	54.34035338499975	34.379479673790144	0.0	266.0	266	1.7862943500915214	1		32395.722169362532	32325.0	19152.0	46409.0	3.4047904E7	3640.075347319776	-0.9810949373510355	-923.7196914103429	-0.006845891963265441	0.014246065738316485	1.9600133798749313	1.6407587405608826	-0.8347802597948876	1.1945774423879734	10.024343080963906	12.85462361260404	0.7623371007107504	0.9564625850340139
ID32651	32651	7	1.0	54.29191594075585	34.036486995657214	0.0	2.0	2	1.8115257459046903	1		32332.89216589867	32254.0	19429.0	46995.0	3.5081188E7	3570.876141156796	-0.9811309089852747	-941.620145203558	-0.011703909655892726	0.00628559374004454	2.0176501700542198	1.615864966491289	-0.7775217907607817	1.2486502349483897	10.309530650834857	12.79688556234281	0.791116032183007	0.9597345132743366
ID59789	59789	7	1.0	54.378525179887696	34.354911615883985	0.0	214.0	214	1.7386512481781906	1		32533.92807192806	32457.0	18815.0	46344.0	3.2566462E7	3751.8455886165093	-0.9810357668589238	-897.1624683707885	0.016123986908677366	2.630956655900441E-4	1.9263735495088292	1.5897599093956354	-0.8715270537035144	1.2117386645139148	9.496746076702648	12.588987512066103	0.7530140588068365	0.9505233111322547
ID68495	68495	7	1.0	54.26586848648247	34.39606619799209	0.0	282.0	282	1.7658496784391262	1		32378.681818181783	32308.0	18932.0	46646.0	3.3479557E7	3663.636654160165	-0.9810358542807237	-914.3834576401368	0.002438976760976795	3.4161333892862453E-4	1.9428744836893954	1.6329311619729718	-0.7747453477577709	1.1898079532893093	9.79619302506714	13.02229436254131	0.7259257161022346	0.944546287809349
ID41871	41871	7	1.0	54.33718191895977	34.31915057467837	0.0	77.0	77	1.779930616468582	1		32356.26724137928	32281.0	19250.0	46554.0	3.3779943E7	3681.391357929685	-0.981067228428529	-910.8796396517179	-0.004554620368369146	-0.014282465649316234	1.9622741526657954	1.6347415775991687	-0.8388247796363282	1.2003574017782377	9.953046188496167	12.732716588824239	0.7714783422812325	0.9475113122171945
ID38801	38801	7	1.0	54.22164547686656	34.25995604959949	0.0	52.0	52	1.7615605060170725	1		32507.587548638134	32406.0	19414.0	46800.0	3.34178E7	3678.1245860382865	-0.9810651515087969	-915.8499284524174	-0.005031406414398596	-0.006677416846667862	1.9868916297526638	1.591612148008343	-0.7637202289167231	1.2483516365711032	9.748661763421985	12.313560614372378	0.8079557227097424	0.9584112149532712
ID55185	55185	7	1.0	54.3735193644954	34.35495027751311	0.0	181.0	181	1.7765273043369396	1		32428.701248799218	32370.0	19217.0	46679.0	3.3758278E7	3675.191006560116	-0.9810617414342198	-914.188880232043	0.006250905166987906	-0.0020085060393857175	2.008236446126982	1.599719215933665	-0.8587728393730133	1.255368083426371	9.915021179180041	12.443942530339708	0.8046138738017553	0.9577594123048666
ID42386	42386	7	1.0	54.304527355990416	34.28962782422269	0.0	81.0	81	1.7778043098721539	1		32431.061361457367	32378.0	19123.0	46988.0	3.3825597E7	3675.4772724766217	-0.9810657472174376	-914.3813472756648	-0.01145242486947804	-0.00731821074247659	1.9903095553162555	1.595470944918477	2.2758815218695156	1.247474647943497	9.929280557673588	12.480778785413138	0.8010216878329696	0.9617863720073667
ID48530	48530	7	1.0	54.33776853804434	34.342621811238544	0.0	130.0	130	1.7662780228186072	1		32475.104651162783	32384.0	19341.0	46713.0	3.3514308E7	3686.5185315301087	-0.9810403201076837	-911.6328996331995	-0.003185849313837323	-0.006619823340526211	1.9775951687285194	1.5954377336106484	-0.8110130381641776	1.2395314007354001	9.800946151231653	12.819746133187484	0.7494091943447181	0.9471750114836925
ID69011	69011	7	1.0	54.31908737955068	34.429501017044984	0.0	286.0	286	1.7862943500915214	1		32395.864150943387	32308.0	19138.0	46264.0	3.4339616E7	3656.857227495085	-0.9809947437631182	-914.5438026280583	-0.006184481844097405	0.0028053129894226024	2.024690970078973	1.6115188679094148	2.2249158994524967	1.2563867605878896	10.024343080963908	13.20502457166911	0.7224160040431061	0.942359249329759
ID65941	65941	7	1.0	54.3537517802858	34.38365665102233	0.0	262.0	262	1.761131014237919	1		32430.0048828125	32372.0	18844.0	45957.0	3.3208325E7	3704.761021149341	-0.9810056026560044	-904.19641331424	-0.0019200096069343603	-0.0014485249832273761	1.9494491450087363	1.6068604223199878	-0.8562707243063032	1.213203784180656	9.743908637257473	12.612196265620039	0.7697711430195754	0.9495136637332099
ID66967	66967	7	1.0	54.27256552295473	34.41180825610043	0.0	270.0	270	1.7468985479162835	1		32411.477700693704	32356.0	19035.0	46196.0	3.2703181E7	3707.801927915651	-0.9809918788610771	-902.2741655013117	0.016820095897174793	0.004732899257182526	1.9310435863111728	1.6133655737629928	-0.7309829384125897	1.1969039241411554	9.587055473828444	12.979813558836316	0.7150858686488955	0.9518640868334124
ID41367	41367	7	1.0	54.2952064119281	34.347621432463825	0.0	73.0	73	1.778229774592825	1		32367.038277511965	32301.0	19254.0	46663.0	3.3823555E7	3656.862449372305	-0.9810036618265863	-914.1660074282719	0.006644568399867227	-0.009272663647604533	1.9690570755789019	1.6271421651486282	-0.8464991086941398	1.210132167768538	9.934033683838102	12.717366388342361	0.771864603307573	0.9418657052726452
ID67482	67482	7	1.0	54.24666362196045	34.381233182507565	0.0	274.0	274	1.7486298650388528	1		32438.600990099025	32410.0	19129.0	46826.0	3.2762987E7	3711.919186856207	-0.9809244228488961	-898.7759849267077	-0.006622063213677475	-0.005445471960270265	1.9337997002751455	1.635236753754047	-0.8075760662875037	1.1825808683884345	9.606067978486506	12.592293673327255	0.7612824752970492	0.9466042154566744
ID36765	36765	7	1.0	54.343320204542096	34.08897880346	0.0	35.0	35	1.802734927841089	1		32368.970232558135	32295.0	19410.0	46472.0	3.4796643E7	3605.3187777048224	-0.9810148454564359	-927.8476051384896	-0.002188692541755877	-0.018185406264122655	2.009797178819072	1.629775764622021	2.328988953267448	1.233174049121528	10.209715001380024	14.318342931663214	0.6258034652397447	0.9462555066079293
ID69535	69535	7	1.0	54.35427626161032	34.450134711402235	0.0	290.0	290	1.7896790889867495	1		32390.56966824646	32305.0	18917.0	46604.0	3.4172051E7	3632.5146676708464	-0.9810360393039232	-922.5653105348566	-0.003928113759344522	-0.014669979957167685	1.981782142938623	1.6272212410784888	2.259803360435911	1.2178934817893223	10.062368090280025	12.585535098145927	0.7983010378724789	0.960962324103495
ID60319	60319	7	1.0	54.353369931741504	34.35532606481521	0.0	218.0	218	1.7412598786747042	1		32544.409590409625	32461.0	19305.0	46863.0	3.2576954E7	3755.615116071924	-0.9810473933451248	-897.1113541552251	-0.0036986879117744433	0.012940607531385956	1.9101056885263281	1.6074948969732845	-0.8553733559833852	1.18824992360649	9.525264833689741	11.850696873785193	0.8523130620906986	0.9565632458233887
ID58784	58784	7	1.0	54.47320427846838	34.24092702523935	0.0	207.0	207	1.7862943500915218	1		32362.69676806087	32285.0	19028.0	46764.0	3.4045557E7	3643.092382155328	-0.9811043128547989	-922.4801090479774	-0.007327580680951842	0.006827571110343972	2.0191300689948832	1.5961792838552957	-0.7627853325247955	1.2649769918815277	10.024343080963913	12.28779979800132	0.8342909490797276	0.9582008178100866
ID61355	61355	7	1.0	54.37103959089174	34.35462865343492	0.0	226.0	226	1.7512236314064695	1		32472.606330366016	32394.0	19231.0	46598.0	3.2829805E7	3733.017092008449	-0.9810496208722972	-900.658674255173	0.0025478578504327994	-0.006255238250956854	1.9823287986325377	1.603420627459544	-0.8775786489927668	1.2363123965626754	9.634586735473603	13.298236728716821	0.6846282810609204	0.9167797376752599
ID48044	48044	7	1.0	54.33793235871272	34.341427937726536	0.0	126.0	126	1.7520873669122068	1		32478.465942744282	32397.0	19316.0	46827.0	3.2900686E7	3725.4541055506565	-0.9811228954128767	-906.2214018800498	-0.013992406298291099	0.025777047849903537	2.0061210089188055	1.5966158675858793	-0.8238407922708377	1.2564831965199668	9.644092987802633	12.660926684455266	0.7560321521224573	0.9468035464302377
ID55727	55727	7	1.0	54.41424015066425	34.30644568171544	0.0	185.0	185	1.7778043098721539	1		32419.188516746428	32349.0	19061.0	46703.0	3.3878052E7	3671.6943490149483	-0.9810370221674928	-913.5755626328285	-0.002591269150300349	-0.005986090979155247	2.0062045049439496	1.6044648351721618	-0.7948811692654573	1.250388578774106	9.929280557673588	12.188694105488022	0.8398723627376754	0.958696649839376
ID53682	53682	7	1.0	54.34209120501065	34.36093715382089	0.0	170.0	170	1.7645640214223555	1		32430.22718446606	32365.0	19010.0	46830.0	3.3403134E7	3703.1710146167156	-0.9810693290426561	-907.6949307543545	-0.004631604696888576	-0.013173777343491157	1.9272724690898575	1.6432226678437614	2.3013961399582	1.1728614184825157	9.781933646573599	12.758908374935112	0.7551053360181925	0.9514563106796117
ID60851	60851	7	1.0	54.35068568546361	34.330810934404305	0.0	222.0	222	1.7551070937787419	1		32512.310717797423	32433.0	19048.0	46630.0	3.306502E7	3717.3761211631618	-0.9810589480238942	-906.0086310670373	0.0020484978929000424	-0.0033067132131461142	1.9752319840794286	1.6086872824317562	-0.8431041063377731	1.2278532973130667	9.67736487095425	12.71594976530946	0.7520892354293485	0.9421564090698753
ID65459	65459	7	1.0	54.36126281082985	34.43575348019114	0.0	258.0	258	1.753382172385326	1		32493.1683070866	32429.0	18934.0	46224.0	3.3013059E7	3703.528086554898	-0.9810216494530516	-907.0402109152413	-0.0042419531083357	0.005413142799680902	1.9591623187421863	1.6106232799091138	-0.8198344819101131	1.216400099999014	9.658352366296187	13.221483609753909	0.6943085731570864	0.952202436738519
ID70583	70583	7	1.0	54.23656032341393	34.44836611508602	0.0	298.0	298	1.7325491693205592	1		32553.892821031335	32481.0	19030.0	46711.0	3.21958E7	3764.115745132188	-0.9810457690697557	-895.2679909381715	-0.004427827268115713	0.009649865914923186	1.9350169605945977	1.6031400381050354	-0.8071963236685845	1.2070168011534737	9.430202310399421	12.187449263326558	0.797820575683648	0.9612403100775193
ID39864	39864	7	1.0	54.241138743930236	34.28437286109283	0.0	61.0	61	1.7273016585217615	1		32524.40202020202	32470.0	19303.0	46559.0	3.2199158E7	3745.1963031105765	-0.9810081022957178	-897.1580578480172	0.009688799390713881	-0.010826209026886953	1.907242625512565	1.609839335391966	-0.7508151287042147	1.184740976060314	9.373164796425229	12.60113829452599	0.7417824619168907	0.9582118561710391
ID36281	36281	7	1.0	54.25868028390674	34.10085826570131	0.0	31.0	31	1.7943226797567189	1		32412.935849056616	32324.0	19300.0	46881.0	3.4357712E7	3637.0394864899154	-0.9810741406811017	-923.9459589573987	-0.014276387193525912	0.004828414375233539	2.039582706997935	1.6057667159178741	2.2927723313846697	1.2701612798295467	10.114652478089713	12.44563959371939	0.8205903191363806	0.9598556608028873
ID47545	47545	7	1.0	54.41339656831664	34.32833084755589	0.0	122.0	122	1.7632774269957918	1		32504.389698736595	32428.0	19066.0	46690.0	3.3447017E7	3691.8758909389267	-0.9811029801823002	-914.2104794022964	0.004769979562440843	0.0016673971969082958	1.9546304568139237	1.6054641539180654	-0.7899639369757682	1.2174862030047404	9.767674268080045	12.924311983392634	0.7348287951621396	0.942660550458715
ID38334	38334	7	1.0	54.254921931454355	34.24786560443217	0.0	48.0	48	1.7615605060170723	1		32504.1865234375	32452.0	19559.0	47083.0	3.3284287E7	3698.3540736032846	-0.981047373109673	-909.8742534393718	-0.007149536189567053	-0.02337332784749331	1.968950412023946	1.600575234102411	-0.8093005807053745	1.2301517417443464	9.748661763421984	12.52886089737556	0.7804259317643238	0.9482200647249189
ID44478	44478	7	1.0	54.397762504846824	34.29837803332674	0.0	98.0	98	1.799374747980715	1		32383.096532333657	32308.0	19115.0	47000.0	3.4552764E7	3625.3627305169043	-0.9810485493546568	-924.7938765861301	0.0026939850891160686	0.0069893805395161756	2.0159573525192265	1.5972484639731925	2.2860868084588613	1.2621438667747946	10.171689992063895	12.822329710490513	0.7774439699713059	0.9545049063336302
ID44991	44991	7	1.0	54.304277973735765	34.29693133352014	0.0	102.0	102	1.7968504894342197	1		32391.772471910113	32326.0	19072.0	46639.0	3.4594413E7	3636.843688261807	-0.9810980791859204	-924.5843953844828	0.011578896029949192	-0.011059994963069681	2.002491368829043	1.647185776388756	-0.7773635913085996	1.215704626359298	10.143171235076798	12.69010978141138	0.7915035424158949	0.9501335707925204
ID70078	70078	7	1.0	54.321944272585526	34.40788937564679	0.0	294.0	294	1.789256346784328	1		32417.97350993377	32333.0	19106.0	46724.0	3.4265798E7	3642.3948409429618	-0.981026795072667	-920.3838904809903	0.006844241731371273	-0.020240168589614714	1.9857709160383732	1.6335721864603048	-0.7839212411715047	1.2156003465884344	10.057614964115515	12.769363886291085	0.7751153601415998	0.9510112359550557
ID57283	57283	7	1.0	54.415141155840544	34.28817781464727	0.0	196.0	196	1.802315247954633	1		32388.27509293686	32297.0	18853.0	46465.0	3.4849784E7	3599.9941752630516	-0.9810483824937272	-931.4513154874378	-0.004241060829395028	0.008971173610666183	2.03816756060679	1.5947838885082208	-0.8101540102840209	1.278021163427551	10.204961875215504	12.340369905775331	0.8421023797005409	0.9714932126696829
ID64963	64963	7	1.0	54.31635975965981	34.41558466397403	0.0	254.0	254	1.723794443413853	1		32490.796541200434	32430.0	19098.0	46625.0	3.1938453E7	3785.9969290465283	-0.9809846041854572	-885.4558641809992	0.009384053884777007	-0.017765409566931886	1.8891674403363092	1.6004959435297847	-0.8754118610718156	1.1803637790982957	9.335139787109105	12.219940337296448	0.7855837992168264	0.9547885269810402
ID61896	61896	7	1.0	54.43843839854429	34.345255665020275	0.0	230.0	230	1.7645640214223552	1		32410.34375	32371.0	19080.0	46230.0	3.3188192E7	3701.06540405897	-0.9810355703107715	-906.007599443435	-1.0807637777994558E-4	-0.0022790971654231837	1.9166354639627021	1.6262155750502145	-0.7648051064733434	1.1785863408075647	9.781933646573597	12.806678747166947	0.7494825843308358	0.9470777726645185
ID64459	64459	7	1.0	54.308435224211344	34.385252936683045	0.0	250.0	250	1.7220381572284331	1		32590.230061349663	32579.0	19318.0	46348.0	3.1873245E7	3773.1319122260406	-0.9810996505999183	-896.723851214817	0.012215160501139593	0.00404333385204406	1.8697059714409876	1.6181626180267574	-0.8741222802157358	1.1554499842055248	9.31612728245104	12.003259899502442	0.8125439445038423	0.9505334626576135
ID47052	47052	7	1.0	54.37043649754292	34.29525563795033	0.0	118.0	118	1.7773787433047465	1		32417.832535885173	32344.0	19179.0	46884.0	3.3876635E7	3678.929716363748	-0.981058828453791	-912.8106364486335	-0.0024667700658518245	0.017160554465153036	2.027956856097889	1.6062810341328104	-0.7724607480261344	1.2625168404560854	9.92452743150907	12.36524016702977	0.8156701861363402	0.9556064073226544
ID35790	35790	7	1.0	54.2747109183671	34.07778590574653	0.0	27.0	27	1.8006355502477438	1		32376.01493930908	32285.0	19364.0	47053.0	3.4674712E7	3629.2303694506595	-0.981034268852565	-922.8974358166879	0.008035913310294516	-0.0024766952969838612	2.022032122060885	1.61689526910437	-0.7942039907138264	1.250564684490003	10.185949370557445	12.74774519238877	0.7876705882884512	0.954140694568121
ID43982	43982	7	1.0	54.3644328593516	34.317696278566	0.0	94.0	94	1.766706263344435	1		32437.05614714425	32369.0	19017.0	46433.0	3.3507479E7	3673.5910549614123	-0.9810559147715026	-914.5358632738261	0.007761378404904835	0.013783475548168425	1.9508855305855108	1.6070379340438021	-0.7808467255997644	1.2139635843420835	9.805699277396178	13.016260188005644	0.7273040257574185	0.94502977553825
ID51162	51162	7	1.0	54.3606665970699	34.36168899191559	0.0	151.0	151	1.779505558404857	1		32405.70239234449	32331.0	19100.0	46631.0	3.3863959E7	3671.5558803865106	-0.9810696113595205	-914.8325023964186	9.200110124059481E-8	-0.007396196165881132	1.9637506727700507	1.6243543612928943	-0.8395048932898392	1.2089422847407607	9.94829306233165	12.762348337403383	0.7675333343920404	0.9457749661093537
ID54235	54235	7	1.0	54.416064630152945	34.32574760735479	0.0	174.0	174	1.7917913039186972	1		32410.018885741247	32335.0	18944.0	46658.0	3.432221E7	3657.262473131312	-0.9810156387233648	-915.8684332627895	0.004976908913047557	-0.0204297903725893	2.014044345236736	1.634116979238028	-0.8670253336084954	1.2324970432507618	10.08613372110261	12.635559161353429	0.7938631712348929	0.9567177637511275
ID45532	45532	7	1.0	54.33103714914448	34.29668965459538	0.0	106.0	106	1.7854471627779978	1		32377.99526066347	32312.0	19036.0	46994.0	3.4158785E7	3656.671305570056	-0.9810338502574402	-916.007110192868	-0.006291557075661467	0.014106687952457038	1.9757282946456178	1.6296914155794768	2.3531830129213254	1.2123327617474742	10.014836828634873	13.232921556051574	0.7186910982550018	0.9456912028725319
ID46557	46557	7	1.0	54.34472641238958	34.30021243509318	0.0	114.0	114	1.775249380202494	1		32465.01826923077	32403.0	19188.0	47357.0	3.3763619E7	3696.150922073116	-0.9810321663926299	-908.5764321907502	-0.009831114173172584	-0.0013761406285189475	1.9752634042220827	1.6229639598612298	-0.7774199701619728	1.217071637494018	9.900761800686489	12.652465551121375	0.7771916912903474	0.9511415525114152
ID50654	50654	7	1.0	54.3741892849507	34.324852313540916	0.0	147.0	147	1.7888335046782737	1		32378.56356736245	32295.0	19119.0	46527.0	3.4127006E7	3645.0518231160054	-0.9810490855434084	-919.6962854674001	-0.011852478551882374	0.006655668506856755	1.982039158187931	1.614893269915902	2.327640773385543	1.2273499401549608	10.052861837951	12.270535634360156	0.8390204298515863	0.9622383985441306
ID34272	34272	7	1.0	54.30327050842022	34.13989556306658	0.0	15.0	15	1.7947442286124717	1		32400.07424812023	32345.0	19271.0	46538.0	3.4473679E7	3616.804715112109	-0.9809957634843316	-924.8422167394002	-0.009178027124148341	0.0031735140275270463	1.9979826836383257	1.6252344736317197	-0.8582820247828244	1.2293504205418861	10.119405604254228	13.795142595685554	0.6682092443718672	0.9521466905187839
ID39392	39392	7	1.0	54.21936612548662	34.25121199120522	0.0	57.0	57	1.7455989331936144	1		32511.188866799253	32460.0	19477.0	47074.0	3.2706256E7	3726.1841287446814	-0.9810895412250213	-905.3262561392202	0.008085561594686121	0.0023105586837807437	1.9396809506326171	1.620040627386638	2.3856197153406646	1.1973038933977882	9.572796095334889	12.452593503297404	0.7757629775652756	0.9640976543800861
ID51680	51680	7	1.0	54.2906042229612	34.35390010004271	0.0	155.0	155	1.8002153809385004	1		32347.348924228263	32260.0	19264.0	46535.0	3.4579316E7	3626.0183888946704	-0.9810454944893292	-923.4542306520319	0.00519136752505236	-0.00905116650178328	2.0377783089910353	1.6279776180930132	2.2719041943642853	1.2517237868282587	10.181196244392929	12.47804008499459	0.8217049813507543	0.9592476489028214
ID35298	35298	7	1.0	54.26551590678372	34.17481900122946	0.0	23.0	23	1.7850234183403753	1		32423.051282051274	32347.0	19383.0	46819.0	3.4141473E7	3650.5851902411428	-0.9810519926292108	-919.7078015617631	-0.013880063597827449	0.013789530251085832	1.9980432802997303	1.5977931478763854	-0.6958341366427518	1.2505018455957921	10.010083702470359	12.587455149230008	0.7939107832680417	0.9607664233576645
ID46051	46051	7	1.0	54.352715982660264	34.25764810712294	0.0	110.0	110	1.783327433711987	1		32424.200570342204	32330.0	19232.0	47201.0	3.4110259E7	3662.7466698032463	-0.9810406451969262	-916.1273265343328	-0.0034507937436858804	0.002400004414095904	1.9905600225250342	1.6007936776297356	-0.7648094105208737	1.2434831860858035	9.991071197812298	12.268399212089204	0.834153773929564	0.961133973479653
ID57828	57828	7	1.0	54.4413561540848	34.289816934584984	0.0	200.0	200	1.7976923027806744	1		32370.651643192497	32307.0	18878.0	46755.0	3.4474744E7	3648.7004419639084	-0.9810332651506043	-917.7711242740796	-0.004828713598387957	-0.010312653015508513	2.004427079710453	1.6363154682929366	-0.8652707622017654	1.22496371790798	10.152677487405832	13.42337377900672	0.7080551527039938	0.9434628975265011
ID62436	62436	7	1.0	54.39645695667859	34.41217751788607	0.0	234.0	234	1.7598419099923	1		32389.95999999999	32337.0	18989.0	46440.0	3.3199709E7	3697.4269082109668	-0.9809886795036356	-904.0501492525506	0.014088267222499586	-0.002055463310606908	1.9640256571213575	1.5928995680708018	2.429691923790622	1.232987751701154	9.729649258763919	12.78897124975166	0.7475423934401068	0.9560952825782343
ID59366	59366	7	1.0	54.41565747275178	34.31866996103717	0.0	211.0	211	1.785447162777998	1		32408.270655270677	32344.0	18928.0	46626.0	3.4125909E7	3662.729173440056	-0.9810409371217295	-915.695981735334	-0.002839548820586136	-6.434273513192829E-4	1.9869773447345616	1.6072962827421855	-0.8314091916473687	1.2362234431007377	10.014836828634877	12.54348836457856	0.7998657101073572	0.9503834009923322
ID56295	56295	7	1.0	54.29789816559396	34.38772996707358	0.0	189.0	189	1.748629865038853	1		32418.890316205554	32362.0	18867.0	46508.0	3.2807917E7	3727.5424734030653	-0.9810409534132715	-900.0697865689739	0.029033463448863255	-0.015496321964689237	1.8976714021885244	1.6398526386352665	-0.7271368229920951	1.157220690127268	9.606067978486509	12.887978304237341	0.7267514836391132	0.946161048689139
ID34792	34792	7	1.0	54.273633191730184	34.16557517293744	0.0	19.0	19	1.7850234183403753	1		32418.758325404397	32360.0	19351.0	46970.0	3.4072115E7	3647.9069334168994	-0.9810090153544682	-918.1383722317908	-0.009623734262423696	0.011992801773747013	1.9661236330573697	1.632735631813569	2.3317120477236877	1.204189823966473	10.010083702470359	12.191003368405179	0.8463863885192452	0.9727482678983833
ID49640	49640	7	1.0	54.306556269044265	34.3048603864299	0.0	139.0	139	1.7765273043369394	1		32495.738712776114	32420.0	19479.0	46776.0	3.3828064E7	3679.613258698041	-0.9809877454090664	-911.347896613252	0.008331524377578553	0.010941889734296127	1.977805588291134	1.6028375434105198	2.4190714033330676	1.2339401434800166	9.91502117918004	13.111058136695506	0.7248164211586123	0.9538180155464105
ID33770	33770	7	1.0	54.280560254237315	34.1171530557556	0.0	11.0	11	1.797692302780675	1		32417.35140186917	32340.0	19528.0	46717.0	3.4686566E7	3620.82156612637	-0.98098728608619	-923.8887238266943	-0.004305239730884761	0.007488239605978885	2.027808261338405	1.6140586358223423	-0.8537170108865038	1.256341136767477	10.152677487405837	13.219530222033988	0.7300597584827592	0.9531459170013388
ID37866	37866	7	1.0	54.28313936573466	34.18120789090213	0.0	44.0	44	1.7850234183403753	1		32461.83206831122	32395.0	19533.0	46975.0	3.4214771E7	3651.7597573017483	-0.9809800335539377	-916.9618041914059	-0.007439608531377239	-0.006422288168837832	2.0244887949338155	1.586782075190789	2.391232424122462	1.2758455156423405	10.010083702470359	12.673991170667412	0.7831063986330201	0.9612049292560475
ID43498	43498	7	1.0	54.382170691103106	34.24887110620974	0.0	90.0	90	1.7896790889867502	1		32430.736991485337	32360.0	19047.0	46549.0	3.4279289E7	3644.0459249971445	-0.9810908319671048	-923.5061000012151	-0.018421408730725893	0.007245312903704196	2.0311337961744904	1.6173020519528976	-0.8067816298458621	1.2558778329143214	10.062368090280032	13.671551258816734	0.6765103946606064	0.9476275738585496
ID50156	50156	7	1.0	54.317366114005225	34.351643014415494	0.0	143.0	143	1.7477644208556564	1		32449.071216617172	32377.0	19250.0	47187.0	3.2806011E7	3735.173263158519	-0.9810572216058815	-899.8542546792596	0.017706481646133046	-0.016539222878872443	1.9166703030656151	1.633337927231376	-0.7146009090048853	1.173468313635812	9.596561726157477	12.340502679108772	0.7918808194193954	0.9408201304753026
ID52207	52207	7	1.0	54.267331313777916	34.37568527018124	0.0	159.0	159	1.780780428222164	1		32392.842406876818	32335.0	19091.0	46514.0	3.3915306E7	3641.929086005448	-0.9810246328754963	-919.6811684610781	-0.005277342222865643	0.011895086994383018	2.009278442854477	1.6161976396103963	2.3421645307430436	1.2432133259016749	9.962552440825194	12.143072391887976	0.849030547762343	0.9579524680073122
ID63987	63987	7	1.0	54.321904984491354	34.27329742048217	0.0	246.0	246	1.7551070937787414	1		32579.30580137664	32540.0	19224.0	46443.0	3.3133154E7	3717.394967234056	-0.9810731883834749	-908.5672175345502	1.193957436731792E-4	-0.014794326999572673	1.9640942775176373	1.618581251367247	2.2936470417412913	1.2134665935729385	9.677364870954245	12.271907578564157	0.8075005523131856	0.9713740458015272
ID42996	42996	7	1.0	54.3166729159284	34.28338648126828	0.0	86.0	86	1.7654212301303962	1		32474.781553398047	32424.0	19224.0	46784.0	3.3449025E7	3691.617807254588	-0.9810721100250938	-911.9231247494648	-0.005746067512748945	0.010638530851380584	1.9552647195381436	1.6061013265549473	2.325825101057538	1.2173981100757474	9.791439898902626	13.309286817413915	0.6946193191035502	0.9532623785284587
ID40440	40440	7	1.0	54.33426815570763	34.312817452002015	0.0	66.0	66	1.776953074817429	1		32430.435282837927	32360.0	19082.0	46250.0	3.3824944E7	3663.2730894397496	-0.9810436869987388	-916.3216636774252	-2.52391436809909E-4	-0.017926007289684125	1.9871957907930002	1.6071774302012534	-0.8554058145334068	1.2364507822538053	9.91977430534455	12.63171702432379	0.7812443313058797	0.9469147005444642
ID37369	37369	7	1.0	54.33971148453134	34.158684872776035	0.0	40.0	40	1.7790803987862205	1		32432.64176245213	32345.0	19310.0	46778.0	3.3859678E7	3661.173400597378	-0.981076785659798	-918.5443141852946	-0.0026401111092752803	-0.010785883197215566	1.9830193931662026	1.6018095736223503	-0.8766627835441811	1.2379869778664014	9.943539936167133	12.33992680718637	0.820589052764269	0.9653899400092288
ID63481	63481	7	1.0	54.301175170412705	34.371225815413695	0.0	242.0	242	1.750359469680321	1		32527.652173913008	32484.0	19542.0	46636.0	3.2917984E7	3722.779241836307	-0.9809947033683628	-902.0018732474349	0.006836996048535037	-0.0028304764522959396	1.9400525952316705	1.5932440638051197	-0.8369467039728845	1.2176744538424786	9.625080483144576	11.996644483732927	0.8404166655874122	0.9588068181818181
ID49147	49147	7	1.0	54.256225239352624	34.32897028570091	0.0	135.0	135	1.7351669736379913	1		32513.96693386775	32457.0	19205.0	46552.0	3.2448939E7	3735.1699502943056	-0.9809988895122428	-898.8332317930247	-0.008719712499993388	-0.013328534513488954	1.9457356767101504	1.58564473873674	-0.8213671196374496	1.2270943353050756	9.458721067386518	12.839254826200627	0.7210454578861207	0.9435751541014696
ID52731	52731	7	1.0	54.29748619795903	34.32704663143072	0.0	163.0	163	1.7989542841946309	1		32400.661682242946	32316.0	19267.0	46405.0	3.4668708E7	3600.7941634595377	-0.9810661826426222	-932.4932601043305	-0.007072203658296249	0.007240923982853784	2.00701561383613	1.6358788846054193	2.3590506466909593	1.2268729871895316	10.166936865899379	12.67686553911626	0.795016647810146	0.9604849573417149
ID54779	54779	7	1.0	54.4171689090496	34.358915614993215	0.0	178.0	178	1.7786551375398472	1		32419.09809523806	32338.0	19064.0	46282.0	3.4040053E7	3667.3005089275093	-0.9809627239650508	-911.028835131329	-3.8443186356199087E-4	-0.0019442051040965537	1.9619197797382069	1.6359308898638254	-0.7837510352662406	1.1992681303924255	9.938786810002615	13.153253119657132	0.7218997369467549	0.9530537830446668
ID68093	68093	7	1.0	54.30743677688368	34.35123868007581	0.0	279.0	279	1.7795055584048567	1		32434.663177925784	32347.0	19159.0	46421.0	3.4088831E7	3660.389337184797	-0.981048974979041	-917.4239842787376	-0.002070344853121019	-7.263570227948284E-4	1.9877262106888598	1.6015728774435811	-0.766284436647647	1.2411088116462448	9.948293062331647	13.424501666504593	0.6936846560144143	0.9522292993630573
ID62973	62973	7	1.0	54.36145728397849	34.33250600775045	0.0	238.0	238	1.7743969194665696	1		32410.67720306508	32343.0	19155.0	46519.0	3.3836747E7	3663.5056065287426	-0.9810122078258865	-914.1578286788402	0.004587660371848289	-0.0058306343437562105	1.9890930956524668	1.5948106945913192	2.322025058355793	1.2472283402652908	9.891255548357462	12.79287859255775	0.7594946687127146	0.9467697907188353
ID35328	35328	8	1.0	30.988364162788336	53.58129887682632	0.0	23.0	23	1.4647140590210512	1		30881.678420310316	30953.0	22369.0	41292.0	2.189511E7	3097.5979373033865	-0.9810787823255782	-1033.8574148396397	8.220490336794553E-4	0.008489235703094981	1.866511856992635	1.1540386373734237	-0.7116120521332899	1.617373800621434	6.739932901283457	10.753551402566258	0.7324223800221784	0.9231770833333325
ID46592	46592	8	1.0	30.832831446925468	53.30018856810926	0.0	114.0	114	1.4233280991629549	1		30860.855007473823	31064.0	20893.0	40741.0	2.0645912E7	3189.065472083182	-0.9810480445629146	-1001.8685973371485	-0.042960098990869944	0.06790513067991259	1.7225385580596222	1.1749695098984154	2.2482261449850984	1.4660283041800362	6.3644359342867105	13.119052868833863	0.46469159642526714	0.889110225763612
ID59393	59393	8	1.0	28.353316094327113	52.21591424021974	0.0	211.0	211	1.5308775124222438	1		30603.597671410083	30709.0	20156.0	45440.0	2.3656581E7	3879.5552316181697	-0.98100199570011	-814.6713616213988	-9.658976391597184E-5	-0.009900998968047267	1.7853279215846094	1.3397209511516006	-0.02492366933236508	1.3326117801247885	7.36259242883503	11.393109014844551	0.7127810056958797	0.9242243436754185
ID62467	62467	8	1.0	28.367873933955124	52.28951325696216	0.0	234.0	234	1.5407288207238161	1		30560.56433121016	30599.0	20007.0	45810.0	2.3990043E7	3804.7213109278005	-0.9811075188219178	-834.2498171113301	-0.019904824769977413	0.005627714838654467	1.8097483040610851	1.31451290319941	3.0125987473042235	1.3767444196677836	7.457654952125343	11.060418105108033	0.7660710681481329	0.9532199270959901
ID34308	34308	8	1.0	31.024259711459173	53.59259696843081	0.0	15.0	15	1.4750073273251252	1		30859.745833333323	30911.0	22247.0	41604.0	2.2219017E7	3071.5081721043634	-0.9810386743506472	-1039.6522473651385	-0.018312738013950943	0.029734386373837452	1.8780101755835956	1.1813334999542182	2.417706480306347	1.589737509057668	6.834995424573776	11.050673547451426	0.7033485449524595	0.9331602855288769
ID51717	51717	8	1.0	31.15221214947964	52.54727727037514	0.0	155.0	155	1.5363035492938912	1		30884.891304347806	30700.0	20974.0	46162.0	2.4151985E7	4254.509301357844	-0.981069059108131	-752.4089884986103	0.00928693806717867	-0.004827156093303699	1.5764385131334917	1.5256033082590374	0.4244211395976283	1.0333213782372204	7.414876816644715	10.704641164163515	0.8131479607327823	0.9611829944547141
ID56325	56325	8	1.0	28.304786590364625	52.21646459840925	0.0	189.0	189	1.5485647457514036	1		30634.719143576815	30679.0	20078.0	45318.0	2.4323967E7	3843.8479210699825	-0.9810924091321696	-827.0874314095116	-0.013749916078228489	0.004011444491132051	1.76596037365826	1.346113665536491	0.04230084997791847	1.3118954356313144	7.533704970757597	12.101609046051387	0.6464459748897192	0.9225844004656578
ID33799	33799	8	1.0	31.020976811432362	53.544333618838365	0.0	11.0	11	1.4595402030124016	1		30898.34615384617	30960.0	22257.0	41504.0	2.1690639E7	3120.0863463500345	-0.9810143499299719	-1023.4072872028996	-0.01591310460717456	0.022678133289254034	1.8332273722807895	1.1673965445100551	2.3891474684145964	1.5703553183380177	6.6924016396383035	11.259564855846492	0.6633590329770296	0.9343065693430652
ID49671	49671	8	1.0	30.822191275719128	53.27801978413455	0.0	139.0	139	1.4131937248468063	1		30940.786363636325	31183.0	21185.0	40565.0	2.0420919E7	3240.2695125914374	-0.9809479690475459	-983.297425740622	0.011873355665534328	-0.008264274715330507	1.7868474625221797	1.2020127291176432	-0.9436903483198816	1.4865462064065194	6.274126537160913	11.072796814068456	0.6430555280380399	0.911602209944751
ID46088	46088	8	1.0	30.709725536135196	53.42028275366242	0.0	110.0	110	1.3697003833214223	1		30828.612903225803	31064.0	21242.0	40928.0	1.911374E7	3333.168506475998	-0.9809790877422633	-954.0148120833682	0.009906253598038222	0.04008702946022552	1.5393854889331486	1.2172166757518708	-1.218541840536007	1.2646766344884943	5.893876443999642	10.176645219698047	0.7151573767459668	0.9695074276778727
ID50184	50184	8	1.0	30.848669220138582	53.28918116027801	0.0	143.0	143	1.434445950841007	1		30957.335787923388	31139.0	21266.0	40963.0	2.1020031E7	3178.044142463405	-0.9810854861971287	-1010.5209393577538	0.0075660091677167435	-0.01700682819621418	1.7772222428249718	1.2036924692979256	-0.9268033917662002	1.4764753358152745	6.464251583741548	11.479232608536794	0.616456451447248	0.9214092140921409
ID37897	37897	8	1.0	30.99692878003522	53.62215198908176	0.0	44.0	44	1.487773770394516	1		30923.472677595662	30972.0	22333.0	41494.0	2.2635982E7	3073.6703006177368	-0.9809787538787069	-1037.7234006681547	-0.00714491493738122	0.006477829914623338	1.8551341738617493	1.2121253843355568	-0.730419239657258	1.5304804254047253	6.95382357868667	10.711561684961922	0.761601772351812	0.9318471337579612
[truncated: 1,529 more rows]
