# Supplementary material for: Adhesion pilus retraction powers twitching motility in the thermoacidophilic crenarchaeon Sulfolobus acidocaldarius
Source: Nat Commun. 2024 Jun 14;15:5051. doi: 10.1038/s41467-024-49101-7 (PMC11178785; doi:10.1038/s41467-024-49101-7)
Supplement: Supplementary file 15 — Source Data [file 41467_2024_49101_MOESM15_ESM.zip › TWITCHING FULL TRACK DATASET/Figure 1/MSD data/aapF_100X_1sec_interval_5min_total__6_spots 2.csv]

LABEL	ID	TRACK_ID	QUALITY	POSITION_X	POSITION_Y	POSITION_Z	POSITION_T	FRAME	RADIUS	VISIBILITY	MANUAL_SPOT_COLOR	MEAN_INTENSITY_CH1	MEDIAN_INTENSITY_CH1	MIN_INTENSITY_CH1	MAX_INTENSITY_CH1	TOTAL_INTENSITY_CH1	STD_INTENSITY_CH1	CONTRAST_CH1	SNR_CH1	ELLIPSE_X0	ELLIPSE_Y0	ELLIPSE_MAJOR	ELLIPSE_MINOR	ELLIPSE_THETA	ELLIPSE_ASPECTRATIO	AREA	PERIMETER	CIRCULARITY	SOLIDITY
Label	Spot ID	Track ID	Quality	X	Y	Z	T	Frame	Radius	Visibility	Manual spot color	Mean intensity ch1	Median intensity ch1	Min intensity ch1	Max intensity ch1	Sum intensity ch1	Std intensity ch1	Contrast ch1	Signal/Noise ratio ch1	Ellipse center x0	Ellipse center y0	Ellipse long axis	Ellipse short axis	Ellipse angle	Ellipse aspect ratio	Area	Perimeter	Circularity	Solidity
Label	Spot ID	Track ID	Quality	X	Y	Z	T	Frame	R	Visibility	Spot color	Mean ch1	Median ch1	Min ch1	Max ch1	Sum ch1	Std ch1	Ctrst ch1	SNR ch1	El. x0	El. y0	El. long axis	El. sh. axis	El. angle	El. a.r.	Area	Perim.	Circ.	Solidity
			(quality)	(�m)	(�m)	(�m)	(sec)		(�m)			(counts)	(counts)	(counts)	(counts)	(counts)	(counts)			(�m)	(�m)	(�m)	(�m)	(radians)		(�m^2)	(�m)
ID119297	119297	2	1.0	33.83661793236105	25.18442584256718	0.0	129.0	129	1.5089782662147833	1		51518.64846870837	52172.0	35758.0	61708.0	3.8690505E7	5562.820887427017	-0.9810771564598502	-960.3203796271818	0.0019616188772523108	-0.0029281980129355735	1.6096055749715268	1.4349626904517752	-0.6471174786768693	1.1217055228556279	7.1534548775963405	10.642842668962029	0.793616012561434	0.9549492385786805
ID127491	127491	2	1.0	35.083341337099355	25.56428839210813	0.0	205.0	205	1.5431818215139859	1		51404.29351969501	51950.0	34534.0	62838.0	4.0455179E7	5693.574578408044	-0.9811073298082235	-937.7078545983205	-0.0037901393080349063	0.009364300174049114	1.6758641384271595	1.438709746321466	-0.7257397618596981	1.1648382467082443	7.4814205829479254	12.440568294886592	0.6074541378655862	0.9436450839328534
ID135175	135175	2	1.0	36.026933707878165	25.53597063305519	0.0	275.0	275	1.5219568164596933	1		51042.10691003911	51563.0	34876.0	61602.0	3.9149296E7	5453.363016488061	-0.9811679992371969	-975.306440574424	0.01948656614979471	-0.012227217973023952	1.7402510164046785	1.3604604084366787	2.4064482154583264	1.2791632932592443	7.277036157873754	10.371037944363568	0.8501977483067228	0.9653215636822196
ID107016	107016	2	1.0	36.829756577760946	25.49065739257791	0.0	14.0	14	1.4821700827978643	1		51690.30027548212	52445.0	36989.0	64731.0	3.7527158E7	5692.0898418455545	-0.9810915677672065	-942.3697268638176	-0.004455496735422659	0.009397162146766714	1.6176008712332115	1.3795421804858496	2.4544494753837465	1.1725635461639323	6.901539190876997	9.929532054874738	0.879626405998902	0.9654255319148936
ID132623	132623	2	1.0	35.96419128268986	25.69935115481494	0.0	252.0	252	1.5089782662147835	1		51336.37549933416	51834.0	35253.0	62023.0	3.8553618E7	5534.469291282191	-0.980995936533658	-957.6348730652825	-0.01242236668101378	0.004457970490524476	1.6418497974142432	1.4074287926435232	-0.8333450434030677	1.1665597620256265	7.153454877596342	11.00988737282058	0.7415833209149563	0.9579885423297259
ID137743	137743	2	1.0	36.09255107513438	25.54533774963874	0.0	299.0	299	1.5333462731171785	1		51067.34190231363	51640.0	34396.0	62245.0	3.9730392E7	5628.89866369014	-0.9810946490931584	-941.6206687469196	0.009570532217308534	-0.0066125235944566535	1.7349270072305232	1.384901197624296	2.4251634764457566	1.25274424645359	7.386358059657618	10.830234714448254	0.7913424860027357	0.9475609756097564
ID111631	111631	2	0.9880770444869995	34.14765764843444	24.092864337514328	0.0	57.0	57	1.2361620924978565	1		51341.451292246486	51374.0	37466.0	63400.0	2.582475E7	5242.937338683715	-0.9811089867240292	-1017.1510924168922	0.007759105322956132	-0.0029617231684147863	1.466544216379032	1.0499765487455675	-0.8485822280010136	1.3967399730319199	4.800657426161004	9.144845471583979	0.7213696019776633	0.9404096834264436
ID125455	125455	2	1.0	33.773677718061315	24.686260302087142	0.0	186.0	186	1.4418102248778712	1		51467.491279069814	52157.0	35512.0	64263.0	3.5409634E7	5519.5721207216875	-0.9810897096971746	-967.5381705627593	0.004547507690335116	0.002314019424376355	1.5016522668250456	1.396850170783197	-0.7499775486329667	1.0750274426233468	6.530795350044762	10.556900096313237	0.7363819175240419	0.9482401656314698
ID118291	118291	2	1.0	33.78808892456351	25.16149436914622	0.0	120.0	120	1.5024469495721964	1		51436.34986595175	52096.0	34515.0	62544.0	3.8371517E7	5858.326835796498	-0.9810675472857936	-909.9521787683036	0.009488699194252591	-0.007645007076908437	1.6509891300795239	1.4001959218752287	-0.2679755980192731	1.1791129400437173	7.091664237457634	10.908719337919532	0.7488770005238841	0.9503184713375793
ID106514	106514	2	1.0	34.008410679316135	25.151875245719147	0.0	9.0	9	1.5279097341628052	1		51629.475942782854	52435.0	34982.0	62451.0	3.9703067E7	5911.455608274515	-0.9810819703890458	-905.8633177890111	0.0038881475496312114	9.312632052123822E-4	1.6503818743580037	1.4334038498729866	-0.5331789774902341	1.151372569917573	7.334073671847943	11.457252324501487	0.7020922462024479	0.9425778863775199
ID123410	123410	2	1.0	33.835326809187194	24.776462377677095	0.0	167.0	167	1.4785930423892568	1		51260.121883656444	51875.0	34581.0	62846.0	3.7009808E7	5726.520245406117	-0.9810984204642632	-929.2515798582103	0.0013858586311723035	-0.0016893575102866797	1.5494107473500935	1.4399725047817846	-0.3106140738270809	1.0760002307022476	6.868267307725387	10.538076706628106	0.7772027744978288	0.946299934512115
ID130069	130069	2	1.0	35.835430841242555	25.838170973394956	0.0	229.0	229	1.522950585299803	1		51582.32549019608	52211.0	34286.0	63903.0	3.9460479E7	5823.607850174028	-0.981056227493976	-917.4158090491371	0.006232150222080953	0.0024061376099513746	1.695294929513619	1.3729343729683459	-0.9025680009647272	1.234796770255169	7.286542410202787	11.070717722029007	0.7471018403664961	0.9527656929770045
ID106004	106004	2	1.0	33.88855503630382	25.08649643592777	0.0	4.0	4	1.4908214494581773	1		49252.91132332869	50189.0	33372.0	59720.0	3.6102384E7	5684.324209637218	-0.9811898424063932	-903.9484646612482	0.004560118904037939	0.008985364679797691	1.6136015118247231	1.384749554939371	-0.6837719108938656	1.1652659544601711	6.982342335673769	10.52729925794935	0.7917299326735489	0.9557579700715674
ID130580	130580	2	1.0	35.79859168194824	25.567862956844134	0.0	234.0	234	1.5549023581607586	1		51309.468085106375	51995.0	34993.0	62349.0	4.0996265E7	5569.130887605212	-0.9810638072249895	-954.6510867502918	0.0034264255353942136	0.0011004430347296916	1.7197520643816155	1.4339053580385006	-0.6851555525478455	1.1993483773114124	7.595495610896315	11.282297613078825	0.7498439257684602	0.9523241954707989
ID117784	117784	2	1.0	33.8396466597523	24.990829197013362	0.0	115.0	115	1.5377800547277034	1		51380.390306122434	51864.0	34587.0	61937.0	4.0282226E7	5854.263284657366	-0.9810523725064386	-908.8506014034858	-0.006932415288137509	0.0019360267737430653	1.676268019379169	1.4233044663778929	-0.334196036125775	1.177729754228224	7.429136195138258	10.760147280185405	0.8063280213359403	0.9501519756838912
ID121885	121885	2	1.0	34.440015280848776	25.269151325559474	0.0	153.0	153	1.4908214494581775	1		51448.10204081637	51885.0	34848.0	63355.0	3.7814355E7	5806.037993943989	-0.9811166928468777	-920.7931667014414	0.005579294106316754	0.003423799668211938	1.5708191634913227	1.43568310540616	-0.56275540887255	1.0941266617795382	6.982342335673771	10.217718801060505	0.8404330237430091	0.9658119658119659
ID119836	119836	2	1.0	34.137169112358734	25.29416629297977	0.0	134.0	134	1.4760327061958003	1		51524.99860335197	52080.0	34439.0	62875.0	3.6891899E7	5706.304362082811	-0.9811331949126642	-939.1233932941409	0.0061606478376175665	0.010196564853261996	1.5453160470734935	1.4361409783216597	-0.28856904157988833	1.0760197434651722	6.844501676902809	10.696213422373711	0.7517814034967243	0.9479921000658328
ID128031	128031	2	1.0	35.26680422169385	25.64266318718821	0.0	210.0	210	1.517975235232963	1		51578.374015748064	52353.0	35144.0	63351.0	3.9302721E7	5810.304402203224	-0.9810086363012513	-917.0973464197198	-0.023674281700221952	-0.011454268294113189	1.6478880850877184	1.4427066903369279	-0.6693674015799547	1.142219756881333	7.239011148557624	10.519867983592542	0.8219937774740865	0.9651457541191379
ID123936	123936	2	1.0	34.36433879487011	25.320103526271943	0.0	172.0	172	1.521956816459693	1		51396.57777777772	51686.0	34037.0	62810.0	3.9318382E7	5789.7298170309805	-0.981072371132222	-920.2604005117328	-0.01556266692398235	-0.008156576497846863	1.6238615560655432	1.4558127979252444	-0.17622323661231923	1.1154329446614248	7.277036157873753	10.851454121130407	0.7765841451121667	0.9544887780548633
ID112165	112165	2	1.0	33.44815947653072	24.21110228536727	0.0	62.0	62	1.5279097341628043	1		51241.59610389611	51849.0	34970.0	64216.0	3.9456029E7	6112.370055036889	-0.9811444106934298	-872.440522306736	0.0249232509686318	0.016584774499971127	1.6179687925145996	1.4860745915464955	2.4852761149046376	1.0887534190533783	7.334073671847932	10.476859722561775	0.8396395246453191	0.9524691358024683
ID115750	115750	2	1.0	34.77002228440614	25.68096317726605	0.0	96.0	96	1.5534421271063026	1		51553.83250000002	51921.0	33594.0	64082.0	4.1243066E7	6079.392471742194	-0.9811089284087698	-880.8285940846789	-0.012395736961312005	-0.003145326714827982	1.6039313481945676	1.5304429398301238	-0.549901820377189	1.048017738167096	7.581236232402763	11.152023288058443	0.7660243204265811	0.9482758620689652
ID135722	135722	2	1.0	36.062138544595946	26.01414842482835	0.0	280.0	280	1.5436719539136776	1		51115.85406091367	51771.0	33389.0	62561.0	4.0279293E7	5789.3254263576055	-0.9810766656146928	-915.5096731206422	0.008895683320751325	0.006519467480152505	1.7091194461646213	1.4169757894024275	2.2855229468500182	1.2061740637681593	7.486173709112453	10.850233169637328	0.7990825040766117	0.9603658536585366
ID114728	114728	2	1.0	34.52646521408651	25.449799668169575	0.0	86.0	86	1.5029503662221326	1		51563.89127516776	52125.0	34226.0	62355.0	3.8415099E7	5796.863491489982	-0.9811177661686582	-924.3796473518199	-0.006230084264372239	0.0023592405493635424	1.6058946447980214	1.4318195398694802	-0.5334679523388246	1.1215761484470377	7.09641736362215	10.417180623630259	0.8217668633856533	0.9601286173633443
ID107562	107562	2	0.9944550395011902	37.413644567997	24.80576366086084	0.0	19.0	19	1.4121227177017943	1		51683.7363636363	52110.0	34515.0	64337.0	3.4111266E7	5456.939449450865	-0.9810279202482984	-979.4926678832808	0.0029421775624668078	-0.00469138837577018	1.5586137049112718	1.3102245136854467	-0.7724532570539588	1.189577578980832	6.264620284831878	10.176089859314027	0.7602260546259044	0.9543808834178129
ID113194	113194	2	1.0	34.08968806558851	25.210449173003866	0.0	71.0	71	1.5353184234796762	1		51319.92573623559	51934.0	34572.0	62439.0	4.0080862E7	5836.875097798336	-0.9811321258624247	-914.4082605159941	-0.02236786942149718	-0.007106677044264832	1.6730610856614563	1.4461423466680396	-0.3974263400344234	1.156913141722352	7.405370564315681	11.265176400641986	0.733298279596795	0.9329341317365271
ID114221	114221	2	1.0	34.408135322488384	25.46087364012961	0.0	81.0	81	1.5239437061000316	1		51439.28886010358	51943.0	34938.0	62670.0	3.9711131E7	5783.124461096665	-0.9811640864509242	-926.653493490817	0.021412283173462596	0.008796678268168486	1.6500302736093442	1.4613914276672855	2.867872978184108	1.1290816699555775	7.296048662531813	10.947339175051821	0.765033474520917	0.9446153846153846
ID134190	134190	2	1.0	36.01639649374543	25.71804593462406	0.0	266.0	266	1.5392551438483721	1		51219.528735632186	51989.0	34415.0	62243.0	4.0104891E7	5701.97630533285	-0.9810739876250921	-931.2854265610208	0.015711315966774542	-0.00920590364218258	1.7334249979705978	1.3998572160120846	-0.6259842543515025	1.2382870039480038	7.443395573631809	10.247995794893228	0.8906418267447656	0.9738805970149257
ID109612	109612	2	0.9850148558616638	34.818097071611156	25.373093694349578	0.0	38.0	38	1.3052206313678187	1		51325.154804270496	52300.0	37149.0	61697.0	2.8844737E7	5131.805722223449	-0.9813172761968877	-1050.6530079392908	0.033647841997621636	-0.04154434163903237	1.4498463130536754	1.215690918735633	-0.929101694374749	1.19261095950406	5.352020061244833	11.38949553572196	0.5184640156455745	0.8608562691131504
ID113708	113708	2	1.0	34.36193835256026	25.358128106370902	0.0	76.0	76	1.5382719082681005	1		51361.99107142858	51882.0	35358.0	61995.0	4.0267801E7	5629.096636105787	-0.9810453525665952	-944.5099042517024	-0.016102554977345338	-0.0020211556258816574	1.6443986199154816	1.4488426155229486	-0.47270078445072405	1.1349739456151686	7.433889321302774	11.313222523572184	0.7298830797531924	0.9501822600243014
ID110128	110128	2	0.9837273359298706	36.30646557997983	25.104007393859142	0.0	43.0	43	1.2555921569040214	1		51600.02879078701	51504.0	40368.0	65256.0	2.6883615E7	4904.261081833317	-0.9810890572446942	-1091.6957240657462	-0.018444067745484863	0.006642122694051175	1.5007287730239613	1.0634954721827052	2.2181261826980427	1.4111285024503994	4.952757463425506	9.72953683950176	0.6574649293168561	0.9037294015611446
ID115248	115248	2	1.0	34.657671029272706	25.41409019187786	0.0	91.0	91	1.4678096187805114	1		51470.10533707865	51960.0	35933.0	61415.0	3.6646715E7	5094.9795977418835	-0.9811557026298713	-1051.9632954212132	-0.010340938505873738	-0.015703758336006415	1.5759367735294885	1.3837447132301368	-0.570785387461083	1.1388927151531507	6.768451658270557	10.926448493733231	0.7124282786578509	0.942422236929186
ID126002	126002	2	1.0	33.86188044926019	24.752068438096547	0.0	191.0	191	1.476545128605334	1		51320.50625869274	51869.0	34500.0	63612.0	3.6899444E7	5469.831147516567	-0.9811184923634377	-975.0610323354676	0.007603712599564364	0.007858878916723575	1.5658612624952375	1.4334004554542379	2.5743902131842917	1.0924101890277573	6.849254803067325	9.956120158335045	0.8683062523287256	0.9671140939597317
ID118837	118837	2	1.0	33.92437915573613	25.323688446979148	0.0	125.0	125	1.5104814825259876	1		51514.01326259942	52148.0	34657.0	62257.0	3.8841566E7	5726.938691892935	-0.9811325784069176	-935.509043096105	0.024036362252597216	0.0035905430166405326	1.6033607690642564	1.4572117137139047	2.6458252093795203	1.1002936319924788	7.167714256089885	11.10918228505978	0.7298378152195586	0.9478315524827153
ID116282	116282	2	1.0	34.14844605993517	25.17985602570877	0.0	101.0	101	1.46986970346979	1		51411.44707520896	52228.0	36320.0	62429.0	3.6913419E7	5642.417069326261	-0.9811344894933012	-947.7299816751683	0.00672615011649751	0.0010012487718160845	1.6071083074653776	1.3775479804805337	2.438521995891768	1.1666441606663789	6.787464162928623	11.11330485566126	0.690606970973638	0.939473684210527
ID124477	124477	2	1.0	33.90167364129182	24.8258335528272	0.0	177.0	177	1.4180032466050239	1		51334.11596385544	52144.0	35951.0	62769.0	3.4085853E7	5314.390613784756	-0.9811379856814818	-1004.9041287619077	-0.00581437975791725	0.009771235501077632	1.5613054061963418	1.3096569433885847	2.369992446816604	1.1921483821226084	6.316904672641551	10.785182415671345	0.6824317077099664	0.9203601108033249
ID126526	126526	2	1.0	34.15584327248895	25.189680226620055	0.0	196.0	196	1.4801271182392584	1		51364.48204419888	52019.0	35402.0	61166.0	3.7187885E7	5358.267940606239	-0.981080894976657	-994.1976048310012	0.001693797153240926	-0.003189373726712798	1.616174019540088	1.3712357936067492	-0.36673788971750165	1.178625898678651	6.882526686218937	11.328404253633781	0.67393853762554	0.9347966429954807
ID131136	131136	2	1.0	35.69958037822372	25.65830402253913	0.0	239.0	239	1.5519805221468546	1		51309.62484316178	51950.0	34414.0	63273.0	4.0893771E7	5700.713866611799	-0.9810474860709015	-931.8001938651527	-0.01450668094696318	0.0018966508503267079	1.6973968559435788	1.4308841651852804	-0.6541022969110165	1.1862573485980177	7.566976853909224	11.496548467717773	0.7194445390162031	0.9527229204069423
ID128578	128578	2	1.0	35.522896556381816	25.810462228970056	0.0	215.0	215	1.522950585299803	1		51346.81877444595	51886.0	34724.0	62747.0	3.938301E7	5772.6946979265695	-0.9810796350926899	-922.4433422740923	0.008862215280385133	0.024078169141871764	1.678056496485596	1.428152997448559	-0.9386067355208536	1.174983702364871	7.286542410202787	10.995716434857364	0.7573284956900078	0.9533582089552237
ID133185	133185	2	1.0	36.980915955066166	25.378393673680115	0.0	257.0	257	1.5353184234796762	1		51502.73427471119	51931.0	34469.0	65466.0	4.012063E7	6462.802426231792	-0.9810722517469946	-826.1167809015542	-0.00142913036239917	-0.002659232828042494	1.5823578373475118	1.497572278721376	-0.6496921970897039	1.0566153365889794	7.405370564315682	10.703429798639446	0.8122892945578324	0.9599507085643868
ID136262	136262	2	1.0	36.04905993506397	26.030923031101015	0.0	285.0	285	1.517476803029333	1		50989.93823915903	51695.0	33873.0	62890.0	3.8803343E7	5803.689923127536	-0.9810928591560854	-911.7893933676025	-5.944231108840142E-4	0.003159500416313299	1.6982851295432235	1.3642479466156237	-0.8249246753055358	1.244850786659615	7.23425802239311	10.861071378378277	0.7706523780230837	0.9602523659305991
ID120393	120393	2	1.0	34.31898041050936	25.345472273721093	0.0	139.0	139	1.5024469495721962	1		51492.04691689014	51954.0	35340.0	62045.0	3.8413067E7	5579.882762396637	-0.9811566004786325	-961.0016898915263	-0.008409651146682424	0.01383788367154128	1.5965964792056722	1.4314891627599569	2.6398289385416485	1.1153395504073416	7.091664237457632	10.868138740864982	0.7544799124817629	0.9613402061855674
ID116808	116808	2	1.0	34.46668383221491	25.365952380296683	0.0	106.0	106	1.51298352413241	1		51566.12698412703	52091.0	31508.0	62695.0	3.8983992E7	5964.935237410606	-0.9810521536585326	-895.2019467756384	-0.014716527359917981	-0.007091011235792474	1.603539930065746	1.4667776263406154	-0.8114637391125041	1.0932399712602185	7.191479886912466	10.351616297327594	0.843357677467495	0.9711168164313219
ID108111	108111	2	1.0	36.24754409289188	25.36222742711446	0.0	24.0	24	1.4153333077901358	1		51490.998489425925	51572.0	35016.0	64907.0	3.4087041E7	5591.344167469033	-0.9811711178353746	-959.7658695873155	-0.0166141790332949	-0.019845958615322	1.5596940724114792	1.3267314284011311	-0.872311710808133	1.1755914113613	6.293139041818974	10.000309841439604	0.7907701718390633	0.9457142857142855
ID122447	122447	2	1.0	34.1309278791269	25.161376681477517	0.0	158.0	158	1.514982182235126	1		51352.20948616601	51918.0	33940.0	62728.0	3.8976327E7	5895.637778691565	-0.9811394343048209	-906.2214835126642	-9.731125740336823E-4	0.004592964945879786	1.619578285242064	1.4270952654593465	-0.2724935735227071	1.1348774846651615	7.210492391570532	10.441088812763224	0.8311572683957392	0.9613434727503165
ID127059	127059	2	1.0	34.62534484106018	25.417593372511135	0.0	201.0	201	1.490313935758549	1		51408.26430517711	52011.0	32182.0	63999.0	3.7733666E7	6216.970429525061	-0.9811347311759867	-860.1016611880957	-0.00809282829187951	-0.007981884823770581	1.619707916058958	1.40460390766407	2.5827892429231754	1.1531421116096832	6.977589209509255	10.4251463853077	0.8067722246489789	0.9645203679369246
ID131671	131671	2	1.0	36.155631823700496	25.696732075052495	0.0	244.0	244	1.5392551438483715	1		51337.30523627074	51980.0	34334.0	62529.0	4.019711E7	5712.528665309278	-0.9811590657266629	-935.9909681068963	0.016517748568519734	-0.018991174363694588	1.7618055655156901	1.390791194158586	-0.8130886421925697	1.2667649701230412	7.443395573631804	10.73974875414928	0.8109474652779792	0.9554606467358148
ID132180	132180	2	1.0	36.80373660481161	25.457003444003604	0.0	248.0	248	1.5244400238810134	1		51405.5859375	51921.0	34811.0	64670.0	3.947949E7	6155.533870526344	-0.9810952714014028	-866.7928489300182	0.0063477399369647755	0.01847038860064096	1.6151482261093975	1.4615159486749971	-0.7490096793250283	1.1051184405983956	7.30080178869633	10.55221439683739	0.8239354879144428	0.9618033813400129
ID120918	120918	2	1.0	34.654885858547914	25.448872320621845	0.0	144.0	144	1.5219568164596928	1		51607.30406290961	51935.0	33736.0	62712.0	3.9376373E7	5727.046587560279	-0.9810664515026282	-933.8494352907858	-0.008589727087172866	-0.010529529503399044	1.5915864061752685	1.47570070001442	-0.5606006024878272	1.078529275048603	7.277036157873752	10.983957352549925	0.7579607570142602	0.9497518610421838
ID111195	111195	2	1.0	33.815878781521114	24.032032539689155	0.0	53.0	53	1.253783379748495	1		50923.136538461484	51449.0	41497.0	63272.0	2.6480031E7	4869.7443795708405	-0.9812895640311727	-1096.862652628327	0.009726429714205759	-0.009783905528264318	1.3556347359059284	1.1749965110834366	-1.15881752274369	1.153735115907646	4.938498084931954	10.858751927270582	0.526314009776363	0.886518771331058
ID129114	129114	2	1.0	35.61228950627545	25.778058269633327	0.0	220.0	220	1.5387636045914357	1		51287.86334610472	51902.0	34462.0	63060.0	4.0158397E7	5590.089516824397	-0.9811255696011554	-953.8423038989093	-0.0028908082786789423	0.009071720787775036	1.6724245261335484	1.4161996499697687	-0.696452586689429	1.1809242617516882	7.438642447467293	11.173794611150889	0.748690253753944	0.9571865443425078
ID129629	129629	2	1.0	35.883526099911954	25.937417164471853	0.0	225.0	225	1.5338395484309255	1		51227.89189189183	51869.0	33598.0	62489.0	3.9804072E7	5886.044468328704	-0.9810175782133779	-899.5765200754407	0.0035464004999247478	-0.003554444584318012	1.6885752848057318	1.4200841955793275	2.142360829034162	1.1890670215626704	7.391111185822133	10.159065993642203	0.8999368522700829	0.9773727215587679
ID133726	133726	2	1.0	36.068924049536434	25.9134007369737	0.0	262.0	262	1.5154814349038885	1		51302.480895915694	52084.0	34314.0	61834.0	3.8938583E7	5656.925739060634	-0.9809641704667728	-934.6935020645483	-0.009866672374997016	0.00717885677191366	1.6619401263848792	1.3981720125531203	-0.7248000274313622	1.1886521196702453	7.215245517735048	11.12822658084571	0.7321651585228957	0.9511278195488723
ID134748	134748	2	1.0	36.013620194333484	25.673573649540614	0.0	271.0	271	1.5293943431616281	1		51124.03636363633	51776.0	34768.0	62367.0	3.9365508E7	5693.328502230192	-0.9810974185006044	-932.1373311995201	0.019018577026983292	-0.003664312014803833	1.7704888946469404	1.3584896954426149	2.371721815082762	1.3032773826599329	7.348333050341493	10.737396764059747	0.8009413089005053	0.9584624922504655
ID125022	125022	2	1.0	33.85704380507003	25.127556362542194	0.0	182.0	182	1.471412874187153	1		51378.85434173666	52129.0	35949.0	61873.0	3.6684502E7	5501.536221112982	-0.9811620945712861	-972.8336503681375	-0.0019745022626175193	-4.0369416543318203E-4	1.5897119752869355	1.4061015579523144	2.5673915786119132	1.1305811918749384	6.801723541422165	10.340483365952522	0.7993687371622632	0.9539999999999997
ID121440	121440	2	1.0	34.449864412033754	25.005784830249997	0.0	149.0	149	1.5119832043376804	1		51392.98803191479	51842.0	36224.0	65110.0	3.8647527E7	5969.505203450652	-0.9811418041836311	-895.833231123099	0.004150839381915726	-8.72747091179192E-4	1.5806285119851593	1.4627965339169744	-0.3246528622021232	1.0805525412017916	7.1819736345834375	10.10588520582911	0.8837001914062018	0.9704560051380865
ID136803	136803	2	1.0	35.94252087199716	25.917939604460194	0.0	290.0	290	1.5154814349038883	1		51062.08047493405	51653.0	33674.0	62472.0	3.8705057E7	5883.107388029719	-0.9810958297994411	-900.8978209674059	-2.41191859832028E-4	0.009101243595226249	1.6747178528418474	1.3925511179111059	-0.9294449471429259	1.2026257645421343	7.215245517735046	10.959428628466311	0.7548925724255025	0.9625871908687379
ID117347	117347	2	1.0	34.04935987574472	24.984519839127284	0.0	111.0	111	1.5014396099017469	1		51428.38152610441	52228.0	34276.0	62991.0	3.8417001E7	5932.67952001611	-0.9810371550448136	-896.9411018646531	-0.004313865727693963	4.370628389459757E-4	1.5708064932356438	1.444420129687851	-0.5018326246308594	1.0874997245954374	7.082157985128601	11.11933893064166	0.7198094402284111	0.9454314720812182
ID122982	122982	2	1.0	34.18793758829036	25.119261778582306	0.0	163.0	163	1.5034536143079662	1		51340.30965147451	51948.0	35437.0	63481.0	3.8299871E7	5801.761906821955	-0.9810851070720242	-917.976097560401	0.0016135255945045359	-0.0011527786290338312	1.5993209417577319	1.414915602225342	-0.2344061187806963	1.1303295682388137	7.101170489786667	10.949864352636556	0.7442559671482415	0.9540229885057471
ID105577	105577	2	1.0	33.89689586359938	24.779840936599783	0.0	0.0	0	1.504459605463894	1		49105.00934579442	49790.0	33549.0	59946.0	3.6779652E7	5548.224557871194	-0.9811806597096198	-922.882364991767	-0.004232692547540654	-0.005319985883302709	1.6678607144512052	1.3739491169883167	-0.6776374126532219	1.2139173815309405	7.110676742115697	10.526036215332079	0.8064753169880321	0.9602053915275994
ID135278	135278	2	1.0	36.12648905332667	25.832570316593426	0.0	276.0	276	1.5288996336732976	1		51117.43741935483	51798.0	34661.0	62243.0	3.9616014E7	5652.025485274716	-0.9810748027500313	-937.6843447906754	0.002822338466770064	-0.017891527876615028	1.74414206993644	1.385588934429373	-0.7689574751278097	1.2587730939513673	7.343579924176978	11.325597664456424	0.7194414089529133	0.9392097264437693
ID127596	127596	2	1.0	35.25819181912846	25.642232307840047	0.0	206.0	206	1.5363035492938906	1		51417.70242656441	51924.0	34128.0	62834.0	4.0260061E7	5782.318853351371	-0.9810487009235703	-920.6450185046741	0.0032517882185208818	-0.006635743084272442	1.703676709105342	1.4298355667169182	2.336731698618158	1.191519324852995	7.414876816644709	11.38810281456996	0.7184739819755016	0.9448818897637797
ID119411	119411	2	1.0	33.684694126375454	24.960284724301935	0.0	130.0	130	1.5064695724329624	1		51584.05622489962	52257.0	34671.0	63502.0	3.853329E7	6083.1627999742	-0.9812102846758152	-885.6414550833966	0.00875207621997118	-0.009957874010124344	1.605149020396372	1.4416408544114174	-0.4026107672885214	1.1134180995805023	7.129689246773761	10.94720771193079	0.7476076699741193	0.9386733416770963
ID130167	130167	2	1.0	35.85717132541083	25.890489593310214	0.0	230.0	230	1.5387636045914357	1		51369.56632653063	51922.0	34753.0	62780.0	4.027374E7	5663.510749382096	-0.9810666221217584	-939.9842211565506	0.007257693730329834	5.541954171051926E-4	1.7069832235589963	1.414714204981036	2.2080456036887375	1.2065922696958276	7.438642447467293	10.340921449857163	0.8741482039727551	0.9696406443618343
ID106614	106614	2	1.0	33.84886262445623	25.09451575765629	0.0	10.0	10	1.5054649243902904	1		51744.33467202137	52704.0	35153.0	63484.0	3.8653018E7	6050.546143378527	-0.9811459514695967	-890.0762666752548	0.019496702368371293	0.008590326802780077	1.613473909750014	1.423433809432716	-0.3638315967139372	1.1335082102574443	7.120182994444726	11.066962487808034	0.7305402413400717	0.9481012658227844
ID106105	106105	2	1.0	33.997486803581324	25.205761768261667	0.0	5.0	5	1.4760327061958005	1		49272.383333333375	50272.0	33811.0	59972.0	3.5476116E7	5742.714451986226	-0.9811664782867366	-893.9793935263607	-0.008707820348942935	0.01625986103199968	1.6022399782300816	1.3512580640997918	-0.5411012188082089	1.1857394385264919	6.844501676902811	10.796753893014419	0.737845264579505	0.9536423841059606
ID125561	125561	2	1.0	33.8661763855358	24.854275877209957	0.0	187.0	187	1.5119832043376802	1		51359.75496688745	52051.0	35294.0	63284.0	3.8776615E7	5821.911889801431	-0.981112273618158	-916.4870576232838	0.010819229970349042	0.008726895022873115	1.6517504971329284	1.4268047837199591	-0.5404444072111764	1.1576569660962952	7.181973634583436	10.421468856880441	0.8309900054300089	0.9587563451776655
ID107128	107128	2	0.9956163763999939	36.6187272749096	25.242775201083415	0.0	15.0	15	1.4913287904459642	1		51717.0679347826	52375.0	36666.0	61286.0	3.8063762E7	5111.802694206243	-0.9811517395130918	-1053.306370779752	-0.0051544073453186805	-0.005725579632805015	1.7071415302665656	1.3089833537137734	-0.7436040878899	1.304173598100511	6.987095461838278	11.237238054864964	0.6953242537902274	0.9483870967741934
ID112760	112760	2	1.0	34.145046897146315	25.237237940046747	0.0	67.0	67	1.531865494140072	1		51315.193548387084	51787.0	34800.0	63129.0	3.9769275E7	5759.280248259719	-0.9811443025194223	-927.2525567388908	-6.389504775543962E-4	0.003643451663070211	1.6273401126498586	1.450286671231182	-0.3907030188700922	1.122081685594181	7.372098681164066	11.276680225841265	0.7285149583777181	0.9521178637200735
ID132731	132731	2	1.0	36.205221971953385	25.58322435215102	0.0	253.0	253	1.5034536143079662	1		51380.62533333334	51704.0	33867.0	64797.0	3.8535469E7	6145.014929431453	-0.9809818663026469	-862.5802738714337	0.0022057416019595254	-0.007637279765606689	1.604563656061692	1.454649380919078	-0.6273477259488708	1.1030587006800876	7.101170489786666	10.225529756591135	0.8534305201173084	0.9726562499999998
ID117883	117883	2	1.0	33.907777643635676	25.204734631204204	0.0	116.0	116	1.5014396099017469	1		51410.25335120638	52168.0	35595.0	61408.0	3.8352049E7	5461.998220913038	-0.9811588907218158	-980.3046450021974	3.7984734895635616E-4	-0.004778821110245	1.6230988889567206	1.4051316602713846	-0.49802254501569626	1.1551222813122282	7.082157985128602	11.103470702284064	0.7218683032042924	0.9484404837683004
ID123515	123515	2	1.0	34.99596016935803	25.63022372793763	0.0	168.0	168	1.5298888926792131	1		51396.59637774906	51804.0	35096.0	64791.0	3.9729569E7	5948.549017148375	-0.9810142946572626	-892.898123276376	0.0031107696632986614	-8.53017343392199E-4	1.653434338865107	1.439411419639072	-0.523801231997472	1.1486878013512638	7.3530861765059985	10.261010030297486	0.8776054176649156	0.9729559748427673
ID137336	137336	2	1.0	36.19819392472482	25.829843928487215	0.0	295.0	295	1.5412197332169895	1		51077.09833971899	51532.0	34215.0	62141.0	3.9993368E7	5664.35343603956	-0.9811083152470732	-936.5956483493882	0.0029183881848748173	0.001199957337204113	1.7077916229941674	1.4348378033618194	-0.9555024996396161	1.1902332228721728	7.462408078289869	11.028435649656375	0.7710118122221233	0.9544072948328264
ID118396	118396	2	1.0	33.94829832827799	24.976643519002923	0.0	121.0	121	1.4631638232093471	1		51326.47316384181	52142.0	36322.0	64258.0	3.6339143E7	5946.478247031501	-0.9812044551667959	-901.1896112005769	0.00824250576958322	0.0011371278947823072	1.5757247197053605	1.377038055997947	-0.8939180442378715	1.144285528524064	6.725673522789919	10.400988220277057	0.7812615249556167	0.9420772303595207
ID130690	130690	2	1.0	35.84042777754917	25.569378132248794	0.0	235.0	235	1.561698716811955	1		51356.943139678624	51916.0	34516.0	62835.0	4.1547767E7	5670.704213888812	-0.9810987698037479	-940.1882652880875	0.013803865493109913	-0.009357621477972486	1.741016019409069	1.4505076890718016	-0.6027268622557858	1.2002804483740224	7.662039377199536	10.951535608359112	0.802794159897293	0.9561091340450771
ID114822	114822	2	0.9936729073524475	34.57778366815401	24.990692444681432	0.0	87.0	87	1.4693549530763224	1		51477.78792134832	52466.0	36854.0	62746.0	3.6652185E7	5679.966400746503	-0.9811392427534915	-942.9216913240698	-0.010567634666588343	0.013878250145410604	1.5606973475646817	1.3776473096642081	-0.2569813414639895	1.1328714806876738	6.782711036764101	10.673531068052226	0.7481642327332169	0.9513333333333333
ID121993	121993	2	0.9968273639678955	33.97687080406851	25.139598176183224	0.0	154.0	154	1.4270436738957715	1		51357.216095380034	51951.0	34394.0	62628.0	3.4460692E7	5484.398982523225	-0.9812522039515819	-980.2409761615467	0.007464436518471544	0.00764139292548447	1.5335871419283817	1.3448935166115599	-0.5936897570420874	1.140303766049994	6.397707817438325	10.718395400546463	0.6998012564202722	0.9360222531293466
ID119947	119947	2	1.0	34.092996600634535	24.927448339807675	0.0	135.0	135	1.4989182989541787	1		51550.97981157476	52178.0	34690.0	65194.0	3.8302378E7	6089.8117965927895	-0.9810802496591269	-877.9144156666559	-5.240461896065181E-4	-0.005008991756694812	1.5414103557377559	1.4788428141458752	2.6376540333205782	1.0423084461670915	7.058392354306023	10.247743248834814	0.844615774045578	0.9649122807017542
ID128143	128143	2	1.0	35.37520128390719	25.634574296525198	0.0	211.0	211	1.5431818215139863	1		51377.097964376604	52036.0	34898.0	62202.0	4.0382399E7	5752.775605187392	-0.9810858006591431	-926.4909028717192	0.008462350872109045	-0.0046498079999524305	1.6879381960560669	1.4141329103881644	-0.5753130221477267	1.1936206163201066	7.481420582947931	11.240495524687844	0.7440858059581533	0.9476219145093319
ID115857	115857	2	1.0	34.034750650383245	25.27492871997931	0.0	97.0	97	1.5377800547277027	1		51427.064267352194	52072.0	34592.0	62485.0	4.0010256E7	5871.4488992108745	-0.9811643687084766	-912.5108376194971	0.01167675390876496	-9.865820368731174E-4	1.6758577477814705	1.4328346956411053	-0.33965777339490894	1.1696099716734087	7.429136195138251	10.835421205813642	0.79516377623386	0.9642196175200491
ID124049	124049	2	1.0	34.620874104070396	25.03818114936876	0.0	173.0	173	1.4862475872910887	1		51401.299039780526	51820.0	33561.0	64782.0	3.7471547E7	5946.879505947182	-0.9810982676399765	-897.2755853849617	-0.009572409226724664	-0.006969021009480999	1.5894575913414573	1.4067696174965278	-0.25535444331144463	1.129863462768011	6.939564200193127	10.120026677262453	0.851488422349457	0.961158657011191
ID113296	113296	2	1.0	34.066393685641415	25.13925340027712	0.0	72.0	72	1.5358110653737855	1		51355.434782608776	52094.0	34867.0	62725.0	4.015995E7	5848.803526941695	-0.9811350250542121	-913.317796391311	6.263596912281735E-4	0.012464835693703135	1.6307947497610584	1.4666775186577212	-0.3944143510401046	1.111897284178416	7.410123690480197	11.16499780147797	0.7469955894258489	0.9523518631643254
ID112275	112275	2	1.0	33.539950121933245	24.215493830185615	0.0	63.0	63	1.5089782662147826	1		51198.87632978724	51912.0	34870.0	64616.0	3.8501555E7	6057.188810354673	-0.9812481483352448	-884.6144009907374	-0.004529033963702875	-7.340630180346528E-4	1.6040239074072336	1.44927809053406	-0.8460049487817491	1.1067744126430212	7.153454877596334	10.661716618069871	0.7908086953642429	0.9567705022250478
ID115347	115347	2	1.0	34.320389275338	25.273858038498673	0.0	92.0	92	1.4948753561926609	1		51510.42895805142	52007.0	34145.0	62675.0	3.8066207E7	5483.837373603987	-0.9810963307890781	-975.0034165172722	-0.0037552309220080654	0.00434495234837577	1.5949428699701609	1.4038479831213218	-0.5545326869311554	1.1361222077791913	7.020367344989896	10.663679063785713	0.7758103505607564	0.9504504504504506
ID110226	110226	2	0.9952625036239624	36.442744413985324	24.598175123829435	0.0	44.0	44	1.2269483335503624	1		51401.34879032253	51055.0	37593.0	65504.0	2.5495069E7	6596.3010912313875	-0.9810913400685756	-808.6353650082586	-0.0077710109648320355	0.00228150691069423	1.3416360388166453	1.1482106969985402	-0.8292635808804749	1.1684580559332232	4.729360533693255	9.409291964035669	0.6712717918782108	0.9299065420560746
ID114322	114322	2	1.0	34.35157504669544	25.353843639517834	0.0	82.0	82	1.5431818215139865	1		51353.14340101521	51812.0	34626.0	61730.0	4.0466277E7	5708.309027215073	-0.9811376725185647	-935.8887415475095	0.010237685932691826	-0.006224129694626841	1.7010998386431997	1.4241494489683508	-0.517851470406138	1.1944672238404972	7.481420582947932	10.769907203565609	0.8105317125406319	0.9522081064730787
ID113813	113813	2	1.0	34.36356190184389	25.418582173605262	0.0	77.0	77	1.5169782070562783	1		51340.08289473679	52043.0	34306.0	63109.0	3.9018463E7	5790.108550796789	-0.9811763157065528	-924.3624211738789	-0.014804093432933155	-0.008756660292736843	1.666599555139026	1.3878907422103812	-0.548887015635692	1.2008146639012578	7.229504896228592	11.556800250950547	0.6802103037905363	0.9297066014669929
ID109718	109718	2	1.0	35.7648714024729	25.4587892129262	0.0	39.0	39	1.411050897647783	1		51621.29939209729	51809.0	35485.0	65488.0	3.3966815E7	5628.840359255575	-0.9810635575038561	-950.2518998212909	0.005595369834695962	0.001270737821960373	1.5415762208005432	1.3070526849627193	-0.8564886349339458	1.1794292904455594	6.255114032502848	9.919516385153075	0.7988478987261478	0.9577874818049492
ID126105	126105	2	1.0	34.573228124542474	25.631040746973337	0.0	192.0	192	1.3932468277925323	1		51227.4345794393	52232.0	34460.0	61762.0	3.2888013E7	5737.379524055018	-0.9811546242884897	-929.7189408111949	-0.007726291420777385	0.005629438885794594	1.645216901471364	1.20126987064931	1.8693637192481156	1.3695647761331864	6.098260869073827	9.770032988982793	0.8028303872872593	0.9581777445855113
ID134298	134298	2	1.0	36.00637802821804	25.81685498429546	0.0	267.0	267	1.5249361801264962	1		51212.74804177546	51975.0	34921.0	62627.0	3.9228965E7	5701.709928634587	-0.9810906969612255	-932.0443814244319	-0.004086998426919318	-0.010872618057113715	1.7056463910854185	1.3780679653214014	-0.8286596482236435	1.2377084686731088	7.305554914860849	10.721688511238394	0.7986136003636277	0.9499381953028431
ID135837	135837	2	1.0	36.02211414868254	26.07880765009946	0.0	281.0	281	1.5139831829954444	1		51106.361221779516	51847.0	33200.0	63683.0	3.848309E7	5968.18036813394	-0.9811770433126373	-892.7349792385312	-0.003702461545536623	0.02646216328026939	1.6475439708503692	1.4158639893977114	-0.8450982720713691	1.1636315233578411	7.200986139241503	11.443380476704306	0.6910240510724789	0.9606848446417245
ID116386	116386	2	1.0	33.895033146986975	25.106986000863454	0.0	102.0	102	1.5323592461252193	1		51391.68597168599	51970.0	35742.0	62665.0	3.993134E7	5767.842996000917	-0.9811096163064946	-925.5208017729234	-0.007792395784136332	0.008773697575956918	1.6212979137217725	1.4517183301939502	-0.48852816870289084	1.1168130070419144	7.376851807328579	11.482356968354248	0.7031028114721151	0.963376784605835
ID118946	118946	2	1.0	33.916021089655686	25.089447238447338	0.0	126.0	126	1.501943364188661	1		51532.76510067116	52007.0	34540.0	63642.0	3.839191E7	5692.535685388851	-0.9812200758164289	-945.9763319495976	0.005065616361447457	0.0032309517416855213	1.5586628871969888	1.4617132172918228	-0.4459552370795842	1.0663260540838433	7.086911111293115	10.778767326047397	0.7665291148816734	0.9539347408829171
ID133286	133286	2	1.0	36.60140727951086	25.773432936179056	0.0	258.0	258	1.5254321749941002	1		51367.98179453838	51834.0	34520.0	65342.0	3.9501978E7	6188.58359006571	-0.9811159274260127	-862.4936425114964	-0.003293493473075701	0.0019454983715160136	1.597150971405845	1.4709116274680183	2.3878978789529954	1.0858238806332174	7.310308041025358	10.566502275402485	0.8227786992995252	0.9582554517133954
ID107684	107684	2	1.0	37.21557542504954	25.225270478546992	0.0	20.0	20	1.5184735038284383	1		51589.93848167543	52058.0	36326.0	64309.0	3.9414713E7	5781.791235199473	-0.9811439437718299	-928.5696015629717	-0.01882556139607882	0.0018060896127398715	1.5990116150321791	1.4725413847568805	2.0549305525981354	1.0858856882288432	7.243764274722143	10.493098866037341	0.8267356083653338	0.973801916932907
ID124582	124582	2	1.0	34.18658995913386	24.755343790508302	0.0	178.0	178	1.5084768612279502	1		51363.27792553184	52191.0	35523.0	63159.0	3.8625185E7	5719.7385271350495	-0.9810915136725982	-931.8785323884442	0.0027506211714601056	-3.936007731729777E-4	1.572849349682374	1.4561838117775823	-0.8844720298419678	1.080117315521024	7.148701751431823	10.235933939521011	0.8573972646467916	0.9628681177976957
ID126630	126630	2	1.0	34.98943237328605	25.65093551197547	0.0	197.0	197	1.4559075639855616	1		51346.6088825215	51925.0	36024.0	64899.0	3.5839933E7	5680.71826422093	-0.981258292664157	-946.4827417997764	0.008702241873863524	-0.0039013132461347523	1.6009399794299974	1.344576542561012	-0.3818212207570657	1.190664814351655	6.659129756486691	10.903476859855965	0.7038778989259218	0.9192913385826776
ID131247	131247	2	1.0	35.84800826735014	25.753901733664392	0.0	240.0	240	1.5303832823811416	1		51332.40540540537	51864.0	34309.0	62642.0	3.9885279E7	5757.228685821591	-0.9810442953255368	-922.904605915884	0.01629701793768532	-0.008942746408571813	1.7100919861578463	1.391603916743149	2.4082699248439856	1.2288640219984959	7.357839302670527	10.555842341935238	0.8298017993596083	0.9549660703269589
ID121009	121009	2	0.9884250164031982	34.76060273016092	25.487148707914685	0.0	145.0	145	1.3350187950239905	1		51538.885665529015	51675.0	39554.0	64074.0	3.0201787E7	4564.710141486988	-0.9811589345775267	-1175.9415081081936	-0.024417691595273638	-0.0030143697469498104	1.5365371104710397	1.1844282917332793	-0.798863510185133	1.2972816684600537	5.599182621799657	10.084685873430825	0.6918464975101913	0.9364069952305245
ID120499	120499	2	1.0	34.37588615549041	25.407464917970007	0.0	140.0	140	1.4760327061958003	1		51526.518828451895	52208.0	34947.0	62558.0	3.6944514E7	5444.270097052401	-0.9811195814925416	-983.6293110241836	0.003495756484724852	-0.007584761456893358	1.6339389940973152	1.3482699201150434	-0.602448453621169	1.2118782520623887	6.84450167690281	10.370638694742055	0.7997250323892281	0.9619238476953909
ID136368	136368	2	1.0	35.948502593289895	25.93546318367738	0.0	286.0	286	1.5159805231554897	1		51070.60606060607	51780.0	34240.0	62385.0	3.876259E7	5732.272363339812	-0.981061968873022	-923.0724825733685	0.011938791508129149	-0.00593886049528178	1.7063346395716164	1.3712878461913078	2.211768534012722	1.2443300247361533	7.219998643899562	10.38182486001036	0.8417819009310563	0.9706070287539934
ID116918	116918	2	1.0	34.11317472015464	24.87618191617329	0.0	107.0	107	1.4765451286053344	1		51503.39058171745	52387.0	36865.0	63145.0	3.7185448E7	5612.778750631905	-0.9811614408890903	-955.8300569172777	-1.6442569660869653E-4	0.0010470690721954793	1.5791852021601382	1.4040006512743357	-0.7351338253973029	1.1247752632641566	6.84925480306733	10.112383064726485	0.8416783605572137	0.959387483355526
ID128697	128697	2	1.0	35.467754344800234	25.758232322050443	0.0	216.0	216	1.536303549293891	1		51365.04107830548	51967.0	33597.0	62925.0	4.0013367E7	5771.566207652212	-0.9811345659152841	-925.690330685423	0.0058901675934008284	0.02172970863872328	1.6981519378158119	1.4249731730934436	2.147188332668456	1.1917080053720102	7.414876816644714	11.230138232422965	0.738828432958574	0.9541284403669728
ID108218	108218	2	0.9968424439430237	35.75001651529917	25.572175462688392	0.0	25.0	25	1.4233280991629556	1		51636.94776119402	52192.0	37092.0	64226.0	3.4596755E7	5162.36621149661	-0.9809714473840679	-1031.3174373589204	0.0037025976801654532	-0.007856416200698749	1.639248833173945	1.246763963131307	-0.6680905563652347	1.3148028669812477	6.364435934286716	10.982335876952156	0.6631020027920161	0.9285714285714286
ID129210	129210	2	1.0	35.66841931783446	25.860893954041654	0.0	221.0	221	1.5323592461252198	1		51340.6056701031	51947.0	34252.0	62566.0	3.984031E7	5756.628316861953	-0.9810496822662611	-923.4157957147497	0.009948175356641829	-0.001746737137740165	1.6877476660526125	1.4115894067815105	-0.8672264222679114	1.1956363925263196	7.376851807328584	10.933599664692865	0.7754514044736668	0.9486552567237161
ID122558	122558	2	1.0	34.32774389587025	25.194393979784067	0.0	159.0	159	1.4837004601624824	1		51405.30494505495	51835.0	33454.0	64173.0	3.7423062E7	5797.062365236415	-0.9810636103463057	-918.8189604133194	0.012001900481187483	-0.010590611565765391	1.5937387305577004	1.4100248834447802	2.4240921953739027	1.1302912092331985	6.915798569370549	9.929599147630617	0.8814319044115628	0.9674202127659572
ID127166	127166	2	1.0	34.88566484259956	25.713590548288764	0.0	202.0	202	1.5553887972022717	1		51421.54999999998	51634.0	32300.0	64590.0	4.113724E7	6245.885962120577	-0.9810397379734294	-851.9681764716529	-0.0020533347584013855	0.01412799706520202	1.5823902865818409	1.5290946486689176	-0.5776865831944725	1.034854374749998	7.6002487370608245	10.867012983915028	0.8087555947006182	0.9638336347197106
ID111296	111296	2	1.0	34.40016070854271	25.169981565326147	0.0	54.0	54	1.3905293552858682	1		51404.58372456964	52050.0	35528.0	65206.0	3.2847529E7	5419.225377743734	-0.9810872685507102	-984.1198987965126	-0.0075671218157876965	3.272194362867932E-5	1.5108894815400014	1.282886849436874	-0.5398125620828282	1.1777262212978563	6.074495238251245	10.009024325868289	0.7619677150631299	0.9459659511472975
ID132294	132294	2	1.0	36.3227678168215	25.76951381876449	0.0	249.0	249	1.5417104893934828	1		51386.55908513339	51773.0	33293.0	62852.0	4.0441222E7	5764.7793398492995	-0.9810259667272188	-921.7596438139243	0.005495140484344159	0.006418077985160857	1.6982855853193475	1.4222135841810108	-0.7935339719324931	1.194114304777446	7.467161204454382	11.012271320546379	0.7737694612074489	0.9579268292682922
ID125128	125128	2	0.9917532205581665	34.476063747126915	25.384681681051784	0.0	183.0	183	1.4370803808856272	1		51411.4830633285	52172.0	35654.0	61305.0	3.4908397E7	5102.896291883235	-0.9812144428696321	-1052.4785129473942	0.0051874532357833935	-0.012839768941977888	1.6120336753538465	1.3273822493678764	-0.5911583827634275	1.2144457077993367	6.488017214564119	10.539217963899436	0.734015253166872	0.9400826446280987
ID123085	123085	2	1.0	34.77818188732836	25.19604083877693	0.0	164.0	164	1.4744943704925988	1		51468.05702364399	52021.0	34012.0	65393.0	3.7005533E7	6163.981157372477	-0.9810995574799467	-866.8572264360967	0.0028563947127224956	-0.0036538316312039317	1.559715234580273	1.4133985231106523	-0.6969229752097874	1.103521200197381	6.830242298409262	10.364661776838144	0.7989796262281625	0.9491413474240419
ID121548	121548	2	1.0	34.74721579499545	25.668795879470114	0.0	150.0	150	1.5169782070562783	1		51384.193421052616	51862.0	35388.0	63735.0	3.9051987E7	5666.0250155089325	-0.9810801560432553	-940.5199089468521	-0.014384807452450578	-0.005184782690202113	1.6193248790695873	1.4608306725755564	-0.45189171202354694	1.1084959464977509	7.229504896228592	11.031783777491743	0.7464950598782523	0.9536050156739809
ID129743	129743	2	1.0	36.01218075077789	25.945926328886156	0.0	226.0	226	1.5402377517644998	1		51233.14904458605	51842.0	33646.0	63677.0	4.0218022E7	5701.979058236139	-0.9810344137518225	-929.5513775761293	-0.007719935107258139	-0.0060163527530889115	1.7142209467824858	1.4132733263383568	-0.9162808552989791	1.2129436782224234	7.45290182596084	10.868993252358884	0.7927871938450576	0.9572649572649571
ID136908	136908	2	1.0	35.97953304327153	25.8913979593411	0.0	291.0	291	1.5333462731171785	1		51091.028277634905	51673.0	34267.0	62288.0	3.974882E7	5660.806506402742	-0.9810490620392202	-934.4505970051196	-0.010047420180432434	-0.004248964620588743	1.682455880671066	1.4079827915957848	-0.8253792357654628	1.194940656031881	7.386358059657616	11.366665834250256	0.71841275717163	0.952789699570815
ID134861	134861	2	1.0	35.9428090115799	25.600195686529002	0.0	272.0	272	1.5480761624466894	1		51123.79697351826	51727.0	34638.0	61863.0	4.0541171E7	5567.893280788835	-0.9811147766869235	-954.0252882137332	3.9698591343442227E-4	0.0036560403047918985	1.7368116042760704	1.4231226419813838	-0.6093148290299012	1.2204230001273424	7.528951844593093	10.324163287859248	0.8876354812897751	0.9717791411042948
ID105682	105682	2	1.0	33.8965795435116	24.95105746617731	0.0	1.0	1	1.4585032293802416	1		49197.89158345226	50194.0	33485.0	59033.0	3.4487722E7	5621.5849546649015	-0.9811858779115104	-912.8197741038626	0.01290758983718471	-0.012634116809088429	1.612966909987595	1.3477001770300978	-0.6333669053051971	1.1968291890723504	6.682895387309269	10.836496943912072	0.7151492724410469	0.9423592493297587
ID131798	131798	2	1.0	36.178895820089394	25.82490836920674	0.0	245.0	245	1.5343326651607303	1		51373.90322580648	52122.0	34369.0	62128.0	3.9814775E7	5674.81069494298	-0.981117786858337	-940.7829412742942	-0.016272380499626194	0.007119341987595169	1.6728965330253136	1.406058567903339	2.477975256028768	1.1897772761485128	7.3958643119866485	11.327315520389604	0.7243438932647023	0.9628712871287125
ID117460	117460	2	1.0	34.22248220307941	24.888230383043556	0.0	112.0	112	1.4953813218041003	1		51402.339648173176	52240.0	34988.0	64576.0	3.7986329E7	6163.584887353754	-0.9810752289236104	-864.6715636436047	0.010951035938202533	-0.00395009482956438	1.5854800734409744	1.4362243791688296	-1.035487456587219	1.1039222676045382	7.025120471154412	10.819120932743429	0.7541881246184021	0.9468289557975655
ID117977	117977	2	1.0	33.96847638336041	25.262599248514476	0.0	117.0	117	1.516978207056278	1		51485.51379763467	52002.0	34503.0	62264.0	3.9180476E7	5901.711110270115	-0.9811881997276098	-910.0370150602707	0.005352470885760763	0.003398896774078543	1.590697901198283	1.4416455274577573	-0.2923734412450965	1.103390445779948	7.229504896228591	11.178133642730758	0.7270760262673115	0.9453076444996893
ID135386	135386	2	1.0	36.01774547219949	25.855787011523002	0.0	277.0	277	1.5392551438483715	1		51043.49360613816	51701.0	34161.0	62964.0	3.9916012E7	5724.4871762295825	-0.9810533058246126	-923.4065711514335	0.009302270173232784	-0.0015931665076684826	1.7120982092374741	1.4120393276996688	-0.8314775048183902	1.2125003713789095	7.443395573631804	11.327952162151613	0.7289171210855835	0.953714981729598
ID127707	127707	2	1.0	35.24735907676285	25.601988612139515	0.0	207.0	207	1.5646024045688958	1		51413.22098765427	51780.0	33271.0	63068.0	4.1644709E7	5741.711059908873	-0.9810397260597716	-926.6280892148404	-2.2961774308306193E-4	0.01396507517090629	1.7131727744608252	1.4437746967242897	2.2979282122314704	1.186592879309881	7.6905581341866265	11.118792093510754	0.7817223056202975	0.9517647058823535
ID106205	106205	2	1.0	34.25323245689065	25.221796567931072	0.0	6.0	6	1.5039566939989097	1		49229.1911764706	50072.0	33749.0	59925.0	3.6823435E7	5669.455972340283	-0.9811458209401243	-903.7269638402809	0.01767077059168487	-0.01778883180557162	1.6483049548423283	1.3976297351223226	2.619836063608122	1.1793573887422095	7.1059236159511805	10.61718724222425	0.792157331012799	0.9438131313131316
ID109276	109276	2	1.0	36.37672242767837	25.16287941697209	0.0	35.0	35	1.4579844659886296	1		51513.99857346655	51984.0	36730.0	65438.0	3.6111313E7	5662.277058241119	-0.9811827073790439	-948.7611403613759	-0.0019330487221983106	-0.00609349981933935	1.5600174985878592	1.3955181214765737	-0.6684327789644066	1.1178769193890736	6.678142261144755	10.20157992082961	0.8063631224753023	0.9570844686648502
ID112866	112866	2	1.0	34.144132637430225	25.25060453792274	0.0	68.0	68	1.551980522146854	1		51299.482499999984	51943.0	34437.0	62307.0	4.1039586E7	5805.327105400233	-0.9811257663749896	-918.6956059819145	0.005789615052124667	-0.009695924004170598	1.6800037005634012	1.4591967254220446	-0.44663716013732524	1.1513209091649328	7.566976853909217	11.224340409083567	0.7547630151837875	0.9521531100478466
ID130274	130274	2	1.0	35.917169422132105	25.826942215359956	0.0	231.0	231	1.5417104893934834	1		51344.97452229301	51868.0	34790.0	62540.0	4.0305805E7	5644.8240018715505	-0.9810677400763737	-942.7012209463763	-0.001952699479772845	-4.8110737488853356E-4	1.7224764634517247	1.3902220681415107	-0.868250225686523	1.2389937571300256	7.467161204454389	10.377531219603572	0.8713192200314763	0.9667692307692308
ID133862	133862	2	1.0	36.02446522905963	25.799025181106355	0.0	263.0	263	1.5284047640588858	1		51245.52077922068	51899.0	33713.0	62676.0	3.9459051E7	5633.266496007647	-0.9811340408200144	-946.182830566288	0.01286663182256511	-0.004548955552139652	1.6696447956698979	1.4114261740036897	2.482396379577412	1.1829487269133874	7.338826798012459	10.73079566428942	0.800889595910946	0.9572225666460011
ID123620	123620	2	1.0	34.50328068904747	25.36432936061228	0.0	169.0	169	1.473981235147151	1		51366.4315642458	51735.0	32983.0	64449.0	3.6778365E7	5863.434378654927	-0.9811389042267814	-911.4249209675228	-0.0024571428601812863	0.019552126974977713	1.5691643936149438	1.423833294026749	-0.5907611250495086	1.1020703057007348	6.825489172244747	10.894609219334237	0.7226372290245652	0.9484808454425363
ID125671	125671	2	1.0	34.166135953685576	24.62699496334529	0.0	188.0	188	1.4857385112058377	1		51325.04794520548	51881.0	35905.0	64467.0	3.7467285E7	5840.1837484624675	-0.9812036955362565	-917.528476748948	0.0060942764617844935	-0.007101868516627082	1.5451832663703013	1.4611850229609853	-0.8877041098245161	1.057486384057715	6.9348110740286115	10.638773328658864	0.7699479843262439	0.9394719896973599
ID106726	106726	2	1.0	34.80150525132734	25.48625905092087	0.0	11.0	11	1.3834389456285945	1		51726.64082278485	52080.0	38936.0	64318.0	3.2691237E7	4889.828301048511	-0.9811595841017684	-1101.7925377134302	0.004120323419962494	-0.0073178147183326	1.5962719671481573	1.2129162665949158	-0.8389448297522412	1.3160611421507737	6.012704598112538	11.039181239998438	0.620020436433995	0.9160028964518465
ID119526	119526	2	1.0	33.95594714205929	25.148073256077353	0.0	131.0	131	1.4974034746167633	1		51581.537012113135	52220.0	35069.0	62816.0	3.8325082E7	5773.806918301627	-0.9811662527023155	-930.8246620174895	-0.007200802701512277	0.0012202942735889183	1.5827746141987658	1.4310919960628121	-0.2648903970530013	1.1059908227795694	7.044132975812475	10.759404475989864	0.7646469163929454	0.964216005204944
ID137445	137445	2	1.0	36.13250277279233	25.81665329481506	0.0	296.0	296	1.512483446933448	1		51063.48677248673	51862.0	34175.0	61995.0	3.8603996E7	5736.943904444133	-0.9811225958027168	-925.2111579771091	-0.01050864337886794	0.0062145794308049685	1.7018367185340486	1.3560436468419905	2.3113069495553353	1.2550014319209821	7.186726760747955	10.57056600491092	0.8082477653446879	0.9642857142857147
ID118504	118504	2	1.0	34.26172428253112	25.377150544598248	0.0	122.0	122	1.5169782070562783	1		51515.26412614977	51941.0	34873.0	62287.0	3.9203116E7	5803.053915590553	-0.9810559611195833	-919.4550989176403	-0.005309556850570644	-0.0029761320948032957	1.60592983930974	1.4685363904174638	-0.4977304789433654	1.0935580825839932	7.229504896228593	10.9744656201286	0.7543131095316181	0.9518147684605751
ID111855	111855	2	0.9955852031707764	33.65275543940719	23.909830628690845	0.0	59.0	59	1.312733586139237	1		51129.62323943662	52191.0	36882.0	61792.0	2.9041626E7	5317.474677346465	-0.981178130337785	-1002.4950933862988	0.020913634011731033	-0.015489081062330155	1.5004620317570518	1.2008671548578145	2.7236857444115685	1.2494821143931696	5.413810701383538	9.868799473091073	0.698528743135909	0.9111999999999992
ID115439	115439	2	1.0	34.68876248932055	25.11897885162982	0.0	93.0	93	1.514982182235126	1		51529.89855072463	52072.0	33520.0	65271.0	3.9111193E7	6455.451356638568	-0.9811610740358532	-831.4704911314132	-0.008985949173551467	0.005134685836244393	1.5840745393072526	1.4474241577461333	-0.5334733211957534	1.094409355288021	7.210492391570531	10.880482325237573	0.7653824351700352	0.9564943253467852
ID132845	132845	2	1.0	36.139749857928564	25.858908193825716	0.0	254.0	254	1.5224537819640265	1		51418.358539765366	51850.0	33021.0	63337.0	3.9437881E7	5783.537201338899	-0.9810686801437352	-921.4530008199415	-0.0029116032069546847	-0.0028863903484551024	1.682813650317796	1.400974308514334	-0.7319391164006231	1.2011738117470112	7.281789284038267	10.781690805265388	0.7871803152353791	0.9563046192259673
ID130802	130802	2	1.0	35.740972095050125	25.532341711617025	0.0	236.0	236	1.5573330339577687	1		51348.97374999996	51841.0	35123.0	63019.0	4.1079179E7	5642.790214940055	-0.9810913966406263	-944.3171451288578	-0.03697427252542739	-0.013039080260275818	1.7040492235566513	1.466746850940096	-0.5250936834346326	1.1617882270989426	7.6192612417188945	11.407001039733474	0.7358338563972717	0.9553039332538739
ID113396	113396	2	1.0	34.03602615638378	25.132189560777814	0.0	73.0	73	1.5239437061000318	1		51315.0520156046	51910.0	34759.0	62670.0	3.9461275E7	5909.996431488561	-0.9810914886486567	-901.030972556245	-7.883940489185009E-4	0.009353999600195947	1.641815729365447	1.4228528289230324	2.8115935645329264	1.153890055240744	7.296048662531814	10.927092074753833	0.7678712029909924	0.9492888064316638
ID114935	114935	2	1.0	34.902685778104164	25.676952324719533	0.0	88.0	88	1.5480761624466888	1		51573.51772151903	51900.0	35523.0	63326.0	4.0743079E7	5748.728122875314	-0.9810437850307373	-928.585176040773	0.011935821440418036	-0.019617215250007706	1.7267953368671956	1.435100994333677	-0.599317877525236	1.2032570137469338	7.528951844593088	10.871927231993421	0.8004446561711207	0.9570996978851961
ID110328	110328	2	0.9855183959007263	36.70240779793196	25.123484209702347	0.0	45.0	45	1.2663905682493406	1		51590.08555133079	51824.0	40041.0	63777.0	2.7136385E7	4778.295014741673	-0.9810029589562813	-1115.0841434668198	9.68737567362019E-4	-0.005892425135768362	1.405716182371536	1.1052212247612434	2.2526442403403157	1.2718867054649692	5.038313734386787	11.93322042750398	0.44461053153742214	0.8848080133555931
ID114424	114424	2	1.0	34.10916888623071	25.16994347955711	0.0	83.0	83	1.500935686541387	1		51490.28838451274	52164.0	35493.0	61622.0	3.8566226E7	5624.553997732415	-0.9810722796461726	-949.0081088718118	-0.007782691003357874	0.011068534914275428	1.5828149219104333	1.4294659205440545	-0.29972103666305844	1.107277129984333	7.077404858964084	11.871911587097154	0.6310192332614436	0.9370673379483954
ID113916	113916	2	1.0	34.5527578321891	25.51035489203406	0.0	78.0	78	1.52046494534494	1		51379.59108781128	51993.0	34612.0	63044.0	3.9202628E7	5728.300990184279	-0.9811250226951858	-932.4653950978684	0.00886760248463184	0.003914016741095594	1.68248939706491	1.4030350506792213	-0.5998225633236323	1.1991784497831344	7.262776779380205	10.955477242847005	0.760413744727609	0.9455445544554456
ID115964	115964	2	1.0	34.654226661122465	25.630395498632755	0.0	98.0	98	1.5446517521423908	1		51415.61802030454	51839.0	34515.0	63310.0	4.0515507E7	5869.621360869868	-0.981050622459589	-907.0086702994699	0.006134087882997918	0.009140262873837148	1.6212324973169185	1.4974675644359274	-0.7725898350142687	1.0826494915952396	7.49567996144148	10.979168618792968	0.7814154421047064	0.9546004842615013
ID122110	122110	2	1.0	33.999401745022126	25.16190407074494	0.0	155.0	155	1.4898062491705735	1		51403.20435967306	51950.0	34242.0	63349.0	3.7729952E7	5768.113040047329	-0.981023086408516	-921.3827416262033	-0.009934205602950136	-0.010231461385084562	1.5609309593763747	1.4272419467174915	-0.26496276479283265	1.0936694811740604	6.972836083344739	10.827534072949774	0.7474122332020153	0.9507453013609848
ID128254	128254	2	1.0	35.40649024609817	25.61884338530012	0.0	212.0	212	1.54563092926269	1		51390.562182741145	52066.0	34181.0	62482.0	4.0495763E7	5694.947426271486	-0.9811642239334464	-940.116836976519	-0.006559427154769723	-0.005291162238575246	1.6839589625056601	1.4393224568505023	-0.7343092552726141	1.1699664342002047	7.5051862137705125	11.144121900739338	0.7594157992393764	0.9535024154589369
ID112384	112384	2	1.0	33.36998325448965	24.066502948146564	0.0	64.0	64	1.5363035492938901	1		51269.06298200516	51745.0	33938.0	64148.0	3.9887331E7	6245.512133683432	-0.9810947251733373	-852.0111239824158	3.9338057668386454E-4	0.017196516232652725	1.636157762730556	1.4749600186965097	-0.5450012434162056	1.1092895685243753	7.414876816644704	10.522435098066257	0.8415526522821817	0.9677419354838708
ID124163	124163	2	1.0	33.880990992526655	24.880682872445014	0.0	174.0	174	1.4974034746167633	1		51323.80862533697	52095.0	34179.0	64623.0	3.8082266E7	5847.587148901767	-0.9811003883826096	-911.2399207635965	0.008214029711810948	0.00392033307467335	1.5753628622949998	1.42648586932436	-0.5057544941184013	1.1043662584902811	7.044132975812474	10.833242568714125	0.7542589541560132	0.95
ID120066	120066	2	1.0	34.64842091109848	25.295398932019904	0.0	136.0	136	1.5363035492938906	1		51643.91538461536	51989.0	34797.0	65014.0	4.0282254E7	6214.362128815447	-0.981057537278247	-860.8166068217092	0.007602216646666651	0.0032151800132356346	1.6230191232472	1.471554311865311	-0.47194770480263587	1.1029284547370157	7.4148768166447105	10.657530722899656	0.8203527116000038	0.9605911330049264
ID116484	116484	2	1.0	34.27520598068314	25.240818081517855	0.0	103.0	103	1.4714128741871535	1		51509.19187675069	52035.0	35468.0	62901.0	3.6777563E7	5583.445285382208	-0.9810773008397091	-956.6049196638817	0.004038443222056514	0.002936709995713581	1.5695683405839842	1.3944559397714955	-0.7940858122228338	1.125577578909509	6.8017235414221675	10.783100504283285	0.7350917247694926	0.9552736982643526
ID135940	135940	2	1.0	36.04124135169462	26.023407008899216	0.0	282.0	282	1.5219568164596935	1		51022.01960784317	51757.0	33155.0	62780.0	3.9031845E7	5827.643245941798	-0.981175887566571	-912.697880995689	0.002296559463904854	-0.005397835896856076	1.697390109288619	1.3826259676346524	-0.9521624784459817	1.2276567553497162	7.277036157873757	10.522749983266593	0.8258589756509527	0.9580725907384228
ID126216	126216	2	1.0	34.04894593735777	25.179143654466255	0.0	193.0	193	1.4662626558155458	1		51280.13418079095	51978.0	34870.0	62065.0	3.6306335E7	5301.479841740439	-0.9811770388309394	-1008.4200321559191	0.02054359594185937	-9.319312153085881E-4	1.569305290793681	1.3870217134200231	2.719259488699456	1.1314208534805095	6.754192279777011	11.909288439111478	0.5984276565093015	0.9103139013452918
ID134411	134411	2	1.0	36.07163978781575	25.98160915923305	0.0	268.0	268	1.5219568164596928	1		51271.986979166686	51952.0	34183.0	62596.0	3.9376886E7	5718.797087237254	-0.9809903148757909	-925.3270393722895	0.00418728514533811	0.03161856207987513	1.655901299062467	1.4564267177606471	2.310117754041716	1.136961632788861	7.277036157873751	11.639301797669045	0.6750105153991367	0.9438964241676943
ID107791	107791	2	1.0	37.089875677530394	24.522760735996926	0.0	21.0	21	1.327062034868412	1		51332.84048027445	51740.0	38861.0	64693.0	2.9927046E7	5071.2671905361785	-0.9812409179964781	-1058.9436914290206	-0.017727879843217845	-0.028296590816460857	1.481247096020877	1.2520057409454421	1.6571664428544008	1.1830992842751065	5.53263885549644	9.441015439434238	0.7800182622168059	0.9588138385502472
ID119057	119057	2	1.0	34.089162132766646	25.37348507049068	0.0	127.0	127	1.4979085862771462	1		51611.10646900274	51913.0	33896.0	62581.0	3.8295441E7	5780.8652442739685	-0.9810954546604843	-926.6705185930496	-0.0034908339410929007	-0.005022566531054979	1.5684930551500047	1.4439445826866486	-0.5716472826602528	1.0862557150438676	7.048886101976987	10.87731970023584	0.7486633455499485	0.9524727039177904
ID124691	124691	2	1.0	34.62205085678241	25.492226941444102	0.0	179.0	179	1.5392551438483717	1		51475.3915816326	51993.0	33044.0	63175.0	4.0356707E7	6011.849392214277	-0.9810768241876049	-887.8315105204972	-0.010134654215913658	5.082540784853827E-4	1.6468569296159756	1.4385565689330264	-0.5936349418144484	1.1447981714319688	7.443395573631806	11.012460941821907	0.7712802341171804	0.9554606467358147
ID133392	133392	2	1.0	36.11120761923257	26.010063709150636	0.0	259.0	259	1.5308775124222445	1		51410.88082901549	52021.0	33418.0	62419.0	3.96892E7	5777.986652589711	-0.981056352513496	-921.5923410547707	0.005983179200224661	0.017623483602508025	1.7134893323015725	1.3900504368428497	2.503800987218584	1.2326814098870635	7.362592428835036	11.141797879644924	0.7452982000275161	0.9615145872129113
ID126738	126738	2	1.0	34.5824617646652	25.440455314989546	0.0	198.0	198	1.5069716452922386	1		51366.56533333332	51767.0	34864.0	63069.0	3.8524924E7	5576.532451201551	-0.981111686464673	-956.9110171489539	5.873117042367997E-4	-0.008627391112434152	1.585182116573571	1.4532652266691448	2.5439326736122383	1.0907727560555325	7.134442372938277	11.065221337336835	0.7322336570989586	0.9440251572327047
ID121109	121109	2	1.0	33.790206819644645	25.05032983901633	0.0	146.0	146	1.51198320433768	1		51435.23015873017	52400.0	34567.0	62225.0	3.8885034E7	5833.776557864491	-0.9811532103679684	-917.9950479204565	-0.009412439801817631	0.007672617640484715	1.6229746541153784	1.4269157782138684	-0.36697180771290827	1.1374004541087388	7.181973634583434	11.020281352855445	0.7431360089140833	0.9479297365119197
ID131350	131350	2	1.0	35.99317032700689	25.776800333524584	0.0	241.0	241	1.535318423479676	1		51313.038461538534	51962.0	34761.0	61950.0	4.002417E7	5689.779806822354	-0.9810471487469979	-933.6360092942508	-0.009118978777930572	4.508695925305888E-4	1.7189147301176615	1.3901484940802056	-0.7699406009363786	1.23649720690809	7.405370564315678	11.145160597109161	0.7491762441793618	0.9629171817058096
ID128797	128797	2	0.9968343377113342	35.55244413381981	25.831494049774324	0.0	217.0	217	1.5244400238810134	1		51366.76923076926	51881.0	34050.0	62092.0	3.9398312E7	5741.362271383974	-0.9810478902894292	-926.2536708523054	6.389002308874084E-4	0.007694176582230353	1.6518991585181635	1.419923595296034	-0.9319574265682506	1.1633718630992718	7.300801788696332	10.762605240741484	0.7920372359504065	0.96
ID136479	136479	2	1.0	35.99192880483107	25.86071593736953	0.0	287.0	287	1.5219568164596933	1		51061.46666666669	51805.0	34015.0	62004.0	3.9062022E7	5744.50654067097	-0.9810180123665077	-918.7679730454772	0.006806544691799807	0.001485864132715404	1.6896025222750204	1.4011406542854736	-0.9171502667843806	1.2058764529508645	7.277036157873754	11.105714088563666	0.7414321597696821	0.9485749690210659
ID108318	108318	2	0.9692716002464294	35.793754384734896	24.81344053964653	0.0	26.0	26	1.1900156122269174	1		51763.4173728814	51194.0	41169.0	65504.0	2.4432333E7	5426.17465846393	-0.9809781379926421	-983.9328701528057	-0.012507970489115254	-0.015022384620764656	1.3851430570559358	1.022659763617898	-1.0729527099145835	1.3544515060958968	4.448926089986831	10.137313701622668	0.5440255325944869	0.909620991253644
ID129315	129315	2	1.0	35.71366697386866	25.96776043698727	0.0	222.0	222	1.514482764986601	1		51228.696688741686	52097.0	34069.0	62549.0	3.8677666E7	5818.773063078197	-0.9811273653256116	-915.3869970342665	0.0011934721961607633	-0.007009893405845914	1.7169921066382792	1.3513683721900862	-0.7730490870758573	1.2705581556978778	7.205739265406017	10.31749536605635	0.8506283295323454	0.9668367346938775
ID120613	120613	2	1.0	34.727948973645574	25.46875146975703	0.0	141.0	141	1.5139831829954438	1		51559.087186261604	51995.0	35382.0	64802.0	3.9030229E7	5825.322987417297	-0.9809382040919219	-910.9468519866368	-0.0014848756544946927	0.006010002449700219	1.5928773242328442	1.4677047164386152	-0.44040220083782916	1.085284598729069	7.200986139241498	10.693137780210611	0.7913917408934339	0.949248120300752
ID122661	122661	2	1.0	34.008295722744606	25.108268247266924	0.0	160.0	160	1.514482764986601	1		51300.65177398157	51893.0	35238.0	61510.0	3.9039796E7	5633.569399580947	-0.9810730925826661	-944.0411749421922	-0.01954308666220362	0.011444349114901949	1.6198667888249918	1.422146313670402	-0.3049136125245747	1.139029629549364	7.205739265406016	10.926244584695933	0.7584842577008705	0.9486858573216526
ID127274	127274	2	0.9912983775138855	34.62658757509	25.423732041609902	0.0	203.0	203	1.4051412734026878	1		51421.522273425464	51923.0	37164.0	61463.0	3.3475411E7	4775.566541086959	-0.9811157899822371	-1118.8489734066363	0.014873064383686749	-0.003885477141083806	1.582461985364886	1.2837278154913356	2.4787540854518904	1.2327083407156778	6.202829644693174	10.43640194538218	0.7156457948179823	0.9504734158776399
ID117039	117039	2	1.0	33.84571123322569	24.842935422973458	0.0	108.0	108	1.5254321749941007	1		51415.37027379402	52073.0	35917.0	63208.0	3.9435589E7	5800.2468657333375	-0.9811696322750172	-923.7655931152927	0.008315776887647328	-4.000636871439145E-4	1.5762561100915753	1.4941599872398108	-0.7029773318313873	1.0549446669385265	7.310308041025362	10.675034555659614	0.8061334875918903	0.9600499375780275
ID132402	132402	2	1.0	36.365233849461184	25.765210013933064	0.0	250.0	250	1.5328528390663916	1		51391.45629820057	51751.0	34273.0	63663.0	3.9982553E7	5796.883390562226	-0.9810736446011274	-919.096207555766	-0.006722304777524943	-0.01111406697868202	1.6620448275684625	1.4611891072823258	2.4579636796545548	1.1374604555187997	7.381604933493103	10.111413819929888	0.9072707141653806	0.9767295597484277
ID111408	111408	2	0.9863234162330627	34.9728914934814	25.663681050777587	0.0	55.0	55	1.2753194019842835	1		50996.50743494428	52247.0	38361.0	60611.0	2.7436121E7	5361.597693048664	-0.9811917806366034	-992.3901065702751	0.019730433533405797	-0.04541897456413472	1.4672847636837438	1.1713357990604685	-0.8460208360305035	1.2526593696364927	5.109610626854523	11.531166481527315	0.48289330670310937	0.873273761169781
ID137012	137012	2	1.0	36.14973793088116	25.868868968429044	0.0	292.0	292	1.544161930740463	1		51068.65139949105	51551.0	33723.0	62454.0	4.013996E7	5761.965769975887	-0.9810905302421837	-919.6941921423754	0.001225949780885162	-0.008903706364377937	1.7234464570316155	1.418093378564641	2.1784374512956424	1.2153264961832382	7.490926835276967	11.003924260126585	0.7774101997395815	0.9621489621489622
ID108857	108857	2	0.973844587802887	34.01676783340626	23.598602089697508	0.0	31.0	31	1.2669877814719972	1		51489.58113207549	51445.0	38673.0	65412.0	2.7289478E7	5870.07724546247	-0.9811192454671541	-911.607704663929	0.017648098218289967	-0.006183772209302682	1.32543370743105	1.2346432773360634	-1.0085331876399313	1.0735357586775034	5.043066860551308	9.015523742817178	0.779691262076718	0.9356261022927691
ID118072	118072	2	1.0	34.289058364365495	25.43672969374831	0.0	118.0	118	1.5249361801264958	1		51563.411154345005	51891.0	34732.0	62740.0	3.975539E7	5813.322088063222	-0.9810451976746379	-918.1571205271495	-0.003518852891848455	-0.00638708141687222	1.6083418827404512	1.4501615791554598	-0.44794256534716154	1.1090777095867563	7.305554914860845	10.686652854584231	0.803858613506503	0.9499381953028428
ID134971	134971	2	1.0	35.88575917307541	25.50828019482786	0.0	273.0	273	1.54121973321699	1		51101.715923566895	51804.0	35295.0	62255.0	4.0114847E7	5699.812796296043	-0.9811226955330682	-931.9405921960974	0.002378643411566866	6.321439952461884E-4	1.7009861534602804	1.4047087664272666	-0.6170224897954915	1.2109173047923414	7.462408078289871	11.512122728928523	0.7075840533682419	0.9463532248342376
ID123195	123195	2	1.0	34.709096132205666	25.469885598693125	0.0	165.0	165	1.5169782070562785	1		51381.83399209487	51916.0	36386.0	62863.0	3.8998812E7	5522.162179436009	-0.9811982048289685	-971.1534737564876	-0.007777766337748771	-0.004089851224616458	1.651193927275619	1.426991760414828	-0.6371094575460661	1.157115249772441	7.229504896228594	12.27704733163419	0.6027407578829239	0.9162650602409644
ID117562	117562	2	1.0	34.66756122191395	25.13002207014011	0.0	113.0	113	1.4801271182392584	1		51536.375690607696	52250.0	34393.0	64257.0	3.7312336E7	5828.508006279987	-0.9811377871559865	-919.8644453298375	0.01766446521669669	-0.01462349905444669	1.6231934211070322	1.3819666722685136	2.284321336003144	1.1745532317668286	6.882526686218935	10.215294584964218	0.8288118993568804	0.960212201591512
ID106303	106303	2	1.0	34.15083549835626	25.224557588278245	0.0	7.0	7	1.478593042389257	1		49303.51795580112	50181.0	33857.0	59458.0	3.5695747E7	5678.025482632136	-0.9811420017509662	-903.5388767215725	-0.015940928100604154	-0.009631241678925238	1.6117712244680686	1.38321243455651	2.5194896884161944	1.1652376628502765	6.8682673077253895	11.05410755563201	0.7063332998639701	0.9413680781758957
ID121663	121663	2	1.0	34.31325283444799	25.30785987639342	0.0	151.0	151	1.4867564890650475	1		51320.79343365256	51888.0	35050.0	61871.0	3.75155E7	5447.959423667677	-0.9811771932626172	-982.0928632257785	-0.002332890439745091	-0.004408228788774638	1.5888927843381655	1.4057119410980967	-0.6345167623008148	1.1303117928250463	6.944317326357644	11.185835607305313	0.6974331035323532	0.9542782495101245
ID125249	125249	2	1.0	34.314059081521016	25.196709532589953	0.0	184.0	184	1.4734679211022808	1		51512.513888888905	51955.0	32414.0	63182.0	3.708901E7	5716.30121979343	-0.980991289797668	-930.1224696909399	0.00905684864783814	-6.127030742719343E-4	1.6006007931284028	1.3645519040556822	-0.7220128000653087	1.1729863762390738	6.820736046080233	10.71084166669617	0.7471261003322878	0.9497021839841167
ID127809	127809	2	1.0	35.252539198384326	25.62983847385389	0.0	208.0	208	1.5269191929020225	1		51470.99869960986	52077.0	34498.0	62318.0	3.9581198E7	5632.378466634195	-0.9811454095876992	-951.0799692474619	-0.0032900783039694938	0.009956776834061785	1.6834113056729336	1.4038287421127689	2.3418943908395757	1.1991571729322137	7.324567419518904	11.510798336790353	0.6946738553496559	0.94597912829957
ID129856	129856	2	0.9968143105506897	36.03508547785142	25.883534299137338	0.0	227.0	227	1.5274145438292155	1		51234.37743190665	51890.0	34355.0	62107.0	3.9501705E7	5784.3089411088085	-0.9810722375102039	-918.2092992109912	3.5760112474675295E-4	0.01342692956891149	1.6854322902385706	1.394607415090846	2.1545626376511553	1.2085352996124574	7.329320545683428	11.508717389254178	0.695376050053864	0.9465930018416201
ID106818	106818	2	1.0	35.11167822245238	25.68748895292484	0.0	12.0	12	1.413728924155841	1		51656.3812405446	52187.0	37181.0	64260.0	3.4144868E7	4975.540742643774	-0.9811809605808608	-1082.593331990008	0.009562830149986795	0.011265747297086745	1.58956606366603	1.3006914346667926	-0.9323058729616138	1.2220931277780271	6.278879663325418	10.756027178583729	0.6820060729961502	0.9224860335195533
ID105797	105797	2	1.0	34.08490574334533	24.99896909024841	0.0	2.0	2	1.4734679211022812	1		49196.802797202756	50165.0	34129.0	60372.0	3.5175714E7	5680.49554827233	-0.981127285122471	-900.4749304341226	0.005100556585958675	-0.009717783272900076	1.642729273779566	1.3419420653610012	-0.7083774189661531	1.2241432146607973	6.820736046080235	10.555389380785648	0.7692944330797277	0.9416010498687669
ID130372	130372	2	1.0	35.94163537080388	25.83496310592145	0.0	232.0	232	1.5209623983094502	1		51316.161205766766	52035.0	34578.0	61817.0	3.9154231E7	5661.9688671857975	-0.9811896829342645	-945.5261324104034	0.0025388047680318594	0.004536503027417412	1.659457861233826	1.4037467536721058	2.212842204108806	1.1821632761698628	7.267529905544721	11.391210308523641	0.7038124606062958	0.950870646766169
ID135495	135495	2	1.0	36.08393612047708	25.909789838452976	0.0	278.0	278	1.5269191929020234	1		51025.626943005154	51726.0	34180.0	62322.0	3.9391784E7	5739.780449097215	-0.9810099024150726	-918.4790596726959	-0.0015233264760706297	-4.365543614745857E-4	1.7107825469478553	1.3782142068266754	-0.7928061934149018	1.2413038107384737	7.324567419518912	10.848490915482346	0.7820836118781973	0.9619225967540577
ID119623	119623	2	1.0	34.57508137429738	25.46694386303852	0.0	132.0	132	1.4688400222902014	1		51657.96363636364	52141.0	35890.0	64480.0	3.6935444E7	5717.170862248532	-0.9810622814329435	-936.1706618501314	0.0022082947172322566	-0.0076478091862162405	1.5398357195580938	1.421869982462866	-0.5052983930327263	1.0829652067700983	6.777957910599591	11.077101445177712	0.6941550149598462	0.9369250985545334
ID123718	123718	2	1.0	33.6944497797438	24.730774768650107	0.0	170.0	170	1.5039566939989093	1		51225.774798927574	51854.0	34472.0	62990.0	3.8214428E7	5516.7456497451	-0.9811296439283633	-965.5657959132764	0.002173757404122882	-1.9363411566243445E-4	1.5804676395790616	1.461116840592569	-0.6262854904182997	1.0816846371698028	7.105923615951175	11.434165150677662	0.6830012168112949	0.929726368159204
ID109386	109386	2	1.0	35.22649047760661	25.07017927035894	0.0	36.0	36	1.4318066736266932	1		51471.45199409156	51784.0	36903.0	63341.0	3.4846173E7	5054.777337479248	-0.981170117442511	-1061.1849625601105	0.023000008558268288	0.011208100379782378	1.6472364711539516	1.272459017796238	-0.7174036516703611	1.2945300776812347	6.440485952918956	10.521404911799443	0.731107151776091	0.9468902865129274
ID137551	137551	2	1.0	36.13575893113542	25.785072334990797	0.0	297.0	297	1.5333462731171785	1		51058.1364221364	51593.0	35417.0	62667.0	3.9672172E7	5572.759962062523	-0.9810674586447155	-949.5428648176276	0.00430387318075441	-0.0049073891716568015	1.6991167951194535	1.4043904950418273	-0.8559566546522871	1.2098606485291317	7.386358059657616	11.273813868586004	0.7302952905131679	0.9516227801592162
ID112977	112977	2	1.0	34.16850166038914	25.265141983868887	0.0	69.0	69	1.5480761624466892	1		51407.285714285754	52087.0	34791.0	62522.0	4.0663163E7	5767.732771051722	-0.9810535414713568	-923.0265754474299	-0.001081745456788677	6.7831185214454E-4	1.6590425999434169	1.4606717614300366	-0.4087467771922067	1.1358079506645422	7.5289518445930925	11.472434165909787	0.7188416543807088	0.9462365591397855
ID133971	133971	2	1.0	36.26228485908134	25.784798954946766	0.0	264.0	264	1.4877737703945169	1		51272.1755829904	51817.0	34269.0	63275.0	3.7377416E7	5743.108622792555	-0.9811072442207269	-927.2266017943482	-0.00602525280877605	0.0028324902737126723	1.6544636712336087	1.35623756251695	2.3867344250972398	1.2198922349291086	6.953823578686677	10.379135077194618	0.8111687368563584	0.9549608355091382
ID115539	115539	2	0.9968429803848267	34.57263786167007	25.592763622258044	0.0	94.0	94	1.4953813218041008	1		51456.2210242588	52104.0	35719.0	61144.0	3.8180516E7	5428.005189482347	-0.9811283050297943	-985.6949384194166	-0.03345452961982555	-0.01903432004745097	1.6133226328772996	1.4130468256004707	2.499436219219748	1.1417333124765503	7.025120471154415	10.905602559903507	0.742274100720125	0.9330808080808084
ID118613	118613	2	1.0	33.715701992867714	24.84416917035371	0.0	123.0	123	1.5284047640588854	1		51537.54709677418	52087.0	33551.0	63681.0	3.9941599E7	6044.73524553975	-0.9810636354341001	-883.4399378723197	0.01350598003945892	-0.004182751832698206	1.6019058269119482	1.4815872716622014	-0.6488661733241882	1.0812092257749761	7.3388267980124535	10.814632136150994	0.7885205197292858	0.959006211180124
ID131930	131930	2	1.0	36.286868894837454	25.945481740104064	0.0	246.0	246	1.4968981925120732	1		51366.75913396481	52121.0	33871.0	63319.0	3.7960035E7	5936.344971851937	-0.9810987112446086	-898.2853546602998	8.433342369432831E-4	0.007487777322476081	1.6855951874509385	1.341635206531181	-0.7295348932887284	1.256373699233096	7.03937984964796	10.661493900769289	0.7782303058335955	0.9524115755627011
ID125784	125784	2	0.9952399134635925	33.874112993115816	24.650125468619628	0.0	189.0	189	1.4913287904459651	1		51312.30081300817	52187.0	35744.0	63178.0	3.7868478E7	5500.190569933879	-0.9811156324612331	-969.3742928001689	-0.0029599821131919136	0.00420281949518021	1.5688781489849062	1.4450016762051097	-0.6598502419259116	1.085727563379112	6.987095461838286	10.597811077271707	0.7817613484117328	0.9620418848167532
ID113498	113498	2	1.0	34.10964369779068	25.290795821754166	0.0	74.0	74	1.5054649243902902	1		51310.22963951933	52189.0	35578.0	61651.0	3.8431362E7	5669.96902684459	-0.9811248060256756	-940.7757198430857	0.014179518915024164	-0.013016572097504122	1.639846194348572	1.403671249595243	-0.35996937960801717	1.168255170020353	7.120182994444725	10.887402516555715	0.7548357497951803	0.9362500000000001
ID114010	114010	2	1.0	34.55483886331782	25.529806953600982	0.0	79.0	79	1.5274145438292155	1		51412.14526588841	51970.0	34362.0	62661.0	3.9638764E7	5744.202073794475	-0.9811028527821866	-929.3607017650296	-0.0148958440060488	0.010249174893463381	1.6713248618026668	1.4167789375843145	-0.5812888952776399	1.179665237438077	7.3293205456834265	11.857084586795215	0.6551153020668719	0.9431192660550459
ID111964	111964	2	1.0	33.492955890882186	24.206131637026502	0.0	60.0	60	1.5392551438483713	1		50924.69220945081	51471.0	34711.0	62622.0	3.9874034E7	5908.872687394304	-0.9811239043569062	-895.9122268094457	0.008535932780161825	-0.0023451213514320375	1.6416823466188615	1.4605460203611942	-0.5548678089195798	1.1240195952284147	7.4433955736318005	10.596617566105637	0.833002763483751	0.961916461916462
ID130911	130911	2	1.0	35.72084996403939	25.55824002346747	0.0	237.0	237	1.5382719082681005	1		51353.23876765079	51966.0	34895.0	62971.0	4.0004173E7	5772.602187702429	-0.9810900373893218	-923.090753258619	-0.02112520593455969	0.0029214022947963046	1.6564575212469805	1.4469746818125446	2.6182772883670964	1.144772981910111	7.433889321302775	11.581391986681162	0.6964732369942409	0.9501822600243013
ID110433	110433	2	1.0	35.6828826353619	25.09409677602364	0.0	46.0	46	1.4035252392010606	1		51559.92802450228	51940.0	36384.0	63239.0	3.3668633E7	5094.248273776314	-0.9811560089439958	-1053.9678650545727	-0.0055579388465854295	-0.009162218930563225	1.604655582165435	1.2421818330717025	-0.9426685310050786	1.2918040977925085	6.188570266199627	10.624432152844598	0.6889516354832528	0.9441624365482237
ID114529	114529	2	1.0	34.478417332345224	25.27918171577915	0.0	84.0	84	1.5059673321881546	1		51571.42189586117	52008.0	35049.0	63484.0	3.8626995E7	5767.0837066510385	-0.9810691107666722	-926.8542249407195	-0.018250989412860543	-0.003268577505229589	1.6284204109605107	1.3980326413458497	-0.45442933583198214	1.1647942707495533	7.124936120609243	10.891160012514513	0.7548185446939429	0.9517460317460317
ID128356	128356	2	1.0	35.512406865992936	25.701084909389117	0.0	213.0	213	1.5510053536420603	1		51405.50314465415	51869.0	34301.0	62261.0	4.0867375E7	5536.405396217129	-0.9811010538018732	-964.0240757222588	0.01237075455250051	-0.005485020913030482	1.742287773951789	1.4256420362927131	2.3778309130371698	1.2221074642849983	7.557470601580185	11.296084122389846	0.7442699670932219	0.9543817527010802
ID115046	115046	2	1.0	34.445348814149824	25.44771643780855	0.0	89.0	89	1.3997472370879274	1		51420.74114021572	52489.0	38959.0	60739.0	3.3372061E7	5294.634272350633	-0.9811951722323949	-1013.4875164511717	8.630091849642274E-4	0.0017553723630143333	1.5797919322950302	1.2731641441568209	2.809091654007516	1.2408391640194045	6.15529838304802	10.759423580039986	0.6681607559656368	0.9197443181818189
ID116070	116070	2	1.0	34.8558753838344	25.642566288882787	0.0	99.0	99	1.5284047640588858	1		51644.74967574575	51845.0	31447.0	64080.0	3.9818102E7	6473.239424758164	-0.9810288083235044	-825.1286192689912	-0.006926943151042461	0.004517475911311337	1.5888786462963693	1.4936970432275243	-0.36486672584566787	1.063722160728912	7.338826798012457	10.672221852298085	0.8097049844438936	0.9637952559300875
ID132965	132965	2	1.0	36.72484403138108	25.771743611285107	0.0	255.0	255	1.5159805231554895	1		51438.54881266489	51799.0	34373.0	65477.0	3.899042E7	6105.164298516544	-0.981084307903528	-873.9879417350335	0.012368451030630554	0.010100620300516887	1.6285841464069364	1.4495268299562973	-0.5857255416540333	1.1235281146579656	7.219998643899559	10.73061231978633	0.7879487492362031	0.9613924050632914
ID116584	116584	2	1.0	34.448747495021955	25.3835631296613	0.0	104.0	104	1.4999273319186426	1		51572.694892473104	51987.0	31835.0	63693.0	3.8370085E7	6183.803180368896	-0.981074370526792	-864.6607799317585	0.002394555554749018	-0.004521058332452735	1.5722846239035646	1.4490990905351704	-0.47631185646006885	1.0850083573807918	7.067898606635056	10.736905428238657	0.7704454931812575	0.9519846350832272
ID120171	120171	2	1.0	34.07826272159583	25.323988144923632	0.0	137.0	137	1.5169782070562783	1		51520.61235216822	51938.0	34535.0	62427.0	3.9207186E7	5638.728924594419	-0.9810788615215125	-947.5157751208777	-8.14811817903431E-5	8.038870580835554E-4	1.6228292294120967	1.423006610338374	-0.31396663696331467	1.1404228326291521	7.229504896228592	10.575833474809635	0.8122490507419512	0.9644895370957511
ID122219	122219	2	1.0	34.084654507596156	25.13400224835058	0.0	156.0	156	1.5089782662147828	1		51333.120849933635	51866.0	35520.0	63092.0	3.865384E7	5752.116700823886	-0.9810844015483355	-925.734097401847	0.0042648514109238644	0.008066791006670347	1.5969457017588355	1.4524698910468223	-0.4925182994343758	1.0994690572262993	7.153454877596337	11.109689342523534	0.7283193962061552	0.95434369055168
ID126839	126839	2	1.0	34.92978733674993	25.533691144405935	0.0	199.0	199	1.5426915333931084	1		51395.88564167721	51654.0	33580.0	63827.0	4.0448562E7	5722.187152103592	-0.9809953257387027	-927.2627202036495	-0.015393837372522718	0.004424517112810694	1.6395347897450971	1.4763034243431974	2.3154891419422574	1.1105676263499293	7.476667456783414	10.871008437178471	0.7950203825982499	0.9544902912621355
ID124278	124278	2	0.9968322515487671	33.944159162401014	24.919440075532606	0.0	175.0	175	1.3355853211666233	1		50919.80775716698	51794.0	36955.0	62713.0	3.0195446E7	5260.726808549981	-0.9811726793312886	-1008.8530908517749	0.007219112077654384	-0.004939558185574849	1.4464022267832288	1.2446482746291936	2.294343390328989	1.162097161315828	5.603935747964174	10.141903786979979	0.6846427897992206	0.9210937499999997
ID126326	126326	2	1.0	34.607946695952926	25.505556799478974	0.0	194.0	194	1.5318654941400724	1		51373.15096774184	51826.0	35016.0	61724.0	3.9814192E7	5600.223726997409	-0.9812151360044667	-958.3342422296483	-5.584147778204149E-4	-0.003817149327666657	1.649302981697014	1.4535597105927804	-0.6000457971599711	1.1346647610536804	7.372098681164069	11.112983537709228	0.7501354017596011	0.9538745387453874
ID134520	134520	2	1.0	36.006010232211146	25.82051739328514	0.0	269.0	269	1.5293943431616281	1		51166.45173745169	51840.0	34729.0	62087.0	3.9756333E7	5612.756067728663	-0.9811158254149677	-947.2429955086961	-0.005795564882706052	0.006821741400205588	1.713197519103234	1.3743446984369259	-0.802625590938821	1.2465559193786635	7.348333050341493	10.842267194754974	0.7855222378089122	0.9674593241551942
ID112506	112506	2	1.0	34.18888526836633	25.25754336568551	0.0	65.0	65	1.5475874248930892	1		51269.51388888893	51871.0	34778.0	62720.0	4.0605455E7	5850.030281599822	-0.981171835596146	-913.4150704420528	0.0028222842719540127	0.007985942430461817	1.669119717132016	1.4447431324277529	-0.4359485870774229	1.1553055208694571	7.524198718428574	10.69581946368986	0.8264983548242812	0.9634814363968347
ID131454	131454	2	1.0	36.14887927020982	25.674243031314703	0.0	242.0	242	1.547098532944421	1		51326.05443037974	51979.0	34747.0	62181.0	4.0547583E7	5645.808094742589	-0.9810856071912258	-943.0967846894656	0.007360551808534038	-0.004871261519621178	1.741974944745449	1.3915777391701623	-0.7681781454019971	1.2517985130922247	7.51944559226406	10.939159442319351	0.7896375285356934	0.9558912386706951
ID133503	133503	2	1.0	36.293555170597735	25.704848339884407	0.0	260.0	260	1.5154814349038883	1		51380.64643799477	51624.0	35339.0	63772.0	3.894653E7	5838.8985388475085	-0.9811380867680092	-915.4676942200316	0.0032898445754879465	0.005943293635051095	1.6109651984736315	1.4490521444779496	2.4332270276687002	1.1117372170578543	7.215245517735045	10.567339205496575	0.8119507386183366	0.9668789808917194
ID121214	121214	2	1.0	33.86705690100798	24.9337301186021	0.0	147.0	147	1.4641974961204793	1		51355.74362606233	52104.0	36773.0	61743.0	3.6257155E7	5569.508888110921	-0.9810914752414897	-956.8722767063699	-0.018888025339624404	-3.2630214587975125E-4	1.4988641198557056	1.4265223148640105	2.2858800916810167	1.0507120037576079	6.735179775118946	11.050213173034171	0.6931348640089406	0.9390324718356525
ID124798	124798	2	1.0	34.017941409996276	25.19419032908675	0.0	180.0	180	1.4852292606300537	1		51373.68579234971	52031.0	36362.0	62270.0	3.7605538E7	5503.317612478839	-0.981030018240661	-965.5205597496142	0.013791102397566117	0.0010322922348071967	1.598828459884523	1.4076083846978353	-0.5164534651388293	1.1358474965519163	6.9300579478641	11.496553497973464	0.6588877009803666	0.9310344827586214
ID136061	136061	2	1.0	36.04271851272977	26.033445218082573	0.0	283.0	283	1.5154814349038883	1		51030.32496697491	51768.0	33214.0	62638.0	3.8629956E7	5945.957011545382	-0.9811013190415485	-891.0845849600822	0.017732571524069027	0.0012580459517056695	1.6583964803882192	1.421346933214416	2.248768143318373	1.1667781043701337	7.215245517735046	10.828352220072446	0.7732790245660988	0.9493433395872422
ID107905	107905	2	0.9955628514289856	37.22988359291899	24.651306783226115	0.0	22.0	22	1.3524707618167129	1		51504.940298507405	51780.0	34361.0	65504.0	3.1057479E7	6040.360846772364	-0.9811362015668966	-886.9847503092727	-0.015371536131513125	-0.012580853415242517	1.4591384835281913	1.2738977444622828	-0.8272923281730226	1.145412565389304	5.74652953289965	9.590924570666145	0.7850450077172639	0.9489795918367352
ID120715	120715	2	1.0	34.599760982209006	25.564530267172096	0.0	142.0	142	1.534825623459445	1		51566.09652509644	51955.0	35292.0	63478.0	4.0066857E7	5802.811459520558	-0.9811491393932914	-925.0381371921217	0.005018686426250515	0.013708196276924205	1.6216315051414847	1.486807433919266	2.431983724236056	1.0906802509500633	7.400617438151166	10.982769753220735	0.7709994366929025	0.9540441176470587
ID110989	110989	2	1.0	36.36158789297987	25.36602712756603	0.0	51.0	51	1.5470985329444207	1		51528.12105926858	51723.0	34102.0	65504.0	4.08618E7	6374.83295387978	-0.9810516393226735	-837.000501339007	0.01468605773040139	-0.01123079399796164	1.6446406805670541	1.4960017312416174	2.4126337579118826	1.0993574714663417	7.5194455922640575	10.457869405369944	0.8639910763519713	0.9747381392483048
ID122765	122765	2	1.0	33.94491706468909	24.887163798511775	0.0	161.0	161	1.5099805766980785	1		51306.902925531875	52070.0	33604.0	62899.0	3.8582791E7	5854.526624293262	-0.9811486461948031	-912.2340416034688	-7.422234391094023E-4	0.014954616587320793	1.5902578705217674	1.447549005208336	-0.39821513883054066	1.098586552026881	7.16296112992537	10.478506325909592	0.8197920429190216	0.9550063371356147
ID129421	129421	2	1.0	35.703822888696244	25.91912602404151	0.0	223.0	223	1.5407288207238177	1		51266.3082802548	51890.0	33875.0	62803.0	4.0244052E7	5724.515808929064	-0.9810212916654484	-925.8381300798073	0.013873394365133065	0.014807610498851867	1.7335062093738518	1.4092722823679682	2.257042478559229	1.2300718825329344	7.457654952125358	10.626393580778808	0.8299278818354848	0.9602203182374541
ID119180	119180	2	1.0	34.41972834870234	25.51417388514578	0.0	128.0	128	1.5199673295746676	1		51607.16732026134	52167.0	33995.0	63299.0	3.9479483E7	6007.595820077473	-0.9811179659511328	-892.7128020276932	0.008423552379850686	0.0025816276095667365	1.6006422586790234	1.4649564285806436	-0.5051458053000564	1.0926210687575482	7.258023653215688	10.760308410653831	0.7877325743513491	0.9466831990080595
ID136588	136588	2	1.0	36.03395010887502	25.823903196043773	0.0	288.0	288	1.5229505852998033	1		51074.3719115735	51786.0	33788.0	62462.0	3.9276192E7	5719.870651768271	-0.98103702031988	-923.9014291879222	0.0038158982708816824	0.010140009539751249	1.7009805546262244	1.3821118062863569	2.196638510870678	1.2307112542484149	7.286542410202788	10.847144067809158	0.7782166966106692	0.9629396984924626
ID128913	128913	2	1.0	35.51185707217265	25.804655623805246	0.0	218.0	218	1.5279097341628054	1		51370.23544631301	51998.0	34279.0	62773.0	3.9709192E7	5730.756628958182	-0.9811290741485339	-932.1000339422422	0.009871145644270584	0.014668171712784516	1.7274414012740664	1.3966551483269334	-0.9174461316888147	1.236841752485132	7.334073671847944	10.388982573466492	0.8539040957541918	0.9680050188205778
ID127379	127379	2	1.0	34.70202055534564	25.45091797281019	0.0	204.0	204	1.4449548528770872	1		51383.78260869562	52178.0	36408.0	62910.0	3.545481E7	5420.233867430092	-0.9811172830694805	-985.132133379007	-0.012328214505016385	-0.005682268647671997	1.640281871873856	1.303263113901957	2.4185893749362943	1.258596099572609	6.559314107031863	10.720423527202543	0.7172068126158297	0.9139072847682121
ID108436	108436	2	1.0	35.50438738027734	25.332303745686378	0.0	27.0	27	1.4147987153979615	1		51476.28484848494	52266.0	36317.0	62221.0	3.3974348E7	5405.381081944613	-0.9811849120801911	-993.2429314741823	0.02841046868722116	-0.026972312968554422	1.5237625170319877	1.3322589895170809	-0.5209820257593064	1.1437434680657124	6.288385915654454	13.229943192830836	0.4514743605337851	0.8652714192282535
ID117144	117144	2	1.0	34.25575877448618	25.32979953847935	0.0	109.0	109	1.52096239830945	1		51494.07581699344	51795.0	34501.0	62232.0	3.9392968E7	5494.625630216655	-0.9810996543227652	-972.9545011660704	0.003021642996452983	-0.005765840099417627	1.6533494309150079	1.426533698095146	-0.5219066854891761	1.1589978092510045	7.267529905544718	10.815508399881919	0.7807334982845947	0.9671094244149272
ID111517	111517	2	1.0	33.740022170671025	24.5140073319705	0.0	56.0	56	1.4480926521268274	1		51292.22687861276	51960.0	32729.0	62202.0	3.5494221E7	5672.9796464086985	-0.981125718219639	-939.9928504475205	-0.006932465768845457	-0.016950731543387314	1.574511661483933	1.3512885479440517	-0.9473320543409809	1.165192781274961	6.587832864018951	10.528877661225653	0.7467724326438664	0.9467213114754097
ID137117	137117	2	1.0	36.154561290433115	25.77045900186219	0.0	293.0	293	1.5431818215139868	1		51032.1908396947	51583.0	34188.0	61976.0	4.0111302E7	5656.027819255863	-0.981047380483473	-934.0785744308732	0.001265256220011051	-3.8729343554486437E-4	1.695064808298696	1.4268599231914014	-0.8193913387392567	1.1879686160834986	7.481420582947934	10.575964762204142	0.8405314034185498	0.9782473586078306
ID118177	118177	2	1.0	33.7548866136065	25.013411183801292	0.0	119.0	119	1.516978207056278	1		51505.57105263161	52045.0	34006.0	63702.0	3.9144234E7	6152.683130132713	-0.9811139515463365	-869.7571450977695	0.00861702813323563	0.0023865756483717054	1.6253854439837678	1.4525390866255248	-0.2501245529432784	1.1189960111571196	7.2295048962285895	10.424565122099827	0.8359927801620002	0.9651015228426393
ID132514	132514	2	1.0	36.58721824075415	25.701884963747222	0.0	251.0	251	1.535811065373785	1		51397.042145593936	51737.0	33536.0	65266.0	4.0243884E7	6203.417507049132	-0.9810502765988023	-857.8779397324479	0.004707083684358171	-0.006358430145257134	1.6160266854546728	1.4841283183224276	-0.6258691543259831	1.0888726166759861	7.410123690480191	10.461257006185717	0.8508785545719857	0.9623456790123454
ID108960	108960	2	0.983291745185852	34.130802230499995	24.17136000190501	0.0	32.0	32	1.2610029214537495	1		51249.9560229445	51271.0	39204.0	65294.0	2.6803727E7	5189.828234851101	-0.9814236792225872	-1043.4396571089299	0.001250081232547925	0.00726840281382402	1.3548382848969804	1.1720231219363846	2.2506514136213385	1.1559825566056696	4.99553559890615	11.028543656436655	0.5161258235083025	0.8952299829642247
ID135079	135079	2	1.0	36.01068454653123	25.637491067186456	0.0	274.0	274	1.5328528390663914	1		51081.99095607234	51781.0	35074.0	61603.0	3.9537461E7	5531.307188366825	-0.9811419738230587	-960.9607611163831	0.010904371266416671	-0.009165414046893841	1.726478551180448	1.3807109648622937	-0.7135819013103927	1.2504272038953783	7.3816049334931	11.139909910111296	0.7474760889884329	0.9510104102878133
ID137639	137639	2	1.0	36.126230011400736	25.790572820803465	0.0	298.0	298	1.5244400238810134	1		51088.058746736315	51707.0	33778.0	62411.0	3.9133453E7	5754.508294622938	-0.9810560260295479	-919.5257536804856	-0.002740895839866121	0.006042283869754513	1.6790140459068805	1.395456244636318	-1.0593958699565116	1.2032007827980755	7.300801788696331	10.857888658196664	0.7781971824881951	0.9630094043887147
ID106406	106406	2	1.0	34.06853514533272	25.154302362716322	0.0	8.0	8	1.4867564890650475	1		49335.21810699587	50257.0	33719.0	59440.0	3.5965374E7	5632.886493414692	-0.9810788578888233	-908.2650804662043	-5.711950450863742E-4	0.0030745918065208603	1.6598025530845648	1.3483755670575108	-0.7322434669185637	1.2309645722123732	6.944317326357642	10.902845900927682	0.7341075224340777	0.9444085326438267
ID117673	117673	2	1.0	34.08785511159148	25.205882098415948	0.0	114.0	114	1.504459605463894	1		51384.158666666706	51952.0	35608.0	61819.0	3.8538119E7	5546.9324608404095	-0.9811173161304161	-962.6392963512034	-0.0012801909421415515	0.0017215728232830784	1.6012873177965319	1.4287874857708383	-0.4111388053583868	1.1207316229625492	7.110676742115698	10.791542737521414	0.7672797380060327	0.9534735500318673
ID105899	105899	2	1.0	33.978045232521836	25.092849870056817	0.0	3.0	3	1.4898062491705735	1		49247.53061224488	50085.0	33890.0	59856.0	3.6196935E7	5619.197943419629	-0.981107206630279	-910.2494278405464	0.0027008357283655245	0.00921716185861247	1.6198601778119102	1.381745595893846	-0.6460248434973879	1.172328815540048	6.972836083344739	10.699831001094392	0.765359511013279	0.9563233376792699
ID123307	123307	2	1.0	34.62194272473553	25.307297449213756	0.0	166.0	166	1.454347941080483	1		51288.0387374462	51862.0	36635.0	62374.0	3.5747763E7	5432.121852890148	-0.9811916025386582	-985.0961302000541	0.007881843383965399	-0.00467258063568199	1.5835956011715122	1.348614566630253	-0.6284627457412049	1.1742388376601924	6.6448703779931435	11.390044918444998	0.6436436722259771	0.928286852589642
ID125357	125357	2	1.0	33.89183973733566	25.05287469059855	0.0	185.0	185	1.477569440298841	1		51440.55801104972	52044.0	35066.0	62711.0	3.7242964E7	5650.955459495809	-0.9811136068918026	-945.7667821575078	0.005450809713947819	-0.0050943266946722994	1.6194993230475774	1.375859920587791	-0.594538448766518	1.1770815464670992	6.858761055396357	11.673227177018983	0.6325191259144856	0.9255933290570879
ID130476	130476	2	1.0	35.85461441781511	25.743781981287967	0.0	233.0	233	1.536795875391866	1		51363.67432950191	51945.0	34892.0	62782.0	4.0217757E7	5640.350189328069	-0.9810673711663778	-943.7738110723297	0.005079459750975263	-4.3632845013307143E-4	1.6790771098039732	1.4139115093323014	-0.8352101899369868	1.187540449824114	7.41962994280923	11.488324105583791	0.7064456425279841	0.956495098039216
ID129969	129969	2	1.0	35.900920852754815	25.732425325030192	0.0	228.0	228	1.5431818215139868	1		51260.55357142856	51800.0	34752.0	62212.0	4.0188274E7	5577.592401830553	-0.9812001613379986	-959.3343662387257	0.008385957197034579	0.004716564486814662	1.7244090317747809	1.4162069203144936	2.360004730415591	1.217625056790321	7.481420582947935	10.807985942476147	0.8048304365589445	0.9632802937576499
ID127920	127920	2	1.0	35.33995221340023	25.65337355324137	0.0	209.0	209	1.5592748464750803	1		51527.50433705074	52006.0	34647.0	63068.0	4.1582696E7	5642.858772046229	-0.9809629957625655	-941.0743614321565	-0.005406811422380384	-0.0037381941653967564	1.691904099293012	1.454242234052192	-0.8190397931890002	1.1634266009305645	7.638273746376955	10.877767158560548	0.8111955622587097	0.9542755344418056
ID119731	119731	2	1.0	34.20897204021313	25.336585148707474	0.0	133.0	133	1.467294145676369	1		51649.35543018336	52173.0	33618.0	63645.0	3.6619393E7	5822.655524946626	-0.9811306242386562	-922.4505683896729	0.00441730234978916	-0.010715958219124274	1.5786929547547683	1.3855247493158567	-0.6261654783390607	1.1394188054268204	6.763698532106039	10.230073415320337	0.8121506672118758	0.9595414699932573
ID123826	123826	2	1.0	33.719500032278525	24.653171052800634	0.0	171.0	171	1.5189716089767633	1		51280.222513089	51982.0	35306.0	64275.0	3.917809E7	6028.961923667171	-0.981138560941237	-884.8973115322541	0.008660259898614065	-0.008103963374177521	1.5573033219750794	1.513906951848286	-0.37102612499138554	1.0286651501757171	7.248517400886654	10.702126796185441	0.7952778115054897	0.9555137844611532
ID121782	121782	2	1.0	34.36572668686586	25.306987045060094	0.0	152.0	152	1.464197496120479	1		51321.8436619718	51750.0	34135.0	62982.0	3.6438509E7	5321.162074111767	-0.9810618613648682	-999.2746252962496	0.007337029102896868	-6.076316888775543E-4	1.5921698368183175	1.3780085149471735	-0.6448207601084763	1.1554136418956409	6.735179775118944	11.333409588695991	0.6589278862437008	0.9452968645763837
ID115640	115640	2	1.0	34.11336981406701	25.309362220918047	0.0	95.0	95	1.5239437061000318	1		51493.86049543673	51953.0	34659.0	62363.0	3.9495791E7	5711.5011504630065	-0.9810364320062217	-932.8251824640133	-0.006893086136818967	0.02492800610304518	1.6096451696775766	1.465811891430972	-0.4165863991219411	1.098125331829714	7.296048662531816	10.585333614680756	0.8182546571055065	0.9702907711757265
ID114107	114107	2	1.0	34.44987693551451	25.461907492451775	0.0	80.0	80	1.5224537819640265	1		51387.32110091743	51967.0	35038.0	62426.0	3.9208526E7	5690.580263961747	-0.9810887639636171	-936.9530017605238	-0.002519176796028184	-0.009661299726807505	1.67096847159465	1.3853684846526988	-0.5971957195035382	1.2061545286368693	7.2817892840382665	10.708768002974013	0.7979376390590164	0.9575
ID134079	134079	2	1.0	36.148354360651226	25.867227172786464	0.0	265.0	265	1.4968981925120735	1		51258.35444743931	51940.0	34235.0	62652.0	3.8033699E7	5672.25531215664	-0.9810429516433417	-935.3113165846959	-7.094433147535316E-4	-0.011122181952871638	1.6625434255410625	1.3858588317128617	-0.747575911474053	1.1996484688748785	7.039379849647961	11.293342347769826	0.6935843377095577	0.9332073093887839
ID109502	109502	2	0.9955776333808899	34.04005907946869	24.914892156295345	0.0	37.0	37	1.3253508000690821	1		51197.340206185516	52290.0	34681.0	60756.0	2.9796852E7	5370.100240835833	-0.981252573919149	-998.0083189314602	0.028460935238638213	-0.02559102914117013	1.4770552945267894	1.2257008023769511	2.367946635653771	1.205070023338809	5.51837947700289	11.272522778508625	0.545731701664419	0.8795454545454545
ID112065	112065	2	1.0	33.46889594391128	24.237365154763882	0.0	61.0	61	1.5318654941400718	1		51256.15714285721	52121.0	35035.0	62868.0	3.9467241E7	5972.386109749984	-0.9812227020123697	-896.9384684014975	0.002355957246992515	1.4898676090255053E-5	1.6222378568505762	1.454032088468124	-0.6706007272767331	1.115682294576912	7.372098681164063	11.000520680483751	0.7655516913507358	0.950367647058823
ID113091	113091	2	1.0	34.194608005139564	25.24285399781232	0.0	70.0	70	1.5293943431616275	1		51337.78339818415	51991.0	34557.0	62580.0	3.9581431E7	5818.086653494273	-0.9811707688624904	-919.5999484233047	0.01073740188040806	0.0046625917991838664	1.6937107070522657	1.4103902394664392	-0.42263136390686495	1.200880904913954	7.348333050341487	10.52290086327529	0.8339264291894561	0.9560915275200991
ID113603	113603	2	1.0	34.171204759952246	25.301273826446874	0.0	75.0	75	1.5402377517644992	1		51336.79262086518	52132.0	35192.0	61978.0	4.0350719E7	5521.138355943829	-0.9811074237270833	-965.7294481359243	-8.18824636814197E-4	-0.003986844025516684	1.677814974223771	1.4197690822113525	-0.5914458721195714	1.1817520153421714	7.4529018259608355	10.832512547028564	0.798135931788001	0.9613733905579398
ID135616	135616	2	1.0	36.02257079877494	26.019010635515144	0.0	279.0	279	1.5284047640588858	1		51142.63942931262	51739.0	33553.0	63323.0	3.9430975E7	5796.84818771187	-0.9810266908083951	-912.3446841257867	0.0038758867559955034	0.0073918327876058	1.7218662333686718	1.4006506331701098	2.3584628763624895	1.2293331346101282	7.338826798012459	10.466100272049973	0.8419120387365241	0.9637952559300871
ID114626	114626	2	0.9968183040618896	34.52360056891987	25.13406212588382	0.0	85.0	85	1.4801271182392588	1		51446.754820936636	52073.0	36374.0	62944.0	3.7350344E7	5567.293236004943	-0.9810792075285151	-958.3157671210345	0.007257477224623717	-0.00283041962012702	1.5643646313940711	1.4188289233019424	-0.734375313991447	1.1025745286848492	6.882526686218941	10.542323734519384	0.7781889705415747	0.9659773182121414
ID115141	115141	2	1.0	34.26453794660608	25.378375629644278	0.0	90.0	90	1.5377800547277032	1		51492.40949935812	51933.0	34981.0	62048.0	4.0112587E7	5681.57897152981	-0.9811051538986215	-941.187955178097	-0.013397041306141073	0.012651481786003687	1.6820756750827088	1.4195901728399845	-0.3451484462797505	1.184902310022057	7.429136195138256	11.334065560536354	0.7267361156683757	0.9577205882352943
ID118725	118725	2	1.0	33.694585292193224	25.033577399729833	0.0	124.0	124	1.5249361801264956	1		51528.23575129536	52050.0	34739.0	63065.0	3.9779798E7	6011.817952890304	-0.9811029849966942	-890.0017015679211	-0.007002218188880314	4.60096333986295E-4	1.646620060820516	1.4216119157820064	2.875538559014846	1.1582767719801617	7.305554914860844	11.777623780372515	0.6618319350082307	0.9446834665027655
ID110535	110535	2	0.9881362318992615	35.754479017604886	25.327571037410145	0.0	47.0	47	1.2924069101805498	1		51549.405797101426	51630.0	40219.0	63705.0	2.8455272E7	4670.374115581585	-0.9810444438448558	-1142.4945576034918	0.009233237278269435	-0.0022480402708750465	1.5825375140014106	1.072059660558907	-0.8954837465715138	1.476165527183787	5.247451285625489	9.589442891066108	0.7170864651199541	0.9238493723849367
ID125897	125897	2	1.0	34.57844129385033	25.335568874469846	0.0	190.0	190	1.4626467128121363	1		51484.99999999998	51899.0	32712.0	64245.0	3.634841E7	5562.069708148023	-0.9810947078331332	-960.731045455879	-0.005610944251185973	0.00943692407510826	1.5917313846880259	1.357715189183222	2.3370896231619014	1.1723602986614476	6.7209203966254	10.036877733887481	0.8383808468775004	0.9638718473074301
ID133074	133074	2	1.0	36.93567784527984	25.495243934321	0.0	256.0	256	1.5451414182672738	1		51289.2924050633	51571.0	33277.0	65504.0	4.0518541E7	6637.411797389836	-0.9811207573231558	-803.1484680976326	-0.0011894024607510647	0.004431527001594054	1.6119466585323612	1.5014626249849203	-0.6685275799970891	1.073584271568898	7.5004330876059955	10.359969356572812	0.8781713481198041	0.9680981595092024
ID131024	131024	2	1.0	35.746803007412126	25.602587300905387	0.0	238.0	238	1.5578187140051158	1		51307.630461922534	51854.0	34912.0	63297.0	4.1097412E7	5674.195690868523	-0.9810547896021582	-936.4863979443114	-0.034255270202908666	-0.025521102258606487	1.7091600948923804	1.4633072033344436	-0.5023860458681809	1.1680118098221008	7.624014367883409	10.753192134977725	0.8285500706077558	0.9627851140456183
ID116693	116693	2	1.0	34.242771761427996	25.338849070177	0.0	105.0	105	1.5249361801264956	1		51437.18798955615	51909.0	34793.0	62119.0	3.9400886E7	5710.529273334233	-0.9811761505610438	-939.0082208692542	0.001959496527116311	-0.002811647678060504	1.6563780305978821	1.4412994876116096	2.536515169702919	1.1492254349876174	7.305554914860844	10.823241873730606	0.7836972911792287	0.9534739454094291
ID116180	116180	2	1.0	34.20561865411263	25.21913744537934	0.0	100.0	100	1.4979085862771468	1		51461.20323014807	52026.0	35362.0	61324.0	3.8235674E7	5375.1972463416205	-0.9811348878421231	-995.8291935247597	-0.01137175974327072	-0.009636452253231753	1.6083851495019588	1.4304474917531342	-0.3856028761994605	1.124393002032355	7.0488861019769935	10.81349290762657	0.7575274203988893	0.9611147116007778
ID120276	120276	2	1.0	34.22820886234881	25.122935081649427	0.0	138.0	138	1.4898062491705735	1		51473.82993197284	51961.0	33958.0	65030.0	3.7833265E7	5995.851023690086	-0.9810596489278495	-889.3506651730928	0.011061546101587558	0.003130428418157468	1.5616808373858269	1.4431905626925265	2.6792605200890667	1.082102999947724	6.97283608334474	10.600887751153742	0.7797131308996471	0.9588235294117646
ID126425	126425	2	0.9968424439430237	34.569032215687095	25.300777605563496	0.0	195.0	195	1.43813280166446	1		51306.700292397705	51672.0	34944.0	63295.0	3.5093783E7	5190.551729964237	-0.9811276604804302	-1027.7567441696672	-0.002029542261208343	0.0030025007752111864	1.5446071450715637	1.3375833472123981	-0.6556422304134325	1.1547745030547931	6.497523466893153	11.056567131148261	0.6679087091671881	0.9414600550964186
ID128474	128474	2	1.0	35.38545989737852	25.695450718025047	0.0	214.0	214	1.5382719082681005	1		51411.39974457214	51858.0	34342.0	62030.0	4.0255126E7	5674.880271152694	-0.9811762806094142	-944.4398889965296	-0.009086245419549605	-0.005327610901264352	1.6453490217468483	1.4379642978222893	-0.722482308557735	1.144221052107226	7.433889321302774	11.753010710198103	0.6762817862090563	0.9309523809523808
ID132057	132057	2	1.0	36.23201191773366	25.934992833306286	0.0	247.0	247	1.5417104893934832	1		51342.65728900254	51923.0	33219.0	63117.0	4.0149958E7	5861.465082807357	-0.9811823913386827	-913.455655042085	4.3798752604629716E-4	0.007939819362312582	1.7239806014303853	1.4252278913514114	2.3785888503652166	1.2096175017987436	7.467161204454387	10.660914208186401	0.8256129460102213	0.9649877149877154
ID122335	122335	2	1.0	34.532959005001715	25.356111882182837	0.0	157.0	157	1.4999273319186426	1		51452.987903225774	51744.0	32912.0	65315.0	3.8281023E7	6309.2737722203765	-0.98107186602038	-845.3844260052402	0.010709509396499995	-0.010463226206346371	1.5914059006945949	1.4448197393852633	-0.5213211427638673	1.1014563667102863	7.067898606635056	10.26558517614381	0.8428159639727065	0.9605943152454783
ID124385	124385	2	0.9968198537826538	34.08867931513897	25.05345188520382	0.0	176.0	176	1.473981235147151	1		51314.72841225629	52077.0	34962.0	62083.0	3.6843975E7	5439.1362838874265	-0.9810474330332961	-976.7064496450513	-6.019963500496286E-4	0.006798754543408718	1.630452191195	1.3400256318760133	-0.6974997987671874	1.2167320925887026	6.8254891722447475	10.068852807644618	0.8460259062034952	0.9605351170568558
ID126945	126945	2	1.0	34.55997682131649	25.411938419980046	0.0	200.0	200	1.4386587233502302	1		51358.6544655929	51843.0	35435.0	63516.0	3.5077961E7	5295.852162195681	-0.9810539699894136	-1004.3439287623007	0.006374251501662225	0.002098011888134688	1.574300114845635	1.3468252913948098	2.493496059109634	1.168897053615058	6.5022765930576725	9.93165545155139	0.8283845956238535	0.9586545199719694
ID136161	136161	2	1.0	36.00534946273864	26.03612135348733	0.0	284.0	284	1.5244400238810136	1		51055.06493506498	51760.0	33270.0	62844.0	3.93124E7	5822.203540636466	-0.9811116740660926	-910.9749179092297	0.002644164490076877	6.414283362575217E-4	1.7089219423860056	1.3716163793927583	-0.8222278890711351	1.2459182961511288	7.300801788696335	10.840484323015472	0.7806979705725468	0.9582033686837181
ID108006	108006	2	0.9968193173408508	35.31840936526485	25.232222083195218	0.0	23.0	23	1.3970424089815816	1		51372.63608087092	51704.0	35008.0	64739.0	3.3032605E7	5180.089835645985	-0.9810721612631161	-1028.0742476461753	0.004255515476930708	0.006315122725253372	1.583388719051414	1.255356221201718	-0.7339513162506638	1.2613063067753625	6.131532752225429	10.483528328278531	0.7010741761746585	0.9388646288209598
ID131557	131557	2	1.0	36.13171950550048	25.750908710041656	0.0	243.0	243	1.5436719539136772	1		51406.34010152285	52096.0	34438.0	62252.0	4.0508196E7	5694.766802401945	-0.9810482232582748	-934.5685457777947	0.0031777439923098873	-0.011285503238586209	1.7242873950376605	1.4115157759572903	-0.7258135951329306	1.221585634682863	7.48617370911245	10.464508890514892	0.8590769403294491	0.9638922888616888
ID121324	121324	2	0.9936310648918152	33.880382773535324	25.149774819977843	0.0	148.0	148	1.4449548528770866	1		51299.96671490586	52286.0	35141.0	61377.0	3.5448277E7	5546.762467674594	-0.9811142831561263	-960.9341661596513	-8.364446058678681E-4	0.011791954444638705	1.5799490276138104	1.3342327192565344	-0.4994720637918183	1.1841630060565407	6.559314107031857	11.308976000539294	0.6444982281073905	0.9311740890688255
ID133612	133612	2	1.0	36.62468315408766	25.73363875129399	0.0	261.0	261	1.499422900314694	1		51393.48582995949	51858.0	36910.0	64192.0	3.8082573E7	5717.059590230356	-0.9810145338325491	-929.0081591326676	0.0029311238945508374	0.008758270955102235	1.6128444313142118	1.4180967924040102	-0.7807387749810802	1.1373302865878838	7.063145480470526	10.554001144823218	0.796844797777057	0.9661898569570869
ID134636	134636	2	1.0	36.02833374808331	25.80765431306876	0.0	270.0	270	1.5377800547277036	1		51160.47375160047	51791.0	34713.0	62182.0	3.995633E7	5644.656629732175	-0.9811093503805857	-941.4506215203257	-0.010298167292921078	0.013086466773883447	1.6863719780562845	1.406478095835451	-0.8688923535404286	1.1990033709373737	7.429136195138261	11.445189551595888	0.7126925265957558	0.9461259079903144
ID124910	124910	2	1.0	33.791184556915034	24.830207647399504	0.0	181.0	181	1.5109822222985778	1		51383.10714285714	51858.0	34485.0	64627.0	3.8845629E7	5866.459434089388	-0.9811203038785612	-910.3356483281193	-0.00620074696793932	0.00746278679106919	1.58392281774434	1.4645986108275315	-0.7209841730478266	1.081472292841646	7.1724673822544	10.544150611541617	0.8106907999808609	0.9673076923076924
ID120816	120816	2	0.9968200922012329	34.187184713488286	25.29325093859624	0.0	143.0	143	1.449659004831496	1		51453.387931034464	52087.0	35283.0	62431.0	3.5811558E7	5450.891363350434	-0.9811203917970677	-981.0830441223214	0.004355120808497998	-0.0067769830339245	1.5462350313383653	1.3574181286927913	-0.8954397887645423	1.1391000301634446	6.602092242512506	11.692480395322306	0.6068455213302383	0.914417379855168
ID112628	112628	2	1.0	34.23074754348851	25.28466348369192	0.0	66.0	66	1.5456309292626897	1		51251.13005050503	51893.0	34878.0	62903.0	4.0590895E7	5764.578305804174	-0.9810165079002148	-918.8954645451477	-0.010124143378082035	0.01800462642345159	1.6874694741663407	1.427104844424206	-0.24513636123199112	1.1824425379532533	7.50518621377051	11.33621742197252	0.7338968142739382	0.9512048192771082
ID111095	111095	2	0.9913191795349121	34.225278582840566	24.747314458826903	0.0	52.0	52	1.2941617065219357	1		51307.010869565245	51529.0	36963.0	62552.0	2.832147E7	4916.07840182357	-0.9811094294917663	-1084.0773843821307	0.023873605434386495	-0.015557807687750757	1.4664577326790673	1.1018399873803457	-0.8415321913425334	1.3309171472035701	5.26171066411904	11.031181954865827	0.5433663388890303	0.8905872888173774
ID122871	122871	2	1.0	35.10673289384675	25.755318904261905	0.0	162.0	162	1.5728004082547546	1		51369.65525672377	51574.0	33596.0	64779.0	4.2020378E7	6139.011908899018	-0.9810642088052011	-867.0659807735601	0.005921577731262073	-9.335796524637143E-4	1.6290954163742597	1.5273459995387597	-0.5660961377642706	1.0666184458964945	7.771361278983395	10.713002491572468	0.8509118098936911	0.9617647058823526
ID129528	129528	2	1.0	35.75857558093638	25.84318962811511	0.0	224.0	224	1.539255143848372	1		51237.1075544174	51888.0	34226.0	62456.0	4.0016181E7	5701.404729399345	-0.9810599459216248	-930.994379718957	0.00897414041306678	-0.005851370862518957	1.7038548470600448	1.4170886532332272	-0.912890522544334	1.202362917219422	7.443395573631808	10.861817974738365	0.792822419908667	0.9496664645239542
ID137214	137214	2	1.0	36.20198360140963	25.81937816287374	0.0	294.0	294	1.5363035492938906	1		51008.06666666667	51548.0	34098.0	62168.0	3.9786292E7	5706.179434733701	-0.9811246322200255	-929.2919846265764	-0.006168054943722155	0.018543408854257606	1.7266734693529355	1.3853416656673456	2.2636741879092934	1.2463881742278817	7.4148768166447105	10.753050363689297	0.8058430129403293	0.9677419354838713
ID129020	129020	2	1.0	35.57018878357766	25.74643758016822	0.0	219.0	219	1.5490531749531897	1		51314.56998738963	51838.0	34302.0	62536.0	4.0692454E7	5593.2005901246575	-0.9810851202950575	-951.7292132618074	0.005971244059344495	0.01577745109678979	1.6918553077287002	1.4341657112780704	2.2578515004192066	1.1796790945594338	7.538458096922127	11.603114409464371	0.7036282054007467	0.9508393285371702
ID117247	117247	2	1.0	34.19018034005899	25.288768341776866	0.0	110.0	110	1.4943692192706897	1		51459.73441734411	51966.0	35227.0	62287.0	3.7977284E7	5611.872635783186	-0.9811521770988181	-954.695575139428	-0.009456492735915102	-0.00177121585001157	1.5765758540875245	1.4247245540772686	2.610430541097774	1.1065829177827313	7.015614218825379	10.720246645641542	0.7671247745819869	0.9647058823529404
ID136701	136701	2	0.9968236088752747	36.00229306521541	25.799559257240897	0.0	289.0	289	1.5514930145104673	1		51105.464735516325	51609.0	35158.0	62273.0	4.0577739E7	5484.166223511365	-0.9811011364725016	-967.5308418349587	0.005688419741446888	0.009595397118797363	1.708019392068958	1.4348474890534955	-0.7920833048956017	1.1903839293719374	7.5622237277447	11.773911463426918	0.6855164082907829	0.9425355450236967
ID108545	108545	3	1.0	19.731504582950706	19.513094902730177	0.0	28.0	28	1.5636351077811868	1		51336.70792079206	51582.0	31878.0	64985.0	4.148006E7	6285.021146285483	-0.9811294736694762	-849.3634656383671	-0.008078969442457389	0.007346568175997541	1.6340298324727436	1.5189342817271725	2.934537701471211	1.075773884446598	7.681051881857599	10.856588535632486	0.8189243898597977	0.9636255217650571
ID135172	135172	3	1.0	20.861780922151816	19.824536406061952	0.0	275.0	275	1.5578187140051154	1		51017.362391033595	51291.0	34874.0	61882.0	4.0966942E7	5643.967162254647	-0.981126611024011	-939.8070176540459	-0.011241242376300286	-0.001234440594525759	1.6359755533755325	1.499526578939244	-0.6643112997966053	1.0909947021631399	7.624014367883405	11.844317345873307	0.6829257687039249	0.9424206815511164
ID107014	107014	3	1.0	20.85902900472288	20.007831948867256	0.0	14.0	14	1.5909726182581536	1		51508.71547619047	51740.0	32143.0	65263.0	4.3267321E7	5981.521160683777	-0.9811187001531262	-894.9293184531291	-0.007413803948544359	-0.0018047732717769275	1.6726440969223488	1.543601149453139	-0.44914048911576365	1.083598633957306	7.951980073235001	10.827752647231296	0.852331413399438	0.9603903559127438
ID109064	109064	3	1.0	20.68947803697367	19.807629624927113	0.0	33.0	33	1.5519805221468537	1		51389.835220125766	51578.0	32424.0	65490.0	4.0854919E7	5956.410611438549	-0.9810756457267481	-894.5487586350798	-0.0028571670934504864	-0.005981915385074636	1.654465860902753	1.4643049236402157	-0.6953361426927506	1.12986430229969	7.566976853909214	10.667815841348785	0.8355669428527934	0.9578820697954267
ID111629	111629	3	1.0	20.84014782948743	19.89409271048814	0.0	57.0	57	1.5602448464733902	1		51158.66749379653	51505.0	33643.0	64372.0	4.1233886E7	5858.012237102924	-0.9811194109177516	-907.6225405355674	-0.00705223867897724	0.0036017289134692406	1.6684539514496426	1.4861276458554662	2.365774028876599	1.1226854948177907	7.647779998705985	10.718476323931768	0.8365254231623053	0.9560308972073678
ID125453	125453	3	1.0	19.969566628806305	18.9500523870412	0.0	186.0	186	1.5179752352329625	1		51471.91087811271	51755.0	33967.0	65466.0	3.9273068E7	5496.8901625590515	-0.9810836633511841	-971.2974259173268	-0.0034440075431960934	-0.011088550834915206	1.6588131861720599	1.4032202684508663	-0.7102974593313686	1.1821473958634907	7.23901114855762	10.545590081777366	0.8179887633026043	0.9590680100755662
ID106511	106511	3	1.0	20.936894351153104	19.8076156369264	0.0	9.0	9	1.5563612191773537	1		51539.795255930054	51794.0	31714.0	65504.0	4.1283376E7	6203.317647277737	-0.9810779653337686	-861.5576684831885	6.488267997456418E-4	-0.015028266963791692	1.6406686127878243	1.5035771408508147	-0.8282358057848546	1.0911768795975676	7.609754989389858	10.595207648056212	0.8518469895808047	0.9609843937575029
ID123407	123407	3	1.0	19.70853672136092	18.72561031019166	0.0	167.0	167	1.4923429549905454	1		51180.36585365858	51799.0	38450.0	61717.0	3.777111E7	5504.311124150888	-0.9811568938546721	-968.3143611115436	-0.003317517367761578	0.012161562691012562	1.5684244082610705	1.4289399968856773	-0.5189501146791164	1.0976139037883987	6.996601714167315	12.316709505877135	0.5795722978324406	0.915422885572139
ID132620	132620	3	1.0	19.61409324171482	19.189528106423648	0.0	252.0	252	1.566052229501974	1		51238.57901234566	51599.0	35917.0	64534.0	4.1503249E7	5559.064590085334	-0.9811540042794283	-959.717568651386	0.0119112165023979	0.007571279378282734	1.7281616582404127	1.449636829489421	-0.6704707358046601	1.192134211193497	7.704817512680175	10.474099989010282	0.882548924452477	0.9788647342995165
ID137740	137740	3	1.0	20.789072678674522	19.812506552444553	0.0	299.0	299	1.5139831829954438	1		50948.769946808505	51426.0	34645.0	62766.0	3.8313475E7	5339.575638718766	-0.9811017883772034	-990.7185973273905	-0.023354588269601604	0.0224691569385343	1.6065046907605813	1.4245861406999714	-0.8304373936211006	1.127699227770968	7.200986139241498	11.249709956692435	0.7150216435940882	0.9522313010685102
ID118289	118289	3	1.0	20.055454177634537	19.761566314992105	0.0	120.0	120	1.540728820723817	1		51341.85095541395	51668.0	34219.0	64572.0	4.0303353E7	5942.020570363647	-0.9811323658888288	-898.622986054825	-0.005784054704276679	9.753753247439471E-4	1.6300264784400895	1.473896019856047	-0.7783138305240241	1.1059304431796293	7.457654952125353	10.959259666900557	0.7802786347806506	0.9526411657559197
ID130065	130065	3	0.9968386888504028	20.152656330325613	19.22775275765244	0.0	229.0	229	1.3713562780022497	1		51209.46451612899	52114.0	39070.0	61659.0	3.1749868E7	5498.647183930161	-0.9812611839431794	-975.3642813580225	0.022696471973761363	-0.01787506657186195	1.4611518520027564	1.34741752836618	1.1781809698520054	1.0844091168789274	5.908135822493188	10.424448944992363	0.6832098537845173	0.9020319303338172
ID130576	130576	3	1.0	20.977689954097645	18.632196144257733	0.0	234.0	234	1.5660522295019739	1		51335.99259259259	51615.0	34105.0	65199.0	4.1582154E7	5958.437017035357	-0.9811046814192284	-894.7067947856929	0.0074257521377616795	-0.01724989055189	1.6811657985761825	1.5111112301833283	-0.5849516409635994	1.1125361025688514	7.704817512680172	10.73508675304182	0.8401582650977962	0.966607036374478
ID106003	106003	3	1.0	20.246761402898436	19.940041272793835	0.0	4.0	4	1.5129835241324099	1		48557.19496021227	49057.0	33216.0	60781.0	3.6612125E7	5403.451998348891	-0.9810893541085612	-932.4262453370329	0.012175130841152014	-0.003949352643746196	1.6668492592288608	1.411145354235833	-0.9413592300626766	1.1812030945114773	7.1914798869124645	10.327732368277442	0.8472628882584765	0.9569892473118274
ID117782	117782	3	1.0	20.601905844652205	19.846114318175736	0.0	115.0	115	1.5612142437998897	1		51320.468401487	51544.0	33150.0	65237.0	4.1415618E7	5929.295539038413	-0.9810486230594908	-896.1222738129975	0.011907681655690066	0.002610777768754859	1.6898759823886393	1.4785703955864953	2.536436720814587	1.1429120909176103	7.657286251035017	10.708310468010321	0.8391562586841389	0.9740024183796857
ID119833	119833	3	0.9968262314796448	20.277371316500545	19.228517817619863	0.0	134.0	134	1.4755201058309073	1		51407.135097493054	51930.0	32660.0	64430.0	3.6910323E7	5818.216374173646	-0.9810207462374714	-913.4033247216663	-0.01584708962432372	-0.020155373477477572	1.5747155779540722	1.432169632249399	2.4736658054394294	1.0995314678476928	6.83974855073829	10.253971888005914	0.817458577476449	0.9593333333333336
ID121882	121882	3	1.0	20.684360683344007	19.751299907279364	0.0	153.0	153	1.5713568095951318	1		51246.3170731708	51555.0	34733.0	64656.0	4.202198E7	5694.033944714987	-0.9810281047870646	-930.7720538738625	-0.0013312070122282454	-0.004716944152210592	1.687693791723462	1.4896183378806045	2.5782572607616574	1.1329706065009073	7.757101900489852	10.589635293159043	0.8692553134117795	0.9725864123957092
ID123932	123932	3	1.0	20.02400788078254	18.902197398533158	0.0	172.0	172	1.5392551438483715	1		51296.69309462913	51520.0	32316.0	65258.0	4.0114014E7	5730.533100980879	-0.9812043155849365	-934.5997146038742	-0.003725453977630491	-0.02124833231403036	1.6840146850465083	1.4379271858122298	-0.9744133720061541	1.1711404455402052	7.443395573631803	10.625721163423302	0.82844586318412	0.9613259668508288
ID128028	128028	3	1.0	20.523568551872774	19.84108890852063	0.0	210.0	210	1.5510053536420603	1		51318.581453634084	51599.0	34390.0	64829.0	4.0952228E7	5854.816521431779	-0.9810581375902692	-907.9531003207959	0.0036523616026492645	0.007803719068616255	1.6890646485004257	1.4495382412286526	2.513124314937221	1.1652432481317267	7.557470601580185	10.790735375386598	0.815613199953558	0.9578313253012049
ID112163	112163	3	1.0	21.134593255235394	19.719872780235065	0.0	62.0	62	1.5514930145104673	1		51267.471698113266	51515.0	32946.0	65494.0	4.075764E7	6037.245956409081	-0.9811804513053906	-885.4676702066869	0.002407411075311534	0.002972734632087408	1.6602096911763544	1.4739985271445413	2.4452529536704244	1.1263306310031023	7.562223727744701	11.156530815465562	0.7634859460178662	0.9532654284002394
ID115746	115746	3	1.0	20.679637851466044	19.893166425570694	0.0	96.0	96	1.5495414501977673	1		51279.90391908973	51609.0	34334.0	65495.0	4.0562404E7	6032.256621507312	-0.9810808506149706	-881.658872179533	0.013549615200721506	-0.0073137554054202684	1.6487981261538902	1.486452627379567	-0.5183535901172279	1.1092167323626843	7.543211223086637	10.666719042852225	0.8331139772079479	0.9537259615384612
ID114725	114725	3	1.0	19.9566180636722	19.70785440266626	0.0	86.0	86	1.5358110653737855	1		51393.13956466072	51808.0	33982.0	64884.0	4.0138042E7	5824.567873240375	-0.9810178623587045	-912.0176250915595	-0.0035989275243833827	0.003468881406345876	1.6102066252090335	1.4721164207849307	-0.5678869152024861	1.0938038612126024	7.410123690480195	11.013970405033056	0.767622173021221	0.9500304692260819
ID135719	135719	3	1.0	20.425204752695866	19.906193131939315	0.0	280.0	280	1.5771232759814056	1		50942.449696969736	51116.0	32924.0	64342.0	4.2027521E7	6044.498126371757	-0.9810909897234004	-874.5609121475394	0.009020103666918347	0.0014326456960402775	1.6982402448110088	1.4845717137235657	-0.47548115564853005	1.1439260421792121	7.814139414464039	10.637864696159138	0.8677249698214863	0.9636576787807738
ID113191	113191	3	1.0	20.22648089614348	19.88210782308192	0.0	71.0	71	1.5495414501977673	1		51224.878940731374	51517.0	32912.0	65255.0	4.0621329E7	6021.63040759138	-0.9810892683110779	-882.6672898876278	0.0011854392066047404	-0.004020284390973503	1.6603974444219411	1.4662894220213327	2.5771880710990103	1.132380428778531	7.5432112230866375	11.43074400359434	0.7254661205972152	0.9435196195005943
ID109609	109609	3	1.0	20.12202544983469	19.755336173177255	0.0	38.0	38	1.5500295716306332	1		51375.566750629725	51707.0	32974.0	65030.0	4.07922E7	5874.846722795901	-0.9810848782870832	-907.1675838454059	0.0011114709457837625	0.0010291751993652027	1.701628807564599	1.4265978337375231	-0.5421056379673689	1.1927880214892281	7.547964349251154	11.110767892059553	0.7683366575800222	0.9549007817197835
ID107560	107560	3	1.0	20.596922914184514	19.896246229965524	0.0	19.0	19	1.5612142437998895	1		51458.85714285719	51732.0	33007.0	65226.0	4.142438E7	5672.961043687708	-0.9810928542118518	-941.3789234723141	0.017748727596891275	-0.025366230046254514	1.7130074999965215	1.462972181709319	-0.5364785190922368	1.1709091405928609	7.657286251035015	10.408835138162118	0.8881380703934454	0.9698976520168572
ID113704	113704	3	1.0	20.227257104408725	18.757668358620737	0.0	76.0	76	1.51298352413241	1		51365.156785243766	51716.0	33810.0	64585.0	3.8986154E7	5550.250905729121	-0.9810581903809902	-958.648281195835	-0.005985691523647506	-0.0039194357664008	1.624377365966557	1.4282497180194464	-1.0641892158575172	1.1373202777306204	7.191479886912467	10.219883196109533	0.8652393645780037	0.967391304347826
ID134187	134187	3	1.0	20.50730472226651	19.83469413378584	0.0	266.0	266	1.5367958753918656	1		51097.48974358977	51434.0	33869.0	65407.0	3.9856042E7	5847.15514195294	-0.9811255019777361	-908.519175041405	-0.0023808976149482476	-0.0036776935398437306	1.6478476823452541	1.4441719829456714	-0.8608784612774917	1.1410328560620226	7.419629942809228	10.34923587817078	0.8705135556727833	0.9671623296158615
ID114218	114218	3	1.0	20.036826799422883	19.798790511884405	0.0	81.0	81	1.5756836378210535	1		51252.37135922328	51473.0	32706.0	65352.0	4.2231954E7	6160.6057940870205	-0.9810088616547772	-859.4932551268727	0.0027046821061570735	0.0023806793368228987	1.6148594445422721	1.5516671619180167	-0.5624726517914451	1.0407254108195108	7.799880035970493	11.040038548955469	0.804186183857824	0.9518561484918792
ID115245	115245	3	1.0	20.30219102522447	19.4970763086577	0.0	91.0	91	1.5089782662147833	1		51364.94701986748	51680.0	34453.0	65499.0	3.8780535E7	5800.942003201748	-0.9811320811717248	-920.8773561199481	7.877633082278296E-4	-0.008977243567585868	1.6450208608513177	1.393129614841717	-0.6221080224025707	1.1808096269909674	7.15345487759634	10.43287508255892	0.8258814113254359	0.953134895503483
ID110639	110639	3	1.0	19.84518821085204	19.580437413894124	0.0	48.0	48	1.5728004082547549	1		51279.435582822065	51577.0	32581.0	64533.0	4.179274E7	6376.155320313088	-0.9811120761468615	-835.5044020571783	0.025055438751664594	0.030356761881563558	1.6243036088414662	1.5686886292410778	0.3703627721472682	1.0354531667812845	7.771361278983398	10.618960812121209	0.8660499220814099	0.9680284191829479
ID110126	110126	3	1.0	20.359569711764063	19.912395608326452	0.0	43.0	43	1.5573330339577685	1		51316.866915422856	51567.0	32355.0	65163.0	4.1258761E7	6270.728237699621	-0.9811717957630549	-852.9200120202942	0.002695503318086797	0.0029496581468808542	1.6746510819061504	1.490073599068067	2.5546543094446674	1.1238713865902485	7.619261241718892	11.265987256910018	0.7543696669418986	0.9479597871082197
ID118833	118833	3	1.0	19.530039067246392	19.05829237131563	0.0	125.0	125	1.573281313451211	1		51520.23105134473	51803.0	33527.0	65107.0	4.2143549E7	5814.984214012815	-0.9810787214829241	-918.7823327707597	0.0016143220842763915	-0.01045639389019249	1.6957442583880138	1.4863977498107463	-0.7678612403253772	1.1408415133862535	7.776114405147912	10.858348501488637	0.8287908596968359	0.9556074766355136
ID126000	126000	3	1.0	19.93882048158439	19.386615249947596	0.0	191.0	191	1.4724407561666406	1		51175.57762237764	51494.0	36966.0	64789.0	3.6590538E7	5186.864150149257	-0.9811720662765897	-1028.3249900941414	0.014861473754464363	-0.006246260394109191	1.7665462233153522	1.2583543567082496	2.556080286890611	1.403854338722592	6.811229793751198	10.521674545866523	0.773153396710319	0.9458745874587461
ID116279	116279	3	1.0	19.748586469601346	19.334955503135635	0.0	101.0	101	1.568947860133908	1		51372.536196318986	51723.0	35706.0	64267.0	4.1868617E7	5856.997032328971	-0.9811201814257081	-911.6127507182223	-0.002508068638588292	0.0055259707091140035	1.6355021989091378	1.519276679275717	-0.6351297306450777	1.076500561891616	7.733336269667269	11.093318329558027	0.7896848533754267	0.9570588235294114
ID126523	126523	3	1.0	20.034757454257964	19.74357908525527	0.0	196.0	196	1.5064695724329618	1		51278.14114513982	51594.0	35226.0	65111.0	3.8509884E7	5523.086428563726	-0.981064328090862	-962.0490043185632	0.005352494844263146	0.003979242579394409	1.6812940524129931	1.3896145341635313	2.4086109682064167	1.209899588035783	7.129689246773757	11.109707560260318	0.7258973497742157	0.9469696969696969
ID124474	124474	3	1.0	20.005342124567274	18.84419558287033	0.0	177.0	177	1.4923429549905454	1		51367.05585831068	51811.0	34014.0	65354.0	3.7703419E7	5841.680254403934	-0.981099507222443	-912.8865707798695	0.006611774734214321	0.003081044606246841	1.589096084834293	1.4471463095327584	2.4717980127066945	1.0980894429032309	6.9966017141673165	10.601005181955802	0.7823533068115945	0.9484536082474229
ID128574	128574	3	1.0	20.251261660706252	19.83118816983475	0.0	215.0	215	1.5723193559699884	1		51215.016029593084	51362.0	33597.0	65393.0	4.1535378E7	5958.270390425543	-0.9811181978462188	-893.2746082203705	0.01344455818395145	0.006165445400050591	1.6904513298546815	1.5001801674278665	2.341197214657343	1.1268322075961346	7.766608152818881	10.472450419939243	0.8899070195198439	0.9726190476190476
ID131133	131133	3	1.0	20.368452426548398	18.998682025555357	0.0	239.0	239	1.485229260630053	1		51249.973901098885	51733.0	31730.0	64606.0	3.7309981E7	6066.1065521639575	-0.9810412705179952	-874.3627708254256	-0.004461830084469983	0.010719367805029816	1.5522137908248226	1.430368063323602	2.050016035515233	1.0851848769736232	6.930057947864094	10.265415592096852	0.826406372602404	0.9642857142857143
ID133181	133181	3	1.0	20.049003368411736	18.521364799280853	0.0	257.0	257	1.5771232759814056	1		51364.9075425791	51558.0	35181.0	65012.0	4.2221954E7	6059.191079235014	-0.9810744611825227	-878.8921300684921	0.00671617784486479	0.020968560390150756	1.6258488513239278	1.5398626294673576	-0.060685763915294684	1.055840190034557	7.814139414464038	11.466992279467183	0.7467787977803906	0.9625292740046837
ID136259	136259	3	1.0	20.663413117392487	19.97461518612479	0.0	285.0	285	1.5904970622414745	1		50853.61382598335	51031.0	32340.0	64854.0	4.2666182E7	5863.500588505782	-0.9810213739324996	-896.6202517177684	0.010519198336063957	-0.011070485245440234	1.711945495829282	1.5241384708174723	-0.4386113657527269	1.1232217601010224	7.947226947070486	10.738829959919892	0.8659873493769672	0.9603676048248134
ID116805	116805	3	1.0	19.914250744580475	19.67066596897864	0.0	106.0	106	1.493862910864061	1		51330.40108401084	51747.0	35766.0	64511.0	3.7881836E7	5545.280223410297	-0.9811089625507085	-961.4851698613871	0.0016452657510685972	0.004805314757142767	1.657160509731823	1.3540666585989336	-0.7026638407481042	1.223839682639039	7.010861092660862	10.983348053857227	0.7303175445752598	0.9553108808290156
ID120389	120389	3	1.0	20.088941549550217	19.885942454627056	0.0	139.0	139	1.5621830395765246	1		51313.16831683162	51564.0	34342.0	64608.0	4.146104E7	6035.332236163843	-0.9810092000707009	-878.3901680473246	0.0017538353664396558	0.016789080319582546	1.6323720097906633	1.5248660048617688	2.8935709691099376	1.0705019356363972	7.666792503364047	11.058510319639987	0.7878260164203565	0.9705174488567989
ID122443	122443	3	1.0	21.003857966648926	18.6446760285481	0.0	158.0	158	1.5621830395765253	1		51313.463625154036	51504.0	34200.0	65504.0	4.1615219E7	6180.373049557759	-0.9811071371948293	-862.3137278941641	-0.0071296776894467125	-0.002185900028736513	1.5931881187802472	1.5722318143846123	-0.9678293240259637	1.0133290168815452	7.666792503364054	10.355253874041068	0.8984668793349414	0.9758015728977616
ID108109	108109	3	1.0	20.00279245034214	19.800752425592226	0.0	24.0	24	1.5679832440819899	1		51347.66790123456	51527.0	32717.0	65387.0	4.1591611E7	6308.6736649794875	-0.9811678876043863	-848.1192973716475	-0.02365254459546708	-0.0053866627956665565	1.6655507748492813	1.4995173208069588	-0.4518847824772171	1.1107245990016124	7.72383001733824	10.96132498573957	0.8078234636386672	0.9621077560686798
ID127056	127056	3	1.0	20.35478268589619	18.788420516578196	0.0	201.0	201	1.5099805766980785	1		51323.920424403215	51597.0	35093.0	65262.0	3.8698236E7	5741.567162691657	-0.9810628817360038	-926.1947659782259	0.009734937476314246	-0.011978744140653674	1.564303876699317	1.481158252020465	-0.37271154543017443	1.0561355443048925	7.16296112992537	11.15736116398219	0.7230685556493576	0.9325495049504952
ID120915	120915	3	1.0	20.961787940668025	18.976263478193307	0.0	144.0	144	1.5407288207238172	1		51436.56377551026	51702.0	33261.0	65498.0	4.0326266E7	6081.5765645607535	-0.9810887416911418	-877.5535554733564	-0.004397533408199741	-0.00615100253272171	1.6171353324139703	1.5048309748484647	-0.9688721706825164	1.0746292171297276	7.4576549521253535	10.39881235299035	0.8666518469921454	0.9643515673017823
ID132177	132177	3	1.0	20.596766511392754	18.61578871504701	0.0	248.0	248	1.5249361801264956	1		51335.95958279004	51591.0	35198.0	65179.0	3.9374681E7	5550.318897495853	-0.9810922025551928	-959.8483582846944	-0.013221161723587898	-0.017941593358364285	1.6366404449929606	1.446111327503874	-0.47460487231637305	1.1317527315258349	7.305554914860843	10.964934586045935	0.7635737385886647	0.9441031941031939
ID129111	129111	3	1.0	20.94387708050203	19.4099441629704	0.0	220.0	220	1.5293943431616277	1		51119.04545454551	51586.0	32171.0	64881.0	3.9361665E7	6153.219984372788	-0.9812323140289598	-868.70316419615	0.0017889169645710853	0.003005104416228711	1.5770962353125833	1.5000725484952608	-1.2090067953315724	1.0513466411305146	7.348333050341488	10.403802296583452	0.8531286255053319	0.9566831683168318
ID131668	131668	3	0.9968448877334595	20.806632363363036	19.373085468780648	0.0	244.0	244	1.4564270671471389	1		51181.43794579168	51622.0	33941.0	64635.0	3.5878188E7	5659.602223850648	-0.9811030269757027	-939.0288661734687	0.007903020155976832	-0.0039761933511645526	1.5951315787713696	1.3363989062262212	-0.5762072138050391	1.1936043731701103	6.663882882651207	10.90144300367631	0.7046431636099796	0.9422043010752686
ID111193	111193	3	1.0	19.979372161201127	19.799300571152767	0.0	53.0	53	1.5249361801264958	1		51179.675324675336	51769.0	35276.0	64693.0	3.940835E7	5743.7725647402785	-0.981063210460019	-923.2534194868958	0.01625568780817699	-0.003331098819384688	1.678320392133062	1.4248848684952211	-0.8950198810663602	1.1778638606117606	7.305554914860846	10.667380870762193	0.8067657834059044	0.9534739454094292
ID133723	133723	3	1.0	20.854591122526518	19.774782573164554	0.0	262.0	262	1.551980522146854	1		51225.598236775826	51469.0	31946.0	65476.0	4.0673125E7	6244.280050199415	-0.9809995062427541	-847.1075724683641	0.011162976351071026	-0.010772778474612025	1.6560365540100677	1.479182243611666	2.1544723472872294	1.1195622183555847	7.5669768539092175	10.298004180607903	0.8966565843679445	0.9695493300852621
ID125019	125019	3	1.0	20.967521873540626	18.997381670808487	0.0	182.0	182	1.533346273117178	1		51342.531531531524	51525.0	32954.0	65489.0	3.9893147E7	6114.468185381971	-0.9811777576721736	-875.4370418041118	0.014819953914120157	-0.021661629439998786	1.6194781483487959	1.5014313616410846	2.29833790027695	1.0786228326672787	7.3863580596576135	10.314216156083804	0.872504676075389	0.9700374531835202
ID134744	134744	3	1.0	20.698656500888976	19.948276917021985	0.0	271.0	271	1.5626672122332999	1		50951.26368159201	51212.0	33244.0	65423.0	4.0964816E7	6153.280729303941	-0.9811694566122723	-862.8978641343149	0.01990708396383127	-0.002696649244941321	1.6858178565645932	1.486359915542737	2.243106908088171	1.1341922228500256	7.671545629528562	10.560960061940365	0.8643426355029586	0.9578635014836793
ID129626	129626	3	1.0	20.89829524296796	18.551596784765692	0.0	225.0	225	1.5752034660476544	1		51115.15085158149	51377.0	34859.0	65343.0	4.2016654E7	6170.967224145597	-0.9810640097467609	-858.2933058350359	2.8913526835811377E-4	0.0013267913913975482	1.642397877321451	1.5529563640157977	0.11497433397086068	1.0575943506064562	7.795126909805974	10.173827306711072	0.9463773359211766	0.9879518072289155
ID121437	121437	3	1.0	20.91298927383144	19.619236025111775	0.0	149.0	149	1.564602404568896	1		51273.62839506179	51664.0	32305.0	65180.0	4.1531639E7	6396.785824458149	-0.9811459995675501	-834.2425978465334	3.2119853613716914E-4	-0.006963700897922305	1.59340493331013	1.5572570848398355	-0.9506850663295681	1.02321251180823	7.690558134186629	10.831060837459999	0.8238074837832556	0.9596678529062875
ID117345	117345	3	1.0	20.69054018519355	19.94938346789583	0.0	111.0	111	1.584779259208496	1		51367.195416163995	51603.0	33589.0	65299.0	4.2583405E7	6186.005024037613	-0.9810742432770492	-860.9029630022748	-0.002517292789324365	-0.001839050282412486	1.6841449416125673	1.5176310104787967	-0.8831105994765064	1.1097196419841455	7.8901894330962925	10.926555326351421	0.83048301736065	0.9612044006948463
ID136800	136800	3	1.0	20.438707106120997	19.899353564784075	0.0	290.0	290	1.554415766892964	1		50918.351689612056	51110.0	32678.0	65293.0	4.0683763E7	6004.873565410051	-0.9810367443113117	-877.349913466373	-0.004571534981990346	-7.65502349409567E-4	1.6760837794283479	1.461758425089456	-0.5649177697225191	1.1466215967428242	7.590742484731792	10.876262783865176	0.8063706981759625	0.9505952380952378
ID122978	122978	3	1.0	19.85639559093772	19.69514933851476	0.0	163.0	163	1.584301844147442	1		51179.463208685214	51510.0	35028.0	63854.0	4.2427775E7	5854.688089948873	-0.9810583053404115	-905.519790719425	0.004153579240208199	-0.001235472350856265	1.6357369335713832	1.5606633109519652	-0.6885756746427015	1.048103663418361	7.885436306931779	10.937948894123759	0.8282545158510152	0.9606253618992476
ID127593	127593	3	1.0	20.32073150778187	19.00582202949353	0.0	206.0	206	1.4585032293802418	1		51256.900568181874	51580.0	34332.0	64453.0	3.6084858E7	5356.885157210187	-0.9812301324012627	-1000.4137875354079	-0.0015116937416084278	-0.00422269149223229	1.6807723928478415	1.2907011145294767	-0.8373443453812338	1.302216581304003	6.682895387309273	10.33662291360519	0.7859902891158913	0.9525745257452573
ID105576	105576	3	1.0	20.514949992072935	19.91919361657178	0.0	0.0	0	1.5298888926792136	1		48453.37305699478	48788.0	32734.0	60878.0	3.7406004E7	5429.986350798386	-0.9811301038836379	-927.9239100123693	0.008583073827331736	0.007255543046308215	1.6645586387092757	1.4404186905931584	2.33410337171515	1.155607497722636	7.353086176506003	10.987267797047696	0.7654205184977282	0.9567099567099566
ID135275	135275	3	1.0	20.89894568664159	19.97409916215569	0.0	276.0	276	1.5771232759814056	1		50932.89454545452	51293.0	34044.0	64083.0	4.2019638E7	5860.525797535115	-0.9811634738520388	-905.3829905306203	0.01883427047573085	0.004824620850690553	1.6929787946923112	1.5185255577557661	2.837719635674053	1.1148833064057018	7.814139414464039	11.047923128637093	0.8045068232673751	0.9563699825479934
ID137330	137330	3	1.0	20.544413079149646	19.85653529704288	0.0	295.0	295	1.52096239830945	1		50827.791338582625	51138.0	34670.0	65182.0	3.8730777E7	5728.472087252594	-0.9811752405039269	-924.9315139146178	0.013419140803365337	0.003080621532297661	1.6356256260310207	1.4485181768951352	-0.7082927822590155	1.1291716266460294	7.267529905544717	10.458026203934345	0.835020697165002	0.9634530560806551
ID119408	119408	3	1.0	20.61351138342292	18.558440593619	0.0	130.0	130	1.5184735038284378	1		51563.88684210528	51996.0	34038.0	65499.0	3.9188554E7	6131.728459003364	-0.9811203180144646	-874.0178921377674	0.01922526045188848	0.016381039730677716	1.5923379130659037	1.4943093896199595	2.297150373641787	1.0656012229641918	7.243764274722139	10.400502704563188	0.8415220704259065	0.9542892924232936
ID108658	108658	3	1.0	19.9548924444744	19.84803243138403	0.0	29.0	29	1.5679832440819899	1		51319.39655172412	51639.0	32715.0	64953.0	4.167135E7	5924.384411596113	-0.9811212268273282	-900.3621085007936	-0.0053580347924536064	0.008482991722946032	1.6368239689925845	1.5279929810031456	-0.27521575781978197	1.0712247957565812	7.72383001733824	11.509294430246403	0.73273202078623	0.9678379988088148
ID109170	109170	3	1.0	21.020558388252915	19.686410111028774	0.0	34.0	34	1.564118830950618	1		51223.36083743843	51439.0	32586.0	65349.0	4.1593369E7	5972.09512434272	-0.9810887402158393	-889.936828438652	0.014486593783251778	0.007565128092255141	1.6534830155266014	1.546344225291732	2.2691740308738364	1.0692852137852142	7.685805008022114	10.80670350709694	0.827013794167248	0.9528579846788451
ID112757	112757	3	1.0	20.607937272398278	19.974591630040013	0.0	67.0	67	1.5397465261893322	1		51192.37372448979	51436.0	32821.0	65443.0	4.0134821E7	6122.345777396609	-0.9810883049383237	-867.5510735404199	0.0024440130930002578	-0.0034839659159292494	1.6554847608815295	1.451545840888916	-0.9345819014154284	1.14049774677989	7.448148699796321	10.504588570124097	0.84820359381884	0.9584097859327219
ID125557	125557	3	1.0	20.358515194452863	18.577640978969537	0.0	187.0	187	1.5044596054638932	1		51439.61815754334	51922.0	36285.0	63092.0	3.8528274E7	5641.230793425895	-0.9810513122911273	-944.2053320666279	-0.005535755045697241	-0.0025810497455326345	1.5605957766609477	1.46969032840097	3.0441706956914447	1.0618534711042722	7.1106767421156905	11.797442185951097	0.6420148657683477	0.9234567901234565
ID106612	106612	3	1.0	20.823591890229327	19.98191010544163	0.0	10.0	10	1.58716418043618	1		51679.61944777913	51911.0	32535.0	65426.0	4.3049123E7	6143.632520432169	-0.9811141628719443	-873.9918383775462	0.012597832856007003	0.010278397646486734	1.6841181780586192	1.5255223265522762	-0.693098701994616	1.1039616718457175	7.913955063918874	10.60866024461744	0.8836542333048372	0.9702797202797199
ID130164	130164	3	1.0	21.004124635668532	19.217472980772378	0.0	230.0	230	1.5224537819640265	1		51286.44255874675	51582.0	32989.0	65163.0	3.9285415E7	5939.385352650934	-0.9811148826421705	-897.2040871419591	0.0022833876422451863	0.0017501540818700711	1.6435648301219719	1.4386688502121392	2.8130682581001025	1.1424205298388297	7.281789284038268	10.352818301442268	0.853750139373621	0.9611041405269765
ID132727	132727	3	1.0	20.36453532293847	18.754554065109726	0.0	253.0	253	1.548076162446689	1		51305.03919089755	51410.0	34646.0	65466.0	4.0582286E7	5693.517642374677	-0.9810978016678604	-935.4257816876013	-0.0058434887755537184	-0.008568457423610797	1.6950326071091943	1.451410947847815	-0.6687401932178338	1.1678516064816977	7.52895184459309	10.520244639383995	0.8548554902003991	0.9588377723970949
ID106103	106103	3	1.0	21.009970482300027	19.861806597129018	0.0	5.0	5	1.5544157668929643	1		48582.50251256283	48918.0	32087.0	61927.0	3.8671672E7	5796.317731458381	-0.9811572241902976	-872.8737208757133	0.011716749557895211	-0.0017968093239584878	1.6753354839069041	1.4580479088704097	-0.7653908539232068	1.1490263616953664	7.590742484731797	10.879163871996179	0.8059406944407649	0.950595238095238
ID123511	123511	3	1.0	20.553277165663772	18.535447212973843	0.0	168.0	168	1.53728804381934	1		51331.028241335065	51589.0	35455.0	65182.0	3.9986871E7	5773.683375367558	-0.9811279674588392	-924.4085947585064	0.0034119943086149043	-0.004868107656516675	1.662104208127558	1.426265766665101	-0.5226227294032872	1.1653537839682537	7.424383068973738	10.565715257397162	0.8357423902598763	0.9744229569557085
ID107126	107126	3	1.0	20.75040915025336	19.974508331005183	0.0	15.0	15	1.5833465821708452	1		51491.22101449269	51697.0	32759.0	65387.0	4.2634731E7	6022.005312095378	-0.9811377095862287	-889.5238410285597	0.009576834547934994	-0.0250086105426059	1.7045059072426403	1.5110005253859176	-0.6488805820553304	1.128064404085697	7.8759300546027475	10.617883374016209	0.8778813301854568	0.9712778429073858
ID117878	117878	3	1.0	20.198197283740303	19.747916348160384	0.0	116.0	116	1.5174768030293333	1		51320.15942028988	51601.0	34013.0	65372.0	3.8952001E7	5731.9926600178815	-0.9811259774537803	-930.8349302049536	0.0028598924364697333	0.002113612453262352	1.6548233687035647	1.404619410254469	-0.8210837255293891	1.1781293613219879	7.234258022393112	10.562464436635741	0.8148418744953834	0.9645120405576677
ID111738	111738	3	1.0	20.565325518641533	19.973595146826565	0.0	58.0	58	1.5737620716941971	1		51141.868131868105	51370.0	32748.0	65209.0	4.188519E7	6131.408615160258	-0.9811678838683631	-869.141574625404	0.017900022784803665	-0.01069469995552485	1.70932988582286	1.5030018515084094	2.4849709046015134	1.137277298831921	7.7808675313124285	10.681529913736064	0.8569805462892202	0.9635079458505
ID118394	118394	3	1.0	20.236847065388478	19.89913564932296	0.0	121.0	121	1.5771232759814056	1		51277.78102189783	51408.0	32838.0	65242.0	4.2150336E7	6070.29350190332	-0.98108327129822	-876.2123380908901	-0.0022475780852929724	-0.0034508981895513386	1.6847845200107645	1.4946455647809955	-0.5136787753753377	1.127213407452642	7.814139414464039	11.025763597999095	0.8077438613643247	0.9530434782608695
ID130686	130686	3	1.0	20.641117014518183	19.785263327121545	0.0	235.0	235	1.558304242679521	1		51258.41073657929	51690.0	34279.0	63958.0	4.1057987E7	5890.102525197215	-0.9811057291829112	-903.7700683247338	0.0051128963890060665	0.001437977360479614	1.6700650276963491	1.4878534822404113	-0.8713642184254858	1.1224660543735554	7.628767494047921	10.571887109742972	0.8577470024710138	0.9616536848412223
ID114819	114819	3	1.0	20.657086388265277	19.785947200367637	0.0	87.0	87	1.550517539397052	1		51426.46792452827	51695.0	32904.0	65200.0	4.0884042E7	5756.323245765313	-0.9810747286092127	-926.2569761712899	0.007115045913712254	0.0069735269173033946	1.6662681764418694	1.4393357059022496	-0.6423662998516009	1.157664726588136	7.552717475415671	10.508215830219735	0.8595183141669873	0.9724602203182372
ID121990	121990	3	1.0	20.96999945161789	19.49195843514639	0.0	154.0	154	1.5578187140051154	1		51287.072139303484	51715.0	32913.0	64169.0	4.1234806E7	5955.3017376804055	-0.9810654828691134	-892.4376699217013	-0.004925611484559255	-0.0019157134189775212	1.626712735120532	1.4974304310099955	-0.4306312836621095	1.0863361004513161	7.6240143678834045	10.627714218774006	0.8482304031518845	0.9703569267997578
ID119944	119944	3	1.0	19.829767029861667	18.49765423258965	0.0	135.0	135	1.5933482693025482	1		51561.55542312278	51733.0	34035.0	64947.0	4.3260145E7	5869.039300572291	-0.98109103788995	-911.6551818899591	-0.010404866589666774	-0.003592500233294034	1.6378435791976507	1.5933986367180473	-0.6157454597560708	1.0278931721512876	7.97574570405758	10.73255259183339	0.8701119075735114	0.9616045845272208
ID113292	113292	3	1.0	20.260075474560008	19.78908241199718	0.0	72.0	72	1.577123275981406	1		51250.76004872116	51423.0	33189.0	65129.0	4.2076874E7	6265.008843912705	-0.9811553554533458	-851.8408175474758	7.219366834989577E-4	0.002892011850116602	1.651915792621012	1.5410383733773407	-0.43406398016643255	1.0719498106985306	7.814139414464043	10.6830736547954	0.860396379115681	0.9704840613931525
ID115852	115852	3	0.995529294013977	19.946316176976303	19.01512157277339	0.0	97.0	97	1.3563804521255052	1		51171.20491803279	52007.0	35965.0	63054.0	3.1214435E7	5401.187931030916	-0.9812096087652487	-989.4465084523376	0.02382447328358063	-0.018831598637213433	1.5490572614225073	1.257876772432321	1.9450669424762528	1.2314857030288737	5.779801416051264	10.549946231282659	0.6525627637750855	0.905435591958303
ID128140	128140	3	1.0	20.540330899533995	19.96295330277953	0.0	211.0	211	1.571838156461865	1		51257.62990196076	51473.0	32933.0	65229.0	4.1826226E7	6225.229559837563	-0.9811389743519935	-856.6400361283148	0.004104738571211686	0.002023833031977169	1.6883498206135124	1.4760049945523421	2.6970774841907112	1.1438645714918956	7.761855026654366	10.466362207702463	0.8903973739204893	0.97376267143709
ID114319	114319	3	1.0	19.997172578383978	19.97773723369772	0.0	82.0	82	1.607998969462107	1		51210.632318501164	51394.0	33503.0	63976.0	4.373388E7	6041.453384115127	-0.9810775474388634	-878.9711419812221	-0.010750633506292602	-0.011870659300441838	1.6599871459172713	1.5729475203503391	-0.31427771539520216	1.0553353652558897	8.123092615157574	10.827121401543868	0.8707736046713557	0.9660825325042398
ID115343	115343	3	1.0	19.99384443347706	19.831686069328825	0.0	92.0	92	1.517476803029333	1		51317.115485564354	52031.0	33253.0	64399.0	3.9103642E7	5863.0963789004045	-0.9811087736822958	-909.1220844506081	-0.016361204563803244	-0.0022969302897600003	1.5886068888215124	1.4469016026147328	-0.5131159738297217	1.0979370580215686	7.234258022393108	11.935464051781576	0.6381536248153014	0.9389265885256012
ID124047	124047	3	1.0	19.90612727803851	19.668092909983287	0.0	173.0	173	1.5353184234796757	1		51283.19358974364	51554.0	34800.0	65334.0	4.0000891E7	5745.67767819692	-0.9810605027616882	-924.6793183445453	0.023143928139851597	-0.011225876155584697	1.6797487281391812	1.4187461956100447	-0.7330359837560174	1.1839670360609555	7.405370564315676	10.465068923030058	0.8497134126205812	0.9671011793916818
ID110225	110225	3	1.0	19.968889514127003	19.668545317620914	0.0	44.0	44	1.5933482693025485	1		51321.081048867636	51424.0	33162.0	65346.0	4.3058387E7	6141.5155379766375	-0.9811166981419694	-868.3463204899816	0.01801393901548898	-0.0050953271013624585	1.7266111240771895	1.4961084897336954	-0.4951909081849958	1.1540681280302896	7.975745704057581	10.861810482752277	0.8495260893016089	0.9588571428571426
ID112273	112273	3	1.0	21.26576941177944	19.569928867904505	0.0	63.0	63	1.5298888926792136	1		51174.81712062252	51698.0	36890.0	64590.0	3.9455784E7	5495.115853477074	-0.9812422947333299	-974.329817935021	0.0066578509266606006	0.026865396674259686	1.7045510320057495	1.3585545568156008	-0.462089133787727	1.2546798532707815	7.353086176506003	12.01046773840145	0.6405597969974692	0.9398541919805586
ID113809	113809	3	1.0	20.03096731766395	19.152271477867753	0.0	77.0	77	1.4339184840274966	1		51266.553755522815	51748.0	35863.0	65308.0	3.480999E7	5535.944865536461	-0.9811553438207877	-964.3216542503034	0.009023545335556745	-0.014943617216922576	1.6785222294642768	1.2561195375296912	-0.880117979658231	1.3362758712958887	6.459498457577023	10.080502936436554	0.7988114143518131	0.9483600837404043
ID109715	109715	3	1.0	20.764981850883725	19.847230358937416	0.0	39.0	39	1.570875315234327	1		51373.4418604651	51692.0	33690.0	63829.0	4.1972102E7	5787.763653153536	-0.9810842294298033	-920.7466076661675	0.004612456159600992	0.00627845719295417	1.6483062196670564	1.5164001750166007	-0.3901756224950806	1.0869863027079982	7.752348774325335	10.9965706737371	0.8056170105309908	0.9560375146541616
ID134295	134295	3	1.0	20.43872745678103	20.045288147470124	0.0	267.0	267	1.5544157668929641	1		51065.365119197086	51419.0	34786.0	65459.0	4.0699096E7	6102.805273970151	-0.9810767544534201	-867.6294506284704	-0.007812581912093582	0.019030000389282892	1.6626702331949186	1.4825952695278837	2.2334986081341865	1.1214592865417532	7.590742484731795	10.587121246993537	0.8510172215234135	0.9655380894800479
ID126102	126102	3	1.0	19.748175380782115	18.759906374827093	0.0	192.0	192	1.5885934145667928	1		51413.20888355339	51616.0	34874.0	65351.0	4.2827203E7	5841.260372553947	-0.9811325835061835	-915.4052596841641	-6.544226102523363E-4	0.006988906921584912	1.6741199972038594	1.5313807417474636	-0.41788869124209904	1.0932095145022624	7.9282144424124175	10.83030755244934	0.8493832125100127	0.9608294930875575
ID110745	110745	3	1.0	19.93732342222166	19.54305672819538	0.0	49.0	49	1.5519805221468541	1		51286.95979899501	51625.0	32953.0	65278.0	4.082442E7	6343.854409045156	-0.9810977535633852	-839.2330996128542	0.012536017696099746	0.012347375925920369	1.64046343158644	1.500210805967971	2.779550982143247	1.093488611774113	7.566976853909218	10.615914673176292	0.8437570822930303	0.9648484848484846
ID135834	135834	3	1.0	20.153050605394625	19.834227584972304	0.0	281.0	281	1.560729620400413	1		50962.329601990095	51140.0	32638.0	65483.0	4.0973713E7	5989.311764241745	-0.9810934742291444	-883.0819415577934	-0.005259707158144702	-0.0025328703463566	1.7132269988874123	1.4356279998873864	-0.7234872279781439	1.1933641577217784	7.652533124870502	10.428685972069363	0.884210976270065	0.9757575757575757
ID126625	126625	3	1.0	19.82164254518624	19.42316882927313	0.0	197.0	197	1.5254321749941007	1		51248.721354166664	51738.0	35961.0	64707.0	3.9359018E7	5476.8300594258335	-0.9811019252878785	-971.5839477681977	-0.010481067474107871	-0.003688904114616565	1.6912785403975779	1.3933890867878411	2.4540497613291854	1.2137877039761067	7.310308041025361	11.048891836874358	0.7525027605658333	0.9546865301055241
ID116384	116384	3	1.0	19.952372689168794	19.400040255292744	0.0	102.0	102	1.531865494140072	1		51392.32175032175	51649.0	35291.0	65285.0	3.9931834E7	5357.351101206739	-0.9810474526429352	-993.1173026386282	0.006398906045851327	-0.012034299806076003	1.7433002854041642	1.352441321290757	-0.7920776027886689	1.28900253043169	7.372098681164066	10.672846580785482	0.8132807086020067	0.9591836734693879
ID118944	118944	3	1.0	19.723344031016527	19.656749302361792	0.0	126.0	126	1.560729620400413	1		51434.29776674943	51731.0	33684.0	65237.0	4.1456044E7	6229.416250383465	-0.9811099154510897	-857.6680305280703	0.006730679899465485	-0.006373902671079169	1.6678203139195418	1.498156337169915	-0.3789546556827142	1.1132485125485168	7.6525331248705015	10.185180060378414	0.9269955725185423	0.9871244635193134
ID133283	133283	3	1.0	19.896364708019295	19.908287543129443	0.0	258.0	258	1.5466094864542679	1		51281.09481668771	51546.0	34487.0	65451.0	4.0563346E7	5730.441842806121	-0.9810294675814091	-925.5538842185306	0.010441937909556196	-0.001375171746035078	1.7037203316822096	1.427406789180333	-0.7656875111862358	1.1935772931699067	7.514692466099541	11.42747027588013	0.7231374866429153	0.942193087008343
ID107683	107683	3	1.0	20.16665519656153	19.916280320785223	0.0	20.0	20	1.5626672122333003	1		51406.584158415826	51678.0	33915.0	65066.0	4.153652E7	6104.719823364618	-0.9811196928749523	-875.1770976221462	0.002161430659312003	0.02714405596994932	1.6501325977087424	1.519585814339577	-0.7113131659194577	1.0859094512052299	7.671545629528565	11.546172318147022	0.7231304793446487	0.9361948955916477
ID124579	124579	3	1.0	19.867466955216944	19.02141569646015	0.0	178.0	178	1.5139831829954433	1		51301.85657370513	51616.0	33993.0	64755.0	3.8630298E7	5673.183192463699	-0.9810976068251445	-938.710540042763	0.01823007570425379	-0.007891236894805169	1.6603525248593876	1.4168617784724482	-0.862699467632224	1.1718521524728067	7.2009861392414924	10.369175689706266	0.8416148173710797	0.961904761904762
ID121004	121004	3	0.9968233704566956	21.083838339668038	19.09964160145105	0.0	145.0	145	1.424390680945266	1		51437.69746646797	51524.0	36744.0	65504.0	3.4514695E7	5624.368245197908	-0.9811080227373825	-949.8984537267122	0.007727615948378932	1.3225301876730177E-4	1.6023806724486949	1.3070548574952106	2.1655656657356106	1.225947528720742	6.373942186615741	10.014421858523232	0.7986678817263085	0.9551282051282046
ID131244	131244	3	1.0	20.4993507313419	18.83175988764211	0.0	240.0	240	1.514982182235126	1		51312.887566137586	51481.0	35348.0	65418.0	3.8792543E7	5407.573554770736	-0.9810139745458751	-980.6073633521191	-0.02149377459759866	-0.0013309980595151449	1.654759174128235	1.4066237347054131	-0.7364424785098773	1.176404985427598	7.210492391570529	11.33247688554231	0.705545624855619	0.9510971786833861
ID136365	136365	3	1.0	20.717734465633267	19.972583771942706	0.0	286.0	286	1.584779259208496	1		50880.175059952024	51086.0	32377.0	64701.0	4.2434066E7	5996.129158389032	-0.9810954343711537	-880.7490129101641	0.004713473252247674	-0.00425290631025054	1.6929583432154385	1.5007574529314256	-0.4987313047879882	1.1280692559004704	7.890189433096294	10.94927257668653	0.8270404655671174	0.9707602339181282
ID120496	120496	3	0.9968552589416504	20.088760337369738	19.953517724709265	0.0	140.0	140	1.5495414501977671	1		51350.79949558638	51811.0	33038.0	64842.0	4.0721184E7	5949.172043989789	-0.9811318156758225	-897.6725098696571	0.003383508387568862	0.002394451984396921	1.6584144166394867	1.4668983997941905	-0.4373517417933444	1.1305584741739212	7.543211223086635	10.578946628907392	0.8469958466037837	0.9635701275045534
ID116916	116916	3	1.0	19.947401982423703	19.773982988847855	0.0	107.0	107	1.5154814349038879	1		51422.03557312252	51710.0	36188.0	65504.0	3.9029325E7	5588.476855285113	-0.9811783379559674	-959.3471371048636	0.013879760246032212	0.005039734198060719	1.6905566439277366	1.366045099150207	2.437148061159715	1.2375555133424236	7.215245517735042	10.564782388917218	0.8123437917347129	0.9577287066246053
ID128692	128692	3	1.0	20.560436582675674	19.8130043408021	0.0	216.0	216	1.4744943704925986	1		51302.300417246224	51804.0	35704.0	64405.0	3.6886354E7	5609.466142890156	-0.9811045271168498	-949.7358211915905	0.012551980938343685	0.0021055459911831303	1.5948774940097692	1.3984327354384676	2.444358481371716	1.1404749428364231	6.830242298409261	10.928939026605658	0.718604559221457	0.9199743918053774
ID129207	129207	3	1.0	21.188039644102556	18.795505104441794	0.0	221.0	221	1.5587896201224336	1		51201.932919254694	51510.0	35087.0	64976.0	4.1217556E7	5955.747383702539	-0.9810832223071362	-891.7410763308675	-2.2043061953888683E-4	-0.0019368684303218155	1.6122642923180897	1.5210751192332077	-0.38878594924668114	1.0599504731435299	7.63352062021244	10.841972471650513	0.8160525883264713	0.9542483660130722
ID108216	108216	3	1.0	20.130194952034106	19.658150985736228	0.0	25.0	25	1.5641188309506182	1		51325.92364532024	51522.0	32557.0	65255.0	4.167665E7	6248.331685132467	-0.9810850141084355	-852.1250137770053	0.010565382881445708	-7.668844349806859E-5	1.6575857464520423	1.5000488059583197	-0.41433090371592607	1.10502120988862	7.6858050080221165	10.78011239751453	0.8310987862863868	0.9602137767220907
ID122555	122555	3	0.9936460256576538	20.482806930912545	19.601061924939593	0.0	159.0	159	1.4913287904459651	1		51203.68385345991	51563.0	34566.0	64851.0	3.7737115E7	5426.606914803762	-0.9810314914654191	-976.0062607801684	0.009658480341116793	-0.014063390267290225	1.6660108896409709	1.3669505714628052	2.480551558838398	1.2187791749178862	6.987095461838286	10.67129153710788	0.7710322987238641	0.9545454545454551
ID127163	127163	3	1.0	21.065007181690408	19.532921104439342	0.0	202.0	202	1.570393673243783	1		51251.001223990235	51539.0	32153.0	63825.0	4.1872068E7	6310.778257236449	-0.9811808349651517	-846.8337047989529	-0.0028894102755791296	-0.001599734500796246	1.6102090834789955	1.5533894047969672	-0.24635959669109683	1.0365778719145151	7.747595648160819	11.466032031156404	0.7405433889498082	0.9576968272620449
ID111292	111292	3	0.9968329071998596	20.13131336141172	19.651023638323434	0.0	54.0	54	1.5159805231554897	1		51253.00789473684	51601.0	33276.0	64612.0	3.8952286E7	5539.69651855805	-0.9811233680727527	-961.7506584542509	0.0020925130180252005	0.005206551795427863	1.696181321478395	1.3733316271307296	-0.5861487149550776	1.2350850209589856	7.219998643899561	10.721685999673538	0.7892613059786768	0.9601769911504424
ID132289	132289	3	1.0	19.850288827841748	18.888125822148655	0.0	249.0	249	1.5923984341842765	1		51292.57844311372	51514.0	34766.0	64749.0	4.2829303E7	5693.910727999838	-0.9811486776702044	-937.7063927257815	-0.006167091405611391	-0.001439457051414631	1.6943121389708289	1.5066765142532146	-0.8281450176405476	1.1245361050912883	7.966239451728543	10.773317251657234	0.8625103639171817	0.967667436489607
ID125125	125125	3	1.0	21.04194473945875	18.889096814546523	0.0	183.0	183	1.547098532944421	1		51374.77974683538	51657.0	34448.0	65498.0	4.0586076E7	6060.403369275174	-0.981022185924298	-876.4175775063234	0.0015362682196940359	0.0014458966409659222	1.6604671664342938	1.473091337659092	2.0968330637883383	1.1271990568303545	7.519445592264059	10.374698248090054	0.8778993700942865	0.9753390875462395
ID121545	121545	3	1.0	20.862232788935234	19.556882661434262	0.0	150.0	150	1.5279097341628052	1		51258.22322580646	51795.0	33144.0	63537.0	3.9725123E7	6111.245877577177	-0.9810140310616992	-866.774725984998	0.01168016411829777	-0.030936262812833647	1.5829721571550166	1.5159962626532297	-0.6698024256047858	1.0441794588494357	7.33407367184794	10.509221570509297	0.834476354452856	0.9454656862745098
ID123081	123081	3	1.0	19.89590058539607	19.259951012542732	0.0	164.0	164	1.4989182989541785	1		51289.995940460096	51666.0	34897.0	65495.0	3.7903307E7	5532.065511405009	-0.9810943567327092	-962.2649445863586	0.014338344111785958	-0.015070114491680199	1.7273270041946558	1.3224980924950906	-0.63309593024209	1.30610925943628	7.058392354306021	10.638677794173416	0.7836828592258959	0.961165048543689
ID134858	134858	3	1.0	21.219059976384003	19.482953206333878	0.0	272.0	272	1.5490531749531893	1		51007.49873737373	51205.0	35765.0	65039.0	4.0397939E7	5620.7435730093275	-0.9811668229254615	-945.5609219088398	6.554805188868022E-4	0.0011453190727154768	1.6505961195962042	1.466863432866369	-0.7769354750040459	1.1252554822849505	7.538458096922121	11.246071275201993	0.7490153634647778	0.9468656716417908
ID129739	129739	3	1.0	21.000461228887286	18.936375058724067	0.0	226.0	226	1.530383282381141	1		51162.223225806476	51461.0	33819.0	65012.0	3.9650723E7	5873.15676867509	-0.9810510215271302	-902.0146734820195	0.0010265168373037052	-0.0015061107282143137	1.6198737961360632	1.473598292090095	-0.5717851452283651	1.0992641650245785	7.35783930267052	10.518833314379872	0.8356511519279087	0.9699248120300751
ID136905	136905	3	1.0	20.07156315703686	19.792596114535417	0.0	291.0	291	1.5367958753918656	1		50930.898976982135	51184.0	32757.0	65451.0	3.9827963E7	5920.75952526181	-0.9810758408347436	-891.9076817929918	-0.0010365128018464877	5.541516417559352E-4	1.656996205478176	1.4389887017993261	-0.6651275114173739	1.1515004971243006	7.419629942809228	11.05375195115809	0.763084583863088	0.9518292682926829
ID105681	105681	3	1.0	20.321660459042697	19.96808672819038	0.0	1.0	1	1.546609486454268	1		48501.20807061791	48715.0	32350.0	61996.0	3.8461458E7	5760.504255366571	-0.9810909942310725	-873.7006220165034	-0.001578626756229846	-0.015387218952081907	1.6864447851124875	1.4337829446469772	-0.6069612702980259	1.176220425419916	7.514692466099543	10.572610362584243	0.8448052840549777	0.9640243902439025
ID131794	131794	3	1.0	20.738286661174946	19.757784572559526	0.0	245.0	245	1.5184735038284383	1		51174.799475753614	51573.0	35048.0	65171.0	3.9046372E7	5512.382224632644	-0.9810580366073812	-961.6488762877993	0.024213911378899354	0.01246654002843406	1.6689410418306379	1.4200243937802886	-0.6723141097425506	1.1752904028554756	7.243764274722142	10.67028578747971	0.7995066311485768	0.958490566037736
ID117458	117458	3	1.0	20.879559849412725	19.832968115813102	0.0	112.0	112	1.5713568095951316	1		51348.18192918192	51571.0	32894.0	64996.0	4.2054161E7	6205.676909649672	-0.9810514108322513	-856.8026340151401	0.004323252230477644	-0.008905098941858987	1.6575489075836054	1.5134089789329621	-0.9133390367244544	1.0952418881195418	7.75710190048985	10.735817589829725	0.8457443649204218	0.9656804733727808
ID135383	135383	3	1.0	20.420130454221937	20.12849656022908	0.0	277.0	277	1.5804773320049328	1		50784.878787878755	51212.0	35531.0	63973.0	4.1897525E7	5789.522885992049	-0.9811705637101461	-914.1739314376617	-0.0034345463648375748	0.006683357304653608	1.6314677176637458	1.5503937216130574	-1.1594764323074145	1.0522925208742058	7.8474112976156505	10.731336720431997	0.85630530636799	0.9598837209302323
ID117974	117974	3	1.0	20.319999421715224	19.824125127841807	0.0	117.0	117	1.570393673243783	1		51390.889705882364	51534.0	32782.0	65446.0	4.1934966E7	6108.900344456044	-0.9810895688158618	-872.8916084386125	-0.012133863963238635	-8.86467051778072E-4	1.6495558939534805	1.5046973644699146	-0.6681827125611479	1.096270873402239	7.747595648160819	11.633596120225798	0.7193642410553626	0.9427414690572588
ID127702	127702	3	1.0	20.495179413196148	19.875097561535206	0.0	207.0	207	1.5054649243902904	1		51230.86613119143	51879.0	35170.0	64033.0	3.8269457E7	5608.828076545297	-0.9811111304760024	-948.8592635464836	-0.015340225122523891	0.02316469580800106	1.6329785750755759	1.3742829278159323	1.9603454843990056	1.1882404576405337	7.120182994444726	12.203071007779968	0.6008454029930751	0.9246913580246914
ID108761	108761	3	1.0	19.674558861746434	19.25191768094064	0.0	30.0	30	1.561698716811955	1		51375.66172839506	51700.0	33696.0	64057.0	4.1614286E7	5895.758965277891	-0.9811036482645448	-904.8667513691134	0.013265710182639818	-0.015231567563602924	1.6448826386133	1.4976674221538289	-0.809133016015694	1.0982963335396303	7.662039377199536	10.742970168200095	0.8342678433196097	0.9658478130617136
ID109274	109274	3	1.0	20.97762124064477	19.642817279662903	0.0	35.0	35	1.5461202852759843	1		51390.984790874485	51677.0	32092.0	65434.0	4.0547487E7	6405.635149205971	-0.981111560087962	-833.4451833942342	0.0011390693475433413	-0.0013024920106085567	1.615893216518936	1.4888190778547423	-1.0375579510176445	1.085352304087409	7.509939339935028	11.358087743154403	0.7315362545403881	0.9546827794561934
ID106204	106204	3	1.0	21.21979257444026	19.676214933759233	0.0	6.0	6	1.5563612191773537	1		48483.22180451134	48745.0	31432.0	61860.0	3.8689611E7	5837.844228120086	-0.9811358841140635	-863.8964099168312	0.009788047250853072	0.004664203584841815	1.6220725544527717	1.5088123372531523	2.229616800127128	1.0750658079889601	7.609754989389857	10.803253667652537	0.8193536460130988	0.9615615615615611
ID130271	130271	3	1.0	21.065200889979902	19.000394070070982	0.0	231.0	231	1.5254321749941009	1		51231.27532467536	51466.0	33684.0	65445.0	3.9448082E7	6001.39002100145	-0.9809556018100358	-879.4181187968555	0.006904677781777295	-0.0057568622374801525	1.6027776265293405	1.4805465811156886	-0.7862534637294317	1.0825580545541114	7.310308041025364	10.427716461320173	0.8448256944809517	0.957658779576588
ID112862	112862	3	1.0	20.67574948399889	19.85635304215942	0.0	68.0	68	1.5752034660476546	1		51276.27317073165	51593.0	32070.0	65078.0	4.2046544E7	6195.744303826635	-0.9811385229474049	-861.0088002413518	0.0039939482053853005	0.018832804712165897	1.6877433453561355	1.4862234226423618	2.3102619951144496	1.1355919437438893	7.795126909805976	10.707207332576797	0.8544381469523252	0.9607498535442293
ID123617	123617	3	1.0	21.09374137322102	19.2232110351765	0.0	169.0	169	1.5367958753918651	1		51253.41229193337	51558.0	33636.0	65482.0	4.0028915E7	5938.766960992571	-0.9811188025169884	-896.9093691069919	0.0011115416902267453	0.0017672342797786695	1.6014357238535624	1.492459906426317	2.127811870267707	1.0730175845649261	7.419629942809223	10.627805565769897	0.8254768691397218	0.9635802469135802
ID137442	137442	3	1.0	19.91753277970373	19.753790344596723	0.0	296.0	296	1.5790407517971468	1		50902.63757575761	51138.0	32525.0	63156.0	4.1994676E7	5791.788035348138	-0.981088478948194	-911.8834588334696	0.004018561390241957	-0.002586365098515309	1.6367619778807754	1.5598924852724103	2.295588023448784	1.0492787120485045	7.833151919122104	10.870204793033473	0.8330497935760134	0.9531521110468476
ID133859	133859	3	1.0	20.41109031954412	19.367860378083876	0.0	263.0	263	1.4806381236465902	1		51160.285911602165	51413.0	35538.0	65427.0	3.7040047E7	5686.723740811593	-0.9810918173949571	-933.5996783652057	0.005133249430803273	3.777048677423213E-5	1.6312853455682501	1.3667966945936385	2.5550219337243023	1.1935098702102485	6.887279812383451	10.170384524496122	0.8367251929080745	0.9627906976744185
ID119523	119523	3	1.0	20.87912506392715	19.537810996873016	0.0	131.0	131	1.5578187140051156	1		51486.70947630924	51770.0	34354.0	65355.0	4.1292341E7	5921.1755687945415	-0.9811074000810971	-903.1128415591747	0.019324165912290123	0.035605967080627146	1.6492992214310997	1.5064093357179558	2.117688704333121	1.094854620404382	7.624014367883406	10.928400124697731	0.8021958205049302	0.9616306954436452
ID107234	107234	3	1.0	20.466335840459468	19.87939394465973	0.0	16.0	16	1.5510053536420605	1		51471.7468513854	51868.0	33561.0	65274.0	4.0868567E7	5755.091990013249	-0.9810364792006032	-925.3644642359109	0.007315512934003211	0.002379539494013579	1.6891253490620557	1.447446578938553	-0.6948966558954672	1.1669690430307496	7.557470601580186	10.819159359119134	0.8113332882670711	0.9538092381523693
ID118501	118501	3	1.0	20.34647218455302	19.84596378456217	0.0	122.0	122	1.5358110653737855	1		51336.166240409206	51616.0	33967.0	64620.0	4.0144882E7	5495.998946549405	-0.9811158069952215	-970.5739479256383	-0.002693522895408592	0.014923212677855045	1.6278034679622404	1.4722644507923768	-0.7719119952919807	1.105646113431695	7.410123690480194	11.046438164089194	0.7631164048244296	0.9511897498474678
ID125669	125669	3	1.0	20.448168306087577	19.135462284746993	0.0	188.0	188	1.4281034911037884	1		51299.68842729969	51929.0	35266.0	64972.0	3.457599E7	5649.6934678080315	-0.9811402521538821	-944.7459728259115	0.01432008663853549	0.0031869611887260837	1.5952118832795925	1.2953731493226304	2.488692619992584	1.2314690049842025	6.407214069767352	10.403355256910114	0.7439302868412805	0.9433170048985303
ID132838	132838	3	1.0	20.63607850678846	18.786911095678743	0.0	254.0	254	1.5602448464733905	1		51289.339950372174	51567.0	34265.0	64916.0	4.1339208E7	5809.284015157308	-0.9811440519844863	-918.7955843214418	0.001627503203779047	-0.0013453556800932037	1.6430901974554797	1.494344194532716	-0.3957292749848016	1.099539318630188	7.647779998705987	11.055044534843685	0.7863651483359863	0.9543297746144724
ID106724	106724	3	1.0	20.703900492298647	19.965125234013453	0.0	11.0	11	1.5747231478580925	1		51531.11111111113	51840.0	32249.0	65419.0	4.220398E7	5899.964388944877	-0.9811890042344585	-911.1523488529082	0.006870680072791133	-6.484152674379209E-4	1.694200888081917	1.4870671526845634	2.654481197603333	1.1392901020128248	7.790373783641462	10.890170684286833	0.8254652333120269	0.9652532391048294
ID111853	111853	3	1.0	20.338141380311317	19.860566718633805	0.0	59.0	59	1.5436719539136772	1		51098.32405063294	51385.0	34555.0	64799.0	4.0367676E7	5851.0060901935185	-0.9810955257395536	-906.4686584921737	0.011219302485184601	0.0071169863865537366	1.6596409368673186	1.4592251503298141	2.384481956944837	1.1373439777214684	7.48617370911245	10.88261008297722	0.7943348674188125	0.9650735294117649
ID115437	115437	3	1.0	20.754569699604478	19.813779039586194	0.0	93.0	93	1.554415766892964	1		51372.10986267165	51812.0	34839.0	65451.0	4.114906E7	5819.974353286714	-0.9810874989496385	-915.7883285135056	0.015185614818322946	0.011472879574199046	1.671621461917029	1.49875162147725	2.5772145329503315	1.1153425544049715	7.590742484731792	10.379922130528715	0.885331529959075	0.9684657368101878
ID130799	130799	3	1.0	20.99018964080353	19.700161304941613	0.0	236.0	236	1.5544157668929646	1		51221.55388471182	51583.0	34944.0	63752.0	4.08748E7	5826.6874725149455	-0.9811206189591345	-913.6832673474644	0.008688496514876761	2.711073923168241E-4	1.6224129271258316	1.5175504789816618	2.232719964347703	1.0690998089332335	7.590742484731799	11.189583606278267	0.7618443851419202	0.9517282479141839
ID113393	113393	3	1.0	20.169488573389145	19.88616080502239	0.0	73.0	73	1.5737620716941978	1		51230.23133414929	51315.0	33256.0	65210.0	4.1855099E7	6179.991213871326	-0.9811453162048147	-862.7451698327706	-0.0033177461785939845	0.006554935268461931	1.6672790705896505	1.5297914640840307	-0.37008723770214913	1.0898734302900175	7.780867531312434	10.948975646923385	0.8156257079416421	0.9573099415204684
ID114931	114931	3	1.0	20.30093248686424	19.850112431638756	0.0	88.0	88	1.5679832440819903	1		51417.40567200982	51765.0	34317.0	64745.0	4.1699516E7	6090.294170106804	-0.9810866639651151	-875.8729600840159	0.014119783842859427	4.7046629193525733E-4	1.705025196851516	1.4607388274083741	-0.7197394349685868	1.1672348025940762	7.723830017338243	11.047032229058619	0.7953372611279046	0.9491822429906545
ID114421	114421	3	1.0	19.916223581900198	19.864195932756473	0.0	83.0	83	1.5780823051220143	1		51328.79318734791	51801.0	33745.0	64606.0	4.2192268E7	5864.814370592868	-0.9811261251199825	-909.9144186181236	0.004643574079722719	-8.385764144170179E-4	1.6347599423240253	1.5379614953865315	-0.3456436985493221	1.0629394475920646	7.823645666793074	10.855520445010313	0.834291344204903	0.954756380510441
ID109812	109812	3	1.0	20.993844054395833	19.437842286498544	0.0	40.0	40	1.5485647457514042	1		51344.748737373804	51639.0	35809.0	64763.0	4.0665041E7	5619.609335707025	-0.9811139555825944	-949.2887842870506	0.0015466466331623039	-0.001491132345273105	1.6284205570141916	1.4978195025117358	-0.47685146836252207	1.0871941207091023	7.533704970757605	11.3388383757739	0.7363450012801205	0.9473998804542735
ID110324	110324	3	1.0	20.015669118586082	19.7745306961895	0.0	45.0	45	1.5942975385373688	1		51262.582338902124	51498.0	33342.0	65088.0	4.2958044E7	6199.079265064313	-0.9811325073573298	-860.0362599424468	-0.005915513364950694	-6.755146242716741E-4	1.632235833150802	1.570106202109481	2.9140517072838654	1.039570336680314	7.985251956386609	11.399457075419194	0.7722006319654657	0.9688581314878888
ID113913	113913	3	1.0	20.784336137412314	19.754156444651866	0.0	78.0	78	1.5631512349217649	1		51267.09316770185	51606.0	34379.0	64620.0	4.127001E7	5848.186528672357	-0.9811375259500461	-911.9661207230514	0.01263371540074776	-0.002033660883318034	1.6774578704327892	1.4889202834133515	-0.6260808630865442	1.1266270525828388	7.67629875569308	11.279515306154229	0.7581948968315766	0.9483264826776276
ID115961	115961	3	1.0	20.274733410085407	19.342948554797335	0.0	98.0	98	1.4903139357585489	1		51308.26330150069	51603.0	35023.0	65482.0	3.7608957E7	5766.993852358948	-0.9811160084007916	-924.4733270007923	-0.0021114852800116963	0.007238248040359246	1.6710687357910092	1.3489705903932214	-0.7594226365664745	1.2387732895673411	6.977589209509253	10.089236244037776	0.8613877257252371	0.9754152823920268
ID122107	122107	3	1.0	20.72978636198978	19.68339823125461	0.0	155.0	155	1.5397465261893322	1		51339.991048593314	51623.0	32875.0	65185.0	4.0147873E7	6189.6712775079895	-0.9810967545704017	-860.9811937114835	0.0020589648503403805	-0.019354639303038507	1.6200869970559397	1.4920347759716892	-0.7103339273508097	1.0858238850370336	7.448148699796321	10.756864238675316	0.8088850852437868	0.960171568627451
ID128251	128251	3	1.0	20.24580376216214	19.408624172428105	0.0	212.0	212	1.516978207056278	1		51329.65965834424	51710.0	33830.0	63620.0	3.9061871E7	5366.7861975854885	-0.9810838741589214	-992.1058923305266	1.9100969488155297E-4	0.002873790628361137	1.6968938983643524	1.3680030859693786	2.2960186451248137	1.2404167181844616	7.2295048962285895	10.567352202644118	0.8135533831089313	0.9524107701941137
ID112382	112382	3	1.0	21.204285910483357	19.00340391715895	0.0	64.0	64	1.573281313451211	1		51309.831295843534	51489.0	33290.0	65504.0	4.1971442E7	6266.699856206864	-0.9811596796228409	-852.7919592049227	0.0037247242691842877	0.0013774650539059043	1.6311922105551262	1.5293736098868702	-1.2042311772980552	1.0665753613178848	7.776114405147914	11.293447905404738	0.7661598682528507	0.9612220916568744
ID120062	120062	3	1.0	19.755771884802268	18.62060447080512	0.0	136.0	136	1.5771232759814058	1		51596.281021897805	51788.0	35596.0	64902.0	4.2412143E7	5931.818642245154	-0.9810922388083462	-902.6726048262627	-3.973065761853144E-4	-0.004250577616930893	1.6042192345877164	1.5577017137438316	2.72820348194847	1.0298629194751818	7.81413941446404	11.009251087680152	0.8101687095798875	0.9541497388276261
ID124161	124161	3	1.0	20.038803649292642	19.607429876312853	0.0	174.0	174	1.4887903566220475	1		51248.385245901605	51718.0	35097.0	64144.0	3.7513818E7	5481.593942921726	-0.9810683582303787	-968.9788799514312	-0.0010115932646136774	-0.017265613004299376	1.6626888433193807	1.377832262132656	-0.7600631945189167	1.2067425687549325	6.963329831015706	10.781564204632575	0.7527717003444104	0.957516339869281
ID116480	116480	3	1.0	20.0057581182117	18.532799814348618	0.0	103.0	103	1.550029571630633	1		51533.77959697733	51663.0	34473.0	65454.0	4.0917821E7	5969.953531710371	-0.9810514463179022	-893.8543470379617	0.007908084621128427	-0.004640273944299369	1.6820158822754907	1.4618714595384714	-0.7332851510288789	1.1505908206228481	7.547964349251151	10.51729124118098	0.8574956062266322	0.9624242424242425
ID135936	135936	3	1.0	20.067525650850342	19.89315262884986	0.0	282.0	282	1.5377800547277032	1		50911.39692701657	51218.0	33570.0	64778.0	3.9761801E7	5744.879125834771	-0.9810713317977999	-918.6384952084528	0.005496274194317417	-0.0014776349354456624	1.6712230208678165	1.4292149629819468	-0.6292605733037607	1.1693293620302845	7.4291361951382555	10.557626494274423	0.8375593613622798	0.9600737100737101
ID126213	126213	3	1.0	19.968472027886815	18.688593860962314	0.0	193.0	193	1.5451414182672738	1		51350.45431472079	51702.0	35489.0	63673.0	4.0464158E7	5754.341815295837	-0.981053280540587	-924.1387897836516	-0.02246487784959521	-0.007640847600205834	1.578195266868906	1.525185158228034	0.27686575979921246	1.0347565070082765	7.5004330876059955	12.241615747133856	0.6289537610327044	0.9420895522388057
ID134407	134407	3	1.0	20.783969646904684	19.85021869751685	0.0	268.0	268	1.5049623488715653	1		50961.10174029461	51341.0	36943.0	60735.0	3.8067943E7	5488.459957533873	-0.9812167316453988	-970.0901302059907	0.02659218370796214	0.01825032145614978	1.5475888540137195	1.4723711202076524	-0.5832968003500457	1.0510861241257292	7.115429868280213	12.950090662856717	0.533169611836987	0.9078229229836265
ID110861	110861	3	1.0	19.82932826295071	19.69505354543221	0.0	50.0	50	1.550517539397052	1		51319.9194968554	51685.0	33638.0	65220.0	4.0799336E7	5917.916928221427	-0.9811038181040987	-900.5088857707198	0.011456011905237377	4.039816384308511E-4	1.6868218132708668	1.4515587319705894	2.4658312051037576	1.1620761710281553	7.552717475415672	10.8745496564722	0.802584081953166	0.960701330108827
ID107788	107788	3	1.0	20.673181016572336	19.87812285071806	0.0	21.0	21	1.573281313451211	1		51450.34878048788	51691.0	32894.0	65205.0	4.2189286E7	5902.60710721003	-0.9811131233038566	-905.5936784830678	0.025399542905213783	-0.011453086747344698	1.7481743726385672	1.4669393673518876	-0.7969235906153096	1.1917154938682735	7.776114405147912	10.67654378076496	0.8572571872199708	0.9544924154025668
ID126735	126735	3	1.0	19.98963816301636	18.86299199325619	0.0	198.0	198	1.5436719539136767	1		51340.98091603049	51731.0	33937.0	64024.0	4.0354011E7	5817.277014272384	-0.9811141599443937	-916.9753242867387	0.0113152281575394	0.01277001942290996	1.593356074349675	1.5430075194008555	-1.1555297485229437	1.03263014231348	7.486173709112445	10.476319536298606	0.8571410440181924	0.9656652360515022
ID119054	119054	3	1.0	19.78413306265412	19.832109259007378	0.0	127.0	127	1.553929023255888	1		51479.11027568922	51917.0	32974.0	65156.0	4.108033E7	5932.300800983098	-0.9811032669471668	-901.0852023240438	0.001016499601097199	0.0058888323097495785	1.635262552891266	1.4937616953870319	-0.4136116283271706	1.0947278658578614	7.5859893585672795	11.301239965441832	0.746397025307032	0.9562612342720189
ID133389	133389	3	1.0	20.74491606326473	19.484774399463404	0.0	259.0	259	1.471412874187153	1		51206.74614305748	51551.0	37535.0	63672.0	3.651041E7	5352.402145935451	-0.9811570556583985	-996.3185254009826	0.013745203357966522	-0.040698290877023015	1.5451567832691662	1.3643778765000036	-0.5337521862586121	1.1324991484272005	6.801723541422165	12.786118848306597	0.5228190047827931	0.9316406249999999
ID131346	131346	3	0.9870355129241943	20.7747543242669	18.937474739769517	0.0	241.0	241	1.4579844659886294	1		51179.544807965874	51526.0	37240.0	62715.0	3.597922E7	5158.470319258444	-0.9812149052980969	-1036.4687836087933	-0.0059974727591598715	-0.011153019778643719	1.5706148531778783	1.353651723750885	-0.618257862222658	1.1602798752590526	6.678142261144753	11.46439814248361	0.6385031001003754	0.929232804232804
ID124688	124688	3	1.0	19.840273386556728	19.302756948739745	0.0	179.0	179	1.5199673295746674	1		51192.73498694519	51605.0	36458.0	65045.0	3.9213635E7	5305.0036576903185	-0.9811424010025259	-1004.1492973756768	5.263597408224443E-4	-0.009671223067099614	1.6733693159435667	1.406502970377393	-0.5702160674906858	1.189737491627599	7.2580236532156865	10.427992774925096	0.8387389276775243	0.960377358490566
ID121107	121107	3	1.0	21.105483007108557	19.012286967559508	0.0	146.0	146	1.584779259208496	1		51403.87605294829	51675.0	33062.0	65155.0	4.2716621E7	6363.948332489394	-0.9811118361561207	-839.1275734384708	-0.01298165906935977	-0.0063228490934961355	1.6256206937586295	1.5719585109634286	-0.02140311421296184	1.034137149562753	7.890189433096293	10.892450253032367	0.8356917675171543	0.9612044006948464
ID128794	128794	3	1.0	20.14106599446156	19.89785009867521	0.0	217.0	217	1.5470985329444211	1		51201.68050314463	51361.0	33191.0	65415.0	4.0705336E7	6240.844745068585	-0.9810806332978851	-850.8812234293841	-0.005929547763339463	2.9392739278480976E-4	1.6535445044464	1.4720113905854644	2.6417910227249237	1.123323171968618	7.519445592264063	10.992648604170391	0.7819716255506101	0.9558912386706951
ID108317	108317	3	1.0	19.82853849256575	19.600005457235483	0.0	26.0	26	1.5732813134512116	1		51360.85958485962	51545.0	32661.0	65119.0	4.2064544E7	6261.631151569331	-0.9811873592204882	-855.6122215542808	0.010999866070389008	0.003773760224310143	1.671697847456171	1.4991679746502553	2.8064848315061006	1.1150837502689888	7.7761144051479185	10.626961232034501	0.8652753127746867	0.9674748669426378
ID136476	136476	3	1.0	20.66123268973116	19.950637364588026	0.0	287.0	287	1.5742426831183485	1		50857.960927960936	51053.0	32608.0	64966.0	4.165267E7	5973.816896990137	-0.98110575941211	-884.1448398831118	3.356772999272143E-4	-0.01347320159300209	1.7050663185955597	1.4908127671889204	2.5715815486152347	1.1437159354428097	7.785620657476947	10.49591156939886	0.8881018557704641	0.9698046181172292
ID120609	120609	3	1.0	20.685657145490122	19.543599203945572	0.0	141.0	141	1.5475874248930892	1		51325.26641414141	51734.0	36163.0	65504.0	4.0649611E7	6001.666241328041	-0.9811680520658861	-891.1227304968392	0.024446481855862644	-2.9394957215147437E-4	1.6018966390771399	1.5219484940146566	-0.9206766345428614	1.0525301252814363	7.524198718428575	10.66512747052229	0.8312621763921314	0.9634814363968351
ID122657	122657	3	1.0	20.093423994291143	19.917449520179535	0.0	160.0	160	1.4397099903691022	1		50992.30232558132	51574.0	36326.0	62537.0	3.5082704E7	5239.965971410266	-0.981174067222497	-1014.3683908741909	-0.0050447119205511825	-0.021714593732012476	1.6423546994975595	1.272786381906085	2.6288096045314395	1.2903616214356572	6.511782845386698	11.672738047852201	0.6005709127985854	0.8989501312335956
ID129312	129312	3	0.9930348992347717	20.865810439584372	19.507550330015707	0.0	222.0	222	1.4595402030124014	1		51037.23971631203	51620.0	35306.0	62082.0	3.5981254E7	5310.944301693729	-0.9810934202829099	-997.339040982906	-0.001176165286185866	-5.548073107978281E-4	1.566106211258987	1.3661113246738517	2.4523102115064512	1.1463972100757474	6.692401639638301	11.241702225280209	0.6654688115801045	0.9220694171578255
ID127271	127271	3	1.0	21.11480097366001	19.41014350677494	0.0	203.0	203	1.5616987168119547	1		51340.021118012366	51603.0	33767.0	65468.0	4.1328717E7	5932.127882113845	-0.9811377309242097	-900.350427990978	-0.001541324156148494	0.01047416867891813	1.6695073425147062	1.4935013007912177	2.3754623351953255	1.1178479333297167	7.662039377199535	10.792203802456958	0.8266734076510102	0.9561091340450772
ID111405	111405	3	1.0	20.398793884505196	19.793289518485416	0.0	55.0	55	1.5708753152343273	1		51267.69618696183	51520.0	32308.0	65035.0	4.1680637E7	6052.666945866423	-0.9811322900780368	-880.9178273252762	0.0036924145878047734	0.0069100938415258654	1.6988337435764638	1.4782312612880302	2.4600122999892187	1.149234079988415	7.752348774325337	10.51567214512833	0.880986173596249	0.9656601539372414
ID117036	117036	3	1.0	20.82890175788961	18.775788807970617	0.0	108.0	108	1.543671953913677	1		51496.62563451772	51778.0	34077.0	65319.0	4.0579341E7	5838.93654902894	-0.981088957579705	-915.0986845253769	-0.0017233798299234	0.007660166651099524	1.657514958337539	1.4498026982374237	2.6737563279701626	1.143269329235377	7.486173709112447	10.636228073971292	0.8315617059002636	0.9644825474586646
ID132399	132399	3	1.0	19.657679159658066	19.41968390757374	0.0	250.0	250	1.5412197332169895	1		51240.18829516541	51704.0	36611.0	64019.0	4.0274788E7	5388.684872957516	-0.9810303783976385	-983.5166434415489	0.003776301099519545	0.0020814640618390893	1.7371380894598252	1.3868154817143756	-0.6645197506473352	1.2526093862987324	7.462408078289867	10.593885011996989	0.8355613620016071	0.9643734643734646
ID137008	137008	3	1.0	19.92462289246014	19.795071433679208	0.0	292.0	292	1.5529550783007569	1		50928.881462799516	51184.0	34335.0	65473.0	4.0386603E7	6063.568596737842	-0.9811256023737871	-873.207278858841	0.003706397409389943	0.001615403475975731	1.680322982501606	1.468559823306914	-0.711893406868763	1.14419784324335	7.576483106238248	10.990174393942464	0.7882579423992045	0.9539198084979054
ID118069	118069	3	1.0	19.532590366446907	19.59170870315528	0.0	118.0	118	1.3986659335375249	1		51017.348837209334	51678.0	38270.0	63251.0	3.290619E7	5317.450214473394	-0.9813438595572781	-1009.3548089212995	0.010771519745937421	-0.0015009881232477377	1.6137135528867932	1.2384985165895528	2.9168608914727723	1.3029596170453785	6.1457921307189824	10.096102687997437	0.7576702112023015	0.9362780593772625
ID123191	123191	3	0.9968163967132568	20.06881585244834	19.815937082849086	0.0	165.0	165	1.5254321749941007	1		51083.416883116886	51602.0	33925.0	64038.0	3.9334231E7	5744.258920670184	-0.9811312496083351	-924.8257134359218	0.004318364322877587	-0.005433556217193538	1.663321579995413	1.4245658621665862	-0.823970413214498	1.1675989325377412	7.31030804102536	10.547696475440837	0.8257152277278498	0.945298094652735
ID108856	108856	3	1.0	20.24658571021295	19.860796760287982	0.0	31.0	31	1.562183039576525	1		51320.24813895777	51597.0	32609.0	64854.0	4.136412E7	6203.510468047143	-0.981118659347374	-859.7455398220984	0.008037289880780705	-0.0034106538181501024	1.6387361431323433	1.502807632569212	-0.43114894327141357	1.0904497073459407	7.666792503364051	11.305168412122551	0.7538232024846947	0.9555687203791472
ID117560	117560	3	1.0	20.18189845549603	19.942103761852593	0.0	113.0	113	1.5885934145667933	1		51366.98800959238	51481.0	34221.0	65439.0	4.2840068E7	6111.853259557418	-0.9811358517524593	-874.2449306858233	0.009640791865274775	0.011428460148521979	1.6806800485217743	1.5257223528648387	-0.48461683703787256	1.1015634957212055	7.92821444241242	10.898919612512627	0.8387226158120222	0.972027972027972
ID134968	134968	3	1.0	21.032615806531194	19.88335911032412	0.0	273.0	273	1.593348269302548	1		50981.924910607886	51195.0	33521.0	64893.0	4.2773835E7	5951.417461599443	-0.9810282392935842	-885.9305551626901	0.012760315831031717	0.026974414078765406	1.6683193526106126	1.565816242826423	-0.7673907736356146	1.0654630517813273	7.975745704057579	10.96989689596574	0.8328677986167294	0.9550369948776323
ID106301	106301	3	1.0	20.656981829843293	19.904803393752445	0.0	7.0	7	1.541219733216989	1		48559.95414012737	48869.0	33319.0	61434.0	3.8119564E7	5551.761903449037	-0.981066139903888	-906.4347658974059	-0.0013996131733066328	3.2001575985175806E-4	1.7029952910629684	1.4270382792936078	-0.8540534959861623	1.1933774417781988	7.462408078289863	10.57834222907194	0.8380185503711745	0.9526699029126212
ID125245	125245	3	1.0	21.049447023001804	18.8589110403754	0.0	184.0	184	1.5742426831183483	1		51401.9621026895	51583.0	34351.0	65488.0	4.2046805E7	6255.903639750796	-0.9811115955969717	-853.5771453189591	-0.008956646232346616	6.609411537288431E-4	1.616522151071699	1.5534447025839064	-0.540506366283453	1.0406048882093282	7.785620657476945	10.890089667670953	0.82497386837337	0.9551020408163263
ID127805	127805	3	0.9913206100463867	20.773257293706227	19.646516992858302	0.0	208.0	208	1.4933564307983547	1		51459.40379403796	52049.0	37017.0	63070.0	3.797704E7	5349.404819563354	-0.9810794451911596	-997.6072367868273	-0.006731747876428357	0.0016467034516811274	1.5576184676972216	1.426293220195953	-1.035015313435736	1.092074508692698	7.006107966496346	13.180266292889307	0.5068020000211907	0.9270440251572325
ID121660	121660	3	0.9885722994804382	20.055365995464218	19.15321151532276	0.0	151.0	151	1.4533072626351768	1		51229.89942528733	51709.0	34358.0	64277.0	3.565601E7	5450.707191258231	-0.9810982698437135	-975.6894236838367	0.011492931989621204	-0.00399863676362099	1.6027217205410111	1.3277443720646362	-0.6322803896889027	1.2071011214672192	6.63536412566411	10.660516502791747	0.7336993441241328	0.9388029589778076
ID129852	129852	3	1.0	20.69622265480924	18.620754273074315	0.0	227.0	227	1.5094795046495386	1		51091.23537234033	51355.0	34260.0	65286.0	3.8420609E7	5809.407424366885	-0.981086021061228	-912.3652820049111	0.01175283105445452	0.004676457436918863	1.6002334580337887	1.4335393988958403	-0.5959321660903436	1.1162814633949663	7.158208003760853	11.35786119120665	0.6973022468978419	0.9394884591391138
ID106816	106816	3	1.0	20.73419945879235	19.97680461311338	0.0	12.0	12	1.5747231478580925	1		51488.2405372406	51747.0	32731.0	65184.0	4.2168869E7	5832.279198764412	-0.981191685300139	-921.093499761505	-0.00330075507996688	-0.003607422031562281	1.6851777573223752	1.4835716348786807	2.6743651080020383	1.1358924083636721	7.790373783641461	10.646018350625916	0.8637612937578619	0.9675324675324674
ID130368	130368	3	1.0	20.66365828209692	18.522603706718662	0.0	232.0	232	1.5387636045914352	1		51226.80281690136	51495.0	34981.0	64726.0	4.0008133E7	5714.5593494603645	-0.9811631123319771	-933.8487973344277	0.01617980790538689	-0.013243948395864895	1.6019125339385596	1.5239544482003213	-0.6043785505351906	1.0511551285737584	7.438642447467289	10.894744332652508	0.787534270726218	0.9439083232810611
ID119619	119619	3	1.0	20.07674624822128	18.468298846217515	0.0	132.0	132	1.5607296204004129	1		51633.950310559005	51858.0	33111.0	64997.0	4.156533E7	5960.7904182636075	-0.9811184393969807	-900.2125165027003	-0.013637294159543834	-0.00534349843648364	1.603362997027969	1.5281037039367165	-0.7817083508236898	1.0492501215050842	7.652533124870498	11.05763662965153	0.7864850172953252	0.9515366430260044
ID123715	123715	3	1.0	20.635595342231657	19.937312322560253	0.0	170.0	170	1.5895455233814069	1		51164.384248210044	51440.0	33735.0	64875.0	4.2875754E7	6163.833648795722	-0.981126195770261	-863.0029168766149	1.8715000211051982E-4	0.009156268343276852	1.70568045286413	1.501594271853729	-0.9103603664552739	1.1359129991608554	7.937720694741449	10.97724576571614	0.8277875725958533	0.9647602541883301
ID105796	105796	3	1.0	20.468136310163555	19.994555906439324	0.0	2.0	2	1.53728804381934	1		48462.57746478874	48850.0	32131.0	60846.0	3.7849273E7	5487.286168553094	-0.9811303365717704	-918.4202367928808	0.01947197499005672	0.03578127291333229	1.6334196993072438	1.4972719677885327	2.589251464022827	1.0909305286198612	7.424383068973738	10.393508761592795	0.8636660789062243	0.9726027397260272
ID135492	135492	3	1.0	20.091806162702536	20.000675993772102	0.0	278.0	278	1.5790407517971465	1		50852.490909090884	51244.0	32786.0	64005.0	4.1953305E7	5939.497636787566	-0.9810351411699468	-885.783248114555	-0.008109146932135453	0.009398304954006278	1.6495675804467895	1.5322352985172432	-0.3904015606410095	1.076575890167189	7.833151919122102	11.010602840455887	0.8119405251823976	0.9757252812314977
ID109385	109385	3	1.0	20.599990841255973	19.86449853932017	0.0	36.0	36	1.5583042426795208	1		51341.77459526777	51590.0	33110.0	64762.0	4.1227445E7	5872.79217497317	-0.9811204881457173	-908.631571499077	-0.010545623563402625	0.010023549794102976	1.671446766473046	1.4932019356892168	-0.5721309619491517	1.1193708811404377	7.628767494047919	10.607941301265598	0.8519263027966503	0.9610778443113769
ID115535	115535	3	1.0	19.96094803345142	19.928218617677388	0.0	94.0	94	1.6037593280649058	1		51333.520612485234	51530.0	33107.0	64778.0	4.3582159E7	6213.8610513081	-0.981153554440446	-860.155628824365	-0.006346900515093841	-0.010975596351739803	1.688398578074383	1.5394053207238403	-0.23907680697947764	1.0967862429372954	8.080314479676925	10.872468708936042	0.8589775129847406	0.9582863585118376
ID137548	137548	3	1.0	20.10101617684896	19.756361475012138	0.0	297.0	297	1.51298352413241	1		50847.1067193676	51345.0	33067.0	63822.0	3.8592954E7	5645.017054359084	-0.98097881960683	-929.0800817987345	-8.694986956023485E-4	-0.0038382871905047124	1.5837396502291903	1.4683948634102246	-0.780593353947846	1.078551614210286	7.191479886912468	11.072638770484483	0.7370990821369311	0.9557801642451047
ID112974	112974	3	1.0	20.609136556191796	19.913889051473305	0.0	69.0	69	1.5785616012014398	1		51300.12484848483	51713.0	34827.0	63479.0	4.2322603E7	5908.415664970898	-0.9810627273186111	-899.6150666483645	0.0027319780405242636	0.009621125982960284	1.679971378754977	1.5075760058673964	-0.7516166428193033	1.1143526908206474	7.828398792957587	10.50688343351337	0.8911175094419701	0.9780285035629452
ID107344	107344	3	1.0	20.759133792993893	19.945110255776026	0.0	17.0	17	1.555875084160285	1		51472.320000000036	51709.0	32028.0	65393.0	4.1177856E7	5911.763981614786	-0.9810798223561435	-902.9543323658384	0.005286641181562792	0.0030428273015746317	1.6603774614260884	1.4769427436766118	2.537472501096236	1.1241989363059839	7.60500186322534	10.547031334261709	0.859109885380833	0.9661835748792269
ID118611	118611	3	1.0	20.07755971140963	19.93939334588371	0.0	123.0	123	1.5422010894025255	1		51432.20356234096	51656.0	32822.0	65392.0	4.0425712E7	5936.755241007546	-0.9811077492049568	-899.8062113029499	0.0065155741690525	-1.1837106390116514E-4	1.6435110493255802	1.473280748999972	-0.5707002508606255	1.1155450517093612	7.471914330618899	10.917270535583949	0.787795694406868	0.9498489425981871
ID133968	133968	3	1.0	20.186305664311842	19.465146998842222	0.0	264.0	264	1.5084768612279504	1		51128.11318242347	51364.0	35193.0	65446.0	3.8397213E7	5713.314713004996	-0.9811780107390269	-933.0048460555116	0.0014682391344425455	0.0068371333206373505	1.655102818810046	1.3876032722055203	-0.7745460642422416	1.1927781174653398	7.148701751431825	10.809203739890465	0.7688641948518437	0.9561347743165927
ID125781	125781	3	1.0	19.793001029942488	19.170968178290188	0.0	189.0	189	1.4729544281711608	1		51365.61087866107	51807.0	38679.0	64917.0	3.6829143E7	5433.4271264641575	-0.9811407919558145	-983.6406935827799	0.008674325916922725	0.014893427011550872	1.7141639667802242	1.290865649390134	2.696026396683391	1.3279181823376247	6.815982919915711	11.501321834716665	0.647504580557092	0.9305645684620374
ID131927	131927	3	1.0	21.127295161120383	19.678631217344524	0.0	246.0	246	1.5602448464733907	1		51139.87905236909	51558.0	37243.0	63078.0	4.1014183E7	5291.241713482476	-0.9811561083188478	-1006.4671480068799	-0.00459005870119879	-0.002747704524590049	1.666668405915992	1.4696710968046707	-0.5094815423436393	1.134041765902336	7.647779998705991	11.92145366807551	0.6762181445223321	0.9420374707259952
ID113495	113495	3	1.0	20.04350817579974	19.804210063616217	0.0	74.0	74	1.5641188309506178	1		51232.71039603961	51449.0	33319.0	65048.0	4.139603E7	5948.62440465015	-0.9811101698945232	-894.6445177819944	5.189568843642947E-4	0.00305284902945396	1.6610316315289526	1.4821107009727752	-0.5691673505619789	1.1207203553950078	7.685805008022113	11.025975994624416	0.7944473867953034	0.9551092734790312
ID114007	114007	3	1.0	20.268616721316132	19.56396928400342	0.0	79.0	79	1.5114827961808877	1		51297.40921052632	51665.0	35226.0	64668.0	3.8986031E7	5723.13994796097	-0.9811031328109414	-930.7132849194219	-0.01460235279090479	-0.0038493153037881265	1.6315094859832255	1.434176716664992	-0.7860027922753875	1.1375930643868684	7.1772205084189205	10.477808831316288	0.8215333771256478	0.9673286354900702
ID132954	132954	3	1.0	20.54933460218742	18.569289103701777	0.0	255.0	255	1.5568472023958106	1		51339.20973782772	51544.0	34465.0	65442.0	4.1122707E7	6218.175133305191	-0.981130003002834	-858.5605929129484	0.0067099428921901455	0.002976569984732686	1.6958384602518475	1.4579334738835603	-0.5898474349512506	1.1631795898989612	7.61450811555437	10.765606267545898	0.8256095985477869	0.9610077984403115
ID111962	111962	3	1.0	20.83402814271975	19.924480787205724	0.0	60.0	60	1.5804773320049328	1		50936.75181598065	51182.0	32517.0	64735.0	4.2073757E7	5989.737376356659	-0.981069362471713	-881.4302178900864	0.0014808492360308232	-0.0035838127857154884	1.6885381570924303	1.5015209721525538	-0.6160178102494873	1.1245518300498807	7.84741129761565	10.726900002857299	0.8570138000586514	0.9610011641443537
ID114525	114525	3	1.0	19.845833657410488	19.698535914967007	0.0	84.0	84	1.547098532944421	1		51363.106734434565	51759.0	32222.0	65287.0	4.0422765E7	6186.680699712599	-0.9811555798210194	-864.527229704994	-2.837744832644499E-4	0.006469711451575785	1.6524882483520706	1.4484966484841029	-0.534656056664713	1.1408298735668125	7.519445592264059	10.602687626073035	0.8405503867075583	0.9681762545899635
ID130908	130908	3	1.0	20.95327900586658	19.221620493872237	0.0	237.0	237	1.5034536143079658	1		51251.94892473116	51683.0	33035.0	65224.0	3.813145E7	5833.476289301726	-0.9810880355402714	-911.5579431723152	7.290283283882649E-4	-2.6892353734758777E-4	1.6297688666060017	1.4060959518149914	-0.5426507389638393	1.1590737207530488	7.101170489786662	10.693416609226459	0.7803812561776643	0.9479695431472082
ID110431	110431	3	1.0	19.816173528966317	19.434499596072634	0.0	46.0	46	1.5636351077811868	1		51366.54758961682	51671.0	32978.0	65383.0	4.1555537E7	6476.60027936995	-0.9811005693662331	-823.4326545083368	0.011855138355288543	-3.102140528430018E-4	1.6587909308237019	1.5083609833729064	2.7915087694544365	1.0997307336300977	7.681051881857599	11.036109635416668	0.7924986848201716	0.9562130177514793
ID109918	109918	3	1.0	20.83602725719897	19.67871201287969	0.0	41.0	41	1.56024484647339	1		51371.43212951435	51614.0	32384.0	65493.0	4.125126E7	6005.790138137983	-0.9811311134870032	-889.5334667772006	-0.007368729621778021	-0.005762793265440979	1.6637575194379317	1.4861633557193275	-0.6758197855009742	1.1194984138420274	7.647779998705984	10.367213374035504	0.8941722259389341	0.9727932285368799
ID115041	115041	3	1.0	19.873934111575593	19.769550558415915	0.0	89.0	89	1.560729620400413	1		51384.33498759312	51835.0	33388.0	65028.0	4.1415774E7	5811.692953501634	-0.9810391493120081	-914.9273179829462	0.005092966381115185	-0.008479055112067486	1.6667450242225565	1.4784223418326723	-0.5814361678150538	1.127380841767067	7.652533124870502	10.822002848867896	0.821107075253709	0.9577632361689472
ID128352	128352	3	1.0	20.449438359312044	19.86002003848616	0.0	213.0	213	1.571838156461865	1		51274.10487804875	51434.0	33090.0	65368.0	4.2044766E7	6028.964631768188	-0.9811369388349166	-884.7137982373488	-0.004459138758854489	-0.023325062431101534	1.7139126413486665	1.4719341198875986	2.5236266387821717	1.1643949400938856	7.7618550266543656	10.417401536100158	0.8987865865086545	0.9778443113772451
ID116066	116066	3	0.9968411922454834	19.954862012371876	19.86799471778003	0.0	99.0	99	1.5655691037062718	1		51315.56913580242	51600.0	32383.0	65278.0	4.1565611E7	6102.270325511826	-0.9811642268958445	-876.0844224216082	-8.189046992857955E-4	0.0024524363112551264	1.6341337356479526	1.521855473886191	2.7352455113255214	1.0737772171460207	7.700064386515659	11.802460751471397	0.6946388850531343	0.9451575262543752
ID116580	116580	3	1.0	20.516086264788907	18.525960550484083	0.0	104.0	104	1.5529550783007566	1		51508.68757841907	51811.0	35733.0	65428.0	4.1052424E7	6073.730678775633	-0.9811214584083847	-881.4735453184146	0.0046478635091166875	3.8741837836584733E-4	1.6266995968515212	1.4893468995775916	-0.43287737003936944	1.0922234419079166	7.576483106238246	11.31197356330482	0.7440476686743215	0.9544910179640717
ID120167	120167	3	1.0	19.776356256469306	19.51764376471316	0.0	137.0	137	1.5387636045914355	1		51370.9514687101	51820.0	37060.0	65193.0	4.0223455E7	5656.03332826367	-0.9811702477354017	-946.532236828798	9.479888203553312E-4	7.224133470970333E-4	1.6523702828006537	1.4546872136318088	2.5711346924022616	1.1358938659227673	7.4386424474672905	10.736120386519016	0.8109774952747176	0.9583588487446416
ID122216	122216	3	1.0	20.891392873015796	19.684675766834495	0.0	156.0	156	1.583346582170845	1		51225.538740920136	51421.0	32215.0	65421.0	4.2312295E7	6154.42578068925	-0.9811455213612724	-866.2592587696665	-0.012000998261478421	0.009203226940145961	1.654103670073868	1.5824909579202124	2.333969080687284	1.0452531572425365	7.875930054602747	10.658899548912753	0.8711380346568031	0.9724178403755865
ID126833	126833	3	1.0	19.654008913192165	19.787512647018513	0.0	199.0	199	1.4265134700231528	1		50956.55539143278	51799.0	38552.0	61226.0	3.4497588E7	5475.595605004592	-0.9811729299989596	-969.9771694510054	0.021730184645738553	-0.013819959610456354	1.56826457240447	1.3452146630672899	1.9570852333262303	1.1658099004277822	6.392954691273807	11.358823979341974	0.6226510879733822	0.9137228260869564
ID134515	134515	3	1.0	20.924030868064126	19.935072808902827	0.0	269.0	269	1.5466094864542679	1		51047.96460176986	51338.0	35208.0	62984.0	4.037894E7	5594.134087924787	-0.9810998961201688	-947.3808302270538	0.022781129386695496	0.0073844518614466954	1.663668047824374	1.4648112977525245	2.655737936976476	1.13575588226071	7.5146924660995404	10.961530460689396	0.7859206247090887	0.9472738166566804
ID126323	126323	3	1.0	20.395677745297146	19.171220613636834	0.0	194.0	194	1.4647140590210515	1		51244.9296765119	51678.0	34351.0	64909.0	3.6435145E7	5621.856537429786	-0.9810531279652097	-943.96554611536	0.00289281863403388	-0.0061761750279748714	1.6609164542955097	1.3116719599513258	2.5621235583104403	1.2662590228406985	6.73993290128346	10.491984973862305	0.769396341900469	0.948494983277592
ID124276	124276	3	1.0	20.07272492365023	19.007231173248105	0.0	175.0	175	1.500935686541387	1		51175.470509383376	51589.0	32859.0	65030.0	3.8176901E7	5961.5885939536865	-0.9810152235106407	-887.1562081668138	-0.004047931360195372	0.007596621867548271	1.5826958048377542	1.4362963460276545	-0.5212675227412259	1.1019284489687624	7.077404858964084	10.192576418647265	0.8560831546259294	0.9763934426229501
ID112503	112503	3	1.0	20.995670926788595	19.701636084414197	0.0	65.0	65	1.5699118834876236	1		51263.37100737104	51563.0	32529.0	65245.0	4.1728384E7	6395.253093724042	-0.9810862412711592	-831.5890480761058	-9.852605014824353E-5	-0.0016631478928766168	1.6367243987365705	1.5151889847338462	-0.9413260356896566	1.0802113896202017	7.742842521996302	10.77355197864331	0.8382864915252682	0.9621972829297105
ID136058	136058	3	1.0	20.126081789242217	19.885057702499605	0.0	283.0	283	1.5254321749941009	1		50854.2209302326	51010.0	32633.0	65459.0	3.9361167E7	5913.381332010996	-0.9810608438446534	-890.956360892675	0.008574234761561272	-0.013995093672976766	1.6487646423055988	1.438311057309255	2.5137609914813432	1.146319938185036	7.310308041025363	10.927392886765931	0.7693295701253566	0.9511440940012368
ID131451	131451	3	1.0	21.19605569529017	19.24735629582564	0.0	242.0	242	1.5308775124222445	1		51197.56735751295	51541.0	34855.0	65383.0	3.9524522E7	5847.840195436136	-0.9811570022939914	-911.7427908230577	-0.005627385090689607	-0.002684242430884333	1.5970937349988423	1.4915389979979619	-0.7858375611636683	1.070769009152669	7.362592428835035	11.479166103678514	0.7021339027189999	0.9450884685784013
ID121211	121211	3	1.0	20.999624515825936	19.389870457627254	0.0	147.0	147	1.5333462731171783	1		51371.19974391806	51706.0	34287.0	64518.0	4.0120907E7	6030.688273944121	-0.9812203141886527	-890.1455652211578	-9.653132832786839E-4	-9.204725795755079E-4	1.5702772654379247	1.5022792039845938	2.6884129369162846	1.0452632648265217	7.386358059657615	10.826281130827171	0.7919205626142256	0.9516227801592158
ID124794	124794	3	0.9924217462539673	20.361229346102387	18.758127297870526	0.0	180.0	180	1.4574655179508382	1		51363.0866477272	51802.0	37128.0	64659.0	3.6159613E7	5272.231648397023	-0.9811171204670115	-1012.3699794477209	-0.020529760464283734	0.014683957773651921	1.5220191149064337	1.396083170290354	-0.870911905988135	1.0902066204192462	6.673389134980239	11.499508660679158	0.634158392974284	0.9170476812540819
ID107900	107900	3	1.0	20.579214035346663	19.948636673995775	0.0	22.0	22	1.554902358160758	1		51241.32456140347	51513.0	32834.0	65339.0	4.0890577E7	6014.029435108129	-0.9811293955842925	-885.9827595077091	0.00232709607310796	-8.324465451859301E-4	1.6740133784984066	1.4621041120706268	-0.6206483402655304	1.1449344575932248	7.595495610896309	10.653841533203664	0.8409177423393832	0.958608278344331
ID133500	133500	3	1.0	20.280888848045226	19.91093895946616	0.0	260.0	260	1.5534421271063026	1		51212.471910112334	51469.0	34471.0	65421.0	4.102119E7	5954.994860788922	-0.9811309425474017	-894.3368159311648	-0.003484570950909003	0.007434638450433884	1.6464711413961386	1.4938628030700776	-0.5559906888115332	1.1021568634096996	7.581236232402764	10.834642135023882	0.8115602196168886	0.9637462235649543
ID120711	120711	3	1.0	20.397312214017283	19.780495925586006	0.0	142.0	142	1.5636351077811865	1		51250.92307692303	51615.0	37987.0	64664.0	4.1308244E7	5348.740860156389	-0.9811460174728496	-997.2652248527911	6.247064288207494E-4	-6.522018744287781E-4	1.674911316040411	1.4778536114922145	-0.770138826442019	1.1333404763610002	7.681051881857597	11.967386390330542	0.6739566082597251	0.9500293944738389
ID119176	119176	3	1.0	19.96259250752944	19.73170117489741	0.0	128.0	128	1.560729620400413	1		51452.00372670809	51588.0	33080.0	65495.0	4.1418863E7	6277.559180320318	-0.9810652361388618	-849.3358699073567	-0.006737807434122717	-1.992467203061275E-4	1.6447507580362857	1.4896936184879652	-0.454255606959327	1.1040865971525762	7.652533124870502	11.545002690971849	0.721484499760349	0.947616244849912
ID122763	122763	3	1.0	20.667730371996754	19.626614451701016	0.0	161.0	161	1.5568472023958109	1		51223.151629072694	51483.0	35189.0	64736.0	4.0876075E7	5658.890272837613	-0.9810887190219725	-939.1876074503315	-0.001177316360235683	-0.010461068734697297	1.6712662797581919	1.4409909840790143	-0.6679367426885523	1.159803425714252	7.614508115554374	11.547628083919502	0.7175730868886706	0.9530041641879832
ID136584	136584	3	1.0	20.433750922856273	19.899247064712057	0.0	288.0	288	1.547098532944421	1		50908.386075949355	51121.0	33014.0	65028.0	4.0217625E7	5766.596669822166	-0.981122775537381	-917.6666850887998	0.004998907765156065	0.016557298273019997	1.6693770528773686	1.4494810521937211	-0.7311990218023486	1.151706709343213	7.519445592264059	10.499654408953782	0.8571279868974385	0.9741379310344831
ID110986	110986	3	1.0	19.850195106808048	18.74726503539341	0.0	51.0	51	1.5412197332169895	1		51436.33503184715	51702.0	34922.0	65504.0	4.0377523E7	6104.0210250784885	-0.9810565648922055	-872.80917901244	0.0044618435421255225	-0.010937169602556696	1.6071343147995014	1.4884365279078515	-0.7368311345516825	1.079746623162018	7.462408078289867	10.288832100860134	0.8858428785379082	0.9727385377942998
ID129418	129418	3	1.0	21.053358698828127	19.78882078350557	0.0	223.0	223	1.5244400238810134	1		51074.936280884336	51643.0	32768.0	63355.0	3.9276626E7	5918.813642507826	-0.9810964798961359	-895.719846491779	-0.009251226509387183	-0.008856861197433263	1.5950139279429396	1.470219411159778	2.7456409981083096	1.0848815597426495	7.300801788696331	11.473514360854525	0.6969273284207206	0.9429097605893187
ID127375	127375	3	1.0	20.722927749656392	19.974859202046982	0.0	204.0	204	1.583824285178296	1		51343.480676328436	51555.0	32981.0	65347.0	4.2512402E7	6043.384854652224	-0.9811000387438022	-882.0382720732784	0.010145559632567719	-0.017623666585343572	1.7022014644143486	1.502258587136829	-0.7374942819925618	1.1330948473116023	7.880683180767261	10.926993160805532	0.8294159635642057	0.9724340175953078
ID128910	128910	3	1.0	20.14175971374236	19.936440189249453	0.0	218.0	218	1.5154814349038879	1		51187.98546895642	51677.0	34968.0	65469.0	3.8749305E7	5963.586575629357	-0.9810762395927674	-889.9914247678256	0.004950470965072737	-0.013951873257796777	1.6608992301094478	1.4030919245182893	-0.7788688489372804	1.1837422773847617	7.215245517735043	11.353575990242417	0.7033891025204675	0.9452054794520542
ID108433	108433	3	1.0	19.83941089857208	19.723819352656168	0.0	27.0	27	1.5587896201224338	1		51329.40846824409	51717.0	32837.0	64366.0	4.1217515E7	6061.158002946824	-0.9810901247300458	-878.7409993358119	1.0162192701351444E-4	0.004089104825816423	1.6510511247256827	1.494343800801737	-0.506614231438862	1.1048669816409518	7.633520620212441	10.681879450282933	0.8406968151983295	0.9680530440024111
ID117141	117141	3	1.0	20.776019636215096	19.737370045173574	0.0	109.0	109	1.5024469495721964	1		51369.559731543646	51876.0	34574.0	63754.0	3.8270322E7	5619.516234917853	-0.9811530200192644	-951.76972186806	-0.0033036934071739594	0.02506472881652357	1.5895227115585007	1.4280131087840267	2.1033778714719333	1.1131009244810097	7.091664237457634	10.851034741357001	0.7568602927588209	0.9479034307496821
ID137113	137113	3	1.0	20.259713524957125	19.69394558700924	0.0	293.0	293	1.5328528390663916	1		50948.88273195865	51112.0	33439.0	65356.0	3.9536333E7	5718.4665795184255	-0.981098797642221	-924.9289753117887	0.010707666385093857	0.017576983699529418	1.6552051483747865	1.4536784149859687	2.5593871609957417	1.1386322664705473	7.381604933493101	10.541430214698202	0.8347599143480959	0.9651957737725296
ID132510	132510	3	1.0	20.146536095667933	18.903962913561397	0.0	251.0	251	1.4923429549905454	1		51351.35190217396	51703.0	36542.0	65294.0	3.7794595E7	5568.6118308115965	-0.9810400376453265	-954.2983934236554	0.0014285554324776615	0.008077485013268422	1.5661508961637567	1.4359259101379727	2.071474036070521	1.0906906025626846	6.9966017141673165	10.6526616534421	0.7747841890562128	0.9589576547231274
ID111516	111516	3	1.0	20.258810728178787	19.911154339790784	0.0	56.0	56	1.5708753152343273	1		51162.36430317845	51374.0	33982.0	64995.0	4.1850814E7	6314.939914338912	-0.9810951471999708	-840.9093980503291	-0.0041719770417789175	0.004473494536968526	1.6530322991050435	1.5011857135224398	-0.6990794812854397	1.1011510995706888	7.752348774325336	11.62453247155638	0.7209284712944427	0.9560375146541622
ID108959	108959	3	1.0	20.546299391921693	19.961116507736776	0.0	32.0	32	1.555875084160285	1		51371.02746566788	51584.0	32457.0	65341.0	4.1148193E7	6290.16667102269	-0.9811183655038368	-848.7267951000593	0.011312755924746934	-0.010466895422277437	1.6583164546315639	1.5015169519316933	-0.4576999043843072	1.104427394241636	7.6050018632253416	11.144497368829107	0.7694638422349215	0.9518143961927421
ID118175	118175	3	1.0	20.106177297643008	20.05241451294522	0.0	119.0	119	1.5862106422423103	1		51324.60817307692	51596.0	32955.0	64203.0	4.2702074E7	6085.435145102771	-0.9811328329507158	-877.1727155474479	0.0062210404118949025	-0.0011014459441396549	1.611023830032991	1.5936425486606265	-0.7252088454817561	1.0109066373679423	7.904448811589845	11.049567199887731	0.8135624966396847	0.9596076168493941
ID106405	106405	3	1.0	20.126984135303	19.817623345711898	0.0	8.0	8	1.5670180342373197	1		48557.174289246	48677.0	32721.0	61775.0	3.9282754E7	5839.721430782478	-0.9811822669530665	-867.108928246335	0.012023286013503975	-0.007115080350477751	1.694223612975681	1.4869805134345682	2.4334574971058442	1.1393717655804587	7.714323765009211	10.430328323818953	0.8910698873069722	0.9683770883054892
ID106917	106917	3	1.0	20.297914890586764	19.92528696770196	0.0	13.0	13	1.5382719082681005	1		51460.62179487178	51592.0	33421.0	65349.0	4.0139285E7	6064.536153250429	-0.9811600020177463	-883.8252793948716	1.4771947498765672E-4	0.012409508669199492	1.642621611111388	1.451275977641074	-0.6646100951851647	1.1318464829696486	7.433889321302774	11.195060701966463	0.7453719570475262	0.9542403904820014
ID123303	123303	3	1.0	19.821226538132738	18.878831600682894	0.0	166.0	166	1.5288996336732967	1		51270.809032258076	51515.0	35633.0	65044.0	3.9734877E7	5546.488999061855	-0.9810232091020451	-955.7372654791226	0.0022801493735955273	0.0026053504082943772	1.690541119265786	1.3993030627686205	2.438179290559433	1.2081307932828578	7.34357992417697	10.894360913943368	0.7775246608818478	0.9525277435265103
ID135076	135076	3	0.9957683086395264	20.957354189820755	19.709448400743895	0.0	274.0	274	1.3310463604729172	1		50542.63527397263	51498.0	37479.0	60920.0	2.9516899E7	5167.97975386771	-0.9813220070582578	-1027.6575225344488	0.016136598890391103	0.003179172825993614	1.5546130905546631	1.173545180268016	-0.16446737531771305	1.3247151594109214	5.56591073864805	10.455462846868727	0.6398225981011543	0.9049459041731074
ID137636	137636	3	1.0	20.926204834691237	19.611334693369468	0.0	298.0	298	1.51598052315549	1		50960.06036745409	51221.0	33631.0	65477.0	3.8831566E7	5707.216360685669	-0.9811066897227907	-927.350205609617	-0.0018619215744747225	-0.007688900221479099	1.6558442988703523	1.415180418352953	-0.6363428943017333	1.1700587977308887	7.2199986438995625	10.991670100017496	0.7509648500251477	0.9505632040050064
ID117670	117670	3	1.0	20.484154349799702	20.018267789661127	0.0	114.0	114	1.5703936732437835	1		51243.1009852216	51406.0	33901.0	65292.0	4.1609398E7	6300.343268956238	-0.9812177612043052	-849.8048976025115	0.011656517780141384	0.03776526942586283	1.6592299495207081	1.5367640159468405	-0.9904445297531677	1.0796907868111507	7.747595648160822	10.57728163256084	0.8702192265822292	0.9766327142001198
ID130473	130473	3	0.9968287944793701	20.62887430852635	19.095719980144302	0.0	233.0	233	1.4744943704925986	1		51268.51743375175	51810.0	33720.0	64484.0	3.6759527E7	5532.56879948135	-0.9811796780804107	-966.2186770986945	-0.009133384879452464	-0.02371455992142685	1.5934641939282983	1.4139857167469283	-0.41143639372489205	1.126930898279712	6.83024229840926	10.406969695392348	0.792496575891233	0.9605614973262032
ID125355	125355	3	1.0	20.819571785986522	18.49740984738634	0.0	185.0	185	1.553929023255888	1		51415.242767295604	51677.0	34846.0	65443.0	4.0875118E7	6521.0092506865	-0.9811790582020318	-822.0798222863452	0.002672598473087235	0.002374591814807321	1.6260332283103887	1.510286086422601	3.055898496691822	1.0766392161911236	7.58598935856728	10.750347524028243	0.8248540014289886	0.957408518296341
ID105898	105898	3	1.0	20.01876941713585	19.81633108265178	0.0	3.0	3	1.566052229501974	1		48523.884093711415	48824.0	31652.0	61590.0	3.935287E7	5750.729413864595	-0.9810936365357534	-875.7196101375197	-2.8904189904821015E-4	-0.002915245864413818	1.6825047443324603	1.4846384890981732	-0.6437011085359314	1.1332757143824816	7.704817512680174	10.471303148050154	0.8830204376135669	0.9660309892729437
ID129965	129965	3	1.0	20.123835617736827	18.577253721845224	0.0	228.0	228	1.4465246033159527	1		51057.65895953763	51703.0	36035.0	62760.0	3.53319E7	5845.6719789063	-0.9811658186408726	-910.0224657544177	0.020546096666368398	-0.007911515007277757	1.5503584463218107	1.3973652818659255	2.23442355762816	1.109486879659405	6.5735734855254	11.582002194259777	0.6158062615437562	0.8998048145738445
ID127916	127916	3	1.0	20.578035176055433	19.547940474565497	0.0	209.0	209	1.4559075639855619	1		51240.035663338094	51978.0	33475.0	64036.0	3.5919265E7	5701.544506298073	-0.9811263462802973	-934.3634801666813	-0.027714524110498507	-0.006454853688452124	1.564878924515527	1.3745142391710066	-1.0313592081661334	1.1384959718273508	6.659129756486692	10.97950319955019	0.6941638005754843	0.9408999328408332
ID119728	119728	3	1.0	19.637666412706263	18.681528588723584	0.0	133.0	133	1.5999813267559235	1		51661.65680473376	51716.0	33823.0	65414.0	4.36541E7	6099.750337179078	-0.9810802639988975	-878.3664378097849	0.006278997611203489	0.01130458706084979	1.6488048472489272	1.572599501231865	-0.03999484590307077	1.0484582030945375	8.042289470360801	10.95247396797816	0.8424906808137671	0.9707401032702242
ID123824	123824	3	1.0	20.934153434539404	19.489973642959868	0.0	171.0	171	1.5602448464733905	1		51208.54296388533	51500.0	33095.0	64870.0	4.112046E7	6170.678498451891	-0.9811539649671772	-864.0853941760114	0.002470427055892298	0.004564684916377347	1.6532520947798057	1.5097482191645875	-0.8424754302351335	1.0950515283234614	7.647779998705988	10.349305612693074	0.8972693373816484	0.969277108433735
ID107443	107443	3	1.0	20.778071972841207	19.918128201237437	0.0	18.0	18	1.5761636633121046	1		51482.66262135923	51784.0	32524.0	65424.0	4.2421714E7	5945.983919675207	-0.9810787012521834	-897.8838704105461	0.0103175085821626	-5.630526146191115E-4	1.696034310220147	1.4771108312251378	-0.5524760696593415	1.1482105975849022	7.8046331621350085	10.984235738247353	0.81287294493496	0.960233918128655
ID121778	121778	3	0.9924258589744568	19.91838322618832	19.040644323661635	0.0	152.0	152	1.4349732237685144	1		51167.46345029237	51808.0	35850.0	61222.0	3.4998545E7	5090.609397239725	-0.9811340671087939	-1045.4521959166643	-0.035372618905857814	0.030938807754892075	1.6255507577065462	1.2297431063029294	-1.0804428031314974	1.3218620615760666	6.4690047099060575	12.55034093272334	0.5161028817070495	0.9379738111647143
ID115637	115637	3	1.0	21.30313097185708	19.164211104340314	0.0	95.0	95	1.5909726182581536	1		51390.433174224294	51578.0	35553.0	65485.0	4.3065183E7	6138.941347422542	-0.9811192006463683	-870.001873779896	-6.616182303048312E-4	-0.006640492287199963	1.663925189396004	1.5621057803151435	-0.1986286545010981	1.065180866983489	7.951980073235001	10.818398974642434	0.8538059154046128	0.9659353348729798
ID114104	114104	3	1.0	21.250045324649555	19.533489734624656	0.0	80.0	80	1.5461202852759839	1		51272.25537294564	51545.0	35226.0	65430.0	4.0556354E7	5878.2722881979325	-0.9811083419090473	-905.9612233197474	-0.005826420462102725	-0.00910586899716517	1.6372709013624902	1.4833634992273765	-0.7930889147011119	1.1037556891586437	7.509939339935026	10.846618564683295	0.8021536376644635	0.9444112372982668
ID109500	109500	3	1.0	20.700625279508923	19.95644949640995	0.0	37.0	37	1.5857336581262054	1		51325.94831730775	51704.0	33385.0	64461.0	4.2703189E7	5753.923024704188	-0.9810855883303855	-925.3733528109831	0.0022489430729411846	-1.7469544636284235E-4	1.666726899945392	1.5387008779390878	-0.6167274865997855	1.083203970207504	7.899695685425325	10.764707934583413	0.8566742702766841	0.9601386481802426
ID134076	134076	3	1.0	20.193569818057927	20.04211649582	0.0	265.0	265	1.5431818215139865	1		51050.89226869455	51345.0	34471.0	65478.0	4.0279154E7	5949.821601199064	-0.9810725393208871	-889.4840315480099	0.011964891574349767	0.00469984145589945	1.6651548857646103	1.4638101473942464	-0.8918889650011195	1.1375483963742028	7.481420582947933	10.754427008045374	0.8128667918057026	0.96328029375765
ID112062	112062	3	1.0	21.062421511585864	19.760795348430644	0.0	61.0	61	1.5650858287746445	1		51223.89913899128	51332.0	32392.0	65461.0	4.164503E7	5892.658400859785	-0.9811162362072385	-903.2818150326711	0.0015970918774417787	-0.013785596702255895	1.6383161785813363	1.502374325380199	-0.7401810951190226	1.090484675426502	7.695311260351145	10.734317267278257	0.8392419811404992	0.9659904534606206
ID113598	113598	3	0.9968340992927551	20.408261428583486	18.527993341107763	0.0	75.0	75	1.4842102352883857	1		51324.25412087912	51736.0	34185.0	64220.0	3.7364057E7	5446.403862078976	-0.9812024870756981	-983.7869300563395	-0.005959896798613489	-0.014599652576875108	1.629245772944133	1.3848885071058932	-1.0208400360603311	1.1764454427807274	6.920551695535062	11.347117999046974	0.6754285885644126	0.9411764705882351
ID114622	114622	3	1.0	20.175422185078457	19.991037640858206	0.0	85.0	85	1.5756836378210535	1		51314.80703883495	51548.0	32980.0	65201.0	4.2283401E7	6152.424928118593	-0.9809734770108003	-860.0510052681735	-0.004505678212431023	-0.003071847814579809	1.6858438223124648	1.4872484564289732	2.652655789308403	1.1335320705999172	7.799880035970494	11.763771526645952	0.7082794231637979	0.9425617461229183
ID135613	135613	3	1.0	20.528372215473688	19.92718292736418	0.0	279.0	279	1.5578187140051158	1		50967.703611457044	51141.0	32833.0	65404.0	4.0927066E7	5879.115090827561	-0.9811114056009931	-900.5996703288614	0.014314586251745885	-0.006290937847371578	1.7055677299399326	1.4549771746067373	-0.5855358720697801	1.1722298876619333	7.624014367883411	10.616106704605034	0.8500863055760046	0.9727107337780478
ID113088	113088	3	1.0	20.76793148820919	19.849232787577783	0.0	70.0	70	1.5699118834876233	1		51265.3757649939	51549.0	33125.0	64850.0	4.1883812E7	5987.172105275278	-0.9810628761409732	-887.1871046782193	0.00904569083660466	0.017031414249141327	1.6484294936362742	1.513869251316933	-0.8034580772324048	1.088884982770002	7.742842521996301	11.46698231462371	0.7399664086827283	0.9576719576719575
ID118723	118723	3	1.0	19.66322074805153	18.869513960260907	0.0	124.0	124	1.5914480321693352	1		51542.508353222016	51719.0	34594.0	64852.0	4.3192622E7	5762.976857267193	-0.9811076523793121	-928.9223349664009	-0.002749044657684557	-0.00886041668079021	1.6736415640014475	1.5395137920076256	-1.0234587079386266	1.0871234624140071	7.956733199399517	10.462283892960201	0.9134644685061097	0.9721254355400699
ID115138	115138	3	1.0	20.735110807767427	20.05426426767083	0.0	90.0	90	1.5804773320049332	1		51363.36727272727	51624.0	33107.0	65258.0	4.2374778E7	6137.374472221584	-0.9810781353502159	-867.8417232167021	5.073016978317678E-4	-0.0034773541417193786	1.674070960073727	1.528162350584519	-0.6351152201083546	1.095479782912724	7.847411297615654	11.19483265730877	0.7868665204038673	0.9483055715106266
ID110021	110021	3	1.0	19.75999239592298	19.693689179904485	0.0	42.0	42	1.5660522295019743	1		51087.71940667485	51296.0	32352.0	65263.0	4.1329965E7	6112.68262228004	-0.981221211969164	-873.4016995069317	-0.007679825948460337	-0.005500915922187159	1.7008333256360084	1.475383098807822	-0.5557028548376302	1.1528079229119275	7.704817512680177	11.31727747548724	0.7559416826639261	0.9479532163742693
ID125893	125893	3	1.0	20.395637744367225	19.93473604856254	0.0	190.0	190	1.549053174953189	1		51302.19395465992	51620.0	35701.0	65418.0	4.0733942E7	5910.823970928042	-0.9811272006479106	-902.4162383374238	-0.005777758401515362	0.008995050179497983	1.6672690421764822	1.4655211588339885	2.2914601197994178	1.1376628935900253	7.53845809692212	11.01803183143389	0.7803408523772976	0.9647201946472019
ID110532	110532	3	1.0	19.978122526060226	19.871626450022323	0.0	47.0	47	1.5804773320049328	1		51213.24727272722	51481.0	31979.0	64257.0	4.2250929E7	6332.363392172745	-0.9811435820627519	-841.6273730890849	0.013152946311826752	0.021563672738910546	1.59756766377719	1.5884529548602866	-0.03602802311355479	1.0057381044172662	7.8474112976156505	11.13285326718578	0.7956522758460941	0.9576566125290021
ID133066	133066	3	1.0	19.91885164640847	18.571153068616987	0.0	256.0	256	1.5742426831183474	1		51317.860975609714	51530.0	35760.0	65215.0	4.2080646E7	5911.9105232042075	-0.9810843925033299	-900.4441113523737	-0.009105709102708071	0.005463197801290247	1.6435460705624962	1.5168351743131632	2.6234987442110063	1.0835363646592049	7.785620657476938	10.809244469086163	0.8373604124726801	0.9663716814159286
ID131019	131019	3	1.0	20.648648700776757	18.516893085970267	0.0	238.0	238	1.526919192902023	1		51243.23376623376	51590.0	35079.0	65489.0	3.945729E7	6222.882249419941	-0.9811181058373557	-855.75741796281	1.8493086232256357E-4	-0.005284636167425411	1.5961399474617108	1.4722113370386805	-0.47038813071197094	1.0841785464526512	7.324567419518908	10.33622788283202	0.8615246213475439	0.9740834386852081
ID120273	120273	3	1.0	20.039364601351632	19.897751473464208	0.0	138.0	138	1.5343326651607296	1		51343.35438144325	51781.0	34413.0	65173.0	3.9842443E7	5654.524622960897	-0.9810319019821834	-939.2419466563991	0.006766589341019596	-0.010415115835219025	1.679555547372408	1.4184459973952157	-0.5814034399125305	1.1840814175912828	7.395864311986643	10.554740496417116	0.834264336904225	0.9622758194186765
ID116176	116176	3	1.0	19.653324534671626	19.446603849201654	0.0	100.0	100	1.573281313451211	1		51307.9106487148	51628.0	35682.0	64054.0	4.1918563E7	5776.722496754242	-0.9811079682107195	-922.5097296326126	0.013260401066586533	0.01308046290245722	1.6731938694032724	1.5043478186718076	2.3431008106652293	1.1122387047967002	7.776114405147911	11.05599854215142	0.7994228543656833	0.9623529411764705
ID116690	116690	3	1.0	19.612742347716246	19.09333643399765	0.0	105.0	105	1.5756836378210535	1		51405.61997563948	51684.0	35696.0	64995.0	4.2204014E7	5426.849952245396	-0.9810676700178665	-981.7200977217813	0.009194415672738468	-0.0013687144069807508	1.7677270351191725	1.4219364618295138	2.511320704893454	1.243182858427269	7.799880035970494	10.71379183987563	0.8539085831590735	0.9692852923803896
ID126421	126421	3	1.0	20.18020158711891	19.190365551409695	0.0	195.0	195	1.4323349181285714	1		51251.74226804124	51683.0	36353.0	64794.0	3.4799933E7	5417.779811998028	-0.9810153859226312	-977.6678281989788	0.01833165500272315	0.016220976301892915	1.6694048448603906	1.2869618608621298	2.699504491611756	1.2971673020225043	6.445239079083477	10.100577261463187	0.793883006415419	0.9542575650950035
ID128471	128471	3	1.0	20.683175610612036	19.747662675498894	0.0	214.0	214	1.516978207056278	1		51283.06964520366	51655.0	33743.0	65312.0	3.9026416E7	5656.885427385303	-0.98102855412105	-937.5789381237889	0.005107296746781601	0.010684597050059991	1.6529163985322204	1.3952887945162127	2.2966253091218127	1.1846410614265233	7.2295048962285895	10.483899343384843	0.8265568606527374	0.9681731381285805
ID132052	132052	3	1.0	20.711480954422516	19.717565365041995	0.0	247.0	247	1.4501807464373146	1		51116.87161198285	51740.0	37671.0	63312.0	3.5832927E7	5100.6089051693625	-0.9810806918404387	-1039.373680631702	0.02811437479638796	-0.024973294365850218	1.5884749753007186	1.350911125310964	-0.5745764669119849	1.1758545366447184	6.606845368677019	10.794335163475973	0.7125448555502293	0.9168865435356202
ID122331	122331	3	1.0	20.98254920644795	19.36909793846375	0.0	157.0	157	1.5728004082547549	1		51253.761670761654	51497.0	33863.0	65239.0	4.1720562E7	6111.851764993148	-0.9811964735257759	-875.1844669875576	-8.384930758677135E-4	0.015519573910746992	1.6041784991377595	1.5672126213355355	-1.4779711378681415	1.0235870215049203	7.771361278983399	10.83057532174614	0.8325377004256735	0.9668835008870488
ID126939	126939	3	1.0	19.861928776508055	18.502067584600766	0.0	200.0	200	1.5650858287746445	1		51304.88655980273	51476.0	35410.0	64932.0	4.1608263E7	5886.8452690455	-0.9810799800646582	-903.8345327513787	0.002531282671198754	7.089318874293637E-4	1.6544126472266587	1.4988794130557983	-0.4786425624013312	1.1037663422528243	7.695311260351146	11.136018784557283	0.7797872774479568	0.9490035169988275
ID124383	124383	3	1.0	19.708803927528685	19.074687623191387	0.0	176.0	176	1.532852839066391	1		51302.56144890045	51640.0	35762.0	65287.0	3.965688E7	5517.591399818521	-0.9811238198322282	-966.5608818649256	-5.456443439596088E-4	8.343431157275094E-4	1.6672356571971627	1.4209862255587529	-0.5834769616345803	1.1732947351699914	7.381604933493094	10.56284044973213	0.8313793288118042	0.9580505860579884
ID136157	136157	3	1.0	19.850352431668046	19.725077813147312	0.0	284.0	284	1.543671953913677	1		50913.41168996186	51298.0	32342.0	65486.0	4.0068855E7	6073.032951063064	-0.9811103663347485	-870.8651009619518	0.004194091314131175	0.004996831958821037	1.6834895179433866	1.4432758924167999	-0.6352463498733758	1.1664363873800616	7.486173709112446	10.81119379217551	0.8048639206589323	0.9545454545454541
ID131554	131554	3	1.0	20.748997021247412	18.590197072251847	0.0	243.0	243	1.5485647457514042	1		51327.99874055418	51513.0	34773.0	65428.0	4.0754431E7	6123.694556613435	-0.981075560933249	-869.0609753628555	0.005375221460173942	0.010439563452351685	1.5923608639283626	1.5347461148505581	-0.2913046005809243	1.0375402475499438	7.533704970757604	10.17096876579572	0.9151532607022387	0.972989564149785
ID108000	108000	3	1.0	20.55280279704788	19.858258950327517	0.0	23.0	23	1.5612142437998897	1		51167.44168734494	51556.0	32568.0	65308.0	4.1240958E7	5824.964256522364	-0.9811054531818401	-912.2411186972694	0.011462218544152095	-0.012398537629500958	1.698972533143833	1.4752711467729032	-0.6307797275385462	1.1516340822229647	7.657286251035018	10.868588218204486	0.8145888795324596	0.9577883472057076
ID134631	134631	3	1.0	20.700450973305255	19.834285242199925	0.0	270.0	270	1.5558750841602853	1		51033.19371069185	51270.0	34160.0	64917.0	4.0571389E7	5855.45923812821	-0.9811640415196803	-907.9787412581641	0.008312136033560841	0.004782902708454831	1.692371545782809	1.45898746768681	2.581449284707732	1.159963045101425	7.605001863225342	10.599439709295172	0.8506352407719815	0.9598080383923214
ID121320	121320	3	1.0	21.112083331571853	19.033112580003504	0.0	148.0	148	1.5607296204004129	1		51339.35980148881	51586.0	34677.0	65424.0	4.1379524E7	6184.186710002447	-0.9811134997635691	-862.5129300331633	0.002484341149965424	-0.0057544465036138805	1.59514650224745	1.5649254296672819	-0.19516133524749965	1.0193115096778722	7.652533124870501	10.822632577001263	0.8210115237917486	0.954922894424674
ID133609	133609	3	1.0	21.249467754574827	19.761026663149927	0.0	261.0	261	1.5799986170667955	1		51219.59151515159	51448.0	35876.0	64109.0	4.2256163E7	5569.162593635186	-0.9811333405464014	-956.5534278754536	0.009522095060459843	-0.004187789930204834	1.70445291107411	1.4929419023727153	-0.5161718724003467	1.1416739716162048	7.842658171451133	11.769632267442407	0.71145487998422	0.945017182130584
ID120812	120812	3	0.9936568140983582	20.522211466554086	19.37638506999782	0.0	143.0	143	1.4621294195288264	1		51369.454415954344	51969.0	32744.0	64347.0	3.6061357E7	5841.216011065966	-0.9811551452534769	-915.7492533779657	0.01608664574223416	0.011160690726550536	1.521668745417732	1.4231669348902078	2.1978636680092847	1.069213110642655	6.71616727046088	11.139931269533154	0.6800899314518828	0.9445187165775402
ID124908	124908	3	1.0	20.84129823673895	18.64854119433921	0.0	181.0	181	1.5495414501977673	1		51425.79419191919	51576.0	35442.0	65454.0	4.0729229E7	5977.441311204286	-0.981037460931196	-890.1942505658728	-0.005325353516434238	-0.007786836848634109	1.6523507900104994	1.4783504894860602	-0.37144069794123435	1.1176989501217194	7.5432112230866375	10.686455276138151	0.8300395530000315	0.9571773220747893
ID112625	112625	3	1.0	21.03326535612773	19.582332271040176	0.0	66.0	66	1.5387636045914355	1		51201.933503836284	51519.0	34181.0	65299.0	4.0039912E7	6036.1629338150215	-0.981143397766999	-882.7230120387195	0.010192977214370102	-0.002339741899168914	1.6032774391493678	1.5055072295441831	-0.6424948026150837	1.064941707144632	7.4386424474672905	10.785155550333819	0.8036199723707232	0.9536867763558807
ID122867	122867	3	1.0	20.146392493105996	19.787419824839848	0.0	162.0	162	1.550517539397052	1		51168.69134253455	51471.0	36455.0	63470.0	4.0781447E7	5607.353592304796	-0.9810516416940502	-944.9234848154554	0.0016191086217582642	-0.0025317784678036206	1.6789054349762422	1.4531161692492376	2.2431720432706044	1.1553828045583308	7.552717475415669	10.644518873409604	0.8376469870070358	0.9566526189042747
ID129525	129525	3	1.0	21.24429351997078	18.861759130156226	0.0	224.0	224	1.5621830395765246	1		51121.291563275445	51463.0	35138.0	65052.0	4.1203761E7	5982.70328317497	-0.9811577027910305	-889.8961275926752	-0.00807115559641173	8.529691066488593E-4	1.6250873701260689	1.5237963450839829	2.8587306723489867	1.066472810076535	7.666792503364047	11.069686406115416	0.7862360225139033	0.9572700296735903
ID111094	111094	3	1.0	20.071314876607307	19.694831584758806	0.0	52.0	52	1.5174768030293326	1		51188.13009198429	51448.0	33325.0	65480.0	3.8954167E7	5787.861015240258	-0.9810229950959014	-914.3925613463308	0.0022275278675688683	0.003181677143104612	1.6727284158829785	1.40284347372039	-0.7029031415911045	1.1923842162139757	7.234258022393107	10.724115400522262	0.790461825825168	0.9566310496543053
ID129017	129017	3	1.0	21.08293712524656	19.819435393180523	0.0	219.0	219	1.5485647457514042	1		51185.821518987315	51518.0	32693.0	65233.0	4.0436799E7	6098.34039671558	-0.9811410504967075	-873.3372024853769	0.0019820537994728184	-1.0707730318765745E-4	1.641187496711587	1.498614150838365	2.587045530259376	1.0951367940796919	7.533704970757604	11.488596251215696	0.7172730913645082	0.9378698224852069
ID136698	136698	3	1.0	20.084482293895796	19.771799797205507	0.0	289.0	289	1.5372880438193406	1		50948.825864276536	51184.0	32697.0	65503.0	3.9791033E7	5955.784624009385	-0.9809809301811602	-882.4629560944387	-0.0016711780547152076	-0.003622166673571114	1.685235060313919	1.4287244117411197	-0.6263322955862011	1.1795382275719652	7.424383068973743	10.554459835845309	0.8375258351237641	0.9647930821494746
ID137211	137211	3	1.0	19.96062782145624	19.941746121370794	0.0	294.0	294	1.5852565304914767	1		50837.29580838328	51140.0	32373.0	63796.0	4.2449142E7	5909.195159577589	-0.9811462449172582	-895.4059752440046	-0.006407393381365137	-3.3918521020980723E-4	1.6587957640703082	1.5400156530577271	2.276549367860845	1.0771291582502691	7.894942559260812	10.763350055042794	0.8563748581513022	0.9645760743321719
ID117243	117243	3	1.0	20.484391833825335	20.049228933714513	0.0	110.0	110	1.5838242851782962	1		51288.08674698797	51514.0	33701.0	65209.0	4.2569112E7	6223.06499443117	-0.9810961066645978	-855.4654050595884	0.0021419580682687078	0.01913822350828812	1.632013893985388	1.5628110438932976	-0.9149944986723182	1.0442810091229529	7.880683180767263	10.733104753593834	0.8596526302332509	0.9662004662004663
ID119295	119295	3	1.0	19.845028455193113	18.918876562021598	0.0	129.0	129	1.500935686541387	1		51562.45576407509	51802.0	34940.0	65423.0	3.8465592E7	5647.297047467563	-0.9810773304771142	-946.7684842092428	0.012510783477546463	-0.014443870920603823	1.6818375174950966	1.353183082797854	2.376113914868811	1.2428750690687869	7.077404858964084	10.125376365874605	0.8674841603041117	0.9662556781310842
ID127486	127486	3	1.0	20.18117594158187	18.618419053715574	0.0	205.0	205	1.5402377517644992	1		51395.836526181316	51683.0	33743.0	64905.0	4.024294E7	5802.889499955148	-0.9810555694535931	-917.3301893543708	-0.0024631035661987722	0.003657924675658203	1.6169970038500525	1.5015974565252006	-0.9548275784229227	1.0768511872628597	7.452901825960835	10.680393973333235	0.8210331989651845	0.9480048367593709
ID134144	134144	4	1.0	40.30101290788637	60.41082841481621	0.0	265.0	265	1.6155086377256873	1		48190.73953488372	48688.0	33439.0	61060.0	4.1444036E7	5598.791130918817	-0.9811740877203917	-897.2001968562795	0.007895127993541489	-0.007498680002366295	1.6942473298888092	1.5614119326562947	-0.5924455654501174	1.0850738965511382	8.199142633789828	11.218122280120491	0.8187248387240574	0.9540929203539824
ID135681	135681	4	1.0	40.50400973881182	60.24344325127632	0.0	279.0	279	1.616444893172419	1		48261.07076566126	48725.0	34842.0	61879.0	4.1601043E7	5446.776271543143	-0.9810697592779463	-918.3984978348018	-0.0046750748007951485	0.015738649167236888	1.674040080119316	1.570300746699124	-0.8783572124097656	1.066063353557119	8.208648886118855	11.93199583045244	0.7245283070583798	0.9494227597581086
ID112133	112133	4	1.0	40.229965541770326	60.43661395406683	0.0	61.0	61	1.6543752266748981	1		48125.70243362835	48457.0	33903.0	61805.0	4.3505635E7	5459.534964614672	-0.9810801962608969	-914.1959809357775	0.010158489383602316	-0.0016921605183437209	1.7346168577527485	1.599121753637911	-0.762823367524198	1.08473094922672	8.598405231609155	11.84101329473547	0.7706373175160199	0.9501050420168068
ID125958	125958	4	1.0	40.35759860577542	60.38578556626931	0.0	190.0	190	1.638754560935992	1		48272.67454954958	48616.0	34516.0	60549.0	4.2866135E7	5214.280252680045	-0.9811974153468143	-966.2195723705056	0.008809652900838277	0.007906117721364563	1.7581905080554747	1.5521320578106235	-0.6963977155773172	1.132758323757264	8.436798942015614	11.444162533593886	0.8095049881709616	0.9604978354978353
ID110600	110600	4	1.0	40.102853766466545	60.289416411239934	0.0	47.0	47	1.624846915723198	1		48285.74311926611	48652.0	32311.0	62837.0	4.2105168E7	5653.470596428604	-0.9810997896054665	-886.7073765311876	0.0010205789316261747	-0.002816820113026299	1.761827917108353	1.543469465043249	-0.8248600123782085	1.1414724793787776	8.29420515708014	11.091505225397945	0.8472345564181367	0.9662236987818384
ID113672	113672	4	1.0	40.155731149037976	60.415701845367394	0.0	75.0	75	1.6543752266748983	1		48163.551267916206	48421.0	34193.0	60233.0	4.3684341E7	5284.005044002114	-0.9811346963609681	-948.0911839231578	0.004553096744164075	5.542926322280905E-4	1.7515937457768405	1.591497202804583	2.3273005361485204	1.1005949257655814	8.598405231609156	11.208283388899613	0.8601012263337509	0.9627461415646626
ID114696	114696	4	1.0	40.23328017240845	60.433403128850735	0.0	85.0	85	1.6239155044023388	1		48312.8050458715	48690.0	34360.0	61595.0	4.2128766E7	5455.534508836353	-0.9810706468481714	-917.950896280953	0.0038054411345803253	0.011171068967810747	1.7009043354350821	1.5537656096570591	-0.7250888110303154	1.094698148075564	8.284698904751114	11.657122217339765	0.766132513781182	0.9582188015393075
ID115208	115208	4	1.0	40.344667684604225	60.459073195710445	0.0	90.0	90	1.6525451650232874	1		48349.23425414368	48606.0	33387.0	60205.0	4.3756057E7	5345.732094736193	-0.9810670977273617	-937.3330355091579	0.010480838753251218	-0.007573851143181272	1.7480659998047652	1.585985212395132	-0.7092569558774349	1.102195648574088	8.579392726951093	11.182544357771063	0.8621546070790781	0.9709521247982792
ID109578	109578	4	1.0	39.97249238272504	60.29571372660179	0.0	37.0	37	1.6493376710372962	1		48203.80936454849	48596.0	33372.0	62415.0	4.3238817E7	5446.434997431941	-0.9811427458348131	-920.9854596169785	0.004629616591077836	0.0044762027705284434	1.7580115571442703	1.571136350437455	2.352987922241097	1.1189427045302487	8.546120843799477	11.600353463471535	0.7980616628388344	0.9666666666666666
ID110092	110092	4	1.0	40.009442811441204	60.37901587564174	0.0	42.0	42	1.6630405180139356	1		47927.26315789482	48314.0	34212.0	60270.0	4.3709664E7	5332.366255666308	-0.9811217627971657	-934.2306779936966	0.007404062912434841	0.005031757431562896	1.7490896970275671	1.6092290839916135	-0.6397717872287986	1.0869115618324747	8.688714628734951	11.290106222986342	0.856582784099515	0.9677077818951824
ID118798	118798	4	0.9968456029891968	40.187650869750236	60.269468211805375	0.0	124.0	124	1.581434327146821	1		48480.17618469009	48980.0	32228.0	59856.0	3.9899185E7	5351.807211814048	-0.9811565550935216	-943.3475636600214	0.014144164774034572	0.004283441825521477	1.7898239134421323	1.421516406147004	-0.7707499166092182	1.259094798837686	7.856917549944678	11.661093532487563	0.7260783748313285	0.9338983050847454
ID131095	131095	4	1.0	40.330317440463276	60.46783828966203	0.0	238.0	238	1.6355200217818822	1		48260.65685164214	48552.0	33679.0	60728.0	4.261416E7	5359.631710007972	-0.9811050694164277	-935.1009437399148	0.009917337728226342	0.007189726234481302	1.7473421051419789	1.5533437265740482	-0.7055281752939346	1.1248908243868216	8.40352705886401	11.583898075662471	0.786976948666619	0.9724972497249726
ID116249	116249	4	1.0	40.12741622381236	60.42210135957851	0.0	100.0	100	1.6520873328590708	1		48286.90455049941	48563.0	33899.0	60755.0	4.3506501E7	5472.646114367479	-0.981119277932547	-916.991279621075	-4.307257429777897E-4	-0.0011185685153519314	1.7362676925341871	1.6069394059881752	2.3513788866734733	1.0804811221033455	8.574639600786574	11.397669175159146	0.8294565577951972	0.9678111587982834
ID128537	128537	4	1.0	40.419320755332535	60.58883038468831	0.0	214.0	214	1.6575729727450101	1		48282.50605060512	48635.0	34104.0	60186.0	4.3888798E7	5063.021746347056	-0.9810678620603358	-988.3468801724335	2.4758755822255636E-6	-0.0019738801809179424	1.7677415256936442	1.5745138535581367	-0.5930675335355216	1.1227221162258088	8.631677114760766	11.435020844674504	0.8295281514283103	0.9573010015814445
ID133145	133145	4	1.0	40.179536527915516	60.35896667643347	0.0	256.0	256	1.6299601642580337	1		48349.436363636334	48768.0	33345.0	62596.0	4.2547504E7	5683.807457238755	-0.9811374014732374	-884.9329458594996	0.014067072034515701	-5.850286510827468E-4	1.670156199842038	1.6099577627980783	-0.7949277322311347	1.0373913145021494	8.346489544889817	11.744254289701038	0.7604362744342388	0.9395398608881762
ID136222	136222	4	1.0	40.24018736185434	60.23102764856946	0.0	284.0	284	1.5871641804361802	1		48173.08403361347	48827.0	33982.0	62528.0	4.0128179E7	5679.188825570739	-0.9811235783346236	-881.7636275181724	7.842809272664648E-4	0.020513021416176176	1.6507772044956768	1.5515046534992973	-0.60496085565466	1.0639846943239764	7.913955063918877	11.90603347156873	0.7015671502420525	0.9602076124567478
ID124444	124444	4	1.0	40.30711316761121	59.937958300687725	0.0	176.0	176	1.6382928748975476	1		48389.72316384187	48636.0	33272.0	63874.0	4.2824905E7	5931.566028173185	-0.9811211433042524	-847.9313824573935	-0.008834430039842515	-0.004083540513048329	1.6863940107191564	1.6091499842829036	-0.6371418201856276	1.0480029998388718	8.432045815851097	11.775012412340354	0.7642229479213926	0.949170679507758
ID126495	126495	4	1.0	40.41929854809511	60.79708442312061	0.0	195.0	195	1.666221634085685	1		48285.56815703373	48629.0	34865.0	60435.0	4.4277866E7	5051.552476897096	-0.9811263761751221	-993.7842949335318	-0.010052367979635143	0.004577431812557301	1.8025001749490344	1.5637196741104513	2.5765598164076353	1.152700323972337	8.721986511886568	11.290022883690327	0.8598756096173482	0.9683377308707124
ID116768	116768	4	1.0	40.06873734401891	60.31797138192767	0.0	105.0	105	1.6075284503680647	1		48286.95682613767	48740.0	33998.0	62295.0	4.1381922E7	5567.804776541282	-0.9810092669072155	-895.998354690869	0.013456899597703183	-0.018461434800190978	1.6910151038448225	1.553533346506137	2.4256090778989154	1.0884961739945131	8.118339488993051	12.748059917083149	0.6277531208197201	0.9410468319559224
ID122403	122403	4	1.0	40.15818759494386	60.122960789322754	0.0	157.0	157	1.6145718393646709	1		48285.75609756096	48701.0	32793.0	61292.0	4.1574036E7	5570.32866455294	-0.9811283752724581	-901.3319289682113	-0.009105213783073243	0.0027337782278032347	1.7275211735515255	1.540528346716905	-0.38762231245607415	1.1213822694227795	8.189636381460794	11.351796600968674	0.7986293777310643	0.9461834157056568
ID120354	120354	4	1.0	40.07346526593344	60.37191421241199	0.0	138.0	138	1.6079989694621066	1		48306.796491228	48745.0	33973.0	62070.0	4.1302311E7	5595.827472237768	-0.9811728949501793	-899.7791261270133	-9.52757394948328E-4	-5.960142470594037E-4	1.7281723224934884	1.5169084745522097	-0.5642088548837755	1.1392726400342932	8.12309261515757	12.001089003863239	0.7087449143994214	0.9441988950276243
ID127021	127021	4	1.0	40.281893954603774	60.22145218232387	0.0	200.0	200	1.6009266629251118	1		48344.49528301885	48817.0	34096.0	62055.0	4.0996132E7	5666.364088917282	-0.9812054948458949	-890.8439314983151	0.009347620839356967	-0.0039812552025264465	1.6481242912319707	1.567838745406655	2.2327808565201073	1.051207782726719	8.051795722689837	12.316178685319544	0.6670381141620012	0.9348785871964683
ID108076	108076	4	1.0	40.315067549082826	60.37222380690811	0.0	23.0	23	1.6023436214526103	1		48167.180963572246	48604.0	33592.0	62446.0	4.0990271E7	5550.6046443429805	-0.9810957481693281	-900.7262714261202	-0.01523161913092033	0.020486438839653853	1.7015914532594834	1.5147470685575641	-0.7577716864912897	1.1233502203637495	8.066055101183382	12.1915453206112	0.6819515700636943	0.9653014789533559
ID132141	132141	4	1.0	40.4722017725725	60.16321528933847	0.0	247.0	247	1.6089395948537306	1		48398.142523364535	48880.0	32824.0	61458.0	4.142881E7	5838.766190324575	-0.9810203340329572	-856.8938971013409	-0.008807013377241674	-0.013488678517504606	1.655297740781486	1.598490205988477	-0.5904326734975374	1.035538243888007	8.132598867486607	11.524419641405236	0.7694866468336693	0.9489739323349972
ID131632	131632	4	1.0	40.3435313993552	60.52551887447839	0.0	243.0	243	1.6350574224170118	1		48311.69403824519	48640.0	34382.0	61196.0	4.2949096E7	5315.1193443817165	-0.9811687630996319	-947.1834646705981	-0.004341437626457872	0.01752893734306626	1.6920500428262926	1.6017732111565954	-0.896609594601559	1.0563605578123703	8.39877393269949	12.150718105685588	0.7148614287572254	0.9577235772357722
ID134704	134704	4	1.0	40.53562996561484	60.27431667455746	0.0	270.0	270	1.5732813134512114	1		48236.788508557416	48899.0	34439.0	62456.0	3.9457693E7	5425.500521378744	-0.9811260157110023	-924.3358012581829	-0.00961937215485192	0.003120339019632087	1.6363707069569855	1.5148715034463682	2.3198039296820885	1.0802042966906458	7.776114405147916	11.644308062124884	0.7206844180197314	0.9495066744051069
ID133686	133686	4	1.0	40.37732864564428	60.8271389542139	0.0	261.0	261	1.6178482604399358	1		48251.430555555555	48593.0	33717.0	60574.0	4.1689236E7	5139.91750746882	-0.9811199088056328	-975.6679553983749	-0.006691936532517404	0.015226384036966106	1.826619602893011	1.4349664685854078	-0.6469544455184859	1.272935391092236	8.222908264612403	11.372142027384097	0.7990073223119497	0.9600443951165375
ID120886	120886	4	1.0	40.15533078896364	60.038677491643725	0.0	143.0	143	1.6285672340811546	1		48447.93272519957	48855.0	32967.0	61827.0	4.2488837E7	5766.12697553396	-0.9811804078362301	-876.1121522719609	-3.7986752374493494E-4	0.0013436912934998448	1.7272123325646391	1.5503925500858096	-0.32972463118730055	1.1140483953364217	8.332230166396265	11.049271296942663	0.8576376695498225	0.9685082872928176
ID121398	121398	4	1.0	40.05770311308795	60.05318009957151	0.0	148.0	148	1.61691281759767	1		48331.51216685985	48779.0	32187.0	60980.0	4.1710095E7	5703.815884729592	-0.981192397224768	-884.1289498421627	0.003413291166536897	0.011601684020991739	1.722925939600073	1.5367544929767252	-0.35753261997812347	1.1211458612772491	8.213402012283366	11.0809932875316	0.8405732414777907	0.9610678531701894
ID111161	111161	4	1.0	40.2586675501704	60.25337082890564	0.0	52.0	52	1.5980889768013136	1		48174.27942925095	48636.0	35403.0	61320.0	4.0514569E7	5354.637021771091	-0.9811598487721169	-937.0668400349018	-0.004777293431103195	0.001246070144908979	1.7222467398923451	1.4932351245029685	-0.9059872893368143	1.1533660785441304	8.023276965702744	12.125259429160451	0.685771716774213	0.9515219842164606
ID124985	124985	4	1.0	39.99103726497438	60.48854675136619	0.0	181.0	181	1.6465834175079221	1		48209.5979843225	48545.0	35370.0	60312.0	4.3051171E7	5196.12057974347	-0.9811299342351579	-964.8002280696685	0.013807928878953893	0.0029555522973901517	1.7514993827142382	1.570781102296216	-0.5301899724438216	1.1150499456314078	8.517602086812385	11.108211850515648	0.8674389196105101	0.9676025917926567
ID129081	129081	4	1.0	40.290108456665635	60.60087150811469	0.0	219.0	219	1.6387545609359928	1		48238.8861330327	48615.0	33794.0	62273.0	4.2787892E7	5462.238273298619	-0.9811329119958546	-918.5009184842448	0.01834379884519069	0.011068487438333014	1.725936423329684	1.5858401072989625	-0.8466242845434981	1.0883420184581765	8.436798942015622	11.556249041560433	0.7938780213260301	0.9548144163528783
ID129592	129592	4	1.0	40.435342142945814	60.66945579544016	0.0	224.0	224	1.6373691122783476	1		48117.550790067755	48474.0	35645.0	59411.0	4.263215E7	5058.062021322174	-0.9811121173184509	-988.2907299626503	-0.00976922251849187	-0.007070627296529264	1.728958443842191	1.5770385261479616	2.543867768995704	1.0963324073415668	8.42253956352207	11.745967031297383	0.7671413079489449	0.9562871019967624
ID122940	122940	4	1.0	40.193662872291945	60.008066234682325	0.0	162.0	162	1.6089395948537297	1		48232.39883040934	48705.0	32802.0	60838.0	4.1238701E7	5446.743110493482	-0.9811389316490075	-921.2896344910631	-0.006061821095667056	0.011260136682747552	1.7480856184408393	1.4911677706818145	-0.3876074181025668	1.1722930530087523	8.132598867486598	11.165014791192073	0.8198239664737842	0.9596186203028606
ID112702	112702	4	1.0	40.30478215796569	60.31230609885882	0.0	66.0	66	1.6248469157231982	1		48160.90929965555	48592.0	33839.0	61103.0	4.1948152E7	5703.870086242275	-0.9811189909620603	-877.5089010480017	-0.012136547441035258	-0.004954583964583389	1.6943235526108853	1.593996938477995	-0.6413590017407067	1.0629402803174048	8.294205157080142	11.461531716569551	0.7934130078980982	0.9667590027700832
ID136765	136765	4	1.0	40.16089209348422	60.334974768501354	0.0	289.0	289	1.5417104893934837	1		48085.52926208657	48727.0	34818.0	61196.0	3.7795226E7	5364.072215303383	-0.9811632857834939	-933.8689163897519	0.004550667190062688	0.009458080266979025	1.6615913733107417	1.442019526159344	-0.8705409990810753	1.152266902887371	7.467161204454391	11.819099389677119	0.6717329032249829	0.9475271411338965
ID135234	135234	4	0.9955611824989319	40.345020177320514	60.68755168843347	0.0	275.0	275	1.614571839364671	1		48071.60465116277	48511.0	33239.0	59950.0	4.134158E7	5073.430378117765	-0.9811815310715337	-988.0569753679583	-0.004895269761313794	-0.007584060371348344	1.7750374368256199	1.4627688906726042	-0.6509039294248915	1.2134777052917975	8.189636381460796	12.981410867137903	0.6107038981504126	0.9389645776566765
ID117314	117314	4	1.0	40.08073378704389	60.510500047333416	0.0	110.0	110	1.6497962662556787	1		48304.817275747475	48622.0	34103.0	59818.0	4.361925E7	5286.1098649450005	-0.9810977439417933	-948.5994951587795	-0.003062415886457064	2.8304026437852865E-4	1.7273901101911968	1.5901874095352648	-0.5642704973736969	1.0862808369838808	8.550873969963996	11.431494282219843	0.8222698428482393	0.9724324324324329
ID119365	119365	4	1.0	39.977908328945794	60.40614253872253	0.0	129.0	129	1.6332057146627872	1		48340.36818181813	48667.0	33654.0	62515.0	4.2539524E7	5523.0936855839445	-0.9811945869390437	-913.3343804161301	0.009210311520953501	-0.008333187649157416	1.7476200610474193	1.5537898724775017	-0.7998933476528279	1.1247467189761364	8.379761428041425	11.010027317291376	0.8686898065904132	0.9644420131291032
ID125513	125513	4	1.0	40.249971783891354	60.19216191095773	0.0	186.0	186	1.6023436214526103	1		48421.756788665974	48844.0	33267.0	61813.0	4.1013228E7	5698.739667794839	-0.9810439685022029	-879.4937757681631	-0.0035320550837261407	-0.004715210359767967	1.6817055666196505	1.528925677966452	-0.3722374129776213	1.0999263017522236	8.06605510118338	11.730818545323661	0.7365706579588623	0.9464584495259342
ID127561	127561	4	1.0	40.2223181124634	60.10716330658037	0.0	205.0	205	1.619250411441621	1		48392.64549653584	48814.0	32475.0	60663.0	4.1908031E7	5716.8155394705755	-0.9811170844986262	-879.6440498053995	0.003126425895433242	0.001427686387385823	1.705992073502814	1.555108136961574	-0.3088547059413785	1.097024723204164	8.237167643105954	11.372280214680062	0.8003734327301156	0.9511525795828766
ID109131	109131	4	1.0	40.102056286285396	60.239334082237306	0.0	33.0	33	1.6257777934367528	1		48277.622706421986	48613.0	33452.0	62428.0	4.2098087E7	5556.8640512129605	-0.9811237435575381	-903.1377950283769	8.75265886903256E-4	-0.006336697138170145	1.7263438718398263	1.5470560870750667	-0.6644690721759114	1.1158896476104685	8.30371140940917	12.280842439982123	0.6918720589599762	0.9572602739726028
ID132686	132686	4	1.0	40.350270008286394	60.43556809124831	0.0	252.0	252	1.6313519050816134	1		48336.493181818194	48728.0	33075.0	60636.0	4.2536114E7	5535.469470545308	-0.9811111763860854	-907.1184219902576	0.0016281376286872626	1.6711640658904586E-4	1.6979310393821703	1.5800023081718886	-0.6494906255555547	1.0746383284380951	8.360748923383365	11.268626544260139	0.8273953454699171	0.9601528384279479
ID137294	137294	4	1.0	40.27680747014111	60.43803578530263	0.0	294.0	294	1.5828687349946784	1		48093.54021608639	48715.0	35624.0	59755.0	4.0061919E7	5141.246435421949	-0.9810036536367426	-966.1595849038767	0.003202616405515522	5.407022666821097E-4	1.623285091876228	1.5640722679914592	2.5970356969162376	1.0378581125032083	7.871176928438234	12.299450061578003	0.6538500354069499	0.9414440022740194
ID108623	108623	4	1.0	40.10980344286258	60.16886325303898	0.0	28.0	28	1.6037593280649063	1		48267.35605170392	48593.0	33472.0	61197.0	4.107552E7	5306.775101489032	-0.9811446935180943	-946.569019469999	0.007139131118645436	0.005108734429662792	1.7875657845551394	1.4446672633658977	-0.7390634205391238	1.2373546697461186	8.08031447967693	11.055579799908326	0.830759048312037	0.965909090909091
ID130127	130127	4	1.0	40.495529748238205	60.59257470304411	0.0	229.0	229	1.634131830821515	1		48546.247165532994	48902.0	34344.0	60784.0	4.281779E7	5237.4489975945335	-0.9811705951630175	-965.9925629691237	-0.0011275597274922364	0.01018942077969003	1.7600732216151287	1.5236144325475975	-0.5734856303035575	1.1551959498520596	8.389267680370464	11.924415731068768	0.7414121490757245	0.9634279475982533
ID111694	111694	4	1.0	40.255301623882126	60.35352809925613	0.0	57.0	57	1.6497962662556784	1		48150.465478841834	48458.0	33819.0	59776.0	4.3239118E7	5339.083259593923	-0.9811913707063186	-940.9366075686381	-0.004294166515552075	0.013607202955503158	1.7245519918328838	1.5913828537009604	-0.7330138043280462	1.0836813956001987	8.550873969963995	11.895801192683294	0.7593342242136185	0.9635779325120513
ID123473	123473	4	1.0	40.25282119603252	60.10010561240888	0.0	167.0	167	1.6239155044023381	1		48244.33563218394	48648.0	32928.0	59895.0	4.1972572E7	5523.789690968713	-0.981129084620824	-908.1809200922098	-0.005657355029829043	0.012512852180321528	1.7077157100537976	1.5844976597782519	2.6609139914524067	1.0777647410932687	8.284698904751108	11.165911705038434	0.8350225706534133	0.969949916527546
ID107088	107088	4	1.0	40.29988815951041	60.489469129140204	0.0	14.0	14	1.6543752266748981	1		48380.56291390732	48735.0	35026.0	60300.0	4.383279E7	5214.890436644211	-0.9810917892133241	-962.75311023642	0.003083408934125961	-0.008510077437566849	1.7791281436090467	1.5714942758836692	2.443936958814163	1.1321251186922858	8.598405231609155	11.345949342926701	0.8393557938653446	0.9648000000000005
ID106069	106069	4	1.0	40.23134891330274	60.47439650585811	0.0	4.0	4	1.6173806066477001	1		48837.740998838584	49322.0	35937.0	60049.0	4.2049295E7	5029.083426273797	-0.9812106213679987	-1014.2535710412316	0.0038074050545221327	0.013801773415007124	1.6642795785811348	1.597975267180563	-0.3061739490264763	1.0414927018974192	8.21815513844789	11.818048156140199	0.73942254624625	0.9468784227820376
ID106582	106582	4	1.0	40.14559717460011	60.35831697938588	0.0	9.0	9	1.621118059595795	1		48074.108170310676	48533.0	34119.0	60879.0	4.17764E7	5311.163421002886	-0.9812519183858713	-947.4913434141142	0.021981300206963157	-0.018930432484380193	1.7414014329545888	1.5459763163565527	-0.6878299963735632	1.12640886831863	8.256180147764015	12.903848577750194	0.6230896084349873	0.9465940054495916
ID117846	117846	4	1.0	40.04829011718417	60.47673064783757	0.0	115.0	115	1.6387545609359926	1		48282.23562570459	48581.0	33208.0	59560.0	4.2826343E7	5335.024265755605	-0.9811363539023663	-941.4227641163989	-0.005774820307722183	0.010384561968904648	1.7413046699919126	1.5560446613308043	2.7910733248731394	1.119058284935514	8.436798942015619	11.768053559560723	0.765558337986593	0.9517426273458449
ID137818	137818	4	1.0	40.496276537316575	60.44557558639824	0.0	299.0	299	1.6215846355328114	1		48170.9735935706	48565.0	33758.0	60524.0	4.1956918E7	5478.420625497514	-0.9810793335043023	-911.8591127454181	0.0029426196445651526	-5.449562745194884E-5	1.6773929504488758	1.577320872976346	-0.373660039533297	1.0634443372854743	8.260933273928533	12.475548491039042	0.6669905503893399	0.9409853817000544
ID130648	130648	4	1.0	40.4254986496011	60.406555719128434	0.0	234.0	234	1.6433642875129542	1		48310.71604938263	48621.0	33457.0	60769.0	4.3044848E7	5384.085891049918	-0.981163633616852	-934.772235174248	-0.004159100382325801	-0.00522421096583582	1.7107897244704504	1.596061458823819	2.4877803313155313	1.0718821101858933	8.484330203660777	12.017822426652081	0.7382030943036694	0.9565916398713832
ID118362	118362	4	1.0	40.152733976301256	60.32169950691816	0.0	120.0	120	1.6126966101147602	1		48306.703143189756	48725.0	32862.0	62765.0	4.1495458E7	5636.893610811319	-0.981111526965329	-890.2645572865919	-0.010037129011939837	0.01075180609970639	1.6970245591526754	1.5326097833307248	-0.7053759022238251	1.1072776499342436	8.170623876802729	11.86905651694419	0.7288408185277584	0.9471074380165293
ID119900	119900	4	1.0	40.08873630755071	60.26175108555716	0.0	134.0	134	1.6257777934367532	1		48380.53089244853	48718.0	33609.0	60341.0	4.2284584E7	5427.159856645368	-0.9811225533985248	-926.6335494613459	-0.0018453394709989702	-0.0047828769178209956	1.7408828929085105	1.543287711810547	-0.5384969733219521	1.128035219606686	8.303711409409175	10.910184673687516	0.8766331862139128	0.9689406544647808
ID121952	121952	4	1.0	40.16807789664359	59.93160084219039	0.0	153.0	153	1.629031676478756	1		48323.15885714285	48669.0	32778.0	61624.0	4.2282764E7	5493.473115282192	-0.9811113419985206	-913.8091479086183	-0.014151001164618381	2.6951815710780783E-4	1.7700242910220823	1.5168337648740065	-0.3280054436483335	1.1669204180519457	8.336983292560781	11.123284980332427	0.8467450511624209	0.9706696181516323
ID128099	128099	4	1.0	40.29317975219452	60.29258723321254	0.0	210.0	210	1.6359824903396278	1		48294.109604519814	48718.0	33373.0	60100.0	4.2740287E7	5389.675119530105	-0.9811450695321179	-932.5451381636146	-0.0124195430688746	-0.019580428994233567	1.7260528246276754	1.5791123473430422	2.6904703055300896	1.0930525795279038	8.408280185028518	11.916934568385617	0.7440256868922697	0.9520990312163613
ID114788	114788	4	1.0	40.23948864038445	60.45519083352119	0.0	86.0	86	1.6341318308215143	1		48343.62840909087	48734.0	34046.0	61568.0	4.2542393E7	5482.030791293426	-0.9811525857966055	-918.1476900940892	0.003493462281591383	0.017510841186033268	1.721156872015768	1.5958161810331197	2.1473404051060636	1.0785433137427543	8.389267680370457	11.37400558173511	0.8149051112455113	0.9561213434452874
ID124007	124007	4	1.0	40.19861885021296	60.10211433992522	0.0	172.0	172	1.6164448931724191	1		48274.715277777774	48786.0	33178.0	60189.0	4.1709354E7	5562.27227444937	-0.9811010738350738	-901.1022945398638	0.003817235768285311	-0.006457383191004703	1.7353282504586869	1.516806308632904	-0.3769915785781463	1.14406713670827	8.208648886118858	11.198290419724056	0.8225798956358913	0.9583795782463935
ID113259	113259	4	1.0	40.14594345150636	60.478350848511084	0.0	71.0	71	1.6566599608482857	1		48112.671444322	48340.0	33617.0	60268.0	4.3638193E7	5159.556959445246	-0.9811403236817445	-970.2283182333545	9.038176197136544E-4	0.0028625102301623453	1.7638886919754784	1.5697161821261563	-0.6754757944741316	1.1236991196627142	8.62217086243174	11.30872875170648	0.8472252960419384	0.9628450106157121
ID115819	115819	4	1.0	40.1167819177902	60.33095396429342	0.0	96.0	96	1.6141032362959233	1		48363.58217592597	48909.0	34967.0	61219.0	4.1786135E7	5326.156316515262	-0.9811102654157828	-943.249344100943	0.011956824975851032	0.00436743729008601	1.6868528104637843	1.5823169519977316	-0.8299833466461112	1.0660650562670597	8.184883255296281	11.658300662306559	0.7567489908840063	0.9630872483221482
ID112234	112234	4	1.0	40.273309143715515	60.43048415011779	0.0	62.0	62	1.6580292901584024	1		48182.68021978024	48482.0	34097.0	61277.0	4.3846239E7	5405.218072509147	-0.9811352439745775	-927.2255999049939	-0.004672028475631407	-0.009577994090589344	1.7631969897223039	1.5918613436858304	2.3810915233629113	1.1076322675439554	8.636430240925286	11.17337001097486	0.8693121943259444	0.9644373673036098
ID115311	115311	4	1.0	40.22391365758684	60.44727683555029	0.0	91.0	91	1.662585575995298	1		48304.71881838081	48626.0	33931.0	61609.0	4.4150513E7	5476.099767585723	-0.9810777993810854	-914.7027985674754	0.007767365432146118	0.015728953544675087	1.7558794255036576	1.5999316450341714	-0.8030216736614502	1.097471526957738	8.68396150257044	11.183274664518443	0.8725488905566736	0.9682034976152627
ID114289	114289	4	1.0	40.32935365529939	60.36900418258653	0.0	81.0	81	1.6094097013925728	1		48206.16181606519	48561.0	33794.0	61254.0	4.1409093E7	5304.591544608972	-0.981130105360084	-945.0128803367411	-0.009078199387400735	-0.004438342656978486	1.6867098973810002	1.5556298574804546	-0.42746674818503144	1.0842617151311604	8.13735199365112	11.793926490626458	0.735150290788157	0.9442912300055155
ID110195	110195	4	1.0	40.054233898239055	60.29239604127874	0.0	43.0	43	1.6433642875129537	1		48252.63483146068	48633.0	33655.0	61900.0	4.2944845E7	5471.162173425244	-0.9811862862291296	-919.9164343519898	0.012797493655357593	-5.298966913388554E-4	1.786951039993433	1.5382121521701846	-0.7735429399654283	1.1617064898832814	8.484330203660772	11.311383999473101	0.833289547901759	0.9535256410256411
ID126066	126066	4	1.0	40.25421455313477	60.2928682106191	0.0	191.0	191	1.6253124212235732	1		48265.11085714284	48646.0	33499.0	61340.0	4.2231972E7	5579.282629043337	-0.9810812321117465	-897.2161051213336	0.009487611168741849	0.007368924093139387	1.6863486427318737	1.5965900280861853	2.782076626199398	1.056218949803464	8.298958283244659	11.440876121146749	0.7967368039101476	0.9577619308831595
ID113781	113781	4	1.0	40.218238761106875	60.41864112221295	0.0	76.0	76	1.6332057146627876	1		48156.68671963678	48444.0	34377.0	60564.0	4.2426041E7	5123.5461646933445	-0.9811348260269375	-977.6509302883213	-1.502570970698786E-4	-0.0013201784161838456	1.7514480866229316	1.5370729568588348	-0.7374125878790454	1.1394697166504018	8.37976142804143	10.969536417715208	0.8751146814087899	0.9670872188699943
ID107636	107636	4	1.0	40.01610039195111	60.451111247133625	0.0	19.0	19	1.6484200978530459	1		48174.73942093545	48483.0	33758.0	62235.0	4.3260916E7	5214.4304181100715	-0.9811011592469847	-959.2263859771645	0.004807537093300029	-0.008725293779801064	1.7788654751299513	1.545231899941625	-0.6982897913843633	1.1511964483759054	8.53661459147045	11.121108720555757	0.8673599513485784	0.9661108122646592
ID110711	110711	4	1.0	40.11206083478023	60.365389796076165	0.0	48.0	48	1.6612200023965165	1		48141.031763417224	48447.0	34130.0	61021.0	4.3952762E7	5408.9038310544265	-0.9811789571219398	-927.9843905591046	-0.005245279278495102	-0.01125103390183478	1.7664752209706485	1.5993996103826646	-0.6933557751232755	1.1044614551006486	8.669702124076888	12.212024482913716	0.7305310969427993	0.949505465903175
ID134260	134260	4	1.0	40.28664299050826	60.1107639994589	0.0	266.0	266	1.6192504114416209	1		48239.89722863747	48679.0	32732.0	61441.0	4.1775751E7	5835.137466306817	-0.9811018610105458	-858.3814792218245	0.021090499452653132	0.012505638580938132	1.7293051445614251	1.5623745745169917	-0.1795946392310349	1.1068441414543884	8.23716764310595	11.001763396151304	0.8551910897663189	0.9735955056179776
ID109686	109686	4	1.0	40.039986605347984	60.32282552017536	0.0	38.0	38	1.6392161169403376	1		48273.212598425205	48665.0	33531.0	61955.0	4.2914886E7	5667.287119995927	-0.9811566381931438	-887.0353787081342	0.018537053690596928	0.005373498532658716	1.7381688035437068	1.5747832560748032	2.4691138522203033	1.1037511332677916	8.441552068180126	12.444056551433146	0.6850278298731708	0.946695095948827
ID135797	135797	4	1.0	40.48381051482213	60.545521305714516	0.0	280.0	280	1.6502547340333926	1		48163.3811111111	48420.0	33391.0	59984.0	4.3347043E7	5378.517898813012	-0.9811636758425879	-932.8883090304189	0.01025811453138935	0.0074528758847295165	1.7309406612488214	1.6040194573665896	2.499968111365672	1.079126972742965	8.555627096128516	11.425011683912	0.8236608154544418	0.9656652360515029
ID118905	118905	4	0.9968316555023193	39.9844187563143	60.30930939254024	0.0	125.0	125	1.6136344971438008	1		48371.25435540069	48787.0	33256.0	62550.0	4.164765E7	5550.969949948212	-0.9811914237316333	-909.1724978384285	0.004918317574386336	-0.009735925408821977	1.747630237349251	1.5302012213549288	-0.6742110264550749	1.1420917804534216	8.180130129131758	11.87574046966595	0.7288676591505976	0.9368535655960806
ID124539	124539	4	1.0	40.27350853580823	60.44488420564781	0.0	177.0	177	1.6201845046323422	1		48210.5979262673	48580.0	35750.0	60132.0	4.1846799E7	5127.818174683451	-0.9811711949470503	-979.8552570649691	-0.004423336540949849	0.00853146208509918	1.7186654829151442	1.5451411746891888	-0.7916312754391236	1.1123032063790939	8.246673895434986	12.236536620634082	0.6921044741224676	0.9413998914812812
ID116346	116346	4	1.0	40.18835719580101	60.3238520866419	0.0	101.0	101	1.6112887559746414	1		48339.99883313896	48842.0	34284.0	60541.0	4.1427379E7	5398.188312502777	-0.9811402497671436	-931.716434606212	0.005374866664856715	0.005768356682076601	1.6851013295803445	1.552727841203725	-0.5077140727672039	1.0852522154004782	8.156364498309186	12.192800752271836	0.6894448564601313	0.9371927908246867
ID133255	133255	4	1.0	40.08645007276576	60.700493279678525	0.0	257.0	257	1.6589415484338383	1		48301.60989010986	48653.0	33053.0	62266.0	4.3954465E7	5477.583238306412	-0.9811590549895015	-918.4158073467123	0.0010979123523313951	-0.002805300133558394	1.7588165847209025	1.5949649664493992	-0.6008040560146974	1.1027305437537342	8.64593649325431	11.160645338215144	0.8722546441448756	0.9654989384288745
ID131205	131205	4	1.0	40.399225305832495	60.577284341467916	0.0	239.0	239	1.5814343271468219	1		48211.320823244576	48674.0	34470.0	60116.0	3.9822551E7	5067.849776776931	-0.9811581968781685	-990.7677633614451	0.002570104368463895	0.0014130709761786024	1.764492344261897	1.4263735977346121	2.47677214703699	1.2370478162693772	7.856917549944688	11.800070415443265	0.7090761237409242	0.9483648881239243
ID136325	136325	4	1.0	40.262753523734844	60.317636262147715	0.0	285.0	285	1.6387545609359926	1		48090.22359550566	48496.0	32522.0	60171.0	4.2800299E7	5476.276941401447	-0.9810532063493891	-909.4068590682833	-7.59616544535174E-4	0.005674085527603991	1.7041533045586719	1.584300985708448	-0.5347046817410671	1.0756499679867522	8.43679894201562	11.78021207228904	0.7639788677260574	0.9563577586206898
ID126600	126600	4	1.0	40.147296343303424	60.14310267459686	0.0	196.0	196	1.6159768332543472	1		48400.100928074295	48829.0	32715.0	61236.0	4.1720887E7	5483.116955887293	-0.9811746924682689	-920.1380953884378	0.009631247237596448	-0.006712400601969076	1.7880356437198168	1.491726532578441	-0.46681405853822455	1.198635007603711	8.203895759954337	10.908294120397757	0.8663957613096016	0.9647847959754055
ID108171	108171	4	1.0	40.01439328958762	60.28558376604412	0.0	24.0	24	1.6382928748975476	1		48264.45434047354	48627.0	33798.0	59379.0	4.2810571E7	5230.223042076263	-0.9811323840467184	-959.7271249087321	-0.004349024985913319	0.003411737788981868	1.7879467079079792	1.5110243449548793	-0.5817434278646778	1.1832679690950771	8.4320458158511	11.378119056634715	0.8184683201043883	0.9630836047774161
ID128651	128651	4	1.0	40.36820390752914	60.525151132784934	0.0	215.0	215	1.642443377220679	1		48240.71766029246	48666.0	34720.0	60618.0	4.2885998E7	5291.868514856341	-0.9812314550044205	-953.1814166973528	0.0031942186117706333	0.0017264374214269217	1.7389455346035303	1.5737155290874996	-0.7722265817568179	1.1049935661573076	8.474823951331741	11.61544140577199	0.789349090006321	0.9586021505376346
ID120461	120461	4	1.0	40.15278285325411	60.34909599321719	0.0	139.0	139	1.6373691122783476	1		48270.63626126127	48593.0	33456.0	60421.0	4.2864325E7	5354.427480851972	-0.9811258650062161	-937.2547413746346	0.003730098791492745	0.007997264645493881	1.7367843045904623	1.5550507192283358	2.4420237274275767	1.1168666610773366	8.422539563522069	11.237548523112354	0.8381268690715559	0.9725576289791436
ID120972	120972	4	1.0	40.1191701494203	60.03364996580515	0.0	144.0	144	1.6253124212235728	1		48430.315005727396	48813.0	32096.0	60655.0	4.2279665E7	5807.412719605958	-0.9811248606131204	-866.9593026056197	-0.006274564352707343	0.0024285906165525365	1.7128779353493087	1.5676700245254884	-0.19802675552431334	1.0926265786499123	8.298958283244653	11.491703136256332	0.789704565412378	0.954620010934937
ID116880	116880	4	0.9968352913856506	40.10131214300772	60.47957678339848	0.0	106.0	106	1.6461239272192187	1		48299.7485970819	48594.0	34078.0	60058.0	4.3035076E7	5407.32823345929	-0.9811683311671138	-930.7795804577364	0.003425242438325107	0.006036791963598561	1.72605896599556	1.5973895809063174	-0.59075330240832	1.080549783613988	8.512848960647869	11.010426313351521	0.8824223968923617	0.971258134490239
ID122515	122515	4	1.0	40.16159714717295	59.96509000233478	0.0	158.0	158	1.615040306468498	1		48284.23228803708	48761.0	32583.0	60523.0	4.1572724E7	5646.886079085139	-0.9810898964970962	-887.2401718298825	0.002895836109892138	-0.003510377840513396	1.7303362710929515	1.5335970324733812	-0.29579306002902156	1.1282861367449766	8.194389507625306	10.668448488933699	0.904740305816293	0.9756649688737976
ID127125	127125	4	1.0	40.15087470121392	60.39373166924247	0.0	201.0	201	1.6267081384590683	1		48300.99885844738	48727.0	34490.0	59495.0	4.2311675E7	5179.274123548187	-0.9811313843804298	-969.849488025705	0.004785485854450111	0.009915381183691235	1.7128648436615612	1.5570212764238238	-0.6626031186521035	1.1000908398603775	8.313217661738205	11.35949739581255	0.8095818869768631	0.9573070607553367
ID129175	129175	4	1.0	40.44037328341052	60.44776407538244	0.0	220.0	220	1.6150403064684986	1		48253.77093023252	48713.0	33957.0	60239.0	4.1498243E7	5232.640804855111	-0.9812678786764457	-966.1419752952647	-0.018622104542218174	-0.0173388285801012	1.6849212004520855	1.5742780079508611	-0.37885202578838817	1.070281863776552	8.194389507625313	11.792595468923112	0.7404703377924644	0.9514348785871966
ID132250	132250	4	1.0	40.19961524278325	60.72392072078607	0.0	248.0	248	1.6603089960201374	1		48258.5708013173	48520.0	33841.0	62154.0	4.3963558E7	5468.297399926926	-0.9811599570659703	-919.2005019249348	-0.0050946926507858	0.0039565998648129815	1.7528534528691169	1.6001644066171035	-0.661515518088215	1.0954208490206405	8.660195871747863	11.570403851579167	0.8129064009488254	0.9676048858204995
ID129693	129693	4	1.0	40.40509205763817	60.171190588160954	0.0	225.0	225	1.6141032362959227	1		48232.86295005803	48737.0	33796.0	61447.0	4.1528495E7	5460.085190772925	-0.9811882832400384	-921.5046694581275	4.7025902451284287E-4	-0.005749224724136605	1.7949249651796753	1.4704732623439947	-0.5210630707085827	1.2206444082624741	8.184883255296274	11.609066193717092	0.7631814016128178	0.9508558807288793
ID131743	131743	4	1.0	40.38506224767887	60.43567025000131	0.0	244.0	244	1.6350574224170122	1		48287.05209513021	48636.0	34657.0	59997.0	4.2637467E7	5227.718556254292	-0.9811807311932761	-963.1518320408112	-0.0017330426446659699	0.011834857115529649	1.6761088222760605	1.5886546142055518	2.4398404248233048	1.0550492267409821	8.398773932699493	11.914611378955714	0.7434743549357894	0.9546191247974073
ID125087	125087	4	1.0	40.35451197514535	60.17688873013702	0.0	182.0	182	1.5900213639917913	1		48406.47009569373	48898.0	33757.0	63661.0	4.0467809E7	5790.579962912962	-0.9810542541027287	-865.7503258410096	-0.005998214361093102	-7.1937383511708E-4	1.700457295065603	1.5059624745281759	2.151145176444606	1.1291498452498712	7.94247382090597	11.974621069732956	0.6960526599568266	0.9526795895096924
ID134818	134818	4	1.0	40.47188071538156	60.365999819078105	0.0	271.0	271	1.5799986170667963	1		48170.74240583229	48752.0	33267.0	62383.0	3.9644521E7	5629.2412862757965	-0.9811391903462079	-890.2946475381692	0.006732905124990525	-0.014603899726426933	1.6981360431696	1.5040203519291993	2.253489614133129	1.1290645375851527	7.842658171451142	11.872471283662692	0.6991830554889754	0.9343148357870901
ID111264	111264	4	1.0	40.19078210343816	60.31237007229627	0.0	53.0	53	1.6345946921339611	1		48130.12231030573	48572.0	33623.0	62083.0	4.2498898E7	5463.626276921468	-0.9811305507501259	-916.0803142038166	-0.004487859449970268	0.001316027566909155	1.7311630109729736	1.558676990066715	-0.8521051277512136	1.110661812553527	8.394020806534977	12.153789792157735	0.7140957758557271	0.9530491095520784
ID121509	121509	4	1.0	40.14355514920168	60.139789503778275	0.0	149.0	149	1.6164448931724185	1		48249.53418308232	48716.0	32916.0	59810.0	4.1639348E7	5538.206867700502	-0.9811362881857458	-906.2669295335166	-0.0021293353169350047	0.017894158439463324	1.6937005162272842	1.5617936045183403	-0.25963611266140163	1.084458606647723	8.208648886118851	11.086150103681302	0.8393054334927833	0.9740552735476592
ID123044	123044	4	1.0	40.27591205185601	60.096381783105066	0.0	163.0	163	1.6169128175976706	1		48219.22748267901	48640.0	32548.0	60595.0	4.1757851E7	5546.325243698338	-0.981143359108836	-904.7176201704955	-0.0023912964374703635	0.002208192551088689	1.7376715728445338	1.521559636183318	2.6956343963646483	1.1420331688104657	8.213402012283373	11.125861454747977	0.8338072157147101	0.9642857142857145
ID136871	136871	4	1.0	40.381521808905944	60.14872950898099	0.0	290.0	290	1.606116066041748	1		48262.29039812647	48764.0	34067.0	63137.0	4.1215996E7	5743.4124672557255	-0.9810914501263811	-872.0054217772526	0.009629646531229863	-0.01075251499326176	1.6967819002591662	1.547754637113968	-1.0452722319485774	1.0962861034763771	8.104080110499508	11.413745116622515	0.7817308470615058	0.9600225225225224
ID105640	105640	4	1.0	40.276646703901626	60.467503179536834	0.0	0.0	0	1.6382928748975478	1		48806.22937853115	49108.0	33934.0	63371.0	4.3193513E7	5477.456396050009	-0.9811133317451096	-925.7423853659077	0.002679012040931179	5.657192502067333E-4	1.7166677326304653	1.5972997283879486	2.0490446208687323	1.0747311241096793	8.432045815851101	12.109729071029879	0.7225600865789688	0.9537634408602153
ID127659	127659	4	1.0	40.35884685572232	60.385301514844954	0.0	206.0	206	1.6355200217818822	1		48359.94689265541	48708.0	33595.0	60894.0	4.2798553E7	5601.216575239882	-0.9810991258627565	-896.3228009062753	0.019419834161326255	0.0024232112604312198	1.7299204028465205	1.5694916631662708	-0.5073166799047687	1.1022170065921872	8.40352705886401	11.473286904118671	0.8022242007300345	0.9582655826558271
ID130223	130223	4	1.0	40.38402555837355	60.60929023451068	0.0	230.0	230	1.6424433772206797	1		48290.51693002263	48571.0	34152.0	60583.0	4.2785398E7	5348.981239213046	-0.9811896118712361	-941.8374608126553	0.008332834277288568	4.144512872792134E-5	1.7167083316530347	1.57731851672741	-0.8801496111396392	1.0883713805724085	8.474823951331748	11.476119655784233	0.8086310506262531	0.9653492149431513
ID135340	135340	4	1.0	40.388433662442615	60.15742346222733	0.0	276.0	276	1.6239155044023381	1		48175.310423825926	48589.0	32431.0	60803.0	4.2057046E7	5578.645156381616	-0.98109121111733	-896.1308980038037	-0.002085144859154435	0.008082241902578252	1.723747170269127	1.5450245007238745	-0.32349726809982426	1.115676268862738	8.284698904751108	12.218357503359764	0.6973662685180531	0.9519388312397598
ID106163	106163	4	1.0	40.38206981560731	60.41812329043149	0.0	5.0	5	1.6108191978250894	1		48856.788551401834	49314.0	36530.0	61005.0	4.1821411E7	5165.492027732742	-0.9812359950801659	-989.2160398963001	-4.191243348578964E-4	0.006941559347048052	1.6701751740929833	1.5516066540811866	2.0666150848607168	1.076416609647765	8.151611372144671	11.869660091856062	0.7270709047722788	0.949086884338683
ID117426	117426	4	1.0	40.10423379008317	60.306277642148316	0.0	111.0	111	1.6169128175976706	1		48297.55272305909	48660.0	34041.0	62293.0	4.1680788E7	5503.008674585664	-0.9811655370470365	-914.4163183348005	0.004746927945285357	-0.005841869194531679	1.6979353264272146	1.553904368123402	-0.9665031932463661	1.0926897184012385	8.213402012283375	11.321376733368774	0.8052569088463272	0.9557522123893807
ID133814	133814	4	1.0	40.4956339324073	60.55831258881412	0.0	262.0	262	1.6183157790916365	1		48353.55645161296	48709.0	33493.0	61007.0	4.1970887E7	5266.908394168731	-0.9810438859257973	-950.2585265208628	-0.003079402806614046	2.8989302532202773E-4	1.7568850402086056	1.5100132634721048	-0.5626118921156398	1.1634898068172241	8.22766139077692	11.349243699094503	0.8026984619809571	0.9563535911602208
ID117943	117943	4	1.0	40.0592869772325	60.34433027847647	0.0	116.0	116	1.610819197825089	1		48294.806976744134	48629.0	33142.0	63100.0	4.1533534E7	5746.504396378697	-0.981168394707541	-875.7555422790145	-0.002987339892892276	0.011232213948268933	1.7214987925602758	1.5171934886972873	-0.8208264591867392	1.1346600189000362	8.151611372144668	11.306883712048162	0.8012489609364234	0.9700226244343891
ID125623	125623	4	1.0	40.15987781415805	60.38937654928999	0.0	187.0	187	1.5573330339577691	1		48286.3470661673	48835.0	34534.0	62358.0	3.8677364E7	5470.5170061333765	-0.9810659843572197	-914.7058598583241	0.007007988851928401	-0.005215325097768106	1.6645051701033557	1.4782821628487823	2.5257700362026116	1.1259725727162295	7.619261241718896	11.206098719107207	0.762454339345188	0.9490822972172889
ID137402	137402	4	1.0	40.265735509362734	60.50694458102397	0.0	295.0	295	1.6032875647577245	1		48123.338028169106	48605.0	33787.0	62606.0	4.1001084E7	5397.068495821361	-0.9810902575949401	-925.2330980767125	0.00707879023013243	0.006168586859603046	1.6648054746536092	1.575164797683723	2.339341915989684	1.0569087609764405	8.075561353512413	11.169642789643	0.8133997156161377	0.954494382022472
ID112824	112824	4	1.0	40.080899639089814	60.46614383692315	0.0	67.0	67	1.6117581773264722	1		48099.424912689115	48570.0	33574.0	62154.0	4.1317406E7	5265.85217912406	-0.9810994789340044	-948.2884995726864	0.004217427109544754	0.0066098731118859845	1.7084139371657785	1.5488603074741767	-0.8093903112069829	1.103013569991858	8.161117624473702	10.994546807682188	0.8484081585942447	0.967323943661972
ID108730	108730	4	1.0	40.02386801197213	60.27598911234599	0.0	29.0	29	1.6150403064684982	1		48254.70997679814	48668.0	33543.0	62393.0	4.159556E7	5448.803008008838	-0.9811372878638113	-921.2855142527229	0.00404546911101149	-0.00930922804434159	1.7904166789724003	1.4828907913135083	2.357174006546388	1.207382694302453	8.194389507625308	11.105820471439047	0.8348821392536332	0.9696287964004499
ID109242	109242	4	1.0	40.11539330698914	60.18782136109798	0.0	34.0	34	1.5942975385373692	1		48173.02747909198	48629.0	32989.0	60474.0	4.0320824E7	5367.083289044493	-0.9811570484985098	-934.7278860380006	0.001952938928243514	0.011143054518288415	1.7321074428407703	1.4604387873745879	-0.6914387616037815	1.1860185156781256	7.985251956386611	12.697716956460194	0.6223679271693713	0.9286898839137648
ID119482	119482	4	1.0	40.009412265941734	60.385811482419484	0.0	130.0	130	1.6215846355328112	1		48400.90034364267	48758.0	33518.0	62695.0	4.2253986E7	5525.554796995364	-0.9811043172544868	-909.6203002057775	0.009252685467320824	5.334591073464714E-4	1.7232789752313575	1.5592296870613616	2.527893920606041	1.1052117526566436	8.260933273928531	11.782800035748531	0.7477251068597246	0.9554700384826832
ID123578	123578	4	1.0	40.325202787016714	60.19137714299997	0.0	168.0	168	1.579519757041533	1		48252.20145631067	48729.0	34027.0	61427.0	3.9759814E7	5689.8388718020415	-0.9810816690271078	-879.5681650656919	0.0042157300645826725	0.009589264055730674	1.6347508394376735	1.5464897095840233	-0.8622232602579218	1.0570719153879082	7.837905045286622	10.825986320882594	0.8403784628088053	0.959837019790454
ID118461	118461	4	1.0	39.970838466638305	60.373598214413114	0.0	121.0	121	1.6313519050816132	1		48250.91249999992	48551.0	33784.0	61559.0	4.2460803E7	5574.982838121552	-0.9811509729168078	-901.0292552624389	-0.007341784693662392	0.015550815396326427	1.6902784087215446	1.591641090660337	-0.6795909329610663	1.061972085691935	8.360748923383362	11.503641937289132	0.7939338792751031	0.9670148433205061
ID132802	132802	4	1.0	40.361231955744984	60.25741686429202	0.0	253.0	253	1.6225173848969905	1		48405.084004603035	48861.0	33457.0	62495.0	4.2064018E7	5758.558687726102	-0.9811775993962532	-876.3544346929795	-0.011275911737830416	0.002397580382881208	1.6923982738592007	1.5863788829151027	2.3386904088931955	1.0668310654446425	8.270439526257563	11.414995425022363	0.7976033528026901	0.9497816593886468
ID106690	106690	4	1.0	40.21083945304848	60.43025597004166	0.0	10.0	10	1.6248469157231982	1		48472.99427262308	48964.0	35287.0	61279.0	4.2316924E7	5361.756589578138	-0.9811346956389371	-940.3457517177422	-0.003861414422280773	-0.013711717469830556	1.7341424826128091	1.542284290111661	-0.8214443612736188	1.1243987206063402	8.294205157080142	11.617280146935192	0.7722816445793669	0.9556407447973715
ID107204	107204	4	1.0	40.2613766760727	60.3794312356649	0.0	15.0	15	1.6345946921339611	1		48387.41657207717	48740.0	33819.0	60340.0	4.2629314E7	5280.496005468665	-0.9811268483805443	-952.7269363940566	3.176996646078329E-4	0.02294881459097077	1.7325517854270036	1.5630469461556225	-0.6973255482888414	1.1084451363973968	8.394020806534975	11.412360368591024	0.8098954358689416	0.9592612710483439
ID130758	130758	4	1.0	40.43354483304131	60.53573568892795	0.0	235.0	235	1.6267081384590683	1		48242.42417331808	48671.0	34841.0	60166.0	4.2308606E7	5036.530347685725	-0.9810400370927308	-991.235646793262	0.002507076991479267	-0.002452498461502006	1.7930947875656995	1.511213168033998	2.489567789612985	1.1865267094637704	8.313217661738207	10.964932575979814	0.8688945728234733	0.9738307349665927
ID111816	111816	4	1.0	40.29701874698098	60.51328531591936	0.0	58.0	58	1.6382928748975478	1		48106.249720044754	48446.0	34036.0	59733.0	4.2958881E7	5211.786971514559	-0.9810606947693123	-956.2615072805438	0.009949197812972738	0.0010450429010185169	1.7780752658957761	1.5284470692577135	-0.5797391210592869	1.1633214532965763	8.432045815851101	11.814691837954568	0.7590983104187194	0.9620390455531451
ID113357	113357	4	1.0	40.237923979488926	60.3354021279293	0.0	72.0	72	1.6262430324771644	1		48224.35771428573	48652.0	33689.0	60042.0	4.2196313E7	5446.482875266095	-0.9810328019507942	-915.9265646985248	0.006331953759742081	0.003657670351080375	1.7363319261080674	1.5502379564901572	-0.5254908360923833	1.1200421966439522	8.308464535573693	11.353582765087719	0.8099622423299775	0.9557135046473488
ID114892	114892	4	1.0	40.29110655940021	60.39985622316954	0.0	87.0	87	1.6438245491905163	1		48369.72297297292	48788.0	34113.0	61568.0	4.2952314E7	5563.767269964723	-0.9812580533872275	-910.3390612950446	7.394879196475188E-4	-0.002906659761092794	1.6880199435072292	1.6045446177434899	-0.7405656571816607	1.0520243094773722	8.489083329825295	11.145934921491902	0.8586924704331471	0.9680216802168029
ID110289	110289	4	1.0	40.168500464057786	60.31100868194684	0.0	44.0	44	1.622051077261294	1		48236.09425287351	48659.0	34202.0	60604.0	4.1965402E7	5570.612575607444	-0.9811331900428782	-900.5932094747662	-0.005902774886117813	0.002297091668620257	1.7131800208421242	1.5684249939159842	2.5135651990167043	1.0922932416198756	8.265686400093045	12.102464376350497	0.7091549884509176	0.9518336070060207
ID122065	122065	4	1.0	40.03874462272494	60.002664518363645	0.0	154.0	154	1.6047024386010278	1		48326.492361927114	48835.0	32499.0	60676.0	4.1125845E7	5712.497643989764	-0.9811379013368212	-880.0944384739352	-8.235285344744751E-4	0.014208962642409811	1.69751778078977	1.543516899620453	-0.2997467198203277	1.0997727211196622	8.089820732005954	11.727722208584423	0.7391310061851668	0.9561797752808987
ID114384	114384	4	1.0	40.34382430457457	60.5805062404751	0.0	82.0	82	1.600926662925112	1		48239.36835891383	48631.0	34950.0	59895.0	4.0858745E7	5037.465059047588	-0.9811284915510077	-995.7236747143676	6.119729729227917E-4	0.004537372116660684	1.7674234950685097	1.4678316883318194	2.5767127443366107	1.2041050136185398	8.051795722689839	10.97920220495641	0.839384692608427	0.9614074914869472
ID112339	112339	4	1.0	40.14324299200845	60.364503467949305	0.0	63.0	63	1.6126966101147606	1		48164.509324009334	48659.0	32798.0	62535.0	4.1325149E7	5673.1449350783705	-0.9811239781696593	-882.5649498465343	4.640382983268425E-4	0.007305573098860888	1.7098570924494303	1.5501878291147133	-0.8702290418072625	1.1029999464167524	8.170623876802733	11.878636537738194	0.7276656845656211	0.9455445544554458
ID115410	115410	4	1.0	40.17940721455307	60.53982592049425	0.0	92.0	92	1.664859042907188	1		48341.95414847163	48642.0	33743.0	59561.0	4.428123E7	5103.427526702002	-0.9810898903198249	-982.8947123915308	-0.0026249385918987217	0.0058579308306229245	1.805465725119584	1.5555422717210994	-0.49339392569077295	1.1606664492132135	8.70772713339302	12.458170542755823	0.7050276214162292	0.9477496120020695
ID109781	109781	4	1.0	40.059288240597446	60.186625488805554	0.0	39.0	39	1.6155086377256866	1		48296.59327925844	48684.0	33595.0	62501.0	4.167996E7	5505.426245664481	-0.9811401255004848	-912.7414709640672	0.008122898518371698	0.0036240081246909175	1.7742638147418333	1.4775234882894905	-0.7672481222955239	1.2008362836897266	8.199142633789823	10.987299097234372	0.8534860191948769	0.975127190503109
ID128214	128214	4	1.0	40.33926794734055	60.384575316185675	0.0	211.0	211	1.6178482604399362	1		48329.12832369939	48767.0	34396.0	61919.0	4.1804696E7	5576.673161851587	-0.9810902339443427	-899.2626637891578	0.004571712130893355	-0.012624391869164744	1.6891660363713843	1.575299902503251	-0.7949890217449661	1.072282194448938	8.222908264612409	11.188507167098008	0.8254504725177639	0.9595119245701609
ID120025	120025	4	1.0	40.053148422441396	60.325757110419715	0.0	135.0	135	1.645204561647802	1		48367.71763392858	48693.0	34153.0	60583.0	4.3337475E7	5448.412335149719	-0.9811137236931764	-922.3348830093656	0.0012127240051435038	-0.009923069032467617	1.7289779210350174	1.5838961285583175	-0.6223761486006611	1.0915980472840445	8.50334270831884	10.92699444735487	0.8949486184583085	0.9706999457406408
ID124123	124123	4	1.0	40.19909797503684	60.275104556844376	0.0	173.0	173	1.6028156625945202	1		48256.42520612489	48737.0	34335.0	59809.0	4.0969705E7	5302.866598117467	-0.981099838407002	-944.7613699197074	2.8772411765294153E-4	-0.0034760336796805175	1.7289495372016837	1.4891190102001695	-0.5469087649235737	1.1610553121400793	8.070808227347898	10.943558574691151	0.8468563697462846	0.9669703872437357
ID115930	115930	4	1.0	40.02838981505855	60.299734283466734	0.0	97.0	97	1.628567234081155	1		48312.999999999985	48658.0	33435.0	62343.0	4.2225562E7	5400.448191064858	-0.9811223630871887	-929.9074853725814	0.008236932357041697	0.0011804626958939425	1.7786091932941794	1.5075213678417128	-0.7464670612109641	1.179823537652788	8.332230166396268	11.703537276254744	0.7644284409183034	0.9589715536105032
ID113884	113884	4	1.0	40.16699365167539	60.455098529845195	0.0	77.0	77	1.6488789482719133	1		48133.44370122634	48518.0	34410.0	60252.0	4.3175699E7	5371.67692431784	-0.9811649331689727	-933.5592752101282	7.993938409023205E-4	-0.002429494399972666	1.7404766987464988	1.5991630552284282	-0.7169742642299193	1.088367251266873	8.541367717634968	11.011822493794652	0.8851540871295965	0.9713513513513522
ID134370	134370	4	1.0	39.955181879518996	60.591727994392436	0.0	267.0	267	1.6507130744766234	1		48088.321826280626	48523.0	33207.0	62410.0	4.3183313E7	5447.8356006140575	-0.9811480833745022	-918.8077995113208	0.0018588831685940196	-0.014104669624787689	1.7581324956329438	1.572786422623324	-0.8991962481471368	1.1178456720782677	8.560380222293029	11.795159084209288	0.7732061747100967	0.9615589962626807
ID135906	135906	4	1.0	40.31818544647461	60.297572265345224	0.0	281.0	281	1.619717525373577	1		48186.83064516128	48619.0	32610.0	60384.0	4.1826169E7	5549.394545578549	-0.9811211423310354	-902.5259080043248	0.008646061672831924	7.34000693956426E-4	1.7046378926841184	1.5648883100324937	-0.2964633732001422	1.0893032312630175	8.24192076927047	11.254931730453139	0.8176220011449956	0.9574820541137494
ID126176	126176	4	1.0	40.38690030324518	60.24254055220725	0.0	192.0	192	1.5838242851782962	1		48328.033816425166	48754.0	34641.0	62748.0	4.0015612E7	5238.009474177741	-0.9810847711919554	-957.1010176972718	-0.005910940288068024	0.00589750364509896	1.7727246760827104	1.4267074644487783	-0.6336171536736774	1.2425284932308245	7.880683180767264	11.80544358658337	0.7105736717328205	0.9468874928612219
ID116451	116451	4	1.0	40.143365419581805	60.36526922394333	0.0	102.0	102	1.619250411441621	1		48282.11405529954	48692.0	34088.0	60783.0	4.1908875E7	5506.1331281615985	-0.9810726443163025	-909.0353841601452	0.009532430064920307	0.00472613322974451	1.729795599899481	1.534776745722617	-0.6140516093324767	1.127066594356721	8.237167643105954	11.27757335103444	0.8138726378527186	0.9659977703455968
ID124643	124643	4	1.0	40.25200095794618	60.04398690218253	0.0	178.0	178	1.6032875647577245	1		48323.634864546526	48737.0	32663.0	61121.0	4.1026766E7	5848.1834622006	-0.9811537329502324	-860.3602186199638	-0.00691651946390295	-0.007410821527987868	1.6965911514026917	1.537058473866735	2.8545757310545685	1.1037908968645966	8.075561353512413	11.530565347960998	0.7632756050037076	0.9523542600896869
ID110818	110818	4	1.0	40.20755425838849	60.39336273448546	0.0	49.0	49	1.6497962662556787	1		48204.54677060134	48571.0	34175.0	60287.0	4.3287683E7	5361.161359870885	-0.9811534652208339	-936.1911956652027	0.008837580223183074	0.005749357610999018	1.7532971637242623	1.5676264186358086	-0.7674511854291779	1.1184406838780054	8.550873969963998	11.579572955862112	0.8013740644853643	0.9538706256627787
ID131306	131306	4	1.0	40.189010113464875	60.71360605333337	0.0	240.0	240	1.6197175253735774	1		48029.78110599085	48509.0	34650.0	59383.0	4.168985E7	5227.585095775654	-0.9811360704246422	-955.7329694615427	0.006142617393039516	-0.0036290025965404443	1.7078538779464167	1.5592058207349757	-0.703910934771751	1.095335750569076	8.241920769270473	11.613946016723327	0.7678540746585851	0.9522240527182873
ID107752	107752	4	1.0	40.057072740689854	60.27202188004093	0.0	20.0	20	1.6630405180139363	1		48301.66957470005	48551.0	34560.0	60923.0	4.4292631E7	5336.5884874485155	-0.9811392947847531	-941.6752709009947	0.01199296585542591	-0.004874544905926616	1.7773505437807893	1.5850163969889153	-0.6997330665421323	1.1213452095241758	8.688714628734957	11.181587811526914	0.8732899053635185	0.9713071200850161
ID133355	133355	4	1.0	40.26189470153503	60.13119828826275	0.0	258.0	258	1.6201845046323413	1		48423.06589595375	48944.0	33323.0	60192.0	4.1885952E7	5567.563248160997	-0.9811495210366347	-905.3779770182881	-0.007955435066016214	-0.0056276718726345825	1.7075579787137616	1.5753572777102705	-0.16257770360088078	1.0839179168268676	8.246673895434977	11.728111296846183	0.7534119909678718	0.9506849315068491
ID121067	121067	4	0.9912689328193665	40.02470736907362	60.06087851542731	0.0	145.0	145	1.45486800115113	1		48352.86552217452	48877.0	34306.0	61249.0	3.3798653E7	5252.640569038194	-0.9810763328585063	-954.4914166962129	0.006860041945287633	-0.004303806600245432	1.5732955082564695	1.3829439670671373	-0.37410511569504223	1.1376422658634666	6.649623504157661	10.371739643655484	0.7767901464259978	0.9364123159303887
ID119018	119018	4	1.0	40.07340613826451	60.310576999249925	0.0	126.0	126	1.6267081384590683	1		48388.18878718533	48754.0	34392.0	61449.0	4.2291277E7	5593.799230629298	-0.9811243259659863	-899.2574864055099	0.0012104593688169521	0.0047134732959395985	1.7098938673904465	1.5710347392550292	-0.8155852781339105	1.0883870513272438	8.313217661738207	11.306644461414434	0.8171683617489193	0.958356164383562
ID126705	126705	4	1.0	40.444022129966484	60.29257417973537	0.0	197.0	197	1.605173786074434	1		48420.357226792	48879.0	33964.0	63047.0	4.1205724E7	5846.146880025096	-0.981070224353719	-858.5051219906665	0.0019881009503271143	6.681590996473842E-4	1.6794554002985116	1.5533384044839904	2.1234166466278714	1.0811909339590535	8.09457385817048	11.623089742174281	0.7529405242822013	0.949275362318841
ID136437	136437	4	1.0	40.44891336513018	60.18577638197413	0.0	286.0	286	1.6206513493343324	1		48246.32183908048	48744.0	34012.0	63055.0	4.19743E7	5614.709698935464	-0.9810397502777787	-889.2204672487646	0.007232230405992824	0.0018388029061609404	1.7213481704877376	1.5438070279733995	-0.9582278939203474	1.115002159788974	8.2514270215995	11.285698477564603	0.8141080349607798	0.9601769911504425
ID120569	120569	4	1.0	40.14781365736289	60.01665849817368	0.0	140.0	140	1.624846915723198	1		48435.38514285724	48767.0	32757.0	61443.0	4.2380962E7	5817.714469136604	-0.9811504244436662	-866.7111252350257	7.488536505376303E-4	0.0026553607341681276	1.6919117789661957	1.5725453719113653	-0.3999082940999167	1.075906494773976	8.29420515708014	11.171866279581433	0.8350898013049659	0.9572133845309929
ID108280	108280	4	1.0	40.11082304356479	60.27348087266964	0.0	25.0	25	1.6290316764787562	1		48299.95438996581	48673.0	34459.0	61352.0	4.235906E7	5429.230604498347	-0.9811368714990961	-925.4528590491468	0.008510312826191593	-0.007578113534108837	1.7355017257416563	1.5450598613549855	-0.6539242175738497	1.1232585669655915	8.336983292560783	11.778834406587155	0.7551168521476196	0.956901254773595
ID128762	128762	4	1.0	40.193580098536735	60.68279589517793	0.0	216.0	216	1.6770825093172466	1		48211.54193548389	48477.0	34512.0	60864.0	4.4836734E7	5297.524895472735	-0.9810989562815932	-944.7894563667655	0.019356936065584477	0.013693020915710714	1.7757361678269277	1.6343719403179557	-0.7656756040153826	1.0864945267485873	8.836061539834947	11.360590672582696	0.8603333759812151	0.9632124352331607
ID129274	129274	4	1.0	40.31149620271736	60.62062791964847	0.0	221.0	221	1.6516293737836447	1		48240.86444444447	48495.0	33253.0	62211.0	4.3416778E7	5558.806316820397	-0.9811605464190306	-903.9310586667077	2.5282328888945956E-4	0.014931658434108824	1.7004363937376943	1.6403208344380515	-0.7755910430157741	1.0366486592363728	8.56988647462206	12.348947659322898	0.706195641911904	0.9549788135593225
ID116992	116992	4	1.0	40.106020537987604	60.40555995649948	0.0	107.0	107	1.6318155549147866	1		48367.747451868614	48749.0	34417.0	60574.0	4.2708721E7	5330.537028065343	-0.9810615166264333	-940.0824317766479	0.0126118673198395	0.004044591598603915	1.7470118342013308	1.5831031812271412	2.558477193504317	1.1035363044669873	8.365502049547878	11.028154710769305	0.8643630112976713	0.9649122807017544
ID122629	122629	4	1.0	40.08193765262777	60.02347553997432	0.0	159.0	159	1.6136344971438004	1		48255.933797909434	48744.0	32206.0	59927.0	4.1548359E7	5571.878447106784	-0.9810929969844451	-898.8072532288766	-0.00667697412307699	0.001785388563848941	1.7473446701134847	1.4961429715170074	2.7874164483578614	1.1678995279052593	8.180130129131754	11.471909006067992	0.7810857044657278	0.9529346622369874
ID127237	127237	4	1.0	40.32492659017622	60.51782009313236	0.0	202.0	202	1.622051077261294	1		48348.72904707237	48714.0	34242.0	62276.0	4.2111743E7	5556.597826841415	-0.9811362975334106	-905.1248702977981	0.01260261660097904	-0.004787403718186713	1.7114623682132024	1.5562357763997758	-0.6412752542678846	1.099744906374361	8.265686400093045	11.51848293561992	0.782885449873008	0.9528767123287673
ID132358	132358	4	1.0	40.52785311173822	60.66707242882151	0.0	249.0	249	1.6164448931724196	1		48289.88208092486	48796.0	35158.0	59598.0	4.1770748E7	5073.1698392189155	-0.9810878190007287	-987.5816383738112	0.00189681634415145	-0.002971034903017046	1.7243007801319592	1.525996909775897	-0.6346561620718809	1.129950374791509	8.20864888611886	12.413760647665246	0.6693832008620568	0.9473395501919912
ID111371	111371	4	1.0	40.21969098681871	60.286983191605245	0.0	54.0	54	1.620651349334332	1		48199.82332563508	48548.0	33423.0	62617.0	4.1741047E7	5671.511886997774	-0.9811412250790592	-884.2898540933488	-4.378540021250385E-4	-0.02120503864536446	1.7147867420526235	1.5695611424655413	-0.6909206643618422	1.092526245494938	8.251427021599497	11.94462531852683	0.7267647663216152	0.9409214092140924
ID136972	136972	4	1.0	40.06224174973092	60.51637939790672	0.0	291.0	291	1.661220002396517	1		48088.711938663764	48451.0	33987.0	60950.0	4.3904994E7	5358.6448608562005	-0.9811208805469985	-932.7364505948892	-0.0031114590135758002	-0.004463905728064477	1.7453461602946327	1.6164498815752482	2.5219483848394826	1.079740349631981	8.66970212407689	11.101340762106014	0.8840222024921458	0.9707291112293774
ID134930	134930	4	1.0	40.23045983080892	60.29558642455072	0.0	272.0	272	1.5514930145104675	1		48127.19196988708	48740.0	33507.0	62222.0	3.8357372E7	5424.402795745186	-0.9811361774860294	-922.9287520313081	0.006265351801444448	0.005291596664323985	1.6704367627587986	1.4659152163574831	-0.8088528501447076	1.1395179912993278	7.562223727744703	11.573126234070207	0.7095091577798103	0.9453357100415924
ID123155	123155	4	1.0	40.248652683915	60.09194572531703	0.0	164.0	164	1.6206513493343315	1		48285.42725173215	48704.0	33504.0	60116.0	4.181518E7	5408.881887375633	-0.981162937944807	-929.9648693323395	-0.0013753824791485824	-1.6383657768740767E-4	1.7441635320372513	1.5255615884035034	-0.40581065041337433	1.1432927685748264	8.251427021599493	11.12943354397943	0.8371298071896088	0.9655172413793104
ID125203	125203	4	1.0	40.35269948443654	60.105511137605546	0.0	183.0	183	1.6141032362959231	1		48414.918604651204	48764.0	34361.0	63422.0	4.163683E7	5805.582091854754	-0.9811841376816929	-869.7407595052358	-0.003335972996672267	-0.0023001819850031625	1.6768234456155997	1.5757466823409911	-1.0952922782488776	1.064145312446062	8.18488325529628	11.078691099583061	0.8380027552408743	0.9540166204986152
ID129810	129810	4	1.0	40.377160601297085	60.28663392486594	0.0	226.0	226	1.6438245491905163	1		48257.77827547591	48646.0	33391.0	60936.0	4.3094196E7	5330.88325812615	-0.9810957518587842	-939.6154156058215	-0.008113977071017592	0.0015763788362764257	1.7621962434161464	1.5518314422832196	2.6258603315138314	1.1355590532586552	8.489083329825293	11.161642153848478	0.85627737923189	0.9680216802168028
ID118038	118038	4	1.0	39.97822263037198	60.42370086577642	0.0	117.0	117	1.656203266157085	1		48321.63134657837	48661.0	33368.0	62340.0	4.3779398E7	5466.056433238482	-0.9810742912690688	-916.5311198698666	0.013307770573071283	0.007133639612548237	1.745924508297279	1.5890220574574392	2.304932597932465	1.0987415184726235	8.617417736267214	11.394383387956829	0.8340754799003551	0.963336875664187
ID108825	108825	4	1.0	40.02525325655095	60.253170114273004	0.0	30.0	30	1.660308996020137	1		48204.69340659328	48425.0	33587.0	62768.0	4.3866271E7	5579.206961427253	-0.9811287535870161	-898.4052204062276	-0.01428144415223795	-0.005663142564955258	1.7436456294566884	1.6095088406495879	2.2239540765651045	1.0833402000780337	8.66019587174786	11.560937208195204	0.8142382385986145	0.9559286463798533
ID121624	121624	4	1.0	40.04607623045465	60.043568511640316	0.0	150.0	150	1.613634497143801	1		48227.212790697675	48624.0	32048.0	60273.0	4.1475403E7	5711.007195946514	-0.981128682304192	-878.0782053046055	-0.0011935773972448153	-0.0025154356808692424	1.7840791457977443	1.4879852880297126	-0.3160928759038526	1.198989775066996	8.18013012913176	11.323491705912517	0.8016953116722966	0.9503036996134736
ID105755	105755	4	1.0	40.09722472661638	60.32135750891523	0.0	1.0	1	1.5909726182581538	1		48858.305854241335	49401.0	34647.0	63034.0	4.0894402E7	5359.384683101304	-0.981115314189054	-947.2481368020318	0.012541571155336202	-0.003020805909942303	1.7466046654510072	1.474745553931423	2.6183192184434243	1.1843430622963085	7.951980073235004	11.16026097346742	0.8022993612602949	0.9549086757990867
ID127770	127770	4	1.0	40.24761252709716	60.528572550509516	0.0	207.0	207	1.618315779091637	1		48298.41753171857	48726.0	34319.0	61965.0	4.1874728E7	5474.607846043422	-0.9810912561560963	-915.4963315282063	0.022324383094343033	0.008367902579100396	1.688328601757485	1.5896241495110761	-1.0252372079915142	1.062092949630117	8.227661390776925	11.614701132328166	0.7664259411894794	0.9387201735357928
ID117532	117532	4	1.0	40.04152035452379	60.32367733346984	0.0	112.0	112	1.6410610428106374	1		48287.42857142855	48704.0	34429.0	61671.0	4.2927524E7	5488.939388446425	-0.9811041724646737	-913.5342733317137	0.0057105022124763335	-0.002595686763054744	1.7141282507347055	1.580914371263682	-0.6158714246533333	1.0842638171253645	8.46056457283819	11.737173911318829	0.771759757766403	0.9626825310978906
ID106273	106273	4	1.0	40.456250351838584	60.426036407713504	0.0	6.0	6	1.5699118834876242	1		48883.7813267813	49470.0	34939.0	62396.0	3.9791398E7	5429.535154046206	-0.9810940115643308	-934.4226907562658	0.006086237016101323	-0.006547940206827448	1.67733668083404	1.493197051135087	2.4418177125146805	1.1233190418900005	7.742842521996309	10.990479978943883	0.8055211939421374	0.9531889994148625
ID112929	112929	4	1.0	40.18146505464259	60.46535930683534	0.0	68.0	68	1.621118059595795	1		48145.65402298854	48551.0	33251.0	62584.0	4.1886719E7	5574.253018517771	-0.9811536822060786	-899.3131350249995	0.01872554823231178	-0.002677932338410254	1.7328573595199197	1.5372117700935832	-0.5013293906641938	1.127273023296215	8.256180147764015	11.475191817222692	0.787896401365435	0.9628603104212861
ID130337	130337	4	1.0	40.44791500027329	60.528878016377554	0.0	231.0	231	1.632742459593289	1		48246.9080590238	48579.0	33650.0	60338.0	4.2505526E7	5439.061251467853	-0.9811780996172541	-924.8257385569264	0.008940818901425321	-0.0020258577107883126	1.720482822683587	1.5745588077268393	-0.5479451337778616	1.0926761288563211	8.375008301876914	11.327301896839266	0.8202422943301696	0.9586507072905334
ID123680	123680	4	1.0	40.16773259387214	60.152256193562415	0.0	169.0	169	1.6047024386010285	1		48256.969411764716	48765.0	34531.0	60971.0	4.1018424E7	5448.157033050556	-0.9811235215861616	-920.7529840673017	-0.0042169503604429495	0.0064086230326645365	1.6800438123836148	1.5408150375099403	-0.3797476104522938	1.0903604725319123	8.08982073200596	12.386602624900014	0.6625891981244185	0.9408512990602544
ID131875	131875	4	1.0	40.385509560835736	60.48368820510056	0.0	245.0	245	1.6197175253735767	1		48306.28686635937	48716.0	34252.0	59682.0	4.1929857E7	5375.478868244343	-0.9811252553896219	-934.2430246516728	-0.009494559597949735	0.0010301858475885194	1.6833927276529494	1.5779393960345423	-0.8655191762123504	1.0668297729833083	8.241920769270468	11.535315144607079	0.7783579604836088	0.9501369863013707
ID109347	109347	4	1.0	40.09060557931769	60.25724517930825	0.0	35.0	35	1.6136344971438012	1		48326.5081395349	48774.0	33455.0	62882.0	4.1560797E7	5626.393134008703	-0.9810557378182296	-889.6134162534586	-0.008360428609025344	-0.007476897533274021	1.685799828115834	1.5399661749672735	-0.5366898731175295	1.0946992573727534	8.180130129131763	11.970940546372304	0.7173209726829237	0.9534626038781168
ID135456	135456	4	0.9968385100364685	40.1587756835696	60.50626156484095	0.0	277.0	277	1.653002870381745	1		48034.81395348842	48439.0	33869.0	59256.0	4.3375437E7	5209.354709852698	-0.9811028550662128	-957.4597460866636	-0.0026572839841162185	0.004183152245757435	1.7678049905147344	1.565605077041135	2.4627901703634754	1.129151288813997	8.584145853115608	11.573411171199915	0.805349116876223	0.9596174282678002
ID106786	106786	4	1.0	40.19868468351364	60.34509053447617	0.0	11.0	11	1.624381276821038	1		48396.459242250305	48773.0	33600.0	62327.0	4.2153316E7	5628.984647861961	-0.981116349252739	-893.4043729798773	0.0022310458325402447	-0.0017774961696875166	1.6818519286742584	1.582356411468053	-0.8438918422834795	1.062878070000612	8.289452030915626	12.09755579735807	0.7117712124493712	0.9416846652267824
ID119589	119589	4	1.0	40.04017787410991	60.405117343605134	0.0	131.0	131	1.6433642875129537	1		48374.92729306483	48672.0	33640.0	60817.0	4.3247185E7	5197.464246515979	-0.9811704787102234	-969.9827352011056	-0.011806515916478516	0.003665512830588518	1.7752303119836952	1.5470995025996992	-0.6454218515143909	1.1474571021454354	8.484330203660772	10.940185817953997	0.8907955310374622	0.9738134206219312
ID125736	125736	4	1.0	40.23661422850338	60.41572147097605	0.0	188.0	188	1.5828687349946782	1		48255.98909090914	48875.0	35786.0	60552.0	3.9811191E7	5324.281656149218	-0.9811946941028701	-945.7905804931631	6.025225818283924E-4	-0.002713292222594919	1.6598154097092555	1.5323274136242946	-0.848023309778533	1.083198926646769	7.871176928438232	11.003515780765072	0.8169332964622138	0.9479107040641099
ID137512	137512	4	1.0	40.16730123267347	60.32367734391121	0.0	296.0	296	1.6267081384590683	1		48094.714937286204	48562.0	34029.0	60334.0	4.2179065E7	5324.2486518116075	-0.9810645354552809	-936.0318650505232	-0.007645988660000299	0.0040852218713309345	1.7314232577480595	1.5548293603117989	-0.5574925517831618	1.1135776709290126	8.313217661738207	11.394272685371286	0.8046477445003981	0.9625756741882225
ID107308	107308	4	1.0	40.25717902857118	60.44608246108061	0.0	16.0	16	1.6373691122783471	1		48359.63318284433	48726.0	35710.0	61949.0	4.2846635E7	5237.554419795693	-0.9810957016858023	-958.3745145415471	0.00887627998519811	-2.9702260057666715E-4	1.7285807422094897	1.5866985423679547	-0.9975882971866753	1.0894197581033842	8.422539563522065	11.126311934885212	0.8549691820817831	0.9677771709448388
ID133935	133935	4	1.0	40.46705945548365	60.44474068014252	0.0	263.0	263	1.6197175253735772	1		48224.422324510924	48650.0	34312.0	60595.0	4.1907023E7	5571.547191606912	-0.9810937166780372	-898.3085821397184	-0.0026710193587232978	0.002318273287415316	1.6644570944484485	1.5986211512542758	-0.5190787069632625	1.0411829551626524	8.241920769270472	11.000698066903162	0.8558503045190674	0.9633333333333337
ID115503	115503	4	1.0	40.16751618178294	60.50316760308075	0.0	93.0	93	1.6392161169403383	1		48345.440180586935	48714.0	33857.0	60238.0	4.283406E7	5155.986720991346	-0.9811575065539939	-976.5041251453232	0.0030249991569908283	0.00570609759198554	1.774784766845463	1.5372510535071304	-0.6663424086558569	1.154518491170597	8.441552068180131	12.091269231402261	0.7255851479288933	0.9386892177589854
ID118574	118574	4	1.0	40.02417723019126	60.33587345729878	0.0	122.0	122	1.6004540646379357	1		48348.93475682085	48671.0	32985.0	62701.0	4.0758152E7	5669.5853040139755	-0.9812052091358485	-890.4057568659542	0.007269181402962903	0.005647908774236178	1.7341526676014205	1.5155123904210523	2.3390010776245322	1.1442682214690596	8.047042596525317	11.931197106266952	0.7103593864174018	0.9431754874651812
ID111924	111924	4	1.0	40.265127961298035	60.42090938633555	0.0	59.0	59	1.6680366908701223	1		48060.369565217334	48317.0	33337.0	61509.0	4.421554E7	5491.639309248303	-0.9811717617093816	-912.1167921141296	0.010201204184580292	0.017291554073502635	1.7478207201103284	1.6313842803428122	2.4928117943189445	1.0713727851680959	8.740999016544631	11.199864672790904	0.8756799078438706	0.978191489361703
ID113460	113460	4	1.0	40.185487065579096	60.376935967602826	0.0	73.0	73	1.659397489502894	1		48184.839207048484	48485.0	33961.0	61083.0	4.3751834E7	5413.496264164364	-0.9811667670363807	-927.4286749351547	0.007896560236718435	-0.003541720703171214	1.7709412500496056	1.592504766920911	2.529453125248459	1.1120476916836484	8.650689619418829	11.219217737350313	0.8636453533992728	0.9732620320855618
ID132916	132916	4	1.0	40.301447778213806	60.42183592553596	0.0	254.0	254	1.6511712876914106	1		48343.84385382054	48668.0	33262.0	61939.0	4.3654491E7	5603.378741867741	-0.981177525278458	-899.4811473910382	-0.010145624820735579	-0.010588370595525507	1.6951601829719511	1.6346467934845734	-0.8548040641159006	1.037019244602916	8.565133348457545	11.204327973722567	0.8573780617068859	0.9730021598272137
ID130870	130870	4	1.0	40.22766089803889	60.14800960693888	0.0	236.0	236	1.5919233041023344	1		48313.85883748515	48855.0	32632.0	60313.0	4.0728583E7	5682.665350623363	-0.9811743698834146	-886.2297277262941	-0.001527010601089993	-0.0022197678880665956	1.6921199161502083	1.5166146430797989	-0.37351611734416096	1.1157217318659207	7.961486325564033	11.227590769463154	0.7936533759164055	0.9484711211778031
ID113976	113976	4	1.0	40.28337150774668	60.4688866209218	0.0	78.0	78	1.641061042810638	1		48171.47012401351	48514.0	34582.0	60244.0	4.2728094E7	5167.875620380017	-0.9810783950611782	-966.6151216295174	-0.005069422773738584	-1.3424810381016276E-4	1.7489859820937081	1.5582076035580985	-0.6735080931216967	1.1224345062236736	8.460564572838198	11.395217515536743	0.8187738606677274	0.9668658337859862
ID109883	109883	4	1.0	40.005878113040076	60.28294880380122	0.0	40.0	40	1.6584854820201522	1		48238.45324532454	48555.0	33690.0	62193.0	4.3848754E7	5519.994316745032	-0.9811999280373281	-912.1845977693395	0.004087022249870471	0.0011306502920491392	1.7578138903733478	1.6193354747602968	2.430954775295908	1.0855155820220324	8.641183367089791	11.957124292730406	0.7595031818690243	0.9603803486529316
ID128317	128317	4	1.0	40.32858442165279	60.57462128736343	0.0	212.0	212	1.6382928748975478	1		48294.13220338981	48633.0	34312.0	61472.0	4.2740307E7	5440.533055623782	-0.9811957931041824	-926.3680446899967	0.004277661936060876	0.0013685481918033879	1.7363959371525242	1.5568461707262804	-0.7904274781931055	1.1153291634089209	8.432045815851101	11.526233081061797	0.7975685613327869	0.958918918918919
ID114492	114492	4	1.0	40.207260344670836	60.058551994936956	0.0	83.0	83	1.6285672340811552	1		48450.62727272729	48897.0	32778.0	62291.0	4.2636552E7	5792.094012020092	-0.9811155262417028	-869.1786675973401	-0.006516541638216714	0.015694345678012908	1.7008685468011	1.5734517057227781	-0.5992652867382179	1.0809791877404917	8.33223016639627	11.63020862157195	0.7740982969458081	0.9679734953064607
ID110399	110399	4	1.0	40.23019011338329	60.24863151240155	0.0	45.0	45	1.6169128175976704	1		48257.372685185175	48636.0	33407.0	62349.0	4.169437E7	5677.625611672661	-0.9811023661085112	-882.5388043445805	0.0010422351101732142	-0.004920388801148454	1.7131084387087827	1.5367365620006754	-0.7895948664351874	1.1147704044201883	8.213402012283371	12.06548114535664	0.708995785601279	0.9416893732970033
ID115006	115006	4	1.0	40.241225843677654	60.471533031031605	0.0	88.0	88	1.6525451650232872	1		48368.63122923589	48726.0	34103.0	61867.0	4.3676874E7	5497.640212389065	-0.9811182439714773	-914.3162710861269	-0.012992538438179347	-0.011166662336709533	1.7298795062447556	1.6215833874492014	2.2412831939329747	1.0667841812106298	8.579392726951092	11.62978347642149	0.797118987472202	0.9455212152959669
ID122179	122179	4	1.0	40.07057919352822	60.03871065305202	0.0	155.0	155	1.609879670653982	1		48314.42406542064	48771.0	32791.0	60402.0	4.1357147E7	5552.302203618702	-0.9811196413262564	-904.3685188333344	0.001587701178846458	0.0015820966300263849	1.7300790421593681	1.5058073029991992	-0.39946401112320484	1.1489378745298118	8.142105119815634	11.349169131908656	0.7943619491565105	0.9564489112227809
ID116038	116038	4	1.0	40.13547133450522	60.365884260491924	0.0	98.0	98	1.6234495983521804	1		48300.32606199772	48804.0	35026.0	61063.0	4.2069584E7	5364.451024970635	-0.9811063878382043	-935.0953141296973	0.004458112357697022	-0.0036756905545884135	1.7215954724065747	1.552760003731839	-0.7957421504089818	1.10873249457029	8.27994577858659	11.574875582339466	0.7766130674708829	0.966167498613422
ID116550	116550	4	1.0	40.19807995323277	60.288900780522454	0.0	103.0	103	1.6159768332543474	1		48358.97456647398	48677.0	33746.0	62995.0	4.1830513E7	5562.862580717323	-0.9811400459486009	-904.48031421613	0.007340996669222103	-0.0026324410484868796	1.7010626556073627	1.5497317675275886	-0.8387063168564953	1.0976497296181806	8.20389575995434	11.324730979428585	0.8038485068074152	0.9530646051905031
ID120134	120134	4	0.996825635433197	40.060303910710864	60.50019705690187	0.0	136.0	136	1.6530028703817448	1		48326.60066371672	48631.0	34793.0	60166.0	4.3687247E7	5028.163589400352	-0.9811534012766584	-1000.7158403862879	0.005885223297901327	0.006714045440518278	1.7994778521466048	1.5277583016895253	-0.6272813659575932	1.17785506395651	8.584145853115606	11.544157652252892	0.8094358846810032	0.9500263019463444
ID124237	124237	4	1.0	40.20654068233261	60.18861673875452	0.0	174.0	174	1.5900213639917906	1		48315.09438470732	48700.0	33533.0	61166.0	4.0439734E7	5167.238420490284	-0.9811124340546821	-971.3977949858104	-0.013199107227385348	0.01383469738916235	1.8001149649470805	1.428101270908326	2.595943244797731	1.2604953175359475	7.942473820905964	11.592942138964226	0.7426399692927536	0.9483541430192959
ID134476	134476	4	1.0	40.005305585582924	60.54593138948147	0.0	268.0	268	1.6616753182889634	1		48119.78704720085	48462.0	33635.0	62843.0	4.3837126E7	5441.115828586614	-0.9811418282578203	-920.233259640453	0.016122156436409404	0.010786117086349517	1.7616284641497482	1.606157365751543	2.2304919852265788	1.0967969276942287	8.674455250241406	11.237987943755334	0.8631274948923529	0.9610321221695634
ID112467	112467	4	1.0	40.246355620627654	60.43239232817005	0.0	64.0	64	1.6215846355328112	1		48153.0736478711	48587.0	33419.0	62229.0	4.1845021E7	5572.059926253366	-0.9810548802302484	-895.0229635926818	-0.006946372161406994	-0.009899393311667112	1.7383248636647195	1.5179372235246378	-0.8146492041545821	1.145188902890426	8.260933273928531	11.748187741976526	0.7521374649061331	0.9497267759562843
ID124755	124755	4	1.0	40.186383164094586	60.421208078035335	0.0	179.0	179	1.638292874897548	1		48268.06989853448	48578.0	33825.0	62707.0	4.2813778E7	5564.940430711364	-0.9812346623584071	-907.0806595303023	0.0025141776396797326	0.004181932583696209	1.7333611664597692	1.5822233974454323	-0.8104045559032784	1.095522395420492	8.432045815851103	11.463416842463777	0.80633340435676	0.9620390455531457
ID136016	136016	4	1.0	40.20442010361257	60.418726151293875	0.0	282.0	282	1.5942975385373699	1		48041.1273809523	48589.0	34496.0	62427.0	4.0354547E7	5465.139080107917	-0.9811757489096509	-916.3704283153535	-0.002592227086081621	0.0029277223974521313	1.7133152501372144	1.4913501944261842	-0.8529649219233167	1.148834966153898	7.985251956386618	12.093045407201961	0.6861627232994567	0.9411764705882362
ID126290	126290	4	1.0	40.19200974758484	60.28831896307194	0.0	193.0	193	1.632742459593289	1		48275.962585034	48702.0	33118.0	59958.0	4.2579399E7	5430.982571204162	-0.9811067076471526	-923.1900789088979	-0.002631047388081558	-0.007448591965194004	1.745375906560385	1.544411400713207	-0.4956296444979841	1.1301236870916473	8.375008301876914	11.38909280287469	0.811366078273483	0.959694989106754
ID126802	126802	4	1.0	40.333951472702324	60.281852760251496	0.0	198.0	198	1.6178482604399358	1		48408.42675893889	48875.0	33995.0	62672.0	4.1970106E7	5821.050843610808	-0.9810571919983908	-861.3894335984057	0.003409795894339945	5.509610822346772E-4	1.6715664339948924	1.5785441908976845	-0.7819467113262771	1.0589291345998417	8.222908264612403	12.070373472294735	0.7092410979655086	0.9331175836030208
ID121175	121175	4	1.0	40.168677455874516	60.08695031839831	0.0	146.0	146	1.6387545609359921	1		48355.97516930019	48797.0	32896.0	60818.0	4.2843394E7	5765.508368318048	-0.9811363032458283	-872.4590941773156	-0.0032839209142723094	0.01446125287058924	1.7181708271209795	1.583493978962883	2.7329265000852363	1.0850504327438641	8.436798942015615	11.519578156749136	0.7989404543940826	0.9543010752688176
ID131418	131418	4	1.0	40.37512850917009	60.1177975943126	0.0	241.0	241	1.6225173848969898	1		48308.48390804601	48791.0	32359.0	61808.0	4.2028381E7	5694.98870692539	-0.9811259641866485	-881.902412300955	-0.0013683407033214367	0.009678433272320536	1.7127266881330547	1.5583511748541246	2.647820253981507	1.0990633663130398	8.270439526257558	11.051309045471731	0.8509636450935798	0.9731543624161073
ID107867	107867	4	1.0	40.18551962860758	60.3179853301283	0.0	21.0	21	1.6355200217818822	1		48370.42004504505	48720.0	35545.0	59656.0	4.2952933E7	5161.708809445744	-0.9811153042454852	-973.7027834145636	0.006035763218007385	6.27531902784754E-4	1.7143605383579035	1.5759286277928195	-0.8785062202889349	1.0878414847752123	8.40352705886401	11.904329782233019	0.7451806478020812	0.9490069779924857
ID133468	133468	4	1.0	40.269895492921144	60.27801289329107	0.0	259.0	259	1.5938229745921817	1		48357.116028708115	48957.0	33441.0	59908.0	4.0426549E7	5436.547553612392	-0.9811899932014818	-927.9644831615255	-0.004111504262223847	0.00458708836177335	1.6880725989675998	1.5258178780065867	-0.4149697061573648	1.1063395070275304	7.980498830222097	12.12022801910538	0.6826817948488659	0.9245594713656393
ID110942	110942	4	1.0	40.20874922431619	60.304498550354886	0.0	50.0	50	1.629031676478756	1		48252.14139110603	48696.0	34276.0	61401.0	4.2317128E7	5555.557321592655	-0.9811446767552506	-903.895083707041	0.008016188141051383	0.0014744305495654328	1.7481981548663243	1.5435277577592597	-0.6563962616284571	1.1325991036301057	8.33698329256078	11.224167598134068	0.8315923956867164	0.9537792278412176
ID119136	119136	4	1.0	40.04664088096437	60.38787053835167	0.0	127.0	127	1.6023436214526103	1		48406.96458087372	48779.0	34505.0	61900.0	4.1000699E7	5550.662196660776	-0.9811530889066636	-908.0079312843404	-0.0029374119619452813	0.0028462374292894956	1.713772641695898	1.5145250974112667	-0.7391450799864026	1.1315577699076755	8.06605510118338	10.986427423686964	0.8397655728192535	0.9736087205966725
ID129378	129378	4	1.0	40.31437781506797	60.43327892062964	0.0	222.0	222	1.6345946921339611	1		48255.859569648914	48681.0	34450.0	62012.0	4.2609924E7	5462.210730478749	-0.9811644728543161	-920.3979352976373	0.01206179332284495	0.011967322831922127	1.7023630377132046	1.603005910624305	-1.1262233649051845	1.0619817596618868	8.394020806534977	11.28891966028763	0.8277041653881569	0.9571815718157182
ID128868	128868	4	1.0	40.270894448869676	60.636824296475346	0.0	217.0	217	1.6580292901584022	1		48248.32747252747	48605.0	35072.0	60827.0	4.3905978E7	5288.374724012725	-0.9810793331586318	-946.145060774034	-4.048258256555953E-4	-0.009272451156417649	1.7839828538231224	1.56512319850272	-0.7422019874982749	1.1398354171286804	8.636430240925284	11.3720480881033	0.8392024797621752	0.9695837780149418
ID136548	136548	4	1.0	40.02488141951162	60.36400725016439	0.0	287.0	287	1.6183157790916365	1		48062.58160919536	48541.0	33564.0	62931.0	4.1814446E7	5488.138175426414	-0.9811238871431284	-910.381318844618	-2.929548966255041E-4	-0.006285272198266084	1.7310436324453613	1.5393423645785795	2.3498759553557615	1.1245345234939097	8.22766139077692	12.857756758777365	0.6253970997188336	0.9443535188216045
ID108393	108393	4	1.0	40.1513221700009	60.20876614750647	0.0	26.0	26	1.6084693509170889	1		48282.764637002336	48672.0	34318.0	61759.0	4.1233481E7	5507.757885757748	-0.9810951039787837	-909.8799595385143	0.0024214775529980063	-0.004301153604454634	1.700697467280258	1.541603595031493	-0.8478875008452149	1.103200247301911	8.127845741322087	11.81824282922452	0.731272931739462	0.9426681367144433
ID122729	122729	4	1.0	40.18756106954838	60.07710251310919	0.0	160.0	160	1.5999813267559235	1		48241.61012956417	48719.0	33282.0	60915.0	4.0957127E7	5502.993647538594	-0.9810693266787204	-908.6286265596489	0.011980319570122628	0.004407206798293809	1.7212050037365454	1.520218823167735	-0.40975296876880923	1.132208717262169	8.042289470360801	11.704257174566926	0.7377374888879489	0.9410456062291437
ID120684	120684	4	1.0	40.1325360600641	60.00930661501414	0.0	141.0	141	1.6345946921339605	1		48433.95351473925	48752.0	32980.0	61503.0	4.2718747E7	5824.5386287101965	-0.9810941500165983	-863.0438558185841	-0.006232702341653655	0.006424391322482321	1.7472734972512545	1.54636415760645	-0.274552820415283	1.1299236914258175	8.394020806534968	11.451955972132724	0.8043046250164574	0.9597826086956518
ID127342	127342	4	0.9968287348747253	40.06481909713011	60.23198654508591	0.0	203.0	203	1.6392161169403383	1		48368.9696629213	48773.0	32873.0	60238.0	4.3048383E7	5163.176752972021	-0.9811494053388462	-975.1915495033461	0.013460968077518554	0.004028758705023179	1.801979869546884	1.5053871814063549	2.7115226536020476	1.1970208673249416	8.441552068180133	11.943457399931098	0.7436559171604372	0.9517684887459807
ID117107	117107	4	1.0	40.03900774568952	60.393372455009384	0.0	108.0	108	1.6318155549147861	1		48324.08314350799	48805.0	34769.0	61925.0	4.2428545E7	5384.50284037488	-0.9810876185320334	-931.1284231627518	0.015892837634688448	-0.0045084218569541555	1.7665206995309912	1.5406148616968307	2.5023194016822496	1.1466335574520865	8.365502049547874	11.1815586118954	0.840808676626328	0.9580838323353292
ID137079	137079	4	0.996809720993042	40.16277386859466	60.44406761222187	0.0	292.0	292	1.573281313451211	1		48087.20930232559	48594.0	33037.0	60283.0	3.928725E7	5083.831863195979	-0.9810738941142286	-980.6382857482909	0.015342928723190099	-0.006460251106668159	1.772128291577726	1.4113878287735262	-0.509261556626378	1.2555927261450721	7.776114405147914	13.095794005283603	0.5697821443570862	0.9134561697375766
ID132469	132469	4	1.0	40.28149900897674	60.476840083358	0.0	250.0	250	1.6373691122783478	1		48293.1084745763	48666.0	33606.0	62340.0	4.2739401E7	5566.020726925463	-0.9811226300827602	-901.887034730558	-0.00922289096964497	0.004528238454515632	1.6901862656689268	1.6113380568701399	-0.8120552607801583	1.048933374633962	8.422539563522072	11.54680831653619	0.7938327482216165	0.9688354291962822
ID135034	135034	4	1.0	40.45718415954409	60.18997861220915	0.0	273.0	273	1.6013991217410415	1		48243.77449822903	48702.0	33944.0	62147.0	4.0862477E7	5767.206264256458	-0.9810863484497772	-867.8359548979745	-0.012176829246414713	0.006579305417663773	1.6526202453503565	1.5634716194869138	-0.8110155895973054	1.0570196636461484	8.056548848854353	11.677518245582029	0.7424339099532259	0.9538548114800228
ID118136	118136	4	1.0	39.95566840502852	60.42220143790022	0.0	118.0	118	1.6359824903396278	1		48333.85972850681	48728.0	33441.0	62667.0	4.2727132E7	5461.8540076735535	-0.9811166206217654	-919.5647183582798	0.004835605473258368	0.019401605935712402	1.7539961609927937	1.5509127782733783	-0.8828295947502166	1.1309444254792373	8.408280185028518	12.240616524046416	0.7051969967121147	0.9536388140161728
ID111483	111483	4	1.0	40.15251253641068	60.50207043089311	0.0	55.0	55	1.6525451650232872	1		48125.93222222221	48405.0	34110.0	59710.0	4.3313339E7	5316.947662303713	-0.981097955770691	-939.6159085932742	-0.001122424752331664	0.0017975300298169001	1.7790499702619	1.5612103018046568	2.5714021553432627	1.1395325589418894	8.579392726951092	11.582341572673357	0.8036624470943394	0.9565447800741925
ID108922	108922	4	1.0	40.12968221983556	60.22653499652509	0.0	31.0	31	1.625777793436753	1		48288.93699885447	48559.0	33049.0	62762.0	4.2156242E7	5617.8822691325295	-0.981139734000184	-894.3099395785329	0.012886812124017766	6.830498544344021E-4	1.7470050598363052	1.53191038831397	2.3477147553324724	1.1404094346269626	8.303711409409171	12.118119021553731	0.710577879558782	0.933226495726496
ID106365	106365	4	1.0	40.55696883426788	60.36236050837145	0.0	7.0	7	1.604702438601029	1		48945.7995310668	49340.0	34403.0	63183.0	4.1750767E7	5579.02754145887	-0.9811528601533247	-913.436030932134	-0.011991206775835813	0.005279858169348151	1.6914505732076748	1.5289623360998803	-0.8633664374371219	1.1062735381188487	8.089820732005965	11.187209496310487	0.8122789898105889	0.9551066217732886
ID106879	106879	4	1.0	40.07244009405888	60.44229444121808	0.0	12.0	12	1.6294959865000072	1		48373.70501138957	48752.0	33246.0	63081.0	4.2472113E7	5447.79593654592	-0.981098674503398	-921.8047549753811	-0.006567477035268968	-0.0035625772385267885	1.7409273849687192	1.541626895357099	-0.9422445482658748	1.129279328358795	8.341736418725299	11.972162844880573	0.7313429782807062	0.9512195121951226
ID130432	130432	4	1.0	40.27024892280259	60.67338679711593	0.0	232.0	232	1.6257777934367534	1		48196.57142857146	48564.0	34243.0	60821.0	4.2172E7	5252.478256989155	-0.9811027644728756	-952.7919971009053	-0.001412013080854513	0.0053917722122895076	1.7218872506079734	1.5564345067813299	-0.7383416287499637	1.1063024130509647	8.303711409409177	11.44021070924432	0.7972858641684475	0.9546448087431697
ID117635	117635	4	1.0	40.252618022617824	60.23075408288145	0.0	113.0	113	1.5890695402824344	1		48496.60000000002	49046.0	32696.0	62747.0	4.0494661E7	5548.5179737940425	-0.9810923190363443	-907.0597596593948	-0.003580411587405536	-0.010767901354365887	1.7529098652867998	1.47382842469598	-0.8946202370732304	1.1893581613126971	7.932967568576936	11.652571178154332	0.7341790944942681	0.9575444635685602
ID123266	123266	4	1.0	40.347755232791094	60.168834271436175	0.0	165.0	165	1.6145718393646709	1		48300.0441347271	48765.0	34273.0	61271.0	4.1586338E7	5536.7987159825225	-0.9810887351450697	-905.1207054538429	-0.001712390738378924	-1.2748186676771176E-4	1.7562500142459816	1.5157129976625137	-0.6058281383743461	1.1586956217664008	8.189636381460794	10.827947622956632	0.8777729453908585	0.9728966685488423
ID121733	121733	4	1.0	40.064697698352084	60.04472495618009	0.0	151.0	151	1.6098796706539815	1		48244.23166472641	48721.0	32483.0	59982.0	4.1441795E7	5562.220951424835	-0.9810937696149344	-900.1869761321732	0.0021343253889667116	0.0017977736999925983	1.7200745747755786	1.5296169155512591	-0.38501761728544015	1.1245133061016657	8.142105119815628	11.084829037820263	0.832700011073402	0.9650704225352114
ID129925	129925	4	1.0	40.54636006782701	60.08585797711106	0.0	227.0	227	1.6429038968924856	1		48333.72930648767	48694.0	33563.0	63505.0	4.3210354E7	5978.020871424333	-0.981112554662117	-839.9791127021706	-0.003222051729606681	0.004083599649799123	1.67514416535383	1.6258377478139412	2.5765570440130294	1.0303267762150219	8.47957707749626	11.476032431682755	0.8090968723834083	0.9658906334596643
ID127879	127879	4	1.0	40.36476751043577	60.351092284886015	0.0	208.0	208	1.6089395948537306	1		48382.91695906436	48926.0	34200.0	62062.0	4.1367394E7	5652.53506733709	-0.9811140266974696	-889.3217044461736	0.00137121550398358	-0.013325246291434634	1.7030017428650879	1.5435451547974346	-0.7710044857028667	1.1033054248993315	8.132598867486607	11.802926138378227	0.7336008687788151	0.9516129032258066
ID137610	137610	4	0.9968520402908325	40.167156201781864	60.394973181728396	0.0	297.0	297	1.611758177326472	1		48126.12060889936	48643.0	34655.0	60542.0	4.1099707E7	5339.422557766304	-0.9811393139940746	-937.755785010174	-8.492549857753043E-4	0.0017708342653657684	1.7223394817635105	1.5382338550052888	-0.7069891002305904	1.1196863702870385	8.161117624473698	11.97334626156158	0.7153662006331618	0.9460055096418734
ID105864	105864	4	1.0	40.23616430752669	60.404660736740695	0.0	2.0	2	1.6215846355328116	1		48836.92396313367	49221.0	34075.0	62824.0	4.239045E7	5461.7047434576425	-0.9811383019719208	-930.2496626449973	0.001030992992058442	-0.013260976862261534	1.6809511196449087	1.5797605021004992	-0.9188909698784735	1.0640544040757212	8.260933273928535	11.586505671590647	0.7732750917075578	0.9497267759562855
ID125322	125322	4	1.0	40.18821492305662	60.05321735651948	0.0	184.0	184	1.56798324408199	1		48423.936196318944	49013.0	34890.0	61678.0	3.9465508E7	5519.24279879869	-0.9811153180055928	-911.6349464895983	0.013616861540990018	0.012862776040961393	1.6659391209277137	1.5050239412820234	2.7624698941790413	1.1069186843025354	7.723830017338241	11.363258908882885	0.7516865290157471	0.9491822429906543
ID123789	123789	4	1.0	40.38086627923103	60.28014121119796	0.0	170.0	170	1.6299601642580335	1		48251.622425629255	48576.0	33560.0	61876.0	4.2171918E7	5792.218219370048	-0.9810989979223762	-864.8185636788779	-5.371952265180966E-4	0.0011820497198472715	1.68180254137595	1.592685798144341	-0.4826216692219505	1.0559537501592846	8.346489544889813	11.460849624404297	0.7985095033144658	0.9627192982456141
ID119692	119692	4	1.0	40.10290153345308	60.34318179066527	0.0	132.0	132	1.6253124212235732	1		48406.6342857142	48720.0	33816.0	60188.0	4.2355805E7	5403.512274477127	-0.9810904131598756	-929.577776682374	-0.005482803507506891	-0.005297907490761858	1.7338611933798664	1.5510881380371906	-0.5890876748253931	1.1178353768948064	8.298958283244659	11.085652789292954	0.8486153857194466	0.9694614103275957
ID107406	107406	4	1.0	40.272327161803716	60.463091113335665	0.0	17.0	17	1.643824549190516	1		48284.12121212118	48650.0	34451.0	59583.0	4.3021152E7	5188.87665019213	-0.9811335297840932	-967.8285825786911	-4.962883843652805E-4	-0.002806992330333312	1.7415638171483538	1.5771006534522805	2.4194528702496867	1.1042819704221558	8.489083329825291	11.541629331866528	0.8008227748918259	0.9571275455519827
ID135571	135571	4	0.9968244433403015	40.22699854094629	60.3352689482487	0.0	278.0	278	1.5771232759814062	1		48089.08515815088	48776.0	35137.0	61878.0	3.9529228E7	5408.618949451336	-0.9811409792565908	-925.1292289801562	0.009183534649151648	0.012526134413039371	1.6998441920261353	1.492992772105799	2.5078692509302485	1.1385481723589204	7.814139414464044	11.149905032646895	0.7898573841833543	0.9497400346620452
ID109458	109458	4	1.0	40.184892080482676	60.12761001560314	0.0	36.0	36	1.611758177326472	1		48342.573085846896	48725.0	32571.0	62549.0	4.1671298E7	5602.425864657596	-0.9810776507293036	-894.7711397694846	0.012430520348794915	-0.006898426888086068	1.7294562772900854	1.521356878796813	2.189676798260411	1.1367853929564842	8.161117624473698	11.602722842730092	0.7617977134672611	0.9486187845303871
ID114069	114069	4	1.0	40.26988727761399	60.2432254345593	0.0	79.0	79	1.6285672340811548	1		48268.0568828214	48565.0	33172.0	60988.0	4.2427622E7	5362.16509976382	-0.9810280718709632	-930.9355043290891	-0.003236627456012182	0.00530414068085694	1.7401846453167253	1.545953015422641	-0.6029624551431403	1.1256387664802245	8.332230166396267	11.486459838643556	0.7935946390041752	0.9558342420937844
ID113047	113047	4	1.0	40.1720293927093	60.472945394588635	0.0	69.0	69	1.6493376710372971	1		48193.18514412421	48507.0	33776.0	61715.0	4.3470253E7	5428.329213388265	-0.9811195457817714	-922.6966354570077	0.001680984330301606	0.0126675611054117	1.736643969915682	1.5815086951118782	-0.6662811504595759	1.0980932164858122	8.546120843799484	11.151628964435508	0.8635793942533975	0.9682283252557891
ID115607	115607	4	1.0	40.217960482254654	60.497078244223765	0.0	94.0	94	1.6502547340333924	1		48342.98444444448	48672.0	34179.0	60533.0	4.3508686E7	5384.140092729175	-0.9810941497826507	-931.8833995665058	0.0016953138442727849	-0.0019268774635037265	1.7272665964014147	1.5878253807491542	-0.8236548720611778	1.0878189864848176	8.555627096128513	11.683984643894648	0.7875529384269674	0.9533898305084747
ID134043	134043	4	1.0	40.34893762964758	60.09911149367535	0.0	264.0	264	1.6406000058461214	1		48268.95833333332	48667.0	32487.0	62119.0	4.2862835E7	5800.730016012445	-0.9810727945203125	-862.6408210171803	-0.00237897212380307	-5.404519908820219E-4	1.6880754943709984	1.604641417423113	2.689952747168271	1.0519954651811692	8.45581144667368	10.959062565078538	0.8847454576328286	0.9689542483660131
ID125850	125850	4	1.0	40.30798358386374	60.38369493331847	0.0	189.0	189	1.6136344971438012	1		48262.02797202802	48581.0	33855.0	60383.0	4.140882E7	5142.828802345246	-0.9811352070384866	-976.1359601298242	-0.004608837330269022	0.0025241520313525967	1.715090224172994	1.5164653195145836	-0.5907110159125528	1.1309788638766824	8.180130129131763	11.607223483656599	0.7629804037660025	0.9561111111111116
ID113565	113565	4	1.0	40.23255106942659	60.38931528359657	0.0	74.0	74	1.6447446861498873	1		48156.2140468227	48404.0	33265.0	60069.0	4.3196124E7	5305.7539698432865	-0.9811142736635177	-943.0204828885776	0.0022429385803636524	0.01296721972500385	1.7532190506903462	1.5493301396350805	-0.5078735829172712	1.1315981054259285	8.498589582154322	11.522854744787407	0.804334220239943	0.9571734475374735
ID118684	118684	4	1.0	40.07004851323086	60.29823994467219	0.0	123.0	123	1.6131656217896795	1		48381.831786542854	48746.0	34312.0	61831.0	4.1705139E7	5654.857170177618	-0.9811151743558885	-888.9916382038198	0.007173846770361592	0.005517108811934142	1.7064487042780807	1.5392478498360804	-0.668487269465483	1.1086250368709667	8.175377002967243	11.652148480924527	0.7566684618534888	0.9388646288209609
ID109983	109983	4	1.0	40.05561550265408	60.23429981827581	0.0	41.0	41	1.640600005846121	1		48228.3404255319	48559.0	33362.0	62448.0	4.3067908E7	5537.170235806681	-0.9811621834682513	-907.3078656264302	0.008177737815520645	-0.001901881572769243	1.7196172051273346	1.6006619780844673	2.4849183471423415	1.0743162695631856	8.455811446673676	12.006605801714041	0.7370970105480968	0.9518459069020867
ID112030	112030	4	1.0	40.18556183915727	60.437204089435554	0.0	60.0	60	1.620184504632342	1		47849.92511520733	48314.0	34284.0	60902.0	4.1533735E7	5333.3785843090955	-0.9810946045561084	-931.1807016580555	0.02259333989414909	8.73228028993295E-4	1.685744405481657	1.6020029821767487	2.2129033042563333	1.0522729509473967	8.246673895434984	11.64176361988555	0.7646296444448573	0.9368250539956805
ID114593	114593	4	1.0	40.30084217338673	60.303985724474074	0.0	84.0	84	1.6075284503680656	1		48387.387779083394	48806.0	33687.0	60295.0	4.1177667E7	5493.263976697803	-0.9811897768579652	-918.9476477896528	0.002529727699286572	-0.015098575980280195	1.6936589877139043	1.5494517670177022	-0.6386295811190283	1.0930698352577726	8.118339488993058	12.337354810020262	0.670244043284239	0.9343544857768056
ID130976	130976	4	1.0	40.35411167022823	60.406481628099684	0.0	237.0	237	1.611758177326472	1		48290.71212121219	48713.0	33783.0	61173.0	4.1433431E7	5246.238480877765	-0.9811558810510876	-958.5345052983349	-2.7401279263369947E-4	-0.00226330027574413	1.6974043123567428	1.5457318495235235	-0.44818368726991603	1.0981233988805839	8.161117624473698	12.53600850853943	0.6525907968447032	0.9418540866703239
ID115106	115106	4	1.0	40.19494678434428	60.4413335391658	0.0	89.0	89	1.6530028703817448	1		48361.06866002219	48662.0	34492.0	61730.0	4.3670045E7	5422.533971247965	-0.9811819127145319	-930.03150033917	-0.002445991125948234	-0.0064642568606371005	1.744952211128582	1.6220620002698078	-1.1049881544005757	1.075761722325246	8.584145853115606	11.26582078221876	0.8499263149305228	0.9735849056603771
ID110500	110500	4	1.0	40.09474663535104	60.24513865856891	0.0	46.0	46	1.6281026591939156	1		48250.56278538817	48630.0	33700.0	62128.0	4.2267493E7	5472.660919103433	-0.9811184904547684	-916.2597025856979	0.009666198729280878	0.004945975925788051	1.7575712783454072	1.527879194389292	-0.7669376192996799	1.1503339300643631	8.327477040231754	11.221777590231598	0.8309980296849968	0.9621087314662278
ID132010	132010	4	1.0	40.41914848398785	60.244071595884414	0.0	246.0	246	1.5747231478580925	1		48357.27294981641	49011.0	35195.0	61435.0	3.9507892E7	5430.26568385202	-0.981161252445745	-927.5964563861778	-0.01357529897286463	0.006125790531643408	1.625090080643383	1.536582902396647	2.3866905032407066	1.0576000019970866	7.790373783641462	11.220476373212103	0.7775808717689278	0.950144927536232
ID133035	133035	4	1.0	40.22673870529727	60.38107199691542	0.0	255.0	255	1.6159768332543476	1		48362.5098722415	48811.0	34444.0	62245.0	4.1640121E7	5535.5648327551	-0.9811330491377386	-908.6634766213101	0.003899048693994436	-0.009205956021372636	1.703357445275985	1.5568897508794959	-1.0088347185137985	1.0940771138828222	8.203895759954342	11.545200514549533	0.773440727869559	0.9514884233737597
ID116651	116651	4	1.0	40.148097921554836	60.28094452889808	0.0	104.0	104	1.6308881234361126	1		48371.32195676903	48702.0	34338.0	61973.0	4.2518392E7	5578.422369859121	-0.981088591833415	-899.6859037856022	-0.004520378612981569	0.0013600300660738848	1.7044782638168234	1.5701280736204253	-0.6673359617229839	1.0855663894261895	8.355995797218847	11.905042268381267	0.7408771379911667	0.9502702702702708
ID116141	116141	4	1.0	40.14784409939562	60.33945037403587	0.0	99.0	99	1.6084693509170889	1		48367.934502924014	48789.0	34000.0	62642.0	4.1354584E7	5518.757665363392	-0.9811758393375186	-913.6449075977497	0.006726702805423055	0.0071955800750104215	1.721650997913586	1.5183663771344689	2.174870316545974	1.1338837739299557	8.127845741322087	11.58616769344551	0.7608616531356449	0.9526462395543177
ID120237	120237	4	1.0	40.18185997160949	60.27876463893577	0.0	137.0	137	1.6145718393646704	1		48336.341067285335	48701.0	34571.0	60625.0	4.1665926E7	5509.2182008294985	-0.9811576726981946	-913.7303603724931	0.006229583708951488	-0.004736177697611012	1.7256739532842138	1.5377259313343492	-0.7410193765088795	1.1222246553303385	8.18963638146079	11.011947703028717	0.848684368471248	0.9647256438969767
ID122289	122289	4	1.0	40.00843618758269	60.06618425869188	0.0	156.0	156	1.6084693509170889	1		48224.8558030481	48640.0	32170.0	60460.0	4.1135802E7	5432.06894753547	-0.9811537551856359	-924.3743836423288	0.0043881163929941494	0.010707438883783673	1.751797118853115	1.4853929018104581	-0.49069681836051554	1.1793493268467572	8.127845741322085	11.366150025156152	0.7906031644277451	0.9622960045019698
ID128436	128436	4	1.0	40.38155850774478	60.35115085477868	0.0	213.0	213	1.609879670653982	1		48346.12500000003	48825.0	34196.0	61563.0	4.1384283E7	5594.891851917174	-0.9811642101603135	-900.2390178939467	-0.003276865002208878	0.010737421235580991	1.7056647604381288	1.537053052352337	2.4132542386455897	1.1096980405638863	8.142105119815634	11.197009315641527	0.8160983317098495	0.9607403252944471
ID126391	126391	4	1.0	40.423709574705555	60.15023496341072	0.0	194.0	194	1.6332057146627874	1		48438.139455782315	48845.0	34097.0	63367.0	4.2722439E7	5865.517588498395	-0.9811614326247515	-860.2084480515746	-0.004718181361157069	6.339365186336475E-4	1.6623888807326883	1.6119866413039683	-0.9576517502805988	1.0312671570205747	8.379761428041428	11.270831876001413	0.828952365720898	0.9660273972602739
ID126905	126905	4	1.0	40.38075494664217	60.14133144138647	0.0	199.0	199	1.6294959865000076	1		48454.60319270241	48885.0	33742.0	63000.0	4.2494687E7	5924.489565889777	-0.9810817485897539	-848.2781916985457	0.003371754176628075	0.0036201756575668155	1.677811368823927	1.601390709980024	-0.510127666021002	1.047721432607072	8.341736418725302	11.461814000983935	0.7979204830916015	0.9476241900647951
ID124344	124344	4	1.0	40.08472163699716	60.13687337396132	0.0	175.0	175	1.5885934145667933	1		48087.81175059957	48593.0	32847.0	60068.0	4.0105235E7	5381.375532443567	-0.9811105827594291	-928.2631522186268	-0.009532443812570625	0.007791667345976109	1.7117715575675945	1.4727303929811428	-0.42739755690229897	1.1623115579916685	7.928214442412422	12.845325777525748	0.6038026381226396	0.9386606640405182
ID134584	134584	4	1.0	40.081590137267575	60.470873884954834	0.0	269.0	269	1.6318155549147868	1		48066.44937428899	48467.0	34118.0	60933.0	4.2250409E7	5426.102774818193	-0.9811320292950796	-921.2686292537294	-0.0025455307126265084	0.003059025104398453	1.7278055722961878	1.5649715764190901	-0.761176078227681	1.1040491714550422	8.36550204954788	11.438312499616245	0.8034853432465097	0.9596510359869138
ID136126	136126	4	1.0	40.420297159278924	60.11481993785581	0.0	283.0	283	1.6009266629251118	1		48218.20449172576	48759.0	32973.0	63152.0	4.0792601E7	5935.956304926077	-0.981047743928518	-840.9681777909155	-0.0019106367651550054	0.008565537013529724	1.6546908141505805	1.5735294452918465	-0.8415512403687294	1.0515791865869284	8.051795722689837	11.557504657890876	0.757485733731723	0.9463687150837993
ID121281	121281	4	1.0	40.0325703871108	60.036436341659304	0.0	147.0	147	1.6122274620000723	1		48335.5297549592	48739.0	32100.0	60113.0	4.1423549E7	5776.472318841339	-0.9811204845580379	-869.6916125479261	0.004786209850044065	-0.0025149932792235103	1.7075648599770799	1.544002488603461	-0.24511005608257452	1.105934007607436	8.165870750638211	11.209455130390474	0.8166639027867568	0.9528563505268995
ID112579	112579	4	1.0	40.095291123371425	60.50726716144251	0.0	65.0	65	1.6479611196740656	1		48102.88209121241	48440.0	34341.0	60690.0	4.3244491E7	5364.651751598247	-0.9811368606211709	-932.77130474707	-0.00528503585560146	0.015703065066685194	1.7159174840700482	1.6131030326503997	-0.6868642835235165	1.0637370641171753	8.53186146530593	11.802135013869	0.7697195228022974	0.9462308908803378
ID124867	124867	4	1.0	40.2240145892778	60.31894760646311	0.0	180.0	180	1.5828687349946784	1		48329.053012048185	48756.0	33455.0	62952.0	4.0113114E7	5684.247582664064	-0.9811282855029481	-884.0559146106608	-0.005094522728171401	-0.011178358189253132	1.7003778624316286	1.4972919880079323	-0.9408552239587598	1.135635451234793	7.871176928438234	11.509202849115411	0.7467221766895829	0.9495412844036697
ID131520	131520	4	1.0	40.3480406569207	60.57312249957206	0.0	242.0	242	1.5742426831183483	1		48258.79878048789	48822.0	34047.0	60693.0	3.9572215E7	5142.337091644331	-0.9811980992377582	-979.4920223603798	0.001552036057778099	-0.0013509276719024025	1.7357766420938263	1.4441539445349143	-0.48238321885171576	1.2019332486418741	7.785620657476946	11.960624055272785	0.6839044408180537	0.929098128190584
ID107972	107972	4	1.0	40.01053920950387	60.381424719561146	0.0	22.0	22	1.6401388392858234	1		48124.323562570506	48515.0	34982.0	61238.0	4.2686275E7	5243.596976812217	-0.9811903837116253	-957.4997658084219	0.006312493699872529	-0.003492413342665099	1.7634305612172654	1.5546174613259505	-0.5580598307799312	1.134317994674533	8.45105832050916	11.073475968774758	0.8660700649256607	0.9678824169842134
ID133576	133576	4	1.0	40.3776180414954	60.4201190086063	0.0	260.0	260	1.5942975385373697	1		48351.43519619506	48804.0	34151.0	60470.0	4.0663557E7	5566.087153972428	-0.9810666021078639	-900.2420455868117	-0.0029703410139970566	0.0021414079250446118	1.6497106839784357	1.5542455884341315	-0.48850137311767716	1.0614221434853697	7.985251956386617	11.448624283855045	0.7655822956230585	0.9502262443438918
ID120778	120778	4	1.0	40.13258739633154	60.04196412419432	0.0	142.0	142	1.630888123436112	1		48406.86332574034	48759.0	32658.0	61354.0	4.2501226E7	5833.006528201193	-0.9811997044303022	-866.2379511246081	0.006154503821920369	-0.002332756016816903	1.7311885438148384	1.5493732219565173	-0.2695517277293151	1.1173476598677292	8.355995797218842	11.54542958343847	0.7877490411950561	0.952329360780065
ID122829	122829	4	1.0	40.1970200843187	60.06106714009065	0.0	161.0	161	1.6262430324771637	1		48232.30672748009	48584.0	32030.0	60327.0	4.2299733E7	5629.286953768272	-0.981142263890763	-891.5733340978579	0.00505729068376889	0.011688029961119393	1.7430375901260862	1.5525269742433938	-0.36683247276341335	1.1227100198858286	8.308464535573687	10.987022533942843	0.8649093738165065	0.968957871396896
ID128976	128976	4	1.0	40.278038022295284	60.61028316005434	0.0	218.0	218	1.6355200217818817	1		48245.691788526485	48523.0	32993.0	62747.0	4.289042E7	5572.922952026433	-0.9810809672355367	-897.8657725637781	0.0052471045785303285	0.0014065371816471292	1.740860314222841	1.558066970341162	2.216267030417775	1.117320594917466	8.403527058864006	11.424798902563923	0.8090480919291396	0.964539007092199
ID129490	129490	4	1.0	40.26590179355979	60.65766858527351	0.0	223.0	223	1.6429038968924854	1		48183.00786516853	48618.0	34991.0	60416.0	4.2882877E7	5381.174162870184	-0.9811259944755292	-930.9097083374164	0.008354380497447744	-0.0057026978029200695	1.7533647399992227	1.5758707218053298	-0.7218235612191245	1.1126323471449195	8.479577077496257	12.19078146987429	0.7170029850125437	0.9399367755532139
ID108500	108500	4	1.0	40.15428093045965	60.15213453626588	0.0	27.0	27	1.6178482604399351	1		48302.3055555555	48595.0	33086.0	61577.0	4.1733192E7	5363.100298367681	-0.9811599987939935	-938.0820918707964	-0.015694533513408198	-0.02058490576960709	1.7786431233291369	1.5251242214123704	-0.8408784498326454	1.166228362488395	8.222908264612398	11.098006252151455	0.8389679666984675	0.958448753462604
ID111062	111062	4	1.0	40.090393566535504	60.32405851014556	0.0	51.0	51	1.6433642875129542	1		48229.54157303367	48625.0	33535.0	61703.0	4.2924292E7	5492.824285056247	-0.9812407049234333	-918.5577472907934	0.004556624561923883	0.005397203911081239	1.7533114399242495	1.5637905652168334	-0.6431088853958759	1.1211932588179654	8.484330203660775	12.181074895847708	0.7185486861837853	0.9622641509433968
ID127451	127451	4	1.0	40.34637871905791	60.400247036336324	0.0	204.0	204	1.621118059595795	1		48396.79214780593	48808.0	33727.0	60867.0	4.1911622E7	5543.361499380755	-0.9811187010479651	-907.3253738157969	-0.014162180598054408	-0.0036103037363074595	1.6634549101435219	1.6151418808994837	2.7123608162980792	1.0299125605096267	8.256180147764015	11.610567089811004	0.7696303046745904	0.9554455445544557
ID117210	117210	4	0.9968326091766357	40.12615242237899	60.423152138678624	0.0	109.0	109	1.652545165023287	1		48311.84794672586	48557.0	33455.0	60069.0	4.3528975E7	5264.939458359179	-0.9811509534807644	-955.2932471287806	0.012167942052498819	0.009961553333308037	1.7470555532728411	1.5913020578377166	2.6658904122260965	1.0978780204977328	8.57939272695109	11.218970814714902	0.8565651008854297	0.9647247461250673
ID119258	119258	4	1.0	39.88637372411042	60.38998539073322	0.0	128.0	128	1.6056449951807448	1		48355.49647058826	48800.0	33449.0	62530.0	4.1102172E7	5531.788744765392	-0.9810805207727417	-906.5791587696917	9.67392351646606E-4	-0.007456111503561534	1.7484557536028316	1.494061176021875	-0.8768198813236908	1.170270522829804	8.099326984334985	11.589205494958522	0.7577945355654081	0.9556926528323049
ID136665	136665	4	1.0	40.37887596176112	60.04711479378874	0.0	288.0	288	1.6009266629251118	1		48302.273474178444	48791.0	33321.0	62717.0	4.1153537E7	5766.094850524185	-0.9811161394410808	-870.453189709273	-1.1214695968879686E-4	-0.010022274543190069	1.6769767589082505	1.5708966232718724	-0.8033048015850173	1.0675284000645655	8.051795722689835	10.783813478202156	0.870077378003547	0.9581447963800913
ID137181	137181	4	1.0	40.452567243096105	60.36780043016469	0.0	293.0	293	1.6345946921339611	1		48119.77324263038	48518.0	33137.0	60035.0	4.244164E7	5482.563325301966	-0.9811433972676399	-913.3536006551236	0.004120308490436333	0.004038485614009358	1.706028170379162	1.6054594676400893	-0.6711690786817203	1.0626416952692685	8.394020806534975	11.061987314832617	0.8620125587924299	0.9660831509846826
ID109027	109027	4	1.0	40.07580187982294	60.29748862601679	0.0	32.0	32	1.6497962662556784	1		48288.67999999998	48606.0	34115.0	62609.0	4.3459812E7	5504.282436125596	-0.9811468734334002	-913.1145442225036	0.013909425327039593	-0.004387603558121746	1.7487508511221985	1.57532752431903	-0.7541943579702438	1.1100871559253271	8.550873969963995	11.37616285794753	0.8302880133387128	0.9610042735042733
ID106982	106982	4	0.9968377947807312	40.08665584110333	60.55658856213539	0.0	13.0	13	1.662585575995298	1		48342.87828947367	48666.0	35344.0	60878.0	4.4088705E7	5250.964817047287	-0.9811336793903818	-957.556404026077	0.008011063551419118	0.0031159355498633886	1.773946410817429	1.572903694185183	-0.8073294034062427	1.1278162912169856	8.68396150257044	11.373317828346686	0.8436326942252627	0.964116094986808
ID118248	118248	4	1.0	40.0398514220026	60.36597551762057	0.0	119.0	119	1.6009266629251115	1		48370.68127962082	48723.0	32789.0	62821.0	4.0824855E7	5643.369250907901	-0.9811995684495417	-894.670798917321	0.0025668162677737402	-0.014807149692630863	1.7341191184759008	1.5130335906572785	-0.6145385189463956	1.146120700283052	8.051795722689834	11.382230253534434	0.7809943257545993	0.9549041713641488
ID137707	137707	4	1.0	40.484864124602396	60.12681924527725	0.0	298.0	298	1.6098796706539824	1		48256.23050058209	48778.0	33475.0	63517.0	4.1452102E7	5821.421499955225	-0.9811288087097265	-861.9479786501273	-0.002476445991137611	-6.666588555767695E-4	1.701343986381509	1.5332844358674007	-0.94917370855235	1.1096075500297078	8.142105119815637	10.826563845341463	0.8729015938682089	0.9732954545454546
ID135144	135144	4	1.0	40.47188396188191	60.28683542823468	0.0	274.0	274	1.6117581773264722	1		48183.93263646924	48625.0	33903.0	59694.0	4.1486366E7	5438.629262164399	-0.981110433627724	-920.3196385410126	0.0059764781372690454	-7.371372216974176E-4	1.7086462419902335	1.5530705997725573	-0.5864978617234031	1.1001729362724784	8.1611176244737	11.349563778912195	0.7961614804099323	0.9533592448639645
ID106474	106474	4	1.0	40.03556496483015	60.487876431206246	0.0	8.0	8	1.6589415484338383	1		48867.01431718063	49279.0	34620.0	62766.0	4.4371249E7	5413.834688256406	-0.9811526628941524	-939.7825979972374	0.00711890616954052	-7.523889031195157E-4	1.7435849431096255	1.6016480889507136	2.4319264709351005	1.0886192510939772	8.64593649325431	11.118612206056442	0.8788621048826777	0.9670388091440724
ID132585	132585	4	1.0	40.41188065034597	60.552875558828596	0.0	251.0	251	1.643824549190516	1		48325.830717488796	48628.0	34041.0	60904.0	4.3106641E7	5445.948814985451	-0.9811492446762178	-923.7236992021565	-0.0027069406248065022	0.0023494629034050574	1.733684093212551	1.5826595626877484	2.3963590612468253	1.095424520904752	8.48908332982529	11.342747876282713	0.8291519054345186	0.9612486544671689
ID130541	130541	4	1.0	40.41502047002872	60.63891826348391	0.0	233.0	233	1.6373691122783478	1		48251.07352941165	48527.0	33987.0	60523.0	4.2653949E7	5347.844648364031	-0.9811144789621592	-937.4517128909145	-0.003019036608602044	-0.0016694665071777047	1.715913146881979	1.5841191913734598	-0.5710038436746065	1.0831969944093989	8.422539563522072	11.457672949638791	0.806232091085774	0.96199782844734
ID105964	105964	4	1.0	40.192686019010395	60.51414610556238	0.0	3.0	3	1.6028156625945202	1		48873.29564193165	49376.0	35062.0	63011.0	4.1493428E7	5371.6802026041505	-0.981155383864845	-947.4187330814507	0.015246204525461455	-2.0953015251289685E-4	1.7016409136284367	1.547729663059471	-0.9738465597019227	1.0994432388565338	8.070808227347898	11.068647948744365	0.8278234854373404	0.9609507640067918
ID111596	111596	4	1.0	40.264061975422244	60.26745499626924	0.0	56.0	56	1.6122274620000727	1		48144.481955762516	48635.0	33983.0	61958.0	4.135611E7	5537.294792429224	-0.9811191142283606	-903.6041995550887	-0.0012228428499885856	0.0018339581554327427	1.7287213934720025	1.5123095454586553	-0.9330341234083971	1.1431002327950748	8.165870750638215	10.819655320555778	0.876567801946761	0.966797974113675
ID125420	125420	4	1.0	40.133293333759696	60.44005614243936	0.0	185.0	185	1.6243812768210384	1		48294.26636050506	48655.0	35316.0	60190.0	4.2064306E7	5163.317574926536	-0.9811945775801049	-976.0426094879205	-4.7537292063160264E-4	-3.586542540184298E-4	1.7357870848531844	1.5485592561825878	-0.7150599813445467	1.12090452975764	8.28945203091563	11.01720183007414	0.8582090216295085	0.9672767609539664
ID130028	130028	4	1.0	40.437087344725256	60.651263082691685	0.0	228.0	228	1.635982490339628	1		48178.987556561086	48506.0	34389.0	59985.0	4.2590225E7	5248.684823981953	-0.9811226815016125	-954.1577514115143	-0.03375386948836156	-0.02087642784371945	1.7268657932491762	1.6035446028501157	-0.6572475836488461	1.0769053696291773	8.408280185028522	11.22903598774102	0.8379769864531055	0.9714442613948384
ID123375	123375	4	1.0	40.22604133824175	60.19457302750674	0.0	166.0	166	1.6243812768210377	1		48194.900229357816	48604.0	33198.0	59964.0	4.2025953E7	5310.72239084779	-0.9812121139283925	-947.8998718455982	-0.010237141261672295	-0.001157407839157673	1.7260203143633426	1.5448673805217927	-0.5874345512168896	1.117261155310538	8.289452030915625	11.59674852733616	0.774574521436191	0.9524849808847625
ID117746	117746	4	1.0	40.161455722989174	60.30137069729951	0.0	114.0	114	1.6239155044023383	1		48293.728522336794	48617.0	33762.0	62363.0	4.2160425E7	5533.308272113786	-0.9811988039509767	-910.9769699366851	-0.006942739515785491	0.006194451502892601	1.7262369071222694	1.5450949848129727	-0.9814903320134082	1.1172367550796387	8.28469890475111	11.428062491862406	0.7971524406949436	0.9635157545605306
ID119798	119798	4	1.0	40.083181935715885	60.32906121938733	0.0	133.0	133	1.6511712876914104	1		48376.84222222227	48622.0	33938.0	60942.0	4.3539158E7	5482.587368696457	-0.9812107960122851	-921.5860401931332	0.005274855263425001	-0.007336488782080007	1.7729996611039252	1.5522778343773849	-0.5414054653364329	1.142192217036373	8.565133348457543	11.23938785965966	0.8520374339344018	0.9688172043010754
ID121846	121846	4	1.0	40.075430654654404	60.03097352352101	0.0	152.0	152	1.6243812768210373	1		48282.8369690011	48674.0	33225.0	61778.0	4.2054351E7	5652.925158849289	-0.9811358722547628	-888.4683592375195	-0.002296497703198183	0.008267769011143532	1.7030208390564125	1.5738675886159335	-0.2030773307860762	1.0820610649680238	8.28945203091562	11.019931096876638	0.857783975171497	0.9672767609539655
ID127992	127992	4	1.0	40.35456958168521	60.41786284145815	0.0	209.0	209	1.6424433772206792	1		48353.66143497755	48742.0	33413.0	61058.0	4.3131466E7	5510.739690538144	-0.9811354095372636	-912.7062669564331	-0.012908273151908274	0.007690493263167462	1.696977278094057	1.5942074720378177	-0.5261850829471008	1.0644645115888665	8.474823951331743	11.470304680325492	0.8094511442069441	0.9622234214786836
ID123898	123898	4	1.0	40.053651888579935	60.21076550118082	0.0	171.0	171	1.614571839364671	1		48203.14534883726	48693.0	33296.0	59501.0	4.1454705E7	5224.349585803144	-0.9810987047627381	-957.8428903368055	0.0050482634806090975	-3.9227897145152526E-4	1.7450737236335907	1.51788627553851	-0.3893307739298134	1.1496735636630484	8.189636381460796	11.344792827551982	0.7996157590348797	0.9545706371191137
ID107517	107517	4	1.0	40.26604912145454	60.29785544944373	0.0	18.0	18	1.5809559019877422	1		48352.63966142682	48791.0	34607.0	60355.0	3.9987633E7	5236.7754648748	-0.9811718847990238	-962.3310056221053	-0.005887344081718386	-0.015791157067136158	1.6829629872478034	1.5192069488163569	-0.5915002204357004	1.107790474865213	7.8521644237801675	11.635590678418547	0.728823519401895	0.921875
ID115711	115711	4	1.0	40.22469482873144	60.44909769041344	0.0	95.0	95	1.660308996020137	1		48348.10318331497	48635.0	33507.0	60879.0	4.4045122E7	5464.006624605899	-0.9811702220069706	-922.1410983209498	0.018036341234822076	-0.010358588268612507	1.7703471386974303	1.6015481300306689	-0.7506241150713993	1.1053973998667959	8.66019587174786	11.176383510986039	0.871234344019296	0.9712153518123668
ID113150	113150	4	1.0	40.286742136987485	60.37885338244821	0.0	70.0	70	1.6126966101147606	1		48143.59559675556	48566.0	34671.0	60589.0	4.1547923E7	5328.501927902911	-0.9811335425810465	-939.7258086406	0.004725851895299699	0.006372186076007822	1.722758680195496	1.525113017429041	-0.6814906080619111	1.1295941090973285	8.17062387680273	11.506987924310895	0.7754285164343852	0.9635650224215249
ID114174	114174	4	1.0	40.28631878297419	60.26612968680049	0.0	80.0	80	1.6327424595932887	1		48234.733333333286	48569.0	33521.0	60451.0	4.2687739E7	5361.906053667481	-0.9811249511869709	-935.2052025934958	-0.006407975073297307	0.0063555258157268835	1.7228070610089667	1.5580068805018035	-0.5081829169645182	1.105776285438537	8.375008301876912	11.101133983698297	0.854005016030548	0.9617903930131004
ID119298	119298	5	1.0	69.85144677646612	24.964018779970207	0.0	129.0	129	1.3069582233925967	1		52183.80960854089	52747.0	37725.0	65484.0	2.9327301E7	5285.312683759824	-0.9813975336973496	-1041.764434679385	0.02813685368686023	-0.1014057692702331	1.6313244794189135	1.1470542868038025	1.8849932661234607	1.4221859402700987	5.366279439738358	9.65162972520349	0.7239054453558661	0.9330578512396692
ID127490	127490	5	1.0	69.95572020863592	24.965485839440834	0.0	205.0	205	1.3173356461302976	1		51869.90034965035	52404.0	37259.0	65475.0	2.9669583E7	5285.137314501367	-0.9812996418829744	-1030.0086001009743	-2.2385183290530742E-4	-0.018726713413401996	1.498273747587672	1.199365251109698	1.9552390145695662	1.2492222416827672	5.451835710699642	10.002649045123299	0.684735053830607	0.9249999999999995
ID135174	135174	5	1.0	70.07270243417379	24.97300885242021	0.0	275.0	275	1.302900237299243	1		51499.38146167554	52110.0	36799.0	65369.0	2.8891153E7	5273.910836163099	-0.9814594626613004	-1033.8303450780654	-0.002975169547960029	-0.01739626189217894	1.500419275219912	1.1642362413508724	-1.2569199218577287	1.2887584340090321	5.3330075565867485	9.72401809393283	0.7087458786812277	0.9219391947411668
ID108548	108548	5	1.0	69.98291245184754	24.851600444149703	0.0	28.0	28	1.3321825504881375	1		52221.611965811964	52804.0	37344.0	65499.0	3.0549643E7	5269.554184133045	-0.981302437027585	-1040.2177672529886	-0.00391456113074791	0.005783376843130148	1.5186572713314068	1.191836889771513	1.9650551873063375	1.2742156954233466	5.575416990977054	9.815343858905923	0.7272373586457049	0.9421686746987951
ID107015	107015	5	1.0	70.03724803103914	24.964569513855707	0.0	14.0	14	1.3389794443554424	1		52466.79695431464	53024.0	37357.0	65489.0	3.1007877E7	5283.413643487901	-0.9813511268103615	-1045.133488462317	-2.9325038865584595E-4	-0.00252277277891055	1.5588843860769968	1.1666340357066276	1.99237948605683	1.3362239900131012	5.632454504951244	9.62430925849718	0.764132052264325	0.9301412872841444
ID109066	109066	5	1.0	70.030230800926	24.87389193594078	0.0	33.0	33	1.330477901612705	1		52211.21061643832	52766.0	37532.0	65469.0	3.0491347E7	5247.652597008708	-0.9814048241246308	-1050.211043307056	-1.8871779386428516E-4	-0.002752066293483475	1.5205970665121185	1.19280241167008	1.9316170783324758	1.2748105232140527	5.56115761248351	9.705232428310312	0.7419304346159314	0.9241706161137444
ID132622	132622	5	1.0	69.9500586559904	25.02457841394286	0.0	252.0	252	1.3179097736999958	1		51836.12195121948	52469.0	37265.0	65408.0	2.9753934E7	5267.089122186287	-0.9813778115801511	-1037.2832135244644	5.526570444448842E-4	-6.982917883826599E-4	1.4754401310429686	1.196857999759759	1.9125854996621734	1.2327612225837388	5.456588836864162	10.293694481236457	0.6471255481938032	0.9198717948717953
ID137742	137742	5	1.0	70.08355962329765	24.946564474639004	0.0	299.0	299	1.3224938215362398	1		51464.530329289424	51967.0	37272.0	65274.0	2.9695034E7	5188.318675647064	-0.9813585491210223	-1044.381969379079	-0.0182049118173154	-0.01669523433853739	1.4903238382423447	1.2166698291812557	1.9823163835487425	1.224920518695891	5.494613846180288	9.562938828146132	0.7550301335335582	0.9452166802943581
ID106513	106513	5	1.0	70.00365440878106	24.975209222657714	0.0	9.0	9	1.3202037872267107	1		52520.678883071574	53203.0	38084.0	65488.0	3.0094349E7	5350.568238059415	-0.9812872632697811	-1029.4832241655158	0.015387605818692755	-0.001189008154005115	1.5389042642998274	1.1608584885014743	1.9379159227769556	1.3256605172318323	5.475601341522221	9.69289035949212	0.7323776538012098	0.9320388349514563
ID111632	111632	5	1.0	70.10659516722716	24.904538402202817	0.0	57.0	57	1.3367176531386997	1		52060.30220713076	52550.0	37479.0	65474.0	3.0663518E7	5236.690756764708	-0.9813877654184933	-1048.3875966790476	0.003700563003181331	-0.008589170078716978	1.5295914184129547	1.2068543641201364	1.9831878032014203	1.2674200499147315	5.613442000293182	9.9994061425614	0.7054897155539989	0.9402866242038218
ID125456	125456	5	1.0	69.90848953492049	24.88179548021662	0.0	186.0	186	1.3150366292889915	1		52060.40773286464	52638.0	37950.0	65502.0	2.9622372E7	5285.413199799631	-0.9813876037213156	-1038.7161717573683	0.0026248953380922997	5.980536910185977E-4	1.4971019725219454	1.147568623798555	1.9212509853374125	1.304586010348038	5.43282320604158	9.360438415091316	0.7791894362061772	0.955685618729097
ID123411	123411	5	1.0	69.98382328397616	24.88161327232888	0.0	167.0	167	1.3242087483274154	1		51824.76562500001	52365.0	37526.0	65449.0	2.9851065E7	5244.327485771299	-0.981362160254902	-1040.6657794355956	-0.007475548097021383	-0.01869544330427897	1.5090424328622278	1.1847824665443305	1.9651851551703379	1.2736873438578733	5.508873224673835	9.529756241083415	0.7622704036850338	0.9453507340946167
ID130579	130579	5	1.0	69.98867267052802	24.98896671753568	0.0	234.0	234	1.310426495452606	1		51777.17813051144	52431.0	37265.0	65478.0	2.935766E7	5259.650033200596	-0.9813428498610718	-1035.587933166935	0.005929921798337963	-0.029441993371146943	1.5056242283718442	1.182341591653023	1.9222851742604792	1.2734257502240465	5.394798196725454	9.622545374309974	0.732158539951474	0.9521812080536916
ID106005	106005	5	1.0	70.05401471121374	24.965267944409806	0.0	4.0	4	1.314461246794027	1		52418.50701754385	52916.0	37337.0	65437.0	2.9878549E7	5258.575338228419	-0.9813807152207942	-1050.8024281543792	-0.0018914827593415227	0.006340706600789153	1.4747325747243698	1.1970202773179295	1.8833228746400361	1.2320030016773724	5.428070079877066	9.666892993201847	0.7299304607675984	0.9217110573042775
ID118292	118292	5	0.996826708316803	69.84254990431499	24.92109401975591	0.0	120.0	120	1.3355853211666207	1		52030.062925170074	52694.0	37533.0	65421.0	3.0593677E7	5278.24570913961	-0.9813487130687221	-1037.3117502351563	0.008771983431068841	-0.02182804560557779	1.5690195436372003	1.1637945738773936	1.9434193616364113	1.3481928674145007	5.603935747964153	9.957348184769819	0.7102571657219614	0.9305445935280181
ID130068	130068	5	1.0	70.0796714825829	25.011502226388192	0.0	229.0	229	1.34405455835781	1		52059.33165829144	52748.0	37532.0	65466.0	3.1079421E7	5226.785971753216	-0.98135113271818	-1048.2523314669274	-0.0131251628976126	0.0065229332856087015	1.51814117316538	1.1982745633491088	1.9607455060023669	1.2669393306007117	5.675232640431887	9.46558253725388	0.7959739219437347	0.9567307692307686
ID117785	117785	5	1.0	69.91744150244155	24.913282515377336	0.0	115.0	115	1.3115805480720912	1		51962.42328042329	52507.0	37239.0	65503.0	2.9462694E7	5370.625845181089	-0.981436374797991	-1023.042917571389	0.012771653607213645	-0.014832374973607704	1.524922822249018	1.1498612814340634	1.989936780421928	1.326179815661931	5.404304449054486	9.739363750839152	0.7159595692144664	0.9258957654723127
ID119835	119835	5	1.0	69.83462211260053	24.871203392145816	0.0	134.0	134	1.3236373529401535	1		52130.27729636045	52700.0	37722.0	65498.0	3.007917E7	5275.139441553591	-0.9813616485461272	-1040.6571481103745	0.01059917970783086	-0.01956696663711493	1.5436256503522994	1.1655748183732735	1.9292415480333214	1.324347116993013	5.504120098509319	9.75704580597253	0.726542590110994	0.9391727493917278
ID121884	121884	5	1.0	69.8347220964228	24.863292976309708	0.0	153.0	153	1.3202037872267114	1		51930.710296684134	52403.0	37635.0	65496.0	2.9756297E7	5223.758399325781	-0.9813916489197876	-1048.5898338307275	-0.003970620787539754	-9.714902885078924E-4	1.4758344075555112	1.1929707993520053	1.9202482595899946	1.2371085766367047	5.4756013415222275	9.670204862161187	0.7358178785930686	0.9388753056234711
ID123935	123935	5	1.0	69.91416278241184	24.88023810934079	0.0	172.0	172	1.31215719375749	1		51860.69595782069	52463.0	37571.0	65450.0	2.9508736E7	5241.396320114351	-0.981381818208054	-1043.0907110663725	-0.0019424123874162125	-0.019560427616714695	1.4897028915717385	1.202872556378286	1.9002095960848857	1.238454467742673	5.409057575219001	9.64483875650361	0.7307040682226164	0.9420529801324503
ID128030	128030	5	1.0	70.03286774933187	24.911281435911423	0.0	210.0	210	1.3161866396786746	1		51825.36777583189	52260.0	37379.0	65447.0	2.9592285E7	5299.774742112651	-0.981421662267091	-1033.1509119857242	0.009387241527089966	-7.990852733424956E-4	1.4903889653307427	1.1685091553954094	1.925594542011354	1.275461949484181	5.442329458370614	9.420713517185034	0.7705966178003781	0.9408381265406738
ID115749	115749	5	1.0	70.00531517942343	24.99188985395881	0.0	96.0	96	1.328201633219132	1		52062.20962199314	52569.0	37391.0	65493.0	3.0300206E7	5288.333195531844	-0.9814223263629746	-1040.1557785002437	-0.01346019935466677	-0.010835747624209097	1.5318880282666505	1.1883292010332869	1.9622364083680877	1.2891108178900503	5.542145107825444	9.572140787169083	0.7600980202758474	0.9403225806451612
ID114727	114727	5	1.0	70.09092891580767	24.97985196113026	0.0	86.0	86	1.3378490267251837	1		52125.23857868022	52633.0	37369.0	65468.0	3.0806016E7	5261.707934250686	-0.981318775147084	-1040.7731364364963	-4.7679312370736866E-4	-0.007832124850721588	1.5384110622772331	1.184109568754853	2.0003338313951042	1.2992134367218608	5.622948252622213	9.737076473226553	0.7452754046372846	0.9307631785995281
ID112166	112166	5	1.0	70.11164655729115	24.954491940970772	0.0	62.0	62	1.3173356461302979	1		52060.6742556917	52576.0	37477.0	65431.0	2.9726645E7	5293.341860782088	-0.9813274169418236	-1033.75916725728	0.012766544585809333	-0.004756523249199134	1.483362157333263	1.1769753440025559	1.8838471121174751	1.2603171042553647	5.451835710699645	9.212328926185226	0.8072605917853951	0.9495033112582785
ID113193	113193	5	1.0	70.01981097917205	24.890021607979136	0.0	71.0	71	1.3161866396786746	1		52043.65559440555	52529.0	37941.0	65429.0	2.9768971E7	5230.427328674645	-0.9813562231116798	-1047.4984795020778	-0.01091082635289307	-0.0024700442728728435	1.5056885055809976	1.1877815800878218	-1.266728360428374	1.2676476305262039	5.442329458370613	9.420158111281925	0.7706874881493669	0.9454995871180845
ID107563	107563	5	1.0	70.01758690901677	24.911166996896068	0.0	19.0	19	1.3092714255979585	1		52304.82155477039	52887.0	37491.0	65469.0	2.9604529E7	5311.338068660793	-0.9813098998237924	-1034.0994953523789	0.023018060692429575	-0.04359964112504697	1.534426872471986	1.1660380228211487	1.8655205986525938	1.3159321072219805	5.385291944396425	9.332030092863166	0.7770820099917132	0.9441666666666672
ID109611	109611	5	1.0	69.94632723795223	24.83422943704249	0.0	38.0	38	1.3276319563182881	1		52199.83044982704	52690.0	37314.0	65448.0	3.0171502E7	5313.894208184646	-0.9813887426302971	-1035.980405100354	0.01601480836827583	-0.039214534419325944	1.557194008188854	1.1750207341095582	1.9151022473761299	1.3252481109356	5.537391981660927	9.754247320479312	0.7313539402080732	0.9224069675376085
ID113707	113707	5	1.0	69.9782512636516	24.929109889585614	0.0	76.0	76	1.3264918685542841	1		52090.08075601374	52691.0	37426.0	65499.0	3.0316427E7	5255.474437332321	-0.9814305947864107	-1047.6945806450228	-0.006593614551060586	-0.004104333871883189	1.4793530274024527	1.2354437740163335	-1.1907496581462176	1.197426429689462	5.527885729331896	9.360234510609589	0.7928580893804164	0.9470684039087947
ID135721	135721	5	1.0	70.07480254020692	24.971390421632538	0.0	280.0	280	1.337849026725184	1		51531.6920473773	51990.0	37243.0	65364.0	3.045523E7	5176.130312644672	-0.9814298605572196	-1052.3090360153337	-0.016604546234383052	-0.013398806790288608	1.5425698899045253	1.1921185325726733	-1.2410860094242229	1.293973583797539	5.622948252622215	9.671114493546021	0.7554763982957211	0.9486768243785089
ID114220	114220	5	1.0	70.05336258501781	24.942451924031435	0.0	81.0	81	1.3184836512685392	1		52076.12020905921	52516.0	37669.0	65448.0	2.9891693E7	5241.726177901081	-0.9812923096508104	-1042.2514520258223	-0.005552777928737451	-0.00990031543239458	1.5125700570552065	1.1732705024889798	1.9061508120511856	1.289191242638791	5.461341963028679	9.96064856783614	0.691725840470939	0.9281098546042008
ID110127	110127	5	1.0	69.99010019131113	24.872181858973853	0.0	43.0	43	1.3401089084486002	1		52360.80808080808	52872.0	37394.0	65472.0	3.110232E7	5221.482410203973	-0.9812188041231861	-1047.8162683973276	-5.549186090728207E-4	-0.022550053831443703	1.5311539642477483	1.1945963858758848	-1.1330217434584144	1.2817332969956188	5.641960757280278	9.867422678724134	0.7281694615073023	0.9317111459968602
ID115247	115247	5	1.0	70.06949248909093	24.990257353151453	0.0	91.0	91	1.3276319563182883	1		52061.414089347054	52593.0	37476.0	65445.0	3.0299743E7	5269.1585779052675	-0.9813199846134035	-1038.0973933671187	-0.027659241778935462	-0.004998234781457478	1.5432782337024078	1.183163562084986	-1.2539253231841418	1.3043659246764014	5.53739198166093	9.77039485207087	0.7289385205239866	0.9137254901960784
ID134189	134189	5	1.0	69.9645203067056	25.050378400824513	0.0	266.0	266	1.306958223392597	1		51649.750445632795	52349.0	37362.0	65282.0	2.897551E7	5265.116762553863	-0.9815121504089254	-1041.596464994484	0.027006033064818833	-0.01818644250151694	1.4959941566928971	1.1732809215444469	1.8822558386719999	1.2750519753816905	5.36627943973836	9.972296195575188	0.6780985400549846	0.925409836065574
ID126003	126003	5	1.0	69.95902813519812	24.929481314730918	0.0	191.0	191	1.319057279162229	1		51886.53832752612	52212.0	37635.0	65488.0	2.9782873E7	5223.186137333227	-0.9813669191061907	-1046.395672098732	-0.005969866104387203	-0.008039500243409823	1.50347954673405	1.1762773777174969	1.9223082681481853	1.2781675268221782	5.4660950891931925	9.338303482907858	0.7876822859995816	0.9480626545754325
ID110642	110642	5	1.0	70.014913734542	24.887563790414326	0.0	48.0	48	1.3321825504881375	1		52089.57777777777	52511.0	37518.0	65495.0	3.0472403E7	5279.373837973654	-0.9813394253999601	-1037.7497834747066	0.0070966641701932	-0.002010807179959221	1.5044791146853613	1.179340557533711	-1.1826185802229865	1.2756952222787914	5.575416990977054	9.641069836466253	0.753766376409926	0.9376498800959232
ID118836	118836	5	1.0	69.82766792075977	24.93385929897756	0.0	125.0	125	1.3207766680465687	1		52144.52430555556	52747.0	37145.0	65407.0	3.0035246E7	5311.42469901638	-0.9813021394259731	-1030.477480687308	0.006213993163304282	-0.003615788862476178	1.4924210324114269	1.180927447428694	1.8563536428307894	1.2637702982185461	5.480354467686742	9.259081500189913	0.8033091240423251	0.9513201320132003
ID116283	116283	5	1.0	70.02200702765144	24.972510809354	0.0	101.0	101	1.306958223392597	1		51978.446619217066	52477.0	37280.0	65479.0	2.9211887E7	5357.958909287749	-0.9814099049436712	-1024.2895448969405	0.013807147053764832	-0.01648109269266853	1.511347652783294	1.1611825241126077	1.877940199963539	1.3015590756830306	5.36627943973836	9.691591832132621	0.7179478802547195	0.9330578512396696
ID131135	131135	5	1.0	69.956117265277	25.006435671984146	0.0	239.0	239	1.319057279162229	1		51763.74434782605	52337.0	37308.0	65495.0	2.9764153E7	5253.017738534428	-0.9813349333341035	-1036.1783779101388	0.012045790433260997	-0.018452035940025112	1.5046494314989716	1.1743300609801532	1.910699966495176	1.281283245225893	5.4660950891931925	9.586870425748526	0.747365991064908	0.9372453137734311
ID126527	126527	5	1.0	69.99457407091052	25.006972241436152	0.0	196.0	196	1.329340254631168	1		51870.98625429556	52551.0	37283.0	65372.0	3.0188914E7	5236.360413675756	-0.9813556903225177	-1042.8098085807335	0.010287670481687638	-0.034448970781879654	1.5515624368456085	1.168070270160383	1.9214030030790932	1.3283125822837438	5.5516513601544775	9.683957585864384	0.7439200975666688	0.9419354838709678
ID124478	124478	5	1.0	69.8723235335432	24.890472068015985	0.0	177.0	177	1.32592145706003	1		51875.904844290635	52427.0	37953.0	65461.0	2.9984273E7	5207.189533892817	-0.9814986714956941	-1057.010001536732	-0.013794425681199556	-0.018726683322665624	1.5079348802019954	1.2090620086480697	-1.2550221218585171	1.2471939978397921	5.523132603167382	9.685354736158393	0.739885081385612	0.9386106623586429
ID128577	128577	5	1.0	70.066890185305	24.91382787588684	0.0	215.0	215	1.3110036487487908	1		51797.76366843033	52367.0	37474.0	65467.0	2.9369332E7	5315.542202037894	-0.9813873278372098	-1027.6025017098557	0.014262229231786012	-0.011874432517140392	1.507865926979819	1.1774413466647031	1.901992561335359	1.2806293334704935	5.39955132288997	9.932218672651091	0.6878203048087723	0.9095276220976782
ID133184	133184	5	1.0	69.91436604114615	24.84193061323014	0.0	257.0	257	1.450702300400025	1		53595.146974063326	52974.0	37932.0	65504.0	3.7195032E7	6293.3692416119875	-0.9804256788365577	-853.1005394043619	0.00590367794527431	-0.006515129234931564	1.627772133416988	1.3147697429447636	1.332249883606962	1.2380663170504482	6.611598494841515	10.97395327138888	0.6899063193688747	0.9291917167668668
ID116807	116807	5	1.0	69.94830913046727	24.926168783793255	0.0	106.0	106	1.3230657107830932	1		52100.404513888854	52597.0	37709.0	65436.0	3.0009833E7	5294.3387225533115	-0.9814045540620489	-1038.7256088970646	-1.5070759676183165E-5	-0.0026081244881359907	1.5094871116101443	1.1732071924713205	1.9526227338785072	1.286633018700185	5.499366972344802	9.729486455546775	0.730033398891223	0.9376012965964342
ID136261	136261	5	1.0	70.01964067347389	24.98261113897175	0.0	285.0	285	1.3161866396786746	1		51423.57692307696	51978.0	37313.0	65370.0	2.9414286E7	5242.521155835135	-0.9814991516697621	-1040.7594710970468	0.006375957099159339	-0.02454048933611424	1.5243425839644618	1.1497773443673778	1.9455442431346595	1.325771977880791	5.442329458370613	9.355363291068779	0.7813999500467944	0.9565580618212196
ID120392	120392	5	1.0	69.86867845773466	24.8797943631211	0.0	139.0	139	1.3395442954433625	1		52065.49915397633	52614.0	37669.0	65388.0	3.077071E7	5203.173483028486	-0.9813097674784708	-1050.7590591109408	0.004510338391828772	-0.02390938876795274	1.5486315619484943	1.189009568090951	1.9367962637508311	1.3024550882588313	5.6372076311157615	9.91437347899997	0.7206814526841151	0.9331235247836349
ID108110	108110	5	1.0	70.00140372248487	24.87182497054185	0.0	24.0	24	1.3213493004897072	1		52236.29116117846	52810.0	37569.0	65489.0	3.014034E7	5289.898791808589	-0.9814346820409491	-1044.0323987602515	0.01106667890900188	0.0021589476638472988	1.5317440092283556	1.1581843733402826	1.9816157000359493	1.322539005435466	5.485107593851254	10.1292599311497	0.6717993560299325	0.9217252396166132
ID122446	122446	5	1.0	69.86658474079515	24.855331416057428	0.0	158.0	158	1.314461246794027	1		51922.90669014083	52311.0	37685.0	65385.0	2.9492211E7	5261.947911537078	-0.9813149623562272	-1036.4703699348686	-0.004705618078202397	-0.018503552703645947	1.5199273881083561	1.1716143949127475	1.9412470147318106	1.297293200483038	5.428070079877065	9.872278721832743	0.6998750212109428	0.9292107404393817
ID132179	132179	5	1.0	70.04519116480643	24.985831712450057	0.0	248.0	248	1.3230657107830932	1		51740.80622837372	52263.0	37124.0	65384.0	2.9906186E7	5276.080607411689	-0.9814331868918582	-1036.7526135357364	-0.010907507072645374	-0.008806180924181733	1.505762219384888	1.187789465831707	1.833683914686367	1.267701274257835	5.499366972344803	9.613737002720267	0.747718439062695	0.9437194127243066
ID127058	127058	5	1.0	69.98236874233169	24.969257296022157	0.0	201.0	201	1.3361516071030972	1		51846.85084745766	52336.0	37117.0	65396.0	3.0589642E7	5215.890661916776	-0.9813403691274403	-1045.5396708449193	-0.02217518613398292	-0.017686055930770845	1.5568321589432192	1.201901544475492	1.9822635191283497	1.2953075616710505	5.608688874128668	10.130072584940862	0.6868250066455496	0.9204368174726993
ID120917	120917	5	1.0	69.90026026201903	24.890874969268634	0.0	144.0	144	1.334452028369269	1		52083.37030716724	52704.0	37399.0	65467.0	3.0520855E7	5289.071314059045	-0.9813339427918893	-1035.413637075057	-6.342108383647168E-4	-0.015211791136177594	1.5297467736172707	1.2002515045056041	2.004837847517408	1.274521854690271	5.594429495635119	9.775356156221065	0.7356995493864328	0.940847322142286
ID131670	131670	5	1.0	70.0621447685368	24.953438113268547	0.0	244.0	244	1.3196306577066579	1		51714.158813263544	52209.0	37076.0	65408.0	2.9632213E7	5251.6269224999105	-0.9813767303954123	-1037.8280872418757	-0.005667902481015697	-0.017774144221882945	1.521975493195106	1.1665687646399678	1.87163505547148	1.304659904609074	5.470848215357708	10.299320806612235	0.6481079637795563	0.9230152365677624
ID129113	129113	5	1.0	70.09027575343968	25.004317440710913	0.0	220.0	220	1.3276319563182883	1		51776.208191126316	52499.0	37069.0	65355.0	3.0340858E7	5233.796950328328	-0.9813056180161348	-1038.571834376565	0.003063049264277231	-0.024499532990478013	1.5290801490614137	1.1896734109894724	1.816958745871038	1.2852940436734235	5.537391981660929	9.322832866950492	0.800606910399695	0.9604286892003298
ID134747	134747	5	1.0	70.05783533647096	25.001996483797313	0.0	271.0	271	1.313309725550839	1		51516.55908289245	51985.0	37526.0	65294.0	2.9209889E7	5208.998810120347	-0.9814011630152769	-1043.718461784537	0.0013904477092423603	3.652541594992034E-4	1.4749519093637837	1.1883306862089795	1.797619137558721	1.2411965175023671	5.418563827548034	9.637095661357145	0.7331649885454273	0.9359605911330048
ID111196	111196	5	1.0	70.05033452497422	24.854356644306847	0.0	53.0	53	1.3127335861392349	1		52018.337434094945	52602.0	37275.0	65480.0	2.9598434E7	5266.104850303353	-0.9813650174705417	-1040.395689371837	0.001312721661124685	-0.017556195177935146	1.5177039197970115	1.1612002975516016	1.9211343575137187	1.3070130303937229	5.413810701383518	9.3360746704373	0.780520469493089	0.9515455304928991
ID129628	129628	5	1.0	70.08762202751525	24.99998807962194	0.0	225.0	225	1.3293402546311677	1		51624.96563573882	52155.0	37150.0	65316.0	3.004573E7	5258.490606473453	-0.981359430794181	-1033.707338378607	-0.021512422345139576	0.004840368555668081	1.5024012731118146	1.2049397530368309	1.9639639786470404	1.246868376053895	5.551651360154476	9.74973218810448	0.7339165413973495	0.9277204130262109
ID125023	125023	5	1.0	69.85471361338308	24.895382263167896	0.0	182.0	182	1.3230657107830932	1		51954.80656303973	52500.0	37411.0	65434.0	3.0081833E7	5230.121361955889	-0.981361692834216	-1046.0840925363018	-0.021491358476787983	-0.020143232289692385	1.518381421507526	1.201190723973499	1.9342728574711816	1.2640635589365616	5.499366972344802	9.637014890320152	0.7441106237772939	0.9376012965964342
ID133725	133725	5	1.0	70.00148937759772	25.024147802300114	0.0	262.0	262	1.3242087483274156	1		51766.2508650519	52295.0	37293.0	65436.0	2.9920893E7	5180.429388837269	-0.981350032884797	-1051.6151178168554	0.01009725678340279	-0.009289659431815468	1.5351571338628085	1.1886972627639536	1.9451610979019704	1.2914618229146653	5.508873224673837	10.110777689307696	0.6771790584604848	0.9140378548895901
ID121441	121441	5	1.0	69.83203323253635	24.913624296554257	0.0	149.0	149	1.3276319563182881	1		51969.04819277099	52572.0	37316.0	65471.0	3.0194017E7	5238.762164706764	-0.9814704183913872	-1050.89101152761	0.005905793503185781	-0.006434669780588219	1.5124000616288047	1.1862435223573033	1.9136434828212	1.274949058202959	5.537391981660928	9.618596745650425	0.7521278954533337	0.9357429718875501
ID136802	136802	5	1.0	70.00448162550553	24.965258316789228	0.0	290.0	290	1.3138856123250853	1		51423.857894736786	51971.0	37025.0	65437.0	2.9311599E7	5206.740065007174	-0.9814758802333792	-1046.576080307184	0.014371779118776221	-0.010928265768913559	1.5016001864531872	1.1855060986761574	1.8743695443205055	1.2666321903615754	5.4233169537125505	9.643149971554179	0.732886983665041	0.9337152209492636
ID122981	122981	5	1.0	69.92657715007694	24.86563800179307	0.0	163.0	163	1.3075369076022203	1		51815.04618117226	52310.0	37148.0	65467.0	2.9171871E7	5260.48864163332	-0.9813900531480328	-1038.8583074690587	-0.0057037116839986106	-0.012620766956191892	1.5219637113883007	1.143625562955774	-1.2541761322494063	1.3308234449173095	5.371032565902874	9.372955183884214	0.7682712273758798	0.9292763157894736
ID117348	117348	5	1.0	69.94955177604345	24.918351074854296	0.0	111.0	111	1.3264918685542844	1		51984.51374570451	52419.0	37562.0	65433.0	3.0254987E7	5283.270665174883	-0.9813754358221669	-1036.931781475781	-0.011865596429561946	-0.0041893451424057865	1.51748008424178	1.1594547489277418	-1.2372564919527347	1.3087876742452762	5.5278857293318975	9.945369957437778	0.7023070608677733	0.9532786885245901
ID127595	127595	5	1.0	69.98850444674581	24.958040633380733	0.0	206.0	206	1.3196306577066577	1		51832.515624999985	52421.0	37070.0	65462.0	2.9855529E7	5274.452852869833	-0.9813794728782889	-1035.8571473411953	-0.015386206299465282	-0.011122802398892693	1.4927923285475022	1.1999189335083869	1.9323876664791477	1.2440776512983227	5.470848215357707	10.022168009863913	0.6844491239801449	0.9289749798224373
ID105578	105578	5	1.0	70.04062154972941	24.974763600197093	0.0	0.0	0	1.2847750969927196	1		52258.74448529411	52868.0	37247.0	65363.0	2.8428757E7	5316.258349172331	-0.9814210215315755	-1038.5237053175097	-0.008176193967392326	0.008053391685623572	1.435224628388167	1.192046728889522	1.8704231071151671	1.2040003077104056	5.185660645486758	9.721401129084942	0.6895348638638593	0.9160369437447523
ID135277	135277	5	1.0	70.09670400169223	24.981646073351754	0.0	276.0	276	1.3161866396786746	1		51537.55769230767	52118.0	37373.0	65410.0	2.9479483E7	5239.525030126704	-0.9813678285233023	-1036.1681876402165	-0.005120575756259092	-0.0238229189788897	1.5169024451310384	1.1923889022424488	1.9132354957020592	1.2721541120336646	5.4423294583706125	9.753487422325454	0.7189105158867813	0.9400656814449917
ID109173	109173	5	1.0	69.98605261360598	24.860466454696898	0.0	34.0	34	1.313885612325085	1		52102.464912280666	52727.0	37652.0	65489.0	2.9698405E7	5316.893280649674	-0.9813472603708243	-1031.1228438652495	0.005287023601709068	-0.00551597433840244	1.4885338340859353	1.187678897050449	1.975331625144779	1.2533133642288727	5.423316953712548	9.376024851351385	0.775242103031968	0.9564124056999164
ID119412	119412	5	1.0	69.83632215144105	24.937709195220418	0.0	130.0	130	1.313309725550839	1		52147.619047619	52685.0	37370.0	65420.0	2.95677E7	5277.833660165082	-0.9813856755289667	-1041.840452150184	0.006027378969656041	-0.012051029951041167	1.547276277803693	1.1382852843592415	-1.2282676476356502	1.35930447231836	5.418563827548034	9.200214398437026	0.804448342676658	0.953177257525084
ID137335	137335	5	1.0	70.04590778133402	24.950853411719287	0.0	295.0	295	1.305220631367816	1		51414.51693404628	51909.0	37316.0	65453.0	2.8843544E7	5259.8725025437925	-0.981437426312456	-1033.6296602535328	0.011865271589941153	-0.016358329736155888	1.5022705906299383	1.1606012130438372	1.918793242161892	1.2943899883492502	5.3520200612448114	10.220476223980128	0.6438509371360275	0.9095315024232631
ID106615	106615	5	1.0	70.0208122256204	24.970952629757715	0.0	10.0	10	1.3276319563182881	1		52494.1896551724	53115.0	37665.0	65499.0	3.044663E7	5308.530315029978	-0.981403572382268	-1043.722486639452	0.015959550706433383	0.006261196277675576	1.5187535756942923	1.2110942621389904	1.947609232668446	1.2540341599933973	5.537391981660927	9.67637659547857	0.7431724588599881	0.9268098647573585
ID107127	107127	5	1.0	70.03013498318606	24.974680025690457	0.0	15.0	15	1.3230657107830932	1		52394.133448873436	52943.0	37735.0	65473.0	3.0231415E7	5299.087759661188	-0.9813489112578788	-1040.4729693025017	-3.123556360930358E-4	-0.005448524524658878	1.5161086614687178	1.1739262062866975	1.9955273348901157	1.2914854897603778	5.499366972344802	9.861461749652525	0.7106241720704273	0.9293172690763051
ID112759	112759	5	1.0	70.03860843673607	24.951126745740822	0.0	67.0	67	1.2598025376296063	1		51997.90648854956	52355.0	37478.0	65455.0	2.7246903E7	5284.751442917502	-0.981416159104714	-1039.2236321150915	0.012334334105921257	-0.024028811931460885	1.450130545317457	1.102704426717736	-1.3367922183782488	1.3150673110416862	4.986029346577096	10.148213027518867	0.6083948707679527	0.9145597210113341
ID108662	108662	5	1.0	69.95805012886332	24.859577765367547	0.0	29.0	29	1.325350800069079	1		52235.395509499125	52857.0	37677.0	65497.0	3.0244294E7	5290.260296777605	-0.9813231412866225	-1037.5906482546457	0.004288181133540875	-0.004473322622233723	1.526966922114914	1.1881971367293414	1.9959234140650712	1.285112440447448	5.518379477002864	9.641128714866753	0.7460460991390909	0.9295436349079265
ID130166	130166	5	1.0	70.05893607139859	25.02830934302451	0.0	230.0	230	1.3219216848789053	1		51781.03645833331	52255.0	37518.0	65398.0	2.9825877E7	5262.974718149979	-0.9814124425449651	-1038.959663264773	-0.00623777860745308	-0.003760082905877693	1.5118742328317616	1.175024578025094	1.8764772329169277	1.2866745607762715	5.489860720015772	9.678412116820635	0.7364834104207676	0.927710843373494
ID132730	132730	5	1.0	69.94382475086853	25.043334622035633	0.0	253.0	253	1.3310463604729137	1		51813.19658119661	52285.0	37296.0	65464.0	3.031072E7	5222.716184433058	-0.98134653737915	-1043.8471016430162	0.010557705714627925	-0.014459722452296785	1.532787341304541	1.1808912526021558	1.914442950203184	1.2979919513562013	5.5659107386480215	9.808195500679851	0.7270560182016582	0.9375500400320255
ID106104	106104	5	1.0	70.04506842695311	25.030654601937183	0.0	5.0	5	1.2941617065219326	1		52426.54792043406	53218.0	37257.0	65460.0	2.8991881E7	5374.05466492765	-0.9814118491350711	-1030.1353402403822	0.0024102347850972834	-0.009988042437518791	1.4733249145444647	1.1703952360024519	-1.3137182145312385	1.2588268212511573	5.261710664119013	9.834313050946681	0.683673535985902	0.9255852842809363
ID117882	117882	5	1.0	69.90025985700082	24.923002405957984	0.0	116.0	116	1.3242087483274152	1		52016.60517241375	52498.0	37520.0	65428.0	3.0169631E7	5264.2772522844625	-0.9813722545102721	-1041.1342324039608	-0.0079146417650798	-0.009032837004723751	1.505338539482851	1.1885131156952118	1.8801864106222956	1.2665729301626718	5.508873224673833	10.146005786203576	0.6724847353793901	0.9301765650080254
ID123514	123514	5	1.0	69.96345848226271	24.89952092309508	0.0	168.0	168	1.3092714255979585	1		51768.99289520426	52304.0	37142.0	65438.0	2.9145943E7	5280.662736427363	-0.9814796595385652	-1039.0671587565785	0.007947525062696668	-0.006591738391163142	1.4975107474724114	1.156807678331938	1.9252391945304264	1.2945200619966069	5.385291944396424	10.02046103860152	0.6739748775773089	0.9248979591836735
ID125562	125562	5	1.0	69.92330520902195	24.89028530712428	0.0	187.0	187	1.3173356461302976	1		51931.83769633512	52465.0	37531.0	65463.0	2.9756943E7	5255.392092440846	-0.9813972565928677	-1042.6208543442372	0.019003687865841466	-0.02444973440960054	1.5259122680669817	1.1601377918303937	1.9692014531829378	1.3152853728344558	5.451835710699642	9.50401277184627	0.7584703385718347	0.949503311258278
ID118397	118397	5	1.0	69.86538611823654	24.925256892934357	0.0	121.0	121	1.3316145766612182	1		51997.5582191781	52598.0	37572.0	65429.0	3.0366574E7	5262.406011435715	-0.9813752852640966	-1041.2957125928292	0.004185015281059658	-0.01389304008840151	1.5224617978427724	1.1771712475984495	-1.1862852825040038	1.2933222765581058	5.570663864812541	10.084267821935903	0.6883797324903193	0.9308975377283557
ID111742	111742	5	1.0	70.09780319977503	24.934752633631707	0.0	58.0	58	1.3406732836719553	1		52140.60606060602	52774.0	37447.0	65340.0	3.097152E7	5186.442955360096	-0.9813601355612795	-1058.5762054476872	0.006369667824873934	-0.024066880713104404	1.5536990114198315	1.189732819010554	1.9066676088039327	1.3059226295127098	5.646713883444794	9.979011489980918	0.7125750327508978	0.9237947122861588
ID130688	130688	5	1.0	70.00174747359021	24.971729147849285	0.0	235.0	235	1.3310463604729141	1		51801.170357751274	52270.0	37149.0	65353.0	3.0407287E7	5188.283984915442	-0.9812892978788625	-1047.2558758756327	-0.008304934553141524	-0.0066385740571953235	1.5039977184479514	1.198449831246272	1.8831073386800115	1.2549525889489586	5.565910738648024	9.772107979463843	0.7324358392565147	0.943593875906527
ID114823	114823	5	1.0	70.1099991426311	24.994099409384255	0.0	87.0	87	1.3423649856492368	1		52073.624161073836	52636.0	37362.0	65494.0	3.103588E7	5311.143811639775	-0.9813822194257334	-1033.6416878225584	-0.011023997186175782	-0.009767453355843255	1.5234395256671547	1.2001148151165197	1.9497761551713175	1.2694114816999764	5.660973261938341	9.394865564408391	0.8059717649422564	0.9407582938388626
ID121992	121992	5	1.0	69.82078486883681	24.856202606288747	0.0	154.0	154	1.3133097255508392	1		51984.70298769775	52453.0	37754.0	65473.0	2.9579296E7	5230.495838802187	-0.9813327854938833	-1044.9595808672639	0.011660654851273792	-0.019101095924220216	1.5449774797636358	1.142647198794905	1.932029296425805	1.352103677664505	5.418563827548036	9.53392449710892	0.7491187045314437	0.939818631492167
ID119948	119948	5	1.0	69.82775898944318	24.904713416681908	0.0	135.0	135	1.3179097736999956	1		52099.31228070175	52719.0	37512.0	65485.0	2.9696608E7	5321.892499456524	-0.9814282664425621	-1034.6703556213192	0.009197087014866564	-0.013539856856439162	1.5328522063066117	1.1535456220643745	-1.224349243262157	1.3288180172392607	5.456588836864161	9.633112439697658	0.7389207038360629	0.9471947194719474
ID113295	113295	5	1.0	70.0052346625992	24.878413917171407	0.0	72.0	72	1.3190572791622286	1		52109.325174825215	52507.0	37823.0	65490.0	2.9806534E7	5313.187101875886	-0.9812959357387502	-1029.0923485716894	-0.011013971724205941	-0.0046988967377926075	1.5138749525800688	1.174524245805491	-1.1999658786856557	1.2889260975126575	5.46609508919319	9.47284378528126	0.765466687867568	0.9207365892714169
ID128142	128142	5	1.0	70.00710213415206	24.941360417279604	0.0	211.0	211	1.3138856123250853	1		51834.6182136602	52341.0	37426.0	65351.0	2.9597567E7	5274.977372990561	-0.9813122374262768	-1031.9988316936785	-0.00873793505195273	-0.006232828151463222	1.506098502152655	1.188713786312617	-1.1775273702295865	1.2669984309886433	5.42331695371255	9.493804634945617	0.7561261701142351	0.9299103504482479
ID114321	114321	5	1.0	70.03278156752087	24.93030477809998	0.0	82.0	82	1.308115335813483	1		51475.26902654866	51982.0	37329.0	65425.0	2.9083527E7	5258.145840433626	-0.9813646322065022	-1031.0706552754837	0.0048861639358462735	-0.007355862808721319	1.5088202295215325	1.1632965248913234	1.9267499172859797	1.2970211783814005	5.37578569206739	9.484637194843089	0.7509488648741026	0.9354838709677418
ID115856	115856	5	1.0	69.99458616054332	24.980063404885154	0.0	97.0	97	1.324779897264185	1		52032.0206896551	52630.0	36866.0	65462.0	3.0178572E7	5283.6626456407175	-0.9813792070803684	-1038.0165764400735	-7.429260956631565E-4	-0.007137095590281653	1.5180159881773423	1.1891673931189235	1.9521944429847522	1.2765368416265783	5.513626350838351	9.710449323621287	0.7347989772284612	0.923566878980892
ID110227	110227	5	1.0	69.9938349749239	24.89737571546331	0.0	44.0	44	1.3350187950239878	1		52132.69661016951	52611.0	37393.0	65454.0	3.0758291E7	5257.1386887761955	-0.9813320880766295	-1042.583884890651	-0.015106415813236029	-0.012057649834179571	1.5161837413011305	1.1984739569309695	1.969443352416084	1.2650952759822554	5.599182621799634	9.70523397621719	0.747003224946602	0.9334389857369257
ID115346	115346	5	1.0	70.04062028210278	24.989142422871527	0.0	92.0	92	1.3333177722965999	1		52091.80204778157	52709.0	37472.0	65500.0	3.0525796E7	5353.186288978613	-0.9812864294497897	-1020.5308890808839	0.01900721540660362	-0.008607065587036987	1.5229204478303187	1.1889692217174244	1.8968448442273385	1.2808745760723002	5.584923243306086	9.612408423458252	0.7595609728601681	0.9460547504025764
ID124050	124050	5	1.0	69.92460158901855	24.893840258797365	0.0	173.0	173	1.3005757033562662	1		51830.59245960508	52394.0	37615.0	65448.0	2.886964E7	5281.561874957803	-0.9814892919708483	-1040.6778999523294	0.0017277685047781613	-0.0010933485380994748	1.4773945451247426	1.170085662586254	1.9279158209942093	1.2626379352937633	5.313995051928685	9.378878213931229	0.7591528323060024	0.9426644182124789
ID109717	109717	5	1.0	69.94963208828749	24.864730203289422	0.0	39.0	39	1.3372834595780645	1		52218.1005110733	52804.0	36949.0	65482.0	3.0652025E7	5298.396689853862	-0.9813959969119899	-1039.7872171708186	0.010473763931089694	-0.027232636965506877	1.5600868221420816	1.1798535763255118	1.8855278955351142	1.3222715542387495	5.618195126457697	9.425245170762649	0.7947332269722341	0.948635634028892
ID112276	112276	5	1.0	70.08243990378196	24.954055254674564	0.0	63.0	63	1.337849026725184	1		52049.99155405405	52648.0	37277.0	65395.0	3.0813595E7	5183.400305053891	-0.9813598095503497	-1057.3379782106533	-0.007385377842991819	0.006415007307419515	1.494236785788882	1.2143653151893323	1.9260106990053694	1.2304672795730458	5.622948252622215	9.802256555142042	0.7353969434981096	0.9293008641005499
ID113812	113812	5	1.0	69.97271637217082	24.92449687251801	0.0	77.0	77	1.3321825504881377	1		52074.9590443686	52665.0	37711.0	65452.0	3.0515926E7	5288.540800639546	-0.9813480511388593	-1036.1483070822376	-2.722521186334704E-4	-0.014498321200212454	1.5045648512039995	1.214407990343417	1.9131016944866117	1.238928649323635	5.5754169909770575	9.509093933738608	0.7748344884571173	0.9467312348668283
ID126104	126104	5	1.0	69.96885480915644	24.949155505965837	0.0	192.0	192	1.3150366292889917	1		51949.671929824486	52412.0	37505.0	65457.0	2.9611313E7	5254.332115340332	-0.9813767031014882	-1042.0161782547477	-0.03177320535790423	-0.008499127992020399	1.52713145151994	1.1885335801313839	1.9756727645844234	1.2848870886349937	5.432823206041583	9.499067058509258	0.7566125303056628	0.9285134037367994
ID134297	134297	5	1.0	70.00364844329029	25.02052178748154	0.0	267.0	267	1.3104264954526057	1		51627.16049382713	52091.0	37143.0	65073.0	2.92726E7	5247.638925648769	-0.9812983988687548	-1032.4442034249482	-0.007032769326081629	0.00289328291873911	1.4793722733656343	1.1719779205325156	-1.2420751375903119	1.2622868122749675	5.3947981967254535	9.52020771544343	0.7479838475236751	0.931855500821018
ID110748	110748	5	1.0	70.0470962207344	24.89065012059453	0.0	49.0	49	1.3253508000690792	1		52122.86746987953	52681.0	37737.0	65480.0	3.0283386E7	5260.307568822604	-0.9813702196307865	-1043.9322093423789	0.007075462896280665	-0.014973800590934602	1.5141932210614484	1.1901030368702328	1.9278471457398056	1.272321113509228	5.518379477002866	9.632306363455449	0.7474133511390161	0.9325301204819275
ID135836	135836	5	1.0	70.02433782001243	25.005925759177142	0.0	281.0	281	1.3253508000690795	1		51454.335628227214	52046.0	37068.0	65268.0	2.9894969E7	5210.378689254296	-0.9811956848450835	-1030.5778170785538	0.017393496162393794	-0.025515878071900252	1.548566374678825	1.1753388813315286	1.9046887714610568	1.3175488357234222	5.518379477002867	9.944985442797629	0.7011535260166886	0.9221604447974585
ID116387	116387	5	1.0	69.97818561095494	24.964034173974213	0.0	102.0	102	1.3276319563182886	1		52008.33848797249	52536.0	37439.0	65392.0	3.0268853E7	5228.277477093525	-0.9813854743154142	-1048.8949581134993	-0.007622305971523252	-0.021900317308863167	1.5123035147538468	1.2121143581067686	1.952101432955046	1.2476574546282506	5.537391981660931	9.304094116555076	0.803835055022082	0.9510204081632653
ID118947	118947	5	1.0	69.82820799697095	24.920276188980285	0.0	126.0	126	1.3287710658854726	1		52134.5618556702	52667.0	37583.0	65401.0	3.0342315E7	5259.780118384958	-0.9812854482142938	-1039.4510994918091	0.01103589295594814	-0.026934528824044915	1.5633951167885443	1.1638094815558186	1.9244460264314722	1.343342825063211	5.546898233989964	9.83655050491221	0.7204011707222465	0.9434114793856107
ID107685	107685	5	1.0	70.01423926155682	24.925206082310975	0.0	20.0	20	1.3127335861392346	1		52302.02821869491	52920.0	37479.0	65467.0	2.965525E7	5329.501362846943	-0.9813018607373337	-1030.0686769526217	-1.332257157032054E-4	-0.009193580375269631	1.5218067361649508	1.165831334703008	1.93424007408359	1.3053403960467629	5.413810701383516	9.189038359189363	0.8056989567337061	0.9436619718309855
ID126628	126628	5	1.0	70.00937301871551	24.944411839474125	0.0	197.0	197	1.3384143548834067	1		51811.73604060903	52316.0	37417.0	65434.0	3.0620736E7	5238.808171942425	-0.9813101871708569	-1038.5490168117353	-0.010349238363591414	-0.014754135510099851	1.5281435534867278	1.2023081918987601	1.9391553075575445	1.2710081855746056	5.627701378786729	9.96692473348801	0.7118992759967174	0.9374505146476642
ID124583	124583	5	1.0	69.89343826959937	24.87246542864838	0.0	178.0	178	1.3264918685542841	1		51906.83965517239	52415.0	37445.0	65478.0	3.0105967E7	5171.914977269396	-0.9812951765868665	-1053.0506443952916	-0.014283556505745329	-0.0036717834006978435	1.5034290704259594	1.2324120554481233	2.1021095233739215	1.2199077928358064	5.527885729331895	9.933195733057344	0.704029624981597	0.9363929146537839
ID133285	133285	5	1.0	69.9200167888877	25.140276517184528	0.0	258.0	258	1.3563804521255025	1		51813.97039473686	52315.0	36513.0	65449.0	3.1502894E7	5190.623570775271	-0.9815175830630838	-1060.22161655665	-0.03087698608087309	0.07338122675764612	1.6532430872583466	1.1747348479372366	2.0761827510914306	1.40733297404205	5.7798014160512405	12.679252458791417	0.45178882309989105	0.8521373510861926
ID131246	131246	5	1.0	69.98199361182425	24.976253059591397	0.0	240.0	240	1.3207766680465682	1		51724.366956521786	52231.0	37305.0	65424.0	2.9741511E7	5223.841452600065	-0.9813842598263427	-1043.984310488714	0.003998693994102293	-0.007912975808309745	1.4951282834490869	1.19047768496312	-1.2804489380595707	1.2559061814715198	5.480354467686738	9.54095166925848	0.756545620693875	0.9443079443079443
ID136367	136367	5	1.0	69.99052550788436	24.974601989869445	0.0	286.0	286	1.302900237299243	1		51401.06773618539	51993.0	36622.0	65493.0	2.8835999E7	5289.1628127416625	-0.9814677949479403	-1029.3525793442448	0.01386486847597637	-0.026952846378462424	1.5364362986448696	1.1308092803304868	1.896494237122463	1.358705066689792	5.333007556586749	9.510233952329695	0.7409683565528351	0.9396984924623116
[truncated: 2,009 more rows]
