# Supplementary material for: Adhesion pilus retraction powers twitching motility in the thermoacidophilic crenarchaeon Sulfolobus acidocaldarius
Source: Nat Commun. 2024 Jun 14;15:5051. doi: 10.1038/s41467-024-49101-7 (PMC11178785; doi:10.1038/s41467-024-49101-7)
Supplement: Supplementary file 15 — Source Data [file 41467_2024_49101_MOESM15_ESM.zip › TWITCHING FULL TRACK DATASET/Figure 1/MSD data/upsE_100X_1sec_interval_5min_total__8_spots 2.csv]

LABEL	ID	TRACK_ID	QUALITY	POSITION_X	POSITION_Y	POSITION_Z	POSITION_T	FRAME	RADIUS	VISIBILITY	MANUAL_SPOT_COLOR	MEAN_INTENSITY_CH1	MEDIAN_INTENSITY_CH1	MIN_INTENSITY_CH1	MAX_INTENSITY_CH1	TOTAL_INTENSITY_CH1	STD_INTENSITY_CH1	CONTRAST_CH1	SNR_CH1	ELLIPSE_X0	ELLIPSE_Y0	ELLIPSE_MAJOR	ELLIPSE_MINOR	ELLIPSE_THETA	ELLIPSE_ASPECTRATIO	AREA	PERIMETER	CIRCULARITY	SOLIDITY
Label	Spot ID	Track ID	Quality	X	Y	Z	T	Frame	Radius	Visibility	Manual spot color	Mean intensity ch1	Median intensity ch1	Min intensity ch1	Max intensity ch1	Sum intensity ch1	Std intensity ch1	Contrast ch1	Signal/Noise ratio ch1	Ellipse center x0	Ellipse center y0	Ellipse long axis	Ellipse short axis	Ellipse angle	Ellipse aspect ratio	Area	Perimeter	Circularity	Solidity
Label	Spot ID	Track ID	Quality	X	Y	Z	T	Frame	R	Visibility	Spot color	Mean ch1	Median ch1	Min ch1	Max ch1	Sum ch1	Std ch1	Ctrst ch1	SNR ch1	El. x0	El. y0	El. long axis	El. sh. axis	El. angle	El. a.r.	Area	Perim.	Circ.	Solidity
			(quality)	(�m)	(�m)	(�m)	(sec)		(�m)			(counts)	(counts)	(counts)	(counts)	(counts)	(counts)			(�m)	(�m)	(�m)	(�m)	(radians)		(�m^2)	(�m)
ID65536	65536	0	1.0	84.62920776925928	39.82669105580653	0.0	21.0	21	1.5358110653737862	1		32272.05134788191	32636.0	22124.0	39834.0	2.5139928E7	3596.788851331393	-0.9811724850596529	-935.1773594299484	0.0066837545655912805	0.009861155788790939	1.6242525183261045	1.485983617661933	0.20585992953281965	1.0930487382369165	7.4101236904802015	10.348117374557681	0.8695861801736343	0.9737663960024989
ID68608	68608	0	1.0	84.75877805647076	40.05729925149156	0.0	62.0	62	1.53433266516073	1		32450.47959183672	32807.0	21927.0	40341.0	2.5441176E7	3657.992167419304	-0.9811066053794675	-921.3285901505355	1.771575354389127E-5	0.008018938932481083	1.5953183878242676	1.4997960131813897	0.023428113224321142	1.0636902444088077	7.395864311986648	10.630207042536362	0.8224610734964289	0.9569495694956948
ID71680	71680	0	1.0	84.84385268077764	40.12988873265297	0.0	106.0	106	1.5149821822351255	1		32549.6472919419	32970.0	22353.0	40869.0	2.4640083E7	3742.6658892780974	-0.9810906828309878	-902.4611779114775	-0.004183356773501837	-0.002190654760986456	1.5811931926273288	1.472542252573187	3.029793108538776	1.0737845992970865	7.210492391570527	11.17036190488605	0.7261733375104976	0.9522912743251728
ID72706	72706	0	1.0	84.91283248270827	40.22439419689409	0.0	119.0	119	1.5229505852998027	1		32457.094117647077	32846.0	22404.0	40589.0	2.4829677E7	3727.816222610711	-0.9811685510651736	-907.2876915309059	0.010649219728379738	-0.004451628501413939	1.5880819438975766	1.4731153193539808	-0.1678322550324173	1.0780431939259265	7.286542410202781	11.902008036156253	0.6463844240596802	0.9433846153846152
ID80901	80901	0	1.0	84.90861516631819	40.22571315219304	0.0	221.0	221	1.5224537819640263	1		32444.659713168232	32866.0	22306.0	40661.0	2.4885054E7	3704.4869396289373	-0.9811425416285732	-911.3686816291272	0.001575849608096295	0.004551033051538896	1.5895322839419703	1.4710639432797377	0.09339443089913572	1.080532420907624	7.281789284038265	11.095090189634298	0.7433379364678125	0.953329184816428
ID83466	83466	0	1.0	84.89774749674785	40.231062992821094	0.0	252.0	252	1.5313715829571093	1		32368.012919896653	32718.0	22224.0	40655.0	2.5052842E7	3697.7536735299864	-0.9811500518881452	-911.2411623365077	0.018587755925097326	-0.016113526410969196	1.621668431466489	1.4527476214208255	-0.049063177833110386	1.1162767761963048	7.36734555499955	12.604434781400641	0.582739092661518	0.9439707673568817
ID82957	82957	0	1.0	84.8516519800887	40.20975168944899	0.0	246.0	246	1.5288996336732974	1		32354.147668393798	32754.0	22118.0	40187.0	2.4977402E7	3698.4731436430347	-0.9811789136937467	-912.0969629965007	0.01299670922890921	-8.813393438355121E-4	1.6176407028050757	1.4678346161915146	0.212497906797788	1.1020592408443481	7.343579924176975	10.8274545232618	0.7871635094511494	0.964419475655431
ID70671	70671	0	1.0	84.88648902682576	40.07966610922908	0.0	91.0	91	1.5109822222985778	1		32622.618037135264	33029.0	22323.0	40743.0	2.4597454E7	3771.6517856976197	-0.9811868334615993	-902.2087371708905	0.005913530520879184	-0.004979326337900375	1.5940875072854321	1.455115462503744	-0.07550454084542288	1.0955058539083669	7.1724673822544	10.360317634255187	0.839715761263343	0.9508506616257091
ID74766	74766	0	1.0	84.92572687664213	40.213076331645674	0.0	146.0	146	1.531865494140072	1		32428.668387096717	32805.0	21937.0	40282.0	2.5132218E7	3721.140531825031	-0.9811849667559662	-908.9268547062967	0.003081628592898091	0.006314224606383541	1.584381376737469	1.488592518382032	0.02407204582473011	1.064348609288693	7.372098681164064	11.260133541270422	0.730657626434481	0.9657534246575338
ID70160	70160	0	1.0	84.86580662311847	40.10919169107875	0.0	84.0	84	1.4918359588981183	1		32615.232970027257	33020.0	22147.0	40765.0	2.3939581E7	3770.5289247880332	-0.9812017961540097	-903.0050597164217	0.005019332630094288	-9.074194499033415E-4	1.568021464385071	1.4220019875969234	2.883736759523596	1.1026858457736122	6.991848588002797	10.360108845540593	0.8186028313565111	0.964590163934427
ID71187	71187	0	1.0	84.87137663773676	40.159224795077165	0.0	99.0	99	1.5199673295746676	1		32548.12549019605	32920.0	22154.0	40579.0	2.4899316E7	3757.7130486453298	-0.9811649785447296	-902.4191099554779	0.0014250176048837284	-0.004808605345815156	1.5841965173348416	1.476401366123639	-0.2890645495505987	1.0730120912135321	7.258023653215687	10.399769780348848	0.843297460218728	0.957366771159874
ID69655	69655	0	1.0	84.7679081869965	40.059630406638135	0.0	77.0	77	1.5074735509332298	1		32520.820239680448	32971.0	21860.0	40566.0	2.4423136E7	3725.005497397707	-0.9811519769857197	-908.9396491766184	-0.0021036561659213368	-0.0035592832817804188	1.5443705099674878	1.4861115829144655	-0.35172845237964534	1.0392022562254501	7.139195499102793	10.301150796145093	0.8454494565646152	0.9554707379134856
ID75803	75803	0	1.0	84.83008336123012	40.188152131171336	0.0	159.0	159	1.5441619307404626	1		32403.597204574337	32755.0	22229.0	40483.0	2.5501631E7	3666.8813029904813	-0.9811544310402512	-920.1412159430822	0.007203192070481804	-0.006655624090229069	1.5876886587481382	1.5170215138431193	3.071593586942406	1.046582823157198	7.490926835276962	10.505909674956143	0.8528606834806822	0.9710412815773257
ID66074	66074	0	1.0	84.68046867965406	39.849444368903754	0.0	28.0	28	1.5269191929020238	1		32345.079220779222	32656.0	22395.0	39919.0	2.4905711E7	3606.604124160332	-0.981199822102795	-936.1280139556197	0.002985176340857117	0.002750006043563068	1.573837750588311	1.495959783652334	-0.11304582396913225	1.0520588640062507	7.324567419518916	10.504567634080667	0.8341333428317586	0.9691823899371069
ID76826	76826	0	1.0	84.88146912663608	40.185494328164054	0.0	172.0	172	1.5466094864542674	1		32355.367888748413	32694.0	22151.0	40809.0	2.5593096E7	3677.4824048395217	-0.9811039407537041	-913.6282348237179	0.010868612413987698	-0.002991519949602458	1.6608824237369233	1.4563048939780112	0.10211852361790297	1.1404771285222373	7.514692466099538	12.455025561040651	0.6087399857069148	0.9299999999999995
ID72220	72220	0	1.0	84.93725178412147	40.207461821964905	0.0	113.0	113	1.5104814825259876	1		32491.22576361219	32916.0	22158.0	40746.0	2.4465893E7	3748.155459409227	-0.9811792286012979	-903.8355559225287	0.0038388679649262237	-0.0025646201886101515	1.5842776256060829	1.4562528308719356	0.10790531821553032	1.0879138512352227	7.167714256089886	10.908470678396558	0.756942361028338	0.9430894308943091
ID65058	65058	0	1.0	84.55842418416326	39.87459137453595	0.0	14.0	14	1.5480761624466899	1		32299.53164556965	32624.0	22046.0	39799.0	2.551663E7	3593.0750013617135	-0.9811636433044058	-936.4928786362781	6.403961497888691E-5	-0.011348036191382901	1.6123568398289982	1.5127932385589424	0.15615606087120537	1.0658144145097437	7.528951844593098	10.65106080016764	0.8339857994036756	0.9553679131483721
ID66595	66595	0	1.0	84.74186211386973	39.937018692028545	0.0	35.0	35	1.5353184234796762	1		32284.735897435938	32676.0	21969.0	39658.0	2.5182094E7	3601.5747788708068	-0.981145904804443	-932.9592979803646	-0.0011378688218337855	0.0025909786809767046	1.5885125717319144	1.4982236332281906	0.08446427270766979	1.0602639929722508	7.405370564315681	10.462396513500403	0.8501475525867624	0.9629171817058098
ID67107	67107	0	1.0	84.73091154232901	39.934295912623895	0.0	42.0	42	1.5303832823811414	1		32338.238033635196	32670.0	22013.0	39861.0	2.4997458E7	3652.5249968471157	-0.9811664039126856	-922.4919165666656	-1.0164464690838159E-4	-0.007963089294555173	1.5755228591211834	1.511909690865741	0.29170606235581564	1.0420747142767612	7.3578393026705236	10.627642006986358	0.8186274986801895	0.9579207920792085
ID64547	64547	0	1.0	84.74744922696635	40.17143593861451	0.0	7.0	7	1.5229505852998027	1		32327.16688396352	32727.0	21961.0	39980.0	2.4794937E7	3669.0512772357706	-0.9812431455959291	-921.8504844705762	0.014194887753965706	-0.010605867132579343	1.6048556078917129	1.4692336786787283	3.0818404362554706	1.0923079365665973	7.286542410202781	11.691318195863321	0.6698913959641504	0.9404907975460118
ID67621	67621	0	1.0	84.6542850615084	39.944099272619624	0.0	49.0	49	1.525928008641194	1		32335.840052015603	32709.0	21926.0	39806.0	2.4866261E7	3617.071905339145	-0.981201224956693	-933.2232112054114	0.00138331744804106	-0.005751135176134444	1.5679363488055846	1.4931667076905462	0.3013822538862881	1.0500745434049246	7.315061167189885	10.554480694158407	0.8251902469088743	0.9624765478424019
ID82468	82468	0	1.0	84.7742015613123	40.19278853706303	0.0	240.0	240	1.5298888926792138	1		32385.263565891473	32800.0	22420.0	40409.0	2.5066194E7	3694.3248862428522	-0.981179548037925	-914.0307036820963	-0.001833715153674773	-0.003686158174081443	1.6055176812943357	1.4715790322629803	0.05623916722355931	1.0910169593986303	7.353086176506005	10.78146128416197	0.7949215385894229	0.9626633478531424
ID85540	85540	0	1.0	84.90304747286861	40.26907020545915	0.0	277.0	277	1.5451414182672738	1		32308.31645569624	32647.0	21972.0	40475.0	2.552357E7	3661.2618623151916	-0.9810957369874829	-915.9360859840381	0.0038439165495470396	-0.01631155615104749	1.6064487268279837	1.5002273938091994	0.006227259874171093	1.070803488495887	7.5004330876059955	11.446752213289281	0.719335744651474	0.9500301023479831
ID77352	77352	0	1.0	84.82733778377127	40.233804703850225	0.0	179.0	179	1.5348256234594448	1		32428.691815856808	32806.0	22366.0	40342.0	2.5359237E7	3670.9109833656617	-0.9811390865636099	-919.0802366101593	0.0054753526023998645	-0.010973518729165322	1.6258775332794488	1.4752573762503458	0.029565187369068102	1.1020975454547013	7.400617438151164	11.128640078819995	0.7509199200652792	0.9459295261239371
ID69162	69162	0	1.0	84.70977442005567	40.0896040291997	0.0	70.0	70	1.5219568164596926	1		32394.571614583332	32788.0	22167.0	40037.0	2.4879031E7	3657.213631847543	-0.9811138369032906	-920.2960794273183	0.009126746528223033	0.0032754935788300624	1.5868994763225392	1.4783996113370559	0.0803379652305602	1.0733900794842315	7.2770361578737495	10.786222214593518	0.7860056544996933	0.958672510958046
ID73261	73261	0	1.0	84.80432106197446	40.202670109071775	0.0	126.0	126	1.5431818215139865	1		32523.975857687412	32846.0	22507.0	40484.0	2.5596369E7	3731.719919546556	-0.9811631832959878	-907.9424397452142	-0.0036954775740461474	-0.003395423611302953	1.590177648903928	1.5039227578564685	0.10231158487901615	1.0573532720326662	7.4814205829479326	10.85699453836535	0.797580808674163	0.9698089956869993
ID64045	64045	0	1.0	84.832113314427	40.22833561412218	0.0	0.0	0	1.5431818215139863	1		32360.230573248406	32718.0	22240.0	40369.0	2.5402781E7	3664.1708874493625	-0.981159026939586	-919.8181151841076	-0.0016329222283598037	-0.004565382374052198	1.6109138018909646	1.4997008645676622	3.1252679109746824	1.0741567468225492	7.48142058294793	10.601817262061253	0.8364371347893786	0.9597560975609755
ID68145	68145	0	1.0	84.75623179306176	39.99265896517618	0.0	56.0	56	1.5431818215139868	1		32423.213468869097	32759.0	22211.0	39998.0	2.5517069E7	3608.830069553362	-0.9811256051835956	-934.0522976886277	0.008033713870934722	-0.004332373472683888	1.6106292149474293	1.4933981387552024	0.14794866759406428	1.078499546202691	7.481420582947936	11.02738284902283	0.7731237749414108	0.9597560975609757
ID87089	87089	0	1.0	84.71842347624286	40.25060001885925	0.0	295.0	295	1.5500295716306334	1		32388.413619167735	32696.0	22234.0	40506.0	2.5684012E7	3674.2723216787695	-0.9811636920960402	-918.3199497302645	-0.001836916704962931	-4.0041434173569853E-4	1.6248722642858526	1.4860900250258795	-0.09077934073704476	1.0933875047425585	7.547964349251155	10.769819418838825	0.8177543470675381	0.9612590799031475
ID86067	86067	0	1.0	84.82957845858527	40.25322587227106	0.0	283.0	283	1.5475874248930894	1		32361.830379746832	32681.0	22189.0	40742.0	2.5565846E7	3665.8286633015196	-0.9811933253011653	-921.156631271585	0.01862786499255865	-0.008612931433276185	1.6454195880411515	1.4624249630199606	-0.1591561392453096	1.125130950064816	7.524198718428576	12.371538739806313	0.6177641221549338	0.9317245438493232
ID81461	81461	0	1.0	84.84037746927521	40.22222355594309	0.0	228.0	228	1.529394343161628	1		32377.71096774191	32756.0	22401.0	40463.0	2.5092726E7	3678.725628838025	-0.9811011217908103	-913.8112187750223	0.00638634464440773	-0.009066923866187671	1.5947541238955176	1.4861203699608703	-0.045292877583419835	1.073098893017332	7.348333050341491	10.850078612243436	0.7843915854752743	0.9578686493184637
ID86580	86580	0	1.0	84.75693605839899	40.29864651420777	0.0	289.0	289	1.5514930145104682	1		32337.793969849256	32635.0	22348.0	40446.0	2.5740884E7	3633.7055584898553	-0.9811600067980689	-926.9359968374023	-0.003712096051675972	-0.0038030206882339844	1.6433155923790537	1.4817001387138546	0.07140523240775298	1.1090743325471268	7.562223727744709	11.002563269133844	0.7850035786284824	0.9561298076923082
ID74297	74297	0	1.0	84.93905528513802	40.21525849085371	0.0	140.0	140	1.5279097341628052	1		32401.347600518795	32790.0	22222.0	40303.0	2.4981439E7	3707.499096661284	-0.9811710175691177	-910.8143746469539	0.01206837115287114	-0.003265116641154933	1.5972030856693804	1.4644184101526916	-0.0325248711626674	1.0906740004059656	7.334073671847941	11.428559405189505	0.7056220637239846	0.9501231527093598
ID85049	85049	0	1.0	84.84384468090312	40.233495704684806	0.0	271.0	271	1.5422010894025258	1		32366.396946564833	32738.0	21986.0	40397.0	2.5439988E7	3673.376060135332	-0.9811179065009731	-915.6510942926523	-0.0036734327333245247	-0.0010513141773101182	1.6021132736685102	1.5061102074624881	-0.11951506187261832	1.0637423913139592	7.471914330618901	10.25464818613102	0.8928946427659404	0.980661260137243
ID76347	76347	0	1.0	84.8773998866772	40.20379258049884	0.0	166.0	166	1.5199673295746676	1		32390.03942181341	32820.0	21951.0	40413.0	2.464882E7	3733.090765603394	-0.9812130431791304	-906.3163155508907	0.00340110660551202	-0.004028292562144896	1.5811268802250282	1.4696645344857042	0.018881952569490323	1.075842032738668	7.258023653215687	10.855099512283171	0.7740350464750927	0.9579673776662485
ID84538	84538	0	1.0	84.74806215491316	40.22503263497664	0.0	265.0	265	1.5456309292626897	1		32443.1558935361	32768.0	22328.0	40282.0	2.559765E7	3679.8263583621497	-0.981140179620537	-917.3166412950934	0.008637902850033992	-0.0067687478141893066	1.6107046828681395	1.4894516421870312	-0.1788768922864554	1.0814078398027525	7.505186213770511	10.939594587772582	0.7880774136120334	0.9610468654899574
ID77886	77886	0	1.0	84.78103667568733	40.212365311385774	0.0	186.0	186	1.5219568164596928	1		32419.071707953048	32838.0	22109.0	40368.0	2.4865428E7	3693.029852606163	-0.9811246893646194	-912.5945048680419	0.011541634191846539	0.007039664508180642	1.5852170671984662	1.4859972825705015	-0.07769375755574215	1.0667698291186192	7.277036157873751	10.338322230909002	0.8555871790913632	0.9696010132995564
ID78910	78910	0	1.0	84.84185956668314	40.24613096320974	0.0	198.0	198	1.5426915333931088	1		32442.71501272264	32782.0	22322.0	40101.0	2.5499974E7	3687.9902462260407	-0.9811526143184295	-915.8890589766476	0.009922182741866414	-0.004399749270898867	1.6221272086714342	1.4860902274647385	-0.24709408836383195	1.091540189614714	7.476667456783417	11.565371514031522	0.702423046713683	0.9539114614918135
ID81987	81987	0	1.0	84.82548492065095	40.2003853593311	0.0	234.0	234	1.5269191929020227	1		32381.52652005171	32725.0	22268.0	40369.0	2.503092E7	3705.590029568326	-0.9810826648238127	-906.3910073777384	0.0073275078756294435	2.8738266853760893E-4	1.611252449284484	1.452816805575314	-0.09516609424644436	1.1090541099890634	7.324567419518907	10.891298905860022	0.7759477720716033	0.9571428571428572
ID65602	65602	0	1.0	84.62537059237224	39.83166822599352	0.0	22.0	22	1.5094795046495395	1		32327.999999999996	32736.0	22017.0	39747.0	2.4472296E7	3647.073038934476	-0.9811750614022325	-924.0113482992125	0.005035782094151997	-2.925600238601609E-4	1.5917563816197222	1.4500729356894866	0.06752154111249903	1.0977078065820651	7.158208003760862	10.213098892819056	0.8623808493056292	0.9580152671755726
ID73796	73796	0	1.0	85.21126715429833	40.08897317819341	0.0	133.0	133	1.5009356865413859	1		32407.708724832195	32865.0	21647.0	40440.0	2.4143743E7	3694.3010927966193	-0.9811275117273272	-912.099722971386	0.01371817850521658	1.9385128489771077E-4	1.5927101023114507	1.4375013065020352	0.20190521211019247	1.1079712380833204	7.077404858964074	10.350905113046776	0.8300939509259512	0.9650032404407003
ID78404	78404	0	1.0	84.84046515793233	40.19864384899818	0.0	192.0	192	1.5328528390663916	1		32447.129198966428	32797.0	22422.0	40337.0	2.5114078E7	3704.4394762529646	-0.9811679364756276	-912.7024307445196	0.0037770368070714146	0.004565807167339027	1.584341587235143	1.4835445154951004	0.3499388426773916	1.0679434089690283	7.381604933493101	11.660482420787583	0.6822249918144292	0.951593137254902
ID68681	68681	0	1.0	84.74634776006745	40.090816399797944	0.0	63.0	63	1.5288996336732967	1		32393.064766839412	32746.0	22082.0	40190.0	2.5007446E7	3669.508619083412	-0.9812064025191319	-921.7742573992853	0.009016515463909013	0.0033724422160920056	1.6094554165256059	1.464631237949039	-0.10174524469867466	1.0988809843898781	7.343579924176969	11.15164427130499	0.7420614579343932	0.9596273291925465
ID75337	75337	0	1.0	84.85423544262694	40.19935473248167	0.0	153.0	153	1.537780054727703	1		32405.01408450706	32762.0	22451.0	40383.0	2.5308316E7	3700.8484558802356	-0.9811920341617485	-913.593697466973	-0.0033781874954087517	-0.00287418396746921	1.6077403203937926	1.4826049400743595	0.04829471809339837	1.0844023764774162	7.429136195138253	10.614066227144143	0.8286756888039586	0.9600737100737098
ID71757	71757	0	1.0	84.85796661167858	40.15564495917352	0.0	107.0	107	1.5044596054638937	1		32514.329333333302	32946.0	22291.0	40786.0	2.4385747E7	3750.3377545545413	-0.9812171016741374	-905.8095921251954	0.011003299650138255	0.001272230427622866	1.611685962383704	1.4255591053224363	-0.17775552808984785	1.1305641108575215	7.110676742115696	10.363056322034048	0.8320416808673461	0.9595894804361774
ID70732	70732	0	1.0	84.85771365379033	40.13623187521256	0.0	92.0	92	1.5159805231554893	1		32577.281208935627	32941.0	22227.0	40540.0	2.4791311E7	3749.6714255738284	-0.9811640949634529	-905.1212767815099	0.001708763805402584	-6.435230188910923E-4	1.568457427486359	1.4756083759008083	-0.23534941955573843	1.0629225566227012	7.219998643899557	10.62337490450221	0.8039369013046205	0.9706070287539932
ID80460	80460	0	1.0	84.84637204416697	40.22367725749789	0.0	216.0	216	1.5288996336732974	1		32519.541450777204	32899.0	22467.0	40724.0	2.5105086E7	3706.016725683015	-0.9811632682370692	-914.1190539722966	0.005335322789802901	-0.008785282337266331	1.6005401094696248	1.4974243365981448	-0.14069334264533223	1.0688620922949195	7.343579924176975	10.248174451575103	0.8786677174985488	0.9723096286972939
ID72782	72782	0	1.0	84.9423645721084	40.20354659160228	0.0	120.0	120	1.5363035492938903	1		32480.697943444735	32851.0	22390.0	40649.0	2.5269983E7	3697.43316822408	-0.9811870697535592	-916.3267960164765	0.007955034928943573	-0.004800937286143431	1.6211367686488005	1.4748958845222526	-0.007787910800937464	1.0991533610346456	7.414876816644707	11.880602679341026	0.6601412334571131	0.9489051094890513
ID79440	79440	0	1.0	84.81422257461651	40.20163307596057	0.0	204.0	204	1.5298888926792142	1		32494.309585492236	32855.0	22283.0	40139.0	2.5085607E7	3728.201599782924	-0.9811223143731208	-905.9668877165622	0.0035325077357213643	8.101786889153447E-4	1.5932367045045839	1.4739928323689786	-0.24477864389870732	1.080898542731689	7.353086176506008	10.855634438495406	0.7840957495670876	0.9584882280049568
ID79956	79956	0	1.0	84.78582553176727	40.23100691242582	0.0	210.0	210	1.5124834469334474	1		32537.617724867716	32910.0	22432.0	40619.0	2.4598439E7	3762.215081029237	-0.9810980357934974	-897.7958590025165	0.0022699898098097553	-0.0016376041892346021	1.5978241337247934	1.4392330757259222	-0.21118945472756132	1.1101913655777267	7.186726760747948	10.662407350942729	0.7943839416602034	0.9473684210526317
ID84052	84052	0	1.0	84.81849987246733	40.28024198934585	0.0	259.0	259	1.5288996336732976	1		32431.932642487045	32838.0	22345.0	40493.0	2.5037452E7	3709.031055800018	-0.9811684349429864	-911.1702018814738	-0.005365723192010166	-0.006491685938894554	1.5918621100409174	1.4864667036961838	-0.012443555222526966	1.0709033078794579	7.343579924176976	10.544898144277363	0.829913657520586	0.9542927733168625
ID80985	80985	0	1.0	84.88386435866978	40.23810476415132	0.0	222.0	222	1.5139831829954435	1		32456.460422163604	32899.0	22346.0	40638.0	2.4601997E7	3733.4048668764453	-0.9811295955608595	-904.0058273222769	-0.001842579524695377	-0.010787114595746173	1.5755159533656977	1.4698487156728615	3.0766637622414095	1.071889873131919	7.200986139241496	10.73010262310565	0.7859484970701457	0.9528301886792451
ID70232	70232	0	1.0	84.90411706293249	40.13750491684341	0.0	85.0	85	1.499422900314695	1		32553.47098515519	32956.0	21802.0	40735.0	2.4122122E7	3756.6395313383177	-0.9812111240858054	-905.0851470712739	0.007555490194183947	-0.0029584926797001326	1.5797537600383598	1.455897196910641	-0.25416081250097583	1.0850723274902498	7.063145480470536	10.288321523719237	0.8385306844831683	0.9495207667731628
ID83547	83547	0	1.0	84.88578539850737	40.23967680435961	0.0	253.0	253	1.5558750841602857	1		32440.399249061276	32737.0	22258.0	40369.0	2.5919879E7	3664.683254448882	-0.9811295957385686	-920.5023777779154	-0.005872215603080184	-0.009305673179879828	1.622198052866309	1.5089972643970373	-0.15956636800253823	1.0750172257697923	7.605001863225346	11.318318105577125	0.7460112851838889	0.9552238805970154
ID71258	71258	0	1.0	84.87540436610742	40.164609330021584	0.0	100.0	100	1.5274145438292155	1		32525.58051948054	32957.0	22208.0	40628.0	2.5044697E7	3719.7838432780372	-0.9811779616102627	-911.6297271335284	0.014079762148105612	-0.007120950278302369	1.5921879115972404	1.4835321946735636	-0.29577466884260406	1.0732412261181736	7.329320545683427	10.667203585109476	0.8094171693195501	0.9625468164794008
ID83039	83039	0	1.0	84.85906682524185	40.22363101580713	0.0	247.0	247	1.502950366222132	1		32351.45906040269	32834.0	22294.0	40279.0	2.4101837E7	3724.9891359806497	-0.9811910032300235	-906.122225557111	0.0010546279802946055	-0.011554772712858057	1.5622735210581709	1.4566395917980768	0.17308094660696888	1.0725189194738964	7.0964173636221455	10.359305501943036	0.8309745675793001	0.9626047711154092
ID64609	64609	0	1.0	84.72982579391078	40.113277258435794	0.0	8.0	8	1.5284047640588858	1		32346.2694300518	32720.0	21928.0	40091.0	2.497132E7	3654.696648162323	-0.9811699115770108	-922.3478139383142	-0.007541751325766801	-0.0037362805233273253	1.5954765553085015	1.4885007849602017	0.027169027947400184	1.0718681316322989	7.338826798012457	10.47034107048781	0.841230178197324	0.9716803020767779
ID69728	69728	0	1.0	84.77636645559912	40.06471933351467	0.0	78.0	78	1.522453781964026	1		32506.362565445044	32934.0	22091.0	40266.0	2.4834861E7	3694.067715467668	-0.981172987039123	-917.1865553141204	-3.366627988358329E-5	0.008503229476156442	1.5609002848497688	1.5046937010946886	-0.029131552220012447	1.0373541696321245	7.281789284038264	10.5960810290872	0.8149996645908022	0.9611041405269759
ID65125	65125	0	1.0	84.60098725437636	39.85501538644083	0.0	15.0	15	1.5298888926792145	1		32311.109395109353	32693.0	22048.0	39891.0	2.5105732E7	3594.77087681979	-0.9811619156863284	-936.299080586462	0.014502197938348707	0.0017961643885822819	1.5808821052467377	1.5153807103898675	0.22432970409473696	1.0432243821026457	7.35308617650601	10.605184134075728	0.8215672013667141	0.9686912961803388
ID74852	74852	0	1.0	84.92875562365805	40.228697566638935	0.0	147.0	147	1.5407288207238172	1		32436.156687898085	32790.0	22068.0	40684.0	2.5462383E7	3698.62164993206	-0.9811148836357306	-911.2125167952108	-0.0074782042705513274	0.00203493902298331	1.6022591710199403	1.5058613427226029	0.1792090172418201	1.0640150759983318	7.457654952125354	10.584654306541113	0.836486223163769	0.9745341614906835
ID75876	75876	0	1.0	84.90501994285215	40.18912865090499	0.0	160.0	160	1.542201089402525	1		32372.26463104327	32714.0	22054.0	40772.0	2.54446E7	3659.9044693523965	-0.9811721061597529	-921.8850670048284	0.02565745403773389	-0.008621963904276749	1.6867220388248518	1.4587745681648288	-0.1502003657930309	1.1562595589713263	7.471914330618896	11.078874726067983	0.7649806406289243	0.9458483754512632
ID76905	76905	0	1.0	84.85685540455933	40.21170598159516	0.0	173.0	173	1.5377800547277036	1		32320.82714468624	32667.0	22074.0	40223.0	2.5242566E7	3698.501162055213	-0.9811228900662297	-908.394729679513	0.003640039582515837	0.007412989668174158	1.5988362416613586	1.4953492711659235	0.0632450430959497	1.0692058855351876	7.42913619513826	11.097806855137529	0.7580081234211952	0.9654107473749228
ID66152	66152	0	1.0	84.68497456444697	39.85558199756445	0.0	29.0	29	1.5069716452922388	1		32343.49466666666	32742.0	22112.0	40055.0	2.4257621E7	3659.8651476755867	-0.9811187458762669	-918.4226618832678	0.0015704973447538903	0.010125208226235406	1.5351508448115176	1.486369316261355	-0.11278618162546941	1.0328192515927752	7.13444237293828	11.21486402800827	0.7128232778276687	0.9542275905912267
ID72299	72299	0	1.0	84.90451782974485	40.19471584116568	0.0	114.0	114	1.5303832823811405	1		32506.73022049285	32902.0	22250.0	40827.0	2.5062689E7	3718.539419991885	-0.9811646381810887	-910.7492309783647	0.004670988162680892	0.002804826752048232	1.591614265719942	1.479870897967243	-0.10287680834503173	1.0755088622299351	7.357839302670515	11.155434092057014	0.7429972616539624	0.9387507580351723
ID82539	82539	0	1.0	84.80903509652178	40.232934057274385	0.0	241.0	241	1.5254321749941007	1		32342.129242819825	32760.0	22448.0	40293.0	2.4774071E7	3682.9695673810356	-0.9812438962859777	-918.8292591606998	-0.006360821923578948	4.921391872357504E-4	1.6016916249729252	1.4577427547913024	-0.010017742527794768	1.0987477864036657	7.310308041025361	10.531044636856192	0.8283285576977346	0.9648682559598487
ID77418	77418	0	1.0	84.82654103641458	40.23250976719308	0.0	180.0	180	1.5313715829571093	1		32458.387387387353	32858.0	22160.0	40578.0	2.5220167E7	3698.8789347885063	-0.981099501388244	-911.0172733402471	-0.0011430873049862113	0.004855313251827297	1.5834020432195084	1.496665245227509	-0.12979248617306152	1.0579533721843153	7.367345554999549	10.742475326405595	0.8022545236361107	0.9645301804604857
ID67183	67183	0	1.0	84.69851611327562	39.927533579648724	0.0	43.0	43	1.5189716089767642	1		32324.584756898792	32730.0	22024.0	39858.0	2.4599009E7	3657.662506873536	-0.9811809602979471	-921.5331730441468	0.011256857238084596	-0.010295773125134588	1.576520204350207	1.4840115767811657	-0.1345694360417295	1.062336863819953	7.248517400886663	10.841315637861832	0.7749881683329511	0.9431045145330862
ID67694	67694	0	1.0	84.66600237027876	39.96244855967188	0.0	50.0	50	1.5219568164596933	1		32297.73498694518	32712.0	22018.0	39827.0	2.4740065E7	3613.1172685567435	-0.9812661958373191	-936.4419634182422	-0.001106065157895165	-0.0014843687867688892	1.5770432235677971	1.5036495727253631	0.17067581054981384	1.0488103426315003	7.277036157873756	10.415371782755026	0.8429752871656523	0.9562773266708311
ID66673	66673	0	1.0	84.71373499672251	39.93215273432873	0.0	36.0	36	1.544161930740463	1		32288.247776365977	32658.0	21991.0	39642.0	2.5410851E7	3591.7508302101105	-0.981159611603031	-936.3065966821217	-0.001126295856719625	8.575392364859637E-4	1.5966174964874134	1.4980359226503746	0.22276750818284757	1.0658072161998793	7.490926835276968	10.980762644998233	0.7806932259638425	0.9650949173300676
ID69235	69235	0	1.0	84.73321811245344	40.10100098052481	0.0	71.0	71	1.5194695508386804	1		32438.449541284375	32861.0	22185.0	40204.0	2.4750537E7	3704.882269162691	-0.9811337427723175	-910.6639244046559	-0.003400177169832496	-0.002937472994076374	1.5882496929196457	1.467168553154584	0.015417839054573612	1.082527082184745	7.253270527051169	10.714536204887285	0.7939570079465805	0.9633838383838382
ID85619	85619	0	1.0	84.8816448896349	40.288460533791685	0.0	278.0	278	1.5333462731171783	1		32283.161745827976	32609.0	22314.0	40253.0	2.5148583E7	3661.70953648548	-0.9811482655545914	-917.7100623131726	0.0010911135723341088	0.007890839628932467	1.6180424571284993	1.4790823935764947	0.1133075942759117	1.0939501843544985	7.386358059657614	10.984298899853906	0.7692996523654569	0.9516227801592161
ID73335	73335	0	1.0	84.72825465402158	40.18383602939062	0.0	127.0	127	1.5422010894025266	1		32544.48157560355	32860.0	22318.0	40562.0	2.5612507E7	3780.910431051919	-0.9812061361322314	-898.7836076518008	0.006060049931257209	0.00907442994140101	1.5562118516385586	1.539291319713995	-0.39799817030845036	1.0109924169050128	7.47191433061891	11.86726987324353	0.6667148222219709	0.9504232164449815
ID64120	64120	0	1.0	84.80307395325089	40.222652371573034	0.0	1.0	1	1.5194695508386804	1		32401.775590551166	32822.0	22232.0	40660.0	2.4690153E7	3692.142957296878	-0.9811864554635396	-915.3795710919708	-1.4631234113715887E-5	-0.005183921653833771	1.596164577772034	1.467549606828102	-0.3115543511402975	1.087639266397212	7.2532705270511695	10.673178102795234	0.8001220273601939	0.9646017699115044
ID68218	68218	0	1.0	84.75180052569982	40.01632996727493	0.0	57.0	57	1.5224537819640265	1		32374.205766710355	32828.0	21781.0	40177.0	2.4701519E7	3615.2650851745543	-0.9812997054605616	-939.8146118463978	-0.009357954441924391	-0.0060235560609909955	1.5913497035662612	1.481169638446784	0.2781146658959637	1.0743872020189507	7.281789284038268	10.197861399051186	0.8798927945187843	0.9726984126984124
ID87164	87164	0	1.0	84.73061639216043	40.265057147660244	0.0	296.0	296	1.5461202852759846	1		32367.002538071127	32692.0	22049.0	40509.0	2.5505198E7	3678.813522407624	-0.9811436937831545	-915.5892772443256	0.005445133355802915	-0.011269311636015222	1.6038387069432551	1.5043365181258825	3.077223954858203	1.0661435706827973	7.5099393399350305	11.200033984557892	0.7523286696654071	0.9535304767652382
ID84607	84607	0	1.0	84.74325540901994	40.23166201352642	0.0	266.0	266	1.5602448464733911	1		32361.08550185874	32698.0	22070.0	40253.0	2.6115396E7	3602.27812931875	-0.9810954715823659	-932.4407783665316	0.004225858063042272	-5.863411203238584E-4	1.6137539503144191	1.5281540042506703	0.04981178828020302	1.0560152614367704	7.647779998705994	11.026188835472848	0.7904863924301577	0.9663663663663669
ID81542	81542	0	1.0	84.86056317140262	40.23845634948157	0.0	229.0	229	1.5308775124222445	1		32375.01677419357	32785.0	22061.0	40330.0	2.5090638E7	3675.456322595171	-0.9812315963948386	-921.0281877160389	0.004623992060754342	-0.0020083978968893955	1.5986608346711777	1.4770675108821243	0.07622443065450694	1.0823207625198095	7.362592428835035	10.465153242871262	0.8447913134540413	0.963308457711443
ID71817	71817	0	1.0	84.84842826042413	40.171366177536726	0.0	108.0	108	1.5204649453449393	1		32537.442408376945	32886.0	22430.0	40674.0	2.4858606E7	3736.6747990279587	-0.9812214535822276	-909.9827676040472	0.008604317155088255	-0.005717296832946433	1.6134313525903956	1.4737543494782812	-0.04039702383610713	1.0947763127291608	7.2627767793802	10.272028344743156	0.8649682018917618	0.9628229363579072
ID70795	70795	0	1.0	84.90326559208525	40.13534317096036	0.0	93.0	93	1.5269191929020225	1		32542.994798439526	32917.0	21918.0	40714.0	2.5025563E7	3730.919703062783	-0.9811438958761443	-907.7209286192489	-0.001902701902839673	0.005327309289598962	1.605052981381926	1.4766723726269193	-0.3318930898632699	1.0869391282283047	7.324567419518903	10.519345263373024	0.8317913995190676	0.972853535353535
ID86669	86669	0	1.0	84.74134609510097	40.274634298722084	0.0	290.0	290	1.5436719539136774	1		32361.034177215242	32696.0	22485.0	40383.0	2.5565217E7	3691.9753204607505	-0.9811942633379561	-914.6569707475524	-0.003652317507816739	0.00936726886431025	1.615073533191032	1.4839231236820019	3.141538452738292	1.0883808651647746	7.486173709112452	10.592292454752858	0.8384744588283047	0.9615384615384626
ID85132	85132	0	1.0	84.88075692567024	40.2358256359591	0.0	272.0	272	1.548076162446689	1		32344.91656131483	32654.0	21999.0	40168.0	2.5584829E7	3663.647104933125	-0.9811419584666656	-918.6660295435163	0.0069476306346075755	8.68412170936124E-4	1.6368533895461486	1.513531640097493	-2.7497878752524602E-5	1.0814794657617544	7.528951844593091	10.838518520434256	0.805386851760547	0.9576783555018139
ID65679	65679	0	1.0	84.63206640467604	39.824517563151836	0.0	23.0	23	1.5348256234594455	1		32346.743260590545	32700.0	22338.0	39917.0	2.5198113E7	3640.229831979015	-0.9811572156777293	-925.3910134569271	0.0014845233708667813	-0.0012299247145092101	1.5991360140993458	1.4954396325210246	0.05986281964412083	1.0693417369202052	7.40061743815117	10.337777191698363	0.8702088252823251	0.9664804469273744
ID76430	76430	0	1.0	84.91296249574863	40.19635961948627	0.0	167.0	167	1.5441619307404628	1		32403.242385786794	32744.0	22283.0	40471.0	2.5533755E7	3659.1721654073463	-0.9811223147718133	-920.4708395681254	0.007025289305433258	0.0012760684016949642	1.631724033319415	1.4766173090568717	-0.12808533889098503	1.1050419247500296	7.490926835276965	11.16923168097381	0.7545687588517317	0.9454109178164372
ID68752	68752	0	1.0	84.76547797947312	40.0800242180636	0.0	64.0	64	1.5009356865413872	1		32397.0499325236	32875.0	22107.0	40027.0	2.4006214E7	3737.8568963020916	-0.9811493339627857	-902.2381867829093	0.00713024235785619	-0.002891650551270284	1.5868352667199608	1.4288588548971808	0.08517144228520253	1.1105612435275476	7.077404858964086	10.308905782283189	0.8368714711223317	0.956326268464997
ID82064	82064	0	1.0	84.81971125193513	40.22364963065257	0.0	235.0	235	1.5397465261893317	1		32350.071519795634	32723.0	22209.0	40494.0	2.5330106E7	3671.481253301432	-0.9811647785719616	-917.9840709949344	-0.002722692733893455	0.0038806158572944056	1.5873381052020428	1.5028626779941807	0.0468407431161606	1.056209677999728	7.448148699796317	11.536313363230647	0.7032732745777146	0.9537431527693242
ID86160	86160	0	1.0	84.7785273479577	40.26951428621787	0.0	284.0	284	1.5446517521423906	1		32336.001265822793	32710.0	22098.0	40572.0	2.5545441E7	3651.627614430636	-0.981101584810048	-919.4294648278606	0.013767599604953922	-0.014719923743199748	1.6342454664213943	1.5058720188716113	0.015366474847845257	1.0852485775291691	7.495679961441478	10.61830795936751	0.8354303830601254	0.9710591133004928
ID73875	73875	0	1.0	85.20710326628871	40.07470497617558	0.0	134.0	134	1.502446949572195	1		32432.249329758717	32911.0	21798.0	40414.0	2.4194458E7	3739.7250707592525	-0.9812119175542091	-905.8321840922152	0.0026274517875226194	-0.008301384845328979	1.576837725892722	1.459935521353169	0.10388555318307802	1.0800735394335772	7.091664237457622	10.56254192614103	0.7987688822565275	0.9644473173884942
ID78482	78482	0	1.0	84.84901819158603	40.23925620238322	0.0	193.0	193	1.5417104893934828	1		32408.506988564175	32789.0	22170.0	40348.0	2.5505495E7	3667.0927739994577	-0.9811284009972906	-918.9338938369511	0.013106825373366883	0.001017675933355496	1.6113421402139492	1.5032638197185992	0.009183147192126873	1.071895777093592	7.467161204454382	10.563881404364066	0.8408496685099112	0.959682345754429
ID74388	74388	0	1.0	84.91300648539496	40.24141158753676	0.0	141.0	141	1.5224537819640265	1		32366.56618610745	32745.0	22209.0	40513.0	2.469569E7	3727.2581542340167	-0.9812091619724854	-906.885785360165	-0.00992367460717002	0.004916538314590046	1.5830437771212258	1.4902576170168969	0.055587476290541143	1.0622618257708103	7.281789284038267	10.395439721596416	0.8467637205832329	0.9580988117573485
ID77972	77972	0	1.0	84.80495653008947	40.21133531174223	0.0	187.0	187	1.5338395484309253	1		32432.865979381455	32830.0	22399.0	40338.0	2.5167904E7	3691.993531267156	-0.9811932650324154	-916.6331213815567	0.010909410536425437	-0.013232218119951684	1.606281319894327	1.4700570720692578	0.07704746749460349	1.0926659586306533	7.391111185822131	11.742170206488076	0.6736322284829397	0.9581022797288972
ID75418	75418	0	1.0	84.85399517441215	40.21313478362432	0.0	154.0	154	1.5284047640588856	1		32369.959844559602	32814.0	22089.0	40138.0	2.4989609E7	3690.344245214922	-0.9811785456544455	-914.5345998717871	0.00598380562510873	-0.009524850909571496	1.6029879383155468	1.4675805223962086	-0.0980533324156523	1.0922657488655205	7.338826798012455	11.31381477616986	0.7204741002334287	0.9507389162561567
ID71325	71325	0	1.0	84.87571641579181	40.1625677506015	0.0	101.0	101	1.5124834469334472	1		32505.595772787306	32892.0	22015.0	40712.0	2.4606736E7	3732.616710612263	-0.9811425150641641	-906.197908654351	-0.002911486255489678	-0.004970228284202048	1.5855078842228438	1.4543678448314186	-0.26284952278893087	1.0901697874148382	7.186726760747947	10.876084565810654	0.7634768022696605	0.9606099110546378
ID72865	72865	0	1.0	84.91946483138739	40.207719944700244	0.0	121.0	121	1.5353184234796757	1		32481.200256739405	32881.0	22296.0	40686.0	2.5302855E7	3689.5922198867447	-0.9811359998951975	-915.7546147917843	0.002108244624802616	-0.00786312958966409	1.6173479577795937	1.4779301353234338	0.07828881586306154	1.094333161713121	7.4053705643156755	10.616539407662065	0.825639965803542	0.966501240694789
ID70304	70304	0	1.0	84.89088429293722	40.114794737070824	0.0	86.0	86	1.4908214494581766	1		32572.77520435962	33045.0	22136.0	40832.0	2.3908417E7	3782.367418394673	-0.9811979065758127	-898.81735725186	0.004551029623864019	-0.006765383209766632	1.5429768409431528	1.4508975959738712	-0.1666199760006994	1.063463641558711	6.982342335673763	10.90132571882333	0.7383331531495428	0.9440874035989716
ID79520	79520	0	1.0	84.79081325893796	40.21542431281289	0.0	205.0	205	1.5224537819640265	1		32478.32329842934	32907.0	22477.0	40344.0	2.4813439E7	3702.659271973584	-0.9811926767100615	-915.244558262646	0.0015181346449373019	-0.017849646380392017	1.604536459970166	1.4495816020753034	0.06671822647547794	1.1068962641861764	7.2817892840382665	11.037169807839305	0.7511601204855104	0.9527363184079604
ID80547	80547	0	1.0	84.84350974650005	40.194096126881796	0.0	217.0	217	1.5293943431616273	1		32532.06485084307	32962.0	22313.0	40312.0	2.5082222E7	3734.6781604339963	-0.9811245362281606	-905.5552416214492	0.005385276427937027	0.008495311886813616	1.6143078639033206	1.4713402304174257	-0.17531201538159993	1.0971683031091555	7.348333050341484	10.269783792772483	0.8755402065441055	0.9729389553178097
ID81058	81058	0	1.0	84.91060609229525	40.230556259040675	0.0	223.0	223	1.5451414182672742	1		32464.15170670036	32803.0	22288.0	41157.0	2.5679144E7	3671.1017598789513	-0.9811314040687847	-919.6556101681358	0.004089664321998853	0.0020469012688293714	1.5982868583305474	1.5181070769946703	0.018926783686319837	1.0528156297740245	7.500433087606	11.001066060562968	0.7788012857565807	0.9581056466302365
ID64676	64676	0	1.0	84.66991396895263	40.029083808293315	0.0	9.0	9	1.5279097341628052	1		32341.044213264013	32758.0	22104.0	40024.0	2.4870263E7	3662.7574853490014	-0.9811900226161311	-921.1719799303165	0.003336232616119036	-0.006528113921881208	1.5987695469894103	1.4805470142141688	-0.18335126529722648	1.0798505766046143	7.33407367184794	11.49371668986479	0.6976444704091501	0.9483712354025814
ID79012	79012	0	1.0	84.82264769236185	40.24223746935693	0.0	199.0	199	1.5436719539136772	1		32444.06345177669	32819.0	22246.0	40492.0	2.5565922E7	3681.0708207433804	-0.9811248618575066	-916.273670046322	0.0053384414149296126	-0.0021722926120292005	1.5906518555497582	1.5142008828525995	-0.1764070961486819	1.0504893198537388	7.48617370911245	11.31325383395654	0.7350124600889697	0.9522370012091904
ID84132	84132	0	1.0	84.83327238948537	40.238545785254715	0.0	260.0	260	1.5274145438292155	1		32429.093385214062	32849.0	22174.0	40557.0	2.5002831E7	3704.874332529959	-0.9811784131153503	-912.6054738862422	0.019950583924232154	0.00247900371390644	1.5869850284014608	1.4851435074311474	0.06520235272992632	1.0685735219934864	7.329320545683428	11.409127927523262	0.7075688092896522	0.9506781750924785
ID65193	65193	0	1.0	84.59418579299815	39.85483359477309	0.0	16.0	16	1.540728820723818	1		32331.94005102042	32721.0	22059.0	40046.0	2.5348241E7	3614.6844433164606	-0.9811946781286013	-933.3956730983627	-0.002348149670060326	-0.0013694848414561593	1.5793338739114389	1.514879711568641	0.021606252916587434	1.0425473797362144	7.457654952125361	10.759434282760761	0.8095306104049551	0.965538461538462
ID69800	69800	0	1.0	84.79715786608278	40.08416134693739	0.0	79.0	79	1.509980576698078	1		32492.054521276557	32914.0	22149.0	40325.0	2.4434025E7	3695.2397562104584	-0.9812320850999308	-919.4333707126261	0.00396688896095593	0.005431810093068615	1.5586272689910183	1.4728789314994515	-0.1040788160694806	1.0582181845756131	7.162961129925367	10.47039901781645	0.8210620766198116	0.9604843849585719
ID80044	80044	0	1.0	84.80155928357878	40.2059998894983	0.0	211.0	211	1.525928008641193	1		32532.27828348502	32944.0	22461.0	40524.0	2.5017322E7	3733.9039864127644	-0.9811366958774144	-906.3440343614683	0.0086891549497607	-0.007333595745260184	1.5879243481386298	1.4924303263109528	-0.07616039019502163	1.0639855811987704	7.315061167189876	11.15238623628164	0.7390813143249139	0.9500000000000002
ID75950	75950	0	1.0	84.876167015941	40.161145155651035	0.0	161.0	161	1.5194695508386806	1		32345.958115183243	32669.0	21918.0	40590.0	2.4712312E7	3686.9378892997347	-0.9811602388933213	-913.7949271922942	0.010468894517536631	-0.012801324729758043	1.5889160128601771	1.4869545212711268	0.062261802751077955	1.0685706860098776	7.253270527051171	10.355099225190628	0.8500318726225672	0.9695044472681058
ID76977	76977	0	1.0	84.83391764504724	40.223156403590075	0.0	174.0	174	1.5353184234796762	1		32437.616174582803	32841.0	22015.0	40457.0	2.5268903E7	3699.228143669358	-0.9810946082764189	-910.108181034297	0.00761579461233923	-0.0033249299138512016	1.6222389329772997	1.493831257026358	-0.02234777965531522	1.085958621729841	7.405370564315682	10.400554312017322	0.8602876473157657	0.9737500000000001
ID66229	66229	0	1.0	84.69909614903334	39.89294807593854	0.0	30.0	30	1.5417104893934834	1		32315.28753180665	32665.0	22209.0	39630.0	2.5399816E7	3594.250994326047	-0.9811413468742626	-935.5145019328598	0.012621873576202305	-3.789761287107178E-4	1.5851391879074321	1.513008539359773	0.0691056327903285	1.0476736559452475	7.46716120445439	10.84542113852138	0.7977605379254783	0.9521212121212124
ID83636	83636	0	1.0	84.86308812682296	40.22791459178612	0.0	254.0	254	1.529888892679214	1		32388.95472186287	32807.0	22166.0	40256.0	2.5036662E7	3692.974207417632	-0.9811577772475911	-913.3923514095319	0.0019517973069912125	-0.00542265237788019	1.5877356235228548	1.4771536841120643	0.04395283029792463	1.0748614992469538	7.353086176506006	11.443915405180583	0.7055539738930534	0.9567099567099566
ID66743	66743	0	1.0	84.72528536262372	39.9107746814124	0.0	37.0	37	1.5269191929020238	1		32306.869791666682	32704.0	22203.0	39820.0	2.4811676E7	3634.2314465749128	-0.9811710074337814	-926.4669213102654	0.008459910099508814	0.0012563975364015786	1.583565759603233	1.4978207058302972	0.15787506821718633	1.0572465405499947	7.3245674195189165	10.572151099342001	0.8235028789944326	0.9625234228607125
ID77494	77494	0	1.0	84.82764804256281	40.214824308873794	0.0	181.0	181	1.5417104893934828	1		32447.583439490463	32849.0	22139.0	40358.0	2.5471353E7	3693.0357567305914	-0.9811739375240655	-915.8310193936852	0.008173986670267917	0.0055655170200596205	1.5879706799363777	1.5147552556060473	-0.08457919666253438	1.048334821126623	7.467161204454383	10.719809856709936	0.8165658760840089	0.9691548426896976
ID83126	83126	0	1.0	84.88089853510144	40.20535813472144	0.0	248.0	248	1.5505175393970516	1		32410.694723618148	32757.0	22240.0	40526.0	2.5798913E7	3653.972108484434	-0.9811275222806284	-922.2520838277242	0.0010265654457379738	5.04862021427612E-4	1.6331046843499673	1.4836086773922845	0.1432698022937928	1.1007651203688358	7.552717475415666	11.26911068558832	0.7473668220175509	0.9671332927571514
ID67257	67257	0	1.0	84.70467139326901	39.942271842079535	0.0	44.0	44	1.5234472266256736	1		32357.179220779242	32759.0	21705.0	39852.0	2.4915028E7	3639.3279794613773	-0.9811868260084126	-927.4042678463729	0.014483170862093355	0.010383392813470624	1.6139642639051113	1.4613077772243614	0.023906240741198737	1.1044656636062724	7.291295536367299	10.477495640509943	0.8346407567939474	0.9715009499683347
ID67771	67771	0	1.0	84.67901494237144	39.97042265094695	0.0	51.0	51	1.522453781964027	1		32392.762091503246	32785.0	22023.0	39977.0	2.4780463E7	3651.3024673016835	-0.9811050076317521	-921.2954746857705	-0.0055821366067531925	-0.0042105977294776	1.5784965520528385	1.4847028331808394	3.051245563200932	1.0631733952248577	7.281789284038273	11.075948266449405	0.7459094929335827	0.9515527950310562
ID69307	69307	0	1.0	84.72645743977853	40.09917575383199	0.0	72.0	72	1.5049623488715649	1		32460.945113788483	32865.0	22266.0	40165.0	2.4248326E7	3722.17583365721	-0.9811639120451634	-908.5422482774007	-0.0012819043748729924	-0.004221730172205779	1.5822660830101285	1.4465863572484663	2.883981671744475	1.0937930356399441	7.115429868280209	10.066450531614501	0.8823853299480129	0.9720779220779218
ID64193	64193	0	1.0	84.80222730939111	40.22053291683646	0.0	2.0	2	1.5422010894025258	1		32375.824203821674	32697.0	22495.0	40214.0	2.5415022E7	3642.3578088693857	-0.9811214539135972	-923.894645544398	0.009255019487270021	0.0035225538642574467	1.6038869539139	1.5053275658612157	0.03128107989861915	1.0654737150158393	7.471914330618902	10.99497561090135	0.7766998247671529	0.9550425273390037
ID82624	82624	0	1.0	84.81559821082628	40.20784697305103	0.0	242.0	242	1.5544157668929646	1		32391.526315789473	32718.0	22158.0	40492.0	2.5848438E7	3649.121395594201	-0.9810936382768344	-921.2459552030571	0.014159557663148394	-7.205971961705843E-4	1.6212906598787236	1.522318235224325	3.1399762387714953	1.0650142804338243	7.590742484731798	10.99474430482923	0.7890851215198792	0.9672925499697146
ID74947	74947	0	1.0	84.90590509551106	40.22034335143132	0.0	148.0	148	1.5338395484309257	1		32422.324358974354	32805.0	22262.0	40637.0	2.5289413E7	3700.946329547898	-0.9811121017657803	-910.1151699602106	-0.001739396265162049	9.382326228694288E-4	1.591766771666316	1.4926208539923334	3.0843893373617854	1.0664240469431978	7.391111185822135	11.101346380323632	0.7536475512573295	0.9581022797288976
ID72386	72386	0	1.0	84.92184692269353	40.22073483630801	0.0	115.0	115	1.5279097341628054	1		32503.876462938875	32891.0	22494.0	40680.0	2.4995481E7	3703.1735266271935	-0.9810601246026952	-909.3050391413304	0.00469163176397457	-0.001311367409739479	1.5866499823065445	1.4826114744509669	-0.12192469529292811	1.0701724690847307	7.334073671847944	10.930437926779113	0.7714006628367682	0.9536464771322625
ID68295	68295	0	1.0	84.75691104497395	39.998185363354196	0.0	58.0	58	1.5114827961808874	1		32422.502652519874	32792.0	22061.0	40066.0	2.4446567E7	3693.6215492921497	-0.9811251529513795	-912.5677221918696	0.014969084114360043	-0.00262867105127324	1.5715502694291894	1.4434396044719513	0.19464477760715498	1.0887537411058528	7.177220508418919	10.926752830416369	0.7554120619112855	0.9484924623115575
ID70859	70859	0	1.0	84.8458600613892	40.1551801681776	0.0	94.0	94	1.508978266214783	1		32544.213527851472	32988.0	22315.0	40445.0	2.4538337E7	3749.01186638101	-0.9811505817023567	-903.7008167800793	-0.006936129008419106	-0.0031231972928283222	1.5647599913845218	1.472488318936076	-0.32123471014613364	1.0626637721072825	7.153454877596339	11.000676788748837	0.7428256581130094	0.9647435897435898
ID73419	73419	0	1.0	84.77287323634111	40.1851120198638	0.0	128.0	128	1.5382719082681005	1		32530.624040920742	32837.0	22453.0	40434.0	2.5438948E7	3752.9711956973106	-0.9811905416810398	-904.3243467519735	0.02056154026718708	-0.004774931672349636	1.671288169385465	1.4513647553551907	2.883229610346743	1.151528699604155	7.4338893213027735	11.620397578022857	0.6918054523794183	0.9254437869822488
ID85711	85711	0	1.0	84.8484779805879	40.28648760518456	0.0	279.0	279	1.5353184234796764	1		32282.8066581306	32664.0	21940.0	40346.0	2.5212872E7	3659.9927959515385	-0.9811909189139937	-920.2524696484392	0.011207773852314503	-0.0012563879753696224	1.6298557656129316	1.4566396982523695	0.005819503986279395	1.118914833619035	7.405370564315683	10.834792637636466	0.7927120347088622	0.9581795817958179
ID71888	71888	0	1.0	84.8578381439481	40.1452968826661	0.0	109.0	109	1.5249361801264953	1		32561.706111833566	32940.0	22305.0	40666.0	2.5039952E7	3740.0605240307423	-0.9811213669975627	-904.921085109284	0.0022341967509179115	-5.628085554720602E-4	1.575698837229415	1.4910155070642288	2.942529331074488	1.056795740731044	7.305554914860841	10.515947178133569	0.8301685597957154	0.9517027863777086
ID87253	87253	0	1.0	84.71388725715202	40.28634108795973	0.0	297.0	297	1.5539290232558887	1		32335.55457967379	32623.0	22202.0	40291.0	2.5771437E7	3673.1362328424248	-0.9811552419583011	-916.6856568684469	-9.103399913279145E-4	-0.008575048866025345	1.610370615460111	1.5224883588208213	-0.017651276940528943	1.0577227774059008	7.585989358567285	10.551945447772537	0.8561641102393789	0.9655172413793103
ID84695	84695	0	1.0	84.79177504601245	40.215709993346614	0.0	267.0	267	1.540728820723817	1		32393.29974489796	32774.0	21922.0	40630.0	2.5396347E7	3681.697064574985	-0.9811608131433903	-916.4635039794279	-0.003984873181119017	-0.0018658715858767023	1.5998102640583576	1.476738877658132	-0.07659926858965174	1.0833399785582924	7.457654952125352	11.828603811424076	0.6698000541077118	0.9584605986560785
ID76504	76504	0	1.0	84.89466065453453	40.222234850741614	0.0	168.0	168	1.5407288207238172	1		32381.38216560513	32754.0	22243.0	40153.0	2.5419385E7	3687.1973959806437	-0.9811295893948833	-913.2170533779189	0.00537315511044262	0.00462591524440007	1.6040764217987094	1.4904942847287275	0.13958357087831894	1.0762043425685823	7.457654952125354	10.8573490891282	0.7949952731902926	0.959633027522936
ID68827	68827	0	1.0	84.73906408897508	40.069367120773784	0.0	65.0	65	1.5382719082681005	1		32442.107416879775	32759.0	22104.0	39918.0	2.5369728E7	3655.570743875552	-0.9811191272981787	-922.3240623677156	0.0032863471109234967	0.0036655793485850484	1.5860141669459131	1.5020461100494125	-0.05185186154064165	1.0559024495551195	7.4338893213027735	10.644380026201441	0.8244896574810794	0.9600982197667278
ID85210	85210	0	1.0	84.87783602778376	40.2012129078404	0.0	273.0	273	1.5298888926792136	1		32295.547680412386	32708.0	22076.0	40522.0	2.5061345E7	3662.80515879183	-0.9810880511317178	-914.8092214465431	0.005013062274686749	0.001405182563090423	1.621899117880958	1.474685108117345	0.26079204659317545	1.0998274200731257	7.353086176506003	11.028550680271293	0.7597008867197167	0.9473361910594
ID74461	74461	0	1.0	84.9553710601734	40.226689296825434	0.0	142.0	142	1.544651752142391	1		32421.272842639595	32768.0	22347.0	40469.0	2.5547963E7	3696.4854176117146	-0.9811368364486482	-912.401752130568	-0.011816188798386402	0.018092047694188	1.584382157727621	1.5275763995314953	0.19396557694804817	1.0371868524635153	7.495679961441482	10.929603027940294	0.788518928109156	0.9668914776210915
ID65759	65759	0	1.0	84.6377197670949	39.795423672891964	0.0	24.0	24	1.5382719082681011	1		32393.601023017913	32751.0	22138.0	39742.0	2.5331796E7	3612.413655272319	-0.9811645347580208	-934.2373782742726	0.0032355690324363975	-0.008074852411739466	1.5951807279389458	1.5233552354055562	0.21953671978085976	1.0471495360136849	7.433889321302782	10.321134846827254	0.8769423633465854	0.9714285714285712
ID71390	71390	0	1.0	84.90170821190786	40.175005763189354	0.0	102.0	102	1.498918298954178	1		32502.247978436655	32973.0	22056.0	40760.0	2.4116668E7	3764.7169773477426	-0.9811198082452952	-897.2773515306793	0.009714575737728704	0.002611811969565718	1.5645275991257255	1.4449710331545578	-0.16546011185410756	1.0827397665613825	7.058392354306017	10.870895476982124	0.7505593158177114	0.9507042253521125
ID73950	73950	0	1.0	85.22862530537101	40.022613010878075	0.0	135.0	135	1.4963927397904142	1		32432.152702702686	32910.0	21532.0	40458.0	2.3999793E7	3762.0468185387654	-0.9810842158028202	-894.259399630483	0.02862727380131729	0.006380494416065228	1.7236387940474314	1.3352466486558645	2.8771176504606513	1.2908767049013339	7.034626723483429	12.2722907282963	0.5869480327978459	0.915841584158416
ID81630	81630	0	1.0	84.84662100173492	40.19268765323065	0.0	230.0	230	1.5293943431616275	1		32403.817593790445	32773.0	22002.0	40401.0	2.5048151E7	3720.877029617429	-0.9811546125070238	-906.8035992541215	-0.004410106720554327	-0.0053052069471902046	1.5806685022133409	1.4879082003431108	-0.15921312144634364	1.0623427586788214	7.348333050341487	10.836334525989605	0.7863825875751373	0.9638403990024932
ID78050	78050	0	1.0	84.81022623976841	40.216179217719414	0.0	188.0	188	1.5323592461252193	1		32472.325161290264	32855.0	22283.0	40506.0	2.5166052E7	3736.9820905082674	-0.9811228014945395	-903.2504622620627	0.0010689992382411414	-0.004358952344871641	1.6239814157344996	1.4757278932434756	-0.1983135631354388	1.1004612863725034	7.376851807328578	10.62013112421197	0.82190413476177	0.9681846537741732
ID78566	78566	0	1.0	84.84611576555196	40.22429211755934	0.0	194.0	194	1.5426915333931084	1		32409.136653895235	32755.0	22126.0	40001.0	2.5376354E7	3682.642677480058	-0.9811922908241674	-918.2397782807623	0.0016658629718876898	0.016383379897013908	1.6054957378309922	1.5194756677594776	3.0813716975356815	1.0566116798687235	7.476667456783413	11.067331911474144	0.7670648098395075	0.9674046740467408
ID64747	64747	0	1.0	84.67219726554619	39.9849862897456	0.0	10.0	10	1.5288996336732978	1		32349.881971465606	32750.0	22023.0	39912.0	2.4941759E7	3656.617898752856	-0.9812292952673736	-924.9388961565127	0.02179029425281431	-0.011316524459940656	1.592885707952367	1.5110316260072991	0.11647572308268805	1.0541709918814581	7.343579924176979	10.516330144866822	0.8344287641599238	0.9507692307692318
ID65259	65259	0	1.0	84.59834262962227	39.827776965971076	0.0	17.0	17	1.5372880438193415	1		32345.570512820515	32691.0	21948.0	39925.0	2.5229545E7	3624.801279688243	-0.9811479291860463	-928.829580504372	0.00630974903919227	-0.005539882487499723	1.584017974787151	1.5027723885898394	0.07669303925259355	1.0540638002229668	7.424383068973752	11.070515180717818	0.7612627370532198	0.9518586227909817
ID75498	75498	0	1.0	84.83234741829737	40.20890264556577	0.0	155.0	155	1.5348256234594442	1		32358.31578947372	32726.0	21766.0	40127.0	2.5207128E7	3691.8875823505755	-0.9812030615221065	-915.0381707286838	3.585100829151134E-4	0.0049860711007489915	1.600082589419038	1.4901828788308573	-0.08003755934715652	1.0737491432423407	7.4006174381511585	10.709599243180625	0.8108329321594007	0.9713038053649405
ID70380	70380	0	1.0	84.89410822561582	40.13664622108717	0.0	87.0	87	1.5039566939989095	1		32565.420560747687	33002.0	22073.0	40749.0	2.43915E7	3755.838623094952	-0.9811700319087929	-903.5963210842875	-0.011528198702271328	-0.005528232120315899	1.5514776160529835	1.4737939022056943	-0.16200705803313906	1.052710025283065	7.105923615951177	10.300762362823551	0.841572745786514	0.9632731958762885
ID86764	86764	0	1.0	84.73433978602833	40.27286565001878	0.0	291.0	291	1.5308775124222447	1		32389.26580645159	32780.0	22320.0	40550.0	2.5101681E7	3727.92666036627	-0.9810429757839284	-899.2524032516485	-0.004691915432126102	-0.006462505082742585	1.5827431616535843	1.477796162560614	-0.08750106889764278	1.0710158828069536	7.362592428835038	11.365577880012243	0.7162383639831867	0.953230769230769
ID86257	86257	0	1.0	84.82744534434354	40.27882389967498	0.0	285.0	285	1.5534421271063035	1		32351.98872180453	32671.0	22221.0	40540.0	2.5816887E7	3642.247862132346	-0.9811217998373244	-923.2595744988561	-0.0022576956631757358	-0.006099456492235084	1.667799808718283	1.4747473954443355	-0.10271684211341552	1.130905410560689	7.581236232402771	11.040558034365334	0.781569932895332	0.9465875370919888
ID69872	69872	0	1.0	84.81600701158214	40.08835964055341	0.0	80.0	80	1.496392739790415	1		32529.01617250671	32951.0	22227.0	40432.0	2.413653E7	3740.5500021021835	-0.9811526115853265	-905.421583240816	0.012526553338004103	-0.002995325612881183	1.5777910546057108	1.452054517090275	-0.27920365143152814	1.0865921603049693	7.034626723483437	9.990083700315212	0.8857530730058454	0.9673202614379083
ID82160	82160	0	1.0	84.81152678285653	40.21320164742938	0.0	236.0	236	1.5490531749531897	1		32338.566582914587	32670.0	22192.0	40313.0	2.5741499E7	3623.710877347304	-0.9811591849202023	-929.4734920999614	0.006566673678229616	0.01001576297327603	1.625170058986236	1.5047446338629675	0.09620493635922298	1.080030473219973	7.538458096922127	10.934052679969955	0.7923737235725229	0.9600484261501212
ID72946	72946	0	1.0	84.93093823095083	40.19695138653972	0.0	122.0	122	1.547587424893089	1		32465.486075949375	32800.0	22148.0	40659.0	2.5647734E7	3681.4386014996826	-0.9812701980584394	-924.0378643117035	0.03763654631847012	0.0036142811103510794	1.669808250649452	1.4801751956745148	-0.05122271601066946	1.1281152768463476	7.524198718428571	11.361416437502568	0.7324958420372742	0.9433849821215737
ID81143	81143	0	1.0	84.91555514923705	40.21413916747714	0.0	224.0	224	1.527414543829215	1		32491.799999999977	32872.0	22031.0	40327.0	2.5018686E7	3725.8268045325435	-0.9810653301954668	-903.6937873848639	-0.002528212181841943	0.007479852572954731	1.584543819828672	1.499860750906353	0.05823884018484082	1.0564606206750498	7.329320545683425	11.376966760108344	0.7115748688729503	0.9524397776405188
ID69366	69366	0	1.0	84.74977569476177	40.086071821328694	0.0	73.0	73	1.507473550933229	1		32444.942819148982	32824.0	22232.0	39977.0	2.4398597E7	3688.2525032890057	-0.9812649334997433	-921.4831603567084	0.0015836704987869904	0.009910803943315939	1.5959122235306125	1.460605726037728	3.1304484945329993	1.092637249793576	7.139195499102788	10.492469276019124	0.8148988904003549	0.9518377693282639
ID80630	80630	0	1.0	84.85131691883319	40.21235150224003	0.0	218.0	218	1.530383282381141	1		32503.751928020574	32865.0	22367.0	40432.0	2.5287919E7	3713.876303934929	-0.9810967025812823	-908.4694014035761	-1.4783267104590328E-4	0.004269106140250267	1.591097967252779	1.505957635901061	0.11063057603567106	1.0565356749234025	7.357839302670521	10.485478175772274	0.8409761534316529	0.968105065666041
ID66813	66813	0	1.0	84.72888137339876	39.95116660101464	0.0	38.0	38	1.5209623983094507	1		32276.88758169931	32675.0	22070.0	39885.0	2.4691819E7	3622.3950135155665	-0.981187901389223	-929.4815548515817	0.005759888589699893	0.0018308699957847172	1.56092871399693	1.493526207532506	0.02913202983212609	1.0451297781883462	7.2675299055447224	10.701891299380746	0.7973988787107108	0.953836556456644
ID77052	77052	0	1.0	84.82497871464567	40.22416103532139	0.0	175.0	175	1.5259280086411926	1		32446.073011734006	32838.0	22036.0	40252.0	2.4886138E7	3715.6381155366003	-0.9811280326342523	-907.9610848898179	0.0021998731722953514	-0.009356130956286226	1.6052110779313042	1.4743527336683169	-0.04771631146533754	1.0887564700595092	7.315061167189874	11.110671930890302	0.7446413990742422	0.9459127228027038
ID80127	80127	0	1.0	84.76984507486074	40.22512789174808	0.0	212.0	212	1.5239437061000316	1		32456.869109947682	32863.0	22276.0	40199.0	2.4797048E7	3701.588369155478	-0.981275927652733	-919.0504084210675	0.00321051453800495	-0.013528179610038443	1.604777576771106	1.468086449701478	3.1312749174887817	1.0931083636780539	7.296048662531812	10.411779354772188	0.8457610369835135	0.9648020113136391
ID84223	84223	0	1.0	84.83979717157038	40.20445245199618	0.0	261.0	261	1.5446517521423908	1		32518.440355329938	32902.0	22236.0	40864.0	2.5624531E7	3730.2715174156665	-0.9811534724193599	-907.6634763658544	0.002494024941165688	-0.00926964934445045	1.5980623939103544	1.5011966603010856	-0.07738544873020639	1.0645256788606505	7.49567996144148	10.949702773626111	0.7856267065265112	0.9621720561317878
ID67326	67326	0	1.0	84.67634301748102	39.92646150256233	0.0	45.0	45	1.5426915333931095	1		32318.20127388534	32678.0	21927.0	39809.0	2.5369788E7	3597.3524753471315	-0.9812351427628314	-939.5545790071418	0.0028306297133430794	-0.010942693026239247	1.6142949917657596	1.4951305518852145	0.1341775131738485	1.0797016954340812	7.4766674567834235	10.396176692451789	0.8693018913787666	0.9721878862793576
ID79105	79105	0	1.0	84.80673170030032	40.231808207085166	0.0	200.0	200	1.5490531749531893	1		32426.276864728203	32754.0	22390.0	40660.0	2.5649185E7	3675.8349290712918	-0.9811545308414109	-918.5473359316727	5.635274048669235E-4	2.0022254343682588E-4	1.6169390464431934	1.5048368077722527	-0.10589592488481563	1.07449461502533	7.538458096922121	11.277795046573454	0.7448074181938029	0.966483851310177
ID64257	64257	0	1.0	84.77065262302082	40.20801887673392	0.0	3.0	3	1.5358110653737855	1		32370.25992317541	32699.0	22021.0	40244.0	2.5281173E7	3646.699881528924	-0.9811390638465762	-923.5139965035555	-0.0019493252423909667	0.004863663786057252	1.5860894567473296	1.4913126838850488	-0.021918993981467315	1.063552582826142	7.410123690480195	10.756644548897892	0.8047883592503512	0.9701306782825141
ID66304	66304	0	1.0	84.69858411425706	39.893229337114605	0.0	31.0	31	1.5293943431616281	1		32314.581606217624	32688.0	22134.0	39737.0	2.4946857E7	3626.0820219498178	-0.9811829903621341	-929.3735594477545	0.00969958970125922	0.0028349818218292113	1.5763842109858084	1.490529725889724	0.16715837576154266	1.057599981808371	7.348333050341494	11.392155492582313	0.7115196322222244	0.9543209876543207
ID77570	77570	0	1.0	84.84096722291775	40.19350041339558	0.0	182.0	182	1.5323592461252198	1		32486.576379974358	32855.0	22128.0	40537.0	2.5307043E7	3720.854564026835	-0.9811775399174189	-910.2537132164524	0.003737451207676634	0.0015187536230984139	1.6045591670754533	1.4819730494906833	3.132693769399734	1.0827181827813264	7.376851807328583	10.483545061877582	0.8434601921932285	0.9633767846058345
ID79618	79618	0	1.0	84.78239043217067	40.19840747228724	0.0	206.0	206	1.51198320433768	1		32526.9577278732	32935.0	22372.0	40612.0	2.4622907E7	3746.972221527474	-0.9811255050721063	-902.4895756479013	-0.002841429095947714	-0.006382883799485234	1.5669154317466563	1.4623185946964878	-0.1155356070250174	1.0715280770069657	7.181973634583434	10.806493785714078	0.7728301459915503	0.9630337794773743
ID67847	67847	0	1.0	84.69679468908343	39.950130710884736	0.0	52.0	52	1.5214596886278913	1		32427.295424836597	32847.0	22128.0	39905.0	2.4806881E7	3666.11361002563	-0.9811110262872083	-918.8499561129106	0.011522902399885104	5.08838623812145E-4	1.574461381170294	1.4838810045925912	-0.10024565287273816	1.0610428843669795	7.272283031709239	11.015173967716335	0.753178502742793	0.9544603867747969
ID76038	76038	0	1.0	84.87256446402614	40.1804431080292	0.0	162.0	162	1.530877512422245	1		32376.118709677394	32762.0	22069.0	40444.0	2.5091492E7	3689.7264957984057	-0.9811348204336814	-912.7006299177823	-2.6290643255495326E-4	-0.010233802113163108	1.5871837192652343	1.4914947762910407	0.04134371758290339	1.0641564050342482	7.362592428835041	10.897965515375539	0.7790220766153566	0.9491421568627453
ID83718	83718	0	1.0	84.84885424511985	40.24866755182223	0.0	255.0	255	1.5288996336732974	1		32380.303617571048	32766.0	22253.0	40524.0	2.5062355E7	3680.525203264161	-0.9811422348901354	-915.4673617145753	0.0014412028200325119	-0.011393090887117782	1.6136009703642693	1.4708898248513667	-0.08266110956090351	1.0970236812450067	7.343579924176975	10.612190267046115	0.8194220270599543	0.9710873664362036
ID83208	83208	0	1.0	84.94098839269324	40.24403952109014	0.0	249.0	249	1.5510053536420598	1		32379.061557788937	32710.0	22259.0	40585.0	2.5773733E7	3640.671815462632	-0.9811494844709567	-925.8159733641066	0.022148903356694095	-0.0018758021000816034	1.6807184466838403	1.4687919936025955	3.0982687011171968	1.1442862256904327	7.557470601580181	11.072684080227633	0.7746053859904781	0.9486873508353221
ID75019	75019	0	1.0	84.89909504580861	40.206215555182716	0.0	149.0	149	1.5184735038284374	1		32396.471747700358	32837.0	22117.0	40676.0	2.4653715E7	3723.498616475922	-0.9811339423446135	-904.9480662221002	0.010187622465639465	-0.013888709805829869	1.5862796475939516	1.4676389509531131	-0.11918461015305377	1.0808377949929653	7.2437642747221345	11.015822909772393	0.7501364726756945	0.9495327102803733
ID68367	68367	0	1.0	84.74165682098239	40.03059147332684	0.0	59.0	59	1.5288996336732972	1		32395.524675324697	32763.0	21959.0	40006.0	2.4944554E7	3643.330664068091	-0.981223914811708	-929.3504257089045	-0.0023536745695655337	0.003476565269405944	1.6134409355476729	1.4726003651712103	0.21187711779394633	1.0956407275914861	7.343579924176973	10.407112355075085	0.8520345454922952	0.9716981132075476
ID70927	70927	0	1.0	84.84716367246726	40.14245983548471	0.0	95.0	95	1.5189716089767629	1		32550.16425755587	32939.0	22280.0	40439.0	2.4770675E7	3719.090098197446	-0.981219511823148	-914.5464728600116	0.006671478327267402	-0.0027811591240998984	1.5835794526772136	1.4676222287635936	-0.015872169383969608	1.0790102668391093	7.248517400886651	10.420223244561893	0.8388899720074942	0.963969658659924
ID72462	72462	0	1.0	84.92739602452443	40.2404640797853	0.0	116.0	116	1.5214596886278908	1		32399.50130890051	32773.0	22100.0	40750.0	2.4753219E7	3695.9227414647603	-0.9811814486391987	-914.1312940122825	-0.004628111579035793	-0.0031705084708106607	1.58273718664635	1.4768603899463746	0.15629360141218052	1.071690457284063	7.272283031709234	10.618087190146923	0.8105654021325952	0.9646910466582594
ID82702	82702	0	1.0	84.83744891717838	40.20293525272892	0.0	243.0	243	1.5490531749531895	1		32378.39974779319	32713.0	22351.0	40525.0	2.5676071E7	3624.9476586747096	-0.9811626754291969	-930.4765536318494	0.0064429204740833225	0.002617800321030728	1.617546885363394	1.5049734764079716	-0.29383223296079697	1.0748009255446211	7.538458096922123	10.667273722967701	0.8325024314814244	0.9706242350061203
ID73494	73494	0	1.0	84.76437866320873	40.18516542236755	0.0	129.0	129	1.546609486454268	1		32491.88762626262	32822.0	22145.0	40205.0	2.5733575E7	3735.273832402725	-0.9811595689766639	-906.0064769489252	0.0055918542009178234	0.0037568742696516013	1.6083140106315963	1.5026373569615676	-0.12325518418015202	1.0703274500533608	7.514692466099543	11.072896260257181	0.7701913093759395	0.9472738166566805
ID74011	74011	0	1.0	84.93296155761618	40.16356665680943	0.0	136.0	136	1.4933564307983547	1		32493.125340599458	32911.0	22097.0	40754.0	2.3849954E7	3823.3978378610145	-0.9810404581463608	-879.4903339148048	0.007364325481848698	-0.0015371620241353744	1.5731314366268294	1.42520412140842	-0.05482750334056744	1.1037937745171718	7.006107966496345	10.756577456142006	0.7609190762298457	0.9466923570969823
ID68892	68892	0	1.0	84.76164600421426	40.072398699717404	0.0	66.0	66	1.5214596886278906	1		32453.796854521617	32868.0	21911.0	40072.0	2.4762247E7	3696.2409037098496	-0.9811335822783039	-913.2168903243308	-0.0030285159753680657	2.776019474613521E-5	1.5898304192487565	1.467000426562199	-0.15196577859214813	1.0837286686919376	7.272283031709231	10.30781718906481	0.8600965817267042	0.9604519774011295
ID71967	71967	0	1.0	84.88165838370813	40.16496837050084	0.0	110.0	110	1.5259280086411937	1		32556.38020833336	32931.0	22364.0	40496.0	2.50033E7	3764.1291661383066	-0.9811790462815901	-901.7958404886551	0.006959165085362183	-2.8797994974684926E-4	1.5749083973588756	1.494035624409428	-0.1264874934931306	1.0541304180624311	7.315061167189883	10.833276287332032	0.7832640380832699	0.954714640198511
ID71454	71454	0	1.0	84.89623085284306	40.18136818551465	0.0	103.0	103	1.5179752352329627	1		32540.22207621547	32963.0	22235.0	40432.0	2.4763109E7	3733.7177404151694	-0.981164545891111	-907.976851329234	-0.010579348738783996	-0.004463122840932186	1.5670778560971506	1.4796394620741797	-0.11693777114970133	1.059094391751622	7.239011148557623	11.28711339862735	0.7140413014351041	0.944789081885856
ID87333	87333	0	1.0	84.72223652411087	40.24856189843377	0.0	298.0	298	1.552467876695575	1		32353.63224181362	32660.0	22085.0	40329.0	2.5688784E7	3667.2568887093785	-0.9811749183934291	-919.6472522719487	-0.004884142630675209	-0.015314024952046392	1.597382396602775	1.5328471410546969	3.088756205357713	1.0421015597834977	7.571729980073737	11.232692480003765	0.7541144166643527	0.9544637507489515
ID74532	74532	0	1.0	84.9512207994259	40.235128502947155	0.0	143.0	143	1.5451414182672738	1		32421.036708860807	32748.0	22361.0	40444.0	2.5612619E7	3682.788781142465	-0.9810815557087716	-913.060957416237	0.0018795081211871489	0.009402785093445089	1.5980208398971283	1.523806161365982	-0.2277475667582721	1.0487034902553605	7.500433087605996	10.395027528433463	0.8722579119408124	0.9675045984058864
ID76584	76584	0	1.0	84.89168998579608	40.23741933476893	0.0	169.0	169	1.5303832823811405	1		32370.089147286842	32750.0	22109.0	40478.0	2.5054449E7	3695.4217594747593	-0.9811451659450169	-911.6338305866167	0.0025175826204582937	2.6088321998580697E-4	1.6130518801531657	1.4684768789015017	0.044057438399947906	1.0984523510917066	7.3578393026705164	11.013052866008746	0.7623329904601919	0.9585139318885447
ID85803	85803	0	1.0	84.8598614150921	40.28025429698312	0.0	280.0	280	1.5407288207238172	1		32320.792091836716	32676.0	22212.0	40158.0	2.5339501E7	3660.5028577066278	-0.9811712439491413	-920.2258393264481	0.006012413729880339	-0.008306022894373086	1.6256601245211328	1.4745520019940446	3.0408372283401945	1.102477309937353	7.457654952125354	10.633902989477642	0.8287561451510277	0.9679210363972857
ID65326	65326	0	1.0	84.62230096725418	39.8406826298438	0.0	18.0	18	1.5382719082681011	1		32320.49872448982	32671.0	22027.0	39805.0	2.5339271E7	3605.3138393137533	-0.9811339702863009	-932.4225589367445	0.0033687302756347727	0.010120032083606333	1.5692112499645114	1.5222081156576175	-0.11473030690308031	1.030878257593961	7.4338893213027815	10.624815559050212	0.8275288730260547	0.9618696186961871
ID65838	65838	0	1.0	84.62972190560367	39.801212140606204	0.0	25.0	25	1.5169782070562792	1		32355.80157687253	32712.0	22067.0	39724.0	2.4622765E7	3648.279551456609	-0.9812042576437098	-925.9637623143201	-0.012309009162492893	0.0061239633255582016	1.5510309107907019	1.494616400439036	-0.11571075696454948	1.037745143392709	7.229504896228601	10.631267515283493	0.8038006022886853	0.9663278271918679
ID84782	84782	0	1.0	84.80149421265513	40.20128695540706	0.0	268.0	268	1.5367958753918654	1		32388.82519280209	32750.0	22099.0	40466.0	2.5198506E7	3691.762446539743	-0.9811864738485254	-915.1089326728024	0.010313760179720452	-0.0042161037768275655	1.5951265787358744	1.5046683020514038	2.9437387050532346	1.060118417169514	7.419629942809225	10.864359775401587	0.7899213123099688	0.949513381995134
ID78642	78642	0	1.0	84.8646503895111	40.20045152494265	0.0	195.0	195	1.535811065373786	1		32409.907692307675	32781.0	22205.0	40029.0	2.5279728E7	3690.1004667736343	-0.9811772166301018	-915.6578236048302	0.017141560019036887	-0.006310697290040142	1.6116431345848643	1.4646341912750562	0.2712272047140198	1.1003724644594208	7.4101236904802	11.203750029707654	0.7418370165618708	0.9494518879415349
ID85300	85300	0	1.0	84.88804813463707	40.239787948243105	0.0	274.0	274	1.5510053536420603	1		32290.25972396485	32644.0	22223.0	40396.0	2.5735337E7	3613.991843762287	-0.9811704581860048	-931.1487769924389	0.005219753167419209	-0.0025054097119466792	1.6210116963332508	1.4880480639583868	-0.08097802067348142	1.0893543935813235	7.557470601580183	11.991759914596557	0.6604204009502428	0.9549549549549543
ID69942	69942	0	1.0	84.85664591682576	40.09024312654349	0.0	81.0	81	1.4989182989541783	1		32551.099730458198	32976.0	22233.0	40225.0	2.4152916E7	3750.506360886467	-0.981170142152299	-904.4884747989794	-0.005299939366752996	-0.008736141521824713	1.569271504234811	1.450006726899502	-0.11525662624717531	1.082251188992984	7.058392354306018	10.667848978501853	0.7794027647858532	0.9555984555984549
ID64824	64824	0	1.0	84.63208934915285	39.915605411854436	0.0	11.0	11	1.5224537819640274	1		32325.479791395046	32692.0	21934.0	39499.0	2.4793643E7	3624.1298120826286	-0.9811853944106189	-930.3089225431536	-0.00209511103563121	-0.01251741289802433	1.569603169000345	1.5030202086946074	0.20401500344089984	1.0442994444922107	7.281789284038275	10.520759518407072	0.8267111290569212	0.9533291848164284
ID69433	69433	0	1.0	84.74635953617837	40.04811934022633	0.0	74.0	74	1.525432174994101	1		32473.404421326402	32840.0	21943.0	39997.0	2.4972048E7	3684.889239138672	-0.9811447723857006	-917.1380112834978	0.005669278511395065	0.005918905458290941	1.5807977764597156	1.4943791078692583	0.009155711269454704	1.0578291466572203	7.310308041025365	10.205000409794447	0.8821033849766792	0.9642633228840125
ID70457	70457	0	1.0	84.89244061986184	40.13216291067655	0.0	88.0	88	1.481659605743702	1		32550.862258953162	33050.0	22124.0	40376.0	2.3631926E7	3790.5912602627745	-0.9812653010456206	-899.5498988010019	-0.0022869389708173567	-0.007848330167491221	1.5414521329452253	1.4386489384371495	-0.24938424333338263	1.071458151993463	6.896786064712478	11.041744597064044	0.7108553294870193	0.9440468445022769
ID78137	78137	0	1.0	84.8260471884137	40.225016772164636	0.0	189.0	189	1.5475874248930892	1		32435.920454545456	32750.0	22316.0	40451.0	2.5689249E7	3669.775603977814	-0.9811597256119846	-920.5962525522501	0.015599621388067371	-0.005093427076602073	1.6488387330316427	1.4898605104310234	-0.08067758409270771	1.1067067832777353	7.524198718428574	11.940092233618183	0.6632156378489403	0.9295361127422195
ID81721	81721	0	1.0	84.8663931681542	40.23363672913861	0.0	231.0	231	1.5284047640588856	1		32374.271076524055	32780.0	22337.0	40207.0	2.4960563E7	3708.119317548362	-0.9812110177813954	-911.8753062156173	0.002099122809679409	-0.00373909333519352	1.612047134411635	1.4705631889579966	-0.09013972001834358	1.0962107215222014	7.338826798012455	11.064147599053396	0.753356570949582	0.9489858635525504
ID86841	86841	0	1.0	84.7385908621	40.284970080663136	0.0	292.0	292	1.5451414182672745	1		32381.581956798014	32698.0	22195.0	40218.0	2.5484305E7	3699.820255840336	-0.981170121892446	-912.103742766837	0.002108511218877478	0.002641034152559216	1.609667252707784	1.49624174313568	3.139197073394187	1.0758069410190345	7.500433087606003	10.181000870034977	0.9093168858079617	0.9752781211372066
ID75576	75576	0	1.0	84.83324304191602	40.18328173633248	0.0	156.0	156	1.5485647457514045	1		32380.97597977243	32698.0	22172.0	40154.0	2.5613352E7	3680.542233466926	-0.9812178294588606	-919.2375912724257	0.02178957923889199	-0.005767861104123129	1.6384221841076383	1.4840774914985213	-0.13009895353716963	1.1040004268599681	7.533704970757607	11.532216350377935	0.7118572457741947	0.9400948991696324
ID86331	86331	0	1.0	84.78651813461087	40.30747726530781	0.0	286.0	286	1.5466094864542683	1		32338.09505703423	32700.0	21967.0	40365.0	2.5514757E7	3669.7538845868135	-0.9811512913071643	-917.40661521058	0.005369974293674351	-4.680572193793459E-4	1.6365251080908996	1.4708666223712812	-0.045845114253359236	1.1126264497405953	7.514692466099546	11.27906207428136	0.7422925511915782	0.9593446601941745
ID73018	73018	0	1.0	84.90177690211601	40.209938094033575	0.0	123.0	123	1.5139831829954435	1		32448.115942028973	32847.0	22096.0	40601.0	2.462812E7	3733.2270194329385	-0.9811537356566212	-904.9964252636091	0.010805128322747043	-0.0043511250810924764	1.5753648329327463	1.4802193431664248	-0.13280331027303516	1.0642779667794302	7.200986139241494	10.938187754080618	0.7563295895733023	0.9427504667081518
ID82241	82241	0	1.0	84.80221126988442	40.18343061516602	0.0	237.0	237	1.550029571630634	1		32369.685069008763	32694.0	22348.0	40493.0	2.5798639E7	3637.1061067280384	-0.9811045053688985	-924.2075323230285	-0.001946443971725313	-0.004230882496461119	1.5991809741479155	1.513486258893483	0.6007928567986188	1.0566207421777878	7.547964349251161	11.088768309137492	0.7713883677417954	0.9635922330097086
ID77122	77122	0	1.0	84.82726963879193	40.219998549399946	0.0	176.0	176	1.5402377517644992	1		32394.515267175608	32746.0	21937.0	40139.0	2.5462089E7	3663.7460183571375	-0.9811897093226982	-922.4303842357573	0.028105892925569483	-0.0109470781978259	1.6562677203560232	1.466241486294033	-0.10552687354932597	1.1296009121541684	7.4529018259608355	11.508167998783893	0.7071684525027001	0.9322235434007132
ID67397	67397	0	1.0	84.65875039729325	39.94308833717757	0.0	46.0	46	1.508476861227951	1		32297.833997343965	32725.0	22075.0	39474.0	2.4320269E7	3632.309517536063	-0.9812265630322647	-929.4928487495534	-0.0011785178373309253	0.0062444229085344	1.5486560247058785	1.4858025573220555	0.4302820710210826	1.042302705076176	7.1487017514318305	10.459315293706076	0.8211651931876564	0.9573520050922979
ID81221	81221	0	1.0	84.86836096925926	40.21933417575526	0.0	225.0	225	1.5417104893934834	1		32434.936224489797	32823.0	22471.0	40588.0	2.542899E7	3688.0864089541274	-0.9812043155292913	-918.2126258030117	0.017117801719687287	0.012134603891906976	1.6224770881985444	1.4871451276604926	-0.037641199684070495	1.091001179387885	7.46716120445439	10.94540705819989	0.7832520785895558	0.969154842689698
ID66375	66375	0	1.0	84.70106794585506	39.91846067881545	0.0	32.0	32	1.5422010894025262	1		32263.777353689555	32619.0	22110.0	39823.0	2.5359329E7	3575.7430909219825	-0.9811967189019639	-941.6756667799256	0.008192387191553078	-0.0013926920822844517	1.6073093500105342	1.4930552983580665	0.0417815468335189	1.0765236570796235	7.4719143306189055	11.081803697251404	0.7645763183340603	0.9597069597069597
ID80710	80710	0	1.0	84.90734590548955	40.230217854052164	0.0	219.0	219	1.5049623488715653	1		32452.00402144775	32923.0	22218.0	40519.0	2.4209195E7	3743.8986149347015	-0.9811820944263602	-903.9111977415849	0.005031208499527975	0.005063206052643113	1.5782548903649662	1.4632178325104175	-0.13346313606905447	1.0786192290024115	7.115429868280212	10.989432745275423	0.740389848487681	0.9504761904761911
ID64329	64329	0	1.0	84.78932718181687	40.23004747795852	0.0	4.0	4	1.5348256234594446	1		32311.70565552697	32708.0	22138.0	40493.0	2.5138507E7	3631.522084213116	-0.9811809880408786	-927.798137329151	8.197949668806017E-4	0.002404360361261178	1.5955516053672305	1.4867918345824442	0.061557038794091454	1.0731506376717026	7.400617438151161	10.786836860853276	0.7992627954019529	0.9563882063882059
ID66892	66892	0	1.0	84.72001836032456	39.91392730325027	0.0	39.0	39	1.5392551438483721	1		32316.43790012806	32719.0	21827.0	39991.0	2.5239138E7	3612.5377333204815	-0.981155250546911	-931.5119968738115	-0.00692270371214051	-0.01749701079563059	1.6052288592669353	1.49898116982908	0.39278456421118835	1.0708799360368015	7.443395573631811	10.909620163666041	0.7858898929935487	0.949090909090909
ID70991	70991	0	1.0	84.87233346370121	40.14777031783925	0.0	96.0	96	1.5194695508386804	1		32543.682414698123	32936.0	22137.0	41055.0	2.4798286E7	3715.529748981186	-0.9812258381658056	-915.5548433706459	0.007165748599707168	0.008367881586952277	1.5792344878010964	1.4920320820761015	-0.06923279277378766	1.0584453958950109	7.25327052705117	10.320309350642397	0.8557724654316858	0.9646017699115048
ID84303	84303	0	1.0	84.79231310271318	40.22623096605196	0.0	262.0	262	1.5387636045914352	1		32473.482097186705	32803.0	21969.0	40400.0	2.5394263E7	3709.5578394137024	-0.9811400313733558	-910.8077942713286	0.007294455384625681	-0.004900857477706209	1.6117905442703242	1.4803443534658838	-0.11439930899035934	1.0887943338971704	7.438642447467289	11.240703110432364	0.7398038605636439	0.9613022113022112
ID77646	77646	0	1.0	84.8121001454242	40.22199031576213	0.0	183.0	183	1.5348256234594446	1		32460.73170731705	32824.0	21839.0	40549.0	2.528691E7	3697.5917913117287	-0.9811548833700511	-914.1302422763921	0.010476236414671143	0.003969648440053383	1.6080720801366317	1.4859287072205223	3.0093657541400862	1.0822000223312076	7.400617438151161	10.794124386820403	0.7981839339869816	0.9652820830750156
ID79696	79696	0	1.0	84.76791176021513	40.220203157642764	0.0	207.0	207	1.5194695508386808	1		32519.469200524236	32930.0	22480.0	40285.0	2.4812355E7	3730.3503410137027	-0.9811332086582839	-906.6794072720706	0.011551643722646018	0.005784853960423264	1.5835091798616114	1.4733907961077415	-0.18020649777263903	1.0747380695228788	7.253270527051173	10.520759518407072	0.8234733570110055	0.957940991839297
ID79187	79187	0	1.0	84.84364552417377	40.220372667903355	0.0	201.0	201	1.5397465261893322	1		32442.277493606154	32777.0	22076.0	40347.0	2.5369861E7	3709.450673355662	-0.9812297877723324	-914.3937959796051	0.00798429409976713	-0.006376932029928646	1.5958775239769882	1.4879933530071117	-0.057721491820730275	1.0725031269473426	7.448148699796323	11.877199219091732	0.6634834901203489	0.9428399518652228
ID67924	67924	0	1.0	84.71164273011621	39.98277940769382	0.0	53.0	53	1.5214596886278915	1		32403.8620236531	32801.0	22132.0	39927.0	2.4659339E7	3657.0762607566867	-0.9812745637848437	-928.6484774847319	0.0018631008267391276	6.826615708234836E-4	1.5803680532615343	1.481418899724991	-0.1291199923545271	1.0667935001739968	7.2722830317092395	10.9139608996169	0.767212817653082	0.9568480300187616
ID76116	76116	0	1.0	84.87333034027182	40.18142190395062	0.0	163.0	163	1.5495414501977673	1		32424.566037735847	32751.0	22094.0	40613.0	2.577753E7	3666.3485083237015	-0.981107144373663	-918.5213501119176	0.014122006016897053	-0.005701893200241777	1.6504449962731786	1.4857689473985418	-0.12913274806951053	1.1108355704720918	7.543211223086637	10.985556843079411	0.7854562172278529	0.9446428571428563
ID80212	80212	0	1.0	84.78846394390116	40.1967671111934	0.0	213.0	213	1.515481434903888	1		32529.648221343876	32904.0	22178.0	40515.0	2.4690003E7	3756.9983037947322	-0.9811993856754948	-903.7609883796691	0.0078959033540566	-0.0061519958555297915	1.582675213113312	1.4609954787522481	-0.09854398078900452	1.0832854968620325	7.215245517735044	10.683963537560773	0.7943212540710317	0.9607594936708858
ID68439	68439	0	1.0	84.76789831509976	40.05343163068225	0.0	60.0	60	1.510481482525988	1		32418.40662251657	32825.0	22165.0	39937.0	2.4475897E7	3700.9180508786576	-0.9811561866455838	-912.1820984486487	-0.0038889920914719663	-0.003758411264987718	1.5660439840516371	1.470848748711342	0.027691961831426384	1.0647212947107572	7.167714256089889	10.96092639839914	0.7497146971094338	0.9592875318066155
ID72535	72535	0	1.0	84.94339406893339	40.22431103308932	0.0	117.0	117	1.513983182995444	1		32439.662714097503	32863.0	22224.0	40564.0	2.4621704E7	3736.2051309513554	-0.9811619001134946	-904.438817370693	-2.2820808796686913E-5	-7.250291748285956E-4	1.5737332071604642	1.4650952794230372	0.019753648539353914	1.0741507595193462	7.2009861392414996	11.295769453768198	0.7092024043233195	0.9619047619047619
ID83287	83287	0	1.0	84.90573553015207	40.23135182756577	0.0	250.0	250	1.5303832823811405	1		32374.236129032248	32773.0	22044.0	40563.0	2.5090033E7	3675.5236245268907	-0.9812098823372172	-919.9044528712066	0.0048699085944054156	-0.010386239285079535	1.6005158461468056	1.4889134759981337	3.0876714869689117	1.0749555779753126	7.3578393026705164	10.874040988835544	0.7819486444119852	0.9514443761524277
ID73563	73563	0	1.0	84.82655849851237	40.15463662241486	0.0	130.0	130	1.5485647457514047	1		32495.172979797986	32850.0	22351.0	40724.0	2.5736177E7	3722.2420267652747	-0.9811364303546088	-908.1336375581698	-0.003203442156219794	-0.0019211232838853183	1.6059905568538053	1.5207776142878209	0.22444112973263733	1.0560324808607138	7.533704970757608	10.491919909188637	0.8600199768042194	0.9635258358662613
ID83807	83807	0	1.0	84.85930901970754	40.25620374776457	0.0	256.0	256	1.5377800547277032	1		32422.491677336755	32751.0	22080.0	40369.0	2.5321966E7	3695.1962595246546	-0.9811608570660941	-913.9405491066611	0.013561757185026682	-4.757832122188942E-4	1.6202874397100444	1.4876813132424085	2.9703799363853296	1.089136110864107	7.4291361951382555	10.619419817246282	0.8278403754292996	0.9588957055214723
ID68958	68958	0	1.0	84.73244039274162	40.060296248530925	0.0	67.0	67	1.524440023881013	1		32428.354166666613	32795.0	21963.0	39993.0	2.4904976E7	3680.689939374565	-0.9811717849639553	-918.251338994524	-0.0012227508677587207	-0.007994467607185552	1.5670176251141397	1.5079179944976044	3.0476336507499635	1.0391928678032822	7.300801788696328	10.483398261524856	0.8347881050902506	0.9636135508155579
ID75106	75106	0	1.0	84.91089154912729	40.22105000904698	0.0	150.0	150	1.549053174953189	1		32417.05800756619	32795.0	22243.0	40474.0	2.5706727E7	3674.0927089561333	-0.9810776740238016	-914.9183877744924	0.005765867519137878	-0.0030021551142881938	1.6412341739060383	1.4859475477264164	0.05859619902605903	1.1045034371618427	7.538458096922119	11.333267460602835	0.7375341139641748	0.954271961492178
ID71524	71524	0	1.0	84.8703683548759	40.1962826474647	0.0	104.0	104	1.5229505852998027	1		32505.15947712419	32833.0	22361.0	41039.0	2.4866447E7	3708.102515100126	-0.9811962544352727	-914.8335434491115	0.004856798792600034	-0.0036532663193250712	1.568449044342147	1.4915472521323132	-0.1409697908827113	1.0515584015859338	7.286542410202781	10.366349840284466	0.852078561803078	0.9611285266457684
ID74087	74087	0	1.0	84.93078390271387	40.18657313434252	0.0	137.0	137	1.5224537819640263	1		32439.3420365535	32832.0	22080.0	40761.0	2.4848536E7	3723.1941554879163	-0.9812099063698853	-909.9537694706302	-0.0012413389829053051	0.0019893367977497924	1.5734502817837102	1.5005578398955828	0.22840939239667052	1.0485768958384167	7.281789284038266	10.583476463565187	0.8169420951217636	0.9629164047768695
ID82793	82793	0	1.0	84.84539334153911	40.195084403667366	0.0	244.0	244	1.5348256234594442	1		32388.83354838706	32800.0	22305.0	40387.0	2.5101346E7	3681.9028576452984	-0.9812163914254437	-919.0491596820044	-0.0033333214740884545	-1.0562691400370583E-4	1.5926602371908498	1.4908451455704335	3.0190744761043105	1.0682935393544575	7.400617438151158	10.663529207220517	0.8178542090600293	0.9694894146948941
ID72047	72047	0	1.0	84.89802960573938	40.18496423255468	0.0	111.0	111	1.5244400238810127	1		32511.555844155813	32883.0	22253.0	40864.0	2.5033898E7	3720.4052864677246	-0.9812188829647602	-913.1076354604592	0.007153252765734085	-0.004812741485894223	1.6170210851719178	1.4433225759762045	-0.09828948459068154	1.120346284390536	7.300801788696325	11.538664236069408	0.6890795316679063	0.942909760589319
ID74607	74607	0	1.0	84.95521794213491	40.22722236078463	0.0	144.0	144	1.5392551438483713	1		32437.814578005095	32753.0	22161.0	40404.0	2.5366371E7	3701.750605710856	-0.981115740105718	-910.530925579698	0.01256933955227358	0.001244971085857963	1.6193034082518227	1.4760771326828572	0.0943036872101295	1.0970317013912703	7.443395573631801	10.904325933179523	0.7866532033157141	0.9607361963190179
ID69495	69495	0	1.0	84.7412850032595	40.089779205152546	0.0	75.0	75	1.5179752352329627	1		32454.341238471687	32854.0	22353.0	39984.0	2.4632845E7	3684.0459712787315	-0.9812834674239057	-923.733811540363	7.464549810166537E-5	-0.0024687606808161647	1.5855848909207317	1.4822654793984624	3.0150754651642293	1.0697037156692057	7.239011148557623	10.59377161566974	0.8105650940005815	0.9566582914572861
ID87417	87417	0	1.0	84.73268320933457	40.25762952962976	0.0	299.0	299	1.5338395484309255	1		32358.575289575274	32751.0	22131.0	40422.0	2.5142613E7	3714.617964331594	-0.9810674467319933	-902.8069856256726	0.006877542440297821	-0.005634968973155084	1.5784854601608664	1.5016132410660747	-0.09694705815235395	1.051193088201737	7.391111185822133	11.14653517865775	0.7475492627491285	0.9646401985111661
ID65402	65402	0	1.0	84.61289285205808	39.82109537287569	0.0	19.0	19	1.524440023881014	1		32323.4993498049	32704.0	22282.0	39728.0	2.4856771E7	3642.434801637398	-0.9811775875853083	-925.1857068331971	-0.0013495727091543258	-0.005841269928415295	1.5905713421943701	1.4730799306317186	0.23610269909805195	1.0797590199414815	7.3008017886963374	10.633000497901547	0.8114630582753637	0.9642184557438795
ID65915	65915	0	1.0	84.64122307931547	39.829387174820226	0.0	26.0	26	1.527414543829216	1		32341.76485788117	32757.0	22001.0	39580.0	2.5032526E7	3614.1076137452105	-0.9811587108423847	-932.0115192941062	0.004440163458488032	0.0030279025235475936	1.5852338389406255	1.4840974132317308	0.18653780891095456	1.068146756949507	7.329320545683431	10.552519443662414	0.8271061647181235	0.9685929648241206
ID76667	76667	0	1.0	84.88617706522108	40.229171594738915	0.0	170.0	170	1.5363035492938901	1		32344.642307692324	32724.0	22126.0	40375.0	2.5228821E7	3695.722549381582	-0.9811670750424734	-911.9230200019535	-0.0010189692138396094	-0.010709962707665499	1.6161289817568567	1.4655344053514228	0.12358915816970877	1.1027574486518605	7.414876816644705	11.630696369624062	0.6888146385808417	0.9588199139520582
ID70527	70527	0	1.0	84.90254236556926	40.146493814312315	0.0	89.0	89	1.4994229003146948	1		32566.13055181692	32967.0	22110.0	40830.0	2.4196635E7	3787.751718897562	-0.9812117653885952	-898.0311962613341	-0.004897936648655294	-0.0029897929801529135	1.563001806666915	1.4650195109510111	-0.3765226484943516	1.0668812223888398	7.063145480470534	10.647267387463252	0.7829457916002932	0.9507357645553421
ID70018	70018	0	1.0	84.86372523170874	40.09271673319338	0.0	82.0	82	1.502950366222132	1		32565.367785234863	33010.0	21951.0	40334.0	2.4261199E7	3745.883854102149	-0.9812058480641211	-907.7558787246865	0.012158999681716211	-0.015882211324383933	1.5480518842112776	1.4656477176227316	0.21516266966555872	1.056223719791414	7.096417363622144	11.202208103125715	0.7106270605322001	0.9533844189016603
ID85893	85893	0	1.0	84.83517705897926	40.26817159951955	0.0	281.0	281	1.5363035492938908	1		32323.71794871798	32707.0	22303.0	40304.0	2.52125E7	3687.0313755790207	-0.9811351627559386	-911.9063686246061	0.006397301183643455	-0.004972543410121576	1.615369765312416	1.4788840540533565	0.023827614446449423	1.09228966319907	7.414876816644711	10.666731986393684	0.8189380279192671	0.955882352941176
ID75652	75652	0	1.0	84.83903550474425	40.165191260606285	0.0	157.0	157	1.5377800547277032	1		32394.66624040919	32791.0	22221.0	40397.0	2.5332629E7	3682.8037094677734	-0.9810932588566855	-912.8902044275784	0.00812223583641488	-8.492093858015702E-4	1.6020555453834937	1.4887549037719405	0.12384949066044504	1.076104294484265	7.4291361951382555	12.07235520232669	0.6405664285147293	0.941566265060241
ID78727	78727	0	1.0	84.8542809642686	40.231302396688605	0.0	196.0	196	1.5461202852759839	1		32390.493046776213	32728.0	22394.0	40513.0	2.562088E7	3666.0260334749596	-0.9811250621974953	-918.5247230316951	0.009606384555679434	-0.0019859737942620847	1.615973986650095	1.5005164009272571	0.031540225065461724	1.0769452340884045	7.509939339935026	11.44944311601013	0.7199089380878803	0.9575757575757577
ID84870	84870	0	1.0	84.83326226590383	40.20277897231074	0.0	269.0	269	1.556361219177354	1		32376.825218476893	32713.0	22067.0	40233.0	2.5933837E7	3662.5105852288334	-0.9811295750021826	-919.2424122007433	0.011026447760269927	-0.005622730125667673	1.6200138225870286	1.511133222948188	0.08636921485503167	1.0720522836672315	7.60975498938986	11.367625075994216	0.7400159072312127	0.962139423076923
ID85382	85382	0	1.0	84.89910217229512	40.246853031506994	0.0	275.0	275	1.546120285275984	1		32277.052963429967	32612.0	21935.0	40482.0	2.5595703E7	3635.2052742699734	-0.9810705871656549	-920.3606526858899	0.01943849842435439	0.0021037134711515836	1.6504441130665035	1.4935625062083562	0.19611889754784628	1.1050385278192447	7.509939339935027	11.521981687879691	0.7108728566061474	0.9421586165772212
ID73096	73096	0	1.0	84.92840792331218	40.19295857899001	0.0	124.0	124	1.5224537819640265	1		32547.38200782266	32914.0	22564.0	40575.0	2.4963842E7	3748.6856058669523	-0.9811323273373713	-902.9761733203853	0.004721450301138286	0.005548528276691394	1.5524026549560155	1.5002239038094554	0.022684424029465636	1.0347806424188182	7.281789284038268	10.540501753760546	0.8236171888589601	0.9683944374209857
ID86920	86920	0	1.0	84.69915821141919	40.26356397111476	0.0	293.0	293	1.5417104893934834	1		32348.517197452275	32643.0	22221.0	40303.0	2.5393586E7	3675.8054816323265	-0.9811642383751115	-916.8332976928166	0.009957600173134977	-0.008013626234066751	1.5955312021655514	1.5020086975202156	3.1242613149007608	1.0622649554558103	7.46716120445439	10.990155288320787	0.7768867836229942	0.9620330679730559
ID71051	71051	0	1.0	84.90088301077324	40.155683066731115	0.0	97.0	97	1.5149821822351253	1		32537.30687830687	32953.0	22206.0	40507.0	2.4598204E7	3746.1315932102543	-0.9812164551258813	-907.435647566718	-0.00302915162302001	-8.257997354200654E-4	1.600530378400445	1.4485096464088942	-0.27718726242700137	1.1049497546450149	7.210492391570525	10.416393570296155	0.8351029644316065	0.9583070120025273
ID82314	82314	0	1.0	84.80236796308411	40.211576377223494	0.0	238.0	238	1.5417104893934828	1		32360.51464968156	32730.0	22191.0	40420.0	2.5403004E7	3662.098560238365	-0.9811782242895603	-921.3034432444118	-0.0018470713240630481	0.012245865013336903	1.6071074124855385	1.5098282410604336	0.10315507412687053	1.064430621165743	7.467161204454383	10.474716597483253	0.8552258670790579	0.9703520691785046
ID78220	78220	0	1.0	84.82842867627201	40.21456884214214	0.0	190.0	190	1.5288996336732978	1		32427.341968911922	32828.0	22270.0	40461.0	2.5033908E7	3708.689105547749	-0.981203109095444	-912.8382159139095	0.0071250726681883455	-0.004057668300982677	1.5662776178551656	1.5024973333130955	-0.003761819038679018	1.0424495159678127	7.343579924176979	11.542501685422819	0.6926563127210731	0.9578425294482337
ID66447	66447	0	1.0	84.72215031967575	39.92848382657453	0.0	33.0	33	1.5219568164596933	1		32297.32245430811	32725.0	22255.0	39512.0	2.4739749E7	3635.703252512743	-0.9811356755494053	-924.0509050275311	0.01717987421136619	0.012469387536851468	1.5782751500383367	1.4847863578920475	0.044275399524986485	1.0629644740803084	7.277036157873756	10.94473205201427	0.7634034697065397	0.9538940809968849
ID67471	67471	0	1.0	84.69465438282587	39.945687883036975	0.0	47.0	47	1.5323592461252202	1		32383.630630630636	32754.0	22008.0	39774.0	2.5162081E7	3638.350694266968	-0.9811938737039418	-928.7663130192897	0.0033050997952522856	0.006344205495652736	1.5877013085777614	1.4933057397942953	-0.06922092642485322	1.0632124864104984	7.376851807328588	10.740836249146096	0.803534877319931	0.9699999999999999
ID64911	64911	0	1.0	84.57998297702838	39.89277067294768	0.0	12.0	12	1.5323592461252205	1		32316.8092783505	32650.0	21945.0	39786.0	2.5077844E7	3634.910705523137	-0.9811675087690779	-926.4033324434824	0.006507407807723296	-0.003300522970976833	1.5671605188487365	1.51716335616672	0.0696095434530792	1.0329543700609405	7.37685180732859	10.573217778653618	0.8292138894622343	0.9544895448954495
ID86414	86414	0	1.0	84.77439445426424	40.29218238058765	0.0	287.0	287	1.5485647457514047	1		32364.318639798516	32734.0	22207.0	40376.0	2.5697269E7	3664.1887176932164	-0.9810658012256412	-915.313432320854	-0.003256022713578008	-0.0024364249381666286	1.6287909337112145	1.4937160793301085	0.10584419497746268	1.0904287342489367	7.53370497075761	10.549106401679017	0.8507209484223539	0.9600242277407631
ID77200	77200	0	1.0	84.8146885916109	40.21150233858715	0.0	177.0	177	1.5293943431616281	1		32394.874189364455	32807.0	22183.0	40601.0	2.4976448E7	3714.013060911157	-0.981172782080074	-909.1220878799949	0.0042296050022537	0.010277345169711124	1.5712909582166217	1.5009777635575041	-0.19755396280024154	1.0468449275973726	7.348333050341493	10.72586127953366	0.8026650333011045	0.9741650913673601
ID64404	64404	0	1.0	84.84132273321524	40.212375450312656	0.0	5.0	5	1.5382719082681	1		32394.554846938718	32791.0	22045.0	40187.0	2.5397331E7	3677.5051418737357	-0.9810447201105701	-911.8162478796265	0.005779800707753301	-0.005119714095438137	1.5916094146045519	1.4987520198041988	-0.0782197986538776	1.061956476837632	7.433889321302772	11.008758757450506	0.7708133809939308	0.9624615384615381
ID77717	77717	0	1.0	84.78046825808559	40.208901314659634	0.0	184.0	184	1.5249361801264956	1		32438.46293888165	32840.0	22008.0	40547.0	2.4945178E7	3729.7832385760316	-0.9810873296869651	-902.3218732247457	0.003663895519470544	4.4157327327126066E-4	1.5938918866471201	1.4859341526604328	-0.10646814584629867	1.072653107671964	7.305554914860844	10.2649750664088	0.8712589973968698	0.9654522613065316
ID66964	66964	0	1.0	84.72279059296986	39.920299724546275	0.0	40.0	40	1.5259280086411937	1		32353.3720626632	32676.0	22155.0	40097.0	2.4782683E7	3673.0051828377727	-0.981175226554402	-918.2159293755682	0.0023547501811117403	0.013019397605052925	1.5596183675639395	1.50866449213192	-0.2818600145972168	1.0337741596609167	7.315061167189883	10.400398004018246	0.8498218779820134	0.967924528301887
ID81303	81303	0	1.0	84.8847164276929	40.22096345471687	0.0	226.0	226	1.5069716452922386	1		32421.820855614973	32870.0	22430.0	40280.0	2.4251522E7	3738.906280096485	-0.9811588746906486	-903.1404972640111	0.028260180241032763	0.00394921183620512	1.609573076323101	1.4589966339510227	0.04410044757277731	1.103205476193808	7.134442372938277	10.824797386645749	0.7651213945927837	0.9470031545741324
ID81818	81818	0	1.0	84.84402237422509	40.21570221076921	0.0	232.0	232	1.5387636045914357	1		32372.778772378508	32775.0	22210.0	40735.0	2.5315513E7	3676.0874319838713	-0.981128656240456	-915.6874831645639	0.0019291550791981076	2.036455606076194E-4	1.597769577607529	1.493403644967038	0.10992709890053719	1.0698846108968714	7.438642447467292	10.686269354684175	0.8185615007431043	0.9648581997533908
ID69023	69023	0	1.0	84.7635123546212	40.0974030722474	0.0	68.0	68	1.517476803029333	1		32407.870078740143	32851.0	21953.0	39924.0	2.4694797E7	3698.0599889913183	-0.9811795126908488	-913.7431623979709	0.003172670901477749	-0.005759721039015176	1.5621663379100514	1.4747693061252882	2.8248707613324817	1.0592614935920956	7.234258022393108	10.629772540333207	0.8045553289542045	0.9560301507537691
ID76191	76191	0	1.0	84.89812507600486	40.1930894217472	0.0	164.0	164	1.5431818215139868	1		32422.517153748435	32728.0	22199.0	40512.0	2.5516521E7	3690.230992673159	-0.9811694965694806	-915.5989362524647	0.030247569158127076	0.0031912868285463147	1.661234457263418	1.4502949049019074	0.0019134380209907369	1.1454459721595571	7.481420582947934	11.930453285067292	0.66051098545003	0.9402628434886504
ID84385	84385	0	1.0	84.76711910076003	40.24622090553592	0.0	263.0	263	1.5279097341628052	1		32427.216321243526	32832.0	22147.0	40491.0	2.5033811E7	3708.869431898629	-0.9811544659864155	-910.3891151722452	0.006730779341074763	0.011317932108377284	1.5961309784152538	1.490648313997378	2.8934846897900908	1.0707629448390878	7.33407367184794	10.965621481874232	0.7664584756590695	0.9601742377100189
ID79779	79779	0	1.0	84.75971377289852	40.23625492894256	0.0	208.0	208	1.5234472266256736	1		32516.8203125	32869.0	22557.0	40776.0	2.4972918E7	3727.3637920916694	-0.9812138754736938	-911.3029347054442	0.009163920069331626	-0.007020999057410698	1.5989980153704952	1.469768286788524	-0.2400600491893289	1.0879252394704617	7.291295536367299	10.887415991869238	0.7729740813658469	0.9474984558369364
ID68002	68002	0	1.0	84.70908808614273	39.9980670347407	0.0	54.0	54	1.5269191929020232	1		32415.17708333333	32772.0	22213.0	39765.0	2.4894856E7	3627.9084664348948	-0.9811263862181971	-928.9492000516415	0.006821808306095678	0.005549155576781913	1.5961879295408783	1.4779925036973869	3.119708004996416	1.0799702471750097	7.32456741951891	10.542966438905104	0.8280683713683346	0.9601246105919
ID79269	79269	0	1.0	84.84655395431244	40.20533636454916	0.0	202.0	202	1.548076162446689	1		32434.238938053113	32802.0	22567.0	40462.0	2.5655483E7	3662.4843332002947	-0.9812107603647946	-924.9346059424553	0.03617149080796803	-0.010619192117855144	1.702787811335694	1.443284754132807	3.0432810983809024	1.1798003176156382	7.528951844593089	12.488821297605574	0.6065987076789783	0.9323131253678634
ID83879	83879	0	1.0	84.8515738939981	40.24112856997343	0.0	257.0	257	1.5377800547277036	1		32437.116517285518	32773.0	22537.0	40192.0	2.5333388E7	3682.1292732771167	-0.9811452245183157	-916.8222274931057	0.011882073673937999	-0.006847850453579909	1.6237061782415114	1.4675457377076422	3.0884219622224367	1.1064092494846514	7.42913619513826	10.295120770704084	0.8808161986021714	0.9708074534161492
ID80294	80294	0	1.0	84.79835953701655	40.20142017336649	0.0	214.0	214	1.5204649453449395	1		32481.757217847764	32897.0	22038.0	40739.0	2.4751099E7	3747.3244251097412	-0.9811246648702596	-901.1098568857853	0.0037161569405199405	0.0035918173523539513	1.5929886361514902	1.4722187550617285	-0.09191807557763246	1.082032565251961	7.262776779380202	11.116265620988603	0.7385752143317832	0.9478908188585602
ID72619	72619	0	1.0	84.92556059958616	40.20240927404193	0.0	118.0	118	1.52096239830945	1		32443.8115183246	32859.0	22336.0	40717.0	2.4787072E7	3721.009383142515	-0.9812354210381882	-911.8753862016082	0.03573386654296645	-0.0064685554051316495	1.642315050854081	1.4455875839843109	-0.21245888557263126	1.1360882377860166	7.267529905544718	11.75440528327056	0.6609907317938131	0.9255447941888623
ID80810	80810	0	1.0	84.88290823547293	40.22211193172901	0.0	220.0	220	1.5308775124222442	1		32470.5870967742	32881.0	22328.0	40329.0	2.5164705E7	3712.015043690934	-0.9811648998222265	-911.348489547461	0.003940068248704848	0.01459798294383183	1.5993588249358133	1.4899922398831749	-0.15108888650051847	1.0734007749337093	7.362592428835034	10.579882385668473	0.8265686785457443	0.9754408060453398
ID74157	74157	0	1.0	84.93360537825608	40.2139817538887	0.0	138.0	138	1.5224537819640258	1		32427.919165580184	32835.0	22312.0	40476.0	2.4872214E7	3705.843794745697	-0.981145797766281	-910.7252026629379	-0.006548130552487618	-5.63844058349605E-4	1.6006926682204228	1.4656996671702203	0.057064855814874665	1.092101406634573	7.281789284038261	11.083797861932469	0.7448533541335661	0.9527363184079594
ID73644	73644	0	1.0	85.14183822200172	40.11636627642563	0.0	131.0	131	1.5308775124222431	1		32431.675710594303	32868.0	21590.0	40191.0	2.5102117E7	3667.0383098423854	-0.9811593350897564	-921.1434156078177	5.552808289739855E-4	0.004937686037490864	1.6222551467123465	1.4530616424605554	-0.07254523087154607	1.1164393163426196	7.362592428835024	10.338071852536777	0.8656882667848657	0.9772870662460569
ID68527	68527	0	1.0	84.72919659875717	40.029511678234655	0.0	61.0	61	1.51298352413241	1		32434.418758256248	32853.0	22157.0	40093.0	2.4552855E7	3702.8861745265044	-0.9811418286963854	-911.4397553775359	0.007158230903803125	-0.007491714543564418	1.5782824547149474	1.4749737308706676	-0.11181795819533281	1.070041060177592	7.191479886912468	10.242122024485155	0.8614860369755387	0.9667731629392972
ID75183	75183	0	1.0	84.89325208740378	40.231306079230606	0.0	151.0	151	1.5382719082681002	1		32331.887468030713	32667.0	22212.0	40529.0	2.5283536E7	3681.8102747116227	-0.9811584539922107	-914.5811875958907	0.005199622382394988	0.0034880988440115753	1.6227867482261087	1.4835414383314323	0.15716028166148346	1.0938600744791385	7.433889321302773	11.25377748457835	0.7376142652507471	0.9513381995133822
ID83374	83374	0	1.0	84.9071877681879	40.22617386415329	0.0	251.0	251	1.527414543829215	1		32405.32642487048	32803.0	22194.0	40402.0	2.5016912E7	3700.9278150581367	-0.9810934503019005	-908.7279323247716	0.009810088765403045	-0.0037249396805421947	1.5987269124290175	1.4746816455429732	-0.06920446698856647	1.084116641216058	7.329320545683424	11.023360815701487	0.7579586856184095	0.9530284301606916
ID71604	71604	0	1.0	84.85716326549519	40.06562740470094	0.0	105.0	105	1.5054649243902902	1		32558.65912117181	32986.0	22080.0	40093.0	2.4451553E7	3769.0247864640037	-0.9811614767230914	-899.8314021880324	0.011588725694124207	-0.002858190159225272	1.5863864998274355	1.4636198172868156	-0.17077629676949868	1.0838788058829365	7.120182994444725	10.778729619506981	0.7701332313079308	0.9511111111111107
ID74679	74679	0	1.0	84.95461659316452	40.22603011901512	0.0	145.0	145	1.5402377517644996	1		32416.250319284783	32775.0	22152.0	40624.0	2.5381924E7	3709.1819264978894	-0.9811773359264006	-911.1314852939664	8.844264780944141E-4	-0.0041542300084368156	1.6005122873862716	1.4930208369481686	0.3931660110273658	1.0719959479318604	7.452901825960838	11.781363419461396	0.6747519662317903	0.9457177322074792
ID82879	82879	0	1.0	84.83289426299659	40.22867266994751	0.0	245.0	245	1.5313715829571097	1		32354.83891752576	32692.0	22134.0	40135.0	2.5107355E7	3676.2456355266354	-0.9811541789190886	-916.4038603242009	0.022930431444210298	0.002217148786515461	1.6232217355904397	1.4736690006387703	-0.005885223158715297	1.101483260411154	7.367345554999553	10.711809059465375	0.8068545622164618	0.9609423434593926
ID65471	65471	0	1.0	84.62258209418397	39.822908650066566	0.0	20.0	20	1.5318654941400731	1		32302.74773609313	32673.0	22313.0	39637.0	2.4970024E7	3607.4109348120755	-0.9812651247064347	-938.014174909393	0.006712592616057148	-0.005074691155009406	1.5760808212094286	1.5010833207515981	0.18117192528392628	1.0499622502102541	7.372098681164077	10.800189531546062	0.7942153016234518	0.9579987646695496
ID72126	72126	0	1.0	84.88663168574253	40.2041031098217	0.0	112.0	112	1.5139831829954435	1		32479.523056653492	32862.0	22379.0	40516.0	2.4651958E7	3723.2392242558917	-0.9811625818263585	-908.737178064495	0.005585704824556204	0.004511330298946961	1.5937635279490605	1.4601365701498845	-0.15419645368503862	1.0915167529743188	7.200986139241496	10.21423013826977	0.8673423681587319	0.9661989795918366
ID70593	70593	0	1.0	84.87815056150649	40.13994508107692	0.0	90.0	90	1.5189716089767629	1		32592.855453350858	32986.0	22305.0	40770.0	2.4803163E7	3751.5958085403745	-0.9812276482441052	-908.2124640991018	0.008225304194163653	0.0019032236818375841	1.5856429280907192	1.481079289416213	2.8267305524713966	1.070599622465669	7.248517400886649	10.39816612021247	0.8424527398074928	0.9615384615384615
ID69570	69570	0	1.0	84.76482089117104	39.986095496864706	0.0	76.0	76	1.5249361801264965	1		32587.850260416668	33011.0	22165.0	40035.0	2.5027469E7	3713.915731014827	-0.9810803496738366	-910.0078403940421	6.743790947440634E-4	-2.1506011672492139E-4	1.5724376899231327	1.479298616855739	-0.3402403126165773	1.062961644123863	7.305554914860852	10.652148331692576	0.8090747782892003	0.9582294264339151
ID76741	76741	0	1.0	84.87918404460734	40.225204669855415	0.0	171.0	171	1.53235924612522	1		32342.283140283118	32749.0	22276.0	40247.0	2.5129954E7	3692.582167194231	-0.9811283346083757	-910.7225562311697	-6.442167186843115E-4	-0.002933559231142382	1.5983420823146552	1.4768965706221122	0.20922399903773695	1.0822302076586086	7.3768518073285865	10.993019369374414	0.7670910871747495	0.9568434032059184
ID70093	70093	0	1.0	84.86489074218198	40.11415036544343	0.0	83.0	83	1.4928497788988535	1		32557.18750000006	32998.0	22398.0	40523.0	2.396209E7	3758.1907483322902	-0.9812146468365244	-904.9877809848142	-0.0025913297289732254	-0.007164739142127894	1.555132787450762	1.4353926796703012	3.004498495700976	1.0834197564724688	7.001354840331826	10.642771854436626	0.7767521216041057	0.9571150097465889
ID65996	65996	0	1.0	84.66247873585132	39.82624514477581	0.0	27.0	27	1.5269191929020238	1		32368.52275682705	32702.0	22231.0	39605.0	2.4891394E7	3631.3038625257554	-0.9811972276046496	-930.3036114350493	-0.008779856281015267	-0.0074212786731976035	1.5478731067439622	1.5344039847121838	0.44562297554305763	1.00877808071797	7.324567419518916	10.648612419959393	0.8117191734449717	0.9577377252952143
ID71118	71118	0	1.0	84.88543474056938	40.14479603615771	0.0	98.0	98	1.5164794471522633	1		32539.25459317587	32984.0	21903.0	40729.0	2.4794912E7	3727.4561177654646	-0.9811303856610499	-907.797031463634	3.5662121945443265E-4	0.004059720505508498	1.5559968582730481	1.502633868693067	-0.11434813975824064	1.0355129687223104	7.224751770064071	10.457840639101935	0.8301350574211204	0.971867007672634
ID75726	75726	0	1.0	84.84676039372755	40.20035909121035	0.0	158.0	158	1.5363035492938906	1		32400.634738186483	32751.0	22326.0	40575.0	2.5369697E7	3692.4613190602167	-0.9810765460643877	-909.8505156082971	5.272273929563659E-4	0.004838530496719793	1.6002367982729782	1.4880806139509695	0.01467666900865112	1.0753696965544262	7.414876816644708	10.636455312573581	0.8236068781911866	0.9611829944547133
ID82387	82387	0	1.0	84.78637336244213	40.19798345879041	0.0	239.0	239	1.5308775124222442	1		32409.615483870977	32766.0	22167.0	40614.0	2.5117452E7	3697.0067327757024	-0.9811316170157915	-911.6879631548254	0.009843207460441438	-0.01059622880465686	1.5882839088164482	1.5025709357975108	-0.12957332670585953	1.0570442106771112	7.362592428835034	10.876724907394228	0.782067673426026	0.950890116635973
ID67541	67541	0	1.0	84.65777166090002	39.95051457135746	0.0	48.0	48	1.5313715829571097	1		32315.739018087843	32731.0	21931.0	39898.0	2.5012382E7	3602.8351088884356	-0.9812556660274722	-939.1000538936622	0.009910176183922655	0.0018597385771961245	1.615515220936635	1.4864903906640892	-0.007724507279082233	1.0867982942122512	7.367345554999554	10.460379849365868	0.8461083743339357	0.9693558474046278
ID85461	85461	0	1.0	84.885319988771	40.22831731158278	0.0	276.0	276	1.5612142437998897	1		32319.021118012395	32635.0	22221.0	40383.0	2.6016812E7	3627.3889398157667	-0.9811539176010443	-927.7054889467731	-8.624308649951467E-4	-0.001991280281182148	1.6689177725803541	1.4965232328582063	0.047652970585246646	1.1151967012185249	7.657286251035018	11.367136128331419	0.744702179094273	0.9482048263684522
ID64473	64473	0	1.0	84.81539859864921	40.202672450600524	0.0	6.0	6	1.5323592461252198	1		32340.517419354845	32697.0	22088.0	40208.0	2.5063901E7	3672.4360462212358	-0.9812157196224487	-920.0102234215567	0.004176469384988488	-0.005936187600228514	1.5900379849530821	1.4933622591930438	0.02235657289985526	1.0647369552597896	7.376851807328584	11.391644408974472	0.7143451215073681	0.9446135118685328
ID66520	66520	0	1.0	84.72427283083162	39.935365683909154	0.0	34.0	34	1.5392551438483717	1		32267.276923076985	32619.0	22025.0	39757.0	2.5168476E7	3581.05597018501	-0.9812051393507984	-940.809961761009	0.001909867338830054	0.0024001854866320996	1.5980557763949272	1.502980839687484	-0.07459512128535788	1.0632575839936937	7.443395573631807	10.655050845273136	0.8238912886697927	0.9781386633354155
ID67035	67035	0	1.0	84.69547345809887	39.921729307511136	0.0	41.0	41	1.5284047640588863	1		32288.504527813693	32653.0	21958.0	39832.0	2.4959014E7	3621.6975704431866	-0.9811855878249753	-929.8785955464148	0.012629326808901812	-0.0035951526658013653	1.5937058010926053	1.492786304575373	3.0100056101127604	1.0676047845615377	7.3388267980124615	10.541984593264038	0.829834999363342	0.9649999999999996
ID73179	73179	0	1.0	84.88187485976842	40.20954448468396	0.0	125.0	125	1.5274145438292155	1		32473.001290322587	32881.0	21985.0	40389.0	2.5166576E7	3711.978028279165	-0.9811195128957196	-909.1922961148418	-0.0043742964005689215	0.0016660505303151163	1.589626993711644	1.487599025956711	-0.10490348128905419	1.0685856645337048	7.329320545683427	10.5397227412652	0.8291158298814081	0.9536178107606682
ID64987	64987	0	1.0	84.54702838209144	39.84892729528771	0.0	13.0	13	1.5534421271063037	1		32325.09261576975	32625.0	22282.0	39725.0	2.5827749E7	3587.445395416602	-0.9810701052355347	-933.977290982783	-0.008723177614422232	-0.0023041548012033637	1.5721342374930443	1.5521772077539704	0.6783307451033729	1.0128574428482635	7.581236232402775	10.876151658566535	0.8053772986907598	0.9596871239470521
ID77277	77277	0	1.0	84.79661753044289	40.21331374966053	0.0	178.0	178	1.529888892679214	1		32415.93402328591	32797.0	22050.0	40499.0	2.5057517E7	3683.6714746576163	-0.9811659990633724	-916.8695435287843	0.0028004051217326168	-0.011269445620502404	1.6017402113592905	1.4848672389280169	0.006311180701272066	1.0787093750655101	7.353086176506006	10.471000087430513	0.8427586007993989	0.9573019801980199
ID78812	78812	0	1.0	84.8518709342007	40.21994547964263	0.0	197.0	197	1.53433266516073	1		32422.98970398967	32834.0	22396.0	40374.0	2.5192663E7	3720.0718628599507	-0.9811775508463609	-908.6637337736153	0.009160481108017317	-0.008892502786079387	1.6161954219268844	1.477340508493112	3.010947283402009	1.0939897827450793	7.395864311986648	11.085871661361208	0.7562390611106447	0.9540159411404044
ID81375	81375	0	1.0	84.85556372600459	40.20351469430908	0.0	227.0	227	1.5367958753918651	1		32396.12307692306	32749.0	22374.0	40375.0	2.5268976E7	3674.000324625203	-0.9811715269906403	-918.9961292711502	0.0027959383076019005	0.01823908749777876	1.6287494415251547	1.4776941209971883	0.1020409087502182	1.1022236729385038	7.419629942809221	10.632814290156315	0.8246993492495014	0.9659653465346536
ID84959	84959	0	1.0	84.8469162379052	40.21829064102728	0.0	270.0	270	1.5264236812248824	1		32332.10103626946	32740.0	22233.0	40288.0	2.4960382E7	3688.475988208285	-0.981103766014446	-910.2415314895213	0.009572852327963313	-0.011616706284481412	1.6210928926240897	1.4598130810607948	0.09510245333710987	1.1104797687153882	7.319814293354393	11.15604774400095	0.7390761682518486	0.9679446888749217
ID85983	85983	0	1.0	84.83497404588813	40.28122806972239	0.0	282.0	282	1.5470985329444205	1		32365.565822784833	32722.0	22268.0	40429.0	2.5568797E7	3687.3595552	-0.981159153086305	-914.1905981576818	0.019295007099694752	-0.00952210378790691	1.6563396997254272	1.4706377800943677	-0.2100810543267721	1.126273051151415	7.519445592264056	11.92362825817861	0.664628300631393	0.9251461988304097
ID87007	87007	0	1.0	84.71731449995842	40.25628639772513	0.0	294.0	294	1.550517539397052	1		32370.896984924624	32691.0	22432.0	40495.0	2.5767234E7	3671.633456437496	-0.9811775000869718	-919.169674618672	0.013838795870642542	0.003225527715659653	1.6453058413616735	1.4933521164279204	0.14650759177929087	1.1017534466668346	7.552717475415672	10.60776135267426	0.8434621955519795	0.9624470018170803
ID86494	86494	0	1.0	84.74845046433262	40.27972600864804	0.0	288.0	288	1.5426915333931088	1		32369.684410646405	32689.0	22193.0	40124.0	2.5539681E7	3683.508802692826	-0.9811429564526986	-914.4615199056894	0.003533181575396686	-0.004913407085480935	1.6046893662662012	1.5077118103245286	3.0401690438786577	1.0643210163093426	7.476667456783417	10.7771707041727	0.8089252745898818	0.9544902912621359
ID78305	78305	0	1.0	84.84353624411852	40.226475804706695	0.0	191.0	191	1.5204649453449397	1		32437.04308093995	32841.0	22477.0	40293.0	2.4846775E7	3724.2296633088727	-0.9810873864921291	-903.6306287314451	0.015463813383691308	-0.006319006655497494	1.5942042666639857	1.470968736386605	0.0748494761260185	1.0837784836815127	7.262776779380203	11.293881056780835	0.7155271894132361	0.9579937304075231
ID77799	77799	0	1.0	84.78791496793359	40.229788217537546	0.0	185.0	185	1.514982182235126	1		32410.20844327177	32787.0	22259.0	40037.0	2.4566938E7	3725.087432070992	-0.9811698037858341	-906.7022172989592	-4.4067115358857134E-4	0.007791655712949587	1.580795937782162	1.4706097698370069	-0.06439854946155743	1.0749254970320017	7.210492391570531	10.969247949076316	0.7530452616138159	0.9570977917981071
ID68073	68073	0	1.0	84.6983562843331	39.9543736066836	0.0	55.0	55	1.501943364188662	1		32371.682368775244	32853.0	21810.0	39588.0	2.405216E7	3724.3239302253746	-0.9812053147312753	-907.5543713253663	0.004273293301446435	0.0061711302211383936	1.592480346290175	1.441311907098684	-0.37101056644799607	1.1048825298999914	7.086911111293122	10.611629262595699	0.7908656485563582	0.9490770210057289
ID69096	69096	0	1.0	84.73190370213379	40.06662950099605	0.0	69.0	69	1.5239437061000314	1		32398.16971279374	32778.0	22176.0	40055.0	2.4816998E7	3670.789411980431	-0.9811190576725212	-917.2528026708471	-0.003571426197394992	0.007101675343837833	1.5866443988074705	1.4892959772522902	-0.1711655815394722	1.065365396161739	7.2960486625318115	10.300270606279627	0.8641722512156944	0.9623824451410662
ID81898	81898	0	1.0	84.83913266493734	40.22895550571063	0.0	233.0	233	1.5353184234796757	1		32342.164948453606	32731.0	22294.0	40382.0	2.509752E7	3658.8285883002713	-0.981206082511137	-922.9962477796892	-1.41112650024743E-4	-0.010954426624213595	1.593469674832938	1.4992922403786588	0.11519877705455998	1.062814594725371	7.405370564315676	10.996637766492979	0.7695499611158059	0.9534883720930223
ID84458	84458	0	1.0	84.75590118719599	40.22410933358383	0.0	264.0	264	1.5392551438483715	1		32447.08545918369	32780.0	22299.0	40383.0	2.5438515E7	3712.9304322847556	-0.9811437600893096	-909.4240335450439	0.014336479370308972	-0.005967123359535584	1.6207249412983715	1.4910760596666115	-0.1387500862356643	1.0869498781039701	7.443395573631804	10.785608578318437	0.8040659169332893	0.9654747225647347
ID76269	76269	0	1.0	84.88233414727506	40.19541996617486	0.0	165.0	165	1.525928008641193	1		32385.76762402091	32818.0	21905.0	40323.0	2.4807498E7	3721.7094836340107	-0.9811750113926087	-907.0964742816504	0.012241079080342752	0.004964245428327035	1.6353850893601403	1.451222110368078	0.12995684640359184	1.1269019936206404	7.315061167189878	10.29706142780508	0.8669643089242163	0.9709779179810724
ID79860	79860	0	1.0	84.74514927017452	40.21315663551571	0.0	209.0	209	1.5169782070562783	1		32516.07368421052	32906.0	22234.0	40601.0	2.4712216E7	3734.8271604114643	-0.9811645066454513	-907.0315955130941	0.0017585426694831671	0.003345927011014575	1.5578452229297095	1.489075007755495	-0.35481421752188774	1.0461831773524108	7.229504896228592	11.447153001625017	0.693303583588848	0.9482543640897755
ID80375	80375	0	1.0	84.8132712951123	40.22337323536111	0.0	215.0	215	1.51298352413241	1		32492.248677248655	32891.0	22193.0	41026.0	2.456414E7	3756.8184139017617	-0.981177420629547	-901.6914849482018	0.009467842728633042	0.014977728998717672	1.5669615123183485	1.4806509569083277	0.010220544345041166	1.058292303805511	7.191479886912467	10.451573095164287	0.8273034010531795	0.9698717948717951
ID74232	74232	0	1.0	84.95000960663222	40.22127092198734	0.0	139.0	139	1.5377800547277032	1		32401.717752234985	32741.0	22109.0	40653.0	2.5370545E7	3683.512183836184	-0.981145075288562	-915.4704812146122	0.0057005628767715965	-0.012064955583971686	1.621742249839282	1.4996588121939534	0.1904536619023589	1.0814074752554712	7.4291361951382555	10.838286393878505	0.7947434159414924	0.9630314232902027
ID73722	73722	0	1.0	85.2167617453909	40.074107619725716	0.0	132.0	132	1.5219568164596915	1		32449.96862745097	32872.0	21732.0	40099.0	2.4824226E7	3708.2112616185414	-0.9811443920094642	-910.6934095264725	0.001400450669888216	0.0030438015399989406	1.6097306854870541	1.4449347793674736	-0.08990582009150333	1.11405075749628	7.277036157873738	10.292913507443247	0.8631529320431407	0.9751592356687896
ID79357	79357	0	1.0	84.85170080884187	40.227364059977006	0.0	203.0	203	1.5284047640588858	1		32430.620466321234	32816.0	22390.0	40653.0	2.5036439E7	3699.7509233295514	-0.9811495686432665	-912.4870102049534	0.015254364179540039	-0.0040104348694536005	1.62034016861579	1.4600626533034458	-0.02233790433619913	1.1097744093034025	7.338826798012459	10.557389052160358	0.8274151144813678	0.9649999999999997
ID83964	83964	0	1.0	84.84561650397134	40.249482591535106	0.0	258.0	258	1.517476803029333	1		32450.351245085178	32880.0	22408.0	40270.0	2.4759618E7	3724.0316174830664	-0.9811086400444889	-905.0861418710297	0.003848269411868829	-0.0021432374265426307	1.5596582344543206	1.473205276319675	-0.15020523150576387	1.0586835789446942	7.23425802239311	11.54123273383567	0.682494979322499	0.9506558400999375
ID75263	75263	0	1.0	84.8809968091902	40.22305420695921	0.0	152.0	152	1.5199673295746678	1		32355.683727034124	32795.0	22199.0	40539.0	2.4655031E7	3724.8839297508216	-0.981179478200457	-905.7005448199386	0.004461327118525875	-0.005830504926497134	1.5888837761134147	1.4504442116301894	0.030624489387846836	1.09544632146012	7.25802365321569	11.901536565144408	0.6439055564321383	0.9519950124688281
ID73729	73729	1	1.0	29.35422115972902	45.29721138051622	0.0	132.0	132	1.4806381236465909	1		30867.830578512403	30859.0	21611.0	44257.0	2.2410045E7	3508.623498666492	-0.9810718105425824	-911.9920631200596	-0.0066543169217398125	-0.0035979941787203204	1.6538796751739933	1.3645241535238215	-0.9095503157766552	1.2120559910228956	6.887279812383456	10.264894619353367	0.8213884679758278	0.952662721893492
ID65538	65538	1	1.0	30.995600643807713	43.2229444839997	0.0	21.0	21	1.4775694402988415	1		30874.07745504842	30884.0	19648.0	42742.0	2.2321958E7	3379.889942655429	-0.9810077668082262	-943.6649789730768	-0.003758796215613966	0.004618714742237088	1.6568711025845413	1.3213183033327698	2.340183615101438	1.2539530394798926	6.858761055396362	10.395387409443263	0.7975798605979366	0.9406779661016953
ID75266	75266	1	1.0	29.741730395383453	45.043822903312744	0.0	152.0	152	1.498413527665592	1		30864.243902439062	30899.0	21863.0	43121.0	2.2777812E7	3337.8794514113415	-0.9810527081407381	-957.5471897842826	-0.0027196707768821628	0.0021099241343834297	1.6992064079224714	1.3304391517938623	-0.8949834509173935	1.277177092715132	7.053639228141507	10.311251959698462	0.833681777393984	0.9611398963730569
ID68613	68613	1	1.0	29.642933589650134	45.73697162219577	0.0	62.0	62	1.4770573732447179	1		30873.4361111111	30959.0	22015.0	43079.0	2.2228874E7	3427.9183388430106	-0.9812087492185433	-940.5680440834049	-0.002266971493051346	0.005638010005319843	1.6942417650371047	1.3281767507069802	-0.853587988649992	1.2756146831626667	6.85400792923184	10.560469623839952	0.7723035002390332	0.9400260756192957
ID72709	72709	1	1.0	29.89510826466126	44.879377882661224	0.0	119.0	119	1.472954428171161	1		30955.545961002776	31107.0	19386.0	42086.0	2.2226082E7	3401.8083524681842	-0.9810558055968789	-942.4887847375367	-0.014092705913821738	-0.002130644510029023	1.6626380110116734	1.3333754343517699	-0.7512102843600833	1.2469391352031147	6.815982919915713	10.45623222101276	0.7834078477508947	0.9490403706154871
ID71687	71687	1	1.0	29.842904826554435	44.93165839668971	0.0	106.0	106	1.4821700827978646	1		31003.349862258972	31075.0	19892.0	42089.0	2.2508432E7	3339.2408166992564	-0.9810416950808579	-960.9014266452488	0.012823807268696561	0.013318780073819456	1.694685776123548	1.319050814576063	2.3997844459545936	1.2847767177705072	6.901539190876999	10.187441553365375	0.8356522025837061	0.9609530112508275
ID80902	80902	1	1.0	27.410035813869747	42.50668678601644	0.0	221.0	221	1.4683249109216374	1		31016.609001406487	31037.0	21172.0	40662.0	2.2052809E7	3195.0540803689432	-0.9810487380031007	-1005.0751726947001	0.0021578904509505824	-0.00920332642165945	1.6347767782437506	1.3364111610889988	-0.9162620183895227	1.223258848655247	6.773204784435074	11.177181583982302	0.681301676257783	0.9265279583875168
ID83469	83469	1	1.0	27.13584274019924	42.38339752773283	0.0	252.0	252	1.4397099903691033	1		30944.294289897516	31107.0	19985.0	39639.0	2.1134953E7	3281.4082623970266	-0.9810154831099083	-974.6004845995037	-0.003885172668584316	0.01404786573799662	1.5999159079968364	1.3017624964319363	-0.9824078890940788	1.2290382557356838	6.5117828453867075	10.414604834299604	0.7544390879155578	0.9357923497267767
ID70673	70673	1	1.0	29.969985172380582	45.41793103938408	0.0	91.0	91	1.4652304398088272	1		31021.129577464755	31124.0	20362.0	41494.0	2.2025002E7	3387.7420500345743	-0.981089826013862	-950.1463756509902	-0.005896833943527701	0.003010990467648602	1.6649660274868692	1.3131954877611751	-0.7832408645434095	1.2678737042612112	6.744686027447977	10.002975368648764	0.8470581059690576	0.9600811907983762
ID74769	74769	1	1.0	29.608029233452157	45.44402847794395	0.0	146.0	146	1.4984135276655925	1		30828.165545087468	30844.0	21953.0	43993.0	2.2905327E7	3448.9079705812705	-0.9811230221578852	-929.1526560719074	-0.018818360495776055	0.005142955733633644	1.6877771122687912	1.3567692035837515	-0.8685685704977387	1.2439677343874846	7.053639228141511	10.290684768187754	0.8370175374220563	0.9531149646756588
ID82963	82963	1	1.0	27.472014157961787	42.47489462284951	0.0	246.0	246	1.4621294195288268	1		30897.794908062235	30958.0	20769.0	40907.0	2.1844741E7	3189.5620276352493	-0.9810257874569352	-1001.7124968427885	0.0020378688601900624	-0.004167038754578816	1.6333373348487152	1.3335440885449203	-0.9106989834737627	1.224809399913362	6.7161672704608835	11.002537576967098	0.6971811671083464	0.9265573770491804
ID70162	70162	1	1.0	29.92989957264096	45.37740846286144	0.0	84.0	84	1.4703842736600568	1		31054.320279720283	31173.0	20356.0	41975.0	2.2203839E7	3395.4346581439936	-0.9810703251708561	-948.0115575333582	-0.026106479601220284	0.011550816008773118	1.667426846562661	1.3200900278082166	2.3263833835817262	1.2631160083309907	6.7922172890931405	10.324695979367307	0.8006945830058931	0.9469847581179597
ID71191	71191	1	1.0	29.964138695447325	45.24982012791486	0.0	99.0	99	1.4600584136458126	1		30960.75177304964	31088.0	20032.0	41559.0	2.182733E7	3395.755531550706	-0.9810830952217535	-945.7161185870857	-0.0061348649903241285	-0.003591395314400601	1.6499173455816887	1.2969811370325364	-0.7558467657853273	1.2721213119233656	6.69715476580282	10.589819193420258	0.7504523274934377	0.9362126245847175
ID69661	69661	1	1.0	29.821733009355373	45.43192386492069	0.0	77.0	77	1.470384273660056	1		30947.64245810054	31058.0	20470.0	41879.0	2.2158512E7	3392.6258779166133	-0.9810674670223029	-945.3916200978688	-0.010754944198090968	-0.008960436910311644	1.660152551191166	1.3297513875645894	2.3127727314498716	1.248468372897658	6.792217289093135	10.267342422759198	0.8096649557963986	0.9501329787234041
ID76829	76829	1	1.0	28.54269021847114	43.859766783609594	0.0	172.0	172	1.4791045777937284	1		30884.31129476582	30895.0	17988.0	41030.0	2.242201E7	3389.3141036656302	-0.9809726463384056	-939.5818203487732	-0.0019661747147765043	0.002759673379339921	1.6481022112754677	1.3421620527949973	2.2888677887745157	1.2279457669387706	6.873020433889907	10.591438308662896	0.7699235738019572	0.9500657030223393
ID66076	66076	1	1.0	31.18581841698028	43.219519034577964	0.0	28.0	28	1.455907563985562	1		30928.975783475795	31024.0	18278.0	41771.0	2.1712141E7	3455.3955804077973	-0.9810715188174911	-927.8604452761509	-0.005101166811921148	0.008974970100454187	1.6615507817900763	1.287639995365246	2.3690585672714137	1.290384570043406	6.659129756486696	10.612317373273466	0.7430309126838587	0.9296615792966164
ID72223	72223	1	1.0	29.873471429534778	44.8690412107428	0.0	113.0	113	1.4734679211022805	1		30970.009749303623	31096.0	19857.0	41667.0	2.2236467E7	3379.205945806295	-0.9810179958478967	-947.3088337880507	0.002257645291891488	0.021014791405887384	1.6673152523517674	1.335634803811999	-0.6767026397038912	1.2483316903641086	6.8207360460802295	10.69416217026174	0.7494584766447088	0.9428383705650462
ID75806	75806	1	1.0	29.7755599568684	44.72955262998088	0.0	159.0	159	1.4933564307983545	1		30858.094979647223	30917.0	21313.0	42306.0	2.2742416E7	3312.817090104485	-0.9810996830500482	-967.0428036413076	-0.007952083422123743	-0.00473161769320646	1.6912570210425133	1.3424552967415648	-0.8208266888057564	1.2598237164005142	7.0061079664963435	10.664518851838496	0.7741126369302032	0.9515816655907038
ID64548	64548	1	1.0	30.03020491709072	42.40910929728367	0.0	7.0	7	1.3981249681591246	1		30765.958074534174	30887.0	19768.0	39803.0	1.9813277E7	3343.5219694180782	-0.9811707548745981	-958.9764543001004	0.023601259221543592	0.007968679937775816	1.5417002309644507	1.3096491771443837	2.19662549717605	1.1771856599994521	6.141039004554471	10.872638175360207	0.652802559572517	0.9362318840579714
ID66597	66597	1	1.0	30.01509177873303	45.49067287895809	0.0	35.0	35	1.4724407561666404	1		30770.571629213497	30876.0	20646.0	42473.0	2.1908647E7	3367.1538115927997	-0.9810411753537862	-945.7545304552877	-0.011318111564692826	0.008105636247390835	1.6574181472569274	1.346403649762953	-0.8466271483431729	1.2309964753502647	6.811229793751197	10.20453630876033	0.8219565223246422	0.9502652519893905
ID82469	82469	1	1.0	27.263725071255475	42.40881879932122	0.0	240.0	240	1.4631638232093465	1		30941.898305084716	31014.0	20541.0	40431.0	2.1906864E7	3201.361707418069	-0.9810156001686513	-998.8982351166252	-0.02072850652514845	0.009681974983188228	1.6172911302580961	1.3342414703444971	-1.0862642482124647	1.2121427539203353	6.725673522789912	10.306614351989658	0.7956344765414289	0.9632402995234853
ID65061	65061	1	0.9968438744544983	30.294046238061753	43.246272505142386	0.0	14.0	14	1.2404384258268466	1		31198.835968379437	30636.0	24191.0	47199.0	1.5786611E7	4534.08840388324	-0.9808377148541326	-704.4144580623439	0.024887454907192408	-0.03772357368302024	1.2948274113387026	1.1937668220996644	-0.6609268161727987	1.0846568922574737	4.833929309312604	12.245722996075129	0.4050804619220005	0.8496240601503757
ID67623	67623	1	1.0	29.74733887524294	45.69351405156177	0.0	49.0	49	1.4806381236465904	1		30829.0619834711	30918.0	22022.0	43082.0	2.2381899E7	3393.2783989387735	-0.9810272704809949	-939.5547203695368	-0.014703761764984731	-0.010821524449740424	1.6718039814629986	1.3482084889128558	2.2642408490436163	1.2400188807675272	6.887279812383453	9.974938209957678	0.8698355703801743	0.9564356435643567
ID67110	67110	1	1.0	29.745299251906726	46.089507335153	0.0	42.0	42	1.4963927397904155	1		30767.872972972975	30773.0	21536.0	42786.0	2.2768226E7	3377.1295323535132	-0.981185060848307	-950.2280798494867	-0.011664137298528091	-0.020757434702737602	1.6922851587551657	1.364464186617397	-0.8967402646898006	1.2402561938620464	7.03462672348344	10.484170612038438	0.804234615881804	0.9468969929622518
ID85542	85542	1	1.0	26.94591522258263	42.510803250277725	0.0	277.0	277	1.4579844659886294	1		30866.56857142858	30968.0	20459.0	40608.0	2.1606598E7	3218.0968490794658	-0.9809023888436136	-985.2943286852322	2.882521905816435E-4	-8.673185737089482E-4	1.6530689751906187	1.3137511840705192	-1.1163955488529882	1.2582816253445794	6.678142261144753	10.07610078585007	0.8265716862222225	0.9385437541750165
ID77353	77353	1	1.0	27.196798180941816	43.33023743829716	0.0	179.0	179	1.469354953076323	1		31021.475592747578	31073.0	18672.0	40597.0	2.2242398E7	3363.0034122596303	-0.9810460078215397	-954.8910381808707	6.420135442525224E-4	0.01593328410525464	1.653562964882767	1.3054547913748151	-0.950784420911566	1.266656628638475	6.7827110367641055	10.14653204541025	0.8279000648762619	0.9668021680216803
ID64047	64047	1	1.0	31.084649969624415	42.189493687747124	0.0	0.0	0	1.4857385112058383	1		30870.035616438367	30786.0	24386.0	43607.0	2.2535126E7	3182.8868269094237	-0.9810682251268347	-1005.2030739009242	0.03978017721913033	0.02282918220691839	1.5528734489434104	1.3847919218066973	-0.9184300195754191	1.1213767386203568	6.9348110740286195	12.850581481156857	0.5277143921622496	0.9346572709801412
ID69166	69166	1	1.0	29.62203381865847	45.59885056550657	0.0	70.0	70	1.493356430798355	1		30901.8220108696	30963.0	22100.0	42795.0	2.2743741E7	3402.7418651625376	-0.981096321655077	-942.6498581008505	0.0029149341511405386	-0.0018846304602221403	1.673685460508115	1.3606850211583283	-0.8802986247606529	1.2300315168335834	7.006107966496348	10.299258086294277	0.8299937219242058	0.9559014267185478
ID73269	73269	1	1.0	29.344606137086476	45.435523362460756	0.0	126.0	126	1.493862910864061	1		30904.50881953868	30923.0	21606.0	43662.0	2.2776623E7	3479.9599963719033	-0.9809985747159079	-916.9798399744043	-0.004354171086024081	0.004334575800909417	1.677595938360885	1.3329312234672375	2.3055580040065142	1.2585765182970965	7.010861092660864	11.17719482518431	0.7052053273683552	0.9335443037974684
ID68148	68148	1	1.0	29.80105628220854	45.651650329169634	0.0	56.0	56	1.4974034746167633	1		30886.191632928454	30928.0	21914.0	43037.0	2.2886668E7	3345.882380444318	-0.981038060783535	-955.1834612176875	-0.01597409238483331	-0.015174057567318981	1.6721652405597731	1.3680778134717413	-0.8795893127253993	1.2222734877311954	7.0441329758124756	10.298703454724972	0.8345883222524677	0.9635890767230169
ID87094	87094	1	1.0	25.49160402937011	43.97469897319986	0.0	295.0	295	1.5009356865413876	1		30946.28763440862	30949.0	21987.0	42844.0	2.3024038E7	3228.0226242255117	-0.9810406708569024	-992.1241691839896	0.007521264021779941	0.0020040138802657633	1.6748330064057253	1.3412447643025878	-0.8001149043996182	1.2487154104766214	7.07740485896409	10.656464005222356	0.7831729143854835	0.9612653324725634
ID86585	86585	1	1.0	25.944730993929504	43.96430828665218	0.0	289.0	289	1.4887903566220475	1		30913.286103542243	30900.0	21464.0	42313.0	2.2690352E7	3222.382330289568	-0.9810378885104543	-992.6523757293248	0.006003082283413574	-5.766621138493472E-4	1.680135833243503	1.3392238004175976	2.3540661582087656	1.2545594192095466	6.963329831015705	10.855434985411508	0.7425613994512363	0.9373000639795266
ID81464	81464	1	1.0	27.421993771125912	42.47408900989371	0.0	228.0	228	1.4595402030124018	1		30958.930397727305	31033.0	20606.0	40305.0	2.1795087E7	3208.0091958781136	-0.9810473585477573	-999.0806898582603	-0.007147914810964737	0.017262690834378206	1.6592668537705737	1.3056026644095424	2.1660768906854804	1.2708819451750855	6.692401639638305	10.71161228551267	0.7329632018405947	0.9355481727574753
ID86072	86072	1	1.0	26.372697750276917	43.646845671502206	0.0	283.0	283	1.495381321804101	1		30926.195681511483	30938.0	18651.0	42276.0	2.2916311E7	3362.3401134751416	-0.981001251832493	-949.8596270434031	-0.006802850554631907	0.01781641345862003	1.6753329076570893	1.3650545796492766	-0.8868824991068285	1.2273010417558048	7.025120471154416	10.332387874044658	0.826917604948941	0.949261400128452
ID74301	74301	1	1.0	29.49325428092572	45.37646430945094	0.0	140.0	140	1.5049623488715658	1		30831.78475935831	30851.0	21462.0	44116.0	2.3062175E7	3453.5394467080014	-0.9811401433353123	-928.8741943943087	-0.005701654280044568	-0.0035245352163605368	1.6783873145903851	1.3739557869187762	-0.9144469419936552	1.221573016082508	7.115429868280216	10.390541287034834	0.8281989236618551	0.9565495207667731
ID84541	84541	1	1.0	26.9124519269126	42.498207260825225	0.0	265.0	265	1.4486149578794754	1		30944.435600578872	31016.0	20907.0	41003.0	2.1382605E7	3229.145993325328	-0.9811607213753347	-998.1613877268246	0.00908371944384068	-0.0010774858698976355	1.6235165278780441	1.3178848123324651	-1.0358276521129706	1.2319107957581323	6.592585990183472	10.030701673985702	0.8233851668362222	0.9467576791808868
ID85052	85052	1	1.0	26.994147467366506	42.48846505885075	0.0	271.0	271	1.4397099903691026	1		30876.241581259164	30900.0	20504.0	40785.0	2.1088473E7	3287.752922630075	-0.9808209036760764	-960.5430328029861	-0.016951987274263218	-0.04278970190020357	1.563954132772833	1.3775257290184548	2.160498316635489	1.1353356963337566	6.511782845386702	11.10868834465722	0.663107908902137	0.9060846560846559
ID78911	78911	1	1.0	27.26483613097639	42.60709397569574	0.0	198.0	198	1.4465246033159538	1		30950.618497109823	31042.0	20912.0	40691.0	2.1417828E7	3213.234612247863	-0.981067520041676	-998.2706057825549	-0.007075731625444267	0.012689344420464883	1.616322941701701	1.317465529837895	-0.9520164939796881	1.2268426802032373	6.57357348552541	10.170410204758529	0.7986094534094584	0.9433833560709417
ID76350	76350	1	1.0	29.038004404612906	44.85367413864257	0.0	166.0	166	1.493862910864061	1		30838.756427604854	30861.0	19973.0	43740.0	2.2789841E7	3482.6327276443985	-0.9810707973783579	-917.8827416625403	-0.015028371344038909	-0.003924051787045511	1.704793667239845	1.3271155709687035	-0.9112906088447664	1.284585686833184	7.010861092660864	10.165711808470023	0.8525220868040125	0.9534583063994826
ID77889	77889	1	1.0	27.0708253882482	42.973372381355325	0.0	186.0	186	1.4775694402988409	1		30999.1983356449	31010.0	21648.0	41562.0	2.2350422E7	3155.661411265915	-0.9811234687037692	-1021.1546777802356	-0.009787455694944899	-0.00280255326237898	1.6276136197453053	1.3495539310311495	-0.9952580044472412	1.2060382192371517	6.858761055396355	10.572445279033865	0.7710892441812656	0.9462295081967215
ID65604	65604	1	1.0	31.00287623238939	43.275112342957335	0.0	22.0	22	1.462129419528827	1		30925.774787535425	30937.0	19664.0	43235.0	2.1833597E7	3442.9825341944	-0.9810330331741105	-929.183547630074	0.0021018937755779964	0.02083000867861118	1.6577632618319533	1.3258881088303924	2.4623066149118995	1.2503040420916953	6.716167270460886	10.582226152755938	0.7536631667136677	0.9495967741935486
ID78406	78406	1	1.0	27.29807103742318	42.73813381708289	0.0	192.0	192	1.4533072626351775	1		31014.51005747123	31028.0	21182.0	40845.0	2.1586099E7	3220.1942986040467	-0.980973196507658	-993.125543333811	0.010017504338107948	0.006178483648602177	1.6102832505982467	1.3124788419946525	-1.0342938328170996	1.2269022547830204	6.6353641256641165	10.409439621112115	0.7695200209361934	0.9529010238907851
ID73800	73800	1	1.0	29.356929040820205	45.31325281489547	0.0	133.0	133	1.4872652167066476	1		30901.346101231145	30915.0	21939.0	44211.0	2.2588884E7	3489.1925170654813	-0.9810458948526275	-916.7871148372925	-0.003476664691057472	0.00351517122956856	1.6826339484578021	1.3339120993721507	2.305878213748799	1.2614279076183421	6.949070452522159	10.987383963957452	0.7233491502247139	0.9365791159513137
ID75339	75339	1	1.0	29.855784907333526	44.73536262293897	0.0	153.0	153	1.4842102352883857	1		30851.961379310334	30932.0	21555.0	42326.0	2.2367672E7	3314.899105761639	-0.9810652395130515	-964.4518102976434	0.0021090431843387458	-5.999758415160852E-4	1.6844546768132531	1.3308165203270483	-0.7798917306881911	1.2657302123055236	6.920551695535061	10.573575894692398	0.7778696147210983	0.9597890573500331
ID81994	81994	1	1.0	27.336058036167394	42.44680562587054	0.0	234.0	234	1.4595402030124018	1		30899.910511363658	30932.0	20662.0	40186.0	2.1753537E7	3190.1506783291784	-0.9810292303059488	-1001.7815223244799	-6.833774609502701E-4	-0.003440633123011432	1.6126810139197876	1.3360618106154267	-1.0173868329133677	1.2070407230462956	6.692401639638305	10.819488662360891	0.7184199579215234	0.9355481727574754
ID80461	80461	1	1.0	27.37582094074816	42.55070107002021	0.0	216.0	216	1.442859195714976	1		31063.212209302303	31125.0	21025.0	40343.0	2.137149E7	3231.4435584798803	-0.9810051054507903	-992.9197863313888	0.014267979401621337	-0.016391832344871893	1.6147807503679255	1.292964508129109	-0.9148180349855323	1.2488979706832615	6.5403016023737965	11.481132364674894	0.6235024900633557	0.9046679815910587
ID68687	68687	1	1.0	29.616733269181793	45.72906443548908	0.0	63.0	63	1.4806381236465904	1		30843.50969529087	30903.0	21963.0	43096.0	2.2269014E7	3454.4120913083248	-0.9810812490994482	-926.045141679745	-0.014269853373968758	0.004840307931723635	1.6697325226874753	1.3362887008450541	2.2521325758938984	1.2495297772341822	6.887279812383453	10.239851336279912	0.8254110689423649	0.9545454545454548
ID70735	70735	1	1.0	29.983433966471395	45.411374360936335	0.0	92.0	92	1.4714128741871535	1		31000.403927068728	31143.0	20303.0	41818.0	2.2103288E7	3383.326001288642	-0.9811182397868933	-952.20920072748	0.008905690650576125	0.0204980741101277	1.6629925743222138	1.3188764880569241	2.3633331230044634	1.260916082272624	6.801723541422167	10.40615811484124	0.7893107160859213	0.9610476830087304
ID71760	71760	1	1.0	29.827883118201168	44.92569746768326	0.0	107.0	107	1.4842102352883857	1		31011.97103448276	31129.0	19803.0	42072.0	2.2483679E7	3343.6992615847284	-0.9810868788221685	-962.2245171006077	0.003488700293926253	0.0033769578712473576	1.6716683647446677	1.3276091817790647	-0.7385318717721742	1.2591569775862397	6.920551695535063	10.763564740216042	0.750651447615025	0.9560078791858169
ID72784	72784	1	1.0	29.88307231895733	44.88394767158908	0.0	120.0	120	1.4714128741871535	1		30965.64484679663	31058.0	19470.0	42125.0	2.2233333E7	3392.075635413826	-0.9810787090635154	-946.667971785668	-0.01403796874730964	0.00812415864755385	1.6815315531618011	1.334135910828518	-0.77795517243354	1.260389994387862	6.8017235414221675	10.349805870946488	0.7979293357051281	0.9584728734092436
ID79442	79442	1	1.0	27.24417124785836	42.50517871434646	0.0	204.0	204	1.4238594891755556	1		31033.37704918034	31105.0	21051.0	40490.0	2.0823396E7	3269.702866505405	-0.9810921120918554	-984.9575435203357	-0.011720236008956872	-0.008026473803599178	1.5789305308628554	1.3353709280029136	-1.202971300460137	1.1823909729891997	6.369189060451226	9.65136925680682	0.8592432732032235	0.9640287769784173
ID84055	84055	1	1.0	27.06441048086918	42.540047768558615	0.0	259.0	259	1.38234488539766	1		31001.844936708854	31178.0	19804.0	39773.0	1.9593166E7	3400.658608440858	-0.981062205513172	-944.5428089665655	-0.0026882083252100946	-0.007855447902896478	1.496184986031091	1.2883467768636492	-1.2432593252044883	1.1613216355253382	6.0031983457835105	10.733284550811405	0.6548280440183237	0.9259530791788856
ID79958	79958	1	1.0	27.295260410807273	42.44044601167557	0.0	210.0	210	1.463163823209347	1		31067.65536723163	31109.0	20720.0	40694.0	2.19959E7	3198.966436230105	-0.9810606035846461	-1006.1401803716058	0.011110248118095814	-0.0030924774611107214	1.6385863340686775	1.3181964169687366	2.0658444114363945	1.2430517280851778	6.725673522789918	10.859730876217036	0.7166506852155138	0.9395750332005314
ID80987	80987	1	1.0	27.41218342288114	42.521404812333515	0.0	222.0	222	1.4486149578794756	1		31009.761904761926	31050.0	21025.0	40630.0	2.1489765E7	3228.331615528109	-0.9810912140502024	-996.7724571170404	0.003839943099287277	0.009954448949493948	1.6037513852096534	1.3215673763340323	-0.9574516836222348	1.2135222266596704	6.5925859901834745	10.649056593242012	0.7305389854027426	0.9302481556002686
ID70234	70234	1	1.0	29.96534410371568	45.388729372968704	0.0	85.0	85	1.47192690490124	1		31050.546722454677	31170.0	20338.0	41688.0	2.2263242E7	3398.842182849522	-0.9810786349351902	-947.3699403248335	-0.005926938406462596	0.011661113926806998	1.6654742128268392	1.2994676324033805	-0.7432689939114685	1.2816588665209963	6.806476667586684	10.210349397703666	0.8204479163047613	0.9502322495023227
ID71260	71260	1	1.0	29.979219597349903	45.24931708685189	0.0	100.0	100	1.4750073273251254	1		30952.942976356087	31064.0	20054.0	41487.0	2.2255166E7	3342.8940593039833	-0.9811137039292508	-962.0150761105572	-0.012859159444660297	-0.007058883305668155	1.7119567425635172	1.3073333435626007	2.3410538577407585	1.3095028524999457	6.834995424573779	10.749265809855721	0.7433451077985589	0.9265463917525774
ID83551	83551	1	1.0	27.10822068087209	42.379748735278454	0.0	253.0	253	1.45226583845082	1		30956.07725321889	31119.0	20114.0	39753.0	2.1638298E7	3245.3939729821186	-0.9810095009514376	-985.4743570203772	0.02605499999513023	-0.008022770826972577	1.579918911112995	1.364223305092459	2.2208687131708986	1.1581087240009562	6.625857873335081	11.015047030689805	0.6862451187563046	0.9293333333333333
ID83042	83042	1	1.0	27.48276237564715	42.48823718679076	0.0	247.0	247	1.477569440298841	1		30901.98895027623	30945.0	20846.0	40444.0	2.237304E7	3157.341527068291	-0.9810926376042236	-1015.7198389558706	-0.010436446084189444	0.019829491432701504	1.666180970606625	1.314182276740629	-0.9699067955988074	1.2678461733169968	6.858761055396358	11.880711614367309	0.6106194431741407	0.9297680412371135
ID69733	69733	1	1.0	29.840886683030487	45.42492528932231	0.0	78.0	78	1.4641974961204796	1		30962.356840620603	31094.0	20457.0	41551.0	2.1952311E7	3394.1446283383616	-0.9810046007878988	-942.2285989823718	-0.0167816333297002	0.014908660749016107	1.6900019949983527	1.2993950270278878	-0.7664145691241322	1.3006067899643283	6.735179775118949	10.356281928114619	0.7891350386028136	0.9542087542087543
ID64614	64614	1	1.0	29.981356520817286	42.36879474713921	0.0	8.0	8	1.3828920237073876	1		30812.99683042791	31033.0	19598.0	40333.0	1.9443001E7	3378.346088258786	-0.9811150197885004	-947.683211828375	0.01591576443651682	0.0017974454512132152	1.5228555509447024	1.29085774610203	-1.0019825510767928	1.1797237577442055	6.007951471948027	10.249772206657653	0.7186341524696434	0.9349112426035509
ID75878	75878	1	1.0	29.59159822404292	44.74879027297911	0.0	160.0	160	1.510982222298578	1		30825.24702774109	30860.0	22555.0	43433.0	2.3334712E7	3317.9190701541156	-0.9810031157434458	-959.5304973445741	-0.015140547985303484	0.009976771178723625	1.7701281573073628	1.3167328908215723	-0.8172168172046195	1.3443335164225263	7.172467382254402	10.687900846932894	0.7890301774176325	0.9514501891551073
ID65128	65128	1	1.0	30.568214562914275	43.97989789793985	0.0	15.0	15	1.4770573732447185	1		30861.19001386961	30918.0	20252.0	42794.0	2.2250918E7	3309.3210891040826	-0.9810282491092067	-964.4458685712337	-9.879422775319609E-4	0.014777061280967833	1.670610172965554	1.3302580879983807	2.3376800409030003	1.2558541744927827	6.854007929231846	10.932562248739556	0.7206270313340598	0.933333333333334
ID74857	74857	1	1.0	29.59051101731055	45.465212222713966	0.0	147.0	147	1.500431593937232	1		30826.789757412393	30856.0	22061.0	43930.0	2.2873478E7	3438.739531728804	-0.9810573032610929	-928.5634466248265	-0.012165587866990063	-0.006436235136014684	1.6994189879437775	1.3418611506114382	-0.8919466141280464	1.2664641100678808	7.072651732799574	10.617302339861453	0.7884311387738129	0.9520153550863727
ID66155	66155	1	1.0	31.14564801925244	43.615096124972176	0.0	29.0	29	1.471926904901241	1		30919.22019635344	30999.0	19568.0	42594.0	2.2045404E7	3418.6327751258364	-0.9811399281232446	-941.0087945549856	0.0013311444535977432	0.011076945615169746	1.6861465091860413	1.307258855438265	2.356515829447083	1.2898336868567262	6.80647666758669	10.14983107401527	0.830260918613396	0.9433465085639001
ID77419	77419	1	1.0	27.18529552711741	43.10962266204032	0.0	180.0	180	1.5029503662221326	1		30989.59625668448	31023.0	21760.0	41621.0	2.3180218E7	3158.4848506257813	-0.9810763413391672	-1017.3369363407527	0.007781406732557994	0.006323705848221862	1.6419530409670393	1.4064288825106874	-1.05058916032242	1.1674625438834176	7.096417363622151	10.229239700255837	0.8522407631548722	0.9701104613385315
ID76908	76908	1	1.0	28.49092357811476	43.908124880211645	0.0	173.0	173	1.4365538813695558	1		30831.490483162503	30819.0	17890.0	41066.0	2.1057908E7	3484.8485909561064	-0.9810186837798303	-914.5165231933383	-0.0012218742681833295	0.003035524005344049	1.5909382995628398	1.311769718667594	-0.9063940968933175	1.2128182842784374	6.483264088399605	10.673598560269452	0.7151248126926651	0.9361702127659577
ID82540	82540	1	1.0	27.27529443711399	42.45028908624549	0.0	241.0	241	1.4486149578794754	1		30922.52958152959	30995.0	20551.0	40445.0	2.1429313E7	3247.394847969351	-0.9811019492377686	-988.705703213467	-0.016828093162313845	-0.0056999845512123145	1.6421613519437757	1.3202654979419848	-0.9733121888869237	1.2438114564862588	6.592585990183472	10.445495898270757	0.759289757548554	0.9487004103967168
ID72305	72305	1	1.0	29.901870294408976	44.87456945062221	0.0	114.0	114	1.4652304398088272	1		30972.608146067418	31089.0	19915.0	41799.0	2.2052497E7	3372.621247383411	-0.9810314969912856	-949.9267010837094	-0.006928050427892868	0.015893728266968225	1.6554835385932434	1.3193733456333463	-0.7917239362780938	1.2547498735458782	6.744686027447978	9.853639532174999	0.8729276702114513	0.9646498980285522
ID67696	67696	1	1.0	29.727058813978278	45.66772800808945	0.0	50.0	50	1.4811489527539559	1		30847.768275862083	30970.0	21968.0	42476.0	2.2364632E7	3382.3126105375045	-0.9811036386929943	-947.0582744856669	-0.0022836066693698656	-0.0041852065644016586	1.6764893936745378	1.3314488237024271	2.3239709940419964	1.2591467008192165	6.892032938547968	10.599650694646876	0.7708574982974626	0.9403372243839171
ID67186	67186	1	1.0	29.62090821132447	46.01042458292514	0.0	43.0	43	1.4872652167066474	1		30766.40272108846	30807.0	21743.0	43128.0	2.2613306E7	3398.8374091816368	-0.9809648027440053	-932.9800771902246	0.005823264001656964	0.00745343162876893	1.6589893357969137	1.365401090667356	2.343588677805638	1.2150197821989897	6.949070452522157	10.643087065992013	0.7709058635290054	0.938382541720154
ID66676	66676	1	1.0	29.8404586837852	45.72039334862418	0.0	36.0	36	1.4616119431652368	1		30769.83262411348	30837.0	21650.0	41955.0	2.1692732E7	3390.3518518483997	-0.9811496177190054	-944.7685650485929	-0.018603896654563943	0.014241413925643143	1.6471986034363566	1.3082457568411772	2.337666039681229	1.2590895822307864	6.711414144296367	10.166128122537593	0.8160424392617912	0.9559918754231551
ID85620	85620	1	1.0	27.035126094886667	42.667539333186376	0.0	278.0	278	1.4892983895174425	1		30898.202997275184	30880.0	19139.0	41485.0	2.2679281E7	3256.6266925144414	-0.981054020508789	-982.5871916172223	-0.015084689273269216	0.007905976479155426	1.6628625022342012	1.3486178371917477	2.164302743564066	1.2330123897047152	6.96808295718022	11.105244711046517	0.7100139973696179	0.9482535575679168
ID64123	64123	1	1.0	31.17443979447863	41.88636183839644	0.0	1.0	1	1.49436921927069	1		30902.313432835817	30884.0	22427.0	44785.0	2.2775005E7	3486.963816620393	-0.9811535731467322	-922.7446046332861	-0.0022791636576463474	0.009065510568754875	1.6022020835544493	1.3931803018350515	-0.7795457195245319	1.150032111022587	7.015614218825384	10.998311824208292	0.7288254112658329	0.9559585492227981
ID69242	69242	1	1.0	29.650617018298224	45.57655840487646	0.0	71.0	71	1.4826803840981624	1		30886.523415977987	30973.0	21377.0	41883.0	2.2423616E7	3387.2441975643987	-0.9810705732776	-945.1816966855944	-0.005543316139870926	-0.005018819220797573	1.670425527471158	1.3305879796773854	2.25635023715288	1.2554040416599657	6.90629231704152	10.41090546089546	0.8007147245372687	0.9490529065969959
ID73341	73341	1	1.0	29.28783874507884	45.340773338102274	0.0	127.0	127	1.4872652167066478	1		30922.379972565162	30918.0	21649.0	44489.0	2.2542415E7	3537.3590190032473	-0.9810879637832707	-906.9710499592543	-3.856098968558587E-4	0.00782175159243559	1.6678268062426551	1.3547638078885058	-0.9070409030304688	1.231083083657276	6.949070452522161	10.380384264255463	0.8104191924032411	0.9593175853018373
ID68223	68223	1	1.0	29.78322778637611	45.67635731949103	0.0	57.0	57	1.481148952753956	1		30862.635862068935	30953.0	22091.0	42599.0	2.2375411E7	3376.311189104681	-0.9810825814630935	-948.1220243270022	-0.017777531450999733	-0.0023590662290300457	1.6776238512750867	1.3338537462231206	-0.8862730347363291	1.257726985455017	6.892032938547969	10.456926444313323	0.792043623825832	0.9427828348504554
ID87169	87169	1	1.0	25.520197091741377	43.983389008654946	0.0	296.0	296	1.5104814825259882	1		30898.822045152716	30889.0	21753.0	42636.0	2.3266813E7	3211.9068659645754	-0.9811116518959477	-999.3863895022001	-0.0013865776604822814	0.008480542314298085	1.7049678239962494	1.341009663794532	-0.8201392485381553	1.2714060681500672	7.167714256089891	10.374896620995953	0.8368025439097914	0.9611217335882729
ID84610	84610	1	1.0	26.870648915758192	42.50531905195245	0.0	266.0	266	1.45226583845082	1		30955.995702005748	31027.0	20767.0	40786.0	2.1607285E7	3232.565609153988	-0.9811595988479731	-997.4173914485133	8.327858966459482E-6	-0.0013758456119588479	1.6342501854456588	1.3123229372427527	-1.013023717165623	1.245310997062422	6.6258578733350815	10.633398016736159	0.7363899276123125	0.9380888290713327
ID81545	81545	1	1.0	27.391982676049945	42.528151443081605	0.0	229.0	229	1.4312782341646557	1		30936.495562130185	31027.0	20834.0	40271.0	2.0913071E7	3256.231801965032	-0.9810258556936748	-982.4355121422433	0.010696702007275955	-0.024870514637195976	1.613316250296381	1.2938257033529754	-1.0262353174395173	1.2469347657226466	6.435732826754451	12.122564795378677	0.550324493172824	0.8809368900455434
ID71819	71819	1	1.0	29.859908667925588	44.91956249659309	0.0	108.0	108	1.4999273319186421	1		30997.543010752695	31056.0	19605.0	41860.0	2.3062172E7	3305.712320258946	-0.9810915053752756	-973.0715420491517	-0.009566680898919539	0.014136291901479978	1.6893073726074739	1.3423097490752234	2.4503785793813235	1.2585078621170058	7.067898606635054	10.488925956601385	0.8073059166265075	0.9630829015544042
ID85130	85130	1	1.0	26.85420054800384	41.41314517534069	0.0	272.0	272	1.8044126712733963	1		31658.15148698883	31097.0	20617.0	44807.0	3.4064171E7	4201.9385805488355	-0.9806206439587113	-762.478388239365	0.07208891291101027	0.03813043091623859	2.538353531209035	1.1940984102826468	1.5337840747867646	2.1257490248297026	10.22872750603809	21.568984135897455	0.2762944054007201	0.7856882073749544
ID70798	70798	1	1.0	29.99927888499603	45.40867327964994	0.0	93.0	93	1.4698697034697892	1		30967.72027972031	31065.0	20280.0	41901.0	2.214192E7	3363.644921768977	-0.9811044484518922	-956.059142667199	-0.014150362444709429	-4.142256433623197E-5	1.6875067973911186	1.3086201410391667	-0.8410097705255375	1.2895314266300995	6.787464162928617	9.93120592725044	0.8647955359076306	0.9794238683127571
ID65681	65681	1	1.0	31.00901353886394	43.21764114515228	0.0	23.0	23	1.4877737703945164	1		30903.186556927303	30920.0	20087.0	42973.0	2.2528423E7	3366.6153733819306	-0.9810604963269823	-950.9702964371292	4.1292053611458295E-4	0.019393410509309383	1.6957356731565736	1.3207443789705775	-0.7418055324847573	1.2839242022580282	6.9538235786866744	10.401162738510026	0.8077365764331706	0.9587155963302751
ID76432	76432	1	1.0	28.97424699309969	44.860109877696374	0.0	167.0	167	1.48063812364659	1		30840.343966712895	30898.0	20889.0	43318.0	2.2235888E7	3355.2432112326187	-0.9810325463946764	-950.8228009856017	-0.004865224128778464	-0.007306877632682594	1.7035663266376964	1.3024345596238498	-0.9229149487552613	1.307986120338895	6.887279812383448	10.15246006182816	0.8396823262454746	0.9532894736842102
ID86675	86675	1	1.0	25.780525583363836	43.972688941472086	0.0	290.0	290	1.5089782662147828	1		30906.327102803723	30903.0	21717.0	42880.0	2.3148839E7	3215.297377914244	-0.9810896766872614	-997.3922697102882	0.005107587069059647	-0.0034721407246351846	1.7140068061918956	1.3345373407480703	2.298139835636751	1.28434533366531	7.153454877596337	10.832690646036768	0.7660427807810469	0.9549492385786803
ID77973	77973	1	1.0	27.051175887753715	43.01098169692476	0.0	187.0	187	1.4826803840981617	1		30994.729023383752	31024.0	21617.0	41420.0	2.2533168E7	3163.010855442895	-0.9811197532096483	-1018.4307643572315	-0.0058012637954635215	0.0426277676531221	1.6865273943170378	1.3433511415533237	-1.0921298594657638	1.2554628065204885	6.9062923170415145	10.930613084320987	0.7263831765630909	0.9490529065969951
ID86165	86165	1	1.0	26.340019871126916	43.64222571900946	0.0	284.0	284	1.5074735509332298	1		30911.366178428798	30890.0	19243.0	43689.0	2.3214436E7	3368.786913673018	-0.9810314789918108	-949.1265613961115	0.0024471991036279497	-0.0034444079225452277	1.689169359090475	1.3606700101644413	-0.8250132641215709	1.2414246999434737	7.139195499102794	10.315174280798471	0.8431522412316378	0.9572976418100703
ID78484	78484	1	1.0	27.31538923978357	42.72545575085509	0.0	193.0	193	1.4312782341646548	1		31003.303387334305	31046.0	21182.0	40775.0	2.1051243E7	3245.9603897418665	-0.9810734741752597	-990.2056086903348	0.009554612551662619	0.012287855311361876	1.6010636226972825	1.314706482564069	2.035131083744868	1.2178107006628063	6.435732826754445	10.30342910038932	0.7618058380525067	0.9428969359331472
ID82068	82068	1	1.0	27.322886468523038	42.44321494505726	0.0	235.0	235	1.4636807509142957	1		30923.75920679887	31017.0	20652.0	40531.0	2.1832174E7	3203.9348916860567	-0.9810531977532782	-999.5286152451079	-0.012088050180380106	0.005306113708872709	1.6362694561022815	1.2995126441377793	-0.9885392964095036	1.259140850597832	6.73042664895443	10.832476701504559	0.7207703820187465	0.944
ID74391	74391	1	1.0	29.500454644732976	45.39523494235872	0.0	141.0	141	1.4837004601624826	1		30828.40055248618	30916.0	21554.0	43935.0	2.2319762E7	3508.1128423775754	-0.9811588394771193	-915.2486679369573	0.00513949221513929	-0.005867304812512687	1.6783424831565015	1.349291935541618	-0.8495974210777778	1.2438690537958337	6.915798569370551	9.927984588890352	0.8817186170452626	0.9629384513567173
ID68758	68758	1	1.0	29.608712671435445	45.69865491549058	0.0	64.0	64	1.4887903566220473	1		30861.13406292748	30914.0	22252.0	43234.0	2.2559489E7	3423.3800310215374	-0.981137208599335	-937.8006900430054	-0.011634856188483459	-0.007164933437072872	1.6866643316277252	1.3346304976067622	2.280189855619277	1.2637687619548814	6.963329831015703	10.203953218349152	0.8404074877065426	0.9451612903225809
ID73881	73881	1	1.0	29.429539895441636	45.29179150254623	0.0	134.0	134	1.5004315939372315	1		30870.69436997321	30923.0	21970.0	44149.0	2.3029538E7	3431.20496382544	-0.9810207231914175	-930.0970221008381	0.010385199052037145	0.010846525271569906	1.659254052999643	1.361912936341395	2.191239526446786	1.2183260829117437	7.072651732799571	10.282852657246895	0.8405526305912305	0.9587628865979381
ID75421	75421	1	1.0	29.869977208560314	44.733260599278374	0.0	154.0	154	1.4887903566220473	1		30848.41643835619	30934.0	21060.0	42005.0	2.2519344E7	3316.7739696443296	-0.9810512031607327	-963.068170328163	-0.008431156853505614	0.009372293281223283	1.7045585575458306	1.334864063443084	-0.7532957855797436	1.2769529154520607	6.963329831015703	10.650684733958327	0.7713860342362848	0.9361022364217256
ID71327	71327	1	1.0	30.001486069548143	45.24808476824243	0.0	101.0	101	1.4657466386762799	1		30966.636619718312	31081.0	20006.0	41463.0	2.1986312E7	3366.1438200939924	-0.9811385918670887	-957.0786137747772	-0.016859794829627676	0.0063897857470631945	1.7308275959916999	1.2587829619752005	2.2770250324511214	1.3750008129088414	6.749439153612493	10.489201971874644	0.7708904307223151	0.9447771124417828
ID70307	70307	1	1.0	29.994859376735054	45.3905497188967	0.0	86.0	86	1.4750073273251252	1		31019.133148405006	31111.0	20282.0	41594.0	2.2364795E7	3380.448159641657	-0.9811028569517471	-952.8044177795751	-0.003886479438873885	0.028238651059034704	1.678583808753637	1.2987487158798336	2.3537182386937507	1.2924623433536835	6.834995424573777	10.615571414287748	0.7621866533836708	0.9441891004596193
ID72867	72867	1	1.0	29.784785615279294	44.900200948501976	0.0	121.0	121	1.4755201058309078	1		30944.58798882682	31065.0	19396.0	42231.0	2.2156325E7	3405.018287014695	-0.9811452247148545	-945.8171516441917	-0.0013255158528564781	-0.0043768051482029465	1.6865761081284587	1.3159179160411225	2.3575003988709904	1.2816727301672768	6.8397485507382925	10.16350531421693	0.8320759373779723	0.9536116633532141
ID79522	79522	1	1.0	27.237169231065092	42.46065292060353	0.0	205.0	205	1.4569463850695614	1		31046.351931330446	31148.0	20597.0	40568.0	2.17014E7	3210.661588943564	-0.98109468925297	-1003.6288665904559	-0.00763283201474032	-0.03353643196434735	1.637580312763472	1.3288730518078207	-1.0056392565432386	1.2323075635672505	6.668636008815729	10.53419781878142	0.7551686249503688	0.938461538461539
ID80549	80549	1	1.0	27.397185618725494	42.50271994122067	0.0	217.0	217	1.4719269049012398	1		31016.23809523811	31027.0	21038.0	40277.0	2.2145594E7	3174.9808192646137	-0.9811295454499713	-1015.8322680613462	0.01615263692965164	0.0019139677459545533	1.6506655245483657	1.337473412326876	-1.0048134176692791	1.2341669818143242	6.806476667586683	10.57185403485592	0.7652968181805795	0.9365598430346631
ID64678	64678	1	1.0	30.13589548269209	42.4011059404043	0.0	9.0	9	1.4238594891755563	1		30763.169895678097	30883.0	20585.0	40673.0	2.0642087E7	3289.5663531821187	-0.9811292563512883	-972.4328914486089	0.008879735609568555	0.010474382016433973	1.606697021987644	1.2943883755516337	-0.8368221736737365	1.2412789332281455	6.369189060451231	10.486214119890047	0.7278745954075574	0.9410112359550563
ID79015	79015	1	1.0	27.21861334863692	42.57063066357296	0.0	199.0	199	1.4517448462050138	1		30970.427338129477	31044.0	20960.0	40361.0	2.1524447E7	3202.4368711437182	-0.9811006906070214	-1004.0706280221532	-0.007081381698517996	-6.013587055201106E-4	1.639363733425947	1.3198797002800666	-0.975413029436259	1.242055418443127	6.621104747170566	9.972870878750896	0.836565461429959	0.9620165745856353
ID84135	84135	1	1.0	26.965114598296466	42.44049728873292	0.0	260.0	260	1.4339184840274972	1		30989.390279823307	31173.0	20261.0	39611.0	2.1041796E7	3290.3270577356025	-0.9810746907891952	-976.4793118520405	0.03544997977796555	-0.021723181904499272	1.5770623946969244	1.3199873783645493	-1.0494778757054886	1.1947556624752642	6.459498457577029	10.996173459341557	0.6713136824078394	0.9213559322033901
ID81062	81062	1	1.0	27.38288462853456	42.58292317007591	0.0	223.0	223	1.3997472370879265	1		31031.65378670786	31138.0	21091.0	41013.0	2.007748E7	3335.133690639698	-0.9809701938967874	-959.2749816969258	0.055577515017674065	-0.04524807273453776	1.5339678133024768	1.3441189201293264	-0.8191732843230461	1.1412441193483711	6.155298383048013	10.660938414559602	0.6805626415343532	0.8888126286890877
ID65194	65194	1	1.0	30.644828583922294	43.91659211447477	0.0	16.0	16	1.4913287904459653	1		30887.628726287272	30948.0	20318.0	42786.0	2.279507E7	3319.4904801576918	-0.9809888167973012	-960.2803587613136	-4.464334973866163E-5	0.008706290773034664	1.7435409694543766	1.2890161494431858	2.390212044814892	1.3526137513541092	6.9870954618382894	10.31333012822814	0.825484079098114	0.9633027522935781
ID69803	69803	1	1.0	29.861644661511537	45.3881448334041	0.0	79.0	79	1.478593042389257	1		30970.67127071829	31100.0	20104.0	41490.0	2.2422766E7	3372.2034769758257	-0.9810436287733959	-950.6047039726238	-0.009037996912118403	-0.0027943992529850014	1.6550446603820943	1.344015166919476	-0.8381594967281742	1.2314181425314623	6.86826730772539	10.263588471218796	0.8193295015473014	0.950032873109796
ID80045	80045	1	1.0	27.324378347236614	42.44965817973453	0.0	211.0	211	1.4428591957149757	1		31077.136826783124	31178.0	20779.0	40236.0	2.1349993E7	3249.969312960816	-0.9811370361438162	-994.7443304546308	0.005625329870912647	-0.019101670976102967	1.650128406548858	1.3024325359194788	-0.960117755084928	1.2669588335981765	6.540301602373796	11.324123464428562	0.6409120671322646	0.9136786188579017
ID75955	75955	1	1.0	29.33254380542015	44.797496076331335	0.0	161.0	161	1.486756489065047	1		30848.08082191779	30851.0	21415.0	44151.0	2.2519099E7	3521.5815973536137	-0.9810940183423285	-909.1421342881885	-0.011646936580233412	0.016336565417879496	1.7305698145037502	1.305928277104232	2.1861982545759835	1.3251645169527375	6.944317326357639	10.431196660320587	0.8019940671386672	0.9524119947848764
ID76979	76979	1	1.0	28.425077011482983	43.80001411900204	0.0	174.0	174	1.4698697034697892	1		30957.295518207302	30940.0	18344.0	40617.0	2.2103509E7	3417.5562709135716	-0.9810756339564056	-939.2008662725199	-1.2963954178200432E-4	0.008791354477064556	1.6252468028338198	1.3307549768255282	-0.944672028737402	1.2212968060512477	6.787464162928617	11.096828434743744	0.692659301277277	0.9438202247191014
ID66231	66231	1	1.0	31.09993325225036	43.73335291831105	0.0	30.0	30	1.4734679211022816	1		30918.467966573844	31005.0	18559.0	42417.0	2.219946E7	3422.2490351413812	-0.9810401181369172	-934.9480769864159	-0.02479054971096182	0.027148575204073863	1.6972695975288283	1.311823943188401	-0.763345860270056	1.293824225683515	6.82073604608024	10.692557627923456	0.7496834234022192	0.9397511460379839
ID77495	77495	1	1.0	27.16186138848105	43.10709961696362	0.0	181.0	181	1.4755201058309078	1		31012.87083333331	31067.0	21695.0	41922.0	2.2329267E7	3215.3931317395222	-0.9810668000093463	-999.568227367521	-0.014965827078089983	-0.003205983091862291	1.6052930013753257	1.3512438945740355	-1.0491634151899942	1.188011289317519	6.839748550738293	10.965968425227794	0.7147530511538562	0.9417539267015703
ID83638	83638	1	1.0	27.146360520196147	42.42693651997343	0.0	254.0	254	1.4428591957149766	1		30949.12156295225	31041.0	20322.0	39949.0	2.1385843E7	3241.3963679541785	-0.9810549777811898	-988.8818549794149	0.015683579712408965	-0.0014223313730418804	1.6366430640233158	1.3106642592397904	2.128584763863369	1.2487126680120195	6.540301602373802	10.66045473624803	0.7231962725103802	0.9431117203564088
ID66745	66745	1	1.0	29.793573866809147	45.99065861893037	0.0	37.0	37	1.4933564307983542	1		30742.610354223387	30768.0	21711.0	42462.0	2.2565076E7	3354.021605653233	-0.9811315148934686	-953.2242296078635	4.6833850244314964E-4	-0.004408011335627004	1.6763787781133643	1.337185568351379	-0.8198928873464139	1.253662032996795	7.006107966496342	10.355282540421229	0.8210371034383087	0.9418530351437694
ID67259	67259	1	1.0	29.61597796915043	45.996633581883366	0.0	44.0	44	1.4770573732447176	1		30783.272853185554	30826.0	21748.0	42841.0	2.2225523E7	3404.0334004629426	-0.9810351284482179	-935.5901218628147	-0.016588805437052677	0.010559781358735245	1.6669658225910844	1.3055849936855706	-0.8000716883441481	1.2767960957374076	6.8540079292318365	10.80820550522597	0.7373051699477928	0.9369720597790764
ID83131	83131	1	1.0	27.503365468806056	42.513995421487095	0.0	248.0	248	1.4579844659886299	1		30917.803977272702	30979.0	20931.0	40365.0	2.1766134E7	3213.4024878627733	-0.981056495878304	-996.5686255197552	-0.0032128204552222712	-0.003576491773959092	1.675968673155115	1.3110588623875743	-0.9924427492167882	1.2783321338471425	6.678142261144757	10.661535042539448	0.738288413889792	0.9316976127320958
ID67773	67773	1	1.0	29.746428747959516	45.623627294857904	0.0	51.0	51	1.477057373244718	1		30858.265927977838	30960.0	21620.0	42607.0	2.2279668E7	3382.969164427072	-0.9810919986421323	-946.602359749659	0.005235054295436954	0.00458108698026429	1.657797711630873	1.327207728091848	-0.81108947901497	1.2490868434094493	6.854007929231841	10.163192812357996	0.8338619110287431	0.9543348775645271
ID69313	69313	1	1.0	29.742957563732688	45.50224078722999	0.0	72.0	72	1.4831905098260025	1		30921.209078404394	31025.0	21133.0	42242.0	2.2479719E7	3396.999528878571	-0.9810888151999644	-944.4534608837639	-0.021668148192799597	9.557207205352933E-4	1.6901639572189924	1.3412398223787054	-0.8726058923325678	1.2601504436555317	6.911045443206033	10.307055507218275	0.8174936406071223	0.9534426229508202
ID82626	82626	1	1.0	27.29395129072305	42.50593079348671	0.0	242.0	242	1.4365538813695566	1		30916.353801169545	31008.0	20024.0	40232.0	2.1146786E7	3234.9486630670854	-0.9810448788826637	-989.2662265596861	0.028142949119683503	-0.02710179769864826	1.6763288317484302	1.2834591936930169	2.128230519852691	1.3061021651377733	6.483264088399611	10.80961422104012	0.6972414327764083	0.9342465753424658
ID64196	64196	1	1.0	30.855684456311497	41.61581973290102	0.0	2.0	2	1.5029503662221326	1		30843.518766756075	30851.0	21882.0	43692.0	2.3009265E7	3329.2695263138385	-0.9811425720308287	-964.0390394605085	0.013199106672847858	-0.006169560738812626	1.5741404765251055	1.4742777749499036	-0.5406843134422463	1.0677366933640406	7.09641736362215	10.156621374988516	0.8644711182483129	0.9607464607464612
ID72389	72389	1	1.0	29.878173772199116	44.88816509936	0.0	115.0	115	1.4693549530763226	1		30940.773876404506	31047.0	19808.0	41852.0	2.2029831E7	3383.622617092554	-0.9810741332144044	-948.037016257006	-0.010281765953644105	0.006630157196217999	1.6770994529899315	1.3116215892408911	2.3602509013912507	1.2786458127458566	6.782711036764102	10.15665636012187	0.8262503599154312	0.9500665778961389
ID74949	74949	1	1.0	29.575329296785743	45.456309127485724	0.0	148.0	148	1.4796159363492976	1		30843.597510373515	30874.0	22050.0	43927.0	2.2299921E7	3512.0389465600256	-0.9810709541843587	-910.3479010744724	0.005674063538616483	0.01842933175449002	1.6620876766201274	1.342015939944644	2.3232961822043414	1.2385006967120566	6.877773560054424	10.499495841954126	0.7840086340815218	0.9383916990920885
ID70861	70861	1	1.0	30.003470926677863	45.25537150656026	0.0	94.0	94	1.4538276949750943	1		30994.84670487103	31125.0	20377.0	41662.0	2.1634403E7	3399.8856472029393	-0.9810628823216255	-944.5786936808354	-0.012299139676032958	-0.0020226994041193163	1.6476962057191495	1.3075113807847476	2.3534124600583186	1.2601773337760382	6.640117251828629	10.263756464375819	0.7920870900541541	0.9509870660313139
ID68300	68300	1	1.0	29.78866270882308	45.679112493426615	0.0	58.0	58	1.4847198353841882	1		30855.739368998642	30941.0	21883.0	42202.0	2.2493834E7	3376.3085762868072	-0.9810848286559398	-948.0256795515908	-0.008498657343794522	0.002274131284873187	1.684260633477164	1.3296516329035593	-0.879255587943836	1.266693163681712	6.925304821699583	10.296439121349119	0.8208704950034276	0.9504240052185261
ID73425	73425	1	1.0	29.319874163891253	45.32364656032035	0.0	128.0	128	1.490313935758549	1		30884.618528610354	30887.0	21775.0	44567.0	2.266931E7	3509.8297151256115	-0.9811499520406556	-916.0287789361164	5.7822743762658425E-5	0.006608695944772002	1.6839871565326914	1.3217922179471704	2.225681965051389	1.2740180594708246	6.977589209509254	10.455014659317236	0.8021691754514979	0.9544863459037713
ID85713	85713	1	1.0	27.367887155384047	42.52190661738585	0.0	279.0	279	1.4657466386762799	1		30929.533802816928	30942.0	18562.0	41150.0	2.1959969E7	3386.383146276165	-0.9809359601515231	-939.9245521603468	0.007726425544321066	-0.021535551418887307	1.5918077798255716	1.371975393278206	-0.9105334745446698	1.160230560711513	6.749439153612493	10.365885470867017	0.7893411393695472	0.9435215946843851
ID71890	71890	1	1.0	29.829730926869633	44.94132368713086	0.0	109.0	109	1.470898663836247	1		30990.653146853114	31088.0	19793.0	42106.0	2.2158317E7	3371.710000949782	-0.9811069033979881	-954.6049836056061	-0.016148060010429875	-0.0046744205040990415	1.673317079917009	1.2927319493722012	2.3876992909427806	1.2944037476057075	6.796970415257654	10.396184880830388	0.7902732018159453	0.9571619812583672
ID87256	87256	1	1.0	25.494157786958656	44.01574956202745	0.0	297.0	297	1.4852292606300532	1		30904.91803278688	30909.0	21800.0	42639.0	2.26224E7	3241.5753164564703	-0.9810008269605776	-984.5463134411095	0.007710394900946211	-1.3002479311501123E-4	1.6468042484139853	1.3564256189026924	-0.8140558710317067	1.214076338182259	6.930057947864095	10.357088187510529	0.8118417502512029	0.9492187500000002
ID85211	85211	1	1.0	26.972724470606558	42.30620931095025	0.0	273.0	273	1.519469550838681	1		30906.367454068262	30989.0	20535.0	40983.0	2.3550652E7	3130.6024704529927	-0.980849452578631	-1011.2794845461401	-0.006390875331893898	-0.1521546898047099	1.7221327766511065	1.426793307484607	1.0780044589223579	1.206995272277506	7.253270527051176	14.208423633908012	0.4514939601714362	0.7699293642785064
ID76506	76506	1	1.0	28.707992570401707	44.000575658432666	0.0	168.0	168	1.4636807509142957	1		30912.61189801702	30931.0	18534.0	41396.0	2.1824304E7	3329.7562975293326	-0.9810582854722698	-961.6759851515865	-0.004894229534169331	0.002553574821429008	1.6412700101861117	1.3422646268609513	-0.796682928703137	1.222761873733066	6.73042664895443	10.071157798834935	0.8338609921016512	0.9452603471295059
ID84700	84700	1	1.0	26.90390372552724	42.49217211073458	0.0	267.0	267	1.453307262635177	1		30947.58082975678	31037.0	20876.0	41134.0	2.1632359E7	3217.473588028444	-0.9810382230165318	-995.2876273947323	0.008819157183408423	-0.016495101503705898	1.6279155818519662	1.3281742624527835	2.0492157006878506	1.225679210833103	6.635364125664112	10.967836296129713	0.6931587425171932	0.9388029589778071
ID68830	68830	1	1.0	29.622028956059125	45.695218381951186	0.0	65.0	65	1.481659605743703	1		30881.46629986245	30957.0	22025.0	42859.0	2.2450826E7	3424.5039006344464	-0.9810483045766043	-933.6252032836795	0.009323300312791357	0.007104454580404294	1.6568231505878248	1.3532324580499917	-0.808163421823255	1.2243448202353255	6.896786064712487	10.239158077726767	0.826662282294307	0.9596560846560848
ID65761	65761	1	1.0	31.04156630259169	42.87759225534572	0.0	24.0	24	1.459540203012402	1		30921.78378378381	30946.0	17738.0	41916.0	2.1738014E7	3534.1711607730344	-0.9810524692090368	-906.0383276415268	-0.0020614393215163647	-0.01585527077619911	1.6287849117914757	1.3399539351407026	2.28013926385356	1.2155529149742332	6.692401639638307	10.065712685374045	0.8300472238822256	0.9571719918422841
ID73953	73953	1	1.0	29.42506042275164	45.306917314803215	0.0	135.0	135	1.504459605463894	1		30891.01869158879	30882.0	21511.0	44667.0	2.3137373E7	3444.7042998716024	-0.9810601164415471	-929.0275532583238	0.0047093437093755726	0.00882140790115155	1.6956905155655824	1.344449198828256	-0.9043224935535428	1.2612529480797399	7.110676742115697	10.403802296583455	0.8255371434385357	0.9565217391304347
ID74464	74464	1	1.0	29.492343488844547	45.40828035590184	0.0	142.0	142	1.482170082797865	1		30839.97386519944	30850.0	21928.0	43658.0	2.2420661E7	3472.651768674562	-0.9810743726919858	-920.7344854276726	-4.7088917549742296E-4	-4.0598414673085123E-4	1.6716555817693033	1.3323129019972875	-0.8975895296427542	1.2547019392091023	6.9015391908770045	10.532061661179563	0.7818600741983264	0.9502617801047125
ID78051	78051	1	1.0	27.0729234771601	43.11940867136608	0.0	188.0	188	1.471412874187153	1		30976.587988826803	31040.0	21597.0	41558.0	2.2179237E7	3176.234065870806	-0.981034390617623	-1008.9473550632337	0.0063986118011638395	-0.01738732326919917	1.6313211134091763	1.3492931756362714	-1.0307083005940327	1.2090190203770297	6.801723541422164	10.470644345602572	0.7796182975947137	0.9520958083832324
ID71394	71394	1	1.0	29.968898493783136	45.21325952124651	0.0	102.0	102	1.445478292435237	1		30969.976878612684	31094.0	19830.0	41460.0	2.1431224E7	3408.463805472019	-0.9810732602947777	-941.9716227818622	-0.010603023533720115	-0.012496296549364929	1.6545891232525334	1.3062167634539732	-0.8440106914950274	1.2667033294515178	6.5640672331963765	10.645807037358328	0.7278228810995079	0.9458904109589042
ID81634	81634	1	1.0	27.28523301723769	42.62438936782912	0.0	230.0	230	1.3641662177265674	1		31031.569105691124	31164.0	20968.0	40411.0	1.9084415E7	3429.8020068051137	-0.9809823204325538	-933.4011605957644	0.03073916144104232	-0.06325060704103273	1.5068964614348932	1.3135040567780019	-0.7974217454269256	1.147233960686257	5.846345182354483	10.407547231267197	0.6782620788707626	0.9124629080118698
ID78567	78567	1	1.0	27.378618848859038	42.73016126026939	0.0	194.0	194	1.45226583845082	1		30955.0674318508	30962.0	20957.0	41010.0	2.1575682E7	3223.337656266944	-0.981075535288863	-995.7144051607927	0.014883633509977864	-0.018565410463018295	1.677936341623926	1.2914364828746698	-1.0151198729822328	1.299279030656566	6.625857873335081	10.880716781387969	0.70329408994262	0.9380888290713325
ID75501	75501	1	1.0	29.85572513383678	44.70231587871873	0.0	155.0	155	1.5014396099017466	1		30861.78494623655	30910.0	21263.0	42191.0	2.2961168E7	3259.8341929924413	-0.9811021292225589	-983.0075845875311	3.3231821987293015E-4	-0.0070412889670031144	1.6705204527865771	1.369357709528768	-0.7738026587906123	1.219929928580493	7.0821579851286005	10.67128682343926	0.7815232245014259	0.9588159588159592
ID65261	65261	1	1.0	30.642034896113007	43.59085960691372	0.0	17.0	17	1.4826803840981624	1		30882.800275482106	30914.0	20072.0	42585.0	2.2420913E7	3359.637984200482	-0.9810568409724791	-952.1293461030795	-0.007341994034159164	-0.002947237156372439	1.665776127476408	1.3248924702006366	-0.7873000775623091	1.2572915651216203	6.906292317041522	10.36914963645654	0.807176550977402	0.959709379128137
ID64751	64751	1	1.0	31.69534672463584	43.208709226447276	0.0	10.0	10	1.4610942835268408	1		30946.43120567374	30839.0	21843.0	43635.0	2.1817234E7	3377.795849306617	-0.9810552319236404	-948.8800938834747	0.01075419327211482	-0.004551659913730388	1.5950567508062807	1.3264799663939153	-0.7840108428108996	1.2024733062064263	6.706661018131842	12.443283479901718	0.5443098950398552	0.9109102646868944
ID70385	70385	1	1.0	29.96906905037403	45.424951524867275	0.0	87.0	87	1.4610942835268421	1		31019.440509915046	31154.0	20123.0	41540.0	2.1899725E7	3419.950922048717	-0.9810994571211463	-941.6355343058339	-0.020913584255117607	-0.015109644714129445	1.6202729676412966	1.3224098084530451	-0.8558330208458972	1.2252427025905772	6.706661018131853	10.624102031204945	0.7466752466992826	0.9394141145139816
ID86768	86768	1	1.0	25.607542359297913	43.97729392746449	0.0	291.0	291	1.4892983895174428	1		30933.54024556618	30934.0	21797.0	42722.0	2.2674285E7	3240.949292150894	-0.9810470865249468	-988.1008171117471	-0.018097041679694472	0.010196397347922076	1.687023562995443	1.3548423570229509	-0.8274997124569728	1.2451807062649025	6.968082957180224	10.379571282162804	0.8127637864056729	0.9531859557867364
ID82162	82162	1	1.0	27.25888377399659	42.46565918755156	0.0	236.0	236	1.444954852877087	1		30931.617732558178	31021.0	20817.0	40352.0	2.1280953E7	3248.0147196874964	-0.9810616235591579	-986.6615042668768	0.026441977200264	-0.0019836068276607617	1.609124624132897	1.3132715600321763	-1.016272079395025	1.2252794266659304	6.559314107031861	11.294044959419447	0.6462034436499721	0.9084924292297566
ID72949	72949	1	1.0	29.71711280012558	44.975707988862645	0.0	122.0	122	1.4821700827978648	1		30914.796680497933	31025.0	19705.0	41910.0	2.2351398E7	3359.958645354599	-0.9811228805580325	-956.4232793941786	-0.018155737366891342	-0.009024139256919333	1.6670706168747136	1.34704952291511	-0.7917633455909777	1.2375718847121933	6.901539190877002	10.695016437896118	0.7582159388436639	0.9434697855750488
ID86261	86261	1	1.0	26.395369612743302	43.670070004756205	0.0	285.0	285	1.510481482525988	1		30928.27814569537	30854.0	19307.0	43472.0	2.335085E7	3367.238399604895	-0.9810501819121923	-951.0383941109651	-0.0063014832772294365	0.012793252470110473	1.6595091179430954	1.3949270600503523	-0.8578893523917466	1.1896744750820107	7.16771425608989	10.396982623436871	0.8332511302518771	0.9580686149936465
ID69876	69876	1	1.0	29.89778409418441	45.41629448777124	0.0	80.0	80	1.4621294195288268	1		30964.440340909063	31101.0	20261.0	41623.0	2.1798966E7	3420.0050051734647	-0.9811307139913114	-941.5380875056577	-0.022099962840649624	-0.0016870992837551496	1.623286321433295	1.3264145718818434	-0.7671112146203249	1.22381520517395	6.716167270460884	10.225284464967606	0.8071989166791863	0.9476861167002013
ID69369	69369	1	1.0	29.781532595605896	45.46587486781477	0.0	73.0	73	1.468324910921638	1		30979.177215189862	31008.0	21071.0	41754.0	2.2026195E7	3379.7546376629275	-0.9810601652579872	-949.5856846158382	-0.017016229113647228	0.001369819750658535	1.639701445008804	1.3500412044367507	-0.8493785924686107	1.214556592510006	6.7732047844350785	10.270690752021553	0.8068722225570809	0.9443339960238573
ID80632	80632	1	1.0	27.409466895692255	42.468716821399674	0.0	218.0	218	1.4724407561666408	1		31028.972144846783	31082.0	21032.0	40688.0	2.2278802E7	3154.947622152492	-0.9810644392564334	-1019.1182883555065	0.010427796359158057	0.016592553822247707	1.679587775979198	1.3295789400818558	-0.9527772082252164	1.2632478789682047	6.811229793751202	10.399139095000558	0.7914812338792139	0.9378272251308905
ID81144	81144	1	1.0	27.4243140552596	42.564673052810996	0.0	224.0	224	1.4296917438553534	1		31007.94362017808	31083.0	20926.0	40909.0	2.0899354E7	3272.479864473455	-0.9811299663335376	-985.3257754652116	-0.01855703560615267	1.623792199264157E-5	1.604155905847173	1.3124487627504098	-0.9151579788350146	1.2222617380395502	6.421473448260901	10.600946845787195	0.7180509172967668	0.9079301075268817
ID77053	77053	1	1.0	28.14405023535602	43.74166911533829	0.0	175.0	175	1.4719269049012402	1		31000.98603351954	31034.0	18214.0	40845.0	2.2196706E7	3414.9844942998157	-0.9810982215493893	-942.3811423247894	0.012776115285320145	0.015693161564546785	1.6337695493284927	1.3589494122957901	-0.9295135685278495	1.2022298509025624	6.806476667586685	10.330248669959024	0.8015131872056159	0.9464639788499672
ID66815	66815	1	1.0	29.782748959839953	46.16908552845206	0.0	38.0	38	1.502950366222132	1		30767.267379679164	30810.0	21746.0	42169.0	2.3013916E7	3332.6244066463883	-0.981045167493672	-955.6560257142438	-0.018347455021120954	-0.01564492483200626	1.6657755719503802	1.3849147110756745	2.273499350272683	1.2028001137027122	7.0964173636221455	10.333999635647745	0.8350493265004204	0.9613650998068252
ID67329	67329	1	1.0	29.69910451533328	45.860071407332576	0.0	45.0	45	1.4974034746167628	1		30813.791666666693	30814.0	22122.0	42766.0	2.2925461E7	3367.6505244441787	-0.9810269798370316	-946.2210475091022	0.0010024622313481747	5.063852874110556E-4	1.6640987336157613	1.359113203797612	-0.8943445181935717	1.2244003876689329	7.044132975812471	10.28954312670303	0.8360749783168698	0.9555125725338489
ID80129	80129	1	1.0	27.318581562901247	42.47037800963976	0.0	212.0	212	1.43865872335023	1		31081.28257686676	31173.0	20640.0	40290.0	2.1228516E7	3258.5947897231636	-0.9811682863008402	-993.9218271202235	-0.009336798517955543	0.006600276286035064	1.6170654781349845	1.2932085484058806	-1.023997527915628	1.2504290047636304	6.502276593057671	10.451906434803409	0.7479701682562618	0.9369863013698629
ID77571	77571	1	1.0	27.13987242114324	43.100132760942984	0.0	182.0	182	1.4867564890650475	1		31022.3461012312	31092.0	21457.0	41839.0	2.2677335E7	3178.9505547216236	-0.9810863316328036	-1012.4004204079816	0.006157478116115727	0.005277584132419055	1.6022130613581975	1.3965758028378468	-0.9523695874152213	1.1472438933157048	6.944317326357641	9.944957380275826	0.8823351272236766	0.9656311962987435
ID64259	64259	1	1.0	31.19323657979197	41.63662147979618	0.0	3.0	3	1.5104814825259874	1		30862.423076923085	30847.0	22792.0	44357.0	2.3270267E7	3287.158780364684	-0.9810693469263807	-973.1357863739743	0.0017086382371360234	0.0033632985639204353	1.568470387205687	1.4764450254097028	-0.5017968859724846	1.0623290134154828	7.167714256089883	10.240543319831964	0.8589038501723958	0.9741602067183461
ID66306	66306	1	1.0	31.07313454040399	44.45561324397772	0.0	31.0	31	1.464197496120479	1		30845.423728813563	30972.0	20373.0	41746.0	2.183856E7	3359.512665642165	-0.9810748030543932	-951.9325292167218	0.00209915064419063	0.014975829254131164	1.7263393522514554	1.2599375564536943	-0.8149845378576378	1.3701785008381901	6.735179775118945	10.567671217255207	0.7578800418428141	0.9390324718356529
ID79106	79106	1	1.0	27.291183898725784	42.513593170878416	0.0	200.0	200	1.4574655179508385	1		30984.206008583686	31043.0	20881.0	40488.0	2.165796E7	3210.6722917403954	-0.9811267877272821	-1003.352867015639	0.020254747268422545	0.011896643801274222	1.63944307596109	1.3200614091538452	2.1018053032831543	1.241944552421972	6.6733891349802406	11.160217990600934	0.6733036341658286	0.9391304347826086
ID84226	84226	1	1.0	26.966878303441888	42.41402411263081	0.0	261.0	261	1.428103491103789	1		31018.05943536403	31196.0	20161.0	39888.0	2.0875154E7	3299.712895524513	-0.9810232068269824	-971.9074748197455	0.031381299414863464	-0.01997895743616351	1.5473593738291669	1.3603300344418208	2.3100694629076215	1.1374882084876479	6.40721406976736	11.301481127229447	0.6303886281235725	0.9040912139503691
ID79620	79620	1	1.0	27.26186654712646	42.44703350164934	0.0	206.0	206	1.4439074044952316	1		31076.798258345432	31155.0	21009.0	40602.0	2.1411914E7	3226.4974000179423	-0.9810243576668436	-995.9057717819101	-0.0035796311871881532	-0.0011434620522656673	1.6405924699911136	1.2722680864733085	-0.9834167660276418	1.2895021791663344	6.5498078547028316	12.724160836202131	0.5083702453972201	0.9083717864205672
ID67849	67849	1	1.0	29.735500841477602	45.64243206178492	0.0	52.0	52	1.4698697034697894	1		30884.827731092446	30994.0	21951.0	42736.0	2.2051767E7	3419.663556733258	-0.9811317229863994	-939.2622612796295	-0.005291136869990053	0.02706079838687498	1.6994659606578337	1.3080794873851809	2.28776113426996	1.2992069496136087	6.787464162928618	10.13549863028472	0.8302849675468911	0.949468085106383
ID76041	76041	1	1.0	29.32452792853799	44.82386611039272	0.0	162.0	162	1.4908214494581769	1		30841.4035326087	30862.0	21717.0	44392.0	2.2699273E7	3523.5134848267876	-0.9810178552032579	-904.7317293541105	-0.0039274096708466185	0.002679086422187609	1.6905674255742755	1.3318186479093082	2.267817082988022	1.269367588618865	6.982342335673766	10.752045928506012	0.7589772883432314	0.9471308833010965
ID83721	83721	1	1.0	27.149968755273953	42.43360417919308	0.0	255.0	255	1.4418102248778712	1		30956.862119013073	31095.0	20242.0	39811.0	2.1329278E7	3268.6989624058833	-0.9811339549100547	-985.0526444061632	0.009857476227137736	0.01822704316044881	1.6515282386755388	1.3032773811073017	2.0692968003109713	1.2672116178923885	6.530795350044763	10.673085046357713	0.7204369829609883	0.946280991735537
ID83212	83212	1	1.0	27.251513149356807	42.37665126672119	0.0	249.0	249	1.4428591957149761	1		30958.566229985434	31086.0	20732.0	40507.0	2.1268535E7	3258.6321999398388	-0.981034341152961	-982.8602385718573	0.027404008469728004	-0.01613031472019522	1.5805822285227378	1.3433501046059373	-0.8698699610517111	1.1765973911814978	6.540301602373799	11.046105798378159	0.673580092161871	0.90407358738502
ID75023	75023	1	1.0	29.555288708242077	45.47173802642812	0.0	149.0	149	1.4974034746167633	1		30830.61975642758	30868.0	21883.0	43986.0	2.2783828E7	3464.705066529812	-0.9811435320548327	-926.0153324629478	-0.00488628361718225	-0.0086653030403822	1.6871327573124901	1.3582263357655564	-0.8506003980209751	1.2421587719851916	7.0441329758124756	10.712753844424178	0.7713210042299393	0.9475703324808183
ID70929	70929	1	1.0	29.998431599598725	45.24242719957844	0.0	95.0	95	1.4739812351471513	1		30991.980474198048	31092.0	20050.0	41808.0	2.222125E7	3347.188410264376	-0.9810887782693017	-960.7002150212027	-0.02492608934182643	0.0174153200963523	1.693140656261636	1.343093512828241	2.4351927327110134	1.2606275289769493	6.825489172244749	9.956307936662805	0.8652607533583955	0.9670033670033674
ID72465	72465	1	1.0	29.86002099488452	44.912819302097915	0.0	116.0	116	1.477057373244718	1		30944.19278779472	31036.0	19687.0	41837.0	2.2310763E7	3365.6793218462517	-0.9810287672682324	-950.8732064511742	-0.005114116366690287	0.011117212425844892	1.6686083999452268	1.3112517094430067	2.366071928327804	1.272530962536566	6.854007929231843	9.854581789454432	0.8869069739465395	0.9710437710437713
ID82705	82705	1	1.0	27.377309742014358	42.54131052894066	0.0	243.0	243	1.455907563985562	1		30925.109999999993	30994.0	20393.0	40606.0	2.1647577E7	3221.68453447431	-0.9810051466476236	-991.5019605421203	0.004488694451666637	0.005741013975888091	1.589097492809626	1.3603113518379224	-0.9232393436233651	1.16818659982701	6.659129756486696	11.123017269677517	0.6763665456170802	0.9204993429697773
ID68373	68373	1	1.0	29.769970002928694	45.69636256812839	0.0	59.0	59	1.4806381236465906	1		30888.397241379316	30967.0	21692.0	42493.0	2.2394088E7	3364.4327269282007	-0.9810911347367142	-952.7027193860637	-0.007333969771244456	0.013444425759606566	1.6640112857424019	1.3356636772469535	-0.7760340966334144	1.2458310531976378	6.887279812383454	10.308363142686453	0.8144757770945418	0.9470588235294124
ID73501	73501	1	1.0	29.330168044206253	45.29950026629796	0.0	129.0	129	1.4898062491705732	1		30888.990476190473	30870.0	21951.0	44397.0	2.2703408E7	3486.416092133024	-0.981019882445836	-915.869094902797	-0.00801087452959856	0.010982483358214196	1.6825282943388418	1.3546892847793512	2.234477390779438	1.242003102292854	6.972836083344738	10.299761772517165	0.8259713059888045	0.9569471624266146
ID68894	68894	1	1.0	29.628038123970175	45.65047348835788	0.0	66.0	66	1.488282150306977	1		30873.326502732227	30933.0	22216.0	42807.0	2.2599275E7	3424.2925627575746	-0.9810918516537196	-935.62803554095	-0.008596628996511226	-0.0010906335733709177	1.6981798333286195	1.3192740023141074	-0.8498913671951325	1.2872078357868664	6.95857670485119	10.270012216519184	0.8290645823386104	0.9581151832460734
ID74014	74014	1	1.0	29.44003771281713	45.32067915342122	0.0	136.0	136	1.4892983895174428	1		30895.76944065484	30896.0	21827.0	43877.0	2.2646599E7	3484.8479300647946	-0.9810506959095355	-918.0014450140615	3.8188870734994857E-4	8.362430751665375E-4	1.6636256629858814	1.3373925035786811	-0.8959687636886464	1.2439322476642007	6.968082957180224	10.477945796263572	0.7975738044445893	0.9500972132209977
ID71456	71456	1	1.0	29.948730845685755	45.19597990448507	0.0	103.0	103	1.4678096187805112	1		30988.057503506316	31076.0	19567.0	41664.0	2.2094485E7	3372.4467776017045	-0.9810784421203167	-952.8533968165019	-0.012327547769670186	0.008800991017489034	1.6757969353738227	1.3014714100292541	2.3824120632166577	1.2876171711956044	6.768451658270556	10.674272723802247	0.7464876139325409	0.9442970822281163
ID71971	71971	1	1.0	29.817621480527688	44.961446764608255	0.0	110.0	110	1.488282150306977	1		31019.456164383555	31130.0	19907.0	42240.0	2.2644203E7	3341.6033765744387	-0.9811714667262603	-967.4704164465026	-0.012028312696022704	0.013446915057362133	1.7178574769508383	1.3244942400679982	-0.7393218992522036	1.296991277865161	6.958576704851188	10.342072397568147	0.817551529953385	0.9562377531025473
ID74535	74535	1	1.0	29.513783695651927	45.39813891688641	0.0	143.0	143	1.5044596054638941	1		30822.53877005346	30847.0	21880.0	43509.0	2.3055259E7	3424.3815845757244	-0.9810876965651414	-933.8554389681159	-0.0016268303138594182	0.008189105564738739	1.701142442784786	1.3412329216536591	-0.9566001006002872	1.2683422956002155	7.1106767421157	10.63261463971783	0.7903885711683107	0.9540816326530611
ID87339	87339	1	1.0	25.53784134316915	44.018037121637455	0.0	298.0	298	1.4729544281711617	1		30907.29230769231	30905.0	21635.0	42771.0	2.2098714E7	3298.722397603859	-0.9810543038238605	-970.3483346884103	0.008053621296393513	-0.002570502395995903	1.6495371583884038	1.3202739257351328	-0.7754740358795925	1.2493900896133627	6.815982919915719	10.340632784717185	0.8010214131099669	0.9415627051871306
ID76586	76586	1	1.0	28.55873932410146	43.882963384168086	0.0	169.0	169	1.4610942835268417	1		30890.373579545427	30921.0	18226.0	41300.0	2.1746823E7	3457.29713922429	-0.9811044266171145	-927.8368341775401	-0.02425952663621587	0.005830474593229352	1.630335654537715	1.3017146041736358	-0.854196195850351	1.2524524571748943	6.706661018131849	10.608192675245567	0.7489165389437237	0.9566101694915251
ID84783	84783	1	1.0	26.626591900958328	42.26087908457303	0.0	268.0	268	1.5568472023958109	1		30969.746882792988	31088.0	20904.0	40781.0	2.4837737E7	3030.164863196196	-0.9808290477309741	-1045.8057537593534	-0.34740451045702414	-0.2516935509455815	2.3373867629093446	1.317938283975946	0.48996548251972594	1.7735176156033152	7.614508115554373	17.500755159208047	0.31241950505021854	0.6570959803117307
ID65327	65327	1	1.0	30.73462780546597	43.25849186580795	0.0	18.0	18	1.4724407561666408	1		30887.524407252407	30883.0	19414.0	43132.0	2.2146355E7	3410.4523923817424	-0.9809781754517324	-934.1320644541388	-0.005317451937069041	0.010214090795491886	1.6610271852671001	1.3155584142049113	2.436346311590822	1.2626023803519064	6.811229793751202	10.39369019754109	0.7923113203009058	0.9546968687541642
ID65841	65841	1	1.0	31.059217778553915	43.092734536502675	0.0	25.0	25	1.4418102248778715	1		30966.908563135	31024.0	18099.0	42243.0	2.13362E7	3531.034690748122	-0.9810661235763575	-908.8340808748537	-0.012107637978978219	0.0016633700732956985	1.626680649935083	1.297886141084262	2.2969409784079975	1.2533307802918245	6.530795350044764	10.226646555771712	0.7847104675409179	0.9366053169734145
ID85810	85810	1	1.0	27.476065564302104	43.63806444283765	0.0	280.0	280	1.4816596057437028	1		30897.00275862071	30928.0	18129.0	41241.0	2.2400327E7	3379.5766272641895	-0.9810404433971838	-946.1125087510859	-0.024052660050733705	0.016245964765649025	1.6700825735609652	1.344909780714842	-1.045455689259879	1.2417803762816628	6.896786064712485	10.198812731807891	0.8332155831405573	0.9647606382978722
ID85301	85301	1	1.0	27.37015548462691	41.50656128610406	0.0	274.0	274	1.9757163219921345	1		30755.859798605736	30946.0	20896.0	41075.0	3.9705815E7	3410.014995491313	-0.9811713286992253	-939.9976210311011	0.01819082097597513	-0.0801549746256889	2.475111773358455	1.58977319849026	-1.1789234072752848	1.5568961507899135	12.263065504450875	21.89828314630711	0.32135775019616447	0.8113207547169817
ID78644	78644	1	1.0	27.37391990058364	42.59020758119815	0.0	195.0	195	1.453307262635177	1		30971.241428571444	31025.0	21060.0	41161.0	2.1679869E7	3199.940259679878	-0.9811187404964218	-1005.8595623350725	0.006982027220361881	0.013283724585905099	1.6118237478804778	1.3342016106813424	-1.0428980580013028	1.2080810988208603	6.635364125664112	10.588063025678307	0.7437750209801555	0.9288090485695276
ID69944	69944	1	1.0	29.90313564637461	45.41131142880793	0.0	81.0	81	1.4719269049012402	1		30991.79580419582	31103.0	20128.0	41277.0	2.2159134E7	3391.631919282034	-0.9810108451146683	-944.1395606004576	-0.0038799425047140314	-0.0062574278782338046	1.657311471101509	1.3194729030191337	2.3303570716447823	1.2560405502146763	6.806476667586686	10.456416944005825	0.7822875882091398	0.9452145214521457
ID75578	75578	1	1.0	29.861537633697637	44.6966797485009	0.0	156.0	156	1.4958871162788396	1		30848.675202156315	30917.0	21304.0	42297.0	2.2889717E7	3283.121410793046	-0.9809991974069697	-970.2335237951363	-0.012383791295547241	0.013462798099792417	1.7324054995767795	1.3178081078215154	-0.813979952059702	1.3146113529690147	7.029873597318926	10.245962423760886	0.8414956253100802	0.9685658153241653
ID78138	78138	1	1.0	27.14003985352138	43.07745805674585	0.0	189.0	189	1.4569463850695605	1		31013.88319088319	31066.0	21798.0	41576.0	2.1771746E7	3232.494384146732	-0.9810993446281908	-996.0576737280597	3.794736085783159E-4	-0.010014394065678167	1.6344738620081272	1.3196801330770602	2.0218870839229437	1.2385379009965631	6.668636008815722	10.695904207820938	0.732507149163966	0.9279100529100526
ID64828	64828	1	1.0	31.6318992332139	43.015157956653375	0.0	11.0	11	1.3630566882890522	1		31063.708265802274	30879.0	22669.0	45447.0	1.9166308E7	3850.7244632699603	-0.9809304008605704	-829.9223894076875	0.04637335258067222	-0.014122739751982324	1.5425818192785188	1.2363233323477383	-0.7459970041174252	1.2477171456023608	5.836838930025447	12.753778997937877	0.4509306948658104	0.8181212524983345
ID73021	73021	1	1.0	29.517110282512625	45.12946219502558	0.0	123.0	123	1.5064695724329622	1		30883.605614973272	30892.0	21607.0	42905.0	2.3100937E7	3340.5972128492053	-0.9811944036290376	-964.7212193351816	-0.0054590111366154895	0.008581766528995787	1.7259247668863635	1.3239701601054206	2.2837431515718496	1.3035979351293971	7.1296892467737605	11.369101209003079	0.6931515519265877	0.9517766497461928
ID81725	81725	1	1.0	27.370900992118305	42.44824603852952	0.0	231.0	231	1.4652304398088272	1		30937.932489451465	30961.0	20742.0	40293.0	2.199687E7	3192.294193518371	-0.981112276916896	-1006.8330855917109	0.007064870143547786	0.006925314462890113	1.6233738292148028	1.336639832224994	-0.9773504152533606	1.214518518808845	6.744686027447979	11.576553193037375	0.6324308669525589	0.917852522639069
ID86333	86333	1	1.0	26.288276607982027	43.30835133645634	0.0	286.0	286	1.4610942835268417	1		30972.26628895184	30991.0	18619.0	40243.0	2.186642E7	3373.3769901453484	-0.9810070920770397	-948.4594897257647	-0.005898043291446392	0.010136793185043461	1.6288254724252178	1.299623736478015	-0.9664371370972564	1.253305419643489	6.70666101813185	11.690764853566703	0.6166381206889402	0.9204174820613176
ID69436	69436	1	1.0	29.786636001804023	45.47586110712501	0.0	74.0	74	1.478593042389257	1		30906.75656984787	30980.0	21049.0	41733.0	2.2345585E7	3348.260719609043	-0.9811318242713153	-959.9787280762077	-0.021431257967660947	0.011847531925578683	1.660104459099393	1.3525106902052924	-0.8173180442251985	1.2274242792472214	6.868267307725389	10.437251022433133	0.7922911338176708	0.9340659340659345
ID70463	70463	1	1.0	29.980369635372888	45.42866608756034	0.0	88.0	88	1.4538276949750943	1		31007.553008595965	31145.0	20273.0	41637.0	2.1643272E7	3432.159897462305	-0.9811963503624996	-942.8524882660354	-0.0252035026446779	-0.006658588134141294	1.6471963542109493	1.2951399436863429	2.3102639941688614	1.2718288569824756	6.640117251828629	10.587022958134353	0.7444540596681194	0.9356999330207633
ID86847	86847	1	1.0	25.58242570021887	43.953069543543144	0.0	292.0	292	1.4908214494581775	1		30939.518367346973	30938.0	21989.0	43211.0	2.2740546E7	3262.128913511528	-0.9810498044333965	-982.0187594015191	0.0016048501817230404	-0.005154484738916362	1.6706098048640403	1.337352123452344	-0.8021759628408772	1.2491921727775024	6.982342335673771	10.377143192750637	0.8148081847873574	0.9595035924232528
ID77123	77123	1	1.0	27.959638176828346	43.74336883373942	0.0	176.0	176	1.4605764404187718	1		31006.903271692754	31056.0	18291.0	41686.0	2.1797853E7	3443.9088467142183	-0.9810938351840457	-934.4237091837722	0.006022625251810741	0.007555939286584947	1.6422450226500924	1.3232396513094582	-0.8596847745286884	1.2410790600364425	6.701907891967333	10.635543394305468	0.7445415704527216	0.9264126149802893
ID82245	82245	1	1.0	27.253163732777654	42.469129754439514	0.0	237.0	237	1.452786643860587	1		30930.546494992836	30990.0	20946.0	40091.0	2.1620452E7	3195.8324207276287	-0.9809888094331349	-998.8225273918168	0.001538560174851297	3.9679926922222923E-4	1.5719387294229041	1.3754377753543003	2.122871671808353	1.1428642993449754	6.630610999499599	10.280248454571527	0.7884173847873672	0.9318637274549102
ID81223	81223	1	1.0	27.424179193387275	42.52786982996289	0.0	225.0	225	1.4600584136458128	1		30982.150997150962	31052.0	21066.0	40994.0	2.174947E7	3212.2089306226476	-0.9811571642177734	-1004.4540930674599	-0.002770863003551311	-0.0069985578821741565	1.6200240977636533	1.3309220612437622	-0.9926381529603544	1.217219358622489	6.697154765802821	12.220587704978717	0.5635286683891048	0.9227242960052391
ID66377	66377	1	1.0	30.73071995668328	44.80669143187914	0.0	32.0	32	1.4579844659886303	1		30827.648648648636	30942.0	20646.0	42062.0	2.1671837E7	3367.1489804756575	-0.981043882836407	-947.6481383070044	-0.010930370307570025	0.016003979972429375	1.6658683408948352	1.2808429219682314	-0.8199995600996414	1.300603151505063	6.678142261144761	10.48304570215328	0.763643346327718	0.9454912516823683
ID67401	67401	1	1.0	29.730635085301707	45.776233270818715	0.0	46.0	46	1.483700460162482	1		30811.88065843621	30860.0	22087.0	42585.0	2.2461861E7	3393.630950518994	-0.9810639185888727	-940.785861914016	0.0018734478336543076	0.016655124199534944	1.6706026409229833	1.3365978995652181	2.2384655741200357	1.2498917149775661	6.915798569370545	10.838600953925386	0.7397853815927586	0.9279336734693878
ID80712	80712	1	1.0	27.381587421791664	42.56951696219531	0.0	219.0	219	1.4355003030236702	1		31056.489766081857	31100.0	20810.0	40764.0	2.1242639E7	3250.480819693039	-0.981175559626983	-996.0001472191858	0.00939712073409859	0.01670678851837238	1.5487029362399294	1.3575823043105502	-0.9076428444120185	1.1407801437323832	6.473757836070578	10.61934845070832	0.7213907525237095	0.9284253578732106
ID64332	64332	1	1.0	31.026376201803497	41.399893569138534	0.0	4.0	4	1.5019433641886615	1		30795.99328859058	30843.0	23178.0	42192.0	2.2943015E7	3097.739328532266	-0.9812030897402294	-1037.8910848394585	0.0022922743498674713	0.013339139045156222	1.5638114092060706	1.4630425691726794	-0.9263326661793513	1.068876218748969	7.086911111293118	11.017667722441388	0.7336476125293716	0.9508928571428573
ID77647	77647	1	1.0	27.14268661198341	43.064752495723184	0.0	183.0	183	1.475520105830907	1		31020.18219749655	31052.0	21588.0	41817.0	2.2303511E7	3208.4906289068253	-0.9810858289009523	-1002.9822657568299	0.00505413701324727	-0.0042043344152822406	1.617082983798634	1.369854215559828	-1.0160281765357257	1.180478159960817	6.839748550738287	10.253455519327728	0.8175409147203474	0.9664204163868366
ID66894	66894	1	1.0	29.812070184236347	46.29453020064916	0.0	39.0	39	1.500431593937231	1		30765.847708894868	30756.0	22258.0	42869.0	2.2828259E7	3386.721093461974	-0.9811310925010533	-944.7126536687439	-7.87796161794862E-4	-0.0023726075338497397	1.6751525990547727	1.3616392329400764	-0.8282001740632751	1.2302470129608065	7.072651732799566	10.324146318173723	0.8338421326621261	0.9562982005141387
ID79697	79697	1	1.0	27.20759767255333	42.47019388184402	0.0	207.0	207	1.4439074044952314	1		31087.479710144922	31117.0	20807.0	40627.0	2.1450361E7	3250.726352731408	-0.9810480091297292	-990.0805314426311	-0.011828096274382041	-0.011983763091579027	1.6020498304214683	1.3076571581623255	-1.0312234272394458	1.225129859475444	6.549807854702829	10.628172631152367	0.7286537827192258	0.9412568306010928
ID84307	84307	1	1.0	27.01029683473071	42.45381372290397	0.0	262.0	262	1.4381328016644603	1		31023.052478134116	31134.0	20123.0	39423.0	2.1281814E7	3259.923981047032	-0.9809402359946395	-979.5623402433558	0.01037594123233674	-0.002609591907617507	1.595246914468004	1.3340188841560783	2.268301392083162	1.1958203391379896	6.497523466893158	11.637454428796985	0.6028950720711337	0.9095143047238857
ID70994	70994	1	1.0	29.996379460720036	45.24746623463857	0.0	96.0	96	1.4714128741871535	1		30975.462290502815	31078.0	20286.0	41467.0	2.2178431E7	3344.89099072522	-0.9811182166593333	-962.3746019570993	-0.008274537560796522	-0.004396812536729756	1.67711482633741	1.2928587610489823	-0.7239157369168358	1.297214264129405	6.801723541422168	10.63611402279868	0.7555494103444542	0.9322475570032577
ID80213	80213	1	1.0	27.30636412789561	42.491858971870855	0.0	213.0	213	1.431278234164655	1		31071.946902654865	31156.0	20838.0	40398.0	2.106678E7	3249.503132133238	-0.9811379841114711	-994.7718450107657	0.022545093298941776	-0.004243877726838535	1.5361391398209647	1.3318987846879506	-0.9732259038894532	1.153345252267698	6.435732826754446	10.692415967981745	0.7073855415256763	0.9286694101508915
ID79188	79188	1	1.0	27.24221146350209	42.52041950967479	0.0	201.0	201	1.4600584136458126	1		30983.038352272757	31054.0	20534.0	40868.0	2.1812059E7	3211.623699626202	-0.9810551573570032	-999.1524762464823	0.018812088732609183	-0.02380790462844297	1.646927604659028	1.3185062479209197	-1.057526940465312	1.2490859313378135	6.69715476580282	10.819979914046424	0.7188649187200487	0.9405874499332444
ID67927	67927	1	1.0	29.75708182393729	45.64386555701017	0.0	53.0	53	1.4837004601624826	1		30891.30547945207	30976.0	21830.0	42487.0	2.2550653E7	3378.28345160583	-0.9809783109476878	-943.1494143782893	-8.700950435895719E-4	0.023889425349189447	1.660731796777848	1.3326231790826526	-0.8349768825697379	1.2462125999647238	6.91579856937055	10.186553166540179	0.8375248215740513	0.9629384513567174
ID76119	76119	1	1.0	29.309903386659443	44.81350922606878	0.0	163.0	163	1.4923429549905451	1		30839.765264586174	30877.0	21857.0	44580.0	2.2728907E7	3483.358917142997	-0.9810865541197438	-918.5007105868378	-0.017139677165532483	0.028275389441378446	1.7329905857624934	1.3082034033219516	-0.9289338304345587	1.324710348071156	6.996601714167314	10.84963539479409	0.7469073419509317	0.9589576547231272
ID72539	72539	1	1.0	29.803011110965528	44.8917863805756	0.0	117.0	117	1.4765451286053337	1		30962.335654596147	31086.0	19864.0	42101.0	2.2230957E7	3398.620737573151	-0.98105449151434	-943.5129632969013	-0.0057019114182155425	0.01626824295215874	1.6859547854679624	1.3108074563016172	-0.7257677962075164	1.286195602079352	6.849254803067324	10.294545124310975	0.8121548904047505	0.9536730641958967
ID83291	83291	1	1.0	27.1729954694107	42.419292247261765	0.0	250.0	250	1.4217327374445237	1		30958.17241379312	31140.0	20081.0	39643.0	2.0649101E7	3301.1051855711635	-0.9810530572763662	-971.1790396646971	0.01857296444968287	-0.01375018362533299	1.5955586610362953	1.3066316274935317	2.1535501620985524	1.2211235572928867	6.350176555793167	10.992604146574573	0.6603808736197384	0.9264909847434121
ID68444	68444	1	1.0	29.78969376065785	45.693308174031564	0.0	60.0	60	1.473981235147151	1		30915.437499999978	30981.0	22064.0	42375.0	2.2259115E7	3413.5849690628474	-0.9810296814268235	-936.7036188568283	-0.0019537673398955318	0.0038715052343289962	1.65282826963071	1.3465127854904897	-0.8678048250824335	1.2274879878163503	6.8254891722447475	10.315260245255665	0.8060895060723029	0.9404060248853968
ID73568	73568	1	1.0	29.320450143478816	45.319507275777	0.0	130.0	130	1.4811489527539563	1		30913.495879120863	30899.0	21902.0	44631.0	2.2505025E7	3532.007517424995	-0.9810600008370789	-906.7177354543031	0.01623689365366406	-6.810626146297449E-4	1.6729048778123592	1.3354765315477957	-0.9259266295072549	1.252665126113066	6.892032938547971	10.556377736298906	0.7771902868246704	0.9403372243839168
ID68962	68962	1	1.0	29.651994246703598	45.621808489695184	0.0	67.0	67	1.488790356622048	1		30877.44005449589	30953.0	21869.0	42465.0	2.2664041E7	3424.179268502298	-0.981086230877399	-935.5002042061178	-0.003003567912823494	0.015356629727999716	1.6660041333434767	1.322745448371279	-0.8369962029600849	1.2595047183075614	6.963329831015709	10.6713203072483	0.7684055965873661	0.9512987012987012
ID83810	83810	1	1.0	27.17734592181798	42.45923297903474	0.0	256.0	256	1.4291625223884505	1		30952.468148148164	31045.0	19893.0	39547.0	2.0892916E7	3294.404462975872	-0.9810683079149921	-973.7740071457453	-0.02132008745026516	0.012729128085652545	1.6155459507395846	1.2663590322099694	-1.014857309486516	1.275740852039596	6.416720322096388	11.785541350912188	0.5805289774754856	0.9259259259259259
ID75111	75111	1	1.0	29.580978861119007	45.42468670428004	0.0	150.0	150	1.4933564307983556	1		30830.01219512199	30847.0	21873.0	44141.0	2.2752549E7	3480.1716619045196	-0.981040806590486	-916.7907887340634	-0.005055471266918062	-0.008233891777360162	1.6668219496448065	1.350977043409494	-0.8546266523192397	1.2337899876064562	7.006107966496354	10.471806762040806	0.8028667098581083	0.9442664958360029
ID71529	71529	1	1.0	29.88351046345077	45.108037838659314	0.0	104.0	104	1.4913287904459653	1		30977.773533424283	31071.0	19723.0	41996.0	2.2706708E7	3345.5469237681664	-0.9811106479117732	-961.8647251514997	-0.009033221751044873	0.004127703033970315	1.7175788388858124	1.3090748322006607	-0.7756708565471478	1.312055504113866	6.987095461838288	10.403255817139385	0.8112747980197619	0.9564085881587508
ID74090	74090	1	1.0	29.443042210953294	45.33626735409725	0.0	137.0	137	1.4979085862771466	1		30863.864864864867	30878.0	21905.0	44103.0	2.283926E7	3468.580683024424	-0.9811049044243109	-924.0486928159785	-3.158020861679297E-5	0.0042215225918368175	1.6661740417863067	1.3793238882770495	2.2195429796245403	1.2079643192923812	7.048886101976992	10.322529792514974	0.8313005487770215	0.9623621025308245
ID82797	82797	1	1.0	27.45692500526528	42.519903040956706	0.0	244.0	244	1.4590218083226305	1		30920.73646723645	30957.0	20412.0	40441.0	2.1706357E7	3215.7238195562004	-0.9811244247380948	-999.597068056871	0.020794830219265804	-0.008712605468610031	1.6575523418204101	1.294159835806007	-0.9628034230450836	1.2807941461018075	6.687648513473789	11.539534329357899	0.6311124339987724	0.9202092871157622
ID72050	72050	1	1.0	29.78130361375005	44.90417590048496	0.0	111.0	111	1.4816596057437026	1		31006.258644536672	31122.0	19788.0	42286.0	2.2417525E7	3371.5617501725233	-0.9810160314871175	-950.4676560148949	0.012562537268785097	0.021428077349901098	1.7002344011398107	1.3284941567855009	-0.7546523826788503	1.2798207598095828	6.896786064712483	10.113086442622789	0.847401405000886	0.9615639496355204
ID74610	74610	1	1.0	29.540002755985746	45.42236667534997	0.0	144.0	144	1.4806381236465909	1		30762.556629834275	30802.0	22159.0	44043.0	2.2272091E7	3499.588659226573	-0.9812104787042009	-918.0828680377065	0.0019011969110200831	0.004216179675169972	1.667359945298745	1.3220252739549925	-0.882134127477926	1.2612163913558503	6.887279812383457	10.459598028007182	0.791093110989672	0.9608753315649867
ID65403	65403	1	1.0	30.862977199755647	43.60295617527443	0.0	19.0	19	1.4755201058309084	1		30868.823611111136	30900.0	20176.0	43131.0	2.2225553E7	3352.930656444352	-0.9810236911719095	-951.9042349924084	-0.0036047763086457336	0.007613506794518318	1.6770585351025804	1.2957918588344985	-0.7453319651299335	1.2942345050778545	6.839748550738299	9.93378962450705	0.8710038674115231	0.9618983957219246
ID87423	87423	1	1.0	25.491070690224237	44.00871653971726	0.0	299.0	299	1.496392739790416	1		30919.366216216193	30903.0	21719.0	42552.0	2.2880331E7	3249.265616570969	-0.9810423600130748	-984.8698723117583	0.005276582437974867	-0.0033034241200684436	1.7080938381616275	1.3391040993209473	-0.8545620311067765	1.2755497044836117	7.034626723483443	10.663371782945852	0.7774309369727946	0.9390862944162436
ID65918	65918	1	1.0	31.134833001122704	43.06572794548848	0.0	26.0	26	1.469354953076323	1		30957.56643356645	30974.0	17882.0	41662.0	2.213466E7	3436.394195877412	-0.9810244911763244	-931.4944074690986	-0.002834309686403169	0.021362162277521017	1.6746566356888288	1.299904763780225	-0.8724607394575481	1.2882917905607145	6.7827110367641055	10.448516964567805	0.7807354060464483	0.9506995336442371
ID69502	69502	1	1.0	29.78507922198717	45.458482809803925	0.0	75.0	75	1.4755201058309082	1		30925.56467315717	31016.0	20899.0	42104.0	2.2235481E7	3407.70325220278	-0.9811014646472996	-942.2619235010391	-0.01771688965429063	-0.01263771093155208	1.6729670157733967	1.3401337722462252	-0.8603758113776003	1.2483582239475266	6.839748550738297	10.538140522275535	0.7739662610746099	0.9368489583333337
ID76670	76670	1	1.0	28.55323077049745	43.860482645635514	0.0	170.0	170	1.470898663836247	1		30871.309523809505	30887.0	18032.0	41099.0	2.2042115E7	3390.9154395776904	-0.9809920737935602	-939.7208203613378	0.009446280658129217	0.004997415572245697	1.6350156366195112	1.336959249936935	-0.8910619950925203	1.2229360294239602	6.796970415257653	10.34572279640598	0.7980012436168669	0.9662162162162162
ID70530	70530	1	1.0	29.976637194864796	45.41009966785002	0.0	89.0	89	1.4595402030124016	1		31011.47017045451	31163.0	20302.0	41211.0	2.1832075E7	3395.9525464211365	-0.9810979326751383	-947.9682525251635	-0.023195552111720672	-1.1946439591017538E-4	1.6452902387147132	1.3166321229372204	-0.8397723022477783	1.2496203077928123	6.6924016396383035	10.468989123422851	0.7673303282542174	0.9355481727574749
ID70021	70021	1	1.0	29.91063981680165	45.42859139655166	0.0	82.0	82	1.4559075639855623	1		31013.32051282052	31172.0	20595.0	41427.0	2.1771351E7	3411.349088030426	-0.9810346877258915	-940.5382561902879	0.0017562829799760136	0.007806752315119314	1.624192880631876	1.3014016931571226	-0.8074054650095766	1.2480334774205504	6.659129756486697	10.497201999562028	0.7594168559310392	0.9358717434869743
ID75655	75655	1	1.0	29.829927611786996	44.71863927844276	0.0	157.0	157	1.487773770394516	1		30850.09836065572	30907.0	21211.0	42252.0	2.2582272E7	3304.1779068486517	-0.9810220519110995	-965.2785178770996	-0.004589247589750744	0.009782052580068588	1.653821785505822	1.350499350489164	-0.7978454324174826	1.2246002079947624	6.953823578686669	11.239483092973284	0.6917367602468888	0.940836012861736
ID78729	78729	1	1.0	27.2497184805202	42.55317612730811	0.0	196.0	196	1.4206681676678086	1		30979.56541353382	31122.0	20707.0	40236.0	2.0601411E7	3270.8604578375625	-0.9811254190607389	-984.6695540924632	0.007704312654063268	-0.01004316201236137	1.5686144377224427	1.318699560261227	-1.2517424015279948	1.189516160460165	6.34067030346413	10.063476553082555	0.7867721122241736	0.9494661921708187
ID85385	85385	1	1.0	27.019558169425345	42.55981633734392	0.0	275.0	275	1.4115869094041138	1		30871.356600910483	31055.0	20835.0	41115.0	2.0344224E7	3351.6911566736867	-0.9808180870986105	-941.929216374455	0.017895530822458715	-0.03395784461414285	1.521512731157905	1.362578600529299	2.016397529151291	1.1166421743060309	6.2598671586673635	10.951857474269135	0.6558422855816255	0.9076498966230185
ID84872	84872	1	1.0	26.972434988023178	42.47049634000725	0.0	269.0	269	1.4312782341646555	1		30937.029629629604	31084.0	20575.0	40901.0	2.0882495E7	3285.330772837737	-0.9808571798537025	-965.0045560032065	0.009429951052699963	-0.01870485547862596	1.6000946162147227	1.320898151689856	-0.9487389621042827	1.211368654099246	6.4357328267544505	11.429701395806411	0.6190676377980429	0.8955026455026457
ID85896	85896	1	1.0	27.03345997826561	43.58458533911205	0.0	281.0	281	1.5064695724329624	1		30887.069057104905	30891.0	18697.0	40856.0	2.3257963E7	3286.5912412781213	-0.9811345352572965	-977.511905947017	0.006064693200084031	0.001732998122306554	1.6206037463859657	1.427145664038881	-0.876327172675765	1.135555947246191	7.129689246773761	10.44710692016337	0.8208964664431139	0.9596928982725528
ID82315	82315	1	1.0	27.27217638997417	42.434696310966444	0.0	238.0	238	1.4470474750493925	1		30941.208092485533	31007.0	20612.0	39949.0	2.1411316E7	3217.0445524934016	-0.9810513460262879	-995.9179494253374	0.01581987188493616	0.0017864241376278108	1.6304365885543979	1.30636023222117	-1.0105931427879842	1.2480757974255	6.578326611689926	10.575306429589237	0.7391615638362243	0.9332434254888744
ID86925	86925	1	1.0	25.55602249088218	43.975755387030176	0.0	293.0	293	1.4989182989541792	1		30941.333333333398	30930.0	21929.0	42907.0	2.2927528E7	3232.5069797100027	-0.9810055828882942	-988.7239564392668	-0.001713280920122978	-0.0038615485621121084	1.6825455545244365	1.3506164269746732	-0.8529565952458285	1.2457612101559221	7.058392354306027	10.35956882294077	0.8264799074462371	0.9586830213040674
ID71055	71055	1	1.0	30.016847839676437	45.238300364485085	0.0	97.0	97	1.4755201058309078	1		30963.337031900133	31058.0	20111.0	41371.0	2.2324566E7	3336.4554576637097	-0.9810518599069968	-960.9876420317734	-0.02092074751036413	-0.009114212838529853	1.7072548248877435	1.302639438544738	2.30948394846725	1.3106119578223636	6.839748550738294	10.602153988884194	0.7646484007991199	0.9411379986919559
ID73102	73102	1	1.0	29.48391253180665	45.26647427378291	0.0	124.0	124	1.4877737703945166	1		30936.52185792347	30945.0	21904.0	42994.0	2.2645534E7	3411.227908276261	-0.9810544492451514	-939.2400899158143	-0.0012157909190676332	-0.0014417824554926889	1.6651919018148653	1.3506471387906265	-0.8279091839711009	1.232884484770673	6.953823578686675	10.469285756031528	0.7972589888387099	0.9493835171966253
ID78222	78222	1	1.0	27.17548034849458	42.99911216154114	0.0	190.0	190	1.4739812351471506	1		30996.07660167133	30982.0	21641.0	41453.0	2.2255183E7	3179.7651454873103	-0.9810667870808285	-1010.2199274475528	-0.005670093360690272	0.017768011892678973	1.6539649832687053	1.342212099722202	2.101086018744594	1.232267972856918	6.825489172244742	10.587243206376279	0.765205119159032	0.9391759319816874
ID66449	66449	1	1.0	30.44829757715875	45.067691164357335	0.0	33.0	33	1.4626467128121368	1		30814.866197183106	30838.0	20362.0	42146.0	2.1878555E7	3358.142633482177	-0.9811088852943282	-953.1269891907951	-0.015149929470573576	0.003800654434427279	1.6296306392699473	1.3413659543463996	-0.8667959818790537	1.2149038329096469	6.720920396625403	10.795163669456592	0.7247365315079562	0.9302631578947365
ID67473	67473	1	1.0	29.730959424355195	45.791577038039016	0.0	47.0	47	1.4913287904459644	1		30812.509536784753	30887.0	22060.0	42664.0	2.2616382E7	3365.197726328953	-0.9810691952433932	-949.0236666019657	-0.0035483506279046736	0.003111288660506847	1.6739158894010848	1.3681397696785789	2.332636463789543	1.2234977204078665	6.987095461838281	10.195074883903402	0.8447451378820853	0.9545454545454545
ID86417	86417	1	1.0	26.071930763904746	43.17230669047633	0.0	287.0	287	1.4507023004000263	1		30947.837643678133	31047.0	19188.0	39418.0	2.1539695E7	3316.3285373809267	-0.9810418624035679	-965.8165122302664	0.00417008349282932	0.007876020438810727	1.6331132945106495	1.3114238840423011	-1.0209670582999746	1.2452978128450587	6.611598494841526	10.164882221419372	0.8041029109546589	0.9462585034013604
ID64913	64913	1	1.0	31.380559399675004	43.109296712151945	0.0	12.0	12	1.2675847133220626	1		31201.715094339634	30814.0	23493.0	47012.0	1.6536909E7	4439.933376256228	-0.9808704038517233	-720.6723143204507	0.04079599039120848	-0.015502998946651969	1.3435125563384382	1.2327668074332432	2.599542686850273	1.0898351158040829	5.047819986715817	11.681979730620494	0.46481574009369264	0.8475658419792499
ID77202	77202	1	1.0	27.62747246563784	43.67381542071444	0.0	177.0	177	1.4631638232093471	1		31014.34463276837	31063.0	18515.0	41232.0	2.1958156E7	3434.86170636907	-0.9811055657285568	-937.7027600011297	0.010158598403470378	0.017694762405017037	1.6077074884608886	1.3652271857764098	-0.9350205650231791	1.1776116863264625	6.7256735227899185	10.219134894315802	0.8093146130441446	0.9632402995234861
ID64406	64406	1	1.0	30.551568557382147	41.415652379814915	0.0	5.0	5	1.4989182989541785	1		30768.68236877523	30783.0	21728.0	43503.0	2.2861131E7	3365.8196334080076	-0.9812120988386069	-954.8445697906403	0.0033655531193058637	-9.549786891681469E-4	1.5233420903884487	1.4894492394655314	-0.9146990821084438	1.0227552910329991	7.058392354306021	10.807507757637833	0.7593894301007598	0.957446808510638
ID66966	66966	1	1.0	29.783141946307328	46.26207016178464	0.0	40.0	40	1.50847686122795	1		30750.23600000001	30788.0	21562.0	42374.0	2.3062677E7	3300.262808086742	-0.981129958919193	-968.9103948078571	-0.02237133106742278	-0.0033207579677232897	1.6927113512469003	1.3716719485893882	-0.8441153073483475	1.2340496960571843	7.14870175143182	10.447163141470309	0.8230766648573016	0.9579617834394907
ID77718	77718	1	1.0	27.113833853657834	43.03760681272363	0.0	184.0	184	1.4698697034697896	1		31018.245441795276	31072.0	21925.0	41241.0	2.2116009E7	3191.3819058784065	-0.9810787433399731	-1007.9113475695144	8.846101341764391E-4	-0.0020530052783529255	1.6205664895282077	1.3369007445147756	-0.9871768463152277	1.2121816044888118	6.787464162928619	10.591536118927422	0.7603254198889238	0.955183946488294
ID81304	81304	1	1.0	27.40931177057289	42.52016593612751	0.0	226.0	226	1.4349732237685149	1		30955.21176470585	31052.0	20846.0	40701.0	2.1049544E7	3266.0779597754863	-0.9811823805318138	-988.3762179449321	0.006760741339657481	0.003176239561503916	1.585246660745558	1.3154336597191922	-1.0680913985190548	1.2051133472469933	6.469004709906061	10.528569015168445	0.7333455057237305	0.9233378561736775
ID81820	81820	1	1.0	27.376180839770292	42.44296272688765	0.0	232.0	232	1.4801271182392584	1		30944.592541436483	30993.0	20851.0	40352.0	2.2403885E7	3151.5973746928903	-0.9811192109419323	-1020.4357693783695	3.594761249946149E-4	-0.014642387066684538	1.7066387070526978	1.3200245439278726	2.053798799155404	1.2928840716661327	6.882526686218935	10.474730917218071	0.7882645892128486	0.9408706952566599
ID84387	84387	1	1.0	26.935147040457647	42.538933522517915	0.0	263.0	263	1.4418102248778717	1		30972.601744186057	31049.0	21009.0	40761.0	2.130915E7	3238.9223226328463	-0.9810741920912452	-991.4129212645032	-0.019096570490149803	0.017706860557508912	1.6558355822729385	1.3117308494744313	-1.074283547890799	1.2623287642707945	6.530795350044765	10.575572953510612	0.7337838142856651	0.926500337154417
ID76194	76194	1	1.0	29.292942034052157	44.80657529623272	0.0	164.0	164	1.4831905098260023	1		30854.210743801657	30856.0	21298.0	44844.0	2.2400157E7	3532.878554527884	-0.9810984169668007	-906.6300828497384	0.002802295206193652	0.005616396652583816	1.7225000459537796	1.2939102932300877	2.2364458394280358	1.3312360640193768	6.91104544320603	10.423182545755166	0.7993793498103073	0.9478487614080835
ID68005	68005	1	1.0	29.759385810055925	45.64325323121736	0.0	54.0	54	1.4979085862771466	1		30898.80592991915	30953.0	21937.0	42839.0	2.2926914E7	3354.4740571068423	-0.9811136962287539	-957.0169342212198	-0.008749485115454876	-0.0010782919793473071	1.7038667914066827	1.3451828639238188	-0.860432428555589	1.2666432476225604	7.048886101976992	10.374931815701558	0.822924239478778	0.9573918657198195
ID69028	69028	1	1.0	29.638239978807736	45.62724364394565	0.0	68.0	68	1.4887903566220475	1		30889.931693989092	30993.0	21906.0	42370.0	2.261143E7	3400.9879723713166	-0.9810465017884796	-940.247229599169	0.0051714418118133645	-0.004073178366433168	1.6731843437560696	1.3350943293016764	-0.8172919714600537	1.2532330540503696	6.963329831015706	10.062774843046688	0.8641543493701384	0.9543973941368081
ID79780	79780	1	1.0	27.226423996094255	42.469917148825346	0.0	208.0	208	1.4433833952584156	1		31053.17321688502	31132.0	21002.0	40538.0	2.133353E7	3239.0019569227275	-0.9810879363056779	-994.7038177158329	0.013529412584753856	5.864250425967487E-4	1.6228203907216112	1.323632082471381	-1.0572737314228913	1.2260358540808483	6.545054728538314	10.943125597863057	0.6868159603707223	0.9125248508946321
ID79270	79270	1	1.0	27.24369466025481	42.534946533433256	0.0	202.0	202	1.4585032293802422	1		30978.650568181813	31032.0	20898.0	40604.0	2.180897E7	3189.258672793906	-0.9810462293664121	-1005.5336263336252	0.022755210429955073	-0.027330565908210234	1.6509148782541332	1.3221507918850834	2.11030265716876	1.2486585406043644	6.682895387309276	10.101274854127782	0.8230422884748552	0.9448924731182797
ID80296	80296	1	1.0	27.348383506649355	42.44768656541767	0.0	214.0	214	1.4585032293802422	1		31042.874999999996	31110.0	20666.0	40517.0	2.1854184E7	3208.226501876071	-0.9810232449657396	-1000.4243557349231	-0.0022611709314174916	-0.023997293221161356	1.6903641148806354	1.2929494865973794	-1.0373875286323013	1.3073705758831473	6.682895387309276	11.971329182185764	0.585989427975612	0.8932655654383738
ID80811	80811	1	1.0	27.400957520240883	42.54700393370351	0.0	220.0	220	1.4391844528482647	1		31044.871532846675	31132.0	21186.0	40574.0	2.1265737E7	3244.935325114171	-0.9809824777535608	-987.0090494715442	0.011955693605883208	9.70192558526546E-4	1.6160268804390066	1.2957756683537462	-0.995421057302166	1.2471501972962127	6.507029719222191	10.28587067314094	0.7728772703143224	0.9376712328767127
ID83882	83882	1	1.0	27.16336995818267	42.4514045883464	0.0	257.0	257	1.4496590048314952	1		30985.92528735633	31115.0	20516.0	40299.0	2.1566204E7	3237.2990140918723	-0.9811119219915073	-994.3572289658593	-0.023436318003587035	-3.798490828693411E-5	1.6404420928698038	1.3248603447943028	2.03914569374468	1.2382000105260136	6.6020922425125	10.865200078188389	0.7027745014331557	0.9455411844792369
ID72622	72622	1	1.0	29.80109794129158	44.89817072493882	0.0	118.0	118	1.4785930423892568	1		30966.485477178405	31088.0	19785.0	42057.0	2.2388769E7	3368.440060924475	-0.9811030647692593	-954.5888292458596	-0.03529199368001045	0.012246913750018542	1.698622398134632	1.3166438861062397	-0.7967072142112678	1.2901152817851391	6.868267307725388	10.323594133849198	0.8098325132900329	0.9588586595885866
ID73648	73648	1	1.0	29.364908862124185	45.295360176448135	0.0	131.0	131	1.5019433641886615	1		30890.19302949064	30902.0	21854.0	44420.0	2.3044084E7	3475.773194113475	-0.9811114802659485	-923.2506490372687	0.005247227773861294	-0.011603840735879242	1.6930286775894439	1.3612564325534704	-0.9220528104760111	1.2437250154356507	7.0869111112931185	10.619673737134947	0.7896679302337635	0.9460659898477156
ID83376	83376	1	1.0	27.138843530693666	42.405540908964035	0.0	251.0	251	1.4333908231139447	1		30942.963181148767	31100.0	19808.0	39597.0	2.1010272E7	3286.784652384417	-0.9810415012010634	-974.3255252341676	0.002340566125906514	-0.011055232195926638	1.5911083739968073	1.3303448387114984	-1.0118342190069234	1.1960119870407966	6.454745331412515	11.338968085722815	0.6308729553615806	0.9213025780189966
ID75187	75187	1	1.0	29.622236813350398	45.35685610528907	0.0	151.0	151	1.4847198353841884	1		30779.74759945131	30773.0	21342.0	44055.0	2.2438436E7	3483.541432039231	-0.9811133873108591	-917.9926353529578	-0.0058229409066042235	0.005921632110383205	1.6511634903410854	1.356347229182948	2.229968293519437	1.2173604625828243	6.925304821699584	10.279997595130821	0.8234983470985926	0.9461038961038962
ID68530	68530	1	1.0	29.773784810723463	45.710445350222045	0.0	61.0	61	1.478081329952271	1		30893.828254847675	30969.0	22029.0	42765.0	2.2305344E7	3405.058730474413	-0.9811329258258723	-943.6271113824602	-0.017386466644209335	-0.016407226858787986	1.6512169908316214	1.3685237975893714	2.2704641926991806	1.2065679776560765	6.8635141815608725	10.409972966352818	0.7958976016489512	0.9394925178919975
ID74164	74164	1	1.0	29.455107915114024	45.33604021046042	0.0	138.0	138	1.4994229003146957	1		30850.397574124	30854.0	21683.0	44115.0	2.2890995E7	3489.831829278781	-0.9810393773513678	-914.7872567190926	-0.002498115994093965	0.016042970505687208	1.7115435063506534	1.3338520873167004	2.2615666623738404	1.2831583971156442	7.063145480470541	10.417644930781675	0.8178410651099197	0.9605688429217841
ID71608	71608	1	1.0	29.864680036650658	44.99015467388975	0.0	105.0	105	1.4724407561666406	1		30997.85335195529	31101.0	19793.0	41860.0	2.2194463E7	3368.7036762209495	-0.9811159334947015	-956.144677982653	-0.0013400080387134087	0.005511753715285209	1.6909599188838238	1.3134411966246633	2.385529925114553	1.2874271975245821	6.8112297937512	9.90875804901392	0.8717600214706299	0.9521594684385383
ID74684	74684	1	1.0	29.592363381162013	45.43168762113093	0.0	145.0	145	1.4734679211022808	1		30843.63547486036	30856.0	21912.0	43962.0	2.2084043E7	3515.369486068133	-0.9810485190391338	-908.3890945869315	0.0019017017151104492	0.030364915917685444	1.6819047358343144	1.3194678506891258	-0.8767301552240396	1.274684134938109	6.820736046080232	10.138333756611251	0.8338884120610148	0.9522229595222298
ID65472	65472	1	1.0	30.950663883851274	43.38994223779773	0.0	20.0	20	1.4590218083226307	1		30888.041251778104	30947.0	19781.0	43062.0	2.1714293E7	3434.76706306238	-0.981067277744127	-931.9847399780655	-0.006687731358220959	0.008482082057157326	1.6668549367392453	1.2966010929568046	2.4404409801626326	1.2855572510262996	6.687648513473791	10.141405383944344	0.8171222139791771	0.9455645161290327
ID72129	72129	1	1.0	29.838941677553894	44.871415663878444	0.0	112.0	112	1.473981235147151	1		30964.68706536857	31073.0	19821.0	41610.0	2.226361E7	3360.642884881867	-0.9809862040942138	-950.7545179079056	-0.0093544404413705	0.016258891793360427	1.6809318460886833	1.2892260618509597	-0.7653053201688367	1.303830178297316	6.8254891722447475	10.45942937403126	0.7840209406836461	0.9509933774834441
ID82882	82882	1	1.0	27.452928526858955	42.53032658651343	0.0	245.0	245	1.4412854531680859	1		30909.748180494928	30972.0	20379.0	40658.0	2.1234997E7	3264.1465078688934	-0.9810026805700589	-977.9883649601476	0.004150593776705367	0.008522902241902108	1.6073166510435346	1.311130834323519	-0.9905270557302406	1.2259010382231101	6.526042223880251	11.034850356731612	0.6734833248111141	0.9116865869853918
ID70597	70597	1	1.0	29.984839407507224	45.45009077494526	0.0	90.0	90	1.467294145676369	1		30976.37042253523	31056.0	20453.0	41711.0	2.1993223E7	3391.3704419781952	-0.9810452250392614	-945.4872782290182	-0.011227665160560507	-0.003911341267669907	1.6813247181126765	1.3014180470992462	-0.8025307982351234	1.2919174756030247	6.763698532106039	10.358435970474183	0.7921469138185331	0.943008614976806
ID76744	76744	1	1.0	28.5423877720606	43.88856809719725	0.0	171.0	171	1.4631638232093467	1		30866.785310734474	30882.0	18200.0	41159.0	2.1853684E7	3408.732273230307	-0.980985154267886	-934.325352110274	-0.020011766866981643	-0.005023596070747819	1.618255193316944	1.306992513728519	2.187908599445647	1.2381518457978549	6.725673522789916	10.584713115818078	0.7543753047815462	0.9509408602150542
ID69581	69581	1	1.0	29.810156730820584	45.44081644823581	0.0	76.0	76	1.4703842736600565	1		30960.755960729286	31094.0	20698.0	41575.0	2.2075019E7	3422.3980101384163	-0.9810343300084587	-935.8948402020965	-0.013471057655761887	-7.422646177819675E-4	1.6537399537633957	1.3169943507191975	2.3707800828949384	1.255692519000028	6.792217289093139	10.178144043416234	0.8239184902152433	0.9584171696847757
ID65998	65998	1	1.0	31.17904598178385	43.03242741982695	0.0	27.0	27	1.470384273660056	1		30954.866108786624	30951.0	17999.0	42064.0	2.2194639E7	3496.8629355279736	-0.9810524883067925	-916.6855290485967	-0.0053795773354346375	-0.004213467833453851	1.6595507406337497	1.3387725279489806	-0.805103699472979	1.2396062109044066	6.792217289093133	10.077511968755179	0.8404556279461973	0.96164199192463
ID71121	71121	1	1.0	29.99981539045928	45.23066802332425	0.0	98.0	98	1.4729544281711613	1		30959.664804469277	31029.0	20159.0	41534.0	2.216712E7	3364.759871013786	-0.9811318738264522	-956.9093162746958	-0.015328864118671582	-1.3421895181198594E-4	1.6660184027102474	1.3205466861798194	2.348337895138667	1.2616126488718362	6.815982919915715	10.275159652769503	0.8112621242932843	0.9540918163672656
ID75729	75729	1	1.0	29.831669754923105	44.71044535474701	0.0	158.0	158	1.4923429549905451	1		30859.54002713704	30939.0	21389.0	42341.0	2.2743481E7	3304.928244277369	-0.9809617516471165	-962.2379825993837	-0.00645867380806217	-0.0049573839582490176	1.654706317655259	1.3564821689745497	-0.845160985881609	1.2198511381142265	6.996601714167314	10.424796101741306	0.8090248794381246	0.9527508090614886
ID70096	70096	1	1.0	29.92545977012133	45.37263587364874	0.0	83.0	83	1.4852292606300534	1		31042.80303030302	31146.0	20303.0	41649.0	2.2537075E7	3370.4105275037414	-0.9810817932265389	-955.285906475186	0.003713159630588351	-0.016812202082483293	1.691992219891978	1.3137484178313943	2.2696695366698574	1.287911899208945	6.930057947864098	10.69802598953741	0.7609207597985054	0.9382239382239383
ID67543	67543	1	1.0	29.713277773119497	45.77583582507932	0.0	48.0	48	1.491835958898118	1		30813.50340136055	30854.0	22053.0	42395.0	2.2647925E7	3359.8005677768524	-0.9810545708584518	-949.830900065113	0.009710725217011903	-0.005416279546572418	1.6898987032565038	1.3399695279425246	-0.834015748736987	1.2611471141819792	6.991848588002796	10.30516911514366	0.8273544980857459	0.9447655748233781
ID82390	82390	1	1.0	27.24335679801812	42.420788361651574	0.0	239.0	239	1.448614957879475	1		30950.771345875524	31015.0	20616.0	40129.0	2.1386983E7	3245.385583905435	-0.9810039396385611	-985.0139483443913	-0.02690920841052809	0.03091693262945315	1.6656528417810241	1.2938749578345332	-0.9725576552939189	1.2873367953335377	6.59258599018347	11.05761485557762	0.6775521832921652	0.9308724832214764
ID85462	85462	1	1.0	26.919333787232944	42.51318770044759	0.0	276.0	276	1.4281034911037882	1		30867.61742983752	30968.0	20654.0	40543.0	2.0897377E7	3292.808575286868	-0.9807947713589057	-957.470232289346	0.0014378914334489449	-0.0014949664652395027	1.5501245432235344	1.34287091965076	1.8000834135023416	1.1543362214044182	6.407214069767351	10.298335616154901	0.7591804505356359	0.9354614850798058
ID64475	64475	1	1.0	30.200835599120566	41.75891512923159	0.0	6.0	6	1.482680384098162	1		30772.851648351658	30818.0	22340.0	41569.0	2.2402636E7	3116.7852464232924	-0.9810530522137174	-1022.4547441399059	-0.0016400099608178135	0.0038638096797766882	1.5955042989360806	1.3861380066515687	-0.9809813751276621	1.1510428913137363	6.906292317041515	10.314318586801614	0.8157812835378678	0.9603436880370129
ID66522	66522	1	1.0	30.177618115202392	45.21646372896808	0.0	34.0	34	1.4826803840981622	1		30798.162758620692	30844.0	20970.0	42610.0	2.2328668E7	3285.980245699979	-0.9811710178342923	-976.8046637073717	-0.013225195303430472	0.0082332066394672	1.667310301795754	1.3362412243526876	-0.8694220702778778	1.2477614605876612	6.906292317041518	10.241379970774222	0.8274425719608793	0.9565503620803156
ID67037	67037	1	1.0	29.755890323297052	46.22502555875907	0.0	41.0	41	1.4785930423892568	1		30753.013888888876	30757.0	21873.0	42487.0	2.214217E7	3424.091620676752	-0.9810260682504625	-928.7429218075256	0.003031474291437997	0.016707128005850978	1.6842452736435625	1.3506656280255427	2.358611585957172	1.2469742612060544	6.868267307725388	10.307383333335455	0.8123818231134475	0.9450621321124915
ID64990	64990	1	1.0	30.743780647832857	42.76020440723471	0.0	13.0	13	1.2440921551711723	1		31193.823874755395	30769.0	24023.0	47053.0	1.5940044E7	4448.52355241265	-0.9808211512289065	-717.2160590815123	0.026173598624560066	-0.029243840747982173	1.3064202712267892	1.209178095104275	2.1952570394134194	1.0804200609622592	4.862448066299706	11.74651505720611	0.4428399167241884	0.8405916187345926
ID78815	78815	1	1.0	27.290207729015425	42.59898679732325	0.0	197.0	197	1.4683249109216374	1		30943.38983050848	30965.0	20970.0	40280.0	2.190792E7	3177.5101236893324	-0.9811239052858033	-1012.3312679078542	-0.010196206176698402	0.0050938273252995134	1.6217831953264488	1.3366831868961626	-1.02250343141584	1.2132891407815947	6.773204784435071	10.881232603863085	0.718865898733072	0.9393539881344755
ID77278	77278	1	1.0	27.46411715745729	43.529855332406306	0.0	178.0	178	1.4811489527539554	1		31025.991701244817	31038.0	18355.0	41508.0	2.2431792E7	3411.5079500135785	-0.9810651026734291	-942.4192602332532	-0.011325402801160555	-0.0015256276609932743	1.6253157907891094	1.375393018998059	-0.9191493148830462	1.18171007729348	6.892032938547965	10.51935509475882	0.7826705223017503	0.9464751958224544
ID81377	81377	1	1.0	27.387743914185496	42.55268949011943	0.0	227.0	227	1.4433833952584156	1		30966.31693198265	31014.0	20850.0	40421.0	2.1397725E7	3267.0019934942634	-0.9810130155136733	-979.4650062519784	0.041988758161476104	-0.017111714063966152	1.6117730392842629	1.344837903359785	2.164699702292519	1.1984887065255958	6.5450547285383145	10.081846805289258	0.8091759351755831	0.9392905866302872
ID84961	84961	1	1.0	27.021678346023453	42.437008426653684	0.0	270.0	270	1.4522658384508202	1		30912.24281609194	31018.0	20851.0	40592.0	2.1514921E7	3230.0849457534173	-0.9810541450803244	-991.1179413405691	0.03308388955043081	0.0030136334206564788	1.618252270780098	1.3386505578779264	2.1697309311746156	1.2088683347993412	6.625857873335084	11.649682534662082	0.6135130411919688	0.9117069980379334
ID86497	86497	1	1.0	26.120084368540855	43.94925777612747	0.0	288.0	288	1.4877737703945164	1		30904.742857142865	30872.0	20850.0	42241.0	2.2714986E7	3196.3349704077896	-0.981138097297471	-1005.8830339209059	-0.009274448657838122	0.0021537230091780565	1.6581188481847526	1.33054787554808	-0.7458587560592665	1.2461925486910717	6.953823578686674	10.782077131236289	0.7516725032085213	0.9463130659767145
ID78307	78307	1	1.0	27.246509135787488	42.82066179396231	0.0	191.0	191	1.4892983895174425	1		30966.14673913047	30956.0	21572.0	40726.0	2.2791084E7	3126.8507009976497	-0.9810271032064637	-1024.1354032107015	0.012703451658060265	-0.01015861105712316	1.665519066631569	1.3751569009077613	-1.0015157405264818	1.211148390072533	6.96808295718022	9.969879994172668	0.880933883896414	0.9727936297279366
ID73186	73186	1	1.0	29.35384055236694	45.34736425070391	0.0	125.0	125	1.50395669399891	1		30897.335113484693	30913.0	21740.0	44044.0	2.3142104E7	3462.5050120403334	-0.9810456538308402	-923.7214280927076	-0.007012345141408206	0.018148815193508503	1.6817022192413664	1.3767695384687269	-0.9641686839836912	1.2214841861709058	7.105923615951182	10.15858130520495	0.8652951651281527	0.9614147909967854
ID85986	85986	1	1.0	26.74211511801435	43.51346421197823	0.0	282.0	282	1.516479447152264	1		30922.62500000004	30928.0	18434.0	41000.0	2.3501195E7	3310.821844507372	-0.9810501502692063	-967.0656904271349	-0.01174411322148719	0.01015484796618524	1.6805596687998186	1.3744582218958614	2.164548916002368	1.2227069852161352	7.224751770064076	10.391225750104864	0.8408126443479748	0.972488803582853
ID87010	87010	1	1.0	25.543927190564126	43.97486801490699	0.0	294.0	294	1.488790356622048	1		30922.156378600856	30915.0	21661.0	42752.0	2.2542252E7	3258.2395106911067	-0.9810985669016641	-985.2232904265502	-0.006996730811646079	0.012178328527089322	1.673469072947313	1.3395660144221522	-0.8208483175969421	1.2492621154390784	6.963329831015709	10.304217608133325	0.8241320187489755	0.965721819380356
ID77800	77800	1	1.0	27.042205940608333	42.94461971437968	0.0	185.0	185	1.479104577793728	1		31037.18975069252	31046.0	21836.0	41681.0	2.2408851E7	3171.000967069257	-0.9810995331478546	-1016.1470249405927	0.00218692480014241	0.010193717886205721	1.6519858365782867	1.349834695467443	-0.9542667909628487	1.223843069173896	6.8730204338899	10.485982751545826	0.7854873967270091	0.9488188976377947
ID69098	69098	1	1.0	29.639326084679052	45.61604369459524	0.0	69.0	69	1.4877737703945169	1		30884.340629274953	30982.0	22023.0	42705.0	2.2576453E7	3413.0144034356667	-0.9811414939053251	-941.5742324635487	0.007556676117652728	-0.0060708435104741346	1.6766796064400828	1.3434709615747604	-0.865494573517288	1.2480207272025807	6.953823578686679	10.681497671519873	0.7658949958607879	0.9444803098773407
ID84461	84461	1	1.0	26.951052214547143	42.514974410982475	0.0	264.0	264	1.444954852877087	1		30943.541244573076	31007.0	20939.0	40782.0	2.1381987E7	3226.327725245487	-0.9810086024388409	-990.8488727772605	0.009752996696421136	-0.008554218675560889	1.6277669010532878	1.3059786426605235	2.2058094962682047	1.2463962639827104	6.55931410703186	10.835770168818083	0.7020187678661213	0.9387755102040813
ID76271	76271	1	1.0	29.19068373569165	44.82736389996881	0.0	165.0	165	1.4755201058309075	1		30857.24444444446	30889.0	21139.0	44218.0	2.2217216E7	3524.0652047633694	-0.9810359247926295	-905.9337584325509	0.002807344623985858	0.010394916407495377	1.7140582391385615	1.3289658934952784	-1.0129152292792027	1.2897684188346337	6.839748550738292	10.068929365277448	0.847780477698893	0.9580559254327565
ID68078	68078	1	1.0	29.810762580389735	45.66969309453727	0.0	55.0	55	1.4842102352883855	1		30904.304945054955	30981.0	21825.0	42653.0	2.2498334E7	3378.8123574372344	-0.9810244331098976	-945.7361001930825	0.006737764572191252	5.777672983586867E-4	1.6799453206770374	1.323081988227315	-0.8127939608088943	1.2697212535769256	6.92055169553506	10.251325882585574	0.827542871159164	0.9472999349381912
ID81902	81902	1	1.0	27.32489696432121	42.45457080352202	0.0	233.0	233	1.4605764404187722	1		30922.63262411346	30949.0	20811.0	40323.0	2.1800456E7	3196.0533305675435	-0.9810932974953233	-1004.1230974511486	0.015277011595362962	0.007454074446375258	1.573903983144491	1.367938609748374	2.1491735774923324	1.1505662402744838	6.701907891967336	10.334475921544048	0.7885539351578816	0.9475806451612903
ID79865	79865	1	1.0	27.28943784480199	42.48706332274764	0.0	209.0	209	1.4318066736266943	1		31071.80769230769	31108.0	20712.0	40688.0	2.1004542E7	3273.7832442558506	-0.9811071490605162	-985.7471647860939	0.007744169515410246	-0.017998892957459732	1.589259898835725	1.2917874978441144	-0.8929502404308012	1.2302796717634032	6.4404859529189675	11.457875670419396	0.616481843777452	0.9242837653478861
ID80377	80377	1	1.0	27.365318449204885	42.44921399504323	0.0	215.0	215	1.4780813299522715	1		31049.826869806122	31108.0	20712.0	40735.0	2.2417975E7	3182.0418464508152	-0.981120158500042	-1014.1615636971466	0.004221899744753605	0.002262819380886801	1.628727356372231	1.350712390219756	-0.9473231459615579	1.205828397048496	6.863514181560875	11.137283532807345	0.6953410151076932	0.9462647444298822
ID74234	74234	1	1.0	29.485209114655255	45.36481703816795	0.0	139.0	139	1.4923429549905456	1		30847.390476190474	30881.0	21826.0	44135.0	2.2672832E7	3474.3247490357076	-0.9810626060970976	-919.929458863506	-0.0038569976522533083	-3.7280810206237805E-4	1.6804277917549553	1.3368433706893943	-0.852617402807871	1.2570117252317887	6.996601714167317	10.717075182802406	0.7654987067996093	0.9496774193548384
ID83967	83967	1	1.0	27.13839287726778	42.48480956059651	0.0	258.0	258	1.4008277059767817	1		30988.321538461554	31140.0	20106.0	40020.0	2.0142409E7	3355.909652537068	-0.9810548704909099	-956.3426153961902	0.026493855572272657	0.003727534439799205	1.49871678761734	1.3350387872141212	2.1609472926783435	1.1226016816670714	6.164804635377047	12.194561821811769	0.5209508881110376	0.8901853122855182
ID79358	79358	1	1.0	27.25726748995886	42.504368414332404	0.0	203.0	203	1.4439074044952314	1		30987.074235807897	31099.0	20690.0	40238.0	2.128812E7	3222.8457566953066	-0.981040147759459	-994.9995389807837	0.019185255998165302	-0.015556745602871645	1.6364134566784265	1.2901632911388627	-1.0312049935263046	1.2683770092651754	6.549807854702829	10.587953504602918	0.7341999874410203	0.9412568306010931
ID79873	79873	3	1.0	58.34980687160779	56.33751631872338	0.0	209.0	209	1.735602890482863	1		31890.898492462315	31875.0	21011.0	42305.0	3.1731444E7	3516.812632956107	-0.9810895739235944	-940.9246937605214	0.0018398987482712943	0.005553832253798816	1.8059726387651303	1.675133737604706	-0.9451870637681944	1.0781065405246464	9.463474193551033	12.537292967982232	0.756576621452506	0.9530876017233123
ID79365	79365	3	1.0	58.545727223935074	56.27610975840676	0.0	203.0	203	1.704375760509674	1		31840.480208333338	31892.0	21233.0	42741.0	3.0566861E7	3565.757967504184	-0.9810933854993236	-926.7323467320464	-0.003378490529011143	0.004404397244769132	1.8308730967013198	1.5977609037195988	-1.0395953688655695	1.1458992972221527	9.126002235870411	11.94777441437271	0.8033714737141104	0.9519087754090234
ID73732	73732	3	1.0	58.554506920911315	56.20503838713392	0.0	132.0	132	1.7325491693205592	1		31779.668674698787	31825.0	20813.0	42636.0	3.165255E7	3544.886522152342	-0.9811426843185893	-932.8876033937674	-0.004755417122069323	0.005950084003168275	1.8616816590498262	1.6147240577619841	-0.9352158442292956	1.1529410552228512	9.430202310399423	12.687736981960052	0.7361435984313014	0.9434141702329999
ID83975	83975	3	1.0	58.27409168214401	56.46297501837369	0.0	258.0	258	1.7079228522976335	1		31800.788381742736	31827.0	21075.0	42173.0	3.065596E7	3525.416818676911	-0.981058891984677	-934.4307208863924	-0.008536043728421554	0.009466671980790042	1.8062796959008383	1.6136809342957588	-1.0749399633177872	1.1193536823245256	9.164027245186539	13.3606003378843	0.6451256206091288	0.9418661455788959
ID65542	65542	3	1.0	57.734069738027685	56.712722236123994	0.0	21.0	21	1.6896652983399625	1		31727.955461293783	31739.0	20898.0	43446.0	2.9919462E7	3625.2654062192646	-0.9811503701446516	-911.0978495019829	0.002084578218517423	0.005346548881217179	1.7762963626556005	1.6116531435440886	-1.2048574281515538	1.1021579734889202	8.969149072441402	11.86650335461718	0.8004156539009755	0.9559270516717329
ID68618	68618	3	1.0	57.9117706147308	56.940539346509276	0.0	62.0	62	1.7057067843443268	1		31790.287799791422	31798.0	20806.0	43317.0	3.0486886E7	3618.4560616239623	-0.9812016639250974	-917.149256388439	-0.004686245782153118	-0.0016447062386809883	1.8280462966121565	1.61619914443833	-0.782905086008669	1.1310773817093245	9.140261614363963	12.418279059588826	0.7448102770529833	0.9421852033317001
ID72714	72714	3	1.0	58.46269608507296	56.66752505771114	0.0	119.0	119	1.709693638519563	1		31816.28778467906	31841.0	19866.0	43864.0	3.0734534E7	3619.889436091852	-0.9811128030459711	-913.1363469589081	-0.0068589255830357595	-0.007479746694388764	1.8175176944205322	1.6104982280026146	2.0022006600950477	1.1285437405756535	9.183039749844605	11.74638870644274	0.8363490959176608	0.9689067201604812
ID75274	75274	3	1.0	58.565858886825005	56.30883733374417	0.0	152.0	152	1.7074798687984696	1		31745.30529595013	31784.0	21247.0	42440.0	3.0570729E7	3572.4545299046094	-0.9810933443839516	-922.2282251088974	0.009024366841047196	-0.013807395939644735	1.825500675933248	1.6066878319174884	-0.9427191106715953	1.1361887727466131	9.15927411902202	12.54415443729989	0.7314558816617984	0.9363459669582113
ID71694	71694	3	1.0	58.73079925525168	56.380041127562485	0.0	106.0	106	1.743430755815804	1		31877.133599202396	31860.0	20754.0	43888.0	3.1972765E7	3563.332694867138	-0.9811149781449431	-929.5126396072374	0.009921316140472267	0.0031560661518046595	1.864338991078277	1.640908327007036	-1.0265845754023952	1.1361627949556277	9.549030464512317	12.81751761371787	0.7304008956415665	0.9612440191387559
ID80910	80910	3	1.0	58.32807590150922	56.477465209693314	0.0	221.0	221	1.7299274036278796	1		31824.715438950556	31799.0	20533.0	42498.0	3.1538293E7	3518.6571407994247	-0.9810900643556331	-938.504588751898	-0.005188485693728098	0.010058601484715879	1.8445241368005907	1.6381107891899156	-1.1683460495162308	1.126006952016201	9.401683553412333	11.955449272938722	0.8265777130614784	0.9611273080660834
ID70677	70677	3	1.0	58.40468553295275	56.84670561237064	0.0	91.0	91	1.6730179436042618	1		31917.056866952793	31980.0	22012.0	41781.0	2.9746697E7	3432.793170218921	-0.9809855939779502	-959.3676324455932	-0.009366519864330613	0.004430214519384753	1.766140502005097	1.5867736180749683	-0.8367916484647357	1.1130387358895795	8.7932834043543	13.708325845974711	0.5880199983109785	0.9301156359979891
ID83476	83476	3	1.0	58.462803644105385	56.377234293145996	0.0	252.0	252	1.7351669736379918	1		31747.29989969904	31729.0	21048.0	42504.0	3.1652058E7	3487.6652653807487	-0.9811092778390662	-945.5202101051661	-0.003588853829991828	0.004573363679568808	1.8761850966594205	1.6170170948495106	1.9753859781663201	1.1602753629726033	9.458721067386524	11.372136199834014	0.919090289589079	0.9798129000492359
ID74774	74774	3	1.0	58.640520899819926	56.30420461983263	0.0	146.0	146	1.7096936385195618	1		31769.26086956519	31798.0	21393.0	42699.0	3.0689106E7	3561.2010319424053	-0.9811181862698612	-927.082179190109	-0.0020023599728756355	0.015761247871557083	1.8295921452965267	1.5817478971706633	-1.0658890588755703	1.1566901075507623	9.183039749844593	12.953077417362964	0.6877813667656671	0.9578582052553293
ID82969	82969	3	1.0	58.36039530363305	56.32044300604595	0.0	246.0	246	1.7083657209300727	1		31725.61099585062	31716.0	21092.0	42133.0	3.0583489E7	3526.7584272645995	-0.9810952071785294	-933.6917244372784	-0.0025510717802847333	0.003477187774416874	1.8369890354721665	1.5849700461984653	-1.0720804330632832	1.1590055218255804	9.16878037135105	12.458671624615803	0.7422974273695169	0.9488440727988199
ID70168	70168	3	1.0	58.17680531635594	56.85429878005037	0.0	84.0	84	1.722477396658413	1		31972.040774719677	31973.0	21396.0	42815.0	3.1364572E7	3479.5965280957125	-0.9810858584962114	-953.2171488931061	-0.039888478526494804	0.010381903612410374	1.854745727572618	1.6475070785045867	2.4399363892297665	1.1257892313616875	9.320880408615562	12.25915733625146	0.7793733691152885	0.9496368038740924
ID71195	71195	3	1.0	58.6276975372227	56.63741049138198	0.0	99.0	99	1.7264255227014988	1		31879.889227642274	31881.0	20032.0	44650.0	3.1369811E7	3634.708485293966	-0.9810107598440204	-906.2403567005863	0.010646390989040862	-0.0030392154248245116	1.8831916029506757	1.6063438415322167	-1.1356225030645408	1.172346514028022	9.363658544096209	12.409206085746826	0.7641303297753952	0.9507722007722006
ID66080	66080	3	1.0	57.88377662201361	56.648810324897106	0.0	28.0	28	1.7043757605096748	1		31744.75104166668	31776.0	21212.0	43035.0	3.0474961E7	3512.5037256685164	-0.9810454316081466	-935.5356629743218	-0.023465116996786415	-0.001550730715189306	1.7985253375294958	1.638984529128211	1.9478758823435358	1.0973412534199734	9.12600223587042	11.994095772961323	0.797178193325811	0.9533267130089377
ID69667	69667	3	1.0	58.071590272216525	56.850793952679695	0.0	77.0	77	1.6981505216955037	1		31895.32494758905	31902.0	21288.0	43491.0	3.042814E7	3523.3464616528727	-0.9810849278990984	-939.0749994279439	-0.019197496908440855	-0.0013283761288198333	1.83487204858476	1.6036087839946025	-0.680390521234559	1.1442142665333117	9.059458469567192	12.376890212374434	0.7431714636743008	0.9553884711779442
ID76835	76835	3	1.0	58.581428861379216	56.281311041315945	0.0	172.0	172	1.6923494387108515	1		31741.05279831047	31801.0	21310.0	42190.0	3.0058777E7	3582.483326659441	-0.9810327419187413	-916.5287528718086	0.004537735972371351	-0.008119004910743561	1.8140248297771582	1.573900755479412	-0.9618706577809986	1.1525662107104104	8.99766782942848	12.53573797934749	0.719515258280397	0.9413227250124314
ID72229	72229	3	1.0	58.732451361829696	56.537753247471834	0.0	113.0	113	1.6968135705460925	1		31866.405263157914	31906.0	21015.0	43331.0	3.0273085E7	3611.7981701779563	-0.9810997379549323	-915.9777644414002	-0.0011376018304372487	0.005906849915433804	1.83964349422728	1.6000230538580473	-1.0577968060285474	1.1497606173807615	9.045199091073647	12.118610000812794	0.7739668787843154	0.9505494505494503
ID75812	75812	3	1.0	58.50027022111383	56.243632868957874	0.0	159.0	159	1.7021550745366025	1		31752.563086548525	31764.0	21308.0	42519.0	3.0450708E7	3556.79086990027	-0.9810927168917984	-926.4700347148349	0.01694844080964339	0.014094859948453543	1.8262982054212429	1.5969910434189103	-0.9168948374001421	1.1435870056674968	9.102236605047825	13.02460054309888	0.6742627371367758	0.9193470955352849
ID66601	66601	3	1.0	57.94135774194066	56.770555129381556	0.0	35.0	35	1.6788858243643638	1		31696.96989247318	31759.0	21431.0	43582.0	2.9478182E7	3617.0282450168565	-0.9810938609501748	-909.5017799733117	-0.013397982459647613	0.009927316145382191	1.7825443867411188	1.6019660681622951	2.3598618022136297	1.1127229360019937	8.855074044493012	11.944461377513719	0.7799538749618397	0.9524539877300613
ID64553	64553	3	1.0	57.28282561801528	57.5078758082737	0.0	7.0	7	1.6703027382277646	1		31704.822125813465	31723.0	19961.0	43598.0	2.9231846E7	3663.9192066864057	-0.9810986373263598	-898.3156905850723	-0.011943839447976234	-0.004438558882943609	1.7840811524622364	1.5898882081834724	-1.1319958759202553	1.1221425149763449	8.764764647367208	11.400626702594362	0.8474082187660759	0.9614181438998961
ID67627	67627	3	1.0	57.83986701634296	56.79424022866782	0.0	49.0	49	1.687873500064651	1		31736.69925611048	31756.0	20983.0	43514.0	2.9864234E7	3613.1862478406183	-0.9811015603018218	-911.9886231529941	-0.01174257551730816	0.01979754347029449	1.7781757910281257	1.6032717297565084	-0.9319401152639244	1.1090919636549572	8.950136567783332	12.468106513392309	0.7234999720733435	0.9438596491228074
ID65067	65067	3	1.0	57.151442715337666	57.12473699778047	0.0	14.0	14	1.6271731114965642	1		31697.33940774488	31718.0	19895.0	43236.0	2.7830264E7	3807.0109283402717	-0.9810482021452862	-862.0026742463556	0.013976315625525223	-0.002449989185708602	1.7546341596645996	1.532101522996106	-1.3731953076329697	1.1452466650077595	8.317970787902718	11.600878613282225	0.7766860229355753	0.9444144630329196
ID67114	67114	3	1.0	57.905243329497516	56.754598667632884	0.0	42.0	42	1.6905604853157905	1		31692.450317124705	31744.0	20783.0	42967.0	2.9981058E7	3573.066748549834	-0.9810933608708443	-920.5358071196837	-0.03665043288251187	0.008543954128564278	1.801638366545655	1.616403786765606	2.305418457405768	1.1145967247148685	8.978655324770429	12.335836640105583	0.7414535434839262	0.9370039682539679
ID82474	82474	3	1.0	58.427418152123494	56.33828046164888	0.0	240.0	240	1.6999314875983933	1		31758.00104384132	31761.0	21280.0	42277.0	3.0424165E7	3514.73187476855	-0.9811336180617792	-939.7892847021903	-0.011171069273261478	0.0025407275712155193	1.7990468878808135	1.5870451314776624	-1.0318894901157298	1.133582689110902	9.07847097422525	12.298750510783774	0.754224420782613	0.9497762307309788
ID85551	85551	3	1.0	58.18265213274531	56.596889317651566	0.0	277.0	277	1.678435177241935	1		31667.050483351246	31684.0	21198.0	41257.0	2.9482024E7	3528.6387254064334	-0.9811012192762432	-931.7736901671042	-0.004719172482615299	0.010867333653663186	1.8129370093988055	1.56597383983587	-1.0997572760948056	1.1577058079008649	8.850320918328498	11.898875316856284	0.7855196531818892	0.9602888086642603
ID77358	77358	3	1.0	58.46537533454601	56.28185286185757	0.0	179.0	179	1.7215988057332794	1		31820.691914022493	31814.0	21248.0	42524.0	3.1088816E7	3529.7704428717484	-0.9810749439444073	-934.6696956372406	-5.610435925890579E-4	8.563303625071225E-4	1.821292824410473	1.6332045094141674	-1.0829976449016292	1.115165194506947	9.311374156286524	12.435622773407436	0.7566387219454002	0.9537487828627064
ID69170	69170	3	1.0	57.89800366784813	56.94752409935945	0.0	70.0	70	1.6945829746421859	1		31820.889123548062	31844.0	20992.0	43054.0	3.0134382E7	3603.756695836797	-0.9810839332485662	-915.9297581944622	0.0010702598233758719	0.013119901999682994	1.7742998139995039	1.6213343023161175	-0.8218206183917045	1.0943454483537856	9.02143346025107	12.35783340490937	0.742336374988567	0.9585858585858587
ID64052	64052	3	1.0	57.2900478589518	57.5891105629681	0.0	0.0	0	1.6806872045224193	1		31731.974358974367	31752.0	19740.0	43243.0	2.9701128E7	3656.993698166944	-0.9810786011948042	-899.8154424887962	-0.0037496429394385813	0.015233547754467624	1.779065008618811	1.5735848642425356	-1.2048633032801295	1.1305809105346127	8.87408654915107	12.32750204002015	0.7338095474256654	0.9438827098078869
ID73273	73273	3	1.0	58.444288052467485	56.47749783230412	0.0	126.0	126	1.7070367703431568	1		31846.210799584635	31850.0	20560.0	43360.0	3.0667901E7	3618.8517088220924	-0.9810657879187028	-911.9433646619826	-0.013679856315743952	0.020112437953263698	1.7925662735194112	1.6404209389430315	-1.0857306365571324	1.0927477399029124	9.154520992857508	12.172345291766224	0.7764204435125825	0.9487684729064035
ID68152	68152	3	1.0	57.88514771593123	56.86882858101545	0.0	56.0	56	1.7043757605096745	1		31796.53541666668	31794.0	21020.0	43692.0	3.0524674E7	3609.214070583088	-0.9811576684152502	-917.4899495775263	0.004474300846624226	0.0013307158506074975	1.8211018058180355	1.6160603670528138	2.4221443819363637	1.1268773388330493	9.126002235870416	12.029667219599448	0.7924706888078944	0.9453471196454943
ID86589	86589	3	1.0	57.48069125903405	57.00293944089931	0.0	289.0	289	1.6716608921897116	1		31712.65800865802	31725.0	20026.0	43314.0	2.9302496E7	3767.4864998389635	-0.9810793777126914	-872.9304961101636	-0.0290115691386282	0.014022625647817649	1.787393460011594	1.5945673177446194	2.0318656419376966	1.1209269374338557	8.77902402586076	12.217612586936824	0.7390663038436417	0.950102880658437
ID87100	87100	3	1.0	56.53670979343373	58.54113508156513	0.0	295.0	295	1.6322790730479566	1		31629.135381114935	31602.0	19910.0	46112.0	2.780201E7	3605.2117600393813	-0.9810858401926529	-910.136413485387	-8.134305017966262E-4	0.014237350352990535	1.746321312263325	1.5070069785345153	-1.0198868575954403	1.1588010786529537	8.370255175712392	12.471568494655921	0.6762486477111246	0.9229559748427674
ID81472	81472	3	1.0	58.37118085342109	56.40898071478114	0.0	228.0	228	1.724671915826707	1		31770.413441955236	31769.0	20601.0	42414.0	3.1198546E7	3529.032259302731	-0.9810334721696734	-931.3077707940386	0.0032015954766574433	0.017648488299195367	1.8104322950297924	1.6394498139164955	-1.109358697547726	1.1042925984448622	9.344646039438137	13.596992445851203	0.6351656556718526	0.9525193798449608
ID86080	86080	3	1.0	57.76308165135028	56.81004146029311	0.0	283.0	283	1.6883216279100792	1		31687.263829787233	31694.0	20193.0	42228.0	2.9786028E7	3638.317679406724	-0.9810520991957932	-901.8723818118052	-8.685270388875033E-4	0.006755541109610443	1.8076235764290662	1.5899509236761369	-1.1056701961392545	1.136905265132113	8.954889693947848	11.74015969121093	0.8164359055594387	0.951515151515151
ID76355	76355	3	1.0	58.58999080744888	56.26609581350001	0.0	166.0	166	1.6994864210931615	1		31732.118997912297	31758.0	20940.0	42629.0	3.039937E7	3561.1889269001913	-0.9810605124556898	-923.1273696515844	-0.0029211436123817935	0.005396118333820433	1.7895697819113536	1.6281377150471685	-1.0488459270188566	1.0991513588637116	9.073717848060735	12.409661659816559	0.740415075286412	0.9525948103792415
ID74306	74306	3	1.0	58.68268757480799	56.258497745324505	0.0	140.0	140	1.7255489420292458	1		31776.2990844354	31800.0	21238.0	43091.0	3.1236102E7	3546.55710592251	-0.9811107003792265	-930.7402810051958	0.009956224294708374	0.005811914956422575	1.8432946888115225	1.6007695199832883	-0.8475630126179969	1.1515053640144062	9.35415229176716	12.969283607615989	0.698847354614618	0.9614069369809471
ID84546	84546	3	1.0	58.16587971771805	56.434615840880426	0.0	265.0	265	1.7048195505863295	1		31746.131386861296	31741.0	21010.0	41826.0	3.044454E7	3516.3628526249527	-0.9811432541614584	-939.4913725671247	-0.044557015479059714	0.013217981034396215	1.8705154373706594	1.6245337943333444	-0.9292687156084499	1.151416759623802	9.130755362034927	12.04778155508895	0.790500960618523	0.9416666666666671
ID85061	85061	3	1.0	58.30368095418402	56.4536988060736	0.0	271.0	271	1.711462592576314	1		31700.707772020723	31685.0	20668.0	42020.0	3.0591183E7	3506.932019354402	-0.9811059477735534	-938.7769205347062	0.008441696841225463	0.010703646923156548	1.844924678554397	1.599987686994099	-1.0740803295277161	1.1530867978243393	9.202052254502666	12.20904642253876	0.7757665848912342	0.9565217391304344
ID78918	78918	3	1.0	58.566034376412176	56.29854446133905	0.0	198.0	198	1.7088084747850971	1		31796.41036269428	31813.0	21252.0	42506.0	3.0683536E7	3573.151803765908	-0.9811337158272162	-925.5469415213656	3.779287474631999E-4	0.007837732552733661	1.8129897282666185	1.5953266282561567	-1.0573289657175622	1.1364379533038875	9.173533497515562	13.66641914137759	0.6172158112083652	0.9387159533073924
ID65609	65609	3	1.0	57.82414129673751	56.61724099207054	0.0	22.0	22	1.7012659885137957	1		31717.335423197474	31766.0	21191.0	43440.0	3.035349E7	3512.063336566044	-0.9810532604706759	-935.2386624667241	-0.018250086777270767	0.003716273513679289	1.8146256408455168	1.6205316203986369	-1.1385334619382097	1.1197718193237935	9.092730352718807	11.83677752730276	0.8155248630132035	0.9531639262580968
ID77896	77896	3	1.0	58.51819843279132	56.25793558746724	0.0	186.0	186	1.7434307558158046	1		31824.809760956217	31851.0	21492.0	42657.0	3.1952109E7	3483.906555864317	-0.9810624642729814	-946.4605324878119	0.007362835477616235	0.024887549457432965	1.8477707185398722	1.6358219113956731	-0.9565453941224028	1.129567164779793	9.549030464512324	12.292307874597547	0.7941495326969812	0.971000483325278
ID73805	73805	3	1.0	58.576953077725776	56.19230386006863	0.0	133.0	133	1.7399560523004343	1		31849.07363184075	31882.0	21099.0	43071.0	3.2008319E7	3546.073737915263	-0.9811271427729426	-933.8275328542577	-0.012156390114595399	0.004522894348587208	1.8687386014734466	1.6239395148169329	-1.0589013957289704	1.1507439682469394	9.511005455196191	13.060846294486602	0.7006379509634291	0.9420903954802252
ID78413	78413	3	1.0	58.535108521902586	56.28742243575026	0.0	192.0	192	1.7061502282058008	1		31793.437759336026	31882.0	21354.0	42326.0	3.0648874E7	3565.229954799225	-0.9810624304900661	-923.958241533605	3.520220073476129E-4	8.043720943071352E-4	1.8302614915882542	1.577671525505334	-1.0390112221482979	1.1601030138399784	9.14501474052847	12.382951142314404	0.7494556794464151	0.9548387096774188
ID75343	75343	3	1.0	58.574284628323426	56.21100396261449	0.0	153.0	153	1.7251104846617233	1		31762.191489361747	31802.0	21447.0	42691.0	3.1349283E7	3528.5424026976657	-0.9811092146586184	-935.0018199145609	-0.007993871247442665	0.013225685644787459	1.8187152392073358	1.6356489526562357	-1.1703484705684095	1.111922724160222	9.349399165602646	12.526867705989535	0.7487012947984621	0.9613880742912992
ID70738	70738	3	1.0	58.44348542019722	56.872498814708074	0.0	92.0	92	1.6684901465508841	1		31927.85249457705	32009.0	21900.0	42438.0	2.943748E7	3484.340604839205	-0.981060665392689	-949.3147932048851	0.0038044561402903257	-0.0120541374079013	1.7800152852123003	1.5769366576912918	-0.802130776752211	1.1287804595894961	8.745752142709144	12.362610908493597	0.7190955936442872	0.9349593495934951
ID82002	82002	3	1.0	58.42901502243355	56.350137769318664	0.0	234.0	234	1.712788109175612	1		31730.89094650209	31711.0	20969.0	42155.0	3.0842426E7	3511.509415232288	-0.9810297235978833	-934.6024866779713	0.012259641100753442	5.600107471874174E-4	1.8630904328144324	1.6014235240774966	-1.1582458746914401	1.1633964437281947	9.216311632996208	11.706972174951318	0.8450411211556274	0.9618055555555546
ID71765	71765	3	1.0	58.740256179420975	56.351390287191364	0.0	107.0	107	1.725548942029246	1		31889.81440162275	31937.0	20783.0	44091.0	3.1443357E7	3596.8326242597955	-0.9811037249421023	-920.6625575744617	0.0014841328146089014	0.018769915656736743	1.8737898903945573	1.5953503622169987	-1.0535292793448952	1.1745318989307287	9.354152291767162	12.95142085423564	0.7007764011139206	0.9456991830850555
ID80469	80469	3	1.0	58.317798999705175	56.47165782549428	0.0	216.0	216	1.7321124839527355	1		31871.883955600395	31853.0	20730.0	42571.0	3.1585037E7	3509.276668059209	-0.981064993585927	-941.136127669574	-0.0061824994073760445	0.003578011238184225	1.8288527754442125	1.6445571458197372	-1.0536160351290262	1.1120639864007962	9.425449184234905	11.627891519791946	0.8760118428629198	0.9701565557729948
ID68692	68692	3	1.0	57.90326289177834	56.968078275373166	0.0	63.0	63	1.6941365030299993	1		31765.828059071737	31796.0	21056.0	43044.0	3.0114005E7	3609.9595403217327	-0.9811393886603246	-915.509357380475	-0.03198960697803476	0.01754671974369751	1.8054202027354642	1.6373574073986206	-0.8547289163405296	1.1026427062151667	9.016680334086553	12.865065710633235	0.6845931029780428	0.9331037875061486
ID72790	72790	3	1.0	58.419301089418504	56.74634978615586	0.0	120.0	120	1.7008212712173427	1		31813.456635318704	31850.0	19940.0	43744.0	3.0445478E7	3647.433551413565	-0.9810280144120683	-902.0323007610949	-0.009618595293582948	0.01106233394203246	1.8038366596715418	1.5984340579696363	-1.0068735621941494	1.1285023931251892	9.08797722655429	12.732291314643536	0.7044723639741975	0.9617706237424544
ID79450	79450	3	1.0	58.477297431926544	56.24303541326281	0.0	204.0	204	1.7119045454804072	1		31857.211122554105	31883.0	21377.0	42515.0	3.0933352E7	3538.785267693593	-0.9810530978871491	-932.2616964008893	0.004918450576039918	0.004911452838840993	1.8191079019580105	1.606497368360298	-1.0322696636221054	1.1323441530531217	9.206805380667173	14.088088693654507	0.5829276727069411	0.9312499999999992
ID71263	71263	3	1.0	58.70314453290628	56.49633666763575	0.0	100.0	100	1.7286150296342333	1		31881.655555555568	31882.0	20330.0	44466.0	3.1562839E7	3581.6242616178974	-0.9810607036111119	-922.1952430367523	0.00555472907479102	5.41834251637197E-4	1.866488289125353	1.6051381952488186	-1.0030920289346588	1.1628209300919548	9.38742417491878	13.755684764024833	0.6234360001001614	0.9369070208728647
ID79967	79967	3	1.0	58.25103421383672	56.30897478198005	0.0	210.0	210	1.7329857446504868	1		31896.426130653235	31900.0	20861.0	43002.0	3.1736944E7	3535.7360947489956	-0.9810307137572775	-933.0905535291878	-0.013105227115456955	0.021538090471489593	1.8224228759508865	1.6410439613686834	-0.8735142977254873	1.1105265421597403	9.434955436563932	13.69515568721028	0.6321436356340389	0.9385342789598112
ID70241	70241	3	1.0	58.202452895612204	56.89808655705041	0.0	85.0	85	1.701265988513795	1		31963.81922675023	31946.0	21242.0	42946.0	3.0589375E7	3530.6857263792826	-0.9810694848067673	-938.3544844231409	-0.029281054034963745	0.02089405974768748	1.8630567490491676	1.5940675220614775	-0.6347801119388107	1.1687439354136193	9.0927303527188	12.269113036632968	0.7590630319243054	0.9386653581943077
ID80992	80992	3	1.0	58.31253152726647	56.45118889678805	0.0	222.0	222	1.7167585183622558	1		31818.492323439066	31811.0	20842.0	42306.0	3.1086667E7	3502.960512574498	-0.9810197144820231	-938.9648722383549	-0.005949155053338562	0.008081226713511896	1.8402434995977748	1.6082347742210772	-1.1202109637144544	1.1442629702426794	9.259089768476851	12.374382689936901	0.7598556078045483	0.9511718749999997
ID84064	84064	3	1.0	58.31564896424839	56.47012894925382	0.0	259.0	259	1.6932432066309386	1		31787.541798941787	31786.0	21032.0	42319.0	3.0039227E7	3574.002688110001	-0.9810634070397599	-921.5678131275829	0.0064375142580819725	0.008029883260091642	1.8205838124899605	1.5857236381009316	-1.0478319718957294	1.1481091463518185	9.007174081757514	12.753984050813939	0.6958356596182204	0.9404466501240691
ID83558	83558	3	1.0	58.44758503733621	56.408870426453525	0.0	253.0	253	1.6927963816576936	1		31774.258947368395	31779.0	20927.0	42417.0	3.0185546E7	3540.0642511566257	-0.9810679518796857	-930.2416301940082	-0.008142382913383905	0.009641654051732994	1.838102236582338	1.571121777561186	-1.0196724643828197	1.1699298315599567	9.002420955593	11.924192995235757	0.7956300686337152	0.9465267366316841
ID83048	83048	3	1.0	58.34858863796002	56.31127137943667	0.0	247.0	247	1.695029328653519	1		31710.880675818407	31717.0	21221.0	41944.0	3.0030204E7	3558.6578891493095	-0.9811516845411655	-927.7173353313663	0.0021983061680259726	0.010346214396951584	1.8115827922303835	1.5837976623122583	-1.1048713172498634	1.1438221152477088	9.026186586415573	12.225325664196811	0.7589152801718453	0.9509263895843768
ID75883	75883	3	1.0	58.58508562317555	56.252073506106235	0.0	160.0	160	1.7149950268661394	1		31724.732032854172	31759.0	21163.0	42546.0	3.0899889E7	3530.9848305606074	-0.9811155057036396	-933.5699977833899	0.0101206180422534	0.0036761592223533233	1.8341972968276374	1.6070611082351394	-1.060962746996062	1.1413363732272366	9.240077263818787	13.369370206124254	0.6496262538565214	0.9404934687953552
ID64619	64619	3	1.0	57.26876249187514	57.43624608303785	0.0	8.0	8	1.6621305094544085	1		31749.822562979192	31747.0	20230.0	43282.0	2.8987588E7	3715.901295484021	-0.9810157448708248	-883.0586412603822	0.0012926989954166344	-0.005417965759047564	1.75313010767972	1.580304653250745	-1.2218952831402474	1.1093621119658585	8.679208376405922	12.064885866820514	0.7492789703437284	0.9446456285566478
ID69738	69738	3	1.0	58.08563211548945	56.818418526645615	0.0	78.0	78	1.7079228522976342	1		31872.269628099224	31900.0	21366.0	42551.0	3.0852357E7	3484.2566088723424	-0.9811028630439617	-949.8420374707687	0.009798974829220769	0.004802808788046104	1.7947104539135725	1.6405864133562458	-0.9992112945784206	1.0939444818648876	9.164027245186546	11.64058682658589	0.8498582341571944	0.9640000000000001
ID65134	65134	3	1.0	57.293740342549604	57.04022585902039	0.0	15.0	15	1.6497962662556784	1		31720.684035476726	31769.0	19902.0	43981.0	2.8612057E7	3787.8859502627183	-0.9810744086458241	-868.2166980105992	-0.011173969348444373	0.0059170912349780546	1.763733675986143	1.5439810589195782	-1.3224569072236647	1.1423285705462862	8.550873969963995	11.777607616578216	0.7746512161225476	0.9523557437797776
ID66160	66160	3	1.0	57.89498628048268	56.68232354088052	0.0	29.0	29	1.705263225167839	1		31716.681912681972	31732.0	21181.0	43384.0	3.0511448E7	3519.784890886323	-0.9810939667925096	-935.2157416392982	-0.00397573878582443	-0.010486050005665243	1.7852061697230628	1.6374237123237514	-1.052505094786483	1.0902530336448992	9.135508488199449	11.709090267363758	0.8373292864383514	0.9614807403701848
ID74864	74864	3	1.0	58.6048171051732	56.27094274324398	0.0	147.0	147	1.6927963816576923	1		31764.40147523716	31802.0	21455.0	42761.0	3.0144417E7	3569.0546432428723	-0.9810949242743395	-923.7407074763925	0.017318041162025986	-0.017334860319916948	1.8272851245520598	1.5773540625914224	2.138371225904417	1.1584495630296394	9.002420955592987	12.878781836837412	0.6820553313365719	0.9441674975074767
ID76912	76912	3	1.0	58.52054397858637	56.25895244387253	0.0	173.0	173	1.7202800779980336	1		31716.714723926365	31746.0	21194.0	42675.0	3.1018947E7	3534.382800194271	-0.9810932818405343	-931.3196325028024	0.00628988308236795	0.020749428754638286	1.8491370285468713	1.5937026500101459	-0.9757273940784509	1.160277313045253	9.297114777792977	12.572715520076684	0.739094343720141	0.9485935984481081
ID77424	77424	3	1.0	58.47366643721884	56.28717297380848	0.0	180.0	180	1.7325491693205595	1		31797.786720321947	31797.0	21696.0	42713.0	3.1607E7	3504.0657155017216	-0.981174134272743	-945.9012063194806	0.004603677047212599	-0.005537499168033142	1.8613018870242677	1.6201738740403615	-1.0637558497260353	1.1488284787499907	9.430202310399425	12.321224160116051	0.7805903111774423	0.9631067961165053
ID82547	82547	3	1.0	58.43150521987732	56.3600372658642	0.0	241.0	241	1.7110205255167434	1		31741.57704239914	31759.0	21027.0	41898.0	3.0694105E7	3500.333943845532	-0.9811051290746851	-941.7174829428138	0.0023648572071231725	0.01003226347847649	1.8389951682319523	1.5943117682010934	2.20042183027006	1.153472742854393	9.197299128338146	12.044819433864282	0.7966537190712111	0.9626865671641791
ID67700	67700	3	1.0	57.820882350721334	56.818010172195144	0.0	50.0	50	1.6811372479645537	1		31753.146211312687	31781.0	20895.0	43082.0	2.9752698E7	3622.79166878173	-0.9810096301899806	-905.5516935163479	-0.021747753220859686	0.013096184465573674	1.7856578768669706	1.5778466080423905	-0.9379622645839885	1.1317056219314046	8.878839675315598	13.34181916608247	0.6268100889402827	0.9386934673366835
ID67191	67191	3	1.0	57.852805270225474	56.7516216176894	0.0	43.0	43	1.6950293286535203	1		31720.54726890752	31779.0	20829.0	43004.0	3.0197961E7	3568.9543184679674	-0.9811166341458917	-923.5723224652271	-0.017939124017659038	-0.01890494348830677	1.7836722592995145	1.635967838813821	1.9423755064020807	1.0902856504763494	9.026186586415587	12.04435509000592	0.7818925393693555	0.9490254872563721
ID72310	72310	3	1.0	58.73366089672433	56.527969030729274	0.0	114.0	114	1.7390862916600849	1		31841.777222777237	31846.0	20810.0	43625.0	3.1873619E7	3542.8014369028165	-0.9810589596871386	-931.047338670022	0.0018253790020669148	-0.004467266780269151	1.8609147460289817	1.6446916238648481	-1.0924833227820934	1.1314672726647883	9.501499202867167	12.053543631511191	0.8218120628547118	0.962445835339432
ID66681	66681	3	1.0	57.956871506497684	56.7538721536216	0.0	36.0	36	1.690112951096085	1		31700.84004237293	31706.0	21259.0	43082.0	2.9925593E7	3592.1208324788763	-0.9810608761553098	-914.2940681795535	-0.012916160694249433	-0.008967249206831106	1.7716962699556429	1.6439516137298826	2.2634510433946864	1.0777058492226097	8.973902198605913	12.006296067788425	0.7822995833679575	0.9477911646586348
ID85629	85629	3	1.0	58.22135365196389	56.632140569846555	0.0	278.0	278	1.6680366908701219	1		31670.789130434776	31692.0	20972.0	41013.0	2.9137126E7	3563.0573982115793	-0.9810370841631926	-919.700385870757	-1.9461956153550718E-4	0.0056878805822620174	1.8019323708791302	1.5478277091757786	-1.148338243202313	1.1641685700527113	8.740999016544627	12.353528526517895	0.7197619607000927	0.9508790072388827
ID64127	64127	3	1.0	57.294615370116624	57.601183366186596	0.0	1.0	1	1.6648590429071881	1		31774.515350877195	31796.0	20392.0	43178.0	2.8978358E7	3688.1913820266473	-0.9810791940454675	-893.4287339888347	-0.013057424645921632	0.004774934284676535	1.7928803666909576	1.5473036151108248	-1.0857362580281456	1.158712711055447	8.707727133393021	12.279525094104544	0.7256906600685259	0.9516883116883125
ID69246	69246	3	1.0	57.895420266624015	56.937223449402396	0.0	71.0	71	1.6994864210931624	1		31831.507337526236	31827.0	21175.0	43847.0	3.0367258E7	3607.7291879297613	-0.9810932088355717	-915.6841829300726	-0.021773031386842074	0.007256252286193625	1.7851763728863426	1.6399645401130651	-0.8963046527088516	1.0885457149965365	9.073717848060745	12.535298533956045	0.7256476144496422	0.9385447394296959
ID73345	73345	3	1.0	58.52130571254909	56.355978416126604	0.0	127.0	127	1.720719766204063	1		31845.974437627807	31834.0	20938.0	43117.0	3.1145363E7	3562.7218868371915	-0.9810901034279075	-927.51802323471	0.0018810389060771081	8.260280753080552E-4	1.8503910630127514	1.6081505543221122	-1.013609521126596	1.150632979007834	9.301867903957493	12.779326320823564	0.715754540613502	0.9495390587093634
ID68227	68227	3	1.0	57.87386938901308	56.8967489484602	0.0	57.0	57	1.6820369736098908	1		31800.27331189711	31836.0	20836.0	43831.0	2.9669655E7	3663.426431087842	-0.9810806086531514	-900.2661168358078	-0.023369704835359953	0.017298967157378338	1.8020462159621156	1.6040387632938327	2.1815770555302074	1.1234430596064162	8.888345927644627	12.182657502221712	0.7525697247856685	0.9401709401709405
ID84615	84615	3	1.0	58.209765215587424	56.42356236918779	0.0	266.0	266	1.7303646404359807	1		31745.977777777778	31730.0	21033.0	41915.0	3.1428518E7	3465.5177888016447	-0.9810411561527451	-948.0384435839695	-0.0028880798891619645	0.016655249201657955	1.8178110921857904	1.6280122301357973	-0.9914342970849117	1.116583191782387	9.40643667957685	12.500702668490012	0.7564254796406102	0.9729596853490659
ID87179	87179	3	1.0	55.77188689837624	59.36666994743263	0.0	296.0	296	1.4328629678859128	1		31303.410635155124	31685.0	19720.0	39000.0	2.1192409E7	3368.3203836436032	-0.9813952079495286	-980.4543401442878	-0.01592097509727912	-0.0015558126164819577	1.562288475207946	1.3324958255137884	1.0661064661537119	1.172452810203404	6.449992205247996	10.772723315387607	0.6984222114893197	0.9275461380724538
ID70801	70801	3	1.0	58.48660136750819	56.906727985567755	0.0	93.0	93	1.6475020136281942	1		31894.403351955305	31933.0	21756.0	41751.0	2.8545491E7	3509.4055481421665	-0.9811495756643057	-946.0737857050326	-0.00455063850443472	-0.008122622503971052	1.7483933898436863	1.5677335639658085	-0.7780029466626945	1.115236306749007	8.52710833914141	12.084940909074026	0.733706864723623	0.9392670157068065
ID71825	71825	3	1.0	58.74445886449888	56.361385707018336	0.0	108.0	108	1.7559689190670056	1		31882.432220039318	31904.0	21040.0	43376.0	3.2456316E7	3524.059956919545	-0.9810918323767757	-938.8546649446636	0.002096195010598705	0.009023934103471973	1.8927434164148667	1.6321681777602866	-0.9828944994002792	1.1596497482337573	9.686871123283275	12.987133272005746	0.7217167610126309	0.961320754716981
ID81553	81553	3	1.0	58.3954593631046	56.36749919689952	0.0	229.0	229	1.7158769991676208	1		31755.095482546174	31754.0	20937.0	42267.0	3.0929463E7	3508.6547812835875	-0.9811332689539922	-941.3131433345399	-0.0051101984829472836	0.012088747427527687	1.8302278692729124	1.5948479506825026	-1.0152195774685269	1.1475876860171408	9.24958351614782	13.211250555657848	0.6659539262743047	0.9483430799220278
ID65685	65685	3	1.0	57.81095987904498	56.64963106545359	0.0	23.0	23	1.6770825093172468	1		31750.544671689982	31805.0	21009.0	42692.0	2.9496256E7	3549.4005507723996	-0.9811206711429069	-929.7411169389926	-0.02423957038413732	0.00988327961251938	1.7767368153080925	1.5934423627255923	-0.9617096716886936	1.1150304879989346	8.83606153983495	13.8958617475242	0.5750394324076845	0.9248756218905468
ID85143	85143	3	1.0	58.306877947962555	56.472397857466746	0.0	272.0	272	1.7119045454804083	1		31675.126424870446	31666.0	21030.0	42079.0	3.0566497E7	3504.6399988222142	-0.9810472944504915	-935.6720751832446	-0.0014558210041384664	0.005121489422119182	1.8341966267489078	1.6168989960741391	-1.0704059943656803	1.1343915923025318	9.206805380667186	11.722154483820946	0.8419842073737019	0.9660847880299259
ID86679	86679	3	1.0	57.463132039231745	57.017697956888576	0.0	290.0	290	1.6829362182470275	1		31712.259061833727	31771.0	19905.0	43022.0	2.9746099E7	3740.776663610054	-0.9811067287524037	-880.4495800516305	-0.015339491015582535	0.007598731948004244	1.7435896361175205	1.6463802128187035	-1.2022560956327222	1.0590443340741982	8.897852179973652	11.20627347998032	0.8903743018754469	0.9654461062403306
ID76438	76438	3	1.0	58.584402871952975	56.23966748538529	0.0	167.0	167	1.7233555396655769	1		31734.535714285736	31727.0	21316.0	42608.0	3.1099845E7	3537.827150329386	-0.9811184161759714	-932.1988026771263	0.0023831890945141105	-0.005106407105104337	1.8510456918603684	1.6094750497726673	-1.0844292462840002	1.1500928157425132	9.33038666094459	12.855177928124066	0.7095015059473836	0.9627268268759192
ID82073	82073	3	1.0	58.420268003592426	56.38186641091295	0.0	235.0	235	1.7114625925763132	1		31744.484504132222	31736.0	21401.0	42152.0	3.0728661E7	3519.157307198745	-0.9810683779459571	-934.9126717596832	0.005640054613063457	0.0083301351505064	1.8173924764147722	1.5958959772788028	-0.9566697192456887	1.1387913136504346	9.202052254502659	12.405670928790885	0.7513703361139291	0.9541646131099059
ID68763	68763	3	1.0	57.878731483674954	56.93598608516977	0.0	64.0	64	1.6752772531327638	1		31790.681769147774	31812.0	21072.0	43113.0	2.9469962E7	3664.075548833764	-0.9811014371861402	-900.8459928973352	-0.007474676977092442	0.02199256505290706	1.802947358386754	1.5590670125146213	-0.9154273433836561	1.1564271092355278	8.817049035176893	12.56816332454215	0.7014383209797004	0.9440203562340973
ID77979	77979	3	1.0	58.50554916894319	56.264552918565876	0.0	187.0	187	1.734294811243791	1		31795.495983935758	31812.0	21417.0	42625.0	3.1668314E7	3498.428026739339	-0.9810056563475568	-938.7930729331246	0.034475564201349326	0.010364810344378451	1.8702376374307421	1.6409798190904694	2.258743572173617	1.1397078840782706	9.449214815057486	12.307779078453569	0.7838738955558476	0.9673965936739655
ID74397	74397	3	1.0	58.68722828451884	56.26983447926007	0.0	141.0	141	1.7273016585217618	1		31770.578520770032	31812.0	21176.0	43012.0	3.1357561E7	3536.4207049355423	-0.9810673826935514	-931.0636571237627	-0.004419448045889978	-0.0017115710869662255	1.8682793025281528	1.6033159847500071	-1.1164099959825338	1.1652595747178678	9.37316479642523	12.561720329841947	0.7464451084571878	0.9657198824681688
ID86173	86173	3	1.0	57.63642309717808	56.89320486358542	0.0	284.0	284	1.6739220333452587	1		31693.75620280472	31710.0	20244.0	42631.0	2.9380112E7	3703.909641106759	-0.9810879858788379	-887.7966445896542	-0.0018181260661097724	0.005419957286876171	1.772509195541007	1.5898246866388972	2.0634395734073703	1.1149085873665288	8.802789656683343	11.793763695438171	0.7952896762132279	0.9580962234868082
ID78495	78495	3	1.0	58.55764962710911	56.25625560802215	0.0	193.0	193	1.7167585183622553	1		31791.87679671459	31802.0	21338.0	42573.0	3.0965288E7	3554.347400029751	-0.9810715567603883	-927.1971261856952	-0.005848280276806667	0.014889742033009001	1.8256779045375715	1.593236795500039	2.159848865861693	1.1458923806517918	9.259089768476848	13.784677623908962	0.612329144802392	0.9397009165460677
ID73886	73886	3	1.0	58.59935358766805	56.17342731902134	0.0	134.0	134	1.753813561781048	1		31816.27952755902	31818.0	21150.0	43034.0	3.232534E7	3535.2213323334354	-0.9810971858374762	-934.218246368001	-0.005085436207574942	-0.001486908417587334	1.8952273539143953	1.6221517637441774	-1.0949418375146265	1.1683415795448862	9.663105492460693	12.515923374255523	0.775176848499305	0.9562558795860765
ID71330	71330	3	1.0	58.73737326675639	56.3903925725054	0.0	101.0	101	1.7464654504637576	1		31907.131944444485	31906.0	20783.0	43997.0	3.2162389E7	3550.6925496830577	-0.98107491679971	-931.684927787649	-0.00145537537146733	0.008465742574357213	1.8930724890716222	1.6350117567666733	-1.0187413038913418	1.1578341753427377	9.58230234766393	12.823319601158614	0.7322827451034023	0.9563567362428843
ID75428	75428	3	1.0	58.5536884355576	56.25562043510329	0.0	154.0	154	1.7237944434138528	1		31736.694501018323	31764.0	21200.0	42613.0	3.1165434E7	3523.9793598132387	-0.9811302299978709	-936.5228570681016	0.018995765912387105	0.008796578537089176	1.8494693779059044	1.603754653865308	-0.8846493766124708	1.1532121658686285	9.335139787109101	13.392551069419701	0.654039634771991	0.9561830574488795
ID79529	79529	3	1.0	58.46367289213659	56.23674207796882	0.0	205.0	205	1.7211593420871327	1		31864.59693877549	31880.0	21232.0	42672.0	3.1227305E7	3552.9578202553416	-0.9810771745341414	-929.9627676541088	0.0061088710156227645	0.017580222901703444	1.8195906121522982	1.6308088975558483	-1.013975832705382	1.115759556425884	9.306621030122015	13.082246900010299	0.6833405786290555	0.9472665699080798
ID64682	64682	3	1.0	57.235326072099284	57.32167553019076	0.0	9.0	9	1.6548324258619251	1		31712.64380530968	31747.0	20170.0	43007.0	2.866823E7	3721.495748796646	-0.9810412356760795	-881.9057057817721	-0.009488919333295844	0.0072116379172952995	1.783230489996639	1.5552953915106933	1.95935452248481	1.1465542171153398	8.603158357773669	11.554510363241494	0.8097756029865413	0.957671957671958
ID70315	70315	3	1.0	58.1968966333385	56.91354072718244	0.0	86.0	86	1.693689913723958	1		31953.160506863784	31987.0	21322.0	42348.0	3.0259643E7	3497.216556691991	-0.9810185206422927	-944.4270996764408	-0.03119291132299593	-0.00665811184808176	1.838033377189585	1.60735015973489	-0.5730327470391452	1.1435177120912738	9.011927207922032	13.09302022704297	0.6606141343851981	0.9239766081871341
ID81067	81067	3	1.0	58.345706840912754	56.47131309750998	0.0	223.0	223	1.7211593420871325	1		31817.89070480084	31814.0	20918.0	42374.0	3.1149715E7	3510.3484500258087	-0.9811022372879193	-941.1417241379913	-3.35799292481467E-4	-0.008576976904454043	1.846827844246577	1.640350189800206	-1.1210022678082898	1.125874130859533	9.306621030122013	12.366596420877427	0.764718360760567	0.9472665699080794
ID72874	72874	3	1.0	58.286231406663	56.71258221749363	0.0	121.0	121	1.7145538705818342	1		31830.372689938442	31861.0	20035.0	43474.0	3.1002783E7	3616.080500022775	-0.9810134258692846	-909.6241268584283	0.002786815084118551	-0.0013101395155918083	1.8150655660161066	1.6028519481379897	-1.0073389714360703	1.1323975168914648	9.23532413765428	12.650376234440508	0.7251955369611071	0.9478048780487803
ID79021	79021	3	1.0	58.540735753594234	56.28877219369014	0.0	199.0	199	1.7224773966584126	1		31788.82244897961	31788.0	21519.0	42521.0	3.1153046E7	3528.4320970423023	-0.9811138293959837	-936.0480895001788	0.0045731604405259705	0.002512220620671503	1.8158514662699172	1.6370432651621978	-0.9894603025852342	1.1092263136307539	9.320880408615558	12.342110685485956	0.768931984200178	0.9589242053789729
ID80556	80556	3	1.0	58.302243984129774	56.49283586774033	0.0	217.0	217	1.7290525983109386	1		31874.40684793555	31851.0	20878.0	42070.0	3.1651286E7	3486.53205026624	-0.9810418768543392	-946.1732196290264	-0.005989527720586987	0.016537123458346053	1.8512328447095745	1.6427477216223303	-1.0177931134545462	1.1269124408715359	9.392177301083303	11.82335629073095	0.844295729060846	0.9639024390243908
ID65199	65199	3	1.0	57.46232339631899	56.88882523758931	0.0	16.0	16	1.6644045979572981	1		31736.652883569117	31735.0	20691.0	43424.0	2.9165984E7	3728.045551529768	-0.9810266955700216	-880.3345722955764	-0.007464622378637573	0.0012948761099774934	1.7368376244872459	1.6020947965975907	-1.4628715535365697	1.084104154245936	8.702974007228509	11.431086731580118	0.8369557755851643	0.9692959237691899
ID69808	69808	3	1.0	58.10117673154236	56.862466772726265	0.0	79.0	79	1.6802370405383114	1		31882.745454545435	31874.0	21315.0	42776.0	2.9810367E7	3563.5908019984536	-0.9811471325311949	-931.2249483542498	-0.026492830585389582	0.007835066742538598	1.8074910111162432	1.5573022979688833	-0.8872021584109478	1.1606552006464443	8.86933342298656	12.814369086819376	0.6787446013674008	0.9448101265822783
ID80051	80051	3	1.0	58.240428370744716	56.29394383519167	0.0	211.0	211	1.7421285541483826	1		31872.41533864539	31850.0	20866.0	42571.0	3.1999905E7	3491.1891730865773	-0.9810130794308225	-943.3912719337026	-0.022127522780107416	-0.0051813011197817185	1.8709278067384167	1.631969378059047	2.0157569773742345	1.1464233532148567	9.534771086018774	11.923759955074464	0.8427401517648766	0.9761557177615581
ID84147	84147	3	1.0	58.278591499681546	56.416977250062054	0.0	260.0	260	1.7163178153596512	1		31802.54312114985	31783.0	21244.0	42486.0	3.0975677E7	3498.2471584483424	-0.9810884685706603	-943.2413433354984	-0.016026335751259713	0.0010173815804295624	1.8468286592686385	1.6126056583440311	-1.2289160065816467	1.1452450570991601	9.254336642312344	11.66302003527583	0.8549350342304223	0.9633844631370613
ID76985	76985	3	1.0	58.516746626132615	56.26731236463312	0.0	174.0	174	1.7360386978696394	1		31804.590361445775	31814.0	21435.0	42455.0	3.1677372E7	3514.0363944865953	-0.9810239352989708	-935.8085265700895	0.012200819316598624	-0.006397131931655998	1.8795482775468308	1.6169870804998083	-1.0610706119864712	1.1623768057354331	9.468227319715545	12.636606794483255	0.7451052032508131	0.9481199428843403
ID75960	75960	3	1.0	58.57745847444059	56.25189325449396	0.0	161.0	161	1.7065935568421524	1		31740.422199170163	31769.0	21241.0	42413.0	3.0597767E7	3548.3374319256486	-0.9810609428377348	-926.7346764290504	0.0020620071677434236	0.009385126741387948	1.830115681968237	1.583644685486062	-1.009772746059724	1.1556352878527967	9.149767866692985	13.507789053796117	0.6301608240859915	0.9281581485053029
ID66749	66749	3	1.0	57.937204698976416	56.73968630410512	0.0	37.0	37	1.7034878335098387	1		31710.69030239829	31725.0	20664.0	43897.0	3.0410552E7	3557.7337772038254	-0.9811153647800923	-926.1337726193443	-0.01761673325306973	0.01844066814446325	1.8075676183738945	1.6506150180490875	-0.9824978111831952	1.0950873453885777	9.116495983541387	12.157647616642784	0.7750660359403386	0.9490351311232061
ID66236	66236	3	1.0	57.913150952119175	56.71091346648307	0.0	30.0	30	1.6757287495034805	1		31713.340172786153	31752.0	21065.0	43302.0	2.9366553E7	3596.037995446922	-0.981131016701708	-917.1201072952418	-0.014824914161610133	0.004066711783692362	1.8118483248949124	1.5883384999431929	-0.9100594281614657	1.1407192641617094	8.821802161341397	12.480958905324364	0.7116578947758263	0.9369005552751127
ID77500	77500	3	1.0	58.5178343496449	56.27624011531823	0.0	181.0	181	1.7119045454804072	1		31826.7665289256	31825.0	21578.0	42702.0	3.080831E7	3550.7636947801957	-0.9810589525405231	-928.521268824901	0.0014830237281248772	0.02384477215880364	1.8445957791256915	1.586215186687435	-0.9413300064525645	1.1628912612908746	9.206805380667173	13.78802294653305	0.6085760146907477	0.9380145278450363
ID83644	83644	3	1.0	58.44832739052554	56.39808473895174	0.0	254.0	254	1.6990412380020674	1		31754.472134595122	31756.0	20884.0	42248.0	3.0198503E7	3543.61353200694	-0.9811132395737933	-931.0011271844386	-0.001148486871835476	0.013491044669361265	1.8023228813576901	1.6023189127586017	-1.0775041998568118	1.1248215739117473	9.068964721896217	12.152658549864071	0.7716582165863988	0.946428571428571
ID67263	67263	3	1.0	57.86788718286201	56.74414096369859	0.0	44.0	44	1.7017105895898597	1		31719.78392484347	31761.0	20681.0	43212.0	3.0387553E7	3555.405389556615	-0.9810915796342599	-925.8175071154496	-0.02400085191566563	0.012511618263121395	1.7910849926822319	1.6371658094662291	-0.9527370599884725	1.0940156350236667	9.097483478883326	11.68113547655162	0.8378398598432327	0.9632611977856065
ID67777	67777	3	1.0	57.830159425865624	56.83518192239484	0.0	51.0	51	1.6860797976450341	1		31763.417910447766	31798.0	21107.0	43227.0	2.9794086E7	3641.681835265862	-0.9810624960927355	-903.7101557763089	-0.009508363995401047	0.01452014801967776	1.7639540105321503	1.609099481390828	-0.9029073922885492	1.0962367653039535	8.93112406312527	13.093893013555881	0.6546036311436931	0.9528397565922926
ID83137	83137	3	1.0	58.42940993538253	56.282472803695754	0.0	248.0	248	1.7308017667889017	1		31778.906976744158	31779.0	21014.0	42685.0	3.1429339E7	3523.407661344068	-0.9810421063675586	-933.4770015923299	-0.012113397214337632	0.007644520570466073	1.8624955548668687	1.6081597613291196	-1.1169621640801597	1.1581533126581556	9.411189805741362	12.379858409297643	0.7716547630229724	0.9682151589242048
ID69318	69318	3	1.0	57.900509710612525	56.94972294492665	0.0	72.0	72	1.6999314875983935	1		31839.18238993712	31830.0	20764.0	43107.0	3.037458E7	3613.849291727615	-0.9811352768408299	-916.4321573390561	-0.004584042146395422	-0.004084409795297587	1.8425649158244914	1.6190167510923859	-0.8515441500370631	1.1380764989499168	9.078470974225251	12.663396170302212	0.7114136367329329	0.9298928919182085
ID64200	64200	3	1.0	57.2867494826442	57.58528423396164	0.0	2.0	2	1.6766313774975665	1		31744.580021482267	31774.0	20370.0	43376.0	2.9554204E7	3662.9632127038817	-0.9810853133525792	-899.030960255933	-0.013023802174081153	0.008346710933141087	1.8227836028272673	1.5442397870918365	1.940239968810113	1.1803760128859222	8.83130841367043	12.250195407225801	0.7395182279458367	0.942190669371197
ID82632	82632	3	1.0	58.446681347443736	56.376201465135225	0.0	242.0	242	1.712788109175612	1		31744.84465020575	31748.0	21049.0	42211.0	3.0855989E7	3495.0520219283967	-0.9810842400583015	-942.1760557332537	0.006495352054967241	0.02854879397854546	1.828238386005679	1.615811379280521	2.152215062946884	1.1314677006543588	9.216311632996206	12.748299417948676	0.7126273807966144	0.9613287059990073
ID72394	72394	3	1.0	58.706602417430574	56.55779825276506	0.0	115.0	115	1.716758518362256	1		31862.29393627952	31880.0	21219.0	43205.0	3.1002012E7	3579.7317527634714	-0.9810495099203692	-921.5672460090739	-0.012858563747808154	-1.3394326688425518E-4	1.7995239591097882	1.6415033432396517	2.077741816739973	1.0962657898449777	9.259089768476855	11.850372574908377	0.828541276695905	0.9691542288557209
ID74954	74954	3	1.0	58.603041599165586	56.265379563319314	0.0	148.0	148	1.7096936385195616	1		31770.626680454978	31809.0	21438.0	43052.0	3.0722196E7	3560.584784046095	-0.9810168386641932	-922.236631746232	-0.013163530451920468	0.003271491365213113	1.8329382960316265	1.6157157648628357	2.059936852239152	1.1344435301633835	9.18303974984459	12.60007847097459	0.7268584247844617	0.936954413191076
ID70865	70865	3	1.0	58.51018712858688	56.883561026045555	0.0	94.0	94	1.6497962662556784	1		31916.882091212494	31986.0	21971.0	41715.0	2.8693277E7	3492.0134681592876	-0.9811100874903109	-949.4286643126817	0.012381695255939877	-0.007375531751726313	1.8193090151621414	1.5073842982769978	-0.9093090969162929	1.2069311171953205	8.550873969963995	11.861791577132175	0.7636947268498738	0.9569148936170203
ID68304	68304	3	1.0	57.91384330134142	56.91139490267954	0.0	58.0	58	1.6887696368413854	1		31804.73885350319	31815.0	21118.0	43511.0	2.9960064E7	3623.716243462337	-0.9810799319518604	-910.2262272802167	-0.031181720670472167	0.00595163356666708	1.7841102230543182	1.623206306180369	2.341931313580237	1.0991272127648264	8.959642820112366	12.182248513371103	0.7586573178514278	0.9425000000000001
ID73429	73429	3	1.0	58.52485963037091	56.292643133920954	0.0	128.0	128	1.7356028904828633	1		31824.587939698475	31819.0	20907.0	43681.0	3.1665465E7	3563.1591637778074	-0.9810956115736923	-927.0566284203015	0.0035412346456518188	-9.369288376062152E-5	1.8417568225684464	1.6396166297986123	-1.1054888055140024	1.1232850344989866	9.463474193551034	12.987207706944636	0.7050645730505865	0.9508118433619865
ID71895	71895	3	1.0	58.74824840268901	56.394872486259864	0.0	109.0	109	1.735166973637991	1		31910.9949647533	31943.0	21069.0	43638.0	3.1687618E7	3586.920466421621	-0.9810994577965602	-923.6073209493479	-0.013624932527924316	0.022318240146027606	1.8569286407314725	1.6234056447984517	-0.9242663128965055	1.1438475939031325	9.458721067386517	12.782430222755364	0.7274705578082529	0.9498806682577567
ID85723	85723	3	1.0	58.19445642951855	56.61256812384908	0.0	279.0	279	1.677082509317247	1		31660.304301075237	31656.0	20919.0	41236.0	2.9444083E7	3541.873250952909	-0.9810755859379002	-926.8129461033143	-0.017419388759907766	0.02118243081818302	1.8096399568368868	1.5752871089429505	2.0188325444251913	1.1487683397924786	8.836061539834953	12.483650199340032	0.7125008947709695	0.9475025484199794
ID76513	76513	3	1.0	58.57821595175665	56.263235900847384	0.0	168.0	168	1.7294900562808249	1		31729.578361981767	31736.0	21037.0	42476.0	3.1380553E7	3503.209811440446	-0.9810722331760219	-938.9225191031361	-0.005181338088840585	0.011490147047976785	1.863170788471914	1.6249887474234157	2.007677286741825	1.1465745787016433	9.396930427247812	11.501521987298291	0.8926583000580647	0.9777448071216612
ID87265	87265	3	1.0	55.77271314283619	59.335650472499616	0.0	297.0	297	1.4233280991629549	1		31277.307462686567	31666.0	19803.0	39160.0	2.0955796E7	3369.327436770939	-0.9813283529472067	-975.7708815566854	-0.028800955600473476	-0.014882433215026037	1.5563362756271473	1.3278876851781998	1.1932302899016354	1.1720390911060299	6.3644359342867105	11.407903905083543	0.6145512052117471	0.9035087719298245
ID68835	68835	3	1.0	57.92568367681589	56.9768960471919	0.0	65.0	65	1.6802370405383114	1		31801.94759358288	31832.0	20948.0	43540.0	2.9734821E7	3638.807757136426	-0.9810991142673694	-907.3092289884062	-0.019788826982060796	-0.01610960057175844	1.773245260979984	1.6224332974821418	-0.7638290089828265	1.0929541841454362	8.86933342298656	12.232914886255498	0.7448021772255374	0.9320679320679321
ID71397	71397	3	1.0	58.751068035450544	56.39415312505171	0.0	102.0	102	1.7202800779980338	1		31906.366427840334	31948.0	20876.0	44238.0	3.117252E7	3602.833282671323	-0.9810746973471884	-918.1685646855042	0.009746148333104585	0.00856597807680722	1.8129747841237085	1.6463701102977315	-0.964716069458432	1.1011951521616534	9.297114777792979	12.911535926142626	0.7008131472797343	0.9399327246516095
ID73957	73957	3	1.0	58.60691243166562	56.22413665058899	0.0	135.0	135	1.7141126007583931	1		31792.51134020617	31792.0	20980.0	43113.0	3.0838736E7	3599.4317437034774	-0.9810895312188145	-916.4889535210599	0.00460395470370863	-3.1365682926784604E-5	1.8147050386223358	1.6110483605962975	-0.9752527982257299	1.1264125168475134	9.230571011489758	13.04801927404212	0.6813170426208062	0.9487054225696131
ID74468	74468	3	1.0	58.66287347718424	56.314981283829795	0.0	142.0	142	1.7185202002196955	1		31774.38280450359	31821.0	20965.0	42672.0	3.1043572E7	3537.45264708374	-0.98107559502027	-931.3152687566858	-0.0048728487944075406	-0.0012770877898170656	1.8308637323125627	1.603913651006325	2.0819159222910395	1.1414976929486478	9.278102273134909	12.703815748449783	0.7224381085890555	0.9508037018996581
ID65766	65766	3	1.0	57.82299954833307	56.61666866858742	0.0	24.0	24	1.676631377497567	1		31752.03121636172	31770.0	21236.0	42987.0	2.9497637E7	3574.8306512962126	-0.9811123952984554	-922.7582002034383	-0.008652373160653109	-0.0010952796077339634	1.7510580027007219	1.5961745094141415	-0.9918650195830874	1.097034185405848	8.831308413670433	13.259001931581096	0.6312672343654605	0.9383838383838381
ID84710	84710	3	1.0	58.21283472613822	56.411606345158695	0.0	267.0	267	1.7158769991676208	1		31759.215827338103	31768.0	20643.0	42277.0	3.0901717E7	3506.6966057898267	-0.9809767773791728	-934.0630866429188	0.005763674041392951	0.010650291550547112	1.8322024319648835	1.6318548906218762	-1.048326271074535	1.1227728902210525	9.24958351614782	11.778806544957021	0.8377789886013642	0.9609876543209873
ID85222	85222	3	1.0	58.326303417465866	56.47821450212888	0.0	273.0	273	1.7154360696989077	1		31690.73408624235	31692.0	20753.0	41999.0	3.0866775E7	3497.1931173484127	-0.9810558060893451	-938.5561545186424	-0.004246722182928124	0.007919205127590907	1.8153888909033074	1.6167365237677476	-0.9997922548575676	1.122872443478055	9.244830389983308	12.397462635370202	0.7558631894767962	0.9576563269325457
ID78057	78057	3	1.0	58.41613209083915	56.31834913453819	0.0	188.0	188	1.70393185484763	1		31806.5677083333	31818.0	21372.0	42440.0	3.0534305E7	3548.848257644465	-0.9810532420761056	-928.1475932856066	-0.0014478443184250634	0.0031277400480138827	1.8152558129684926	1.5985371675679998	2.1526876876674303	1.1355731038335546	9.121249109705893	12.056058255653637	0.7885940667519384	0.9514129895884976
ID81642	81642	3	1.0	58.40397522302283	56.37383868149648	0.0	230.0	230	1.7070367703431555	1		31769.63409563412	31757.0	20770.0	42623.0	3.0562388E7	3527.0924938463704	-0.9811032326473305	-935.3034800824237	0.005668448028440814	0.00423111153604956	1.8022832004174476	1.6115879434737428	-1.0196920843285944	1.1183275524714247	9.154520992857494	13.288850054576894	0.6514343975820027	0.9534653465346528
ID78572	78572	3	1.0	58.57452745910439	56.23426833718121	0.0	194.0	194	1.7434307558158038	1		31778.51638530286	31801.0	21428.0	42607.0	3.2000966E7	3515.647913538534	-0.9811124137237694	-939.0755826539365	-4.0495422864950163E-4	-0.0011175784747301967	1.8694782659344409	1.6385899488895332	-1.0460523148689251	1.1409067089672922	9.549030464512315	12.014718561427237	0.8312696770180376	0.9617041646720915
ID65266	65266	3	1.0	57.517535066677304	56.828140504369685	0.0	17.0	17	1.6634953356124889	1		31727.95180722892	31768.0	20660.0	43524.0	2.896762E7	3729.9697802088667	-0.9811691825753517	-886.4238773804763	-0.03465035227599733	0.013707893968244326	1.7768836810828927	1.5628065378189597	-1.1157124116523438	1.136982497886589	8.693467754899478	12.435432359010532	0.7064495169772094	0.9355498721227624
ID75507	75507	3	1.0	58.53964439304367	56.255161443768685	0.0	155.0	155	1.7101360485770434	1		31735.529411764655	31748.0	21303.0	42467.0	3.0751728E7	3550.8848163142607	-0.9811049515158351	-928.1253083924561	-0.0038261902643881777	0.03990842420876714	1.7980307810170688	1.5878542164753817	-1.00964875775625	1.1323651518892104	9.187792876009114	13.306461144461855	0.6520725524126292	0.9631290483308419
ID64756	64756	3	1.0	57.19685264894776	57.26161355105174	0.0	10.0	10	1.6350574224170114	1		31743.91422121902	31778.0	19813.0	43198.0	2.8125108E7	3792.419680386351	-0.9810375334700706	-866.0936950625075	-0.004638772410723601	-0.015799215867617403	1.7581096047217053	1.529717188584898	-1.1583650882796122	1.1493036868782833	8.398773932699484	11.809488235140739	0.7567694643692751	0.9561688311688306
ID70390	70390	3	1.0	58.250302426449096	56.8428331341166	0.0	87.0	87	1.7145538705818342	1		31956.32098765431	31948.0	21627.0	42372.0	3.1061544E7	3436.5331589070415	-0.9810227262737079	-961.4162938828644	-0.012321720231141238	-5.383302859456058E-4	1.8230668600714424	1.6324454302192957	-0.935154596134117	1.1167704759518604	9.23532413765428	12.17478726591037	0.7829594026913111	0.9510523739598632
ID86774	86774	3	1.0	57.3256785799579	57.084753042543845	0.0	291.0	291	1.6373691122783476	1		31724.07562076752	31806.0	19796.0	44271.0	2.8107531E7	3835.6185049062174	-0.9811538747455935	-861.1892837098436	-0.0073924902964547234	0.012191610683131656	1.7539404733753146	1.5728509908221995	-1.1988434819350675	1.1151345446007264	8.422539563522069	11.684371821468865	0.7752507344085685	0.9470871191876005
ID69881	69881	3	1.0	58.152798790386306	56.87351738367449	0.0	80.0	80	1.704375760509674	1		31910.174636174615	31901.0	21187.0	42926.0	3.0697588E7	3520.36589342369	-0.9810814649921916	-940.1322262347	-0.020471037719370325	0.0038941622208514726	1.8361765497820441	1.594974620906243	-0.7276981225853238	1.1512261861187192	9.126002235870413	12.847881398803867	0.6947481469055748	0.9393346379647747
ID72955	72955	3	1.0	58.32745389967704	56.64673234490424	0.0	122.0	122	1.7273016585217624	1		31822.27456940224	31827.0	20213.0	42835.0	3.1408585E7	3544.648063934109	-0.9811124998104903	-932.6794745940152	0.0017744718074560663	-0.0012925033069061574	1.8383008851980178	1.6341482549160207	2.0459302270049324	1.1249290752340513	9.373164796425238	11.870380737230446	0.8359240471006535	0.9723865877712035
ID82171	82171	3	1.0	58.373850511792476	56.2954516576032	0.0	236.0	236	1.707922852297633	1		31784.166147455904	31776.0	21166.0	41748.0	3.0608152E7	3516.932082037355	-0.9810874764649985	-937.6377564374694	-5.834512851477748E-4	0.019974367617541802	1.8252565290621594	1.5800604004844676	-1.016044501646053	1.155181490848395	9.164027245186535	13.183033410778966	0.6626215106159381	0.9582504970178928
ID86266	86266	3	1.0	57.5583142863155	56.9726298193207	0.0	285.0	285	1.6739220333452578	1		31676.478918918936	31675.0	19952.0	42835.0	2.9300743E7	3729.819590596454	-0.9810401024460499	-878.8805321488835	-0.0026929896885342064	-0.01350083454301345	1.778385533059572	1.5888658395922293	-1.2060479258242498	1.1192798590949513	8.802789656683336	11.81333135035213	0.7926572154729743	0.9576008273009308
ID69373	69373	3	1.0	57.94544578753398	56.884111090923945	0.0	73.0	73	1.6919023776969209	1		31835.545358649786	31870.0	21090.0	42957.0	3.0180097E7	3560.0044230495855	-0.9810818302990212	-927.5084347929073	-0.029251204056592303	0.015541563559632583	1.7833150483713927	1.6279813482294334	-0.861791022626183	1.0954149138814753	8.992914703263976	13.08993545653324	0.6595311736940334	0.9288168875797737
ID80639	80639	3	1.0	58.289826760755034	56.4961721106527	0.0	218.0	218	1.7286150296342337	1		31828.82793522262	31836.0	20594.0	42367.0	3.1446882E7	3499.6199893209127	-0.9810563712368116	-942.0209077440863	-0.01243372313584981	-0.008942716917491829	1.860801240946072	1.6109059438066538	-1.004020768493123	1.1551271805161403	9.387424174918781	12.032030328172086	0.8148515016782039	0.9606031128404668
ID81150	81150	3	1.0	58.32670972023841	56.45854783917015	0.0	224.0	224	1.7224773966584128	1		31819.008154943924	31811.0	20868.0	42318.0	3.1214447E7	3512.0781858618825	-0.9811247985057611	-941.8573135464742	0.0013618482777335659	-8.110479579044647E-4	1.8020140910617255	1.6432963304167367	-1.0547981836845453	1.0965849906113636	9.32088040861556	12.505756750429201	0.748939688799465	0.9542579075425786
ID77059	77059	3	1.0	58.497604992046064	56.2893502458316	0.0	175.0	175	1.7198402773828962	1		31850.121025640994	31870.0	21475.0	43438.0	3.1053868E7	3562.827414648342	-0.9810878991737755	-927.5011179394471	0.0010664099028352143	0.0106948035708551	1.8461554188463323	1.6136344534272125	-0.960761438645324	1.1440976702779657	9.292361651628463	13.85604948072637	0.6082149861392344	0.939452186448822
ID66820	66820	3	1.0	57.88937206471445	56.73567406242389	0.0	38.0	38	1.6820369736098908	1		31698.65421558166	31743.0	21021.0	43434.0	2.9701639E7	3604.0402550776157	-0.9810628838346478	-911.3059150350477	-0.021135573632544664	0.03065232428435866	1.8012107449874495	1.5750860953395713	-0.9603291332402148	1.143563358420181	8.888345927644627	12.813527781210617	0.6802888972064441	0.9406438631790747
ID80135	80135	3	1.0	58.23909256142385	56.3246463470045	0.0	212.0	212	1.735166973637991	1		31887.449698189157	31874.0	20894.0	42079.0	3.1696125E7	3507.9934093876313	-0.9810739229076325	-942.3931938406387	-0.03410037077089479	0.02109797600720141	1.8486632268005037	1.62643587386911	-0.7866359023647346	1.1366345618058333	9.458721067386517	13.37218060768166	0.6647185755386523	0.9512428298279162
ID64263	64263	3	1.0	57.313985646502324	57.589936708444895	0.0	3.0	3	1.6721133650338857	1		31732.85807150597	31756.0	20355.0	43315.0	2.9289428E7	3678.80223045045	-0.9810748709604284	-894.3263903631743	0.002810265099679202	-8.709036999000754E-5	1.813456371603211	1.5617449397754413	-1.1369758685303202	1.1611732014729388	8.78377715202527	11.52308637155086	0.8312918806784131	0.9585062240663904
ID66310	66310	3	1.0	57.908937816736284	56.68684232915638	0.0	31.0	31	1.6994864210931617	1		31686.932221063602	31727.0	21273.0	43555.0	3.0387768E7	3548.741559798415	-0.9810751233455277	-925.7740945340211	-0.012937029031716028	0.01317275387124551	1.8021992078584612	1.6174805923313098	-0.8096699214275096	1.1142014416759787	9.073717848060738	13.552037806086856	0.6208489135602722	0.9436480474542752
ID67334	67334	3	1.0	57.86090333927998	56.77759275250886	0.0	45.0	45	1.6927963816576945	1		31730.15928270041	31782.0	21237.0	42928.0	3.0080191E7	3578.378716927774	-0.9810895290574899	-920.0729057598055	-0.008652785767959609	0.022820343601106227	1.8161943468409438	1.5892315531084602	-0.985130415364925	1.142812916902232	9.002420955593008	12.636077535358558	0.7085077687957968	0.9493734335839603
ID84232	84232	3	1.0	58.28575892389806	56.41695900078055	0.0	261.0	261	1.7229165241089273	1		31825.5208970438	31815.0	20991.0	42158.0	3.1220836E7	3493.057826081409	-0.9810944917663543	-945.6321334482088	-0.023269496596905893	0.01805300267495837	1.8728429890216778	1.583318748411219	2.1248892230013348	1.1828590995344317	9.325633534780076	13.279572534178117	0.6645383033684644	0.9419107057129138
ID77579	77579	3	1.0	58.5048400683997	56.272578136916586	0.0	182.0	182	1.708808474785098	1		31870.99170984455	31897.0	21242.0	42479.0	3.0755507E7	3566.5897143914044	-0.9810115845647036	-923.3318812289014	0.007789147672861673	0.012142727729304421	1.8549696015273747	1.5858845475157917	-0.8931299866287514	1.1696750589020437	9.173533497515573	12.482889435691733	0.7398033054758848	0.9465424227562536
ID79114	79114	3	1.0	58.56163607611974	56.29147970537674	0.0	200.0	200	1.733422210025662	1		31790.130653266315	31796.0	21396.0	42444.0	3.163118E7	3513.4088780959123	-0.9811054926394106	-939.6665088145438	8.827593442701332E-4	0.0024339048739150607	1.8782831914189224	1.6235402124703728	-0.9292198154819759	1.156905863490091	9.439708562728459	12.095185060903473	0.810855403328177	0.9594202898550721
ID79626	79626	3	1.0	58.418952156319136	56.22632313772239	0.0	206.0	206	1.7395212263403017	1		31869.94794794793	31883.0	21274.0	42792.0	3.1838078E7	3499.31419408878	-0.9810871243748087	-944.883839020651	0.007401730427194981	0.012832617725430283	1.8831637864085218	1.607126321664371	-0.8937879405764058	1.1717584119077094	9.506252329031675	13.394322514686444	0.6658519839357523	0.9394081728511032
ID67853	67853	3	1.0	57.86557681642639	56.81816172213141	0.0	52.0	52	1.7003764376093122	1		31797.752351097166	31802.0	21009.0	43577.0	3.0430449E7	3597.042094384392	-0.9811138652108307	-918.4536120578584	-0.008999128916344528	0.017072985043830657	1.7692368697238348	1.6456095556111998	-0.9951151435426904	1.0751255446293992	9.08322410038978	11.933739267841174	0.8014875917452331	0.9550224887556225
ID76047	76047	3	1.0	58.57475386583567	56.24289512804444	0.0	162.0	162	1.7237944434138532	1		31719.435270132497	31736.0	21330.0	42781.0	3.1116766E7	3520.5028353074513	-0.9810853929151523	-934.6741450879806	0.003993234482707752	0.016746910032958254	1.8410305338078718	1.6116490162317687	-0.9986142895283003	1.1423272159545166	9.335139787109108	12.484354150453717	0.7526594686485777	0.9575816674792783
ID83729	83729	3	1.0	58.43568250470259	56.368989075544995	0.0	255.0	255	1.717199108262584	1		31760.134912461366	31737.0	20714.0	41917.0	3.0839091E7	3509.874746689685	-0.9811370337271691	-941.326741171686	0.00501724487005462	0.0016224265955218785	1.8414133024102788	1.6292389630758826	-1.2113694976664569	1.1302291095063346	9.263842894641373	11.896318677496375	0.822575682078917	0.9553921568627447
ID83221	83221	3	1.0	58.466249473749365	56.36256136366413	0.0	249.0	249	1.718079949104436	1		31767.241273100655	31740.0	20847.0	42314.0	3.0941293E7	3521.573752755349	-0.9811428753877799	-938.705780912578	-0.0015067362550564903	0.015099682101149255	1.837663513402618	1.6049540474316468	-1.0759001586635057	1.1449944727971297	9.273349146970403	12.115083502779378	0.7939509119100079	0.9526367187500003
ID70932	70932	3	1.0	58.585400236202496	56.91486320436629	0.0	95.0	95	1.634131830821514	1		31953.561085972833	31973.0	21014.0	42113.0	2.8246948E7	3550.889409217188	-0.9811060280917825	-934.5548448752953	-0.009269556058857754	0.005682497727563384	1.8253826801705906	1.4687351738180363	-0.8325963383379656	1.2428262853033163	8.389267680370455	11.491193875743962	0.798368901815611	0.9484148307361625
ID75031	75031	3	1.0	58.618836343217794	56.26577298040148	0.0	149.0	149	1.7211593420871318	1		31753.160896130346	31767.0	21457.0	42540.0	3.1181604E7	3538.384866630827	-0.9810753314613505	-930.4348415770326	-3.3583640101317904E-5	0.010101498904325889	1.824745371035693	1.6125623898229438	-0.9676432967373724	1.1315812538800725	9.306621030122006	12.78247183267697	0.7157678787833105	0.9574572127139356
ID72470	72470	3	1.0	58.72242283766775	56.56064087550827	0.0	116.0	116	1.7202800779980347	1		31822.506122448973	31838.0	20896.0	43671.0	3.1186056E7	3601.3284850120804	-0.981100259211598	-917.4009401989405	-6.985578410016622E-4	0.0013936214098564294	1.8765710197283378	1.5844604147234136	-1.0981977941798162	1.1843596736721982	9.297114777792988	12.638448999685355	0.7314261716987797	0.9578844270323215
ID82710	82710	3	1.0	58.48955654609454	56.363898730260644	0.0	243.0	243	1.7127881091756125	1		31736.98659793814	31733.0	21117.0	42528.0	3.0784877E7	3501.711756088787	-0.9811005086377513	-940.9762769438795	0.0010201670942362176	0.007001096451532248	1.8395878943909958	1.5988350473439075	-1.0841052386869579	1.1505801661322368	9.216311632996211	11.727806115298236	0.8420414299262527	0.9690154922538726
ID68378	68378	3	1.0	57.90638182813969	56.9146314412575	0.0	59.0	59	1.688321627910079	1		31798.281018027577	31810.0	21135.0	43484.0	2.9985779E7	3633.4823222530617	-0.9811171458684137	-909.4185622029697	0.010678539068787341	0.0010321856845177133	1.7790303501702533	1.6327720366316807	-0.977376388001327	1.0895766893707315	8.954889693947846	11.886233339416474	0.7964923359682599	0.9592668024439913
ID73504	73504	3	1.0	58.54133995277289	56.25483305015907	0.0	129.0	129	1.7233555396655769	1		31831.886734693897	31837.0	20855.0	42657.0	3.1195249E7	3571.6504538778636	-0.9810297102962371	-921.7892182508185	-0.009428695084936387	0.03709370916882765	1.8658581594455612	1.5992616367866275	2.123847219661455	1.166699754765957	9.330386660944592	13.576248636523841	0.6361359499937971	0.9492263056092834
ID68899	68899	3	1.0	57.9252360432101	56.95548724020513	0.0	66.0	66	1.695475565156882	1		31807.0905263158	31817.0	20999.0	43110.0	3.0216736E7	3632.914730866068	-0.9811101268564806	-909.4680633956267	-0.013118084015330394	0.0024677676196021266	1.7664686603047552	1.63266505607747	-0.8472855868043214	1.0819541054849013	9.030939712580103	12.07662109879692	0.7781295815391116	0.9552538964303667
ID71459	71459	3	1.0	58.77312051451022	56.39428116297101	0.0	103.0	103	1.7303646404359798	1		31933.319878910163	31962.0	20833.0	43884.0	3.164592E7	3586.274766749561	-0.9810916315669678	-924.0298944376111	-0.015374516712629023	0.006531850075805325	1.8754517584045436	1.6064495611678822	-0.87771769724141	1.1674513808208817	9.40643667957684	12.692892315892653	0.7336920431081971	0.9477969348658999
ID74020	74020	3	1.0	58.63823269864695	56.21614477307521	0.0	136.0	136	1.7132297201431608	1		31790.05779153766	31834.0	20702.0	43628.0	3.0804566E7	3585.720140270659	-0.9811029743417524	-920.589595336645	-7.858758211471797E-5	0.006365419532755189	1.834498404407895	1.5823054869566249	-1.0031327840023658	1.159383203515481	9.221064759160724	13.289529034132709	0.6561025949931448	0.9422049538610975
ID71977	71977	3	1.0	58.78813438577155	56.465917426312515	0.0	110.0	110	1.7408253783862988	1		31896.96706586829	31882.0	20989.0	43817.0	3.1960761E7	3512.259850104846	-0.9811034982419382	-943.0314106027654	0.001117427666713375	-0.005552332995662853	1.844322986423987	1.6674600153490073	-1.0941562998508567	1.1060672936364002	9.520511707525223	12.234023651647952	0.7993399590352436	0.9592911877394631
ID74539	74539	3	1.0	58.68797858486574	56.28101061428108	0.0	143.0	143	1.7171991082625833	1		31770.80472764646	31783.0	21080.0	42839.0	3.0912993E7	3539.0012702224435	-0.9811852054777495	-936.3301412353838	-0.01050534351613199	0.02198908894169103	1.854744022682221	1.5826458793235625	-0.9884542291324457	1.1719261060945332	9.263842894641366	12.58221164616339	0.7353381072021213	0.9525904203323554
ID76594	76594	3	1.0	58.57985717603239	56.29625689629142	0.0	169.0	169	1.7176395851476682	1		31733.646516393426	31746.0	21191.0	42576.0	3.0972039E7	3536.272464709807	-0.981102137170838	-931.7636966837632	0.016160464016011192	-0.0015329190505383886	1.839220116004958	1.6115473267695188	-1.0293658243425214	1.1412758939520742	9.268596020805877	12.744904635830697	0.7170519763152948	0.9330143540669852
ID87349	87349	3	1.0	55.74313752762184	59.57989141707693	0.0	298.0	298	1.4110508976477825	1		31252.06676783006	31695.0	19737.0	38444.0	2.0595112E7	3443.1321648983767	-0.9813871721046229	-957.1567380981268	6.089332078680053E-4	-0.0022684894076492844	1.5045875591657318	1.3568216392457615	1.0457502995250543	1.1089059281233984	6.255114032502846	10.538551597135502	0.7077554838386408	0.9300353356890457
ID65844	65844	3	1.0	57.820732673168244	56.657270889013446	0.0	25.0	25	1.6793363505563899	1		31756.26524064165	31832.0	21153.0	43033.0	2.9692108E7	3550.0427645010427	-0.9810076027920074	-924.0988297556299	-0.012881917450697673	0.018263168126175042	1.80484206089672	1.5848416099964635	-0.8944479054061878	1.138815418217564	8.859827170657528	12.625374591599625	0.6984680892656179	0.9301397205588818
ID65335	65335	3	1.0	57.5764755517765	56.74778644221926	0.0	18.0	18	1.6797867559153157	1		31717.305466237976	31750.0	21007.0	43146.0	2.9592246E7	3646.4734409744274	-0.9810564448891657	-900.9189773327003	-0.028163419297843276	0.018970514962272606	1.8247291151328482	1.5649737849241125	1.9940749764672463	1.1659806270948696	8.86458029682205	11.958890885267174	0.7789081277341046	0.9593621399176954
ID78651	78651	3	1.0	58.56739342063114	56.282478456137305	0.0	195.0	195	1.7105783442131932	1		31772.481404958675	31830.0	21411.0	42898.0	3.0755762E7	3539.2795263048783	-0.9810932034381825	-931.6624286677097	-0.0014362049801078243	0.01722327153592232	1.8320071936191544	1.6177932814319265	-0.9502273744514831	1.132411176783739	9.192546002173636	11.694161148159834	0.8447097897663474	0.9564787339268057
ID84795	84795	3	1.0	58.25588876952452	56.43269045241657	0.0	268.0	268	1.71367121730811	1		31728.627450980366	31709.0	20722.0	42140.0	3.074504E7	3519.6085121841397	-0.9811092660063844	-936.3871956062811	-0.020297259286685115	0.02270795273870215	1.8509667168843293	1.583932016334612	-1.0659699062046117	1.1685897486734715	9.225817885325245	12.516607636334319	0.7400166047655387	0.9656716417910451
ID85820	85820	3	1.0	58.14120746207957	56.618905916475796	0.0	280.0	280	1.7012659885137957	1		31691.40146750526	31704.0	21050.0	41615.0	3.0233597E7	3500.9341012895143	-0.9810549355250573	-937.5290728237946	-0.02173820491798813	0.008208386955073086	1.8320597489671917	1.6007242485225115	-1.1151820677331243	1.1445192703604046	9.092730352718807	11.95994138722142	0.7988147466075447	0.9574574574574581
ID69951	69951	3	1.0	58.1443881516255	56.85792095223274	0.0	81.0	81	1.680237040538311	1		31914.632085561512	31921.0	21442.0	42579.0	2.9840181E7	3538.731603453708	-0.9811257699947896	-937.621706609006	-0.0071024562319031955	0.0051652301185783536	1.8072210484277145	1.5862163452236555	2.4287732566659113	1.139328222073577	8.869333422986557	12.331014746575658	0.7329987116737453	0.9452887537993918
ID73025	73025	3	1.0	58.355085352330335	56.60849709599222	0.0	123.0	123	1.7316756884637705	1		31822.57777777775	31815.0	20694.0	43201.0	3.1504352E7	3532.753261291815	-0.9810860202547411	-934.4933475103379	0.013174046953949118	0.005803223210297213	1.814378874931554	1.678640160046211	2.1109204551427707	1.0808623063573113	9.420696058070396	11.727502809641855	0.8607593818050417	0.9749139203148054
ID85313	85313	3	1.0	58.228225464570905	56.46154399171579	0.0	274.0	274	1.7141126007583936	1		31659.834191555077	31647.0	20841.0	41728.0	3.0741699E7	3497.5984462250553	-0.9811366128008739	-941.6260993073406	-0.002544279785225445	0.008536919860147771	1.8686511803052415	1.5840847608989486	1.9411895936986059	1.1796409045970526	9.230571011489761	11.6188534057942	0.8592348574385029	0.9778449144008055
ID69440	69440	3	1.0	58.00378653296416	56.872650760371315	0.0	74.0	74	1.6815871709614922	1		31833.978609625665	31866.0	21391.0	42939.0	2.976477E7	3561.3119875050384	-0.9811259600616073	-929.3317859578603	-0.009599043472447161	0.0014878203191892108	1.8278223545631989	1.572705175445485	-0.7589812197246357	1.1622155144529547	8.883592801480106	12.047411856801634	0.7691499080787048	0.9439393939393936
ID75584	75584	3	1.0	58.54559813875894	56.218879024218964	0.0	156.0	156	1.7242332354391379	1		31753.18921668358	31785.0	21536.0	42606.0	3.1213385E7	3522.044722500983	-0.9810864666810332	-935.313271766469	-7.678191382014545E-6	-0.006294498707146967	1.8684859942211323	1.6016315964561234	-1.1571835842726834	1.1666140942495569	9.339892913273614	12.165902250344757	0.792981609502721	0.9511132623426904
ID70467	70467	3	1.0	58.28090297274559	56.89289889646498	0.0	88.0	88	1.7043757605096732	1		31953.228125000034	31966.0	21676.0	42131.0	3.0675099E7	3464.6100465720165	-0.9810832338489747	-956.6417577409636	-0.033847967200762816	0.0015151055633917808	1.8892194059199103	1.5867119995634313	2.3494181997915873	1.1906504812717815	9.126002235870402	12.564205614396029	0.7264744833265475	0.9370424597364564
ID78147	78147	3	1.0	58.4919705262216	56.2978920596217	0.0	189.0	189	1.709251113951902	1		31817.114226375936	31849.0	21499.0	42633.0	3.0639881E7	3561.567964730725	-0.9811203118962692	-928.4895024979108	-0.004170331310297446	0.012561533182368502	1.8641721006445036	1.578082275141339	2.152511161198934	1.1812895499872091	9.178286623680089	12.005633056389325	0.8002051632432494	0.9578373015873017
ID86851	86851	3	1.0	57.231693139189666	57.23730794010257	0.0	292.0	292	1.6396775430203967	1		31695.262683201836	31761.0	20006.0	44333.0	2.8113698E7	3777.297722651365	-0.9809705869631314	-865.1147715353519	0.001602994274403618	0.004295567069320052	1.7554967578307323	1.535204267666763	-1.1246500067284495	1.1434939276834963	8.446305194344648	12.25345622662572	0.7069023519461477	0.9284221525600836
ID64835	64835	3	1.0	57.18714702810121	57.18828931849062	0.0	11.0	11	1.6336688383682991	1		31742.702151755377	31791.0	20159.0	43232.0	2.8028806E7	3796.657205059181	-0.981087137077294	-867.4067742067416	-0.0041265005520756915	-0.001486688768515178	1.7793858966128167	1.517122708911202	-1.3467130288216211	1.1728688036644273	8.384514554205936	11.70654903687476	0.7688294482599849	0.9397975492807674
ID86341	86341	3	1.0	57.5182414124114	56.989238330603534	0.0	286.0	286	1.6607645616744837	1		31715.493975903613	31758.0	20166.0	42877.0	2.8956246E7	3765.2759201184417	-0.9810709441902333	-873.1244115579688	-0.01387206792281244	0.009507644295929818	1.7649141742088188	1.5629736577552389	-1.1341221061853461	1.1292027638799806	8.664948997912377	12.620618716133897	0.6836197199428391	0.9353514622883529
ID81732	81732	3	1.0	58.40658890836308	56.40661499301362	0.0	231.0	231	1.695029328653519	1		31769.138331573413	31773.0	21137.0	42496.0	3.0085374E7	3549.3250576081477	-0.9811415333381007	-931.3543307888441	-0.0034219212402924666	0.002603900660152539	1.7903593239187043	1.6145315785560697	-1.0146726086046591	1.1089032557169822	9.026186586415573	12.808320717285454	0.6914006500700752	0.9414972731779871
ID77131	77131	3	1.0	58.487237531847796	56.280021555191226	0.0	176.0	176	1.7224773966584126	1		31840.08358817532	31836.0	21407.0	42812.0	3.1235122E7	3537.31734498452	-0.9811345073254091	-936.2472830067696	0.0039133042070006625	0.011409734890713055	1.860254982854493	1.6022766294769533	-0.9670899285279964	1.1610073745266785	9.320880408615556	13.22071483642263	0.6701267033706648	0.9423354156655451
ID81229	81229	3	1.0	58.358368749106596	56.45167379777361	0.0	225.0	225	1.7092511139519013	1		31800.93271221527	31825.0	20797.0	42735.0	3.0719701E7	3528.5355873680196	-0.9811013252714292	-935.7457509070588	-0.010441045279178206	0.010159001036899817	1.8275912519930868	1.6147428695285302	-1.1115531612376959	1.1318156509504846	9.178286623680084	11.748978168823818	0.8355477735193069	0.9698643897538916
ID82253	82253	3	1.0	58.40188183355328	56.327968034090915	0.0	237.0	237	1.717199108262583	1		31721.552820512803	31698.0	21293.0	42214.0	3.0928514E7	3502.8758468125143	-0.9810886455348204	-939.6049672811032	-0.0034587835539335466	0.02639393294654769	1.8382942145624077	1.6027656774094843	-1.0590321192270638	1.1469513232487005	9.263842894641364	12.963474083858825	0.6927208151564582	0.956329735034347
ID67407	67407	3	1.0	57.84713439498152	56.76719099092064	0.0	46.0	46	1.6932432066309393	1		31742.84631578951	31762.0	21107.0	43158.0	3.0155704E7	3594.1375060791634	-0.9810378349037481	-913.8586078291726	-0.017659178384765918	-0.010194627717335637	1.7761498825712811	1.6326589348780476	-1.0862625130488874	1.0878878892755097	9.00717408175752	11.871369435651447	0.8031502144943663	0.960466294982261
ID64336	64336	3	1.0	57.27364569111489	57.57386425455444	0.0	4.0	4	1.6589415484338386	1		31721.759075907572	31736.0	20294.0	43370.0	2.8835079E7	3716.862023538649	-0.9810702799993546	-884.6403571226193	-0.0020525398903632375	0.006246107938738324	1.7776953170247067	1.5595904509595042	1.9216659361290416	1.1398475259520975	8.645936493254311	12.741715164806282	0.6692156989696365	0.945917836713469
ID66384	66384	3	1.0	57.92824660491151	56.71859446082336	0.0	32.0	32	1.7194003642723923	1		31676.93558282212	31689.0	20991.0	43494.0	3.0980043E7	3530.7461995492163	-0.9810932949355384	-931.1102658628329	-0.0023670759855021	0.008446099260275166	1.819697084290211	1.647363052205726	-1.001931638222891	1.1046120537022723	9.287608525463956	11.73500335582031	0.8475148748093785	0.9573738363547282
ID80720	80720	3	1.0	58.33249393486222	56.49023276303529	0.0	219.0	219	1.7338585655291188	1		31847.359154929578	31849.0	20628.0	42176.0	3.1656275E7	3491.382484684573	-0.9810998073802268	-947.0064841226938	-0.006684608522012553	0.004205830625241684	1.8449335360298535	1.6545286809294386	2.170315215437344	1.1150810241581635	9.444461688892972	12.26003070226254	0.7895942148839917	0.9529976019184646
ID66898	66898	3	1.0	57.881081947722755	56.77599748437889	0.0	39.0	39	1.7074798687984707	1		31709.12785862789	31756.0	20892.0	42930.0	3.0504181E7	3561.9820569539343	-0.9810857628040349	-923.5080975094512	-0.011469337835268132	-0.0064834523536649764	1.7933570451495813	1.6437930065639283	2.065650605345351	1.0909871486181166	9.159274119022031	12.044538471215962	0.7933970740967119	0.9497289305076392
ID70997	70997	3	1.0	58.65694936789053	56.91394698281999	0.0	96.0	96	1.6693966883980214	1		31948.78548212352	31924.0	20015.0	42814.0	2.9488729E7	3506.669759485251	-0.9811093974739177	-946.3703084502575	-0.0117494253939113	0.01927056058631253	1.8453848248660958	1.497107427644964	-0.8962551515807693	1.2326335377074389	8.755258395038178	12.67043487806306	0.6853237613239883	0.9529229177444383
ID77652	77652	3	1.0	58.52419871462328	56.26390741917277	0.0	183.0	183	1.7364743958807332	1		31802.270623742468	31799.0	21634.0	42408.0	3.1611457E7	3481.2814835309205	-0.981128841884747	-949.896907270863	-0.0069626374648303	0.010121202172934165	1.8428791378290887	1.6312494175932102	-0.9668046159630028	1.1297347407167952	9.472980445880063	12.665792639460863	0.7420475877822192	0.9540449976065101
ID79703	79703	3	1.0	58.39819893805443	56.25319867529196	0.0	207.0	207	1.7325491693205592	1		31865.372608257818	31889.0	21122.0	42458.0	3.1642315E7	3497.2657969578927	-0.9811234469590602	-947.1555712998274	-0.021200344851140532	0.029609028122109103	1.8235810940199328	1.6407770929216277	-0.9766850822909325	1.1114130626804386	9.430202310399421	12.961272109461992	0.7054002631671138	0.960309777347531
ID79193	79193	3	1.0	58.51988703881968	56.266615334222216	0.0	201.0	201	1.7065935568421526	1		31814.13555787273	31862.0	21555.0	42766.0	3.0509756E7	3580.290905941371	-0.9811110793325339	-923.087446839762	0.018767297402020308	0.02047845316744637	1.8386051890080624	1.5773099716007546	-0.9711234193321515	1.1656587621405377	9.149767866692986	13.50288454449529	0.6306186804648775	0.9450171821305838
ID84314	84314	3	1.0	58.252206983917645	56.428963346183004	0.0	262.0	262	1.7281773501666196	1		31818.681496461082	31791.0	20991.0	42145.0	3.1468676E7	3464.2921022786627	-0.9810102497077119	-948.9688617634188	-0.01561086239237859	0.015158668077280607	1.8339754455115609	1.6081026626941979	-1.1048379220561644	1.1404591809076035	9.382671048754267	12.798558247113252	0.7198040003059274	0.9610516066212267
ID80221	80221	3	1.0	58.221103734517435	56.33389508548453	0.0	213.0	213	1.727301658521762	1		31892.685916919927	31905.0	20834.0	42504.0	3.1478081E7	3513.3931202872523	-0.981052167255272	-939.9979447515012	-0.00848702788623361	0.02443203937981242	1.7941642304886416	1.6445478885841887	-1.060033220518081	1.0909771876775565	9.373164796425234	13.595077634357477	0.6372835859920645	0.947166186359271
ID67932	67932	3	1.0	57.878544097576636	56.817465692834105	0.0	53.0	53	1.6856310738053781	1		31836.588297872368	31866.0	21236.0	43785.0	2.9926393E7	3637.677521210301	-0.981044440508336	-905.9086239216401	0.0013020211578244664	-0.0010867763935782245	1.7667953041089324	1.616797624387219	-0.8337387588284584	1.092774554748968	8.926370936960748	12.973588167300745	0.6664454064608349	0.9385307346326834
ID76124	76124	3	1.0	58.54008062607699	56.26175461243299	0.0	163.0	163	1.7281773501666198	1		31756.45362903228	31776.0	21589.0	42885.0	3.1502402E7	3506.879284018922	-0.980996968049285	-934.9447401701739	-0.005375886936236012	0.02612651563003234	1.8066177307530216	1.612636128360986	-0.9252054264289034	1.120288513310929	9.38267104875427	13.372634677373293	0.6593293270588209	0.9554695062923519
ID72543	72543	3	1.0	58.69759921499374	56.57612656247528	0.0	117.0	117	1.720280077998034	1		31838.906218144733	31832.0	20624.0	44014.0	3.1233967E7	3598.8475629000873	-0.9810490458081773	-915.9764789631355	-1.495482257173496E-4	0.005036898918533722	1.8553684218269657	1.616571853686719	-1.0390566578030247	1.1477178806470323	9.29711477779298	12.617709391967875	0.7338326241502886	0.9444712699179132
ID68449	68449	3	1.0	57.9045344832104	56.93658592210187	0.0	60.0	60	1.6784351772419352	1		31827.209003215412	31844.0	20904.0	43500.0	2.9694786E7	3664.123768315228	-0.9810039313238836	-897.1507685198894	-0.029135781241009205	0.006704681194311955	1.8215765292895323	1.5713059940105947	-0.8404625498395399	1.1592754920002235	8.8503209183285	12.519920990419374	0.7095217392047448	0.9442190669371192
ID83298	83298	3	1.0	58.49874682483469	56.373391083610144	0.0	250.0	250	1.7105783442131932	1		31776.975180972084	31770.0	20985.0	42206.0	3.0728335E7	3528.5076648631903	-0.9810950155343948	-934.7301037131796	-0.015779403293387187	0.011108138338405968	1.8795412483270093	1.560140537885711	-1.0124039099908728	1.2047256017551775	9.192546002173636	13.183637670588636	0.6646226818349523	0.9443359375000001
ID73572	73572	3	1.0	58.549274585221774	56.19903922269106	0.0	130.0	130	1.7438646069500094	1		31828.191848906554	31851.0	21334.0	43012.0	3.2019161E7	3534.464482504068	-0.9811020390096163	-935.0128320168843	-0.0010331016324958428	-3.0525636668215383E-4	1.900282128682374	1.6192369290097703	-1.046783664763702	1.1735664464152717	9.553783590676836	12.558093698532119	0.7612684396859903	0.9481132075471697
ID68966	68966	3	1.0	57.919624253826115	56.95252213219336	0.0	67.0	67	1.6941365030299993	1		31790.614736842097	31814.0	20919.0	43377.0	3.0201084E7	3621.568115232748	-0.9810520840527971	-908.9978978432232	-0.023443057159457152	0.0050570387571821605	1.7916678790046205	1.6333382594129418	-0.8146833212977564	1.0969362094344046	9.016680334086553	12.92479890472353	0.6782799003209845	0.9358658115441537
ID83817	83817	3	1.0	58.42258962430078	56.39989067522165	0.0	256.0	256	1.7065935568421529	1		31754.463768115922	31788.0	21256.0	42117.0	3.0674812E7	3504.6884104191486	-0.9810659490094911	-938.9447253618675	-0.004423424716163328	0.013219348719011297	1.853002103668386	1.5764017992229968	2.064153791034217	1.1754630732987772	9.149767866692988	11.936730513971222	0.8069547112635362	0.9539147670961338
ID75115	75115	3	1.0	58.60085032087751	56.24712817993637	0.0	150.0	150	1.7194003642723907	1		31770.282208588967	31777.0	21596.0	42707.0	3.1071336E7	3538.6830528208966	-0.9810302419995838	-928.6028387731498	0.007679380279108293	0.002784120549396702	1.8257574545518136	1.6290872823594944	-1.0439360727692464	1.1207241467795828	9.287608525463938	11.82720119518034	0.8343529312163269	0.9625615763546792
ID71533	71533	3	1.0	58.757170154230806	56.369631092372735	0.0	104.0	104	1.7390862916600833	1		31897.083166332653	31908.0	20408.0	44030.0	3.1833289E7	3572.1731139974563	-0.9810142416900195	-922.7750280642827	-0.003966840880796552	-9.081313860556921E-4	1.866958235954147	1.6114732726234722	-0.9638930384228023	1.1585412353223496	9.501499202867151	13.115231032340361	0.6941448559203519	0.9384976525821588
ID74095	74095	3	1.0	58.64134039082544	56.18153423977684	0.0	137.0	137	1.732112483952736	1		31791.139253279496	31831.0	20904.0	43047.0	3.1505019E7	3570.303740407918	-0.9810398411041933	-921.4581051121119	6.210230925173136E-4	-0.01125660224539051	1.8647932608059212	1.6156985183155683	-1.069236439209977	1.154171548507728	9.425449184234909	12.480368373687396	0.7604262700566407	0.9529072561268617
ID82804	82804	3	1.0	58.4829471953151	56.37949158977066	0.0	244.0	244	1.7070367703431564	1		31748.853886010336	31755.0	21460.0	42656.0	3.0637644E7	3524.824362829236	-0.9811261213994619	-936.4492527684204	-0.0075017756083365335	0.01943424962401708	1.8008701353025722	1.5951968429161723	-1.068936199802419	1.128932860731099	9.154520992857503	12.409133959730797	0.74707214385379	0.9553571428571425
ID74615	74615	3	1.0	58.657135775575725	56.307631571312015	0.0	144.0	144	1.702155074536602	1		31765.58158995815	31815.0	21030.0	42751.0	3.0367896E7	3590.782946698318	-0.9810705621082993	-916.9806673436539	0.011658892827468261	-0.0065815311673779	1.8274447874715574	1.5988817711859624	2.2138824041711813	1.1429517931873472	9.102236605047821	13.650740789308086	0.6138263737045623	0.9278100775193793
ID72057	72057	3	1.0	58.72571096456064	56.500350413028684	0.0	111.0	111	1.7114625925763136	1		31901.63092783503	31966.0	21329.0	43455.0	3.0944582E7	3566.8646802096205	-0.98104318902557	-925.7188262803011	-0.0010447674796736095	0.0011450781382198966	1.8170377579090748	1.6190938361412488	-0.9877336604921754	1.1222559911904684	9.20205225450266	13.165112229284345	0.6671837003419914	0.9307692307692306
ID65410	65410	3	1.0	57.61985148484023	56.71449423107681	0.0	19.0	19	1.6721133650338866	1		31693.97068403906	31741.0	20865.0	43613.0	2.9190147E7	3688.008002179448	-0.981088845378141	-891.6719096503635	-0.012106319900398609	0.01349542123690259	1.7701233099180158	1.5998977535025085	1.867844837292075	1.1063977720093976	8.78377715202528	12.052434375020857	0.7598740652444108	0.9481785531041559
ID65922	65922	3	1.0	57.849398978442906	56.64493937143701	0.0	26.0	26	1.7061502282058016	1		31746.793964620152	31781.0	21050.0	43119.0	3.0508669E7	3515.2638125876906	-0.9811251344008255	-938.8851703103709	-0.019120844523390784	0.006640855013998391	1.837861873038852	1.6066320052060572	-0.9825049641854702	1.1439221097821581	9.145014740528481	12.388630691620824	0.7487686632811721	0.9459193706981318
ID69506	69506	3	1.0	58.01806837256077	56.87305488472629	0.0	75.0	75	1.6833856604284279	1		31833.56745182012	31842.0	21389.0	42622.0	2.9732552E7	3561.045009208737	-0.9810475105017605	-925.4684524477959	-0.01962555567283831	0.02656020700954756	1.7911642654821462	1.5989127462054797	-0.8954197295599224	1.1202389059271154	8.902605306138177	12.714234195838635	0.6920644959863819	0.9440524193548391
ID76676	76676	3	1.0	58.579166926985216	56.302480963443976	0.0	170.0	170	1.7079228522976329	1		31715.91173416401	31721.0	21235.0	42794.0	3.0542423E7	3547.628573912163	-0.9811230110788383	-929.3082502174491	-0.002743767819127355	0.013453809588322787	1.7909242556041556	1.6264957739937622	-0.9976521751840094	1.1010937035554966	9.164027245186531	12.472315449268354	0.7402903066428124	0.9502217841301132
ID87430	87430	3	1.0	55.72516820488903	59.76555163200258	0.0	299.0	299	1.4402353361229003	1		31285.094890510965	31699.0	19497.0	39238.0	2.143029E7	3465.1708599917324	-0.9814451050808413	-955.1032718371295	0.010120559698128905	-0.02489858991457032	1.5302887938521355	1.4022218271681604	0.9712867739123118	1.091331459974925	6.51653597155121	11.48518663979276	0.6207983397486395	0.9339237057220702
ID70025	70025	3	1.0	58.15368428303609	56.875159152431515	0.0	82.0	82	1.7052632251678386	1		31935.108808290155	31915.0	21293.0	42652.0	3.081738E7	3508.79726405262	-0.9810072253427397	-940.2079319293299	-0.06045143096533428	0.036384020642681494	1.8746042959684983	1.6004132446230954	-0.7541208841224555	1.1713251575907673	9.135508488199443	14.29714644516838	0.5616216720706412	0.9357351509250242
ID70537	70537	3	1.0	58.28695746588558	56.919046060531485	0.0	89.0	89	1.6693966883980205	1		31947.09130434784	31996.0	21265.0	42223.0	2.9391324E7	3484.1784609422084	-0.9811015542108762	-952.0259830942875	-9.546623240134787E-4	-0.007654201348662605	1.7865755254656217	1.5714285055393	-0.6999807513345323	1.1369117456937599	8.755258395038169	12.064886320764977	0.7558443370835176	0.9274924471299093
ID75659	75659	3	1.0	58.548958410637034	56.23090988106211	0.0	157.0	157	1.7123463843174145	1		31740.031893004136	31759.0	21189.0	42695.0	3.0851311E7	3537.9162142486616	-0.9810895052538133	-930.8839656011684	0.007260376102751936	0.004808946712463062	1.8420834917633067	1.5964487698723944	-0.9593241913277233	1.1538632034591039	9.211558506831686	12.772430976807353	0.7095709875810386	0.9472140762463334
ID78735	78735	3	1.0	58.585026250926944	56.28385735255367	0.0	196.0	196	1.7246719158267065	1		31798.338414634134	31814.0	21503.0	42795.0	3.1289565E7	3531.4578014995527	-0.9811663020597728	-938.182709687397	0.0013598147990641486	0.009544374310735494	1.8868428285678527	1.5969143556973078	-0.9270853870658675	1.1815554302183882	9.344646039438134	12.278961679136929	0.7788421225277994	0.9470134874759145
ID84879	84879	3	1.0	58.2398721395762	56.44027300946796	0.0	269.0	269	1.7070367703431568	1		31718.84615384616	31697.0	20874.0	42075.0	3.051353E7	3508.5665475750216	-0.9811012457951794	-938.6383805346837	-0.007625447696619462	0.014560926855902021	1.8244803680473336	1.5989639299376888	-1.0037086268785431	1.1410391028135531	9.154520992857508	12.363207625214471	0.7526328386905471	0.9649298597194387
ID85902	85902	3	1.0	58.12654368689067	56.6280541361057	0.0	281.0	281	1.7079228522976337	1		31674.720664589826	31653.0	20962.0	41450.0	3.0502756E7	3485.7024812503682	-0.9810732370768194	-942.0578225147324	-0.009418481993931917	-0.0033932543371679945	1.8204611352112443	1.6152403521062109	-1.1024667836287976	1.1270527837157074	9.164027245186542	11.579378226999525	0.8588666829005852	0.971774193548387
ID73107	73107	3	1.0	58.34690722367724	56.57442732142943	0.0	124.0	124	1.7259872880142244	1		31855.22990844354	31849.0	20817.0	43437.0	3.1313691E7	3542.4511690598933	-0.9810765561944143	-932.4157270944356	-0.025296601840961032	0.003096201853957582	1.8403179441036985	1.6376851676200703	-0.9813026129802713	1.1237312155535364	9.358905417931686	12.555181471623838	0.7460860736682521	0.9470899470899466
ID71058	71058	3	1.0	58.68181144605044	56.78727720566282	0.0	97.0	97	1.7070367703431573	1		31930.624091381073	31895.0	19917.0	46476.0	3.0749191E7	3771.9853237601865	-0.9810338120337799	-875.7322307519905	-0.00398826171297751	0.01426299124949967	1.8704468773662246	1.5842968370043664	-0.9533627604710457	1.1806164310110716	9.154520992857512	11.903403708174151	0.8119011615786685	0.9620379620379617
ID82322	82322	3	1.0	58.376039931474466	56.27825794727142	0.0	238.0	238	1.695029328653519	1		31750.33473684211	31754.0	21343.0	41746.0	3.0162818E7	3520.236441544359	-0.9810943168743735	-936.1056253354028	-0.008112352979157736	0.01931117130881209	1.8018224203960604	1.6052979799200018	-1.0255354604450102	1.1224224056432515	9.026186586415573	11.75612321670743	0.8207027946979919	0.9629817444219069
ID85394	85394	3	1.0	58.29989156183377	56.52587076728486	0.0	275.0	275	1.6824866560062703	1		31668.60256410255	31688.0	20904.0	41220.0	2.9641812E7	3499.1298582462487	-0.9811285497529291	-941.0646765888032	-0.012058926375946997	0.012812695930445877	1.7991465592083913	1.575973867507897	-1.0570479792104697	1.1416093859813803	8.893099053809134	12.665342226109582	0.6966732497997128	0.9392570281124504
ID66453	66453	3	1.0	57.905246819420086	56.74613708838825	0.0	33.0	33	1.6945829746421854	1		31667.901260504204	31717.0	21367.0	43409.0	3.0147842E7	3573.4726739313182	-0.9810957152860031	-919.8350239872068	-0.014192497744395871	0.01333819786468423	1.778051676505917	1.612183765021268	2.208968063288949	1.1028839981417755	9.021433460251066	13.156892650328293	0.6549056720739084	0.9528112449799192
ID78229	78229	3	1.0	58.520228283246695	56.27563445000192	0.0	190.0	190	1.7202800779980336	1		31817.866053169768	31817.0	21074.0	42514.0	3.1117873E7	3530.450332624567	-0.9810629675074681	-933.8043592603368	0.0026826617128443303	0.017230246545189447	1.8597008518822729	1.6051387602867067	-0.9634354577064562	1.1585919534770295	9.297114777792977	12.134090933938827	0.7934938518206208	0.9564792176039119
ID64917	64917	3	1.0	57.16365711509712	57.137338878896365	0.0	12.0	12	1.639677543020396	1		31720.926636568853	31739.0	20273.0	43595.0	2.8104741E7	3767.4100162804043	-0.9810210901811937	-870.4424344682034	0.0028233815444715037	-0.006488302019504802	1.795815275183136	1.5051247476604988	-1.4380379620266721	1.1931338435398622	8.44630519434464	11.372118280373407	0.8207178852578274	0.9538378958668811
ID86932	86932	3	1.0	57.02340115152419	57.46486119338564	0.0	293.0	293	1.5737620716941965	1		31670.299511002428	31782.0	19808.0	43478.0	2.5906305E7	3781.9888037449514	-0.9810344457889317	-866.3245980064024	0.01056178130539463	-0.005280903500748122	1.7582656502265477	1.4132645583143588	1.8120346541311647	1.2441164252528072	7.7808675313124205	11.576845187981199	0.7295539852385624	0.9295854628052238
ID77207	77207	3	1.0	58.4907908701416	56.282964953458844	0.0	177.0	177	1.727739559823897	1		31819.994934143866	31825.0	21379.0	42723.0	3.1406335E7	3526.2335112462947	-0.9810933488484274	-936.5150346797006	-0.001685005095305347	0.020136095613547924	1.8166642777782955	1.6463764211137333	-1.0537734541308157	1.1034319093013776	9.377917922589747	12.811229096977696	0.7180169495333445	0.9568380213385059
ID86423	86423	3	1.0	57.54383421782644	57.008734365156016	0.0	287.0	287	1.6860797976450335	1		31717.0680127524	31730.0	20175.0	43098.0	2.9845761E7	3707.9795851487606	-0.9810450045713114	-885.423290070067	-0.0022147660476038444	0.008094438579393144	1.7770573544301889	1.6043617225172608	-1.2553954428346552	1.1076413314336413	8.931124063125264	11.768947935792397	0.8102904176887236	0.9581845996940336
ID67478	67478	3	1.0	57.84347799156518	56.81333568527802	0.0	47.0	47	1.6950293286535199	1		31762.559536354085	31797.0	20966.0	43370.0	3.0142669E7	3603.8576278160226	-0.9811171507677166	-915.8644548931533	0.006872317127428945	0.013057251123064611	1.7652870325818704	1.6336166202196656	-0.8336176621627914	1.0806005587433969	9.026186586415584	12.255168465164417	0.7552236814418247	0.952834922227797
ID64411	64411	3	1.0	57.32871789702598	57.58396482521778	0.0	5.0	5	1.6743738951522045	1		31693.691065662013	31707.0	20264.0	42925.0	2.9443439E7	3662.969242968177	-0.9810409231645272	-895.4461659235618	-0.011202475305857952	0.0021576661864700863	1.7909671252733612	1.5824486146671948	1.9572596217755867	1.1317695302542383	8.807542782847847	11.446555468112408	0.8447243069834047	0.9556472408457973
ID66972	66972	3	1.0	57.89911954617463	56.766296783930706	0.0	40.0	40	1.6878735000646512	1		31701.680851063848	31738.0	21212.0	43250.0	2.979958E7	3581.9115847422713	-0.9810873480141001	-918.2325157026676	-0.00360033075240181	0.01763546153061279	1.8020324180373004	1.5984443542319215	-0.8733351992649443	1.1273663754802439	8.950136567783334	13.031702096137549	0.6622732888861497	0.9476597886260696
ID77724	77724	3	1.0	58.48165203196437	56.23703043163702	0.0	184.0	184	1.7425627294957213	1		31844.96414342631	31840.0	21557.0	42488.0	3.1972344E7	3469.5272638222586	-0.9811230056866751	-954.0937911303694	0.00843361525153128	-0.0074673902160987925	1.8873090017085914	1.6518471681495304	-1.1785432598174084	1.14254456350392	9.53952421218329	11.977576599326364	0.8356004491373958	0.9598278335724536
ID81311	81311	3	1.0	58.33876606596779	56.4278089001733	0.0	226.0	226	1.7229165241089273	1		31796.162244897932	31775.0	20382.0	42126.0	3.1160239E7	3511.3503842748537	-0.9810251549374356	-936.3375427431606	-0.009045759681672256	0.012140285531752096	1.8523250236480044	1.589314945358927	-1.028539992214177	1.1654864437392425	9.325633534780076	12.935095315046967	0.7004045241683327	0.9561403508771932
ID81825	81825	3	1.0	58.415990128094464	56.37630463571482	0.0	232.0	232	1.7123463843174154	1		31753.18821096168	31741.0	21095.0	42410.0	3.0705333E7	3518.9583432718873	-0.9811735707308236	-940.5482763191427	0.007045678850681125	0.006631142788409457	1.8193705240796247	1.6261056256490185	-1.062954604127092	1.1188513804897942	9.211558506831693	12.082370022179338	0.7929370580804771	0.958456973293768
ID76198	76198	3	1.0	58.554096220985414	56.284468256159734	0.0	164.0	164	1.7194003642723914	1		31761.22722620265	31795.0	21209.0	42463.0	3.1030719E7	3520.2330166266174	-0.9810871974774855	-936.0683885838152	-0.0010925446035754403	-0.028413984634161824	1.8532728824038214	1.601567509290529	-0.9870440840749454	1.157161887746333	9.287608525463945	13.852085564202863	0.6082518443835403	0.9412331406551051
ID68009	68009	3	1.0	57.86101242373572	56.85427362263806	0.0	54.0	54	1.7048195505863302	1		31812.537017726827	31798.0	20917.0	43800.0	3.0508223E7	3592.471105736126	-0.9810538860392719	-917.0810806292135	-0.003483968927398793	0.005143847687354792	1.798009595903812	1.6503913530714078	2.24359436829001	1.0894443869677843	9.130755362034934	11.8122545080996	0.8223391743059489	0.9571499750871947
ID69032	69032	3	1.0	57.91419764082112	56.94831910793209	0.0	68.0	68	1.6806872045224204	1		31806.052688172018	31837.0	21281.0	43452.0	2.9579629E7	3644.744048360677	-0.9811226147856812	-907.0979434922729	-0.03356743020521028	0.01274385619464114	1.7460713603259193	1.6238769991108408	-0.9533190756163508	1.0752485325440204	8.87408654915108	13.10297242952783	0.6495220060135033	0.9400805639476337
ID79787	79787	3	1.0	58.30730528707935	56.260750372384926	0.0	208.0	208	1.7369099845984541	1		31882.895687061144	31896.0	21405.0	42864.0	3.1787247E7	3489.704541979553	-0.9810544598830258	-946.2049606641355	0.009110526293970175	0.014559177223197486	1.8146873259470786	1.6512085360614521	-0.9776674572318749	1.0990055382559762	9.477733572044581	13.073148614231586	0.6968735220841723	0.9572731637061933
ID84394	84394	3	1.0	58.242913095702484	56.45335866271003	0.0	263.0	263	1.715876999167621	1		31776.309597523188	31776.0	20891.0	42098.0	3.0791244E7	3507.977481610789	-0.9810323981940741	-937.0172437919614	-0.0011090367887008042	0.0031587983355765934	1.8107453946948917	1.624685880283666	-0.9741006354730466	1.1145202999971542	9.249583516147823	12.175153891844058	0.7841210692005955	0.9600394671928963
ID79276	79276	3	1.0	58.53896083701047	56.2884017527634	0.0	202.0	202	1.7237944434138532	1		31812.693482688384	31844.0	21310.0	42730.0	3.1240065E7	3518.232002118707	-0.9810354676620882	-935.5102135625194	0.015297199795845122	0.007422746374127951	1.8464554218070244	1.6337787447451988	-0.837582779079221	1.130174711689614	9.335139787109107	12.601658780292276	0.7387121766616919	0.935238095238095
ID80302	80302	3	1.0	58.22856289741138	56.3247305839909	0.0	214.0	214	1.7373454641050081	1		31845.805583250214	31855.0	21143.0	42663.0	3.1941343E7	3465.58127850047	-0.9810162401479343	-949.7299019534363	-0.026816023331524146	0.02439093505360086	1.843488218239427	1.6241818701391486	-0.9792323630230036	1.1350257333444373	9.482486698209094	13.250262261474772	0.6787082957591837	0.9642339294345096
ID80816	80816	3	1.0	58.312540038022334	56.48239178751356	0.0	220.0	220	1.7290525983109384	1		31863.85050505052	31844.0	20724.0	42635.0	3.1545212E7	3497.346357578599	-0.9810688014278096	-944.3021123720046	-0.0027734503382853964	-0.007401648189648049	1.8623182043339852	1.6282416980868133	-1.0595507516919833	1.1437602946308354	9.392177301083299	11.6450662836225	0.8703465590390794	0.9695780176643771
ID83888	83888	3	1.0	58.34278463928294	56.42084195780174	0.0	257.0	257	1.715876999167621	1		31784.94969199181	31783.0	20822.0	42245.0	3.0958541E7	3521.4130234818335	-0.9811050211372815	-937.3540192250094	0.001255030954779432	0.002557287965325166	1.819429592044595	1.616342635714542	-1.0691106718736232	1.1256459811445076	9.249583516147823	11.908692087230918	0.8196036987393404	0.9605133267522208
ID73653	73653	3	1.0	58.55632428724273	56.19536762218636	0.0	131.0	131	1.7119045454804076	1		31829.664609053536	31857.0	21334.0	43345.0	3.0938434E7	3614.6202984290344	-0.981098365581411	-914.1396955407668	0.00565236646785202	0.008081027937509908	1.8165287243596964	1.6139284135066843	-0.8679285090225566	1.1255324022784936	9.206805380667177	12.998401824156808	0.6847608308427261	0.9412050534499508
ID83381	83381	3	1.0	58.475405668053625	56.35363145983447	0.0	251.0	251	1.7277395598238972	1		31754.47278225803	31736.0	21143.0	42066.0	3.1500437E7	3469.4630899401745	-0.9809408541490284	-942.1325735993242	-0.005867316857684664	0.0352020387871835	1.8496777530956052	1.5924153255903548	-1.056165763618468	1.161554855301255	9.377917922589749	12.535824882054547	0.7499122674493155	0.9624390243902433
ID72628	72628	3	1.0	58.70077913837442	56.5841302917993	0.0	118.0	118	1.7316756884637703	1		31832.741675075722	31848.0	20269.0	44159.0	3.1546247E7	3616.5320368558682	-0.9810473569223671	-911.2381887301024	0.013373945590091262	-0.002897513493820225	1.8794493176042981	1.6033715974539609	-1.1473126800163012	1.1721857369737176	9.420696058070394	11.986402850717512	0.8239770521363292	0.9542609532980248
ID68536	68536	3	1.0	57.90401219528013	56.9134338426419	0.0	61.0	61	1.700376437609312	1		31804.804188481714	31820.0	21106.0	43254.0	3.0373588E7	3611.2921353989323	-0.9810861455545485	-913.6654447570833	0.0028471068226909387	0.00424681826561293	1.7777896599876692	1.6342641639503122	2.452242065779411	1.0878227028428684	9.083224100389776	12.335885712837992	0.750082820799255	0.9395280235988204
ID74168	74168	3	1.0	58.61227146571779	56.26607507441272	0.0	138.0	138	1.7065935568421522	1		31773.269989615714	31828.0	21031.0	43209.0	3.0597659E7	3608.13730282714	-0.9811243686644789	-915.4432553699683	-0.0043062509578694974	0.016811578562283387	1.8053876286199764	1.6048257960847208	-1.0496763316817652	1.1249742078078284	9.149767866692981	12.341853879111556	0.7548473581243932	0.9649122807017536
ID75192	75192	3	1.0	58.59421007634401	56.28512853054162	0.0	151.0	151	1.7096936385195622	1		31715.339896373087	31744.0	21450.0	42788.0	3.0605303E7	3553.4932060246665	-0.9810644769418511	-924.8347100553922	0.009994686072556174	-5.55654474421353E-4	1.8260706279351198	1.6088209863672995	-0.8896776513055409	1.1350365537301745	9.183039749844598	12.50793274327121	0.7376073804599804	0.945205479452054
ID71613	71613	3	1.0	58.72704337333303	56.33896846887602	0.0	105.0	105	1.7382160958129267	1		31903.89589589587	31931.0	20677.0	43509.0	3.1871992E7	3568.664889473356	-0.9811384848704757	-930.082947518551	-0.00896217520622435	-0.019995675846805897	1.892461595762396	1.6155096951178933	-1.1929826011870386	1.1714331405632894	9.491992950538124	12.82434030968918	0.7252658070419898	0.9428706326723321
ID74689	74689	3	1.0	58.626467414772264	56.29076424111052	0.0	145.0	145	1.7281773501666189	1		31758.412601625983	31791.0	21049.0	42675.0	3.1250278E7	3545.1261203287786	-0.9811034830640786	-930.2295872279417	-4.287844413034752E-4	0.01771424939221045	1.8389316886436864	1.6185861786237263	-1.0008294580851838	1.136134555533718	9.38267104875426	12.506999673885526	0.7537547768322189	0.9476716274603934
ID72135	72135	3	1.0	58.72703868116268	56.49027563528264	0.0	112.0	112	1.7294900562808257	1		31884.632962588446	31904.0	21222.0	43612.0	3.1533902E7	3544.2185550209047	-0.9810637525140681	-932.1680896338872	-0.006486989519638935	0.005060558958125604	1.8831118377367493	1.6036685997984017	-1.0623904780868259	1.1742524845678692	9.396930427247822	11.831299334303026	0.843589160996502	0.9714987714987718
ID65479	65479	3	1.0	57.6852994212702	56.73589067417395	0.0	20.0	20	1.6851822304812707	1		31727.39125799573	31749.0	20641.0	43735.0	2.9760293E7	3650.0531382234967	-0.9810625706965292	-900.6184823867379	-0.023471498945973612	-0.012559175578560695	1.7701386928598999	1.6250051391667915	1.8326964494943718	1.0893126736617735	8.921617810796239	12.032391654590091	0.7743718538162111	0.9542450432130146
ID82891	82891	3	1.0	58.45097882271225	56.279585609613584	0.0	245.0	245	1.7329857446504873	1		31741.71644803227	31741.0	21066.0	42158.0	3.1456041E7	3503.7926252749617	-0.9811305026196586	-942.0814552155895	-0.005703721097044072	0.0029186699496708693	1.8542114869840038	1.62094255821778	-1.2742911487789326	1.1439094356450867	9.434955436563937	12.266183184676411	0.7880083597973262	0.9682926829268289
ID70607	70607	3	1.0	58.36927630626104	56.93009095505799	0.0	90.0	90	1.6507130744766227	1		31940.33407079648	32005.0	21906.0	41779.0	2.8874062E7	3475.6806443384958	-0.9810812765482602	-953.1093788330605	0.006346546103148979	-0.0033189774383433216	1.7404449508891568	1.584272631882804	-0.7226843266774015	1.098576669105716	8.56038022229302	11.542283593145493	0.8074570627044483	0.9529100529100535
ID76750	76750	3	1.0	58.604927503034034	56.18464507488797	0.0	171.0	171	1.7017105895898585	1		31718.284518828463	31727.0	21220.0	42554.0	3.032268E7	3583.0499249993118	-0.9811372845843583	-920.8998323933911	0.008505298735903642	0.010628193224211784	1.7905596157016963	1.6012651560075783	-0.9770971763816269	1.1182155616038536	9.097483478883314	13.774043087316455	0.6025710537137842	0.9508196721311473
ID66002	66002	3	1.0	57.858682152288814	56.63612773895997	0.0	27.0	27	1.7110205255167446	1		31735.857290589458	31767.0	21087.0	42857.0	3.0688574E7	3496.1820184768694	-0.9811371833602595	-944.2986901957304	-0.0019748733730955404	-5.38211157768049E-4	1.7961047955326896	1.6271814211793338	-1.1124208562193012	1.1038134851803587	9.197299128338159	12.192759373273649	0.777438725096758	0.9622078567876682
ID69588	69588	3	1.0	58.04866732132746	56.83421104120718	0.0	76.0	76	1.7171991082625842	1		31876.320040899776	31849.0	21375.0	42711.0	3.1175041E7	3491.367875576442	-0.9810591023474057	-945.7953549836901	-0.021679389924126886	0.02367725020950893	1.8521938298612703	1.6281775616386687	2.307987398178301	1.137587124095447	9.263842894641375	12.014117641823999	0.8065239804198597	0.9615194869264924
ID70100	70100	3	1.0	58.178310790413406	56.882570177608926	0.0	83.0	83	1.7123463843174156	1		31971.168041237146	31954.0	21351.0	42795.0	3.1012033E7	3494.45031894696	-0.9810738424256851	-948.5251997962208	-0.00868552919933804	0.006469044889634972	1.8213141736479646	1.6166127580305136	-0.6703384140455441	1.1266236546758635	9.211558506831699	12.451705967590883	0.746595323565553	0.9430656934306566
ID71124	71124	3	1.0	58.65124194861891	56.66215587458505	0.0	98.0	98	1.7259872880142246	1		31916.66937945062	31923.0	20034.0	45236.0	3.1374086E7	3642.988643429895	-0.981054156843454	-907.337347905018	-0.011425512771105914	-0.01101406208233311	1.8808835574984335	1.5910481349856433	-1.0510543391348108	1.1821663443987542	9.358905417931691	12.386951063142602	0.7664892682769934	0.9600195026816183
ID75734	75734	3	1.0	58.50511480026293	56.22096370164844	0.0	158.0	158	1.6923494387108518	1		31744.083333333354	31771.0	21114.0	42454.0	3.0093391E7	3574.6568018068438	-0.98108377922985	-921.1495738124446	0.0027588523295351357	0.021496106717071386	1.768657158306069	1.6070966291352353	-0.8810212785899595	1.100529443122389	8.997667829428483	12.786170115104845	0.6916061772145368	0.9464999999999995
ID67548	67548	3	1.0	57.82062245742809	56.7778262595846	0.0	48.0	48	1.6878735000646514	1		31744.877919320574	31746.0	21149.0	43018.0	2.9903675E7	3606.3371058309913	-0.9810709336097406	-912.4488981401387	0.012417953988377032	0.00734346225415053	1.7872448164247323	1.6012127203817828	1.9920759868459978	1.1161819998523328	8.950136567783336	11.632527936813851	0.831172790784775	0.962678936605317
ID66527	66527	3	1.0	57.97157093130609	56.746372642921386	0.0	34.0	34	1.6865284020956075	1		31702.491005290998	31757.0	21174.0	43355.0	2.9958854E7	3580.7245849338838	-0.9810184648401509	-915.162705716754	-0.0130938311627003	0.007834737841361399	1.7966989236441073	1.6054167398551062	2.1076830459980256	1.1191479938139084	8.935877189289787	12.276375166594162	0.7450865973791074	0.9428284854563692
ID82398	82398	3	1.0	58.38513357116907	56.36724890705345	0.0	239.0	239	1.712346384317415	1		31731.980412371144	31747.0	21050.0	42155.0	3.0780021E7	3522.223878340434	-0.9810872105357535	-934.6784774614861	-0.007233335447590195	0.004420906315935695	1.823348529310347	1.611587220409047	-0.9034605006713022	1.131399223212723	9.21155850683169	12.403448092343499	0.7524161554203244	0.9579831932773107
ID85473	85473	3	1.0	58.27627206016588	56.59600598347059	0.0	276.0	276	1.669849774765001	1		31660.808026030412	31680.0	20779.0	41560.0	2.9191265E7	3541.043727910696	-0.9810857437080072	-927.552276632725	-6.001888256776873E-4	0.0025706369959711812	1.7939020991074355	1.5728819865795356	-1.0809442591114395	1.1405191962357841	8.760011521202692	11.851855184579467	0.7836856036174928	0.956408925791385
ID64482	64482	3	1.0	57.33935467615218	57.56172129890978	0.0	6.0	6	1.6838349826466055	1		31689.272145144092	31698.0	19944.0	43261.0	2.9692848E7	3660.193769624743	-0.9810318276995824	-895.5622812471858	4.77108703840705E-5	-0.0013521867290716986	1.784264986322774	1.5999081638567902	-1.1847371463250327	1.1152296279441236	8.907358432302681	11.861869213211332	0.7955226149011981	0.9556348801631825
ID64995	64995	3	1.0	57.14354761279051	57.16833822853109	0.0	13.0	13	1.6406000058461205	1		31698.659550561795	31712.0	19953.0	43474.0	2.8211807E7	3782.1618272574406	-0.9809925731768815	-865.1136777020541	-0.00854490613671984	0.001777797993230597	1.8115449465849907	1.491254379647295	-1.326994839465495	1.2147792967511346	8.455811446673673	11.930754328073064	0.7464992026461759	0.9477890250399571
ID67042	67042	3	1.0	57.901274216194935	56.76358572066349	0.0	41.0	41	1.6945829746421857	1		31693.112750263394	31733.0	21073.0	43044.0	3.0076764E7	3575.957413466775	-0.981115116581627	-920.8909654546054	-0.020217312805647213	-0.002277135711420296	1.7698966340321982	1.6480674052970246	1.9566641600380752	1.0739224793498157	9.021433460251068	11.998503419853748	0.7874649908185853	0.958101968702676
ID77285	77285	3	1.0	58.50382924562806	56.25079153918064	0.0	178.0	178	1.7294900562808246	1		31788.735620585237	31832.0	21274.0	42903.0	3.1502637E7	3512.8800999606574	-0.981018379175774	-935.3707250432841	-0.011503927877313254	0.009600879629530398	1.8652873072953249	1.6025332511771908	-1.0294140288472835	1.1639616874876824	9.39693042724781	12.4620034599292	0.7603615380173074	0.9564586357039183
ID86503	86503	3	1.0	57.50304470787723	56.99539180726186	0.0	288.0	288	1.664859042907188	1		31691.655773420476	31726.0	19815.0	43459.0	2.909294E7	3760.2135182107413	-0.9811020586312391	-875.1089168781436	-0.0479624555514382	0.016399799011384882	1.8049770953134041	1.5856619546462865	-1.0607694467887492	1.138311409960038	8.707727133393018	12.555107069029884	0.6941827764844272	0.9443298969072159
ID73190	73190	3	1.0	58.40001164809475	56.53250499919188	0.0	125.0	125	1.716317815359651	1		31837.0655737705	31844.0	20371.0	43668.0	3.1072976E7	3579.524103851605	-0.9811034445167407	-923.5701540081361	0.019035366770879265	0.007669680131505324	1.8186382992851078	1.626990755098394	-1.0698496115527159	1.1177926448482638	9.25433664231234	12.375556242835085	0.7593215073759124	0.9488304093567241
ID78822	78822	3	1.0	58.546992543646674	56.31795826953583	0.0	197.0	197	1.6941365030299977	1		31771.778481012647	31803.0	21008.0	42512.0	3.0119646E7	3579.1979745400295	-0.9810956727407172	-921.3739597301998	0.0038017125345459657	0.012790579434879091	1.7514646749666498	1.6325802653987063	-1.0047791333611242	1.0728199477156548	9.016680334086537	12.278423582974677	0.7515732490158051	0.941439205955334
ID84969	84969	3	1.0	58.27061564824042	56.46048480052911	0.0	270.0	270	1.710136048577044	1		31708.060103626976	31722.0	20767.0	42078.0	3.0598278E7	3513.6410162969914	-0.9811114169510042	-937.4783128266617	-0.00498838260879759	0.005689283586792277	1.8109163958017633	1.611271953776242	-1.103049557734038	1.1239048700361391	9.18779287600912	12.66407951206789	0.7199027009757376	0.9498771498771497
ID81384	81384	3	1.0	58.34856111918513	56.403972031685846	0.0	227.0	227	1.723794443413853	1		31786.46435845213	31764.0	20642.0	42559.0	3.1214308E7	3517.421968579896	-0.9810882877963643	-937.6159539964797	-0.01309699836866088	0.001591233612837234	1.8369486788495122	1.6120417020029467	-1.1087389432841477	1.13951684783782	9.335139787109105	12.483291620652672	0.752787601063402	0.9599217986314763
ID85995	85995	3	1.0	57.99871508803689	56.67572254151676	0.0	282.0	282	1.6972593379439174	1		31678.861344537807	31691.0	20990.0	41578.0	3.0158276E7	3522.675635912898	-0.9811475739544522	-936.0391025886637	-0.027004054131770407	0.006266090140690739	1.8528830776114125	1.5742782906921122	-1.067154932194743	1.1769730222201154	9.049952217238166	12.304298954315152	0.7511772061593258	0.9577464788732398
ID78314	78314	3	1.0	58.5446925894627	56.30157596409167	0.0	191.0	191	1.7180799491044358	1		31779.2098259979	31816.0	21415.0	42808.0	3.1048288E7	3530.828421808064	-0.981083075682008	-933.5804183517689	0.0014609422423787343	-0.002114806372237922	1.842380429455805	1.5973044822318003	-0.9994184030490684	1.1534309519256951	9.2733491469704	12.791516981487877	0.712200660507804	0.9549681840430735
ID87018	87018	3	1.0	56.71716350522969	57.77736691379305	0.0	294.0	294	1.5189716089767633	1		31606.31315789477	31846.0	20109.0	41506.0	2.4020798E7	3606.924447912537	-0.9811500450996067	-912.2038516465826	-0.010680953481094987	-0.0057581318328141255	1.7236195253136288	1.3772289628773913	1.7426752250224569	1.2515126908982055	7.248517400886653	11.305968176800572	0.7125962497684631	0.9248029108550638
ID69101	69101	3	1.0	57.89167354216917	56.926219350211454	0.0	69.0	69	1.707479868798471	1		31792.978215767635	31793.0	21347.0	43194.0	3.0648431E7	3592.0007907473387	-0.9810851465448425	-918.1814283949109	-0.014763054230717772	-0.004436083427549342	1.7895266411802704	1.6583383308412802	2.162869766024947	1.0791082904490532	9.159274119022035	12.002259557097405	0.7989965276401927	0.9497289305076396
ID77806	77806	3	1.0	58.48151522037896	56.255543145079194	0.0	185.0	185	1.7334222100256615	1		31839.537298387084	31874.0	21375.0	42518.0	3.1584821E7	3499.853833277716	-0.9811062853869309	-944.8123106132988	-4.4688072586711536E-4	-5.212846810290666E-4	1.8230034396546322	1.6586042910965513	-1.0734927274061346	1.0991189697510018	9.439708562728455	12.081629988472475	0.8126759142301092	0.9640776699029122
ID68085	68085	3	1.0	57.89291856644141	56.84372191662734	0.0	55.0	55	1.7070367703431573	1		31799.744791666722	31824.0	20887.0	43286.0	3.0527755E7	3612.3827991313105	-0.9810582245534889	-911.872174980901	-0.01331101120715895	0.017074425770777155	1.826288769584806	1.6180642376204866	2.227249129604035	1.1286874322558003	9.154520992857512	12.377288404678023	0.7509213767670667	0.9529935675408212
ID76277	76277	3	1.0	58.59113704590248	56.20883908082854	0.0	165.0	165	1.7294900562808246	1		31750.34914228053	31772.0	21474.0	42538.0	3.1464596E7	3507.0143734165495	-0.9810408707075411	-936.9354421497902	0.016156134135754025	0.005990605197079329	1.836541729665851	1.6346726626800454	-1.0527806664757968	1.1234920431438802	9.39693042724781	11.950225637719964	0.826882240730133	0.9639200390053625
ID81909	81909	3	1.0	58.40322975005367	56.35776285005259	0.0	233.0	233	1.710578344213193	1		31735.277892561942	31731.0	20983.0	42544.0	3.0719749E7	3520.9868070464195	-0.9811672671889816	-939.1557240061848	0.003992476729184608	0.002544041452616937	1.8008036395546858	1.613228009341153	-1.0233801909070257	1.1162734772316154	9.192546002173632	13.00160496218933	0.6833634444251157	0.9508357915437562
ID84470	84470	3	1.0	58.15942387886836	56.4488568623803	0.0	264.0	264	1.6959216842450275	1		31759.343487394955	31793.0	21050.0	41713.0	3.0234895E7	3515.8024039046004	-0.9810565420329302	-935.6465762326003	-0.016065383418168287	-6.037027307801808E-4	1.8189640178425757	1.6228556824541858	-1.0644838206008616	1.1208415125932962	9.035692838744614	12.803372994121952	0.6926638580320044	0.9401582591493575
ID80383	80383	3	1.0	58.24952155618635	56.339520046049834	0.0	215.0	215	1.7215988057332798	1		31894.085539714863	31888.0	20896.0	42388.0	3.1319992E7	3508.5706634936832	-0.9810723471452097	-942.3542534935581	0.011716159790376861	0.01138409252825632	1.8011719532042776	1.651659129584684	-1.1028792647150487	1.0905228088178152	9.31137415628653	12.328327946436092	0.7698662569904586	0.9486682808716709
ID74238	74238	3	1.0	58.65680082824294	56.183094672540044	0.0	139.0	139	1.7316756884637698	1		31781.871975806444	31807.0	21155.0	43045.0	3.1527617E7	3549.853298476895	-0.9811159223882947	-930.3012639723419	8.869735309868391E-4	0.0053637138990186494	1.878284765283687	1.6076045515558715	-1.1173603115262787	1.1683748739488489	9.420696058070389	12.232589001872821	0.7911450000619294	0.9556412729026034
ID79875	79875	4	1.0	64.06572007469012	57.208438916581805	0.0	209.0	209	1.9506696611259549	1		31906.157643312097	31919.0	20020.0	42265.0	4.0074134E7	3207.39546628114	-0.9810773515520844	-1031.509709704165	-0.008248400960951436	0.01817497087775323	2.1093807448254562	1.7986756122290752	-0.7572400862878157	1.1727410604135162	11.954112303757329	14.218106698452823	0.7430938337232819	0.9654510556621878
ID73733	73733	4	1.0	63.26105783735197	58.38934151121705	0.0	132.0	132	1.8556704993772666	1		31784.133039647564	31817.0	22886.0	41799.0	3.6074991E7	2822.705245959144	-0.9810823801448479	-1167.9219401592388	-0.028603573381681586	0.002235564365553166	2.025620118170825	1.6942119919970553	-0.66007463750938	1.195611958680048	10.81811515043804	14.111963683914912	0.6826318751086485	0.9370111156854669
ID65543	65543	4	1.0	63.33251846028782	56.97485822085775	0.0	21.0	21	1.8799710171079045	1		31746.909168808957	31755.0	22905.0	41992.0	3.7048643E7	2869.7523181253546	-0.9811188075121812	-1149.685915453304	-0.0052040949529285774	0.02068432815591187	2.083773342337845	1.6880656026944127	2.33362926448667	1.234414906039091	11.103302720308992	13.753280911986295	0.737648421548042	0.9621087314662277
ID79366	79366	4	1.0	63.727920149947884	59.110249891243875	0.0	203.0	203	1.870693129043753	1		31760.022510822495	31811.0	21680.0	42656.0	3.6682826E7	3052.7558194327207	-0.9811327174904341	-1082.0246015065075	-0.002625439780434305	0.0078895196835868	2.0848432616750823	1.6802399004105226	-0.8190758528060015	1.2408009482251345	10.993980818525115	13.162611007139542	0.7974082879700815	0.9549958711808415
ID72713	72713	4	1.0	63.931212320609895	56.71674929368565	0.0	119.0	119	1.9122869439730321	1		31861.32837055421	31876.0	22503.0	41447.0	3.8520346E7	2917.1044061571174	-0.9811158644655806	-1134.9195846350233	-0.007188826642048008	-0.010064451898377416	2.076790742548244	1.7860499374067687	-0.8963735842699311	1.1627842531455828	11.488305939634797	13.293114356364246	0.8169817868874641	0.9579865239793893
ID83976	83976	4	1.0	63.54981714268941	56.958989339115284	0.0	258.0	258	1.8924040275975684	1		31850.350253807086	31888.0	20184.0	42954.0	3.7647114E7	3255.6731652109643	-0.9811346547777474	-1017.5769649472239	0.016431127964494956	0.006638547686421006	2.114032161560259	1.7080257180249885	-0.8949932433314718	1.2377051113754545	11.250649631408978	13.712106289981133	0.7519329600392998	0.9575242718446605
ID68619	68619	4	1.0	63.85875782269881	57.15143755660747	0.0	62.0	62	1.881579892898388	1		31821.443307757836	31749.0	22792.0	42536.0	3.7326553E7	2954.1093966204653	-0.9810347387304882	-1114.419881868297	-0.02474830747041204	-0.0349027777188759	2.0446007956763648	1.6613891048715752	-0.7216327820161363	1.2306573996910926	11.122315224967066	16.063705689336203	0.5416435630566201	0.9326424870466321
ID75275	75275	4	1.0	63.77319656548696	58.53791911509855	0.0	152.0	152	1.862993936954995	1		31727.547598253288	31705.0	21380.0	43549.0	3.6328042E7	3304.6413833843053	-0.9811203198458901	-997.8604291919279	0.00749023337294221	-0.007903437964282561	2.0222110749066236	1.7164856901758716	-0.7366400682639064	1.1781112341807098	10.90367142139933	13.441040884080712	0.7584322914836279	0.9586293355620551
ID71695	71695	4	1.0	63.98280705960031	56.44523987625705	0.0	106.0	106	1.8963972880575275	1		31931.34797297303	31990.0	20218.0	42479.0	3.7806716E7	3250.6864128031525	-0.9811145622439794	-1020.6217942615742	0.0047401270483004255	-0.013631169043646025	2.0703115176409423	1.74956488910169	-0.7205906301346925	1.1833293697977325	11.298180893054148	13.504446916402106	0.7785110545321652	0.9546184738955824
ID80911	80911	4	1.0	64.01862511727124	57.22851022492637	0.0	221.0	221	1.9099119230475128	1		31836.24606462305	31854.0	19766.0	42295.0	3.8426349E7	3266.6259300331844	-0.9810843908566803	-1010.9704877661435	-0.0012613968962691354	-0.0038179180780537106	2.085248690522049	1.7529916880551721	-0.7996004345754765	1.1895371237244678	11.459787182647688	14.510245351212355	0.683969765996486	0.9432707355242568
ID83477	83477	4	1.0	62.76839573626885	56.97542048959211	0.0	252.0	252	1.895998340480155	1		31797.86134453783	31824.0	20502.0	43602.0	3.7839455E7	3390.132713737786	-0.9811160023707783	-974.6251836734489	-0.0339739287518259	-0.03544799618042211	2.100916102772127	1.7840863588941756	2.20171172599171	1.1775865514012063	11.293427766889637	13.999030211112542	0.7241686851274163	0.924513618677043
ID70676	70676	4	1.0	63.2679757796775	57.101369154247	0.0	91.0	91	1.899585852374011	1		31956.515912897805	31940.0	20527.0	44088.0	3.815608E7	3402.852118687752	-0.9810797697980967	-973.9221608727747	-0.005589084908530636	-0.007603932233930793	2.110933734477603	1.6957325756763355	-0.8824532909751917	1.2448506119166025	11.336205902370272	15.196624725916866	0.6168553159517642	0.9360282574568293
ID74775	74775	4	1.0	64.02938942254568	56.84086222616189	0.0	146.0	146	1.933139573247949	1		31775.03631961261	31783.0	21342.0	42798.0	3.936927E7	3154.472764623416	-0.9811124968966949	-1046.486253917291	-0.005960975752359554	-0.004307070060545265	2.122965164564814	1.758616332753415	-0.8661859128731513	1.2071792607776755	11.740221626354135	14.629865047879496	0.6892956208013076	0.9555125725338494
ID70169	70169	4	1.0	63.282992553004675	58.49886932543985	0.0	84.0	84	1.8995858523740103	1		31964.25462184877	31962.0	21812.0	43313.0	3.8037463E7	3163.1195458657317	-0.9810988246225798	-1049.066249143798	3.948088223250465E-5	-0.0023241335281010355	2.0793714338106155	1.7624895465877324	-0.6128671058841736	1.1797922080368546	11.336205902370265	13.478360279224262	0.7841578015631951	0.9483101391650097
ID82971	82971	4	1.0	63.26147091087408	57.70824766829591	0.0	246.0	246	1.860149359538626	1		31741.261821366024	31826.0	19635.0	42127.0	3.6248521E7	3234.4003399253484	-0.9810523075158656	-1016.2399064271332	0.0040902437792272265	0.0022291833971896753	2.0283413670037658	1.6990680229533968	-0.7586359261435961	1.1937964458174024	10.870399538247714	14.09954998932823	0.6871394255355753	0.9369111020073742
ID71197	71197	4	1.0	63.41040025369767	58.599512916854444	0.0	99.0	99	1.8690748820894607	1		31835.971453287177	31821.0	21674.0	43064.0	3.6802383E7	3182.414837695486	-0.981148331235223	-1041.3007491060116	0.00536882506719462	-7.85571524485328E-4	2.0098568404891264	1.7578529852801728	-0.6597765824029214	1.14335889139716	10.974968313867056	12.906091752975069	0.8279872371185597	0.966917922948074
ID66081	66081	4	1.0	63.20334641002756	57.788851910810806	0.0	28.0	28	1.7862943500915203	1		31644.49338374292	31806.0	21561.0	40577.0	3.3479874E7	2892.1912589894373	-0.9811220889107745	-1137.2874606509101	0.020083923929289368	0.015077037924637871	1.955660943723883	1.6490658409142915	-0.8414068326458233	1.1859204740058202	10.024343080963893	16.215477443384962	0.47907808516028794	0.8722084367245657
ID72227	72227	4	1.0	63.85200667460394	56.36668765168657	0.0	113.0	113	1.9043586886720765	1		31889.06588824026	31879.0	20991.0	42972.0	3.823499E7	3185.4241079865533	-0.9810985167609443	-1039.252946659527	-0.01904696033946049	0.007813729494863995	2.082243026947854	1.760170519903768	-0.6905569639178185	1.1829780145742324	11.393243416344468	12.982745132107205	0.8494233149965166	0.9700526102792385
ID69666	69666	4	1.0	63.63486765153419	56.96076827132889	0.0	77.0	77	1.9193943740049124	1		31906.357436318765	31912.0	21290.0	43549.0	3.8830037E7	3251.2498284459384	-0.9811241196099711	-1020.1725065487454	0.011565622688510852	0.0017432304730412044	2.1170226357601125	1.7570255519467193	-0.8699873922612666	1.2048900674293153	11.573862210596065	13.50628967754011	0.7972895127607762	0.9567779960707256
ID76836	76836	4	1.0	63.554899638790566	58.111298840197264	0.0	172.0	172	1.8560781150877017	1		31696.75440140848	31733.0	22921.0	40612.0	3.6007513E7	2873.492341786663	-0.9811055413922205	-1145.555204378128	-0.01620460838537971	0.009715773045021747	2.0000556226385986	1.7000209833907047	-0.8701413485719001	1.1764887858322033	10.822868276602547	14.007237587810241	0.693181951717444	0.9575273338940283
ID64552	64552	4	1.0	63.4072397112129	57.23964310191486	0.0	7.0	7	1.842168583398493	1		31764.51339285713	31711.0	23036.0	43285.0	3.5576255E7	3060.2823247014935	-0.9810526185620833	-1074.8647277865587	4.1647982133580106E-4	-0.0028583514998578013	1.9819414984536414	1.7146701610720076	-0.7783902368686936	1.1558733238901973	10.661261987009006	14.191249208450838	0.6652382715187469	0.9330282861896835
ID66603	66603	4	1.0	63.93631807316226	58.66393360629677	0.0	35.0	35	1.875136107215793	1		31646.69336778639	31695.0	20250.0	42453.0	3.6741811E7	3063.3642716902023	-0.9811082967284309	-1073.014336700786	-0.002312088037563082	0.0013910654034526423	2.0859285873442444	1.6850192079183242	-0.7281651366974968	1.237925702889289	11.046265206334803	13.828093332787004	0.7259399974233465	0.9611248966087671
ID67115	67115	4	1.0	63.86519179732176	56.999652321787565	0.0	42.0	42	1.923724876507709	1		31723.844771241827	31700.0	21944.0	41806.0	3.8829986E7	2936.539259846008	-0.981107260506785	-1122.0224684350358	0.0018058241953339928	0.005859154196882302	2.102116503693857	1.7831600868234045	-0.8991894495819416	1.1788714424618232	11.626146598405754	13.14988644930702	0.8448928863247237	0.9690966719492872
ID82475	82475	4	1.0	63.93700314744642	57.12743566080391	0.0	240.0	240	1.8847935244336615	1		31768.50850340138	31769.0	20763.0	42030.0	3.7359766E7	3098.5501803832635	-0.9810903969917858	-1063.885527432557	0.00648815112369329	0.006665986959195814	2.0562448174328187	1.7229253125901858	2.384718006185436	1.1934613778130243	11.160340234283195	14.385562998810986	0.6776938932381481	0.9486868686868685
ID65068	65068	4	1.0	63.314430451209425	57.628205669953076	0.0	14.0	14	1.8519979208473953	1		31712.696916299523	31713.0	23489.0	42776.0	3.5993911E7	2973.4272341062697	-0.9810942592415799	-1106.9369734250292	-0.0018901043793421786	-0.013888220601684681	2.0056538550821856	1.733845158088591	-0.6656803157370967	1.156766419265051	10.775337014957394	13.243542539375309	0.7720268140972484	0.9601863617111395
ID67628	67628	4	1.0	63.47994181466876	57.97926298994188	0.0	49.0	49	1.8625878347295797	1		31753.1454703833	31691.0	23064.0	43268.0	3.6452611E7	3037.105433876702	-0.9811063777398933	-1085.819784241864	0.011449270221140785	-0.006726119471135254	2.013019569796569	1.758181973416644	-0.6971138688673955	1.1449438114103192	10.898918295234802	12.836602544241197	0.8311761479989346	0.9630407391852155
ID77359	77359	4	1.0	63.88849272283513	58.82513764545538	0.0	179.0	179	1.892404027597569	1		31769.235641891875	31834.0	20720.0	43226.0	3.7614775E7	3211.6012192665157	-0.9810916064654182	-1026.5262870188783	-6.870865476523185E-4	0.01390468423714193	2.0108201542973063	1.793771879301565	-0.8051835006292849	1.1210010467330176	11.250649631408987	12.979831925256706	0.8391687957485728	0.9645476772616137
ID85552	85552	4	1.0	63.59252853697416	56.84818434979582	0.0	277.0	277	1.909515799031419	1		31701.88566694286	31679.0	21978.0	43447.0	3.8264176E7	3147.8074957078993	-0.981054867706531	-1043.0438830206238	0.003273045306772785	-0.009196685139741168	2.132437277723741	1.73011552103617	2.0930855105886432	1.23254040079741	11.455034056483154	13.063898049017064	0.8434526047170919	0.9717741935483869
ID69171	69171	4	1.0	63.652644748617284	57.20606825107461	0.0	70.0	70	1.9201824645222108	1		31829.3832236842	31812.0	20371.0	42007.0	3.870453E7	3132.6528950456127	-0.9811504325704209	-1057.742984341926	-0.010595882232740909	0.007645334258858364	2.0897998534151148	1.780455120067807	-0.9172037218417628	1.1737447520359439	11.583368462925076	13.26849532191522	0.8268017439999161	0.9602048857367999
ID64051	64051	4	1.0	63.96492317015746	57.44980036953107	0.0	0.0	0	1.8963972880575275	1		31738.087321578525	31714.0	22193.0	41986.0	3.7800062E7	3013.9881690419475	-0.9810650982858861	-1091.199036364621	-0.008266858633274704	0.006819463605574992	2.037516705578027	1.7771722693430454	2.3872395763303267	1.1464936408957256	11.298180893054148	13.136554910153892	0.8227263688253629	0.9596285829632616
ID87097	87097	4	1.0	63.98117475942426	55.82080318697577	0.0	295.0	295	1.8601493595386265	1		31760.11451048951	31817.0	21007.0	41084.0	3.6333571E7	3147.583540905764	-0.9811419525999506	-1049.9531302765938	0.0029169632455762103	-0.0011068356163209908	1.9992045332780806	1.710671033760953	2.2466826468554015	1.1686668528447457	10.870399538247717	14.6219237313654	0.6389197929001622	0.9473902236951117
ID73272	73272	4	1.0	63.93758625340732	56.483700077148185	0.0	126.0	126	1.8955993089403307	1		31884.695542472677	31814.0	22508.0	43466.0	3.7910903E7	3128.6861545530937	-0.9810807557400177	-1056.9422105718356	-0.016679993276621976	0.00371790705694069	2.0664180053155548	1.723707784116651	-0.823768870870397	1.1988215313273256	11.288674640725127	13.663887671160822	0.7598086858553209	0.9611493322541484
ID68154	68154	4	1.0	63.69071494496827	57.49422847161307	0.0	56.0	56	1.8552627941104811	1		31832.797713280583	31788.0	23330.0	43804.0	3.6193891E7	3084.799663564191	-0.9810658288979613	-1069.3741757435878	-0.024858395109148536	-0.06226937703960766	1.9815908581479986	1.6914485289124943	-0.7704330748945765	1.1715348260830907	10.813362024273522	14.896456681663185	0.6123569497283465	0.9236703207470562
ID86590	86590	4	1.0	63.922357068744425	57.473657590670236	0.0	289.0	289	1.8908043620305426	1		31705.988185654045	31686.0	21329.0	40630.0	3.7571596E7	2936.3023812010238	-0.9810841820948344	-1120.0867528789101	-0.0012796980378492737	0.00453773299943829	2.0422789694635153	1.7572608287748905	-0.735171074989335	1.162194556449159	11.231637126750933	13.379515947227	0.7884463095528205	0.9582319545823199
ID86081	86081	4	1.0	63.17663279137199	57.04023003381209	0.0	283.0	283	1.9027690734629499	1		31729.43692564748	31680.0	21644.0	44120.0	3.7980136E7	3180.735702754289	-0.9810932123650543	-1035.2787551959368	-0.0027656849998783104	-0.007860411842693904	2.1097627949273114	1.7208152287404985	2.265855773528023	1.2260251767248085	11.374230911686402	13.074846511394256	0.8361009294123137	0.9672594987873889
ID74307	74307	4	1.0	64.27772060694083	56.82461513906991	0.0	140.0	140	1.911495598214349	1		31787.49212924606	31868.0	20702.0	42200.0	3.8367503E7	3080.366387459623	-0.9811743620149255	-1075.6732635875721	0.004037785890095848	-7.898046695458719E-4	2.0491023161925512	1.791313218719755	-0.8970966424150979	1.1439106766917275	11.47879968730577	13.337957374282395	0.8108260458717722	0.9633027522935775
ID84547	84547	4	1.0	63.63703989507549	58.095741642029715	0.0	265.0	265	1.9019737676503745	1		31747.970612930327	31720.0	21923.0	43521.0	3.7811833E7	3205.0973613564884	-0.981071224188217	-1026.7926439875423	0.0019973261417059354	-0.0034961853528010806	2.0523849511198864	1.7770758803744875	-0.8519384164140149	1.1549225183830543	11.364724659357359	13.789354891557878	0.7510708109845847	0.9522102747909191
ID81474	81474	4	1.0	62.84250287660701	58.73919716662357	0.0	228.0	228	1.7714100763158542	1		31670.367405978806	31807.0	21360.0	41376.0	3.2842171E7	3142.910737897014	-0.9811425166701093	-1048.5747941162288	0.04170510383629538	-4.992860524503807E-4	1.9676372372957893	1.6206951727697305	-0.9687865558496022	1.214069906762999	9.857983665205845	14.881099997132274	0.5594069892063914	0.8958963282937366
ID78919	78919	4	1.0	64.24367136835393	56.38516762909635	0.0	198.0	198	1.8819818969394888	1		31821.25362937656	31849.0	19484.0	43085.0	3.7262688E7	3273.1131052439578	-0.9811090712554547	-1009.8346051362367	0.0035304103346105687	0.0071672410430728166	2.046119000498127	1.7336633663510586	-0.7303299848151036	1.1802285496778488	11.127068351131593	13.183026640635697	0.8045635630636419	0.9629781982723157
ID76358	76358	4	1.0	62.779623703574444	58.64986829571856	0.0	166.0	166	1.734730947252507	1		31618.493963782694	31807.0	21680.0	40784.0	3.1428783E7	3071.8598888459564	-0.9811800944789862	-1073.2504088912158	0.07624827123004997	-0.0014998463831156085	1.9708950183890164	1.575944322972101	2.381215933064584	1.2506120867722477	9.453967941221997	15.982114333953747	0.46510983481316887	0.8739015817223194
ID85062	85062	4	1.0	63.68815762129404	57.178887870839965	0.0	271.0	271	1.8310475087644278	1		31738.178700361033	31648.0	23148.0	42843.0	3.5165902E7	3104.2965124247853	-0.9810454677929878	-1058.3391575881592	0.021598881704560324	0.0022798095137628533	1.9873563477315355	1.6525313264977435	2.1715585925551144	1.2026134184962147	10.532927580567081	15.36675639072833	0.5605244346348769	0.9303106633081437
ID77897	77897	4	1.0	64.12134224304985	59.0689766452325	0.0	186.0	186	1.8936028899462625	1		31770.248101265854	31849.0	20443.0	43521.0	3.7647744E7	3251.0975247996835	-0.9810699938602583	-1012.9076303059546	-0.005087549812999012	0.0019433165523483659	2.1215454704045884	1.689432225204611	-0.7152419435899006	1.255774241045771	11.264909009902544	14.177431723192873	0.7042752448091104	0.947242206235012
ID65610	65610	4	1.0	62.74490489206801	57.839205745004655	0.0	22.0	22	1.8248398487609148	1		31744.519527702127	31857.0	21764.0	41163.0	3.4950716E7	2895.9939306236865	-0.9811005321927763	-1138.059694858419	-0.03940640352707643	0.042871324778046935	2.0472791717011747	1.6005130754106078	2.5247854433048933	1.2791392979878968	10.461630688099358	14.65418216014352	0.6121897828579008	0.9290840016884765
ID73806	73806	4	1.0	63.271336147953505	58.08621247270585	0.0	133.0	133	1.8638058759505942	1		31784.457242582914	31795.0	22262.0	41895.0	3.6424988E7	2872.2254592150693	-0.9810814354321153	-1147.7390134573764	-0.02191259198547473	-0.009085596999910295	2.025952366463745	1.7085889022468088	-0.8018614886176734	1.1857459473133651	10.913177673728365	14.215838807046437	0.6786035216911085	0.9444672974084739
ID78414	78414	4	1.0	64.2862010799287	57.41537062364751	0.0	192.0	192	1.9311819630513956	1		31800.303005686434	31785.0	21117.0	43642.0	3.9146173E7	3206.783058919748	-0.9810728937880576	-1028.0369646151714	-0.003425225513560143	-0.004173228086088046	2.0587761908862454	1.8222842732409648	2.414279379782256	1.1297777306856056	11.716455995531557	13.57336673056649	0.799154893967905	0.9617635583300824
ID75345	75345	4	1.0	64.09593886065565	56.65217046257089	0.0	153.0	153	1.8892033419618846	1		31766.22627118643	31780.0	20795.0	41615.0	3.7484147E7	3025.3026200399663	-0.9811420598809839	-1092.6081569306396	-0.011559390408620456	-0.007417631434730649	1.9995848152086504	1.7836946150753359	-0.911517651078018	1.121035405000758	11.212624622092878	13.400498543197143	0.7846486562062563	0.9648261758691202
ID68691	68691	4	1.0	63.998924437550855	56.66654150291011	0.0	63.0	63	1.9118913120366627	1		31821.274233637156	31913.0	20629.0	41624.0	3.8408278E7	3125.7507956767517	-0.9810560161438419	-1054.425018584772	-0.018829755765861912	-0.0034995062151358526	2.0612047038968577	1.7522674660408468	-0.8383445801265069	1.1763071242508645	11.483552813470272	13.932598382498457	0.7433988745071853	0.9644710578842313
ID70739	70739	4	1.0	63.1597798365196	57.09385367907891	0.0	92.0	92	1.8867992646249578	1		31961.38200339557	31965.0	20903.0	44172.0	3.7650508E7	3098.516420850318	-0.9811176713526538	-1071.932131502518	-0.032793583210445086	0.005954961403781304	2.119364331542673	1.6740829785662525	-0.9030854467985727	1.265985234111738	11.184105865105765	14.211577305223791	0.6958675259478986	0.9438427597272357
ID82004	82004	4	1.0	64.05566109988254	57.569431957198894	0.0	234.0	234	1.8924040275975693	1		31720.947767481022	31734.0	21145.0	42612.0	3.7652765E7	3159.643642088917	-0.9810821463622837	-1041.289665264346	-9.618532768503686E-4	0.0067434946772803595	2.0482673275052097	1.7622114341478725	-0.7598321285256722	1.1623277932569205	11.250649631408988	13.285282449093412	0.8010246482741895	0.9532823197744662
ID72791	72791	4	1.0	63.77313988357605	57.984928774171735	0.0	120.0	120	1.8646174613911697	1		31822.186248912072	31759.0	23007.0	43008.0	3.6563692E7	3066.5972772360424	-0.9810984622618395	-1077.2555009569921	0.0073408697435475515	-0.0105185922135483	2.021854559458107	1.7425334379627837	-0.7622925857502985	1.1602959893968412	10.922683926057397	12.798803057568215	0.8379160663611559	0.9627147046501884
ID71766	71766	4	1.0	64.21662850016725	56.94906262207595	0.0	107.0	107	1.9300064438414992	1		31894.778229082032	31970.0	20930.0	41775.0	3.9262472E7	3058.058661038879	-0.9811301695286194	-1084.5820246760807	-0.007301240098954475	-2.0721019763524518E-4	2.087746381462023	1.7925919371830805	-0.8768578929274601	1.1646523328352993	11.702196617038013	13.571443946412238	0.798408478498716	0.9572317262830482
ID80470	80470	4	1.0	64.20997289703925	58.00870073863614	0.0	216.0	216	1.9035640469981423	1		31865.631359466228	31791.0	21167.0	44453.0	3.8206892E7	3300.242121570129	-0.9810927942417306	-1002.0501465632493	0.008501520762771714	-0.0036803074175550893	2.0787852419963735	1.745145026549072	-0.7616048933491621	1.1911819421146084	11.38373716401545	14.150272033289587	0.7144389865673916	0.9458925750394954
ID79451	79451	4	1.0	63.838893896213776	58.74556732291407	0.0	204.0	204	1.8936028899462616	1		31821.875420875436	31845.0	21240.0	43270.0	3.7804388E7	3210.5632961606584	-0.9810518706534753	-1026.3610442037084	0.015060484925459663	-0.008120715227087084	2.03252599236672	1.7909265491591515	-0.6723190497869854	1.1349019273409067	11.264909009902533	13.130635052490623	0.8210433546808339	0.9525723472668802
ID79969	79969	4	1.0	63.86045605522855	58.48914647468464	0.0	210.0	210	1.8959983404801548	1		31865.322418136024	31829.0	22256.0	43609.0	3.7951599E7	3149.252653000356	-0.9809936843520924	-1044.5015353948168	0.00871706013967387	-0.006718748674980099	2.0327548720915103	1.7864084046825282	-0.7715984269971083	1.1379004189429804	11.293427766889636	13.96783655680723	0.7274067945485015	0.9511609287429937
ID80993	80993	4	1.0	63.72725131017301	58.304890654894564	0.0	222.0	222	1.83764589954853	1		31813.75379125776	31745.0	22908.0	41471.0	3.5663218E7	2978.1328930410136	-0.9810807604686125	-1107.9034668198858	0.001758562497087396	0.0012374916453479754	1.9983723143540437	1.7040089144715	-0.8027151120493139	1.1727475703810157	10.608977599199338	13.153374983358509	0.7705644938063068	0.933500627352571
ID84065	84065	4	1.0	63.326708198510296	56.60816159640395	0.0	259.0	259	1.8979922398012379	1		31861.301680672266	31883.0	20832.0	44476.0	3.7914949E7	3420.958362308702	-0.9810529590366728	-964.4878923446057	-0.0024161819078911905	0.011308380914674745	2.0700326013691206	1.7637456601057846	-0.8405658693285105	1.1736570913773168	11.317193397712206	13.372527438122235	0.7952828300181803	0.9566090799517873
ID71264	71264	4	1.0	63.486058718822164	58.52358914687893	0.0	100.0	100	1.8799710171079032	1		31867.96578272027	31841.0	22398.0	43759.0	3.7253652E7	3127.3537591368013	-0.9810942383444461	-1057.6059226386187	-0.017043066788003755	-3.328502148289167E-4	2.0308201039274616	1.7552381464425926	-0.6942835774571128	1.157005451393249	11.103302720308978	12.922791534752225	0.8355056047136074	0.9621087314662271
ID70244	70244	4	1.0	63.530103783233216	57.917587178469574	0.0	85.0	85	1.949893892687588	1		31972.899841017505	32004.0	22131.0	42600.0	4.0221908E7	3024.523264323806	-0.9810395648091561	-1093.9395267703935	-0.014931234563562549	-0.0012571025413163361	2.1082907936122552	1.8245408872492035	2.329996696932748	1.155518524329072	11.944606051428284	12.939425313257454	0.8965029405775968	0.9816406249999997
ID69737	69737	4	1.0	63.6382900137819	56.99639535463115	0.0	78.0	78	1.9138686538745249	1		31896.685690653452	31837.0	22429.0	44656.0	3.8563093E7	3129.1431507812954	-0.9810965383748743	-1058.0849239358404	-3.292866581822038E-4	8.826672809137125E-4	2.0736418353474813	1.7694728302935774	-0.8337194283572498	1.1718980929497733	11.50731844429283	13.518615354457673	0.7912606585230715	0.957295373665479
ID83049	83049	4	1.0	63.29525664502301	57.820483247090166	0.0	247.0	247	1.8470897905196009	1		31738.740444444426	31853.0	21162.0	41134.0	3.5706083E7	3053.74091978492	-0.9811106499307978	-1079.663624239645	-0.013447271218142164	8.959872016063381E-4	2.020721664218276	1.7025069903905914	-0.7497565770069176	1.1869094668179185	10.718299500983202	14.140832309300066	0.6735747646438613	0.9314332920280876
ID83560	83560	4	1.0	62.94592748133997	56.941491925527934	0.0	253.0	253	1.8690748820894623	1		31786.071180555504	31785.0	20399.0	43829.0	3.6617554E7	3373.4667543641735	-0.9811941318802553	-983.222863108428	-0.01477183089426057	0.013587649148939101	2.0765206634492683	1.7017247603054806	2.3134506915707242	1.2202447257548907	10.974968313867073	13.908523134072757	0.7129369184797265	0.9351964358039687
ID64620	64620	4	1.0	63.622025872433795	57.81909940205454	0.0	8.0	8	1.8803733651097512	1		31762.122222222162	31810.0	22190.0	41535.0	3.7161683E7	2947.947262134614	-0.9810429905870632	-1115.1621277103227	-7.309446504124801E-4	0.004881309372901194	2.014671915567512	1.775267326978305	2.4187296559692553	1.1348555144067791	11.108055846473498	13.01694921447943	0.8238146250276793	0.955437448896156
ID75884	75884	4	1.0	64.21292031867434	56.623833843288644	0.0	160.0	160	1.894800993761132	1		31771.650673400676	31838.0	20907.0	41572.0	3.7744721E7	3016.952383326569	-0.9811379387233444	-1095.5753109589746	-0.015372807826892458	-0.0028468515828103985	2.0305327395852446	1.7667380458102957	-0.7507627013643323	1.1493117185088761	11.279168388396103	13.572504747292637	0.7694261457424617	0.963850528025995
ID65135	65135	4	1.0	63.411232029289216	58.21793797323626	0.0	15.0	15	1.8384690332514215	1		31689.304659498175	31735.0	22090.0	41751.0	3.5365264E7	2964.0225110671486	-0.9811000717568474	-1109.9779716459504	-0.006293851260792366	-0.005873103592345377	1.9660368406302724	1.738835589723782	-0.7450341373646869	1.130662871319871	10.618483851528374	13.328233517097276	0.7511508941937661	0.9555175363558596
ID66161	66161	4	1.0	63.1172717098673	58.189216569058935	0.0	29.0	29	1.8169463667663166	1		31704.717690192476	31740.0	21748.0	42013.0	3.4589847E7	2995.2622379946106	-0.9810690226744231	-1097.0983516737656	-0.017882796944444133	0.00604912122043051	2.0055688900660225	1.6043689133919132	2.158857183507868	1.2500671593205475	10.371321290973558	16.326780622255576	0.48892566799067294	0.9099249374478735
ID74865	74865	4	1.0	64.13104032497557	56.546628765795504	0.0	147.0	147	1.8787634561115996	1		31792.641509433994	31900.0	20536.0	40768.0	3.707022E7	3100.887221529443	-0.9811078465598472	-1064.8928772540473	-0.005997881494821881	0.013691135867866923	2.0542851380955	1.7394296357441408	-0.7965095812164056	1.181010772658626	11.089043341815465	13.291096767326621	0.7888279768745822	0.953022875816994
ID76913	76913	4	1.0	63.93467591109458	57.75009888229742	0.0	173.0	173	1.8658341776455325	1		31681.248912097435	31666.0	20595.0	41780.0	3.6401755E7	3119.8106704050915	-0.9810511894667031	-1051.5108674558367	0.008815884435653079	-0.0018977089040751044	1.975442242259868	1.7764800128758098	-0.820352952336531	1.1119980117659602	10.936943304550939	12.427817192201779	0.8898485808046263	0.9774851316907388
ID77426	77426	4	1.0	63.73929084109697	58.47908642151829	0.0	180.0	180	1.8779579840676706	1		31781.639794168113	31784.0	21868.0	43015.0	3.7057392E7	3078.5141364246083	-0.9811046735900898	-1072.0772756133053	0.0012827199084406325	-9.570609197932134E-4	2.0461383467134056	1.734487944674618	-0.5605230225161832	1.1796786209991512	11.079537089486418	12.500120000791926	0.8910521351369394	0.9724655819774716
ID67701	67701	4	1.0	63.50328794730157	58.20516044368153	0.0	50.0	50	1.749062426545787	1		31795.513833992096	31745.0	24364.0	41546.0	3.217706E7	2999.024510181101	-0.9810988310092137	-1100.6263893901241	-0.01707947181671377	-0.010614559780872465	1.927216125302317	1.5645104893847408	-0.6664887384746783	1.23183330401333	9.610821104651011	17.221766823069498	0.4072067308171242	0.8741893644617368
ID82548	82548	4	1.0	63.57456154355901	57.04259726836241	0.0	241.0	241	1.914659018828255	1		31773.782357790613	31795.0	20982.0	42394.0	3.8541598E7	3156.0435654861053	-0.9811328651299303	-1047.07500405808	-9.042814241887513E-4	-0.011377590940307217	2.092394926004073	1.795185204823794	2.237334942670063	1.1655593642269637	11.516824696621867	12.8428619045398	0.8774431640042933	0.9649542015133412
ID72311	72311	4	1.0	64.15626399411057	56.86489807024352	0.0	114.0	114	1.9233315973711238	1		31876.72072072075	31922.0	21536.0	40976.0	3.8921476E7	3007.5208964246563	-0.9811325104767112	-1102.3221361076585	0.0019102954975213752	0.0035225919513051647	2.073399563248339	1.787598367318658	-0.7929133303447362	1.1598799826374724	11.621393472241245	13.403563373680525	0.8128820347526972	0.9622195985832357
ID67192	67192	4	1.0	63.61908456334132	57.103262650783684	0.0	43.0	43	1.9003821575242126	1		31747.159529806842	31702.0	21858.0	43000.0	3.7810867E7	3105.3663286371	-0.9811175186520383	-1062.3900545115393	-0.01373349693874456	0.004092646359141203	2.0715499913867226	1.76558045099491	2.1405571803134857	1.173296855557841	11.345712154699289	13.079115859327931	0.8334601719867191	0.9547999999999999
ID66682	66682	4	1.0	63.68358576771513	58.270693618089545	0.0	36.0	36	1.8519979208473958	1		31697.12334801761	31647.0	22226.0	43831.0	3.5976235E7	3117.826868727787	-0.9810852398408613	-1054.638820416773	0.011912474913069786	1.1642823474990146E-4	2.0501166881865482	1.682026697887153	-0.6492946814272035	1.2188371865688963	10.775337014957401	13.187508663265728	0.7786014539852016	0.9630416312659293
ID69247	69247	4	1.0	63.51006859079405	57.6786354440111	0.0	71.0	71	1.9075339450474733	1		31843.818936877044	31908.0	21677.0	42414.0	3.8339958E7	3122.9130163738573	-0.9810868489648562	-1057.8858720000037	0.0023253695973824693	-0.014350142719607727	2.0667507721517175	1.7870197974090318	-0.7792945486594912	1.156534905292187	11.431268425660573	13.331358720636628	0.8082681351645716	0.9543650793650782
ID85630	85630	4	1.0	64.29473640624614	57.02980467401304	0.0	278.0	278	1.9142638771423188	1		31689.028806584338	31744.0	20371.0	41422.0	3.850217E7	3103.011518298801	-0.9810602591001842	-1057.979341173122	-3.9379138407777035E-4	0.007339183114243895	2.0328077183168465	1.8215233703649383	-0.9842890836242523	1.1159932128181138	11.512071570457385	13.48086083130495	0.7960275421042488	0.9634049323786794
ID64128	64128	4	1.0	64.44125897912275	58.32365514811905	0.0	1.0	1	1.8670501009923437	1		31749.207136640533	31708.0	21653.0	43819.0	3.6479839E7	3182.666145160662	-0.9811378563355929	-1037.7931027617503	-0.012809552533588323	-0.00311642281561862	2.0423400120065454	1.7242277700275195	-0.7394134636109165	1.1844954869123518	10.951202683044508	14.770943628095335	0.6307470086172915	0.9411764705882351
ID73346	73346	4	1.0	63.45921933046668	58.009337314968846	0.0	127.0	127	1.7854471627779962	1		31667.404558404556	31857.0	23305.0	39280.0	3.3345777E7	2626.2716336265325	-0.981303740998719	-1265.7605673694623	0.023592393880604454	0.06459487426416716	1.9082271954756829	1.5897116770308986	2.447038186163373	1.2003605578589416	10.014836828634856	18.696425252178603	0.36002825591975923	0.8838087248322134
ID68228	68228	4	1.0	63.51142361385998	57.43801305614604	0.0	57.0	57	1.8248398487609134	1		31840.635208711446	31764.0	23329.0	43892.0	3.508838E7	3244.639599992028	-0.9810533706203644	-1016.2625665315259	0.022610280642832332	-0.006112623532638649	1.9983393336814466	1.5654987889294478	-0.8848899180725546	1.2764873073124463	10.461630688099342	16.01320482497291	0.5126875027404608	0.9244015119697606
ID87175	87175	4	1.0	63.43455299686354	56.738800920352716	0.0	296.0	296	1.7351669736379907	1		31775.1295180723	31688.0	24258.0	42370.0	3.1648029E7	3340.347234424108	-0.9809382449618987	-979.0491470808774	0.00659791019323013	-0.0035470080162257134	1.9604484003424587	1.5046965922563063	-0.8014550192990839	1.3028861834549306	9.45872106738651	17.880726216970903	0.37176797478816864	0.8758802816901406
ID84616	84616	4	1.0	63.09934482644468	57.46622048047283	0.0	266.0	266	1.8755394924215383	1		31771.734307824605	31805.0	22069.0	41774.0	3.6950527E7	2960.6385523411195	-0.9810723588330772	-1112.4745223047778	-0.004461576753346801	-0.013700791971604296	2.041763934022716	1.7645200611346374	-0.7422044946633561	1.1571214059815238	11.051018332499316	13.535385483835476	0.7580029671611122	0.950920245398773
ID81555	81555	4	1.0	63.29591908379993	59.02641117162284	0.0	229.0	229	1.7525190750293675	1		31577.30088495574	31760.0	21697.0	40954.0	3.2114115E7	3106.7621487881756	-0.9812175297287885	-1061.9634848396042	0.04076032340712753	-0.022625320355298316	1.8970317623678001	1.619698239466441	-1.1808936464976538	1.171225427146675	9.648846113967137	14.359828257698398	0.5880127626876354	0.9050378956754348
ID70802	70802	4	1.0	63.543053932762035	57.815313080604575	0.0	93.0	93	1.8487272817902376	1		31938.29495128433	31895.0	23533.0	43184.0	3.6058335E7	3135.5128064167134	-0.9810625421197892	-1055.3782955115437	0.0017566305400996815	-0.012261109738048592	2.0311689038920075	1.6177293408056126	-0.7831009309098423	1.2555678213022372	10.737312005641266	16.535224136279755	0.49349784973575817	0.9205378973105123
ID71826	71826	4	1.0	63.999615073188345	56.46604287238375	0.0	108.0	108	1.8940023420949832	1		31925.31959629941	31965.0	20607.0	41894.0	3.7959205E7	3160.4555467672867	-0.9810752358802922	-1047.339303076157	-0.0033192615187067824	0.0015598879086478393	2.0727741840913834	1.7425663759636576	-0.7307345198871942	1.1894951105923397	11.269662136067062	13.218903532652352	0.8104568431909089	0.9606969205834688
ID76439	76439	4	1.0	63.5702473797214	59.12204540376782	0.0	167.0	167	1.8678602768174062	1		31670.632582322367	31715.0	21309.0	42867.0	3.654791E7	3180.4665345610947	-0.9811296004417416	-1035.4787385148481	0.00125022008904085	0.0012335192771261915	2.0503246571900298	1.7055081820251203	-0.7140750582872623	1.2021781418576805	10.960708935373502	13.451407948401153	0.7612249619432545	0.9489711934156371
ID65686	65686	4	1.0	62.49112901217573	58.44302856182135	0.0	23.0	23	1.8227659307721154	1		31721.067333939936	31761.0	21648.0	41988.0	3.4861453E7	3054.2385799564554	-0.9811432408224395	-1080.7871945769707	-0.013436753759224903	0.007389023525375477	1.9720805547119724	1.64842392937201	-0.8318264038539689	1.1963430763003204	10.437865057276776	15.75440234973064	0.5284667609252918	0.9180602006688953
ID85144	85144	4	1.0	63.58211349350835	56.920130714327875	0.0	272.0	272	1.8991875745936866	1		31727.694304857618	31724.0	21133.0	43335.0	3.7882867E7	3247.5756202752127	-0.9810872327822772	-1013.5887523237753	-0.006164295619580999	0.008842383640496184	2.079377913692723	1.7507776479205435	-0.9633218508932158	1.1876881774007504	11.331452776205746	13.817617053802898	0.7458116320818003	0.9555110220440886
ID86680	86680	4	1.0	63.890041209318106	57.636401189326264	0.0	290.0	290	1.8892033419618832	1		31709.927241962807	31647.0	22143.0	41586.0	3.7481134E7	2962.2596507671174	-0.9810779075848243	-1110.0344441949237	0.004789726756843451	0.001803449931121346	2.004657564957206	1.798360871372211	2.3683268354556066	1.1147137356406023	11.212624622092862	14.916190382665098	0.6332880766828414	0.9508262797259164
ID82075	82075	4	1.0	63.966489925764755	56.7282471993172	0.0	235.0	235	1.8892033419618834	1		31772.97033898308	31852.0	21659.0	41732.0	3.7492105E7	3020.6434799635877	-0.9810408279677475	-1088.5692396128313	-0.004558872503406187	-0.0032738611258880815	2.028366029564943	1.783417642636845	-0.7775120999607136	1.1373477423751024	11.212624622092866	12.475230438015819	0.9053572715029242	0.9772162386081179
ID68762	68762	4	1.0	64.131369640466	56.66825234512214	0.0	64.0	64	1.9027690734629508	1		31830.905676126797	31891.0	20569.0	42709.0	3.8133425E7	3155.66136971612	-0.9810519243327416	-1044.516924967489	-0.009243289786286125	-0.0016289921982088826	2.072652896400355	1.7510319743542004	2.3262758755732094	1.1836750709048427	11.374230911686414	13.672270557277404	0.7646287384463968	0.9614302932904781
ID77981	77981	4	1.0	63.88725846831235	59.15868875378853	0.0	187.0	187	1.8799710171079032	1		31738.914383561623	31774.0	20815.0	42600.0	3.7071052E7	3227.128233216532	-0.9810973893472035	-1020.9304840434944	0.016478990744587245	-0.006769959176675706	2.0957515135934863	1.7182548889516642	2.331055820063856	1.219697686920093	11.103302720308978	13.242874210655941	0.7956050605975292	0.9488220958570256
ID86172	86172	4	1.0	63.76531978954926	56.7705213533876	0.0	284.0	284	1.903961409291792	1		31749.468776019985	31705.0	21369.0	43282.0	3.8131112E7	3134.281939705797	-0.9810709732282523	-1050.0271769527967	-0.016637786964730065	-0.008294755083797487	2.099676469375207	1.7311700421647978	-0.730036207037027	1.2128655292287742	11.388490290179956	13.523234329017138	0.7825550040207873	0.9530628480509151
ID74398	74398	4	1.0	64.24456140291842	56.422268329220245	0.0	141.0	141	1.873925430597246	1		31790.030981067106	31815.0	19896.0	41431.0	3.6940016E7	3221.291242976926	-0.9811434020656876	-1026.9755437903013	-0.015634082945153473	0.01340620396936579	2.0298525956406834	1.7242122744328159	2.4770857661834436	1.177263742834918	11.03200582784128	13.504802020560298	0.7601300521291167	0.9461883408071748
ID78497	78497	4	1.0	64.09369369584904	57.64955900743605	0.0	193.0	193	1.911891312036663	1		31786.74297520661	31740.0	22501.0	44001.0	3.8461959E7	3103.7524322209074	-0.9810885549467553	-1062.606448687788	-0.016695729146923396	-0.001186794957119165	2.0749571388546997	1.7556801486051707	-0.7295272512016684	1.1818537337243256	11.483552813470276	14.523202183454474	0.6841658132141581	0.9568316831683169
ID73888	73888	4	1.0	63.80722552189364	58.526385895767675	0.0	134.0	134	1.830221037267229	1		31766.943089430923	31792.0	21201.0	43078.0	3.5166006E7	3196.7972864996677	-0.9811613027812517	-1035.0941828195707	-0.0027167972919744303	0.017022306980949056	1.9975423179477838	1.6774884050144943	-0.538010079764622	1.1907935172467103	10.523421328238058	12.71708467666829	0.8176956673627893	0.9621903520208601
[truncated: 4,227 more rows]
