# Supplementary material for: Adhesion pilus retraction powers twitching motility in the thermoacidophilic crenarchaeon Sulfolobus acidocaldarius
Source: Nat Commun. 2024 Jun 14;15:5051. doi: 10.1038/s41467-024-49101-7 (PMC11178785; doi:10.1038/s41467-024-49101-7)
Supplement: Supplementary file 15 — Source Data [file 41467_2024_49101_MOESM15_ESM.zip › TWITCHING FULL TRACK DATASET/Figure 1/MSD data/MW001-_100X_1sec_interval_5min_total__3_spots.csv]

LABEL	ID	TRACK_ID	QUALITY	POSITION_X	POSITION_Y	POSITION_Z	POSITION_T	FRAME	RADIUS	VISIBILITY	MANUAL_SPOT_COLOR	MEAN_INTENSITY_CH1	MEDIAN_INTENSITY_CH1	MIN_INTENSITY_CH1	MAX_INTENSITY_CH1	TOTAL_INTENSITY_CH1	STD_INTENSITY_CH1	CONTRAST_CH1	SNR_CH1	ELLIPSE_X0	ELLIPSE_Y0	ELLIPSE_MAJOR	ELLIPSE_MINOR	ELLIPSE_THETA	ELLIPSE_ASPECTRATIO	AREA	PERIMETER	CIRCULARITY	SOLIDITY
Label	Spot ID	Track ID	Quality	X	Y	Z	T	Frame	Radius	Visibility	Manual spot color	Mean intensity ch1	Median intensity ch1	Min intensity ch1	Max intensity ch1	Sum intensity ch1	Std intensity ch1	Contrast ch1	Signal/Noise ratio ch1	Ellipse center x0	Ellipse center y0	Ellipse long axis	Ellipse short axis	Ellipse angle	Ellipse aspect ratio	Area	Perimeter	Circularity	Solidity
Label	Spot ID	Track ID	Quality	X	Y	Z	T	Frame	R	Visibility	Spot color	Mean ch1	Median ch1	Min ch1	Max ch1	Sum ch1	Std ch1	Ctrst ch1	SNR ch1	El. x0	El. y0	El. long axis	El. sh. axis	El. angle	El. a.r.	Area	Perim.	Circ.	Solidity
			(quality)	(�m)	(�m)	(�m)	(sec)		(�m)			(counts)	(counts)	(counts)	(counts)	(counts)	(counts)			(�m)	(�m)	(�m)	(�m)	(radians)		(�m^2)	(�m)
ID109058	109058	2	1.0	58.72712505521417	60.58280977301701	0.0	144.0	144	1.6438245491905157	1		30635.815937149244	30688.0	20370.0	40178.0	2.7296512E7	3153.504975974913	-0.981120677368883	-1009.7222980995816	0.003129052923571495	-9.044621124271274E-4	1.8600562277279846	1.4744394228818891	-0.891332043015218	1.2615345187206009	8.489083329825286	13.075429831422978	0.6239628194987276	0.9154279856483865
ID126471	126471	2	1.0	58.427320649406646	60.91670058398501	0.0	238.0	238	1.6910079010931922	1		30661.18941798942	30649.0	19805.0	40828.0	2.8974824E7	3125.0947462067857	-0.981105058126847	-1018.8863863575722	0.0068532778929162675	0.004795453520724381	1.8616760076363041	1.537373058774322	-0.7084058337809856	1.2109461636595442	8.983408450934938	11.695094961560592	0.8253601667265368	0.9603658536585363
ID101894	101894	2	1.0	58.276517106547786	60.188343849367264	0.0	105.0	105	1.675728749503481	1		30619.79978354977	30582.0	23346.0	39128.0	2.8292695E7	2709.2153721667014	-0.9811097318458897	-1174.0004727678497	-0.03349317070190327	-0.042582861991986125	1.806262552547261	1.4262597373422405	-0.8936350161564538	1.266433108399411	8.821802161341402	14.23072534585214	0.547410476000749	0.9229239184485336
ID128006	128006	2	1.0	57.991455760918036	58.041942616571305	0.0	246.0	246	1.644284682033451	1		30639.092737430205	30643.0	19256.0	41785.0	2.7421988E7	3438.799790185957	-0.9810501359290756	-922.5376693352173	-0.0012651689721026314	0.02125854567947685	1.8148052518419255	1.4906877728060677	2.295568398261548	1.2174281462212169	8.493836455989806	13.220867134274998	0.610652131304545	0.91359918200409
ID133125	133125	2	0.9926978945732117	58.78755124764738	60.111067509413715	0.0	273.0	273	1.5780823051220143	1		30342.293902439014	30504.0	23750.0	39698.0	2.4880681E7	2697.6925309716	-0.98132453107764	-1182.0261837829405	0.0011878828416581938	-0.03201103739489659	1.764168196368279	1.3613041409222637	2.7011926629162963	1.2959397854862034	7.823645666793074	16.33198723943149	0.36858781434743726	0.8445356593124682
ID120331	120331	2	1.0	58.29562794658184	59.92513597617403	0.0	205.0	205	1.644744686149888	1		30738.195968645003	30817.0	21124.0	40540.0	2.7449209E7	3190.067122363654	-0.981018561125405	-995.993819019242	-0.007452954718258054	0.013175610572470993	1.899863509498858	1.4294085220877728	-0.7674983867320168	1.329125634933214	8.498589582154327	11.986984476172735	0.7432532806773086	0.9420442571127502
ID124426	124426	2	1.0	57.90957281208099	60.18452024523337	0.0	227.0	227	1.6707555788862756	1		30657.91224268693	30634.0	21174.0	41612.0	2.8297253E7	3136.4383761709796	-0.9810371907007259	-1011.3898884453567	-0.0019078887625255025	0.0074359142918154425	1.793810735223304	1.4389452747130898	-0.669709698063947	1.24661498025418	8.769517773531728	15.447482521820179	0.46181725086030573	0.9271356783919603
ID95245	95245	2	1.0	58.242418664377595	61.023858788209104	0.0	68.0	68	1.628102659193916	1		30615.902161547212	30695.0	20509.0	39350.0	2.6911378E7	3146.4720985501076	-0.9811732851818281	-1014.2017204511951	-0.0796358035756215	-0.019371978190466346	1.7111647760409388	1.3820565759070509	-1.0047249484715042	1.2381293254350985	8.327477040231757	16.924529835586117	0.36533399197079475	0.8857431749241657
ID97804	97804	2	1.0	58.25839598095581	60.88880962581387	0.0	82.0	82	1.6815871709614916	1		30649.4919786096	30690.0	21499.0	39944.0	2.8657275E7	2889.1020547484004	-0.9811077954564132	-1101.8550853109484	0.00443719878509835	0.012527200190077189	1.8764490305111188	1.5019991144650695	-0.8280345808266978	1.2493010231763073	8.8835928014801	11.715376420595963	0.8133659977581404	0.9653925619834711
ID113678	113678	2	1.0	57.11856602480223	60.013774712798586	0.0	169.0	169	1.6829362182470273	1		30805.056443024507	30876.0	20071.0	42628.0	2.8925948E7	3676.123860182562	-0.9811027181589794	-870.1157049357565	0.0022789539592787717	8.552231090637184E-4	1.7901147268822812	1.6066318292039639	2.552919880734194	1.114203449939883	8.897852179973649	12.120680426108903	0.761098820700991	0.9407035175879398
ID116240	116240	2	1.0	58.050891360113084	59.50570375805858	0.0	183.0	183	1.6429038968924856	1		30773.473154362415	30579.0	23272.0	44133.0	2.7511485E7	3717.9297688089637	-0.9810163846088532	-855.4658211901531	-0.024867819815783378	-0.012072255141581861	1.7228528533544176	1.580326851686543	0.3345301466108113	1.090187673211886	8.479577077496259	12.25173295925832	0.7098866543141976	0.949946751863685
ID104979	104979	2	1.0	59.295539321893344	57.18734671450165	0.0	122.0	122	1.6757287495034807	1		30816.351293103453	30772.0	22942.0	41989.0	2.8597574E7	3161.3472930218372	-0.9810914117554562	-1011.5547014059406	-0.005426094359433808	-7.3154987485891E-5	1.8596648873563497	1.5317666694207035	-0.6843709817608739	1.2140653824643237	8.821802161341399	11.790104652339844	0.7975021415876817	0.9522832221652133
ID111123	111123	2	1.0	59.8494435795271	60.85608149385261	0.0	155.0	155	1.6716608921897111	1		30629.648590021665	30654.0	21060.0	41415.0	2.8240536E7	3108.7952727591446	-0.9810503419958136	-1020.1635542572964	-0.023930785158215142	0.009568299753160236	1.919291919228832	1.479360139471445	-0.7864874119827321	1.297379771172264	8.779024025860757	12.248035152744597	0.7353993696915704	0.9447570332480819
ID130067	130067	2	1.0	60.032164997251606	59.266344839744086	0.0	257.0	257	1.6883216279100786	1		30673.27872340422	30595.0	23088.0	42191.0	2.8832882E7	3224.5349271244436	-0.9810409161353112	-984.4482343520102	5.180569802374476E-4	0.0026205687018740036	1.8172964781696088	1.5842627267246376	-0.4675633999736241	1.1470928700864873	8.954889693947843	11.67739463851827	0.8252360462487943	0.9617151607963247
ID85015	85015	2	1.0	54.525476955074154	57.90260258416545	0.0	12.0	12	1.6229835585554804	1		30440.61009174312	30697.0	18599.0	42655.0	2.6544212E7	3604.3606437651088	-0.9811742171750663	-880.3354530419432	-0.02075594664085218	0.00958322413286349	1.9391295597309441	1.3841976326407996	-0.8306356008603745	1.4009051265543884	8.27519265242207	11.958479009513596	0.7271702222818829	0.928038379530917
ID136212	136212	2	1.0	59.30400550062678	59.38394502654849	0.0	289.0	289	1.7325491693205592	1		30663.08752515091	30582.0	23939.0	41336.0	3.0479109E7	2981.750330024213	-0.9810519247150545	-1064.8820215277783	0.0025274794785004186	-0.0035081556358863212	1.8985966707943813	1.6159648530005668	-0.7071681720215522	1.1748997308134619	9.430202310399423	11.825933082978676	0.8473445481739199	0.9598451862602808
ID87574	87574	2	1.0	57.637893917010615	60.72705012199027	0.0	26.0	26	1.6707555788862753	1		30547.900647948147	30489.0	20078.0	43114.0	2.8287356E7	3853.8476516347105	-0.9810253824962442	-819.6416840918442	0.012092914358217601	0.015473219790902557	1.7505103005583815	1.6245961941838738	2.4289262976502517	1.07750486356258	8.769517773531724	12.094476099426272	0.7533754352946324	0.9539813857290598
ID131605	131605	2	1.0	59.82255781291703	58.98545081753355	0.0	265.0	265	1.6761801242590078	1		30645.563440860227	30562.0	23160.0	40793.0	2.8500374E7	3051.5302778011096	-0.9810175892712413	-1038.0191144390694	-0.012402152508044346	-0.013071010987402388	1.824386037349029	1.5634935118742708	2.4031527866623748	1.1668651155206957	8.826555287505913	12.334264482843318	0.7290790120684617	0.9322289156626494
ID102426	102426	2	1.0	57.53608938997656	60.45945508070103	0.0	108.0	108	1.6725657154723064	1		30628.304535637155	30572.0	19416.0	41570.0	2.836181E7	3268.9759302514267	-0.9811061135335835	-973.0516871718168	0.019670125175899614	0.007701485678690675	1.8394618562309906	1.5229501858573666	-0.7327938637402667	1.207827986307667	8.788530278189784	12.379544080526713	0.7206374307717254	0.9428862825089241
ID90143	90143	2	1.0	57.89806791840629	59.813192315955554	0.0	40.0	40	1.6465834175079221	1		30503.036954087365	30675.0	20985.0	39750.0	2.7239212E7	3176.5415208031254	-0.9812164628545715	-1003.2426537642284	-0.0405459030817093	0.017619301275053366	1.7378499273934334	1.573839709728815	-0.6488194210083756	1.1042102424095517	8.517602086812385	14.31547000453945	0.5222951449751296	0.9147524247064821
ID105503	105503	2	1.0	60.829346271114844	56.866632959348934	0.0	125.0	125	1.6327424595932885	1		30760.53968253966	30767.0	21021.0	42508.0	2.7130796E7	3413.5979273244425	-0.9812131359014411	-941.2839209943362	0.007838638536206297	-0.017298076945667182	1.7820076144391213	1.50628779931432	-0.5413491904399456	1.1830459061344798	8.37500830187691	13.017248815779958	0.6210930905517881	0.9259064634787173
ID93217	93217	2	0.9960391521453857	57.96756744585328	59.90948004005943	0.0	57.0	57	1.6225173848969903	1		30462.03559127438	30650.0	23785.0	39159.0	2.6532433E7	2724.7207466101313	-0.9812276575297137	-1168.7408685636453	-0.028159269404741293	0.0024070844008669957	1.7773881434845167	1.45422286824459	-0.42435781940964723	1.2222254114529387	8.27043952625756	14.10256263460601	0.5225674804219321	0.8982963345379459
ID134690	134690	2	0.9968505501747131	59.09320864957704	59.02476167149517	0.0	281.0	281	1.701710589589858	1		30686.23406478578	30638.0	23525.0	40498.0	2.9366726E7	2963.2013435604636	-0.9810125874526808	-1070.0922541042728	-0.012469917813435262	-0.016070818871858027	1.852594430287866	1.5520490804036413	-0.6725457789813769	1.193644230507235	9.09748347888331	13.300979107977751	0.6461954816165837	0.9522388059701486
ID120871	120871	2	1.0	57.12608899794508	58.819209205352266	0.0	208.0	208	1.6842841849975734	1		30678.487726787673	30623.0	21106.0	41782.0	2.8745743E7	3340.957604628987	-0.9810381304155708	-950.1621166546417	-0.008234851473194811	1.9737111416424414E-4	1.9390297306163469	1.4728939881121281	-0.6505128957447889	1.316476098257204	8.9121115584672	12.024604813813694	0.7745489216843217	0.9498480243161092
ID98342	98342	2	1.0	58.221345022742675	60.4507691239721	0.0	85.0	85	1.6465834175079221	1		30592.827586206924	30643.0	22017.0	39693.0	2.7502952E7	3012.0847611455106	-0.9810979139313196	-1054.3505813552986	-0.013162702576556235	0.010845126347538437	1.90318950075185	1.4443971578979704	-0.9016666674269147	1.3176358665241072	8.517602086812385	11.953257267434967	0.7491256677390625	0.9491525423728817
ID114214	114214	2	1.0	57.459954279103094	60.11285503698365	0.0	172.0	172	1.6721133650338857	1		30791.35675675674	30765.0	19031.0	42515.0	2.8482005E7	3418.917738474707	-0.9810636126707657	-933.1902868439485	-0.0075873936284656576	1.7306286211456995E-4	1.7720988541024918	1.5806927032216864	-0.7421849933475052	1.1210900452002412	8.783777152025271	11.745317328514405	0.8001320437907447	0.96551724137931
ID109609	109609	2	1.0	58.29677775163631	60.10980126066973	0.0	147.0	147	1.6811372479645534	1		30629.104477611916	30700.0	21673.0	39717.0	2.87301E7	2977.516671684874	-0.9809555253000588	-1059.7182476780456	-0.021540775438540914	-0.029723600192192938	1.9067651606443812	1.4484275417638452	2.3781230689656594	1.3164380720918827	8.878839675315595	13.30238712294628	0.6305316819814779	0.9302788844621516
ID107562	107562	2	1.0	55.897370962397524	59.35646643451447	0.0	136.0	136	1.6304242098658004	1		30648.749715585895	30689.0	20494.0	40812.0	2.6940251E7	3347.8196734573344	-0.981054177913147	-948.1132982109773	-0.004204058525752418	-0.013416013173960182	1.9108838561525603	1.4172296229346946	2.3091013802553197	1.3483233946208681	8.351242671054328	11.947805131881353	0.7351648027816446	0.9242503945291957
ID90677	90677	2	1.0	59.217180479203186	59.802502510178755	0.0	43.0	43	1.658029290158402	1		30702.896703296727	30758.0	18877.0	39949.0	2.7939636E7	3353.6674479223852	-0.981058640769864	-948.3598912428608	-0.014380404317203502	0.030466743496152197	1.8822343330598545	1.4947840537672252	2.2731185755836703	1.259201506944203	8.636430240925282	11.889757398727403	0.7677116780520469	0.9468473163105784
ID102966	102966	2	1.0	57.71283875996504	60.49656022773137	0.0	111.0	111	1.6387545609359926	1		30678.1616161616	30593.0	19297.0	42359.0	2.7334242E7	3456.7830961532527	-0.981069654274045	-919.8743184768057	0.001094447731842635	-0.013368214394755183	1.811178784567499	1.5182789275839081	-0.816931739545558	1.1929157097962841	8.43679894201562	11.628642711426107	0.7840242747207723	0.9502141327623134
ID122936	122936	2	1.0	57.34887459280287	58.98640046907526	0.0	219.0	219	1.6730179436042618	1		30729.897408207333	30700.0	22967.0	43318.0	2.8455885E7	3191.1482795219617	-0.9811096374630789	-1000.2795049302547	-0.01399796342537607	-0.0026347692972154813	1.877161425428343	1.474937544522488	-0.7365933331110998	1.272705703641218	8.7932834043543	13.136359185154168	0.640340403031068	0.9305835010060367
ID85565	85565	2	1.0	57.70348381591863	59.99802166925388	0.0	15.0	15	1.6968135705460923	1		30528.64218258131	30535.0	20448.0	41994.0	2.9093796E7	3207.034601935045	-0.9810753147045216	-986.9781102998272	-0.01719724326529777	0.0021465327965995745	1.7620740700782895	1.633446682692304	-0.8411739208879057	1.0787459968843167	9.045199091073643	12.550861220645146	0.7215741052842997	0.928745729624207
ID98877	98877	2	1.0	59.73345006233966	60.54742823460218	0.0	88.0	88	1.6716608921897107	1		30701.86210640607	30639.0	20446.0	42981.0	2.8276415E7	3386.78038907024	-0.9811209642344496	-942.2158865402271	0.00322409773300726	0.009410874651982993	1.8440229558486516	1.5406857588347729	-0.8794715592065897	1.1968845335750322	8.779024025860751	11.882874866795756	0.7812914182511164	0.9476654694715242
ID91708	91708	2	1.0	57.684924633970795	59.55695999843023	0.0	49.0	49	1.673017943604262	1		30642.560737527096	30637.0	19719.0	39860.0	2.8252441E7	3222.3919442969063	-0.9811117514247736	-987.8783691440393	-0.010138235066385838	0.013315646983625634	1.8643072587968441	1.4992153624353841	-0.9141680974438054	1.2435219819041812	8.793283404354304	13.563866681406836	0.6006118681164239	0.9086444007858541
ID116801	116801	2	1.0	57.491267391583705	58.98759371326301	0.0	186.0	186	1.599508449155303	1		30768.87825059104	30634.0	22634.0	43429.0	2.6030471E7	3507.770792721779	-0.9810414393664946	-907.8047314498745	0.03347188470632542	-0.022496792293635628	1.6577542289426956	1.5597998082928695	1.1653967070753863	1.0627993542049687	8.037536344196292	13.500342241570829	0.5541703135223055	0.9028296849973311
ID124993	124993	2	1.0	57.486722837452525	60.625268828153615	0.0	230.0	230	1.6493376710372962	1		30630.773333333374	30575.0	18926.0	42249.0	2.7567696E7	3400.5285452161434	-0.9810912985570751	-934.7366078681172	-7.965159909623727E-5	-0.029579273110602336	1.8399587074279704	1.5231406758202117	2.418426716438943	1.2080031323680278	8.546120843799477	13.201778139590441	0.6161891310514038	0.9187531936637712
ID91203	91203	2	0.9959795475006104	57.692989952481966	59.89154767901841	0.0	46.0	46	1.573281313451211	1		30446.467643467633	30574.0	23235.0	39132.0	2.4935657E7	2775.962539710062	-0.9812277953810269	-1146.5892632804419	-0.05906814847759285	-0.015632072516238747	1.6524416476669437	1.3258897178240208	-0.5322747550490055	1.2462889073299719	7.776114405147912	17.743647516115622	0.31037497854428453	0.8583420776495274
ID95812	95812	2	1.0	57.462786024697536	60.58387916065471	0.0	71.0	71	1.6155086377256866	1		30493.646853146827	30557.0	21743.0	39793.0	2.6163549E7	2927.9549320318993	-0.9814081439218063	-1099.51683455325	0.0032700856076628352	-0.016042003266120677	1.6815239140581923	1.52065550920679	-0.6329876444741535	1.1057888547915202	8.199142633789823	14.845053105329747	0.4675357174812319	0.8878023674729802
ID88137	88137	2	1.0	57.34558318113264	60.28646206345286	0.0	29.0	29	1.6869768872523427	1		30561.490986214205	30528.0	20961.0	43369.0	2.8819486E7	3550.275321053228	-0.9810282661500808	-890.2602806970363	-0.01917774151611579	0.00815613621072671	1.7867882359082568	1.586037986567279	1.928114040138673	1.1265734181912435	8.940630315454289	13.13550044346376	0.6511555624753872	0.9404999999999999
ID110154	110154	2	1.0	58.237081795852085	59.686781505177976	0.0	150.0	150	1.705263225167839	1		30664.687110187133	30611.0	24383.0	40562.0	2.9499429E7	2913.4784997654237	-0.9810421848718099	-1089.3215979597753	-0.002028910365597899	-0.007942370661182955	1.8754814847402423	1.529709488052112	-0.7368529453878458	1.2260376884557513	9.135508488199449	13.412377153820646	0.6381621982705118	0.9458661417322832
ID127050	127050	2	1.0	59.12078840905013	59.719882781853116	0.0	241.0	241	1.6851822304812702	1		30638.616452991446	30558.0	24665.0	41099.0	2.8677745E7	2934.198259854883	-0.9811025402642892	-1084.228108078795	-0.01570805005368407	2.937735282644475E-4	1.8225132650431697	1.5225106543326155	-0.7059212214211952	1.1970446708250189	8.921617810796233	14.14846441964205	0.5600603981657314	0.9219056974459724
ID132179	132179	2	1.0	59.98794099463415	59.90931363915764	0.0	268.0	268	1.6797867559153152	1		30617.027987082853	30570.0	19352.0	44146.0	2.8443219E7	3585.6410985454118	-0.981079148040169	-885.5020425584546	0.014716768830372038	-0.012031842475732643	1.8043465080758725	1.5711657212283021	2.4434624454484624	1.1484125981728235	8.864580296822046	12.118346141094285	0.7585449751306339	0.9414437152953049
ID118867	118867	2	1.0	59.84443040786535	59.68264192650814	0.0	197.0	197	1.599035431712117	1		30852.114792899425	30691.0	21809.0	43509.0	2.6070037E7	3738.130423596962	-0.9809722576111937	-851.0007579225819	-0.009522409838912404	-0.03584369611820939	1.645535450619323	1.5414749406569193	-1.1074115988547173	1.0675071045384994	8.032783218031769	15.310751674052838	0.4306087845990765	0.8747412008281574
ID111701	111701	2	1.0	58.59830866880795	59.87597278196157	0.0	158.0	158	1.6707555788862758	1		30658.991332611065	30712.0	22118.0	40560.0	2.8298249E7	3040.806051434565	-0.9811387863170056	-1048.9624615168054	0.014438806130517326	0.005029143142138024	1.891727725186232	1.5152731947918268	-0.6137823953229931	1.248440038197946	8.76951777353173	11.80806691859647	0.7903654826744929	0.9418070444104134
ID99414	99414	2	1.0	59.38985935414751	60.308192355769116	0.0	91.0	91	1.6847332675772106	1		30716.84631803626	30689.0	22066.0	41030.0	2.8781685E7	3162.4406379128177	-0.9810445957048127	-1005.4024432765574	-0.015355431143580603	-0.0038425589389912357	1.9084526032208493	1.4985582970712361	2.3040695075437534	1.273525766031729	8.916864684631719	12.089880615352529	0.7666162407616713	0.9465186680121097
ID83032	83032	2	1.0	57.68159797508633	60.298731263292275	0.0	1.0	1	1.7017105895898583	1		30475.115866388278	30475.0	20200.0	40004.0	2.9195161E7	3060.9906992264973	-0.9811220745191852	-1034.8612633541559	1.081571969846994E-4	0.02734216088700198	1.8848603718697017	1.5233662059162436	-0.6513908188278313	1.2372995833500415	9.097483478883312	12.785113134740813	0.6993941393094508	0.944718657453109
ID86104	86104	2	1.0	57.89049013372325	59.692954383301974	0.0	18.0	18	1.7158769991676213	1		30581.049484536117	30566.0	22275.0	40546.0	2.9663618E7	2949.4522682680035	-0.981137954691079	-1078.6543558740605	0.0017481533323287291	-0.013006332387299844	1.8994392023066613	1.568582220720926	-0.5450000602692066	1.2109274077030354	9.249583516147826	12.013680634665873	0.8053411243059222	0.9529872673849168
ID130651	130651	2	1.0	59.64961277997939	59.65076979393599	0.0	260.0	260	1.6874252532103604	1		30705.88853503183	30671.0	19715.0	43236.0	2.8924947E7	3715.756010324646	-0.9809744817753033	-852.1689202588202	-0.001086196363201679	-0.01363863973902498	1.7452237204528618	1.6409662494324864	2.4475861227977393	1.063534195816905	8.945383441618809	12.071043509604221	0.7714702703606573	0.9563008130081296
ID133720	133720	2	1.0	59.11594785523186	59.70089679946302	0.0	276.0	276	1.698595938233445	1		30622.11029411766	30515.0	24134.0	41694.0	2.9152249E7	3069.2553807803483	-0.9810807130520878	-1034.7419586887165	-0.01627524750584056	-0.007687087086633547	1.8175977861027528	1.5546279113028845	-0.7422279610213922	1.1691529354953376	9.064211595731713	13.684092031274805	0.6082861477015654	0.9343459088682016
ID93786	93786	2	1.0	57.943017542765446	60.384547491448444	0.0	60.0	60	1.4984135276655925	1		30274.103494623643	30571.0	21240.0	40307.0	2.2523933E7	3102.683869466964	-0.9813254908335504	-1025.4810596212888	0.03762429878226979	-0.045754691283019906	1.619737098535269	1.4517514288665474	2.2780731070196714	1.115712419032972	7.053639228141511	11.484034016268744	0.6721004197684525	0.915484268969772
ID135257	135257	2	1.0	58.09480273897627	59.94848571921677	0.0	284.0	284	1.6936899137239578	1		30625.969441517427	30619.0	21068.0	41295.0	2.9064045E7	3007.8562221061466	-0.9810238997021073	-1052.7745759117593	-0.015889832938079496	-0.020121182285562145	1.881423939751386	1.495211876311506	-0.69943399371796	1.258299221373639	9.01192720792203	13.200120724808597	0.6499377054392128	0.9566094853683148
ID96351	96351	2	1.0	57.39683960727613	59.65724875643713	0.0	74.0	74	1.682486656006271	1		30617.41346153847	30551.0	23824.0	39418.0	2.8657899E7	2781.8242398818074	-0.9810688071102711	-1140.7495198962297	-0.008492066310102738	-0.01276855901291325	1.8110271706727834	1.5418101441692744	-0.837518415939441	1.1746110100012106	8.89309905380914	14.578739578136194	0.5258029729346713	0.9149144254278733
ID106080	106080	2	1.0	59.33902874390802	59.064016554627386	0.0	128.0	128	1.673470049528906	1		30757.226537216793	30721.0	23261.0	41562.0	2.8511949E7	2964.71232190397	-0.9810489739868277	-1074.1194203812934	-0.010813640926103119	-0.001572311300825453	1.8391406256186236	1.4993717846667967	-0.6822226558831901	1.2266074661577904	8.798036530518823	12.879543846202735	0.6664915705788169	0.9448698315467082
ID99938	99938	2	1.0	59.46678648176102	60.210052996168706	0.0	94.0	94	1.6415219502885676	1		30760.988687782814	30796.0	20746.0	40160.0	2.7192714E7	3252.1474410540372	-0.9810610714406297	-979.9427322110057	0.0020580491701059234	0.0139227359989674	1.8776794701267914	1.4735151509340745	2.2219343219252057	1.274285825250262	8.465317699002714	12.026903673191285	0.7354369744081503	0.9309984317825407
ID121442	121442	2	1.0	57.158144785963756	59.0897160453086	0.0	211.0	211	1.6318155549147861	1		30676.728717366645	30705.0	20941.0	42504.0	2.7026198E7	3460.0777921108165	-0.9809757735103624	-914.333122418577	0.012969859692704018	0.007387796998880566	1.9122237893589473	1.4115997328781937	-0.667774738778741	1.3546501496284657	8.365502049547874	11.607629593062283	0.7802158916661577	0.941680042803638
ID92262	92262	2	1.0	57.90964975548773	59.73367243238055	0.0	52.0	52	1.662130509454409	1		30616.678728070157	30721.0	20927.0	39233.0	2.7922411E7	3110.3650275625578	-0.9811052749286697	-1022.237352894605	-0.032965339085276275	-0.05016133218799931	1.8015982650896856	1.5251183795087107	2.376199449681586	1.1812842132753247	8.679208376405928	14.208014343869012	0.5402853673156024	0.9066534260178747
ID100457	100457	2	1.0	58.86403183205551	60.29705689937572	0.0	97.0	97	1.6721133650338862	1		30726.41865509761	30739.0	22215.0	40102.0	2.8329758E7	2895.8484013354305	-0.9810894594897003	-1100.9580827774846	-0.00932249122486461	-0.0147043610143028	1.8842039597909985	1.4814126390435356	-0.8873076512874977	1.2718967761794733	8.783777152025275	12.829507499675893	0.6706118187995698	0.9342770475227508
ID108137	108137	2	1.0	56.318182010334965	59.78165821412075	0.0	139.0	139	1.6484200978530468	1		30637.678531701902	30625.0	21620.0	42582.0	2.7543273E7	3256.326908918349	-0.9810636926710109	-974.8993094363468	0.007401730656735011	-0.0051691462156179925	1.8672671184348608	1.4586674899919396	2.275240031372947	1.2801184171487767	8.536614591470457	12.148495599615762	0.7268596105521947	0.9233933161953725
ID115305	115305	2	1.0	58.651755164053846	60.715674296791526	0.0	178.0	178	1.6187831627198912	1		30833.72664359859	30769.0	21054.0	41044.0	2.6732841E7	3306.2877790425146	-0.9810955480483531	-967.9715103093301	-0.012643010996082117	-0.007810996419834258	1.706251568169349	1.5069429614903256	-0.863989968195014	1.1322602193794467	8.232414516941434	13.84063675025103	0.5400387862471815	0.9306824288017193
ID103528	103528	2	1.0	57.468472310572515	59.25349934231276	0.0	114.0	114	1.721159342087132	1		30664.726434426204	30640.0	20464.0	40018.0	2.9928773E7	2993.245354419142	-0.9811510250507111	-1066.534473828304	0.016121132713594395	-0.014589285791644906	1.9536786080432045	1.5720098592152354	-0.587460284371627	1.2427903022303577	9.30662103012201	11.728323346266285	0.8502174846849618	0.9621621621621619
ID119403	119403	2	1.0	60.777502487737536	59.679444279570845	0.0	200.0	200	1.634131830821515	1		30813.43615819206	30703.0	20296.0	44282.0	2.7269891E7	3833.2435625724765	-0.9809587217498524	-828.2440896509154	-0.011859922022738735	0.003216184851310034	1.7298746518998425	1.5513300554388327	1.4554964072536967	1.1150913023537754	8.389267680370464	12.179405915918261	0.7106924570521059	0.9418356456776945
ID96880	96880	2	1.0	56.78245417807232	59.60941285770801	0.0	77.0	77	1.6502547340333924	1		30704.0700778643	30541.0	23400.0	42453.0	2.7602959E7	3037.9488286151345	-0.9809976786564689	-1043.5344997207999	0.0014678068928498367	-0.0466148715399121	1.713982361265834	1.5017117451912974	-0.876376492314775	1.1413524378125552	8.555627096128513	16.44263278379112	0.39766648981557956	0.8924144769459592
ID100979	100979	2	0.9968492388725281	58.52486509421768	60.11694167089474	0.0	100.0	100	1.7034878335098378	1		30676.247401247405	30665.0	22430.0	39622.0	2.951055E7	2808.6258998828444	-0.9810772617015171	-1132.5504528219165	0.003243436819164232	0.011935678742999454	1.8911806840201022	1.546688753747356	2.3665764788458308	1.222728670806006	9.116495983541379	12.153858412725802	0.7755493953765034	0.9604406609914864
ID123506	123506	2	1.0	57.30755499458857	59.78370535122188	0.0	222.0	222	1.6847332675772102	1		30709.422790202334	30617.0	23687.0	43556.0	2.8836148E7	3147.8025196509684	-0.9810280046655251	-1008.9335560244674	0.008433322278839582	0.005514899410757144	1.8631775812944942	1.5256809017648403	-0.6830011290099396	1.2212105291081854	8.916864684631715	12.454983813103473	0.7223300878730713	0.9394091136705053
ID137332	137332	2	1.0	58.449326125559246	59.75384352674191	0.0	295.0	295	1.688769636841385	1		30654.559915164366	30582.0	22335.0	41921.0	2.890725E7	3183.637653948687	-0.9809451123189808	-991.3791095240724	0.01918490034272964	-0.03804025848585431	1.9100997422119375	1.5310418852903456	2.5541470512638793	1.2475816374218316	8.95964282011236	12.401825358546857	0.7320307725597042	0.9401496259351616
ID125561	125561	2	1.0	57.07667841657916	60.78381726113345	0.0	233.0	233	1.6680366908701219	1		30613.944565217414	30535.0	19172.0	41896.0	2.8164829E7	3356.7701164939435	-0.9811318032566977	-948.4722834578547	0.022648523152944283	0.004313598854086195	1.8280917523789881	1.5240374432716028	-0.6599167992607569	1.1995057998409027	8.740999016544626	12.01740190691184	0.760588515848401	0.9425935417734486
ID129148	129148	2	1.0	58.97419940120961	58.75414835384508	0.0	252.0	252	1.7003764376093113	1		30689.071875000034	30636.0	20752.0	43118.0	2.9461509E7	3602.1442588787772	-0.9809793735145371	-878.7952625942411	-0.0112349885844818	-0.020910682869044916	1.7932775062686084	1.6503630318302556	2.771942134336672	1.086595780250761	9.083224100389769	12.058343202557737	0.7850089571216627	0.9607843137254901
ID88703	88703	2	1.0	57.66259620576114	59.78229351636214	0.0	32.0	32	1.6797867559153146	1		30538.37326203207	30548.0	19536.0	40334.0	2.8553379E7	3361.2233731117035	-0.9810875688605304	-942.6249548676453	-0.01897614306447412	0.032092961403336936	1.8051031125255355	1.571462586503464	-0.7315254735357823	1.148677116482885	8.864580296822037	13.129322833365068	0.646224453417146	0.9409687184661948
ID112257	112257	2	1.0	58.93582864820875	61.080703910955705	0.0	161.0	161	1.6593974895028933	1		30704.88643880924	30785.0	20593.0	40009.0	2.7849332E7	3251.33099716009	-0.9810552135367344	-978.0927556087324	-0.008557277313534804	0.023955095735611998	1.9274512481177264	1.465604826170995	2.212789476727533	1.3151234314322917	8.650689619418822	12.123635180969924	0.7395965481508647	0.9415416451112258
ID117377	117377	2	1.0	58.724817799850776	59.28273453486236	0.0	189.0	189	1.6112887559746407	1		30801.938228438194	30693.0	23685.0	40520.0	2.6428063E7	3230.4001099180914	-0.9810653472119536	-988.0804697181756	0.020046368464692814	-0.008750498758581794	1.7303685559842694	1.505045504709178	1.4070273568295546	1.1497117865008546	8.156364498309177	13.181726645045682	0.5898775763306355	0.9098621420996809
ID127617	127617	2	1.0	58.85268616971452	58.43993434996356	0.0	244.0	244	1.6671294094916742	1		30711.12173913042	30692.0	16905.0	42496.0	2.8254232E7	3509.348691368779	-0.9809896435777009	-903.1779288436775	-0.012442566783701346	0.011719170205013302	1.80752800454511	1.5381007388224053	2.3391082908754113	1.175168803266412	8.731492764215597	12.804371101215654	0.6692399488933803	0.9377233282286884
ID86656	86656	2	1.0	57.190499672505446	60.553825417846134	0.0	21.0	21	1.6842841849975727	1		30543.983974359024	30500.0	20461.0	42863.0	2.8589169E7	3540.4708664092445	-0.9811434798706028	-897.771112155881	0.012912833842427201	-0.005787673767889827	1.8411913715159796	1.5630809366142393	-1.025464685336475	1.177924526099173	8.912111558467194	12.222786474642806	0.7496352986852871	0.9436336185203824
ID104066	104066	2	1.0	56.85245747856501	58.89957341057063	0.0	117.0	117	1.715436069698908	1		30692.52783505155	30605.0	21349.0	41426.0	2.9771752E7	3070.2097654506238	-0.9810056495359551	-1032.622697691648	-0.044128480216354765	-0.009127751472009641	1.8327399683073493	1.6281204289817153	0.1330003092318775	1.1256783808391928	9.24483038998331	15.227679317447173	0.5010042005485917	0.8765209553853087
ID83589	83589	2	1.0	56.794410134936854	59.45086619093431	0.0	4.0	4	1.668943479026727	1		30567.447826086922	30598.0	18629.0	39897.0	2.8122052E7	3257.6249019227917	-0.9810896134075203	-973.6354309992691	-0.010871624757826779	-0.0018931268332448455	1.8467303297317679	1.490109069828131	2.5186314147711113	1.2393256085239248	8.75050526887366	12.47864165234267	0.7061685437687082	0.9421699078812688
ID121995	121995	2	1.0	56.33821463224122	59.110981935197636	0.0	214.0	214	1.6493376710372967	1		30621.58816964285	30603.0	21940.0	42760.0	2.7436943E7	3228.426647442334	-0.981056207260135	-982.4121842462474	-0.007172396043011554	-0.03968550740375295	1.8537106422641982	1.5132543191356607	-0.783680609607063	1.2249828854432077	8.54612084379948	12.594026917836073	0.6770950816571	0.9178152118427777
ID94351	94351	2	1.0	58.29412035374716	60.79932899396844	0.0	63.0	63	1.661220002396517	1		30558.698464912268	30655.0	21697.0	39286.0	2.7869533E7	2935.4654064841307	-0.9811628673308042	-1084.4616267475953	-0.0071716644729316985	0.02743596867096246	1.847742691284964	1.4670478252070387	-0.6183595334774195	1.2594972430596796	8.669702124076892	12.417389871768387	0.7065670914430587	0.9625329815303432
ID106638	106638	2	1.0	57.17100809158911	59.142297778121204	0.0	131.0	131	1.667583111883933	1		30679.846237731726	30613.0	22960.0	42192.0	2.8133419E7	3109.3843567271874	-0.9810849371284973	-1023.5465146383691	-0.0023029921366753007	-0.004699513180914321	1.8387458872083449	1.5004090158346375	-0.6911479980422681	1.2254964265097406	8.73624589038011	12.875454790520553	0.6622310759966682	0.9435318275154004
ID135821	135821	2	1.0	58.88880188090829	60.258746553328585	0.0	287.0	287	1.6716608921897111	1		30726.92432432433	30702.0	19302.0	42170.0	2.8422405E7	3475.755244893624	-0.9809596587871532	-910.9117843373306	-0.009326210588562154	-8.625076721239847E-5	1.8281369425368437	1.5502902656981625	-0.6881395751707834	1.1792223578940908	8.779024025860755	11.728879257729224	0.8019422055254094	0.9418663946965838
ID110737	110737	2	1.0	59.05048949532616	60.19123242885869	0.0	153.0	153	1.6520873328590708	1		30705.273333333324	30670.0	19104.0	43045.0	2.7634746E7	3645.9452436126326	-0.981042606796779	-871.6498759009771	0.014197690549696797	-0.005740003066256476	1.789070626067552	1.5363977534296769	-0.7791459178715893	1.1644579810624152	8.574639600786574	12.316706725051178	0.710291370523653	0.9289392378990735
ID132754	132754	2	1.0	59.264331955005595	60.75826201606089	0.0	271.0	271	1.5752034660476553	1		30459.70121951219	30543.0	21651.0	39976.0	2.4976955E7	2941.9924311520194	-0.9811673812706839	-1078.8137453070015	-0.021920947224689083	0.01381207458272911	1.807392859695865	1.3911615579741805	-0.48187754575944686	1.2991969547575795	7.795126909805982	12.91925597592375	0.5868918082841378	0.8879263670817547
ID126096	126096	2	1.0	57.79864759128383	60.4539946318923	0.0	236.0	236	1.6415219502885672	1		30662.715730337084	30512.0	21497.0	40982.0	2.7289817E7	3234.167908745152	-0.9810351743924463	-980.8752458405423	-0.017006549908750543	-0.03233960095653914	1.7638426279723332	1.4881476629459425	-0.7571538928705943	1.1852604898633674	8.465317699002709	14.31503672129891	0.519120515929539	0.8999494694290044
ID108692	108692	2	1.0	57.37570264626264	60.75446757969673	0.0	142.0	142	1.6927963816576934	1		30618.350210970428	30507.0	19813.0	42018.0	2.9026196E7	3258.838611824725	-0.9810357309880897	-972.0702384258776	0.015412350350431534	-0.0020361028376506213	1.8401049633676534	1.5955346714297172	-0.8051231782945499	1.1532842227231472	9.002420955592997	11.669477588067407	0.8307423530680942	0.9628876461616673
ID89240	89240	2	1.0	57.5457034779183	59.83023947205976	0.0	35.0	35	1.659397489502894	1		30570.28100987926	30558.0	21036.0	41117.0	2.7849526E7	3301.917827010734	-0.9810774964418815	-960.036807619503	-0.030749895569866903	-0.004127355590518633	1.7863748443122238	1.5393643008954738	-0.8660061928914548	1.1604626944207164	8.65068961941883	12.152438393945454	0.7360947799064049	0.9573908469226723
ID84122	84122	2	1.0	56.333737171459326	59.62994107017121	0.0	7.0	7	1.6382928748975476	1		30604.921082299887	30712.0	18184.0	40838.0	2.7146565E7	3528.2096871464105	-0.9810497733381294	-898.1388950423402	0.002986531351976182	0.006897165637902563	1.8552111296033225	1.4529121765215214	-0.7544036198554598	1.2768914457341545	8.4320458158511	12.219451774538454	0.7096421094595107	0.9317226890756302
ID119962	119962	2	1.0	59.071301521948016	59.92181734042188	0.0	203.0	203	1.6271731114965649	1		30750.06735159817	30795.0	19229.0	41651.0	2.6937059E7	3475.050048235895	-0.981093365398096	-918.3560917838735	0.013188298031398033	-0.011815564444288398	1.821543161858798	1.4900941380210844	-0.8078656223927768	1.2224349558732535	8.317970787902725	11.271528921438117	0.8227380734447093	0.9485094850948506
ID124063	124063	2	1.0	57.37146074197316	60.20921192108336	0.0	225.0	225	1.6520873328590708	1		30708.28492239467	30677.0	21031.0	42318.0	2.7698873E7	3229.774553554294	-0.9810766539864281	-985.8670672900017	0.020076675116792956	-0.02340572900076641	1.8172278965548172	1.5189995262859681	2.4793587213270545	1.1963321022212776	8.574639600786574	11.962202997154002	0.7530146113266665	0.9265536723163845
ID112798	112798	2	1.0	58.08152327468299	59.229350683080966	0.0	164.0	164	1.668943479026727	1		30721.15108695651	30687.0	19374.0	43502.0	2.8263459E7	3554.3522111508382	-0.9810647378876239	-895.6397576780732	-0.004561267654963393	-0.005962058840513369	1.825532648700192	1.5361872829004948	-0.6793213627911743	1.188352923514235	8.750505268873658	11.951704851573883	0.7698095160241595	0.9274559193954663
ID131229	131229	2	1.0	59.62534311526716	59.30470014432471	0.0	263.0	263	1.703043696405819	1		30653.16805845513	30561.0	20343.0	42201.0	2.9365735E7	3596.533139097937	-0.9809810216147065	-879.2142456126006	-0.008926602237951607	0.0016903473097683482	1.7795203240376878	1.637381251536153	2.802130342652653	1.0868087822357702	9.111742857376859	11.649100596470074	0.8437747553724178	0.9667170953101358
ID113313	113313	2	1.0	58.599631141109725	59.2286275874564	0.0	167.0	167	1.7079228522976329	1		30814.543094496363	30789.0	19969.0	42481.0	2.9674405E7	3519.9705366610888	-0.981054742866742	-906.6495233020319	0.009675218840611902	0.010834329587319206	1.7744255331901169	1.674269445132832	-1.1285866514834788	1.0598207703953761	9.164027245186531	11.883738365758305	0.8154363593721979	0.9460255152109904
ID87200	87200	2	1.0	57.15438974239366	60.45124125018911	0.0	24.0	24	1.676180124259007	1		30480.3789020452	30525.0	19634.0	42039.0	2.8316272E7	3588.736889775727	-0.9811909153355893	-886.1241959812037	0.010254968351251085	0.005630155667348231	1.8038850491404925	1.5781205984871995	-1.1113513085128686	1.1430590608029023	8.826555287505906	11.605134779114879	0.823570406565469	0.9489013796627491
ID101539	101539	2	1.0	59.079733934619334	59.90001309148995	0.0	103.0	103	1.6215846355328105	1		30574.718066743415	30769.0	20824.0	39065.0	2.656943E7	3043.120442121995	-0.9811426043839528	-1045.4992786205644	-0.07869292613345338	0.026091395582031867	1.7375139891693407	1.5118186985460644	2.2910203284542465	1.149287272898748	8.260933273928524	16.49890606486422	0.38135432698596666	0.889457523029682
ID92839	92839	2	1.0	58.069113694481494	59.78788160298534	0.0	55.0	55	1.6985959382334446	1		30601.681007345247	30654.0	21788.0	40528.0	2.9163402E7	2923.1487524977633	-0.9810701323669241	-1085.1176818736124	-0.010096164748540106	-0.01303418965920097	1.908360302712896	1.5456215919730065	2.426810210718097	1.2346879162556526	9.064211595731708	11.922952990962063	0.8012577365915009	0.9459325396825395
ID115878	115878	2	1.0	58.92943723021498	60.49803764951226	0.0	181.0	181	1.6322790730479568	1		30800.919318181823	30658.0	19143.0	43104.0	2.7104809E7	3730.484581074926	-0.9810261040498092	-853.792773251072	-0.003888791927419338	-0.012518971312602451	1.7117215733891804	1.5441028428565413	-0.6814204409814161	1.1085541233915157	8.370255175712394	12.12478789089817	0.7154845537107509	0.9529220779220781
ID84648	84648	2	1.0	55.61175501479863	58.529944894618545	0.0	10.0	10	1.71631781535965	1		30640.2672147996	30744.0	19251.0	40558.0	2.981298E7	3221.680523515792	-0.980970460209532	-980.5454230000435	-0.04014939423941322	-0.12080569298896703	1.9123384121027918	1.640104271725942	1.510666025432053	1.1659858736239788	9.25433664231233	18.133832402683744	0.3536518730348282	0.7972972972972964
ID104616	104616	2	1.0	57.99310915311862	57.67760485688535	0.0	120.0	120	1.6860797976450335	1		30782.439102564123	30720.0	23404.0	42471.0	2.8812363E7	3162.2023934334434	-0.9810533506017298	-1008.0998920632206	0.006485913450432746	-0.013945678746003169	1.8702116325819298	1.5126423265111424	-0.6348451970857963	1.2363872144815018	8.931124063125264	12.656770377346454	0.700600082455171	0.9451710261569423
ID129704	129704	2	1.0	59.01989032346261	58.44240823833252	0.0	255.0	255	1.65346044903975	1		30774.680662983446	30712.0	18700.0	43467.0	2.7851086E7	3898.055647426442	-0.9809940523566583	-814.9901537356615	-0.004418585474489602	0.010032958107291703	1.7701054034921382	1.552938863587688	-0.5139344542812854	1.1398422983650107	8.588898979280122	11.977042797646881	0.7523989067962013	0.9591295116772824
ID94891	94891	2	1.0	58.13586105422693	60.430525661165845	0.0	66.0	66	1.6410610428106387	1		30596.390134529156	30699.0	22090.0	39455.0	2.729198E7	2924.7199465408326	-0.9811249356508565	-1087.5563571386538	-3.477299331237541E-4	9.053273980622246E-4	1.8863336775910198	1.465071895720923	-0.832794523828325	1.2875365933238416	8.460564572838205	12.623820662346574	0.6671562763786273	0.9021794221996968
ID134319	134319	2	1.0	59.24379398206769	60.26878186606174	0.0	279.0	279	1.6675831118839337	1		30649.37049180328	30588.0	21992.0	40374.0	2.8044174E7	2902.735631426921	-0.9810642230186051	-1094.1034286754466	-0.010622830624954909	0.009695654820071493	1.8398440969028949	1.4768991399872753	-0.6432045248177273	1.2457479641559996	8.736245890380118	14.2763030515826	0.5386456989579762	0.9334687658710009
ID89775	89775	2	1.0	57.06355396206802	59.758772805652455	0.0	38.0	38	1.4826803840981615	1		30083.049586776826	30479.0	21527.0	38634.0	2.1840294E7	2919.905292326866	-0.9813877621498157	-1086.4885007787932	0.018933466329599344	-0.013639834207128563	1.5808726696951312	1.2878231084335914	2.95311160880742	1.2275542031684636	6.906292317041511	16.00693455423927	0.3387181602976975	0.8326647564469923
ID107182	107182	2	1.0	56.410092584391656	59.24274180779579	0.0	134.0	134	1.6410610428106378	1		30665.95039458851	30665.0	20799.0	42330.0	2.7200698E7	3266.839611489663	-0.9810567338581436	-972.2946000205075	-0.012857198574061054	0.01244227499563341	1.840261690145992	1.4788144548631232	-0.7576092910071548	1.2444168936097693	8.460564572838196	13.010774404490881	0.6280625746317351	0.9165808444902173
ID137907	137907	2	1.0	59.04859856678737	58.9244052182404	0.0	298.0	298	1.684284184997573	1		30744.09042553191	30711.0	18921.0	42824.0	2.8899445E7	3600.5184302063244	-0.9808877749820358	-876.4652019243682	0.002389502647728984	-0.00918401451773553	1.8520498109462913	1.5482070958894696	-0.6365757603986723	1.196254568179885	8.912111558467195	12.635342253228252	0.7014818811401821	0.9365634365634363
ID102071	102071	2	1.0	58.451603089006454	60.44318396096863	0.0	106.0	106	1.6860797976450332	1		30683.448936170244	30638.0	20367.0	40862.0	2.8842442E7	3069.1335903247627	-0.9810875311837254	-1037.2367815040157	0.005464062874339884	-2.012371552131237E-4	1.8552572328460408	1.5525568054699934	-0.8550456099357326	1.1949689868412985	8.931124063125262	13.319683270241024	0.6325985477662343	0.9348258706467666
ID122550	122550	2	1.0	56.85058424663162	58.79203002637028	0.0	217.0	217	1.683385660428427	1		30681.165775401038	30664.0	22605.0	43304.0	2.868689E7	3177.155478908326	-0.9810403900605108	-999.3574959955597	-0.10967320339691433	-0.04747496722584342	1.8084167278139385	1.6660927947227409	3.020714043878645	1.0854237732388021	8.902605306138167	14.399360693124828	0.5395610142152135	0.8564243255601283
ID97979	97979	2	1.0	58.79954418998335	61.08070402666097	0.0	83.0	83	1.6739220333452578	1		30626.777537796934	30708.0	20808.0	40435.0	2.8360396E7	3209.306024533297	-0.9811451308042153	-993.1844179373348	-0.01655396972326139	-0.006976828922838481	1.9103762341464943	1.4877096584516205	-1.1195414776943537	1.2841055533206507	8.802789656683336	12.051093115144523	0.761688334439092	0.9580962234868077
ID109242	109242	2	1.0	58.519828597250644	60.96127532489928	0.0	145.0	145	1.6593974895028933	1		30644.726973684206	30690.0	20601.0	40547.0	2.7947991E7	3131.8557176253253	-0.981051607784704	-1013.2193940517268	-0.007394022927035452	0.00435727518105493	1.9220428585974563	1.4361390503854123	-0.9291798892470959	1.3383403634081557	8.650689619418824	11.675598574292486	0.7974478371288352	0.9573908469226726
ID120508	120508	2	1.0	58.03234206717932	59.977924478215385	0.0	206.0	206	1.6479611196740667	1		30629.540600667427	30709.0	20615.0	41027.0	2.7535957E7	3323.9557569954736	-0.9810955992433822	-956.453050135287	-0.001857306938294715	0.032099619039459494	1.8908920698553362	1.4278764574227274	2.5027269223686144	1.3242686788661937	8.531861465305939	13.79205039787732	0.5636324492045413	0.9467299578059074
ID126652	126652	2	0.9968246221542358	58.30988119654504	60.13599528163008	0.0	239.0	239	1.6117581773264722	1		30763.066588785052	30614.0	23735.0	39327.0	2.6333185E7	3013.952125023724	-0.9810048251752176	-1054.268231961985	0.032148185685561305	-0.0025021056180932304	1.656184217370888	1.5314344396200337	2.493336802384258	1.0814594307947039	8.161117624473702	15.763058214504916	0.4127418841911409	0.8836850231600619
ID133311	133311	2	1.0	58.884645790626756	59.791878181212034	0.0	274.0	274	1.722477396658413	1		30567.61773700307	30486.0	22859.0	40684.0	2.9986833E7	2976.163331054539	-0.9809975731778073	-1060.458535601378	-0.001683075648345392	-0.0023805994987559907	1.8715174265111159	1.6001110492826909	-0.6257025127350876	1.169617213349094	9.320880408615562	12.031201790797708	0.8091867780832989	0.9537937743190662
ID105150	105150	2	1.0	59.778384551379595	57.06190393768149	0.0	123.0	123	1.673470049528906	1		30806.307359307368	30698.0	21958.0	42647.0	2.8465028E7	3295.044952026014	-0.9811172044872692	-971.5449470552171	0.011572519134036837	-0.006416301414871024	1.840788863319552	1.5388730918463174	2.5933618900525293	1.1961927679890747	8.798036530518823	12.32240448198471	0.7281229234960106	0.9381652306132792
ID128190	128190	2	1.0	57.331103751549115	57.79802549859739	0.0	247.0	247	1.7136712173081095	1		30629.614035087754	30598.0	19572.0	43412.0	2.9680096E7	3360.7308457862805	-0.9811027760198365	-946.3554375096375	-0.08932378224212555	-0.06324126360066956	1.7711980255654673	1.6871546669651805	-0.10075566780621342	1.0498136657212715	9.225817885325242	14.574457240220879	0.545795512685041	0.8490813648293962
ID113860	113860	2	1.0	57.258352421476026	59.924809828488684	0.0	170.0	170	1.6634953356124882	1		30797.63785557986	30803.0	19066.0	42466.0	2.8149041E7	3408.143526140836	-0.9810525597974202	-935.7746109362769	-0.008046277320085535	0.01589577739506375	1.7786182720667154	1.5331801642181393	-0.7906625486068081	1.1600843224930057	8.693467754899471	13.259261287093512	0.6213899913148269	0.9374679651460786
ID87753	87753	2	1.0	57.83842652820664	60.32637711928957	0.0	27.0	27	1.7048195505863295	1		30565.098855359007	30499.0	21148.0	42045.0	2.937306E7	3403.7516353908313	-0.9810913543396423	-931.8520448575284	-0.006436004577375161	5.307925278589544E-4	1.7490269279990218	1.6533105741015754	-1.1456458619120107	1.0578937529323307	9.130755362034929	12.927404295385632	0.6865843635626162	0.9542970690511675
ID124618	124618	2	1.0	58.043035570987904	59.9465873808698	0.0	228.0	228	1.682486656006271	1		30729.186096256668	30662.0	20798.0	42299.0	2.8731789E7	3194.8875909925887	-0.9810824771387	-997.6236179102513	-0.004236256622504374	-0.010252815402902056	1.8082290260674456	1.5346376309371412	2.3259198153231635	1.1782775227290845	8.893099053809141	13.8436998180025	0.583120952192978	0.9449494949494951
ID136398	136398	2	1.0	59.46261090431744	58.91768166652494	0.0	290.0	290	1.6981505216955033	1		30684.148109243713	30583.0	24023.0	41448.0	2.9211309E7	3020.2913349140135	-0.9810708735936166	-1053.0889126383145	-0.03085460242771167	-0.010959766045397201	1.8560233368099717	1.5387967113384413	-0.657119201901236	1.2061523937074232	9.059458469567186	12.871765388735419	0.6871251926577644	0.9558676028084255
ID116428	116428	2	1.0	57.53686422883656	58.9010750612112	0.0	184.0	184	1.6927963816576939	1		30740.712328767127	30656.0	21392.0	44022.0	2.9172936E7	3509.3273139868043	-0.9809904618337144	-904.093328983651	0.010487139950005804	0.0025064966347641522	1.726227041361671	1.6810720524534097	0.7645515290710154	1.0268608289825296	9.002420955593001	11.835460757733326	0.8076047065014982	0.9531957725213894
ID95438	95438	2	1.0	58.148212757343465	61.75704009109595	0.0	69.0	69	1.667129409491674	1		30630.085059978177	30632.0	18913.0	41338.0	2.8087788E7	3553.9997747425946	-0.9812108945675208	-900.1545079663335	0.004640068110161804	-0.010025951010495608	1.7297140893623695	1.612997990119213	-0.6749069217752478	1.0723597301162975	8.731492764215593	11.682394063666296	0.8039604033879002	0.959268929503916
ID111313	111313	2	1.0	59.636033281225835	61.093262706575715	0.0	156.0	156	1.6589415484338386	1		30608.314977973583	30709.0	22231.0	39487.0	2.779235E7	3071.946540170086	-0.9810899869508599	-1033.8862956576197	0.011113202407136565	-0.007813545337353421	1.9111445206700683	1.4571922429958164	-0.815184572673911	1.311525318540661	8.645936493254311	13.060203286580384	0.6369744776732691	0.9122367101303913
ID130257	130257	2	1.0	59.90959338669963	59.629126468520425	0.0	258.0	258	1.6693966883980211	1		30663.355748373062	30702.0	22825.0	39628.0	2.8271614E7	3018.1818849562574	-0.9810549848822258	-1052.2105738335179	0.003945961682445684	-0.001421949891596298	1.8307490244494964	1.5607468814632075	2.290114770274113	1.1729954717149014	8.755258395038176	12.039993888691821	0.758972952196919	0.9485066941297624
ID90323	90323	2	1.0	58.09321632200344	59.832324157159064	0.0	41.0	41	1.6788858243643638	1		30619.12111468379	30732.0	20183.0	38990.0	2.856764E7	3158.6686969405687	-0.9810510155423066	-1003.747073167565	-0.00540855002055449	-4.2932976066873747E-4	1.841546069388469	1.551112292921508	2.4818257007583067	1.1872422633695536	8.85507404449301	12.238958975409146	0.7428704836848463	0.9447261663285996
ID102611	102611	2	1.0	57.458342829532384	60.34038741850768	0.0	109.0	109	1.6797867559153148	1		30676.077087794423	30669.0	19233.0	42222.0	2.8651456E7	3336.5929215547103	-0.9810457009147021	-951.7176022710696	0.0026659060946095567	0.018120397543986214	1.8357943067046012	1.5529135146370845	-0.7414969419230057	1.1821613305578231	8.86458029682204	11.860091687631998	0.7919393984476896	0.9564102564102566
ID98514	98514	2	1.0	58.5559833119378	60.3213997429516	0.0	86.0	86	1.6703027382277644	1		30650.66414686824	30703.0	21881.0	40587.0	2.8382515E7	3077.568913589352	-0.9810567239895209	-1031.5757636577373	0.010919989755530058	-0.0047594782282404935	1.9132769560092315	1.4717901272938791	-0.9044457298800158	1.2999658854398597	8.764764647367207	12.849289313428274	0.6671014849051005	0.9247743229689068
ID85205	85205	2	1.0	57.2029892171051	59.54111149389435	0.0	13.0	13	1.6815871709614922	1		30492.619658119667	30508.0	21694.0	39688.0	2.8541092E7	2997.4290210893682	-0.9810739304812577	-1054.671302786906	-8.882075902956391E-4	-0.0018265220214843272	1.7452498545742379	1.6134646866305917	-0.7894061661464071	1.0816783714175078	8.883592801480106	13.256435947591898	0.6352504071301381	0.9321695760598506
ID131799	131799	2	1.0	59.7150560670449	59.58480254094859	0.0	266.0	266	1.7057067843443259	1		30613.67082035306	30564.0	20119.0	43346.0	2.9480965E7	3471.50373940947	-0.9809954478218484	-910.4102067756301	0.010353628847269179	0.0036496037975080713	1.8021602955012797	1.6213738864332836	-0.40292501618106386	1.1115019864207212	9.140261614363952	12.204139721191865	0.7711771416187065	0.9557654075546711
ID105691	105691	2	1.0	59.60280504261588	58.302254318616804	0.0	126.0	126	1.7167585183622565	1		30752.502049180304	30637.0	23863.0	41949.0	3.0014442E7	3059.897533393494	-0.9810375789836976	-1039.909215573391	0.011754837237064455	-0.005088517665634786	1.8128620021904784	1.6523567940453225	-0.5065430880747375	1.0971371369207765	9.259089768476858	11.853043563524283	0.8281679084614375	0.959605911330049
ID93402	93402	2	1.0	57.87001816327323	59.845410154981955	0.0	58.0	58	1.6530028703817454	1		30474.059602648987	30578.0	22731.0	40746.0	2.7609498E7	3139.475082418824	-0.9812393693862951	-1015.3851322955265	0.004223121429219788	-0.032016816776780414	1.8628756083617368	1.507237507342361	-0.8790151694800514	1.2359535901189558	8.584145853115611	12.200775214319664	0.724656347228123	0.930927835051546
ID121054	121054	2	1.0	57.688854038193746	59.511755430468384	0.0	209.0	209	1.6874252532103602	1		30661.42659574465	30643.0	18964.0	41568.0	2.8821741E7	3213.594795559646	-0.981100787586585	-990.6064604467869	-0.0011757244269218596	-7.606322009920533E-4	1.8781674103179846	1.5340555425188243	-0.6047650089487371	1.2243151295774792	8.945383441618805	12.82107569841434	0.6838484966548143	0.9428857715430863
ID134877	134877	2	0.9937623739242554	58.727415901970524	59.90338655164476	0.0	282.0	282	1.6410610428106374	1		30679.121348314628	30568.0	24314.0	40647.0	2.7304418E7	2963.3403792815902	-0.9810317821046288	-1070.8975411329823	0.020124751378861373	-0.01880236698431255	1.7590217971190596	1.5173210642994293	-0.46288831562295085	1.1592943896361363	8.46056457283819	14.559104700098441	0.5015796060618889	0.9021794221996966
ID109792	109792	2	1.0	58.155439379521525	60.13814806708537	0.0	148.0	148	1.6824866560062706	1		30643.870726495716	30639.0	23164.0	40512.0	2.8682663E7	2939.357405738807	-0.981028824562011	-1078.2233892086354	-0.0052552579636403534	0.0038736232547387857	1.9094791163843985	1.5081898075548539	2.386438783019277	1.2660734788283268	8.893099053809136	11.745700717067775	0.8100375140864098	0.9473417721518986
ID107751	107751	2	1.0	56.123293223128215	59.402147374072726	0.0	137.0	137	1.6257777934367523	1		30634.556571428606	30715.0	21491.0	39465.0	2.6805237E7	3121.984630690456	-0.9810401726323194	-1015.460994967128	0.0022650453822730555	0.002594627451629901	1.9361617122108032	1.4053202717661204	2.190188720713814	1.377736983597023	8.303711409409164	12.63999851198542	0.6531126047349392	0.8954382368016398
ID91369	91369	2	1.0	57.70006309814249	59.58405745913471	0.0	47.0	47	1.683834982646606	1		30642.88675213676	30645.0	20451.0	39923.0	2.8681742E7	3128.1736155430035	-0.9811478769388374	-1019.6309873786786	-0.02721213554974128	-0.0022120115414290082	1.865217904431719	1.5468204465215907	-0.815183922934162	1.2058399593993756	8.907358432302685	12.48755755241657	0.7178005505437158	0.9318746892093481
ID85739	85739	2	1.0	57.149439908153816	59.710415993971296	0.0	16.0	16	1.6856310738053786	1		30564.415154749175	30512.0	21016.0	40218.0	2.8638857E7	3007.544120411716	-0.9811405785962644	-1057.3942679190204	-0.0060776160158891555	0.008823860555865657	1.850869052559577	1.5521979000570154	-0.6380563154561313	1.1924182170917708	8.926370936960751	12.040637631495311	0.7737235601719459	0.9408817635270533
ID91883	91883	2	1.0	57.69639890238007	59.59308259177607	0.0	50.0	50	1.6892175269531828	1		30643.007430997885	30645.0	20080.0	40296.0	2.8865713E7	3134.723545318955	-0.9811250693802197	-1016.2513723737954	-0.019542773035869945	0.01445341953723749	1.8429252052858645	1.558475655798484	-0.7884523596787235	1.1825178009223654	8.964395946276875	11.775098655234817	0.8124596205348716	0.955420466058764
ID99050	99050	2	1.0	60.09410947420211	60.3217151358866	0.0	89.0	89	1.6712082968403603	1		30701.65297297298	30602.0	21708.0	43201.0	2.8399029E7	3466.3490626662365	-0.9811123866037261	-920.1553041760659	0.004749172778251193	-0.017112390570653238	1.8656435981916533	1.528101164401474	-0.9251623687277587	1.2208901096691382	8.774270899696242	11.653664512612005	0.8118875468886873	0.9456967213114754
ID90860	90860	2	1.0	59.75759660601878	60.19373951658904	0.0	44.0	44	1.6593974895028938	1		30725.308791208805	30721.0	19119.0	40325.0	2.7960031E7	3486.2349385056186	-0.9810192383743759	-911.0317027592697	-0.008421628474044813	0.0198680956989532	1.8658583449179111	1.5076312306646298	-0.9446416819050308	1.2376092422119427	8.650689619418827	12.060578341544613	0.7473504942014126	0.929045431342522
ID95980	95980	2	1.0	57.55259991497013	60.139485587288135	0.0	72.0	72	1.6824866560062703	1		30595.24572649575	30582.0	22894.0	40455.0	2.863715E7	2903.270193331948	-0.9810772821950012	-1092.7383685013622	0.0028571635312234153	-0.006447878941774	1.8436246156138318	1.5701229055053056	-0.7158695735086871	1.174191274548986	8.893099053809133	11.799943618391332	0.8026073439524569	0.9411468812877268
ID103148	103148	2	1.0	57.64561798353852	60.05051613041761	0.0	112.0	112	1.6994864210931617	1		30660.87592008411	30672.0	20978.0	41059.0	2.9158493E7	3034.449464219788	-0.981082570762424	-1048.040550146827	-0.0024597725563782957	4.686385362583427E-4	1.8697642521175688	1.5557039831579484	-0.6122359853825879	1.201876624576164	9.073717848060738	12.550031192348134	0.7239449185343091	0.950223992035839
ID123123	123123	2	1.0	57.59936364403076	59.08099478428788	0.0	220.0	220	1.6806872045224193	1		30771.23043944269	30696.0	22462.0	43548.0	2.8709558E7	3193.279440856785	-0.9810570881953954	-998.1262468982794	0.0061814014415844006	0.003178354127057226	1.8632999278255684	1.5109424439777333	-0.6156512274507716	1.2332037763928405	8.87408654915107	12.290068796336818	0.7382864473643757	0.9415027735753911
ID125173	125173	2	1.0	56.92027815189798	60.89491515853912	0.0	231.0	231	1.6257777934367534	1		30606.24541284402	30560.0	18703.0	42328.0	2.6688646E7	3500.667278605798	-0.9812084354237444	-913.0352591045555	-0.01039042028404527	-0.004230757786225668	1.7850201870974445	1.4558707786904224	-0.5850800920444598	1.2260842193035133	8.303711409409177	13.477499547682255	0.5744648484054856	0.9238498149127445
ID128758	128758	2	1.0	59.01251370571595	58.52053437083707	0.0	250.0	250	1.7088084747850976	1		30653.63108808295	30625.0	20703.0	42133.0	2.9580754E7	3154.7074126792545	-0.9811083581785323	-1009.2531380987863	-0.0027004119800920377	0.0011381426410256791	1.8154713186347728	1.6068120355022875	-0.7378899193425453	1.1298591736445756	9.173533497515566	12.127568633245419	0.7837887632978722	0.9606769537083127
ID127233	127233	2	1.0	59.07206232107588	59.461811983612066	0.0	242.0	242	1.716317815359651	1		30653.79814624099	30530.0	22864.0	41579.0	2.9764838E7	3111.6273317986784	-0.9810867676343408	-1022.0411249166295	0.00783464007057596	0.004641104022632487	1.7831347218807716	1.6633158652633993	-0.8385215061415331	1.07203614125234	9.25433664231234	12.122812757779728	0.7913131137787937	0.9595860029571213
ID88320	88320	2	1.0	57.46868950884914	60.380503749933055	0.0	30.0	30	1.6734700495289059	1		30551.215749730298	30475.0	21468.0	41720.0	2.8320977E7	3515.289247467209	-0.9810406994738109	-899.4191731586486	0.008039876665083205	0.009001053436010098	1.7334187342753289	1.6286546175766665	-1.2935798486391805	1.0643255577751314	8.79803653051882	12.275243146798415	0.7337285500941637	0.9439061703212647
ID116997	116997	2	1.0	57.58293584178668	58.86485418063984	0.0	187.0	187	1.5799986170667963	1		30812.372430471587	30616.0	23707.0	45425.0	2.5481832E7	3889.306954965266	-0.9809331871079632	-815.1625837078286	0.013737443747168671	-0.020900296229596684	1.634949014390072	1.5154725778823843	1.0255558417204704	1.0788377422669275	7.842658171451142	13.273972885169666	0.5593341012603351	0.8991825613079023
ID99590	99590	2	1.0	59.38598087214106	60.427339635570846	0.0	92.0	92	1.658485482020153	1		30707.751101321584	30710.0	21769.0	40869.0	2.7882638E7	3227.018290486155	-0.981032166601696	-984.3331278868725	-0.010907985308411508	8.054030964692449E-4	1.8631452537229611	1.4615073390108015	-0.8070061921905576	1.2748107409327154	8.641183367089798	12.21073188347508	0.728282198135139	0.9493472584856398
ID110342	110342	2	1.0	58.097975059088235	59.77390985591044	0.0	151.0	151	1.7105783442131939	1		30673.192546583858	30670.0	24051.0	40186.0	2.9630304E7	2871.21039706855	-0.9810965324702318	-1108.9046986253434	-0.03040509053668613	-0.004661978359478911	1.8777776875742198	1.5091242200735782	-0.7368598727435616	1.2442830501273565	9.192546002173643	14.273151115137901	0.5670298842799049	0.9461839530332685
ID96523	96523	2	1.0	56.714578376106445	60.16193594126489	0.0	75.0	75	1.659397489502894	1		30637.70907079643	30591.0	19502.0	41870.0	2.7696489E7	3252.1379230139105	-0.9811010300431859	-978.1217695082067	0.014417898125892484	0.024757325928855316	1.8622935242953569	1.5379036539889614	-0.7891153376761636	1.2109299041360648	8.65068961941883	12.232144469445409	0.7265330759904395	0.9513852587558813
ID119051	119051	2	1.0	59.86538034704421	59.762160793492995	0.0	198.0	198	1.6032875647577243	1		30868.668625146882	30763.0	22227.0	44755.0	2.6269237E7	3921.7593939683748	-0.9809464217436896	-810.4676565341798	0.02069411004348748	-0.010524191948694896	1.6518625880590967	1.514184449549369	0.9581454562047278	1.0909256058934573	8.075561353512411	13.32972412611065	0.5711369558855047	0.9188750676041101
ID111885	111885	2	1.0	59.188001984455596	60.21508498167038	0.0	159.0	159	1.6520873328590715	1		30680.005555555534	30686.0	21005.0	41797.0	2.7612005E7	3391.765294681685	-0.9810670121893045	-937.4306635642754	-0.02367045467297206	-0.0062062085974649035	1.836229061613609	1.5219067836037972	-0.8116323860892515	1.2065318857870604	8.574639600786579	11.557747996675433	0.8066391517315115	0.9534883720930235
ID108305	108305	2	1.0	56.688167580264604	59.68486750876379	0.0	140.0	140	1.661220002396517	1		30662.012114537443	30634.0	22925.0	41709.0	2.7841107E7	3138.475205952036	-0.9811257183781048	-1015.7016869030881	-0.020672555981172958	-0.01230723802956521	1.843795697258105	1.5121082074898338	2.361942843680998	1.219354334647047	8.66970212407689	12.139864359031721	0.7392415543549777	0.9344262295081969
ID130835	130835	2	1.0	59.6678798155483	60.011216827681814	0.0	261.0	261	1.5578187140051158	1		30618.562577447312	30658.0	21331.0	40537.0	2.470918E7	3217.5073433411007	-0.980979001536737	-981.570839627269	-0.025581628209179457	0.018577975303423047	1.6601739294658604	1.358993298634104	-0.8714192487193787	1.2216203944011106	7.624014367883411	17.185675684392674	0.3243846883671229	0.8263781555899024
ID135440	135440	2	0.9968794584274292	58.404412804857834	59.216445153798816	0.0	285.0	285	1.684733267577211	1		30651.468516542143	30611.0	23566.0	40264.0	2.8720426E7	2845.278051341516	-0.9811079802048899	-1118.909560510496	-0.009213779227374258	6.388877061289586E-4	1.8713575438358923	1.5294923440501411	-0.6115206802887524	1.2235154697672315	8.916864684631724	11.714173585784883	0.8165799826679498	0.9556800815078962
ID106261	106261	2	1.0	59.0947536755121	59.048213099635284	0.0	129.0	129	1.6612200023965171	1		30747.497802197773	30618.0	24020.0	41688.0	2.7980223E7	3147.4913588810023	-0.9811082995905858	-1014.6613743077615	0.013153395940597406	-0.03199917931031693	1.7238324796879685	1.5849690629343394	-0.8756602130642017	1.087612698569992	8.669702124076894	14.651793269567449	0.5074958269722237	0.915203211239338
ID83220	83220	2	1.0	57.46625433983235	60.022856974830425	0.0	2.0	2	1.6739220333452576	1		30513.757281553422	30486.0	19693.0	40038.0	2.8286253E7	3175.7185276289956	-0.981101393854952	-997.6260909083434	-0.008781109001862006	-0.013446568549474685	1.832720331657746	1.5726325851085952	-0.3938392063500703	1.165383668767865	8.802789656683334	11.73920608507294	0.8026990237877705	0.9463464486458862
ID100116	100116	2	1.0	58.9723073941775	60.27348669189368	0.0	95.0	95	1.6336688383682996	1		30758.978384527873	30818.0	20764.0	39801.0	2.7037142E7	3151.7378209874855	-0.9810842775161943	-1012.3605228121272	-0.006277233507403131	-0.015446259446144408	1.8423332590307695	1.4419151084960677	-0.94944730348955	1.2776988382848293	8.384514554205941	12.333251206573404	0.6926799742757261	0.9323467230443976
ID86295	86295	2	1.0	57.024063803627214	59.914588305443715	0.0	19.0	19	1.6318155549147868	1		30567.625711035293	30566.0	22114.0	43159.0	2.6868943E7	3288.805172784152	-0.9810686269542352	-963.3205616677832	0.007167296018245532	0.018379708780353443	1.8677442886785252	1.448060827243196	2.364200986695441	1.2898244697595462	8.36550204954788	11.990879185695752	0.731138779526662	0.9209837781266356
ID132379	132379	2	1.0	59.384621008522075	60.12389148534876	0.0	269.0	269	1.6793363505563894	1		30546.36909871242	30597.0	20767.0	39701.0	2.8469216E7	3043.609673797544	-0.9810711424634325	-1040.3434418581094	-0.02229194344697408	0.03137402321726853	1.8594185920471629	1.5258990760196114	-0.6107801182219984	1.218572460832439	8.859827170657525	12.93755560550961	0.6651669392561279	0.9264413518886678
ID92445	92445	2	1.0	57.35771007542914	59.81787092725746	0.0	53.0	53	1.6743738951522047	1		30577.433189655203	30532.0	21726.0	41210.0	2.8375858E7	3091.4417128460027	-0.9810634577916278	-1024.8643311219373	-0.021020357398660393	-0.006317574401676102	1.8424474498796943	1.5446207116700592	2.2620646895597614	1.192815450394694	8.807542782847849	11.632488103353978	0.8179361281951263	0.9502564102564095
ID100636	100636	2	1.0	58.41810820856677	60.457242295381974	0.0	98.0	98	1.6743738951522054	1		30709.844324324295	30661.0	21643.0	39684.0	2.8406606E7	2928.695858645759	-0.9810284497082108	-1084.4564548678306	-0.005872071699934132	-0.0016884275347731129	1.8396660756583978	1.5277754958868226	-0.6652001835546826	1.2041468662190666	8.807542782847856	11.708807110068584	0.8073081232155344	0.9507439712673168
ID93983	93983	2	1.0	58.05134415864585	61.0039333086393	0.0	61.0	61	1.4739812351471513	1		30209.342579750337	30453.0	21644.0	38534.0	2.1780936E7	2947.533386481069	-0.9813080935266236	-1076.1289583481923	0.01147414188929718	0.004916806946933016	1.5080834737690867	1.4789631429671666	0.555981223658133	1.0196896933776844	6.825489172244749	10.405372400627524	0.7921882385740393	0.9491077329808332
ID103710	103710	2	1.0	57.05312421453626	59.35726727667478	0.0	115.0	115	1.6725657154723066	1		30634.778981581763	30626.0	19703.0	40536.0	2.8275901E7	3145.1658204084843	-0.9810352522070169	-1007.7173632135946	0.0017867154366099922	0.01046134890202387	1.8648430608259956	1.516086400437442	-0.680276903287532	1.2300374571580655	8.788530278189786	11.647022679113924	0.8141347177024503	0.9511316872427982
ID121630	121630	2	1.0	56.67811570012946	59.38114286740846	0.0	212.0	212	1.6364448282011508	1		30643.519774011307	30649.0	21312.0	42832.0	2.7119515E7	3329.718426823437	-0.9810525006466888	-953.018830934548	-0.004964173528434701	0.005754290460817824	1.8760413909652331	1.4214008204052728	-0.6784079867785235	1.3198538821937167	8.413033311193033	12.277569468634724	0.7013546363545782	0.9404888416578112
ID97059	97059	2	1.0	56.656295205702705	59.788317273048754	0.0	78.0	78	1.7220381572284338	1		30616.91938775509	30559.0	23358.0	41875.0	3.0004581E7	3015.385108241183	-0.9810811117501316	-1053.071849184138	0.0022739507297981536	0.00634239580573995	1.8678996984905203	1.5964132316543789	-0.9007325946105417	1.1700602710206789	9.316127282451047	11.728846182842192	0.8510100637299085	0.9674234945705822
ID119588	119588	2	0.9937503337860107	59.42233777548386	60.281046767000106	0.0	201.0	201	1.6192504114416213	1		30904.4152249135	30623.0	24023.0	45943.0	2.6794128E7	3954.17209322794	-0.9808144505548942	-799.111855292233	0.021081889927842986	-0.006025151465062046	1.6615641541142347	1.4532632767820943	0.830114497848424	1.1433332009829444	8.237167643105956	18.07776174960148	0.3167367469563981	0.884635017866259
ID115494	115494	2	1.0	58.551436449795546	60.91745876109	0.0	179.0	179	1.6369070354771944	1		30799.82013574661	30799.0	19107.0	42685.0	2.7227041E7	3540.189034053236	-0.9810549078062506	-901.0488052540788	0.006769906620468337	-0.005068949193468833	1.8423016673627295	1.4761734058748577	-0.9964482108925898	1.2480252387902118	8.417786437357545	11.81261996788767	0.7580804606757671	0.9511278195488717
ID101160	101160	2	0.9952792525291443	58.671931112338065	60.19970004259897	0.0	101.0	101	1.6566599608482846	1		30691.484615384637	30694.0	22747.0	39955.0	2.7929251E7	2818.812250800611	-0.981057954340875	-1127.8452798189655	-0.02010699481368813	-0.037912204880884495	1.8285474222168843	1.4014449256953931	-0.847510993495159	1.3047586734880532	8.622170862431728	15.272385064617419	0.4645289211882699	0.9033864541832666
ID123690	123690	2	1.0	56.92218788306963	60.03740885291949	0.0	223.0	223	1.651171287691411	1		30764.866666666647	30754.0	20173.0	42193.0	2.768838E7	3286.3203867081256	-0.9810401997762769	-968.7867238843417	-9.026445817647704E-4	-0.0011003419701283434	1.8989279555947323	1.4286998570974205	2.552175902465955	1.3291300801643797	8.56513334845755	12.420247741435627	0.6977237006395267	0.9351323300467042
ID125742	125742	2	1.0	57.27849371436475	61.04072127342738	0.0	234.0	234	1.6607645616744828	1		30636.24149286501	30575.0	19693.0	41913.0	2.7909616E7	3346.6649180169265	-0.9810647923189117	-948.5950766772672	-0.009362716545238353	5.542423508633535E-4	1.8798664932424936	1.4643430176350052	-0.6988185896261087	1.2837610249807327	8.664948997912367	12.993272430237544	0.6449689182192799	0.9445595854922277
ID86834	86834	2	1.0	57.22939421376366	60.26540909754868	0.0	22.0	22	1.6932432066309386	1		30543.25026399153	30533.0	19914.0	43885.0	2.8924458E7	3646.220176391223	-0.9811282458254478	-870.9954063630802	-0.007529358737103766	0.0070813004514122604	1.7410014968964096	1.6575575571053591	-1.3154360984801117	1.0503415036379014	9.007174081757514	11.773344751351047	0.8165799227401755	0.9580384226491404
ID112439	112439	2	1.0	58.563563861599015	59.10945865156402	0.0	162.0	162	1.701710589589859	1		30696.444676409184	30705.0	19555.0	42857.0	2.9407194E7	3487.501344301917	-0.9810993067923726	-913.7742711201663	-0.0017889716948271954	-0.0023480480964560473	1.795475296715562	1.5995963245188902	-0.9000263938769409	1.1224552527373344	9.09748347888332	12.381991118654218	0.7456759964986783	0.9503475670307844
ID137529	137529	2	1.0	58.70396840475331	59.63912980963286	0.0	296.0	296	1.7189603385801522	1		30631.636923076938	30527.0	21707.0	42222.0	2.9865846E7	3282.0362856243382	-0.9809966787350325	-963.5956919115785	-1.9434328875534457E-4	-5.353176372265349E-4	1.9071556274298693	1.551890702884666	-0.6133493398059803	1.2289239338085047	9.28285539929944	12.32653933471235	0.7677310714399419	0.9480582524271839
ID83773	83773	2	1.0	56.15403804230687	60.03839170373617	0.0	5.0	5	1.6525451650232874	1		30585.57491675916	30535.0	20217.0	42308.0	2.7557603E7	3607.699421483187	-0.9810491841138441	-877.7668312673301	-0.010393165853818975	-0.02299310342758233	1.7904650622112586	1.5773161373255133	-0.7674751772291086	1.1351339277154415	8.579392726951093	11.862581734230474	0.7661397168667821	0.9332988624612204
ID88895	88895	2	1.0	57.44574610814227	59.99504286851871	0.0	33.0	33	1.6639500288929796	1		30548.404814004338	30506.0	20072.0	42524.0	2.7921242E7	3497.243235745241	-0.9811218326692546	-907.937183955641	0.00152460447823703	0.0038618879783668537	1.7173467874997603	1.62108260628776	-0.5202637680009006	1.059382650112102	8.698220881063984	11.563650458740211	0.8174296468949613	0.9596224436287359
ID127806	127806	2	1.0	58.368993870755304	58.170954008157906	0.0	245.0	245	1.6187831627198912	1		30704.5363321799	30744.0	18756.0	40050.0	2.6620833E7	3338.075307276677	-0.9810360373413873	-951.6829276742228	-0.0015600240688760378	0.008040651423146502	1.8053527512654697	1.4482959786798486	-0.8022780057814114	1.2465357757266478	8.232414516941432	12.111945638872573	0.7051950707196813	0.9217668972857898
ID94529	94529	2	1.0	58.553863773312706	61.1360764143998	0.0	64.0	64	1.6094097013925721	1		30474.89148191367	30619.0	21736.0	39231.0	2.6116982E7	2949.0778649260815	-0.9812355147360597	-1080.7432383401097	-0.061333905919372794	0.03326463812137336	1.7961020079301828	1.4083664112686232	1.893668220127502	1.2753087503075968	8.137351993651114	13.90473022891892	0.5288930154426752	0.9010526315789472
ID104256	104256	2	1.0	57.04081362512213	58.362652587662446	0.0	118.0	118	1.7180799491044356	1		30700.80717948719	30631.0	22145.0	41774.0	2.9933287E7	3054.351081238665	-0.9810421958327138	-1040.3045281836405	-0.05583224560961581	-0.01476390539015893	1.8559677276774205	1.6097310343819617	2.8684440295435083	1.1529676001991218	9.273349146970398	13.599980307608861	0.6300426021224634	0.9108309990662921
ID122176	122176	2	1.0	56.517026583123865	59.098338946183425	0.0	215.0	215	1.6470427796085056	1		30607.268673355647	30614.0	21390.0	42675.0	2.745472E7	3274.1900631263184	-0.981032862131683	-967.0132832399124	0.002682891731191323	-0.0017514118386844748	1.862108320586155	1.5092594196557965	2.4363369253867395	1.2337894309851847	8.522355212976901	12.29769149950074	0.7081451865699404	0.9194871794871792
ID89410	89410	2	1.0	57.56066131209576	60.16996199996252	0.0	36.0	36	1.6959216842450273	1		30567.95368421055	30509.0	21984.0	42324.0	2.9039556E7	3259.9988098483987	-0.9810170974190994	-969.1541912437257	0.006006159649586744	-0.022053296789226087	1.7344051026251082	1.67077629314998	-0.8163809918382838	1.0380833806033758	9.035692838744612	12.466067058154938	0.7306550756167642	0.9420218037661054
ID129349	129349	2	1.0	58.98322547941332	58.779249263949986	0.0	253.0	253	1.691007901093192	1		30704.74234424497	30626.0	21243.0	43571.0	2.9077391E7	3582.1364506226587	-0.9810194353778698	-886.0573085149646	-8.301195467541675E-4	-0.014612429084408162	1.7607521247918183	1.6657713621421113	2.922580575915676	1.057019087257909	8.983408450934935	11.974568717986973	0.787283680542436	0.9502262443438912
ID106820	106820	2	1.0	56.92029584387633	59.2001763148551	0.0	132.0	132	1.6856310738053784	1		30682.707135250246	30583.0	22239.0	42202.0	2.8811062E7	3099.4348385133017	-0.9810508007583463	-1025.0423162544334	-5.733511286148725E-4	0.013055608527637376	1.7920924614453397	1.5840903940388644	-0.6438178120099293	1.1313069432080478	8.92637093696075	12.190718076939973	0.7547901401815208	0.9611054247697031
ID108872	108872	2	1.0	58.17248952049596	60.244144703851035	0.0	143.0	143	1.6712082968403603	1		30612.544864864813	30610.0	22504.0	40328.0	2.8316604E7	3013.6307860269308	-0.9810081739075139	-1049.4102158791034	-0.046919376444838054	-0.028666369386502598	1.9024059177943373	1.456181597016973	-0.8025626222090685	1.3064345282837435	8.774270899696242	13.118378167555743	0.6407086838877127	0.9370558375634521
ID132939	132939	2	1.0	58.94817411865887	60.81779761638585	0.0	272.0	272	1.6525451650232867	1		30572.491150442467	30566.0	20352.0	41951.0	2.7637532E7	3301.281559590346	-0.9810724458967441	-960.0300779164621	-0.015760434256794204	0.01735766276892948	1.8731843748190957	1.4891953110205864	-0.7496669656603581	1.2578500354902078	8.579392726951086	11.985608137868716	0.7504923387585916	0.9337816864976729
ID84298	84298	2	1.0	56.34536614600572	59.21361439652581	0.0	8.0	8	1.6433642875129537	1		30607.53086419751	30670.0	17629.0	41009.0	2.727131E7	3543.221549092921	-0.9810547081062327	-894.6474091597978	0.006176402736703922	-0.01018214828568411	1.8591906148913726	1.484077008567169	2.435959099112843	1.2527588556111142	8.484330203660774	11.840056127356352	0.7605362243048255	0.9379926431949558
ID117578	117578	2	1.0	58.927057218564	58.94261898517613	0.0	190.0	190	1.6037593280649058	1		30901.24117647059	30752.0	23872.0	41638.0	2.6266055E7	3350.155085199299	-0.9809326566369488	-949.0520095659363	0.015518445742920842	-0.1062336570403668	1.5496636879458703	1.4908126285409837	0.26694630079345794	1.0394758256525385	8.080314479676927	16.341589590898614	0.3802327574108462	0.8970976253298152
ID101711	101711	2	1.0	58.48141216130089	60.158766722736395	0.0	104.0	104	1.6824866560062703	1		30684.983974358915	30594.0	21372.0	43530.0	2.8721145E7	3396.9356572705274	-0.9810471232748277	-935.1543673847614	0.006386736266280143	-0.006450630596316297	1.844222146054985	1.5482260730741662	-1.1520639103667931	1.1911840125473971	8.893099053809133	11.66130179949066	0.8218052724028938	0.9639361154044302
ID112975	112975	2	1.0	57.94580521106768	59.12434070897374	0.0	165.0	165	1.6869768872523427	1		30722.0530222694	30698.0	20057.0	43086.0	2.8970896E7	3434.453913973355	-0.981054985068714	-926.447756518698	0.0058645463909291875	0.021131229035138154	1.8151220320843875	1.5653634306071185	-0.633262204624226	1.1595531086224502	8.940630315454289	12.657070236832615	0.7013125674836831	0.9461770623742454
ID113489	113489	2	1.0	58.23404406110202	59.21317567872959	0.0	168.0	168	1.7145538705818335	1		30798.208462332303	30781.0	19232.0	43469.0	2.9843464E7	3579.4173829744805	-0.9811166843424916	-894.0988066822185	0.016324119139103668	0.009901201350906982	1.78791146707988	1.659252718697697	-0.8559481610478482	1.0775401763289945	9.235324137654274	12.557326612574107	0.7359827343411616	0.9323416506717852
ID126289	126289	2	1.0	58.10776454919706	60.49259897085064	0.0	237.0	237	1.6883216279100783	1		30650.24628450102	30550.0	21082.0	40686.0	2.8872532E7	3047.435765841655	-0.9810395678695415	-1040.8009901281466	0.0035123666220634895	0.005857344860157354	1.8542736089223637	1.5569956631652495	-0.8276287484764815	1.1909304905530511	8.95488969394784	12.122016755101932	0.7658087861193917	0.9515151515151516
ID110931	110931	2	1.0	59.58719479943248	60.513080329520186	0.0	154.0	154	1.6829362182470278	1		30665.41327623121	30613.0	19473.0	41244.0	2.8641496E7	3260.313589766752	-0.9811101859745412	-977.0337048183637	-0.003339935665065659	-0.008685187437825592	1.7860599908948365	1.6186108812468714	2.3898245345850047	1.1034523563309875	8.897852179973654	11.91382812620986	0.7877572150647387	0.9468892261001524
ID120147	120147	2	1.0	59.10333284059631	59.635928429856854	0.0	204.0	204	1.6648590429071874	1		30705.529989094895	30781.0	21493.0	39923.0	2.8156971E7	3216.804505645088	-0.9810716587312023	-989.4870110851381	-0.0023743370643268293	0.029606091714826546	1.873087669868877	1.448409643180487	-0.7466864547036596	1.2932029821037796	8.707727133393014	15.327539002908743	0.4657681802597042	0.9105367793240553
ID97618	97618	2	1.0	57.97146756069071	60.32138366488197	0.0	81.0	81	1.7220381572284333	1		30574.187885010288	30583.0	23232.0	39626.0	2.9779259E7	2744.039024719772	-0.9811276807760881	-1158.496956067555	-6.797018024418643E-4	0.02686330416654222	1.8921844095547262	1.5987303779084097	-0.7456281517712251	1.183554422747779	9.316127282451042	13.122713294104738	0.6798263544684142	0.9664694280078897
ID136023	136023	2	1.0	59.06556359391767	59.662979589329396	0.0	288.0	288	1.6968135705460923	1		30657.09568874868	30556.0	24305.0	41220.0	2.9154898E7	2950.291929229398	-0.9811349688898481	-1080.8545196499388	0.002489432592929334	0.028918359979057118	1.8212020473611348	1.5575143769129944	-0.8665575876554806	1.1693003123160708	9.045199091073645	14.125675294023047	0.5696519083048309	0.9342169857633775
ID131413	131413	2	1.0	59.59089843539998	59.27966781345018	0.0	264.0	264	1.6806872045224193	1		30633.131550802133	30551.0	19960.0	43387.0	2.8641978E7	3620.5704882526543	-0.9810374454643579	-875.4535861782716	-0.007861759555313454	-0.0065159541847358594	1.7975055864216507	1.5766321873868312	-0.5033465015999422	1.140091900191955	8.87408654915107	13.052026481055185	0.6546024578142513	0.9396074484146953
ID104792	104792	2	1.0	58.656105670221685	57.45232694753281	0.0	121.0	121	1.6869768872523438	1		30744.377398720706	30656.0	22512.0	42241.0	2.8838226E7	3234.1401289926143	-0.9810878424114559	-986.287845454403	0.005904220256633724	-0.002640625662011473	1.8638981893709223	1.5376519600229162	2.5426670589757276	1.2121716993376992	8.940630315454301	12.252418929718722	0.7484009437630781	0.9611650485436899
ID87387	87387	2	1.0	57.2048590705701	59.74674048944259	0.0	25.0	25	1.6693966883980207	1		30519.646036916416	30438.0	19642.0	42331.0	2.8108594E7	3528.428865257546	-0.9811065119344176	-898.322208366144	0.01996897910466609	-0.020690749586399146	1.7675171164588694	1.6179002891960172	-0.7987355619961263	1.0924759259034444	8.75525839503817	12.109540636245622	0.7502802150014918	0.942681678607983
ID124250	124250	2	1.0	57.6382071152675	60.25949564598237	0.0	226.0	226	1.6648590429071881	1		30667.36513157897	30613.0	20522.0	41970.0	2.7968637E7	3244.5189159659044	-0.9810948420694636	-981.040263588697	0.01161192021432725	0.020798102955648354	1.808864779371301	1.5114080748599148	2.410970077856217	1.1968076719048601	8.707727133393021	13.658463460310806	0.5865580306831238	0.93948717948718
ID129885	129885	2	1.0	59.10859020903985	58.48215530207147	0.0	256.0	256	1.6621305094544088	1		30735.359649122805	30673.0	20391.0	43094.0	2.8030648E7	3598.9786272224883	-0.9810365259837798	-883.6012139937249	-0.0018894159705323567	1.106709025332166E-4	1.7640540558705788	1.5684664997349471	-0.5492301868754448	1.1246998620427557	8.679208376405924	13.823558425688129	0.5707557225104308	0.9402677651905256
ID116062	116062	2	1.0	57.98633453695561	60.464639597185055	0.0	182.0	182	1.6539179011024632	1		30672.763796909505	30580.0	21231.0	41432.0	2.7789524E7	3449.0678022282264	-0.9811062583982306	-923.5900565255964	-0.007560136127667037	0.019053746160861605	1.8259442848592506	1.4999645038279212	3.0887773641041654	1.2173249968245425	8.593652105444642	12.12533585591844	0.7345140011568634	0.9461015175300894
ID84832	84832	2	1.0	55.163390556685975	58.19764946875539	0.0	11.0	11	1.7096936385195631	1		30455.590486039306	30679.0	18756.0	40990.0	2.9450556E7	3408.1724041592342	-0.9811629413626506	-930.901030400392	0.005635497955503218	-0.004561552459689067	1.9685716379850202	1.5096045817071966	-1.1516349954064764	1.3040313084892619	9.183039749844609	12.27959523791244	0.7652938525258942	0.9369544131910762
ID93027	93027	2	1.0	57.78757178857336	59.74302973013702	0.0	56.0	56	1.5480761624466894	1		30613.57503152584	30607.0	23244.0	40630.0	2.4276565E7	3053.6809018354184	-0.9809334563537007	-1031.5444981345063	0.04181705111395395	0.0442142453529572	1.6664797364749562	1.3517082904605147	2.3978671276648162	1.2328693611157788	7.528951844593093	19.263155557414557	0.2549702559475616	0.772682926829268
ID95074	95074	2	1.0	58.26978620781509	60.74186499901691	0.0	67.0	67	1.6131656217896797	1		30654.03608847501	30735.0	21696.0	39788.0	2.6331817E7	3055.3714346362563	-0.9810798763152183	-1040.4807328008385	-0.009109299374260964	-0.024851065012931592	1.860849000526668	1.4075886377980193	-0.8755028571105488	1.3220119504784529	8.175377002967247	14.199262134473011	0.5095491710522424	0.8991113434396243
ID134503	134503	2	0.9947760701179504	59.188460383481726	59.35120673995149	0.0	280.0	280	1.7303646404359807	1		30648.980866062444	30572.0	24413.0	40281.0	3.0434438E7	2848.488704883919	-0.9810627465572059	-1114.8368749908018	0.003885457256773569	-5.226371978376082E-6	1.8662607763470673	1.6278479626124334	-0.7375399767684564	1.1464588949400532	9.406436679576847	11.797593586965558	0.849274605051562	0.9663085937500006
ID102247	102247	2	1.0	58.29165578937543	60.36738712473366	0.0	107.0	107	1.6730179436042618	1		30681.54978354979	30612.0	20500.0	41379.0	2.8349752E7	3176.76293992808	-0.9810225783031228	-998.5372612909241	-0.009434083261358113	-0.027480562993854343	1.8423734438484634	1.4923505171436169	-0.7781830027993316	1.2345447149874655	8.793283404354302	13.682070144684195	0.5902789680078206	0.9310518369401113
ID107373	107373	2	1.0	56.21271486204315	59.32149168655073	0.0	135.0	135	1.6267081384590678	1		30636.640320733095	30675.0	20454.0	41423.0	2.6745787E7	3343.411661449076	-0.981064574099183	-949.5192998910946	-0.004879855801604337	-0.012206111866213306	1.8750472909767661	1.4116375329712973	2.2792328796289203	1.3282781501495335	8.313217661738204	12.766917478966873	0.6409245588279805	0.9066874027993783
ID89964	89964	2	1.0	57.51739095516522	60.182496573217364	0.0	39.0	39	1.6739220333452576	1		30587.604099244934	30543.0	21332.0	42910.0	2.8354709E7	3456.1654390085882	-0.9811514862793832	-921.3823508472609	0.025468263981400487	0.012531968905005656	1.7079310813130892	1.674479615027964	2.041256593888651	1.0199772311259618	8.802789656683334	12.154663670006505	0.7487628633576467	0.9625779625779625
ID120686	120686	2	1.0	57.8061012546865	59.41028031298676	0.0	207.0	207	1.6707555788862747	1		30683.06709956709	30670.0	21508.0	40480.0	2.8351154E7	3021.104405094051	-0.9810599407449291	-1052.1489851980116	0.016880178426832964	-0.010898288136229835	1.9241649424115128	1.4758603508484853	2.4972051529014796	1.3037581376214173	8.76951777353172	12.36295014688138	0.7210100872076234	0.9285354806240563
ID109427	109427	2	1.0	58.425149460660926	60.30431323976321	0.0	146.0	146	1.6824866560062703	1		30650.182207931404	30737.0	21557.0	40171.0	2.859662E7	3047.9284097937993	-0.9811293442174572	-1045.677026188157	5.523476516142423E-4	0.007081994207388041	1.9306027150311984	1.4888390804395641	2.334869920226525	1.2967168449535917	8.893099053809134	12.038537790856683	0.7711085397817956	0.9521628498727736
ID105330	105330	2	1.0	60.22898226767395	56.96780775118257	0.0	124.0	124	1.6557464454985114	1		30837.51766004415	30758.0	21508.0	42340.0	2.7938791E7	3242.4790645766957	-0.9810201993455777	-983.1471602664385	0.019931546828497827	-0.026994159734569416	1.7740628374249408	1.5618057455279488	-0.6268719459884469	1.1359049244790946	8.612664610102707	13.275704193091713	0.6140903397542846	0.9179331306990879
ID122741	122741	2	1.0	57.10920546916098	58.854016206346664	0.0	218.0	218	1.6657675608699807	1		30701.33515283843	30647.0	22584.0	43645.0	2.8122423E7	3277.2579282056786	-0.9810226737836899	-968.5469047567209	0.0056992678465004444	0.015003667620095468	1.9065807211042645	1.465702132578854	-0.7867715913207212	1.3007968527341223	8.717233385722047	12.201362679573394	0.7358204683886768	0.9502590673575129
ID98166	98166	2	1.0	58.49089962786159	60.47243079274156	0.0	84.0	84	1.6552894987682696	1		30675.46578366446	30718.0	21271.0	39959.0	2.7791972E7	3076.118043600566	-0.9811284818670664	-1036.9007987360064	0.0016553694191748245	-0.05276876612085255	1.9331017773781276	1.4953061398592118	-0.9331173304788718	1.292779937063681	8.607911483938187	12.514964287581961	0.6906347509970726	0.9235084140744514
ID90488	90488	2	1.0	58.71872340925971	59.49749039655058	0.0	42.0	42	1.706150228205801	1		30810.839044652104	30805.0	19006.0	40300.0	2.9670838E7	3267.8981887108334	-0.9810809626303875	-977.8467952471049	-0.032257483049593104	-9.096123572905158E-4	1.8582362777252173	1.5563819488299675	2.252198428624942	1.1939461769793547	9.145014740528474	12.863628218470177	0.6944921072488232	0.9496544916090816
ID128379	128379	2	1.0	56.47593224297752	57.38009863388629	0.0	248.0	248	1.8060888561878037	1		30436.34074074068	30570.0	20065.0	41484.0	3.2871248E7	3165.0028660904736	-0.9811704310654089	-1002.1953868578737	-0.059585117410715135	-0.008472121273612894	1.9681300110071427	1.6592333872413534	0.27221018775056316	1.1861682787611705	10.24774001069615	14.167542986178814	0.6415771450221709	0.912399492170969
ID124801	124801	2	1.0	58.032010497868406	59.948934611732426	0.0	229.0	229	1.703487833509838	1		30720.786680541085	30709.0	21467.0	41631.0	2.9522676E7	3038.8553782066933	-0.9810539058232908	-1046.9488775267862	0.028790661979684093	0.018105976465137678	1.8745934521999739	1.5229642398399401	2.4313860745829023	1.2308847464448602	9.11649598354138	13.505033479622552	0.6281255779003981	0.9701568032372277
ID114048	114048	2	1.0	57.24101279971664	59.87668788260958	0.0	171.0	171	1.6369070354771953	1		30810.989819004524	30783.0	19379.0	41247.0	2.7236915E7	3351.052178860466	-0.9811770603145317	-958.5491606272154	8.13209571079621E-4	-0.019675869537036195	1.809852284197677	1.4757633918862005	-0.7063414837201154	1.226383778150555	8.417786437357554	12.417255055516923	0.6860512559789703	0.9321052631578943
ID126848	126848	2	1.0	58.67653576340684	60.46412931954933	0.0	240.0	240	1.6229835585554808	1		30700.52408256881	30531.0	24541.0	40252.0	2.6770857E7	3065.5463556536884	-0.9809353198294016	-1030.5729650747348	-0.00876473525147635	-0.022104423299422655	1.6864932968602604	1.560714078268384	2.4384162809628487	1.080590814386341	8.275192652422076	12.31985457494969	0.6851360420622759	0.9221398305084748
ID98695	98695	2	1.0	59.01354572323679	60.62069200020258	0.0	87.0	87	1.63783105871504	1		30692.657984145	30738.0	21542.0	40319.0	2.7101617E7	3227.4723766206657	-0.9810871897596077	-986.6281483883596	-0.0024367804125208533	0.008217578433206536	1.8832718313104215	1.4371038407124868	-0.9315428451027956	1.3104632928798894	8.427292689686587	11.50797760789989	0.7996499702277821	0.9410828025477714
ID116614	116614	2	1.0	57.55389689203952	58.68120969504333	0.0	185.0	185	1.693243206630939	1		30713.734457323502	30613.0	21770.0	44214.0	2.9147334E7	3480.9161676377043	-0.9811070779457665	-916.4026422504578	-0.025709192302541938	-0.0035852789363949814	1.7553293567538022	1.6225638869393468	-1.5507778501190617	1.0818244944825512	9.007174081757519	13.481288632557316	0.6227813613615905	0.9404466501240697
ID102793	102793	2	1.0	57.91926548085508	60.162958103716	0.0	110.0	110	1.6990412380020676	1		30700.87722980065	30602.0	21063.0	42519.0	2.9257936E7	3241.1348487544938	-0.9810301291016543	-979.7192704948134	-0.01929368984028221	-0.011527770322533385	1.8353133620363662	1.543942160002137	-0.9506203690932146	1.1887189880441025	9.06896472189622	12.555133582897616	0.7229776983571226	0.9573507275464123
ID136586	136586	2	0.9936615824699402	59.5904424850143	59.58628110884324	0.0	291.0	291	1.6910079010931927	1		30698.620762711886	30570.0	24871.0	41875.0	2.8979498E7	3045.424354620701	-0.98090141930138	-1035.440890816996	0.001453335263842985	0.015881127771752934	1.8246002938286738	1.5540807529077452	-0.8956631906071092	1.17407045316968	8.983408450934942	15.446737237670927	0.4731267383916978	0.8953102794883943
ID85384	85384	2	1.0	57.731105676590026	59.50094396606509	0.0	14.0	14	1.6950293286535199	1		30556.36459430985	30602.0	19604.0	41087.0	2.899799E7	3309.0217204904534	-0.9811213507311407	-959.8069043806	-0.010427981921420445	-0.008801132471108409	1.7493895257207133	1.6288091760235346	-0.47344060042846536	1.0740297583487068	9.026186586415582	12.718315902814647	0.7012210665112975	0.9428997020854021
ID87947	87947	2	1.0	57.63599550969445	60.433170573538064	0.0	28.0	28	1.6878735000646508	1		30532.65143464402	30463.0	21515.0	42327.0	2.8731225E7	3481.2789407743985	-0.981119391171978	-911.510251283414	-0.007093099403622486	3.770456319472719E-4	1.7341106424897614	1.6604657409575228	-1.3505923156698754	1.0443519548255003	8.950136567783328	11.714700709156297	0.8195531634780777	0.9563230066023365
ID91538	91538	2	1.0	57.84730304508912	59.811123940701734	0.0	48.0	48	1.6923494387108524	1		30657.08016877639	30758.0	20548.0	39432.0	2.9062912E7	3166.5325970834333	-0.9810571405801306	-1002.826008518716	0.0014736120758160956	-0.010520007213865788	1.849032952129791	1.5826273104073219	-0.7181155972822789	1.1683312552302059	8.997667829428488	11.920950310433302	0.7956426673312291	0.9399205561072482
ID133521	133521	2	1.0	59.135130483492546	59.29900374300369	0.0	275.0	275	1.703043696405819	1		30663.183908045954	30652.0	22854.0	40903.0	2.9344667E7	3090.957419552999	-0.9810783831143651	-1028.7259207610266	-0.03442723211641978	0.012513009235266683	1.8885632142066364	1.5229124302621908	2.4576814963247675	1.2400996778793734	9.111742857376859	13.605142272174005	0.6185932029713528	0.9480712166172112
ID105878	105878	2	1.0	59.985185354515075	57.95847756404941	0.0	127.0	127	1.6936899137239576	1		30792.41331923892	30754.0	22542.0	41475.0	2.9129623E7	3115.4640938376624	-0.9810602246778356	-1023.933656757961	0.005662339924244348	-0.0021759433338204718	1.8576265230453384	1.5506347112925083	-0.7396807595535184	1.197978163081969	9.011927207922028	11.861937823983423	0.8048524169830642	0.951807228915662
ID91033	91033	2	1.0	58.05101762215938	59.50966069600003	0.0	45.0	45	1.6860797976450332	1		30688.999999999985	30744.0	20246.0	39339.0	2.884766E7	3108.5985350267047	-0.9810722526942681	-1023.411183431726	-0.005618034820462828	0.014596707911569851	1.840680264769499	1.567773288711557	2.3205348228582663	1.1740729849289786	8.931124063125262	11.738115735099154	0.8145527453887085	0.9470766129032256
ID99225	99225	2	1.0	59.706145634777776	60.390552338639075	0.0	90.0	90	1.676631377497567	1		30693.974165769632	30652.0	21460.0	42110.0	2.8514702E7	3276.120129808325	-0.981050911237752	-970.1223632487074	-0.016759717481050478	-0.006726613481893734	1.8705724956967318	1.5186536087378628	-0.827724811119184	1.2317308469383912	8.831308413670433	11.703433864288732	0.8102299732594666	0.9547790339157252
ID109977	109977	2	1.0	57.96220782345679	60.074655859414605	0.0	149.0	149	1.6806872045224193	1		30628.22805139183	30665.0	23345.0	40108.0	2.8606765E7	2885.304575515175	-0.9810693182133611	-1100.2557372842812	0.007679686757996055	0.024638105716073368	1.9085437090007422	1.4570388243796693	-0.6294125871385723	1.309878417147395	8.87408654915107	12.67707305089582	0.6938978442233021	0.9535240040858022
ID131992	131992	2	1.0	59.84492509415853	59.68604349574828	0.0	267.0	267	1.729052598310938	1		30592.330964467048	30556.0	22128.0	42296.0	3.0133446E7	3071.192719056715	-0.981131202169601	-1035.901236374445	0.01866737441327327	2.673559597824402E-4	1.8387665328840994	1.633174793628093	-0.5823268486541967	1.1258847124374758	9.392177301083294	12.115987620308928	0.8040045464418873	0.9710073710073704
ID135064	135064	2	1.0	58.45930841593641	59.86248264014788	0.0	283.0	283	1.6833856604284276	1		30649.96584845246	30619.0	20668.0	41105.0	2.8719018E7	3036.902209634631	-0.9810635972629416	-1045.7523829063518	-0.009883047215844843	-0.011243453538668695	1.8304011554506978	1.510459364247574	2.591573568938013	1.211817542911855	8.902605306138174	13.637235243149277	0.6015535847837029	0.9383767535070137
ID118687	118687	2	1.0	59.65276049033432	59.720750950051894	0.0	196.0	196	1.6169128175976706	1		30819.733487833153	30776.0	22127.0	42625.0	2.659743E7	3521.3613727204925	-0.9810877141716169	-908.054871971656	0.01314669227403201	-0.011497593724200157	1.7057383969169895	1.539766006085725	-0.8856381412463066	1.107790657915086	8.213402012283373	14.933547292044556	0.4628145256661518	0.8930232558139538
ID103328	103328	2	1.0	57.48453617464771	59.82510014700368	0.0	113.0	113	1.6707555788862753	1		30609.59021739132	30544.0	20709.0	41236.0	2.8160823E7	3081.913555356449	-0.9811055929369553	-1031.453234478897	0.007123100064004481	-0.004871105457187549	1.8736888006885584	1.485211400728241	-0.624224205198711	1.261563707206823	8.769517773531726	11.916172546869735	0.7760898618886775	0.947125256673511
ID121248	121248	2	1.0	57.39081526901096	59.04508393756802	0.0	210.0	210	1.6318155549147868	1		30696.81342434585	30704.0	20689.0	42188.0	2.6982499E7	3350.744744912672	-0.9810407024405063	-948.0838060449228	0.01017609306813581	0.004285031054247395	1.8910464750479465	1.4044473111797051	-0.6895907138547954	1.3464702164294855	8.36550204954788	12.328620585992255	0.6916285291250813	0.9302325581395353
ID130464	130464	2	1.0	59.48174679700486	59.93071538347178	0.0	259.0	259	1.6770825093172463	1		30658.54623655912	30551.0	21383.0	41640.0	2.8512448E7	3360.286136598935	-0.9810089044077019	-942.6017087621183	0.010099095779138971	0.019006454584320702	1.766210568437175	1.6005847150537718	2.6505427704623856	1.1034783425242436	8.836061539834946	12.352223420060671	0.7277434733961736	0.9475025484199797
ID82850	82850	2	1.0	57.3074385270116	60.59677112173568	0.0	0.0	0	1.694582974642185	1		30451.099260823645	30437.0	19323.0	39521.0	2.8837191E7	3074.5746323419908	-0.9811446268815068	-1030.7321677828188	0.014720094729194347	0.03143927221264653	1.8744209838690018	1.5456233277957365	2.599683733575914	1.2127281920247506	9.02143346025106	11.528752564019413	0.8529445091846556	0.9698518140010222
ID92069	92069	2	1.0	57.829970339114055	59.80527923956084	0.0	51.0	51	1.6824866560062708	1		30637.27718550108	30663.0	21425.0	40503.0	2.8737766E7	3064.3935621711444	-0.9811018804646124	-1038.0807475677002	0.002617624271638275	-0.024544979150767164	1.8419567101012497	1.571879476285398	2.2825490566780275	1.1718180292385312	8.893099053809138	12.700009252387657	0.6928750436313551	0.9086935405536661
ID96165	96165	2	1.0	57.071104602413044	60.460474869340835	0.0	73.0	73	1.6598533053306095	1		30639.652747252723	30530.0	20403.0	42414.0	2.7882084E7	3340.805639920902	-0.9811187733198333	-953.1340925533175	-0.014551270384649062	0.0010709811001440122	1.8076975361981202	1.458669255187329	-0.8184489453135251	1.2392785614487825	8.65544274558334	14.100044092135995	0.5470892868640884	0.9348049281314161
ID85928	85928	2	1.0	57.78387335759403	59.637129398571645	0.0	17.0	17	1.6919023776969198	1		30584.08025343192	30604.0	23419.0	40366.0	2.8963124E7	2891.849397266416	-0.9810693543778852	-1096.1854484371563	0.0067123962768623245	-0.012556216820693683	1.8841553434211507	1.5384339402552258	2.4408646477574267	1.2247229433254507	8.992914703263965	12.052930592340081	0.7779022487028191	0.9555555555555547
ID99757	99757	2	1.0	60.145078834871434	60.255603389942216	0.0	93.0	93	1.6748256350485	1		30719.551612903215	30647.0	21463.0	43308.0	2.8569183E7	3482.5853371899025	-0.9810698797287243	-914.3020006652717	0.00341957815667976	-0.012041687578226618	1.8543914406650877	1.543302728393291	-0.9215305733235564	1.2015733572865943	8.812295909012368	12.140380848136038	0.7513362001707309	0.9396857577293459
ID123313	123313	2	1.0	57.73094638986267	59.19067951421157	0.0	221.0	221	1.6914551985222805	1		30748.82875264272	30645.0	22856.0	43611.0	2.9088392E7	3143.8632902170752	-0.9811129732077807	-1016.1325018243067	0.011095139088867017	0.017791954969936217	1.8605982803465382	1.5175611723210352	2.441816861755603	1.2260449952741244	8.988161577099453	13.006680259824595	0.6676483907835148	0.9464464464464469
ID107952	107952	2	1.0	56.23797613205489	58.98376511194692	0.0	138.0	138	1.6963676860105932	1		30645.49474789914	30658.0	23279.0	41458.0	2.9174511E7	2955.9019650339246	-0.9810053565205316	-1070.894871668291	-0.029484755321334644	-0.01910278523518057	1.7737261694636461	1.6478398801199239	-0.7713940003985575	1.076394734016609	9.040445964909129	13.562424465123762	0.6176252659416637	0.9070100143061518
ID96693	96693	2	1.0	56.43643696886399	60.16857177508073	0.0	76.0	76	1.6525451650232874	1		30627.857300884963	30615.0	18680.0	41632.0	2.7687583E7	3335.3215734679216	-0.9810371586190659	-950.1473101016732	-0.018947720682982512	-0.00486759346542187	1.8064173103411152	1.4875324808924477	-0.8493079459963332	1.2143716749346891	8.579392726951093	13.087229403065052	0.6294641231223413	0.9401041666666667
ID128954	128954	2	1.0	59.45429508192949	58.94900041191562	0.0	251.0	251	1.649796266255679	1		30610.980000000003	30714.0	21489.0	39573.0	2.7549882E7	2963.7707008334883	-0.9811172422316279	-1073.292550531069	0.014028611785141558	0.013142090446185356	1.8770287763194424	1.456757247996249	-0.690165536526076	1.2884979833814258	8.550873969964	11.714845020688674	0.7829738802753721	0.945846477392219
ID119229	119229	2	1.0	60.54843768514791	59.36867962345347	0.0	199.0	199	1.5761636633121043	1		30895.502433090038	30676.0	22365.0	43259.0	2.5396103E7	3834.1110436608337	-0.9810725676516526	-835.352931243399	0.006313698838588346	-0.004295394970868668	1.620159638841719	1.4988405611586217	1.3021961917133416	1.0809419499491768	7.804633162135008	14.365397674043278	0.47525539217134577	0.8982494529540477
ID125373	125373	2	1.0	56.803194152517264	60.75478109661939	0.0	232.0	232	1.6680366908701225	1		30616.77208287895	30538.0	19421.0	42051.0	2.807558E7	3282.3852310452503	-0.9812019542456558	-973.745691788106	-0.0010517948508365637	0.029627488287800735	1.8254741896507867	1.5461914220827302	-0.5222054518926897	1.1806262559598608	8.740999016544635	11.377099691925483	0.8486093414938993	0.9653543307086621
ID100287	100287	2	1.0	58.33921035511065	60.28952342824881	0.0	96.0	96	1.6820369736098904	1		30732.456102783726	30695.0	22145.0	40471.0	2.8704114E7	2964.239708963739	-0.9810870317148276	-1075.6272240764204	0.032376118778443055	-0.004946601548504495	1.9080145287914987	1.4735439586379702	2.448739102055645	1.294847376358639	8.888345927644622	13.279971361671379	0.6333394429435285	0.9392265193370173
ID88513	88513	2	1.0	57.52338290594854	60.434719856982134	0.0	31.0	31	1.6914551985222805	1		30529.51322751324	30482.0	21292.0	43152.0	2.885039E7	3430.29256178124	-0.9810561273566184	-921.8150685820173	-0.013332001636416332	-5.24646255461011E-4	1.798165399437514	1.6151265945887523	-1.1663838588469178	1.113327837868565	8.988161577099453	12.00836651276796	0.7832724754974948	0.955533097524002
ID112067	112067	2	1.0	58.83727906548959	60.9934856137782	0.0	160.0	160	1.6639500288929787	1		30631.491247264796	30697.0	22465.0	39986.0	2.7997183E7	3101.3037933156006	-0.9810740828092237	-1023.9970207800444	-0.013380636786936436	0.024712853416864706	1.9278876947927897	1.4493723797052271	-0.8021508423273703	1.3301534662781989	8.698220881063973	13.059811495347232	0.6408648897379515	0.9355828220858889
ID127427	127427	2	1.0	59.22193636724274	58.80328777699737	0.0	243.0	243	1.6721133650338857	1		30755.702380952425	30815.0	18660.0	40847.0	2.8418269E7	3270.6498082335756	-0.9809994920002536	-971.0132789225208	-0.007680706925415595	0.005699083030554129	1.8779266364650224	1.511979869899405	-0.8068664225659432	1.242031507066271	8.78377715202527	12.028256113108675	0.762932014695041	0.9395017793594309
ID86471	86471	2	1.0	57.568380981462674	60.200359355271935	0.0	20.0	20	1.6811372479645528	1		30574.745708154485	30495.0	22398.0	41621.0	2.8495663E7	3094.441998346528	-0.9810959033550664	-1025.5717181463206	0.011387828342140194	0.00638343343070802	1.7937108956963694	1.5881454827232864	2.2776024479154158	1.1294373942496678	8.878839675315588	11.81302337447959	0.7995469141211233	0.9429581019687031
ID100812	100812	2	1.0	58.70275772699502	60.027960193726656	0.0	99.0	99	1.6802370405383102	1		30733.187096774178	30701.0	22965.0	39662.0	2.8581864E7	2880.9372292886496	-0.9811263419787883	-1109.1049769831654	-0.01761948336943788	-4.1551073420015296E-5	1.827222442458988	1.5174572935212487	-0.8431542157882318	1.204134343852888	8.86933342298655	12.850514388400967	0.6749316917271886	0.927435387673956
ID103887	103887	2	1.0	56.78588076830961	59.39948853303833	0.0	116.0	116	1.692796381657693	1		30685.129746835435	30661.0	19224.0	41128.0	2.9089503E7	3135.673443132319	-0.9810017284449875	-1010.6081896479915	-0.001338494144273027	0.0012612900784395454	1.8187220476514978	1.5703167920268069	-0.7611391528736969	1.1581879891280247	9.002420955592994	12.201939070344944	0.759821322432701	0.9575328614762384
ID121807	121807	2	1.0	56.32728000240124	59.23822920387687	0.0	213.0	213	1.658485482020153	1		30617.61208791209	30598.0	20133.0	43056.0	2.7862027E7	3316.4786473510703	-0.9811080132886045	-958.8778752875328	-0.03573076342940596	-0.051354904793210046	1.8649884429008068	1.4901684499479386	2.2621343714961433	1.2515286060216635	8.641183367089798	12.838758980291852	0.6587748230806235	0.9131089904570574
ID94161	94161	2	1.0	57.946679552170174	60.21161761897679	0.0	62.0	62	1.616912817597671	1		30484.736720554276	30606.0	20532.0	39674.0	2.6399782E7	2987.6463564841565	-0.9811773632824234	-1063.7763104804278	-0.05842209998732566	0.005431309073043803	1.7929219500311464	1.370983831883417	-0.9483630406056915	1.3077630153873392	8.213402012283376	16.75411252062056	0.36769700178023074	0.888888888888889
ID108497	108497	2	1.0	56.99027364797393	60.207647653213364	0.0	141.0	141	1.6502547340333926	1		30636.35714285714	30573.0	21595.0	42256.0	2.7450176E7	3219.027876733772	-0.9810495942252767	-985.4051561687244	-0.011647837820528861	-0.013478512900494864	1.8250897528277366	1.476645846422428	-0.7314694492602158	1.2359698550938993	8.555627096128516	12.26740130488726	0.7144248725254695	0.9316770186335405
ID110545	110545	2	1.0	58.42518745199079	60.15697586788817	0.0	152.0	152	1.6797867559153148	1		30699.20708154502	30588.0	22971.0	39052.0	2.8611661E7	2859.626941378817	-0.9810594682657988	-1112.1181802357428	0.013244646301184253	-0.04080402487178665	1.8030962948251863	1.516845634477811	-0.7797487422093292	1.1887144306849127	8.86458029682204	15.421283618439066	0.4684109007185552	0.9169124877089477
ID135632	135632	2	1.0	58.57201833341304	60.04522520888594	0.0	286.0	286	1.6874252532103606	1		30669.5297239915	30604.0	20966.0	40605.0	2.8890697E7	3006.3148957767758	-0.9810464318851458	-1056.090718613038	-0.003676722795771306	-0.010209692356765044	1.8307840663073698	1.576167077274313	-0.5173291838474319	1.1615418775738986	8.945383441618812	12.183749878137576	0.7572632408882116	0.9367844698855156
ID106450	106450	2	1.0	56.89956810498752	59.48311930053505	0.0	130.0	130	1.6851822304812691	1		30650.227995758243	30614.0	21481.0	40501.0	2.8903165E7	3019.589674529886	-0.9810203251972398	-1049.3128996423764	-0.02475627317151656	-0.03855331763125739	1.7796935205834343	1.5460278951661353	-0.7124904622842732	1.1511393333508964	8.921617810796223	14.299465679680305	0.5482944619734028	0.9301288404360751
ID83414	83414	2	1.0	56.97989179678906	59.64531751597424	0.0	3.0	3	1.6999314875983944	1		30557.775445960062	30507.0	18685.0	40012.0	2.912156E7	3223.13481336924	-0.9810702172176624	-982.7153077988024	-0.002788633068341799	0.014894472670688386	1.8406118965227423	1.5652009692612279	-0.6048291843129702	1.175958827441506	9.07847097422526	12.606268833509239	0.7178760171497094	0.9578736208625869
ID97238	97238	2	1.0	56.852086192622906	60.02212626349227	0.0	79.0	79	1.6625855759952985	1		30590.655737704907	30513.0	21894.0	42475.0	2.799045E7	3162.5643336892963	-0.9811160463522511	-1005.0944304471216	-0.01607279652385665	-7.470900671156107E-5	1.8415145876538577	1.5116967224655453	2.4142077797311527	1.2181772708022984	8.683961502570446	11.67715012376544	0.8003022285900672	0.9451629591308847
ID132570	132570	2	1.0	59.66918071988029	60.486057987577745	0.0	270.0	270	1.6178482604399358	1		30619.351445086733	30640.0	21868.0	39440.0	2.6485739E7	3003.9785187577836	-0.9811048482732296	-1058.508131740561	1.977597547961848E-4	0.006165348751341931	1.8511836198175198	1.431807501855404	-0.7774274302962074	1.2928997909416373	8.222908264612403	12.587623768268411	0.6521504551040762	0.9129287598944593
ID123869	123869	2	1.0	57.12108353918195	60.16978435317627	0.0	224.0	224	1.65757297274501	1		30714.999999999993	30671.0	20841.0	42131.0	2.7919935E7	3174.934814621004	-0.9810173416001146	-999.9202283587093	-0.0015812508049662577	0.017789892669986738	1.8432364584694862	1.4720547844664342	2.5597514745309384	1.2521520787948064	8.631677114760764	12.389020122539751	0.7066935600009133	0.938986556359876
ID125917	125917	2	1.0	57.662880228466975	60.47281396039477	0.0	235.0	235	1.6680366908701219	1		30685.57562568004	30536.0	19656.0	42043.0	2.8200044E7	3367.9302825827203	-0.9810451070352654	-943.1240443353696	0.017713919789907516	0.01031828324605507	1.7651123031948246	1.5621403578544393	-0.7557770387580468	1.1299319515815867	8.740999016544627	13.154428520266299	0.6347854513909741	0.9335025380710656
ID119772	119772	2	1.0	59.414542793602536	60.21027687436699	0.0	202.0	202	1.6479611196740658	1		30744.50613154964	30644.0	23038.0	41276.0	2.7577822E7	3203.792346198925	-0.9810655366585256	-994.4390652325679	0.013446671099018077	0.01776416231269871	1.721716778398966	1.5848480415157482	-0.14431285091921642	1.0863607950402088	8.531861465305932	13.343311431920984	0.6021801201339883	0.9353830119854089
ID87009	87009	2	1.0	57.16479866935457	60.17872858899954	0.0	23.0	23	1.6612200023965162	1		30508.29605263159	30477.0	20631.0	43219.0	2.7823566E7	3457.9234160597834	-0.9811026060462157	-916.1046544085267	-0.004081978553536465	-0.001489535934608982	1.7886065889833116	1.5530184187837497	-1.2158407344740032	1.1516969582267178	8.669702124076883	11.66056510435663	0.8012625484079683	0.9499999999999995
ID101348	101348	2	1.0	59.45334664829004	60.23137430484568	0.0	102.0	102	1.6484200978530459	1		30703.64738598443	30754.0	20764.0	39817.0	2.7602579E7	3147.4681986469236	-0.9810589041080691	-1010.5285680605913	-0.02282456577778721	0.014661891189328938	1.9190404992027226	1.4435750158201135	2.199509253844969	1.329366661359466	8.53661459147045	11.523696128570771	0.8078150555639841	0.9594017094017091
ID115687	115687	2	1.0	58.40695358342292	61.08375748275993	0.0	180.0	180	1.6593974895028933	1		30768.010989011007	30718.0	18765.0	42706.0	2.799889E7	3678.9404187808777	-0.9810537787398319	-866.1176190130312	0.003849286933912638	0.0032966218626093247	1.714058584817676	1.610095229124845	-0.7242463619051327	1.064569693650567	8.650689619418824	11.81923000124866	0.7781838725012711	0.953878406708595
ID112616	112616	2	1.0	59.19436127815439	59.304059278169554	0.0	163.0	163	1.7119045454804076	1		30794.9762886598	30721.0	19660.0	42925.0	2.9871127E7	3682.8385632311015	-0.9809562094921844	-861.4367848408218	-0.003199008651502426	-0.014683723745460312	1.8528276089768592	1.6373473106338259	-1.0789244817058639	1.1316032932925024	9.206805380667177	11.687123291078004	0.8470393292896231	0.9546574667323806
ID92651	92651	2	1.0	58.235678983950294	59.784552113612754	0.0	54.0	54	1.6869768872523438	1		30651.606801275248	30647.0	20843.0	42490.0	2.8843162E7	3357.615068688727	-0.981048705772336	-945.157165212137	-0.0147589523837519	-2.431950146318064E-4	1.848980161803677	1.5587798942863953	-0.701871107397629	1.1861714207252683	8.940630315454301	11.513434195042233	0.8475556737683183	0.9548223350253798
ID83948	83948	2	1.0	56.59419647799045	59.973728228644134	0.0	6.0	6	1.6516293737836445	1		30587.728079911227	30677.0	18311.0	39995.0	2.7559543E7	3446.342236887551	-0.9811143862948349	-922.1622833835236	-0.04460221069177606	-0.004602080499531157	1.8495802948291848	1.4607637180395225	-0.6395953743614635	1.2661734899272343	8.569886474622054	12.582645196640145	0.6802068977536392	0.9449685534591197
ID89071	89071	2	1.0	57.715275627359404	59.48374813882205	0.0	34.0	34	1.701265988513795	1		30595.82827225128	30581.0	19744.0	40362.0	2.9219016E7	3404.0315418301093	-0.98105438484968	-930.8570811826993	0.013279716982415748	0.004752144651378744	1.822402761827844	1.5839660346673574	2.4848668496684385	1.150531464653887	9.0927303527188	11.80605116863669	0.819775347299111	0.9690982776089163
ID104434	104434	2	1.0	57.43932220943277	57.98685791805376	0.0	119.0	119	1.7237944434138528	1		30735.1416921509	30670.0	22774.0	42081.0	3.0151174E7	3067.41399182598	-0.9811298869326978	-1041.9450694436277	-0.011182900558157476	-0.015476255366952938	1.903802877368881	1.5830560517610832	-0.20623134188023975	1.2026124250313062	9.335139787109101	12.656299924900145	0.7323474496833887	0.9169000933706812
ID134129	134129	2	1.0	59.19417923064568	60.444472340697644	0.0	278.0	278	1.5785616012014407	1		30576.9671132765	30628.0	22443.0	40161.0	2.510369E7	2896.2715649927304	-0.9809615876679442	-1087.943632094391	0.03081366810191638	-0.0119838992743611	1.668486162544998	1.3077844769972886	2.605726535670833	1.2758112608706682	7.828398792957596	15.366899574037276	0.41659139897460734	0.8709677419354847
ID129527	129527	2	1.0	58.83410616828344	58.68213358706711	0.0	254.0	254	1.68518223048127	1		30658.14057507988	30579.0	20798.0	43014.0	2.8787994E7	3319.6029737693793	-0.9810902308436844	-958.3240472229364	-0.013197973445283218	0.011138590517505044	1.8284444436785472	1.5711573049079612	-0.82099750321488	1.1637564475351232	8.921617810796231	12.80471135949624	0.6837760615996459	0.9361596009975067
ID106998	106998	2	1.0	56.67604437596807	59.27701795661927	0.0	133.0	133	1.6820369736098901	1		30647.685165421557	30542.0	22616.0	41867.0	2.8716881E7	3118.0830087900017	-0.9810487091509105	-1017.6343883191961	-0.002038014178234513	-0.010716311568328201	1.7910152933145407	1.5951229724114317	2.1836526402148833	1.1228070338721083	8.88834592764462	12.39435983478476	0.7270806916982043	0.9368737474949902
ID84472	84472	2	1.0	55.943844811495524	58.77451785399146	0.0	9.0	9	1.7473315380203223	1		30661.500992063506	30723.0	18666.0	39950.0	3.0906793E7	3147.0654529644466	-0.9809752818379684	-1004.7487258881681	-0.08802745282962783	-0.17641711906886098	2.1204965365902786	1.5529647093682968	1.1658076248560127	1.3654505629125584	9.591808599992962	20.84823690344236	0.2773139400438888	0.7667173252279631
ID137721	137721	2	1.0	58.79547240863027	59.438319136863726	0.0	297.0	297	1.7132297201431603	1		30643.043298969096	30564.0	22069.0	42736.0	2.9723752E7	3367.34363191198	-0.9810120140208334	-940.3074488599276	-0.011094963073376821	0.005481121266488113	1.8864988599211316	1.547670068396518	-0.669664117265077	1.2189283093622538	9.221064759160718	12.36634726506356	0.7577187954189402	0.9340394800192583
ID113149	113149	2	1.0	58.101864976130216	59.180878821389456	0.0	166.0	166	1.6936899137239583	1		30753.81098204857	30775.0	19261.0	43116.0	2.9123859E7	3466.3379316828677	-0.9810976875477696	-920.9909256949549	0.002106925071950378	0.022700290079593677	1.770588982469455	1.5970783680643912	-0.6319859283551394	1.1086425174084307	9.011927207922033	13.554207592684655	0.6164236225442935	0.9316953316953324
ID94716	94716	2	1.0	58.656804284826784	61.63370011187487	0.0	65.0	65	1.6229835585554808	1		30586.286697247735	30620.0	21754.0	39060.0	2.6671242E7	3012.9760335952155	-0.9811934243724335	-1059.2683053431974	-0.005543695604753088	-0.006517631985179952	1.7970592583651428	1.4560942682041311	2.236875214133446	1.2341640906131301	8.275192652422076	14.154782340649097	0.5190170036794022	0.9025401762571283
ID122366	122366	2	1.0	56.70126690040041	59.180455201825644	0.0	216.0	216	1.630888123436113	1		30659.60409556318	30632.0	21907.0	43029.0	2.6949792E7	3239.0895122145216	-0.9811616583936006	-985.9876812542493	0.004839232405661653	-0.004849564705923394	1.8246558662204373	1.4649033710453647	2.500664614614815	1.245581041238475	8.355995797218851	11.846395685942557	0.7482308453186829	0.9257503949447088
ID101888	101888	3	1.0	85.17514113874442	58.71887995446877	0.0	105.0	105	1.618315779091636	1		30938.701042873698	30967.0	20147.0	42252.0	2.6700099E7	3945.71039640908	-0.981036204229572	-811.2722684272611	0.005451388336036155	0.007098692025762876	1.7637231889260716	1.5165228369695631	-1.4282968498294546	1.1630047012351519	8.227661390776914	11.394133218218421	0.7963861312262523	0.9505766062602967
ID128002	128002	3	1.0	86.68601887376344	56.66722539693003	0.0	246.0	246	1.6018714412091326	1		30940.955188679287	30876.0	19130.0	44421.0	2.623793E7	3872.009363416657	-0.9810283481436443	-826.4255286738173	-0.0036153633542921593	0.007041357111477083	1.712426000930611	1.5032058236115595	-0.5410368753021328	1.1391826548518718	8.061301975018871	11.354646404512772	0.7857200313611802	0.9533445756042722
ID95237	95237	3	1.0	85.15246205765278	58.53031073137905	0.0	68.0	68	1.6424433772206788	1		30927.136924803628	30891.0	20100.0	42763.0	2.7556079E7	3833.007430042189	-0.9810643584859242	-836.0794075330017	0.007267359230357208	0.0048895649533941985	1.7585616927787378	1.563511911248734	1.7743435835095158	1.1247510684931226	8.474823951331738	11.959096379827765	0.7446356378371217	0.9296141814389981
ID130057	130057	3	1.0	86.90887299067543	57.39336179516719	0.0	257.0	257	1.6716608921897118	1		30893.505945945948	30812.0	20225.0	43756.0	2.8576493E7	3809.055279815984	-0.9810647155074564	-840.4381129023602	-0.001943404928343542	-0.002146548318607207	1.7613570564807308	1.565419708291568	-0.1358516118121757	1.1251660159581103	8.779024025860764	13.113303609957622	0.6415520080664955	0.9413863404689096
ID136202	136202	3	1.0	87.52836591035921	56.75662468358276	0.0	289.0	289	1.6290316764787574	1		30951.88711516532	30899.0	19201.0	43057.0	2.7144805E7	4180.07905419777	-0.981049967045577	-766.6793944296531	-0.008334451302775865	-0.011957257202499056	1.674441374742146	1.6011614443588744	-0.6536740686909264	1.0457667342924397	8.336983292560795	11.638832221873322	0.7733925419970907	0.9486208761492704
ID113672	113672	3	1.0	85.30974997479255	58.58081550004521	0.0	169.0	169	1.6345946921339605	1		31071.140909090893	31027.0	20736.0	44671.0	2.7342604E7	3916.95043938868	-0.9810269007547932	-820.3170863710518	-0.012292206329358603	-0.021395798167366864	1.771199399580108	1.524758261827423	-1.1937103932629127	1.1616263665673308	8.394020806534968	11.695335318854818	0.7711778538322486	0.9428723972237046
ID87563	87563	3	1.0	84.79687315935335	57.849865782258746	0.0	26.0	26	1.6684901465508843	1		30728.339479392638	30693.0	23126.0	42956.0	2.8331529E7	3168.2738465812045	-0.9810618141575946	-1004.8572574110478	0.005977423372876705	-0.002865791326176751	1.822482013595262	1.551058783238657	-1.0561191707972095	1.1749922267870887	8.745752142709145	11.556175613145374	0.8229600689839398	0.9623430962343099
ID111115	111115	3	1.0	85.90090761338209	58.26201818235858	0.0	155.0	155	1.6757287495034807	1		30936.72795698923	30903.0	19208.0	43996.0	2.8771157E7	4038.8217500009923	-0.9810251886885318	-792.049602174187	-0.007701498666557452	0.005504706142427996	1.7104362813703717	1.6437129511562947	-0.5261817152288613	1.0405930549900089	8.821802161341399	11.770370746167858	0.8001785271663212	0.9527720739219705
ID116235	116235	3	1.0	85.69159978293223	58.367739292903366	0.0	183.0	183	1.659397489502894	1		30949.26813186817	30884.0	19269.0	43634.0	2.8163834E7	4038.574019186011	-0.9810662157138468	-794.1695434643885	0.013720027322955183	-0.005366211955414479	1.7256036454045072	1.6237920142883182	-0.41599265897139204	1.0626999210615107	8.65068961941883	12.110408630971452	0.7412129515215402	0.9299948901379651
ID102413	102413	3	1.0	85.36026216311038	58.296151908054604	0.0	108.0	108	1.6308881234361123	1		30955.83068181815	30864.0	20087.0	43409.0	2.7241131E7	3636.987775845749	-0.9810901936849096	-883.1865998215177	0.010995615648635057	-0.022088359116293727	1.8525616580957374	1.4723685075543231	-1.0705425070014714	1.258218746591459	8.355995797218846	13.101827956776095	0.6117081858951632	0.9247764334560761
ID131598	131598	3	1.0	86.967938755351	57.1204107994272	0.0	265.0	265	1.6267081384590685	1		30899.64342857142	30795.0	20320.0	45219.0	2.7037188E7	4038.257789085474	-0.9810055519929767	-790.3768515490597	0.0035439648914389046	-0.007004430746986592	1.7466880523665318	1.5293939096367133	0.009095965457980663	1.1420785981692798	8.313217661738209	12.0927631471838	0.7143777543273655	0.9372990353697745
ID118291	118291	3	1.0	85.84606955404364	56.98881383244114	0.0	194.0	194	1.610819197825086	1		31057.53675612601	31032.0	17898.0	45002.0	2.6616309E7	4183.834269008302	-0.9809744981237224	-765.4981160560768	-0.006436256616972024	-0.02063325842519623	1.7500241215766121	1.5044210815385655	-1.1771601345847944	1.1632541866449182	8.15161137214464	12.033998669893283	0.70734845981194	0.9412733260153677
ID85012	85012	3	1.0	85.43053167193396	57.04581642658546	0.0	12.0	12	1.5914480321693345	1		30901.72705601906	30805.0	20443.0	42889.0	2.5926549E7	3703.1604167509045	-0.9808739287566011	-855.9091012557836	0.0052132896121979974	-4.074933454571719E-4	1.6163586999587265	1.5856051429071956	-0.9524894078098209	1.0193954700444177	7.956733199399511	12.274880826209714	0.6636056746133369	0.9404494382022475
ID90135	90135	3	1.0	85.98449252156527	57.65600922423916	0.0	40.0	40	1.6201845046323402	1		30978.376294591493	31002.0	17227.0	44213.0	2.6920209E7	4342.890678943355	-0.9809611654716208	-735.0573164058636	-0.004292499212042368	-0.01835877190491346	1.7214837926072395	1.560851062447029	1.962358220543127	1.1029135540378707	8.246673895434965	11.887352964762647	0.7333619429386223	0.9475696340797383
ID104983	104983	3	1.0	85.52020927484857	58.327243987189995	0.0	122.0	122	1.626243032477163	1		31039.36384439363	30968.0	21763.0	41693.0	2.7128404E7	3471.0876459592146	-0.9809717573325901	-922.0087661736911	0.0074969588408505886	-0.013004096943519434	1.8266888675331991	1.4777377217999939	2.0370986080950284	1.2361387549261158	8.308464535573679	11.570392739593691	0.7798919419245909	0.9362613818960897
ID93210	93210	3	1.0	85.58226754137768	58.24918194551673	0.0	57.0	57	1.6693966883980205	1		30916.758433079467	30868.0	19415.0	42965.0	2.8412501E7	3786.6844938208264	-0.9810558239471783	-845.6347596264796	-0.002644090391385401	-0.009888466760665227	1.699819870812165	1.6669295107581175	-0.6759517922494427	1.019731104309917	8.755258395038169	12.056034180936727	0.7569547015754294	0.9393166751657303
ID134681	134681	3	1.0	87.27945019861059	57.03104052987866	0.0	281.0	281	1.6243812768210386	1		30896.76288659796	30903.0	19255.0	44509.0	2.6972874E7	4079.6852234996245	-0.9810857043912181	-785.6572009422936	-0.006515221909761851	-0.010632267706536528	1.7654187314725787	1.5107215040973274	-0.3348175799961138	1.1685931038146145	8.289452030915633	12.418434662995512	0.6754636357937476	0.9247083775185581
ID98334	98334	3	1.0	84.89668632576841	58.42570160159185	0.0	85.0	85	1.6294959865000076	1		30857.61573546179	30946.0	20178.0	40070.0	2.7062129E7	3641.1147942131615	-0.9810563322770401	-877.784421226669	-0.004941158980416647	0.005336565695380021	1.7123338565871637	1.5624289567918719	-1.3667293248302887	1.0959434981946896	8.341736418725302	12.872348653832441	0.6326313918935381	0.9285714285714282
ID109603	109603	3	1.0	85.47942704232159	57.6784130289021	0.0	147.0	147	1.624381276821037	1		30996.934407364788	30871.0	19790.0	42825.0	2.6936336E7	3853.2155533439036	-0.9810384410730727	-832.4102521086073	-0.009573779463034575	-0.010222625071705656	1.6805715077784649	1.5800997195526105	-1.411063929930104	1.0635857262567592	8.289452030915616	12.308258015961744	0.6876105054869827	0.9467969598262751
ID114211	114211	3	1.0	84.82880014417893	58.840185358688714	0.0	172.0	172	1.6028156625945205	1		31041.152482269536	31176.0	20943.0	40446.0	2.6260815E7	3495.6519828217542	-0.9810875139725238	-921.2951232335355	-0.009219313504464128	-0.0020926548572493876	1.7656788263890095	1.4762100255713573	-1.1821613966791635	1.1960891714616388	8.0708082273479	11.064020948652681	0.8285160257514534	0.966420034149118
ID120869	120869	3	1.0	85.46428510946413	58.3081203764108	0.0	208.0	208	1.6530028703817443	1		30932.842222222243	30840.0	20539.0	44094.0	2.7839558E7	3894.560641342494	-0.9810396908500465	-821.9256156906221	0.007638462418607326	-0.005401452511412403	1.7610338871326998	1.5810505811792321	-1.3828017216833282	1.1138377912104662	8.5841458531156	11.81299738269018	0.773012891440295	0.9381818181818179
ID90663	90663	3	1.0	85.4668416560235	56.64564729259411	0.0	43.0	43	1.5890695402824337	1		31063.903961584627	30999.0	17306.0	44891.0	2.5876232E7	4267.100177340325	-0.9809766369312063	-750.8005107052762	-0.016465534202331145	-0.018104259609033415	1.6681979729009053	1.5304197487529383	-0.9750050902465901	1.0900264285404286	7.93296756857693	12.826374203488605	0.6059513126769153	0.9381675098369859
ID107560	107560	3	1.0	85.59856605670447	58.760213348155595	0.0	136.0	136	1.6562032661570836	1		30933.098233995574	30924.0	19228.0	43213.0	2.8025387E7	4083.1111905946536	-0.9810385860605879	-783.9305327188492	-0.01345530096731465	-0.014034889136550318	1.7285164570201952	1.6098320467665581	-1.2343414949924454	1.0737247158745669	8.617417736267198	12.038575755126594	0.7471998744966507	0.9507079181961193
ID105516	105516	3	1.0	85.28616533114403	58.594951101788276	0.0	125.0	125	1.6322790730479564	1		30988.222222222194	30964.0	20105.0	43001.0	2.7331612E7	3871.1178258797395	-0.9810537980498106	-829.0122125826692	0.0020721591116070544	-0.05420440350376315	1.8346156971980223	1.5074906190173074	1.9139199026488427	1.2169997438484619	8.37025517571239	11.484931399166932	0.7974284963149874	0.9575856443719412
ID122927	122927	3	1.0	86.74922054603776	57.002814076268024	0.0	219.0	219	1.6197175253735772	1		31074.978110599037	30994.0	20061.0	42796.0	2.6973081E7	3822.4372492322823	-0.981027179071986	-840.7165451019271	-4.107854696645851E-4	-0.014101172079068434	1.6730333579014878	1.6051781500970865	0.9232887375970761	1.0422726959000141	8.241920769270472	13.649962557821528	0.5558727429983917	0.9277688603531298
ID128559	128559	3	1.0	87.17240710313514	57.78651956465864	0.0	249.0	249	1.6327424595932898	1		30923.406818181793	30863.0	19174.0	45518.0	2.7212598E7	4132.1230718823135	-0.9809878580300663	-772.2833375767163	-0.011463419011785584	-0.010794811707313955	1.7330687903427007	1.5551139086217245	1.8567668359585523	1.114432055899169	8.375008301876923	11.329784025452929	0.8198829364030041	0.9539794260963733
ID102961	102961	3	1.0	84.9841374174394	58.55185063590587	0.0	111.0	111	1.6243812768210377	1		30961.783105022838	30886.0	20846.0	44386.0	2.7122522E7	3902.2646044557923	-0.9810472415909295	-821.4038598185523	-3.7056287911153287E-4	-0.010460648283799072	1.7487551432182709	1.5114815597858084	-1.2219169950640207	1.15698079933313	8.289452030915623	12.186042400526986	0.7014719621869135	0.9336188436830835
ID85552	85552	3	1.0	85.78080770579128	56.87077909056602	0.0	15.0	15	1.6013991217410406	1		30844.09597156396	30849.0	20279.0	40986.0	2.6032417E7	3502.66518441315	-0.9809810827668364	-908.4023726509022	-2.581439248668751E-4	-0.0035114732487155137	1.77886447787054	1.4631035629657243	2.3405809689420973	1.2158158334771365	8.056548848854344	11.973410458132776	0.7061926078924511	0.9247135842880517
ID98867	98867	3	1.0	85.16495969990541	58.551725041812084	0.0	88.0	88	1.6382928748975474	1		30967.833898305074	30986.0	19543.0	42294.0	2.7406533E7	3869.3916127924113	-0.98107094850956	-829.6018303853729	0.013884193603686978	-0.011411384195230275	1.7568687427500929	1.534607033048526	1.817998301516095	1.144832979984485	8.432045815851096	11.786558267717314	0.7627264489900925	0.9391212281630487
ID91702	91702	3	1.0	85.4261496692499	58.30205259654745	0.0	49.0	49	1.6318155549147855	1		30930.97505668932	30848.0	20225.0	44529.0	2.728112E7	3945.6606333612053	-0.9810566796108198	-811.9735308266299	-0.0024769303606142503	-0.027887488033683436	1.8005008604696713	1.505394912536589	-1.2959087309883264	1.1960322474026626	8.365502049547867	11.728504183151157	0.7642168688483354	0.9366684406599246
ID136757	136757	3	1.0	87.66307415888319	57.700260465789135	0.0	292.0	292	1.6345946921339614	1		30866.8308740068	30848.0	19531.0	43278.0	2.7193678E7	4019.36135188735	-0.981124926029668	-798.3634253933158	-0.00870474260418653	0.008101991310729159	1.7165052103983427	1.583821490837375	2.8159333094179293	1.0837744154430038	8.394020806534979	11.368465941922002	0.8161616333126781	0.9525350593311771
ID88122	88122	3	1.0	84.44416074056635	57.31164185372966	0.0	29.0	29	1.635057422417013	1		30746.77601809951	30737.0	21717.0	42377.0	2.718015E7	3363.2429042707427	-0.9811555761345959	-951.9767841801555	-0.0073248475587576745	-0.009323341220554551	1.8152074729202718	1.5044734475922135	-0.8940648273335708	1.2065400528173913	8.3987739326995	11.44913075258467	0.8051572823436208	0.9344262295081971
ID116794	116794	3	1.0	85.73882526284989	58.028862343286434	0.0	186.0	186	1.6743738951522045	1		30990.81014023731	30923.0	19127.0	44878.0	2.8728481E7	4096.305194544433	-0.9810659648059301	-784.0173042809679	-0.0037159870594869466	0.011730939101522661	1.7341413286078333	1.6347139207233516	1.1010454628110216	1.0608225125045032	8.807542782847847	11.73941389804092	0.8031040124823978	0.9566339700567877
ID95805	95805	3	1.0	85.10899055735287	58.37204188470776	0.0	71.0	71	1.6267081384590683	1		30925.49942726232	30879.0	21211.0	43252.0	2.6997961E7	3743.400326557865	-0.9809878307844939	-852.535343669307	-0.006057357904066906	-0.003932146841821321	1.7529293927916771	1.560161694522844	1.9597569210660357	1.1235562307070925	8.313217661738207	11.647782017423948	0.7700032296749038	0.939312567132116
ID91196	91196	3	1.0	85.3588260660766	58.25641705986461	0.0	46.0	46	1.6634953356124875	1		30964.702081051484	30877.0	20173.0	44736.0	2.8270773E7	3832.8757808020937	-0.9809832355709801	-833.4837096578327	-0.0017254923408535601	-6.027503487988038E-4	1.832419130442862	1.510294106440301	-1.2313635644689704	1.2132862881666115	8.693467754899464	13.392114188877386	0.6091224751476221	0.9389117043121145
ID127039	127039	3	1.0	86.84932628968758	57.232830867997436	0.0	241.0	241	1.606586998779047	1		30977.97655334116	30890.0	19419.0	44108.0	2.6424214E7	4012.1090243652734	-0.9809548279031219	-795.3795561201895	-0.004970029487683036	0.0026594809391623972	1.654883620189079	1.5531385665063902	1.45237085267511	1.0655093214970206	8.10883323666403	13.183485711109663	0.5862835749353854	0.9271739130434781
ID114752	114752	3	1.0	85.54543317119204	58.622650395955475	0.0	175.0	175	1.6493376710372951	1		31070.931034482765	31091.0	19263.0	42094.0	2.7932767E7	3963.2817302318367	-0.9810346186601575	-811.0582958691892	0.0054043934698009485	-0.01582661521421257	1.7035650722009532	1.6446801785476197	1.8529797764076277	1.0358032488148141	8.546120843799464	12.266882858919319	0.7136913900105254	0.919693094629155
ID110150	110150	3	1.0	85.5487116243248	58.4159626277558	0.0	150.0	150	1.6461239272192172	1		30934.24245810056	30801.0	18964.0	44981.0	2.7686147E7	4179.112893619129	-0.9810850367496816	-767.8679266157819	-0.0029944602747731747	-0.004714947634329475	1.7074312689006277	1.6187473632276461	0.8352087974072342	1.0547855135937663	8.512848960647853	11.8788863316952	0.7581119436557386	0.94015748031496
ID99400	99400	3	1.0	84.53821582955567	57.93911018886227	0.0	91.0	91	1.6332057146627874	1		30872.812499999978	30773.0	22039.0	42660.0	2.7168075E7	3323.2169061474606	-0.9811432748296645	-966.7488460111094	0.01019289052996736	-0.014851072639824183	1.717570242700818	1.5874747738554575	-1.3275421971276806	1.0819512038792283	8.379761428041428	11.726245106760818	0.7658144963117898	0.9283833596629809
ID83019	83019	3	1.0	85.71876050054946	56.809888920471344	0.0	1.0	1	1.580955901987742	1		30898.373333333315	30773.0	17761.0	46303.0	2.5491158E7	4189.4323327447655	-0.9809398448610669	-759.1478669971616	-0.00505066420646817	-0.00394526338557163	1.7822205269317306	1.42021668314139	2.3588451943156032	1.2548933892183416	7.852164423780165	11.016145328012593	0.8130924640015811	0.9554655870445341
ID111691	111691	3	1.0	85.41918474956462	57.782295649760144	0.0	158.0	158	1.6271731114965635	1		30991.64032073312	30830.0	19015.0	44093.0	2.7055702E7	4052.7098493200883	-0.9810214072699407	-790.575816263518	-0.003904959956481291	-0.011449011324736061	1.6722213747840813	1.5864295695793604	-1.4651788787334075	1.0540785464730518	8.317970787902713	11.96602857942284	0.7300072668274815	0.9573304157549241
ID118858	118858	3	1.0	85.95367248083373	57.241588998242854	0.0	197.0	197	1.6187831627198905	1		31059.22170900692	31065.0	18273.0	43532.0	2.6897286E7	3896.5340356107076	-0.9809979021391985	-823.0166451114911	-0.0037433508292311693	0.004638963547118476	1.772957950164314	1.4818542591673431	-1.009329577673243	1.196445560820902	8.232414516941425	12.642275919859916	0.6472716185128816	0.9257081774452175
ID132169	132169	3	1.0	87.52828446522552	57.133100574219746	0.0	268.0	268	1.645664308635021	1		30864.968715083793	30819.0	19625.0	44264.0	2.7624147E7	4042.3134832122196	-0.9810560088353332	-790.8391600489964	0.0034170944191323866	0.008718487494397935	1.74500294348842	1.565765772981559	-0.26294500499566936	1.114472530693754	8.508095834483358	12.068527593250913	0.7340635533806966	0.9391395592864641
ID86093	86093	3	1.0	85.92309181392216	56.90463580517421	0.0	18.0	18	1.5703936732437822	1		30821.769889840838	30934.0	21080.0	40046.0	2.5181386E7	3359.4078789981177	-0.9810917363559227	-952.1005180995094	-0.026225036165087142	0.013913377518229936	1.7622190754675604	1.398346800222242	2.5223161613518474	1.2602160459676295	7.747595648160809	11.787680039047522	0.7006806635540344	0.9427414690572583
ID93775	93775	3	1.0	85.72634736358962	58.171019612381606	0.0	60.0	60	1.6693966883980211	1		30895.550598476628	30888.0	19038.0	43293.0	2.8393011E7	4062.6643834544716	-0.9810575082199251	-787.7208604281119	-0.0037816785242292474	0.010798388108309305	1.7285007955032303	1.6388512634131043	-1.208886121333584	1.0547026652701967	8.755258395038174	12.13923961728334	0.7466135437540414	0.9470437017994856
ID135245	135245	3	1.0	87.152914811574	57.494514293349134	0.0	284.0	284	1.6784351772419357	1		30899.51935483871	30796.0	20598.0	42547.0	2.8736553E7	3686.5152492045177	-0.9810640811270105	-868.5137055737953	0.0048541712333692345	-0.0030792897335370265	1.7129200815828352	1.651286797553671	0.4187484861062484	1.037324397022051	8.850320918328505	11.602623759580952	0.8261453518958329	0.958805355303811
ID133712	133712	3	1.0	87.06759214210413	57.3220495010605	0.0	276.0	276	1.6479611196740667	1		30897.297206703915	30809.0	21776.0	43066.0	2.7653081E7	3415.1041462763437	-0.981097702615372	-939.1699774102752	0.008931921580649932	0.012243526176908858	1.8195899580019477	1.4809313836600708	-0.24024744590394032	1.228679450026168	8.531861465305939	12.438106728074171	0.6930189352806847	0.945732349841939
ID99927	99927	3	1.0	85.54193874209628	58.22689494293078	0.0	94.0	94	1.6748256350484991	1		31009.16972972975	30911.0	19294.0	45166.0	2.8683482E7	4091.5374993523537	-0.9810200176903582	-783.4578995519288	-0.010868165584343288	0.0069698528837077636	1.763790222488276	1.6018301363144958	-1.4157482040692415	1.1011094013666265	8.81229590901236	12.597060364328383	0.6978474807432219	0.9387341772151895
ID96344	96344	3	1.0	84.8198718256716	58.51455063360908	0.0	74.0	74	1.61034950275815	1		30928.078362573084	30891.0	20976.0	42436.0	2.6443507E7	3450.063659554158	-0.9809599960146903	-923.7194454679693	0.0207224367840268	-0.028070661949392176	1.8484595104947206	1.446102477799987	-0.9954105128537628	1.278235490825557	8.146858245980159	11.970811762918732	0.7144187108006033	0.9195278969957084
ID106075	106075	3	1.0	85.14773892522325	58.54759842844862	0.0	128.0	128	1.6350574224170116	1		30901.156640181638	30931.0	19030.0	42364.0	2.7223919E7	3968.3637763944466	-0.981082930933405	-807.690779121638	0.008383045096066487	-0.018824269650563934	1.7251254912119547	1.6158322066606523	-1.4820827462484398	1.0676390061423349	8.398773932699486	12.235896932593553	0.7049432159616122	0.9299999999999999
ID115291	115291	3	1.0	85.3374055973229	57.99790721512057	0.0	178.0	178	1.65574644549851	1		31077.51712707184	30980.0	19571.0	46044.0	2.8125153E7	4111.17022398761	-0.9809442062209892	-778.2660989364517	-0.02323462341476866	0.01470405906560007	1.723072667592892	1.6155631133957298	1.8614182781082276	1.066546180279636	8.612664610102694	12.037396268482468	0.7469340954398587	0.9551924090669478
ID121437	121437	3	1.0	85.46801189029811	58.513487281546965	0.0	211.0	211	1.631815554914785	1		30920.350057012565	30848.0	19774.0	44727.0	2.7117147E7	4053.4845111477493	-0.9810480895626175	-789.73826425898	-0.008872726971520025	-0.005796320631705306	1.7251261945830692	1.5782156707556785	1.6887887630925111	1.0930864688202262	8.365502049547862	11.1515423581467	0.845341124577353	0.9606986899563315
ID100447	100447	3	1.0	85.56137656281174	58.30062718712899	0.0	97.0	97	1.63459469213396	1		31006.71136363635	30935.0	19865.0	44328.0	2.7285906E7	4066.586024958993	-0.9810854590834275	-790.9823131223251	-0.013622457722769371	-0.008864295141612162	1.7188769288748484	1.6119778435120349	1.7747061082955096	1.0663154805713155	8.394020806534966	11.628333234200998	0.780090461470144	0.9428723972237056
ID103518	103518	3	1.0	85.42007084707714	58.06425267089323	0.0	114.0	114	1.6507130744766219	1		30942.621651785703	30878.0	19585.0	45033.0	2.7724589E7	4019.8574841660147	-0.9811078455124141	-799.4875529449238	-0.008326358657128543	0.016589507917565454	1.735590116398613	1.601776124057511	-1.2849967575598322	1.0835410082166372	8.560380222293013	12.451754652481098	0.6938120036973923	0.9350986500519196
ID92258	92258	3	1.0	85.49849271552016	58.286737162323924	0.0	52.0	52	1.6511712876914098	1		30894.063616071446	30780.0	19617.0	44357.0	2.7681081E7	4084.7655109868115	-0.9811100619011683	-785.6427307631004	-0.004824426109899487	-0.02339352945273728	1.746080051622753	1.583722555066897	-1.4713603801322666	1.1025163757606509	8.565133348457536	12.544774191854133	0.6839404599621135	0.9303045947341241
ID119394	119394	3	1.0	85.81357254223323	57.86146385494381	0.0	200.0	200	1.6173806066476986	1		31024.17381228271	30950.0	19964.0	43190.0	2.6773862E7	3877.54948686906	-0.9809743943611733	-825.0723863952107	0.007090100222440361	-0.014046724464201101	1.6806735064855491	1.589709563952853	1.697707939129759	1.0572204788820116	8.218155138447875	11.726562229242704	0.7510049063776951	0.9325782092772372
ID123493	123493	3	1.0	86.06592968345218	56.70140227677658	0.0	222.0	222	1.5641188309506153	1		31030.96782178217	30916.0	20710.0	44869.0	2.5073022E7	3850.012022891696	-0.9810360829013383	-833.9118859243271	0.007018391325200747	0.003085339480178784	1.6863312103185937	1.4550532429404484	-1.2516284085905496	1.1589481130675099	7.68580500802209	11.681866742653124	0.7077416111216132	0.9330640507789946
ID137323	137323	3	1.0	87.89657793151572	57.11539878768481	0.0	295.0	295	1.6234495983521808	1		30893.494833524717	30860.0	19125.0	43426.0	2.6908234E7	4309.118814062676	-0.981035455410123	-741.738553092474	0.02273638440121292	0.003391740639516193	1.743314239988519	1.5658899077888682	2.7419284445152257	1.1133057511368631	8.279945778586594	11.134102837113902	0.8393187020736737	0.9545205479452056
ID96874	96874	3	1.0	84.44239150617511	58.4632348612837	0.0	77.0	77	1.6056449951807474	1		30930.62676056336	30874.0	20327.0	42365.0	2.6352894E7	3445.830075766565	-0.9810315950466214	-928.4895934114396	0.0032826134568648972	-0.02878301368689758	1.920187338294532	1.376018146234702	2.2755015852867455	1.3954665812721143	8.099326984335011	11.475948490243464	0.7728258070519058	0.930638995084654
ID100975	100975	3	1.0	85.27740175082411	58.61509776005567	0.0	100.0	100	1.6475020136281948	1		30957.450279329572	30963.0	19299.0	43007.0	2.7706918E7	3970.4562495335713	-0.9810966650208209	-809.3346494425	-0.026588459736532146	-0.02618476687367391	1.7383615183141992	1.5912621516784968	-1.4770337154770046	1.092441943950303	8.527108339141416	12.546435503526071	0.6807237890942613	0.9280910501810655
ID125553	125553	3	1.0	86.6619281630319	58.254292640843985	0.0	233.0	233	1.605644995180746	1		30954.49297423882	30871.0	20886.0	43956.0	2.6435137E7	3770.8794524111295	-0.9810437038209574	-849.6614427603938	-0.00586734724582956	-0.008250811780830552	1.7782929992961534	1.4792554889845735	2.1403053300128922	1.2021540650268958	8.099326984334999	11.330441168627182	0.7928027653330068	0.9291166848418755
ID112243	112243	3	1.0	85.77651663841269	58.20199009977032	0.0	161.0	161	1.6662216340856841	1		30994.354030501105	30934.0	19300.0	44041.0	2.8452817E7	4001.5117140592793	-0.9809982231687309	-799.7651949398459	-0.005173423595498594	-0.018386500839021217	1.7022353877275933	1.6502640265604065	1.5238391660032753	1.0314927552989863	8.721986511886557	11.80434422103567	0.7865775451219287	0.9419917864476378
ID129138	129138	3	1.0	87.29545663222709	57.55636544802329	0.0	252.0	252	1.6603089960201376	1		30876.003296703297	30830.0	19684.0	44184.0	2.8097163E7	3919.8136575607923	-0.9810771495096102	-816.7746591756	-0.0017757941835985231	-0.0034000684109249508	1.7285545635187543	1.603754605228865	-0.0043239897258997755	1.0778173655015504	8.660195871747867	12.19317044666127	0.7319885524991969	0.9406298399586995
ID86646	86646	3	1.0	85.3845859050449	56.5764448482081	0.0	21.0	21	1.648420097853045	1		30811.502787068017	30747.0	20513.0	43041.0	2.7637918E7	3666.434017750933	-0.9810170982883403	-868.586311133824	0.0020519574998668477	-0.005204532533239694	1.7814248632752092	1.5488934675657833	-0.7523796490724755	1.150127430051641	8.53661459147044	11.645408844075265	0.7910174386800889	0.9512711864406771
ID88699	88699	3	1.0	84.79523105939006	58.49040152725591	0.0	32.0	32	1.6299601642580346	1		30807.111617312064	30785.0	20775.0	41867.0	2.7048644E7	3473.901221011135	-0.9810070317430075	-916.0998043694691	0.013536657266172562	-0.002068484917670653	1.8265085114033848	1.506804211138539	-1.114424836783527	1.2121737501803753	8.346489544889826	12.03933123214028	0.7236173835695665	0.9310710498409337
ID117370	117370	3	1.0	85.87055549940102	58.007420388479666	0.0	189.0	189	1.6378310587150373	1		31046.185101580137	31024.0	19046.0	44189.0	2.750692E7	4057.4449909967034	-0.9810278843898244	-791.3182591770018	0.005028049240993696	-0.00693104028396159	1.714004839757667	1.5851816832276922	1.5935372679821562	1.0812671240735445	8.42729268968656	12.077069111930033	0.7260638907498969	0.9395866454689966
ID104062	104062	3	1.0	85.26281100649891	58.39686529968813	0.0	117.0	117	1.641061042810638	1		30951.445945945987	30923.0	21130.0	43054.0	2.7484884E7	3741.355457281327	-0.9810676953057041	-857.3881107406077	-0.013589482734462801	0.008017806229320794	1.738386597418327	1.5708606910142917	-1.3181785596252213	1.1066459345264188	8.4605645728382	12.236134038272377	0.7101020346079573	0.9334032511798647
ID83586	83586	3	1.0	85.34932622835994	57.98647063202118	0.0	4.0	4	1.5578187140051147	1		30997.791510611736	30887.0	19281.0	44375.0	2.4829231E7	3900.4284018204785	-0.9809702716440735	-819.3542216967252	-0.0034793504192582943	3.298661454639839E-4	1.7379284156299712	1.410955609642099	2.172021936504356	1.2317385492168755	7.624014367883398	11.95451209528512	0.6703935984340863	0.9207807118254879
ID121986	121986	3	1.0	86.53582264443341	56.88423142087297	0.0	214.0	214	1.641521950288567	1		30993.146696528518	30913.0	18860.0	43473.0	2.767688E7	4181.715914376022	-0.9809903544505004	-764.9479057640951	-0.005579321589316308	0.008524102949408358	1.7366763191517394	1.5726898834514567	-0.25014918801148184	1.1042713108450821	8.465317699002707	11.759932973608764	0.7692073629311077	0.9423280423280418
ID135812	135812	3	1.0	87.17895445671073	57.42945845432012	0.0	287.0	287	1.6648590429071888	1		30957.805464480873	30827.0	18435.0	45100.0	2.8326392E7	4087.3423193607737	-0.9810405493132964	-783.8272517055008	-0.009388402421032121	-0.01047662067707614	1.7371051247785223	1.618917381543686	0.8542690591125178	1.0730041845138143	8.707727133393028	11.41043617107667	0.8404467142892941	0.9652265542676507
ID126089	126089	3	1.0	86.84161937001785	58.378593080183805	0.0	236.0	236	1.649337671037298	1		30967.90211345944	30939.0	19914.0	44085.0	2.7840144E7	4023.077804011949	-0.9810544238505166	-797.2024651673618	0.006907179093737505	-0.013099949436861654	1.8119496974333795	1.5160410261139843	-1.2909182661677312	1.1951851343217854	8.546120843799494	12.007176016101404	0.744898567921963	0.9340259740259741
ID108680	108680	3	1.0	85.65451049267799	58.1949357003087	0.0	142.0	142	1.6593974895028927	1		30981.79097909792	30895.0	18603.0	44654.0	2.8162448E7	4134.31257866557	-0.9809952963214121	-773.640200932002	-9.983212099879341E-5	0.00439495917195279	1.6808355294809652	1.6441378226379384	1.6840577587481862	1.022320334912159	8.650689619418815	11.893358493140768	0.7685136306478512	0.9410548086866587
ID132747	132747	3	1.0	87.44915078344849	57.99189540188351	0.0	271.0	271	1.6653133638442594	1		30871.8779956427	30841.0	19034.0	42752.0	2.8340384E7	4125.326370134364	-0.9810633173487027	-775.4036987207879	-0.0037621361273373964	0.001521877927803756	1.6937503262358535	1.6581723419720769	0.2643224530550624	1.0214561438296959	8.712480259557537	11.865230187613157	0.777677143779398	0.9477766287487069
ID106635	106635	3	1.0	85.01794356902238	58.693381271340556	0.0	131.0	131	1.6359824903396278	1		30971.146258503417	30854.0	20916.0	44618.0	2.7316551E7	3822.30668334389	-0.9810253946251252	-837.8557262782352	0.007770232264252299	-0.005914731073965939	1.7728317722047453	1.528094102255104	1.959762345813086	1.1601587687489052	8.408280185028518	12.077437136141246	0.7243816959454629	0.9364743250397032
ID97418	97418	3	1.0	85.22248399209329	58.652608799643716	0.0	80.0	80	1.6484200978530454	1		30890.481111111123	30923.0	20324.0	41618.0	2.7801433E7	3735.232256751731	-0.9810186785822979	-854.8460115077476	0.003043876707119497	-0.03674617474692019	1.7850640352956066	1.5572954613761132	1.9137277466104254	1.1462590623093607	8.536614591470444	12.562394830924992	0.679752260547195	0.9344432882414155
ID119949	119949	3	1.0	85.95659214774861	57.62104836789689	0.0	203.0	203	1.6267081384590665	1		31071.03894616265	31011.0	18289.0	44319.0	2.7125017E7	4094.0200411216006	-0.9809975986383519	-783.6015098474847	0.0057631363168357454	3.246243614926347E-5	1.7036217807271674	1.5738609368380465	2.1293063946258375	1.0824474646087958	8.31321766173819	11.237418037422138	0.8272674588343093	0.9510603588907017
ID110732	110732	3	1.0	85.08098961283825	58.663822750738916	0.0	153.0	153	1.629031676478756	1		30927.686431014838	30834.0	20335.0	44765.0	2.7123581E7	3904.809736822784	-0.9810306518619452	-819.2335345572911	-0.0035912718063291216	-0.03500729669802199	1.753323311903662	1.5339682682692881	-1.2642956916477266	1.142998423221533	8.33698329256078	11.948152750648905	0.7338668372981919	0.9329787234042551
ID84113	84113	3	1.0	85.50437314612925	56.980073477366645	0.0	7.0	7	1.5909726182581527	1		30903.948502993993	30958.0	20286.0	41186.0	2.5804797E7	3475.3123074100154	-0.9810324062967266	-919.8589623484081	-0.026687650915495832	0.00309250937790212	1.7490583623253833	1.4602154254713722	2.3388022463383287	1.1978084410118937	7.951980073234992	11.446104308332037	0.762728103112558	0.9414743950478323
ID89233	89233	3	1.0	85.49641401881027	57.95036513911722	0.0	35.0	35	1.6461239272192172	1		30809.09753363228	30801.0	18980.0	44108.0	2.7481715E7	3846.468686809008	-0.9810779596023753	-830.5816370540505	-0.017386014991635435	0.014082006209305432	1.7359031172512038	1.5704298032315356	1.9834934263959134	1.1053681697068962	8.512848960647853	11.9521901643626	0.7488413255092853	0.9577540106951867
ID87188	87188	3	1.0	84.55651987375072	56.73273042150466	0.0	24.0	24	1.6197175253735774	1		30727.974537037047	30753.0	21297.0	39734.0	2.654897E7	3334.207977658987	-0.981070111258957	-955.2635950083417	-0.017939733817725702	0.002146492888741072	1.8555815568213232	1.4456063591476507	2.383779097912378	1.2836008537728067	8.241920769270475	11.375979588084213	0.8003145102720471	0.9393282773564468
ID124052	124052	3	1.0	86.75870519871602	57.80663371576108	0.0	225.0	225	1.6313519050816134	1		31026.072976054777	30904.0	20663.0	44267.0	2.7209866E7	3808.4864416725427	-0.9811176129499654	-846.5810991842577	0.006034364791911586	-0.006729071811488569	1.717278310220823	1.5700902912373524	-1.5638479702384391	1.0937449392591778	8.360748923383365	11.867525678530477	0.7459928850949751	0.9366347177848771
ID131227	131227	3	1.0	86.72586611524719	58.143127064729114	0.0	263.0	263	1.6178482604399358	1		30837.008092485536	30746.0	21149.0	42401.0	2.6674012E7	3590.156334440252	-0.9810653513174615	-890.0810526825234	-0.009502039982614936	-0.007872582215699442	1.7316174673293292	1.4779728444332465	-0.39304546419162767	1.1716165651158137	8.222908264612405	12.51731462794229	0.6594972245717184	0.9458720612356482
ID101533	101533	3	1.0	85.37233494441216	58.493867039928034	0.0	103.0	103	1.628102659193915	1		30945.140571428576	30871.0	20406.0	44940.0	2.7076998E7	3948.870143669855	-0.9810887336207376	-813.0874907390545	-0.023151036724957882	-0.026954226741220267	1.7517648872566538	1.552499053511891	-1.410727772324565	1.1283516619826632	8.327477040231745	12.189436398407153	0.7042973538298385	0.9284578696343395
ID115871	115871	3	1.0	85.53966160855198	58.602519890673	0.0	181.0	181	1.6364448282011501	1		30998.64446952592	30994.0	19572.0	42965.0	2.7464799E7	4029.691897912213	-0.9810398922670808	-796.0616886189657	-0.011289421148946918	-0.007392100020967462	1.6885029804385985	1.6382146660507673	-0.3495773220262533	1.0306970236745963	8.413033311193026	11.80882928014235	0.758138906256351	0.9419904204364018
ID113310	113310	3	1.0	85.39238334192613	58.71256086460758	0.0	167.0	167	1.63644482820115	1		31035.01801801804	31020.0	19246.0	42778.0	2.7559096E7	4005.444522621834	-0.9810085498836935	-800.4716254017231	-0.007040416473013864	-0.013300885136592751	1.7178937378744907	1.5824805443491508	-1.4507940751363118	1.0855702106473817	8.413033311193024	11.896777932838948	0.7469710362735646	0.9340369393139843
ID89760	89760	3	1.0	85.95899153904675	57.64647673289507	0.0	38.0	38	1.6336688383682982	1		30973.919226393627	30961.0	17246.0	44366.0	2.7226075E7	4361.96044868391	-0.9810579227862696	-735.548781789743	-0.00876075553008043	0.004463954982542562	1.7104719316878145	1.5796664246251055	-1.3479804600467329	1.0828057778677878	8.384514554205927	11.418538292101237	0.8081030793243336	0.9529983792544567
ID94883	94883	3	1.0	85.2698541955598	58.416798450702395	0.0	66.0	66	1.6465834175079226	1		30945.449664429536	30869.0	20173.0	44406.0	2.7665232E7	3964.596426005012	-0.98104465267705	-807.9506537945837	0.005118270443317926	-6.394961002672101E-4	1.775674392619244	1.5388150225256663	1.811817851390519	1.153923224446314	8.517602086812389	11.90358781725637	0.7553903821889495	0.9411764705882356
ID117923	117923	3	1.0	85.60777900546647	58.30531269795279	0.0	192.0	192	1.6294959865000056	1		30983.00911161732	30929.0	21011.0	41647.0	2.7203082E7	3592.9752722005146	-0.9811239550211818	-896.4214461242448	0.005652860626583984	0.006608715758491123	1.801730487875251	1.5264654626834053	1.8313359694903029	1.180328367670993	8.341736418725281	11.958360052178337	0.7330322402280504	0.9405144694533754
ID92834	92834	3	1.0	85.32850697084446	58.20552453964499	0.0	55.0	55	1.6479611196740653	1		30935.173184357573	30826.0	18497.0	45477.0	2.768698E7	4234.942383988322	-0.9809896866284354	-753.8938608775491	-6.10426650367088E-4	-0.009878218419617548	1.6770001668702272	1.6509852366728994	-0.4132294750535235	1.0157572155216563	8.531861465305926	11.927529523179468	0.7536204219671375	0.9353830119854084
ID129698	129698	3	1.0	87.12777757456738	57.18383024445979	0.0	255.0	255	1.6387545609359928	1		30966.742953776797	30855.0	18146.0	45603.0	2.7467501E7	4251.872035638162	-0.9810087672756199	-752.428214302418	0.02591973885136835	-0.00227639436589895	1.6983253576066764	1.6197046092043001	0.646002919163353	1.0485401769900498	8.436798942015622	11.55803914931427	0.793632128898913	0.956873315363882
ID84646	84646	3	1.0	85.70331412743124	57.31375702093643	0.0	10.0	10	1.5348256234594428	1		30828.11568123392	30902.0	20639.0	40814.0	2.3984274E7	3469.3189380534814	-0.980991369482658	-917.1642251136747	0.004529951183369387	-0.06985669676544749	1.750684762815953	1.3996775075995374	2.1967591432740794	1.2507772349777893	7.400617438151146	13.157967481633005	0.53715571562172	0.8650000000000007
ID134309	134309	3	1.0	87.53590697595011	57.35140104120988	0.0	279.0	279	1.6447446861498878	1		30895.959866220725	30863.0	19156.0	43880.0	2.7713676E7	4164.235400062957	-0.9810604688719732	-768.6399787409231	0.007760159495970401	0.0035550370791940966	1.7168972179040403	1.5776358925183025	-0.45681129968794376	1.0882721583897548	8.498589582154326	11.833376578618326	0.7626747171601662	0.9525839104954714
ID102056	102056	3	1.0	85.39052144007071	57.777650658844216	0.0	106.0	106	1.639216116940337	1		30938.57046223225	30850.0	19038.0	44565.0	2.7442512E7	4008.957978546805	-0.9809999854466097	-796.9183037727067	-0.003416238189242575	-0.004510918667693856	1.6927941741323274	1.6021751797999417	1.390384069131264	1.0565599788805247	8.441552068180119	11.6696160438511	0.778966953071202	0.957412398921832
ID137899	137899	3	1.0	87.43450469321805	57.276421130145245	0.0	298.0	298	1.6630405180139365	1		30909.579234972705	30842.0	19112.0	45027.0	2.8282265E7	4108.219379411402	-0.9810012135510783	-776.9859136206863	-0.0069154679860650705	0.006656566380513535	1.7078038233565185	1.634986668565281	1.183066251064173	1.0445368492546396	8.68871462873496	11.884596060511946	0.7730303532636265	0.9540709812108562
ID104619	104619	3	1.0	84.7895723286847	58.375502407694135	0.0	120.0	120	1.6465834175079228	1		30959.745819398013	30928.0	21244.0	43593.0	2.7770892E7	3592.5151086468386	-0.9810269800720979	-891.1960797400253	-0.004133655014680267	-0.0011979278583224972	1.7425883813281307	1.5624721036288973	-1.4280195618640057	1.115276475836533	8.517602086812392	11.409886460635809	0.8221755658830991	0.9461457233368532
ID107178	107178	3	1.0	85.4021601346052	58.39899842977283	0.0	134.0	134	1.6657675608699813	1		30940.492358078576	30852.0	20812.0	43939.0	2.8341491E7	3676.491272307247	-0.981065278323486	-872.0927106310704	0.005536344323303985	4.2429865343271655E-4	1.815484115238104	1.5466253338378575	1.9073693756312442	1.17383575421792	8.717233385722052	12.071174409158537	0.751777784393196	0.9547110879750134
ID122542	122542	3	1.0	87.36951506323052	56.62744007639622	0.0	217.0	217	1.6131656217896804	1		31049.231395348874	31036.0	19150.0	44036.0	2.6702339E7	4221.241582957638	-0.9810295642267297	-760.7560768075764	0.0063832186845271255	-0.00860403698843368	1.6656583378887133	1.611560430010559	-1.020504866153786	1.033568649906476	8.175377002967252	11.813146950842023	0.736184111507943	0.9388646288209608
ID97969	97969	3	1.0	84.54787118905466	58.48644281506627	0.0	83.0	83	1.6461239272192203	1		30889.00893854751	30899.0	21415.0	41907.0	2.7645663E7	3516.594666596795	-0.9811131217132472	-912.579186557664	0.007597115588323381	0.014008199610372437	1.7714722536727505	1.5657344394061266	-1.221729508720609	1.1314001973059105	8.512848960647885	11.71947176404661	0.7788767104262302	0.9501326259946953
ID120497	120497	3	1.0	85.69871359644138	57.930961474028265	0.0	206.0	206	1.6313519050816117	1		31012.470989761114	30930.0	19227.0	43954.0	2.7259962E7	3898.6852063587367	-0.9810136733403967	-822.0198567983216	-0.0017991288025218863	-0.004098455004579123	1.7472579235658465	1.5521636134726398	1.835791454929946	1.1256918461428975	8.360748923383348	12.091100991592198	0.7186597935487576	0.9386339381003198
ID126641	126641	3	1.0	86.76465831207089	58.125432520257284	0.0	239.0	239	1.6562032661570862	1		30918.92959295933	30854.0	20785.0	43852.0	2.8105307E7	3732.82024711076	-0.9810123964018268	-855.8974012904071	-0.006507631894106768	-0.01830158242692342	1.7694208086313874	1.5422049129469955	1.8133953467118546	1.1473318453189243	8.617417736267226	11.867260392334988	0.7689286921550365	0.9577390385631274
ID133306	133306	3	1.0	87.34181105710492	57.908344325473166	0.0	274.0	274	1.6580292901584026	1		30851.120044052914	30839.0	19094.0	43733.0	2.8012817E7	4130.266824795698	-0.9810411109332984	-773.0314158947625	-0.004509157873999616	0.002392685570521278	1.6850849314506051	1.6545843307392112	-0.17899518408931103	1.0184339958651532	8.63643024092529	11.604773527668701	0.8058807735175779	0.9493207941483806
ID124605	124605	3	1.0	86.72877102237042	56.38042951503809	0.0	228.0	228	1.595720383567136	1		31076.454221165266	31013.0	18640.0	44116.0	2.6135298E7	3981.4852619413996	-0.9809877274228735	-805.463538875764	-0.019734604765257055	-0.041806287488714046	1.686080900148784	1.5560453453571705	2.090299327693941	1.0835679726041438	7.999511334880163	11.300535781433064	0.7871821773063936	0.9298342541436468
ID128188	128188	3	1.0	86.56454896074432	56.81423452190779	0.0	247.0	247	1.579519757041533	1		30976.001209189813	30853.0	18620.0	45433.0	2.5617153E7	4160.681278464749	-0.9810901003167879	-772.5214875582528	0.002474389807320361	0.019472591362586108	1.6292001767656137	1.5284214834552763	-0.5981102654206968	1.0659364543100434	7.837905045286622	11.935169861791595	0.6914370597888904	0.9369318181818186
ID87746	87746	3	1.0	84.76566336886464	58.21366384758932	0.0	27.0	27	1.6234495983521813	1		30753.65596330272	30720.0	22672.0	41829.0	2.6817188E7	3260.6820141240237	-0.9810805332105557	-978.1693835954479	0.01798337422172138	0.02212541338569879	1.7868334954085847	1.5214525241644505	-1.1676702234739593	1.174426061299465	8.2799457785866	12.029379521861761	0.7190364441206326	0.94880174291939
ID113858	113858	3	1.0	85.3271463342605	58.721739894298175	0.0	170.0	170	1.646583417507922	1		31041.818485523367	31066.0	20490.0	42198.0	2.7875553E7	3756.372628745733	-0.9810544512006645	-855.8435971063018	0.0070405637262300706	-0.006288006580628117	1.7648090869111288	1.548655589110957	-1.295051629214203	1.1395749315212558	8.517602086812381	11.195534319734149	0.8539600623469091	0.9618894256575417
ID136390	136390	3	1.0	87.92173669426093	56.466700646171496	0.0	290.0	290	1.643824549190516	1		30951.29720670393	30892.0	18829.0	43887.0	2.7701411E7	4231.471557560306	-0.9809455926420171	-753.1247148099249	0.011511094316424024	0.0013703920536560358	1.6975960194943698	1.6290529545440129	2.5097649769173627	1.0420754063022726	8.489083329825291	11.653366945748616	0.7855391182647142	0.9474801061007958
ID95428	95428	3	1.0	85.32362596743256	58.55306351476553	0.0	69.0	69	1.63459469213396	1		30937.402038505094	30917.0	20331.0	42879.0	2.7317726E7	3892.4429239762885	-0.9810103546954515	-821.1988305148791	0.005053281068201812	-0.011902021508935169	1.771110114410668	1.5315504643003814	-1.1967013455448559	1.1564164261604781	8.394020806534966	12.285045980148508	0.698918172759887	0.947933440687064
ID105156	105156	3	1.0	85.01711942622651	58.42701442475211	0.0	123.0	123	1.61316562178968	1		31039.691948658092	30923.0	20200.0	43405.0	2.6601016E7	3657.0200464239706	-0.9810448849922245	-878.5824243287042	-0.00790560958431979	-0.021379419220448656	1.7523047437337516	1.5051278817750111	-1.130527984320046	1.1642231633283164	8.175377002967249	13.547716843520211	0.5597388240162379	0.8995815899581588
ID130247	130247	3	1.0	87.3493673179519	57.476018070228506	0.0	258.0	258	1.6355200217818826	1		30899.790960452003	30884.0	19235.0	44594.0	2.7346315E7	4155.785117345115	-0.9810013806330451	-767.8564387895543	0.0054233265247551265	-0.013919500038837705	1.7394023923500046	1.5720596236098148	-0.33999767313401547	1.106448105546997	8.403527058864015	11.316119314703807	0.8246628507719144	0.950026867275659
ID116422	116422	3	1.0	85.86427710347992	58.2894463737401	0.0	184.0	184	1.6680366908701223	1		30966.272529858885	30984.0	20481.0	43209.0	2.8519937E7	3762.3705912448527	-0.981054667890784	-852.409619146193	0.007069192852789664	2.0603618680892905E-4	1.760127221377069	1.620114990350212	2.74474286327714	1.086421168781724	8.740999016544631	11.543367481241614	0.8243390857405459	0.9455012853470428
ID98505	98505	3	1.0	84.34928823386231	57.64728908461833	0.0	86.0	86	1.5446517521423913	1		30535.475222363406	30740.0	23160.0	39735.0	2.4031419E7	2788.506386128501	-0.9813954179370187	-1155.279702369678	-0.010032358662157046	-0.015196767946413845	1.6340104003206344	1.4307129674049768	2.380251756662897	1.1420951913816773	7.495679961441483	15.020610656689788	0.4174896576563319	0.8538170005414182
ID85192	85192	3	1.0	85.75366300773426	57.112135925224145	0.0	13.0	13	1.6122274620000723	1		30890.067520372555	30899.0	20363.0	41873.0	2.6534568E7	3572.358997444757	-0.981012314359332	-893.5033461956033	0.00510868564490479	6.447240539303495E-4	1.8163775133764757	1.4694639046698685	2.299936379770365	1.236081748999847	8.165870750638211	11.982261261284961	0.7147181256966048	0.933188484519282
ID90314	90314	3	1.0	85.97696805307098	57.68101611884967	0.0	41.0	41	1.6479611196740642	1		30988.56284760845	30928.0	18067.0	43810.0	2.7858718E7	4198.1238657794065	-0.9809482760819566	-760.1302425006521	0.009942711478283644	0.028933658388663488	1.7336429324043106	1.5921089973465836	-1.3923347283956047	1.0888971391365843	8.531861465305916	12.090273524343553	0.7334683978349366	0.9373368146214098
ID111306	111306	3	1.0	84.78295319823232	58.50520753768021	0.0	156.0	156	1.6285672340811563	1		30954.685290763973	30841.0	20515.0	44747.0	2.7147259E7	3842.8801242952486	-0.9810090866591304	-832.1981184360756	-0.003677863047274668	-0.0033878217006734655	1.757765227690412	1.5131940121709682	-1.2769980558796217	1.1616258150325083	8.33223016639628	12.580397108098786	0.661580082736122	0.9399463806970514
ID102604	102604	3	1.0	84.95889588232833	58.65174042506372	0.0	109.0	109	1.6456643086350207	1		30939.332210998866	30936.0	20638.0	42422.0	2.7566945E7	3773.648349381902	-0.98108496312814	-850.5090339914715	0.0027990536187078763	-0.0027364128360095837	1.7908283777959966	1.5426068466640692	-1.3627280995197337	1.1609104300740745	8.508095834483356	12.653068174426402	0.6678063450416817	0.9303534303534297
ID134866	134866	3	1.0	87.37637540948388	56.96818639036427	0.0	282.0	282	1.6037593280649067	1		30888.24617196701	30818.0	20147.0	44020.0	2.6224121E7	3706.420148907045	-0.9810848315158821	-864.4998942876204	-0.010170511426990696	-0.006579222667706071	1.842472670024649	1.411636879323407	-0.4335829876635698	1.3052029859886773	8.080314479676936	11.304264885488546	0.7946089941963093	0.9465478841870832
ID131792	131792	3	1.0	87.39905733993912	57.38411988827491	0.0	266.0	266	1.655746445498512	1		30855.96230598668	30748.0	19124.0	44848.0	2.7832078E7	4108.456373403825	-0.9811298918700657	-780.9847074636899	0.006672647607587499	0.01595957803682174	1.7394612930283393	1.5745317053087968	0.011702589524273055	1.1047483433731151	8.612664610102714	12.127292229114785	0.735901543585454	0.9486910994764405
ID121045	121045	3	1.0	85.68247061711294	58.20453958329991	0.0	209.0	209	1.6584854820201522	1		30944.12334801763	30854.0	19756.0	44885.0	2.8097264E7	4013.516791891213	-0.9811442285728232	-802.3643855610632	-0.0014013599781378147	-0.017160022140853902	1.741038131264537	1.6067438044757483	-1.4490180533651575	1.083581667727424	8.641183367089791	12.233711241709445	0.725548810112656	0.9434353918007262
ID93396	93396	3	1.0	85.6319234508632	58.14233087514541	0.0	58.0	58	1.6703027382277638	1		30919.615384615343	30939.0	19013.0	42385.0	2.8538805E7	4013.1836541224166	-0.9810517317674631	-797.8062398778521	0.0028090441897033426	0.01204298009253662	1.6934411398075426	1.6719845835095513	0.9449458151137053	1.0128329869244088	8.7647646473672	12.163890788913438	0.7443978298364843	0.9437052200614114
ID105687	105687	3	1.0	85.31090429376944	58.086740274104066	0.0	126.0	126	1.6552894987682685	1		30933.1710816777	30891.0	21648.0	43863.0	2.8025453E7	3547.3014975252863	-0.9810922236717493	-904.9523543585872	0.0033412360116088016	-0.019305822335582208	1.8441816083988758	1.5180099826430953	-1.1848297382048645	1.2148679056694107	8.607911483938176	12.011079461473933	0.7497967889623791	0.9378560331434485
ID114390	114390	3	1.0	85.49309907523582	58.40905942909892	0.0	173.0	173	1.6516293737836434	1		31004.728079911198	30985.0	20182.0	42787.0	2.793526E7	3818.977108595613	-0.9810845967056394	-842.173786100543	-3.943847204076239E-4	-0.005395460761063626	1.756665614891912	1.5921440876165318	1.7713638357492327	1.1033333154674914	8.569886474622045	12.363138934726102	0.7045753309173074	0.9289026275115917
ID109788	109788	3	1.0	85.48694924765502	58.513511986495104	0.0	148.0	148	1.6336688383682982	1		30927.959183673476	30853.0	21556.0	42752.0	2.727846E7	3652.8336386941733	-0.9810108946958871	-874.8240085875202	0.017083873904110713	-3.567053159595252E-5	1.7517568876030676	1.5313455930462085	-1.1537142718123474	1.1439330844439948	8.384514554205927	11.800449530814744	0.7566424159179213	0.9338274219163573
ID85727	85727	3	1.0	85.6486938819876	56.63249134791106	0.0	16.0	16	1.6336688383682982	1		30853.59044368602	30886.0	20650.0	40520.0	2.7120306E7	3464.0416886468115	-0.9810557498377973	-922.5052861834447	-0.0038982861019716806	0.003845784339539446	1.8545187584518565	1.4446590970016244	-0.9606151749416847	1.2837068359593566	8.384514554205927	12.238636503508765	0.7034313419146451	0.9483870967741929
ID118494	118494	3	1.0	85.8313822948588	57.98421063050073	0.0	195.0	195	1.643824549190514	1		31030.088764044936	30945.0	18609.0	44078.0	2.7616779E7	4015.468118035584	-0.9810330165972495	-799.3964055504588	-0.0030543583076434884	-0.00801961085947626	1.7311665742831353	1.5894615148369138	1.5020993714500819	1.0891528722925772	8.489083329825268	11.962839638916055	0.745421815298671	0.9474801061007941
ID90849	90849	3	1.0	85.85880038775572	57.35579778213943	0.0	44.0	44	1.6004540646379337	1		31067.720379146886	31047.0	17370.0	44294.0	2.6221156E7	4276.141469774461	-0.9809762893948453	-749.291141753762	-0.0020636704164657903	-0.013749956435182491	1.7254259994343089	1.4943370611871831	-1.1160597966661925	1.1546431151640821	8.0470425965253	11.860718434701155	0.7188266533288118	0.9348426283821097
ID95971	95971	3	1.0	85.35258653050779	58.30107847074689	0.0	72.0	72	1.646123927219219	1		30946.823857302148	30873.0	20075.0	44273.0	2.7759301E7	3617.6306793717868	-0.9810144894199032	-884.0462602900252	0.010654358720689434	-0.002621627843625645	1.879593067289828	1.4510318499660444	2.0305640492514865	1.2953492835693527	8.51284896064787	11.931923432561334	0.7513873450709173	0.9541822056473093
ID103139	103139	3	1.0	85.48783190083071	58.28923928328903	0.0	112.0	112	1.6593974895028927	1		30965.316831683205	30875.0	19355.0	44610.0	2.8147473E7	4041.936001694964	-0.9810731489220923	-794.2168842874983	-0.010788812180984734	0.00826152752351686	1.735518990172845	1.5902535635538808	1.6512935288950015	1.0913473360149728	8.650689619418817	12.223562473207574	0.7275536120132549	0.9538784067085953
ID91365	91365	3	1.0	85.2375743102216	58.540290017904695	0.0	47.0	47	1.6415219502885672	1		30916.835400225456	30900.0	20769.0	42052.0	2.7423233E7	3750.019766685063	-0.9811087536214572	-856.3435106646912	0.013047998547955509	0.02252153167247271	1.7949888698342282	1.5225897629627994	-1.334147061447147	1.178905121719306	8.465317699002709	11.898768585022047	0.7513617618956548	0.9319727891156467
ID91877	91877	3	1.0	85.42170974750996	58.27408376481442	0.0	50.0	50	1.6566599608482846	1		30944.3528761062	30868.0	20111.0	43714.0	2.7973695E7	3811.877685743067	-0.981059919310398	-840.9809384093538	0.005560779839708666	-0.008659999657543879	1.8041251928718458	1.5345716632537463	-1.2386853515466574	1.175653920942712	8.622170862431728	13.302477484391211	0.6122960021971243	0.926928972917731
ID99045	99045	3	1.0	85.63500569050382	58.4172417968113	0.0	89.0	89	1.6607645616744828	1		30927.391639163892	30964.0	19594.0	40701.0	2.8112999E7	3775.8585146508444	-0.981072623125729	-849.1185023612202	0.007561099684110319	-0.0016352961889245783	1.756846641579234	1.5979689425237185	-0.740424964034766	1.099424772802277	8.664948997912367	11.873560273324971	0.7723496471089546	0.9396907216494815
ID107748	107748	3	1.0	85.86709993477781	58.12423157277306	0.0	137.0	137	1.6415219502885658	1		30995.145270270274	30888.0	18693.0	44772.0	2.7523689E7	4138.703962817082	-0.9809796680891831	-772.5048663971756	-0.0023554016866676394	-0.007501691270439519	1.6935179026921119	1.602316658432066	-1.414364012131008	1.056918364906279	8.465317699002695	11.591500321640847	0.7917240223360351	0.9398416886543526
ID123116	123116	3	1.0	86.89715952130109	57.136778066667354	0.0	220.0	220	1.641061042810638	1		31073.605174353204	30975.0	19463.0	42877.0	2.7624435E7	3848.067275266013	-0.9810127491715176	-834.4331449622883	-0.008670922451429827	-0.022541434810444114	1.6476025316407132	1.6042660500614236	-1.1413784583301252	1.0270132759947332	8.4605645728382	13.133838357486184	0.6163478345808044	0.9338929695697799
ID128754	128754	3	1.0	87.43934790477661	57.797183510670116	0.0	250.0	250	1.666221634085686	1		30884.296619411114	30896.0	18305.0	43154.0	2.83209E7	4224.172540004579	-0.9811016439227397	-759.1297949952974	0.005689527034637121	-0.0048943205560941574	1.6917872807128382	1.6294824699171493	-1.3971734768565591	1.0382359503375675	8.721986511886575	11.76947292750722	0.7912454874721843	0.9522573949143752
ID99574	99574	3	1.0	84.88215846968589	57.83518959169511	0.0	92.0	92	1.657116529676258	1		30960.49392265195	30835.0	21016.0	43249.0	2.8019247E7	3677.5121108516855	-0.9811070405771185	-874.3798987748669	0.019020743974014844	-0.01367117652785302	1.7995405015563248	1.5568125029434294	-1.2570751785603005	1.155913443753808	8.626923988596246	12.250279013991408	0.7223935751933791	0.94383775351014
ID136949	136949	3	1.0	87.11410138697349	57.15924820018681	0.0	293.0	293	1.6322790730479573	1		30933.387685290738	30784.0	21005.0	43464.0	2.7128581E7	3764.6494776686973	-0.9810558515868609	-851.0431482958588	0.013893331113272579	-0.017632002536728753	1.762023901362041	1.5659758916058013	0.2566086548036202	1.125192227292341	8.3702551757124	12.13444975488591	0.7143456207663842	0.9372006386375733
ID114937	114937	3	1.0	85.5240173936883	58.677435900578125	0.0	176.0	176	1.6369070354771935	1		31049.194130925498	31051.0	19224.0	42397.0	2.7509586E7	4011.1652745113547	-0.9810299996776011	-800.6168413931816	-0.0012689591789176512	-0.006326741520034047	1.6710687280774776	1.634616226429169	1.3220960691026247	1.0223003424650563	8.417786437357536	11.477769631180829	0.8029578710960378	0.9415204678362565
ID127225	127225	3	1.0	87.29385834974421	56.786022581285344	0.0	242.0	242	1.5866874829692237	1		31005.17146282975	30943.0	17966.0	44658.0	2.5858313E7	4121.667515972373	-0.9809764747457688	-775.8160693043939	0.004502935833882714	-0.0017933897966344952	1.6706579786726266	1.5390312964158908	2.0718144155519735	1.085525669661994	7.9092019377543705	11.808201325240187	0.712812045302884	0.9508571428571432
ID110337	110337	3	1.0	85.37195171489302	58.802186165015335	0.0	151.0	151	1.6639500288929796	1		30911.414019715205	30952.0	19159.0	41676.0	2.8222121E7	3919.5499592713813	-0.9810766753409611	-817.74551993897	-0.001503198521606371	0.00605329685540179	1.7340795106383968	1.6305026036102117	-1.1772881735188814	1.0635245272217586	8.698220881063982	11.471769506082401	0.8305761783184572	0.9626512361914779
ID119040	119040	3	1.0	85.37072629461777	57.90809119912129	0.0	198.0	198	1.6164448931724182	1		31005.534722222234	30830.0	19106.0	45176.0	2.6788782E7	4207.988364165578	-0.9810395613372493	-762.4876806347097	-0.015446096162540019	-0.005175457345693711	1.6262904579956172	1.587814222013301	1.186831440909716	1.0242322026398842	8.208648886118848	12.93323830103138	0.6166901109448785	0.9457831325301205
ID100099	100099	3	1.0	85.43341399819461	58.271570996958	0.0	95.0	95	1.6684901465508835	1		31004.501632208925	30945.0	20329.0	44880.0	2.8493137E7	3914.0108069185103	-0.9810313393828024	-819.3678986239626	-0.010899149556921447	-0.008904467653828201	1.810018313694372	1.5664187019917937	-1.3234025466126282	1.1555137278384298	8.745752142709135	12.833818251597116	0.667260259215917	0.9311740890688248
ID111877	111877	3	1.0	85.8076089313502	58.31121295458118	0.0	159.0	159	1.6806872045224193	1		30937.408993576035	30900.0	18712.0	43617.0	2.889554E7	4127.300676253426	-0.981011280900042	-774.5084444436502	-0.0015336921411350896	-0.0058127555860781775	1.7188503087444824	1.6815701231018498	2.314474611116862	1.0221698667991703	8.87408654915107	11.763713954751536	0.8058321915771214	0.9506109979633388
ID96516	96516	3	1.0	85.01282630112556	58.52356178978897	0.0	75.0	75	1.6285672340811557	1		30928.01140250858	30851.0	20907.0	44464.0	2.7123866E7	3798.0283237848125	-0.9810136778273322	-841.5075365847541	-0.0025208312833495425	-0.016024018965317837	1.7525735509481906	1.537288822616347	-1.2520399292653375	1.1400418224374036	8.332230166396274	12.565055547354836	0.6631966083793058	0.9206932773109249
ID116996	116996	3	1.0	85.61640395392111	58.652572525850736	0.0	187.0	187	1.6318155549147848	1		30952.568337129847	30940.0	19394.0	43698.0	2.7176355E7	4089.303982311525	-0.9811003647139218	-785.8457431545419	0.002619107468770328	-6.457866744043893E-4	1.705298461842361	1.6033041886727704	-1.5026288966710748	1.0636150481550368	8.36550204954786	11.306766545086733	0.8222900279326982	0.9596510359869131
ID130827	130827	3	1.0	86.82542823232231	57.35247425936455	0.0	261.0	261	1.647042779608506	1		30883.416573348262	30808.0	19890.0	44417.0	2.7578891E7	3869.3825400275828	-0.9810645851412684	-827.058904060996	-0.003984301670676692	-0.020719554620448916	1.7480736798769838	1.6015910152045383	0.020175625716344934	1.0914607182993832	8.522355212976905	12.186154411621596	0.7211674924671424	0.934340802501303
ID135433	135433	3	1.0	87.04691410387048	57.855165244861396	0.0	285.0	285	1.6511712876914113	1		30855.31450719822	30825.0	19526.0	42462.0	2.7862349E7	3887.2803089448507	-0.9810362325913904	-821.2484108552338	-0.013698880798664421	0.016122990422696205	1.7291912298943735	1.6264882597107726	-0.20000281496474454	1.0631439972409416	8.565133348457552	11.708110126262662	0.7851821090220328	0.9529349550502386
ID83212	83212	3	1.0	85.55772393111738	56.75755081245178	0.0	2.0	2	1.608469350917088	1		30818.726846424353	30866.0	19952.0	41707.0	2.6288374E7	3587.003869499807	-0.9810436648718306	-889.2969519191633	0.010315385408562309	0.002973232630642603	1.755168073420752	1.4860897441156968	-0.8631883424730479	1.181064656673996	8.127845741322078	11.35679339512853	0.7919064246573525	0.9390444810543648
ID86284	86284	3	1.0	85.83706788047468	56.57621868695703	0.0	19.0	19	1.634131830821513	1		30775.371040723963	30850.0	20636.0	41293.0	2.7205428E7	3547.6933498441604	-0.9811466536954327	-902.8855479921302	-0.01567307312868991	0.00856310067745074	1.7808464250836087	1.478686222646552	-0.9519050450256574	1.2043436922650503	8.389267680370445	14.276870528496257	0.5172111439423054	0.9304164470216124
ID108302	108302	3	1.0	85.68324595174079	58.54749070664498	0.0	140.0	140	1.660308996020136	1		30938.051648351655	30925.0	19162.0	42111.0	2.8153627E7	3973.7492692362007	-0.9810308182534634	-805.2978650847069	-0.004518220153753914	-0.00507396995519736	1.7020002216940355	1.6535426225102692	2.0661073809415393	1.0293053221151336	8.660195871747849	11.791269671167921	0.7827380299002513	0.9464935064935043
ID132371	132371	3	1.0	87.59460917226457	57.63175989275106	0.0	269.0	269	1.6341318308215147	1		30833.215175537945	30818.0	19586.0	44269.0	2.7225729E7	4096.02159131876	-0.9810164060049423	-778.0086140687317	0.003715377154241451	-0.025269091090087303	1.7328162803635947	1.586350365535954	-0.393043239977392	1.0923288562285272	8.389267680370462	11.409405273393784	0.8098561824148727	0.9514824797843668
ID100627	100627	3	1.0	84.90906115324289	58.668606810966914	0.0	98.0	98	1.6173806066477001	1		31003.62877030165	31017.0	20913.0	42351.0	2.6725128E7	3619.130093116558	-0.9810133690890249	-885.2488008220106	0.006265335203199571	-0.012650126089052796	1.83736250223233	1.4336200681278202	1.986333248949847	1.2816244297080477	8.21815513844789	12.104916625079005	0.7047913972989096	0.9345945945945947
ID121618	121618	3	1.0	85.84940258511895	57.6060493286774	0.0	212.0	212	1.6136344971437993	1		31009.42307692312	30959.0	17724.0	44509.0	2.6606085E7	4235.355388733241	-0.9810995275161708	-760.1061207704066	0.006615416011896691	-0.014552045510586144	1.717020557348577	1.5138599102561456	-1.2306345782953638	1.1342004274742017	8.180130129131744	12.450609342614067	0.6631150170520962	0.9272629310344823
ID92437	92437	3	1.0	85.22245457382904	58.159229191544654	0.0	53.0	53	1.6456643086350207	1		30877.90044742727	30799.0	19512.0	45227.0	2.7604843E7	4065.9329768407456	-0.9810170127581038	-784.9274659095129	-0.019351181357582296	0.006546221870352207	1.7195494543385956	1.5921633362353007	-1.32682673731851	1.0800081971517457	8.508095834483354	12.069036177666563	0.7340016883880337	0.9430979978925188
ID93972	93972	3	1.0	85.8013058652514	57.82480573664587	0.0	61.0	61	1.6589415484338388	1		30958.276619099845	30855.0	18814.0	45171.0	2.820299E7	4178.973850896257	-0.9810440846282493	-766.7978399247376	0.0023375670371800356	0.019898736409911775	1.6913518149858207	1.6669819527573504	1.0831062101561453	1.0146191518079486	8.645936493254313	11.44525465310966	0.829413280875237	0.9619249074563722
ID106260	106260	3	1.0	84.47374462475877	58.57034951334372	0.0	129.0	129	1.6267081384590694	1		30940.858285714305	30922.0	20871.0	42800.0	2.7073251E7	3508.3506853479557	-0.981070054341582	-914.1343047765994	0.002069632560366107	0.0072207080072385675	1.8636347760349716	1.431527171676455	-1.0282778372088608	1.3018507876818555	8.313217661738218	11.478845996712774	0.7928345308620165	0.942857142857143
ID103703	103703	3	1.0	85.55063547994902	58.11289997597024	0.0	115.0	115	1.659397489502893	1		30930.80926130101	30896.0	19183.0	44068.0	2.8054244E7	4003.6304054999246	-0.9810680175854751	-800.7009161531754	-0.018308950071162948	0.006299941926307326	1.7591163274407342	1.597210084635629	-1.2036233017853022	1.1013681571150615	8.650689619418818	12.178548210963333	0.7329419085837409	0.9391124871001023
ID119577	119577	3	1.0	86.17278717846509	57.48175482299141	0.0	201.0	201	1.6516293737836445	1		31019.199556540992	30977.0	18372.0	43086.0	2.7979318E7	4145.160369447108	-0.9810413420453532	-774.4599488620365	0.0013314308917413238	-0.02380607904613381	1.7715600452811946	1.5822013412486333	1.9922678997297962	1.1196805356536508	8.569886474622054	11.652558015607624	0.7931263618290151	0.9534637757800108
ID101151	101151	3	1.0	85.2547418311915	58.383635888604665	0.0	101.0	101	1.6378310587150393	1		30989.33898305086	30883.0	20649.0	44576.0	2.7425565E7	3818.2414682478334	-0.9810181766868883	-838.9151664945999	-0.001919570180305066	-0.0028300467565786805	1.7650819495398182	1.5271426599310158	-1.2679722308198464	1.155806851482723	8.42729268968658	12.716240571232044	0.6549082642233293	0.9425837320574154
ID115487	115487	3	1.0	85.54776595905342	58.36486947846425	0.0	179.0	179	1.6616753182889625	1		31015.350492880614	30901.0	19843.0	45292.0	2.8317015E7	4032.175418714219	-0.9810299363834724	-795.5742978118385	-0.003150531514254886	1.9435467009527274E-4	1.7537740454362627	1.601330028471693	-1.5147387548004274	1.095198375259385	8.674455250241397	12.700671080297626	0.6757697343648812	0.9383033419023129
ID133916	133916	3	1.0	86.82794847672125	58.178477332554614	0.0	277.0	277	1.5814343271468219	1		30870.46432889959	30814.0	21090.0	40469.0	2.5529874E7	3322.2794556924823	-0.9810669724648313	-962.9762714122259	-0.01856007586668059	-0.03477237128395681	1.8097799044173906	1.4006215206389643	2.682830365100388	1.2921263008951682	7.856917549944687	12.353416607547613	0.646975573207968	0.9142699115044248
ID97056	97056	3	1.0	84.8276540205242	58.563380325330826	0.0	78.0	78	1.630888123436113	1		30896.318077803182	30917.0	20699.0	41606.0	2.7003382E7	3496.7037513019714	-0.9811246465859644	-918.5588323672673	0.015975624945062942	-0.01320514522081044	1.8345609987565734	1.4802481048420246	-1.1415018934989583	1.2393604779871426	8.355995797218853	11.601289711207476	0.7801812923873876	0.9456697149004843
ID123680	123680	3	1.0	86.4372151610016	55.97521618000199	0.0	223.0	223	1.5961943833944816	1		31149.121140142524	31052.0	18048.0	45852.0	2.622756E7	4247.659913593623	-0.9809969592029156	-757.1302810573277	-0.01793618656590751	-0.004320667241800136	1.657652274436678	1.5366807518547208	-1.1595675577355198	1.0787226119907787	8.004264461044668	12.000625164863266	0.6984310709048887	0.9413079932923423
ID125732	125732	3	1.0	86.467781167276	57.83885009540608	0.0	234.0	234	1.6382928748975476	1		30930.283783783798	30832.0	22649.0	43421.0	2.7466092E7	3313.5886972681833	-0.9810285404735923	-965.3753354262367	0.014034812482878562	-0.013866539863852756	1.8081905932423974	1.5123418092449312	1.9943289198276253	1.1956229618125647	8.4320458158511	12.348104540526966	0.694931865643779	0.9451251997868945
ID86823	86823	3	1.0	85.17236003061886	56.59132889559121	0.0	22.0	22	1.621118059595795	1		30793.555299539166	30728.0	18356.0	42534.0	2.6728806E7	3844.2531515709106	-0.9810089836510291	-827.565976062801	0.006229654421095571	0.021289066989748324	1.7342938306740907	1.5464447668239782	-0.8032545884580241	1.1214715636019181	8.256180147764015	11.894205409833884	0.7333615830880004	0.9476268412438623
ID83761	83761	3	1.0	85.85497826424405	57.69156701057646	0.0	5.0	5	1.5505175393970516	1		31073.472955974852	30994.0	18288.0	47223.0	2.4703411E7	4470.154249330412	-0.9809364754173969	-715.3769892726851	-0.021571067406222097	0.004474580978053954	1.6871885918705969	1.4621896185163985	2.55365352968749	1.1538781089025185	7.552717475415666	10.94403184602061	0.7924254353242103	0.9441473559120614
ID112435	112435	3	1.0	85.53785754060449	58.46245243815179	0.0	162.0	162	1.6206513493343302	1		30968.725173210172	30912.0	19737.0	43664.0	2.6818916E7	3957.366422196386	-0.9810524996461101	-810.3775178448434	-0.007600682539272112	-0.004816410887131872	1.6767699158319311	1.5541724249862117	-0.9609195258755647	1.0788828117618978	8.25142702159948	12.190784010118241	0.6977111341076906	0.9522764673614921
ID137521	137521	3	1.0	87.76702846798851	57.73561730882838	0.0	296.0	296	1.640138839285824	1		30877.811235955043	30913.0	19883.0	43684.0	2.7481252E7	4047.1456030617474	-0.9809971918303488	-787.7304876640567	-0.006078375043258998	0.00943778934896825	1.7094663861133215	1.5948639116199814	-0.6520223309972147	1.0718572121786445	8.451058320509167	11.872764684956262	0.7533854738041975	0.952840300107181
ID88887	88887	3	1.0	85.62890228468221	57.913575376343026	0.0	33.0	33	1.6575729727450093	1		30837.704845814962	30838.0	19468.0	43070.0	2.8000636E7	3877.435605138287	-0.9810792111818657	-824.7689142274533	0.01631108037772113	0.018795158345374725	1.7722409650547755	1.5778756823396431	-1.1457585620919866	1.123181620003758	8.631677114760755	11.716774174215049	0.7901124975506866	0.9468196037539098
ID127799	127799	3	1.0	86.68633428112832	56.34712130420324	0.0	245.0	245	1.5862106422423106	1		30998.97016706446	30890.0	17472.0	44873.0	2.5977137E7	4231.615751846026	-0.9810038485101773	-756.617049752493	0.004534589011823609	-0.021673000914225436	1.7057336659295979	1.5124441758247256	-0.8848163470620307	1.127799421092334	7.9044488115898455	11.324480260187794	0.774541865504633	0.9416761041902607
ID122168	122168	3	1.0	87.31890990828644	56.8466792610211	0.0	215.0	215	1.639216116940339	1		30967.08773903258	30894.0	18822.0	43420.0	2.7529741E7	4202.953189432814	-0.9810445705281892	-762.6599087032357	0.022397125109165972	0.015316330427634703	1.6823054007271723	1.6500207174013222	-0.358444597695368	1.0195662290693517	8.44155206818014	12.064153274571947	0.7288505319560546	0.9436769394261425
ID89402	89402	3	1.0	85.74366478931223	57.51781990307483	0.0	36.0	36	1.6271731114965642	1		30938.39473684208	30902.0	17997.0	45285.0	2.7040157E7	4279.3470860844645	-0.981058004900932	-748.892058790465	4.8786805343363563E-4	-0.026555608091407498	1.6883557014030843	1.6310275028293677	1.7692474443665376	1.0351485174065236	8.317970787902718	11.421464376993825	0.801278842943451	0.9454349000540256
ID129343	129343	3	1.0	86.99991747692506	57.87092301961265	0.0	253.0	253	1.6552894987682707	1		30899.260773480673	30845.0	19049.0	44025.0	2.7963831E7	4089.3601215894228	-0.9810780115472665	-783.53697715135	-0.00725633912228115	0.009415339015887298	1.7230682434501865	1.6121390461640477	3.046576520401596	1.068808703287775	8.607911483938198	12.127006915290838	0.7355300255243542	0.9432291666666676
ID104257	104257	3	1.0	84.79601765405826	58.62254042183203	0.0	118.0	118	1.5641188309506178	1		30815.341191067004	31037.0	20470.0	40947.0	2.4837165E7	3676.9592205422937	-0.9810960607265048	-869.896095272497	-7.371114163666737E-4	-0.0038341715562968297	1.6845437515966397	1.4719312734630392	-1.5128645963122755	1.144444568823776	7.685805008022113	14.947019538810592	0.4323047641107449	0.8948533480907574
ID106817	106817	3	1.0	84.95103612078772	58.73865005262766	0.0	132.0	132	1.6271731114965642	1		30976.893226176828	30938.0	20395.0	43822.0	2.6980874E7	3888.960594680415	-0.9810678042054145	-825.5290267137739	0.005105511087080014	-0.01215792295038151	1.7609679242779748	1.5331706019639069	1.9167922062007061	1.1485792396633956	8.31797078790272	11.721886939386014	0.7607328992078509	0.9278897136797456
ID108864	108864	3	1.0	85.51265398388882	58.11602240891561	0.0	143.0	143	1.6793363505563887	1		30923.248660235808	30889.0	20167.0	43491.0	2.8851391E7	3829.365365330379	-0.9809456557271209	-831.4559466986161	-4.355741852797918E-4	0.0022762133039086296	1.7764727666040456	1.6024951707144401	-1.3948615106840536	1.1085666896656177	8.859827170657516	12.45951492277681	0.7171877203924533	0.9362129583124058
ID126275	126275	3	1.0	86.73732523206651	57.800526743487744	0.0	237.0	237	1.6410610428106382	1		30984.06942889135	30813.0	21209.0	43839.0	2.7668774E7	3647.77605287736	-0.9810487849829469	-879.4149210986325	-8.419818951511056E-4	0.008753538194683289	1.7194663083463195	1.5576155835246746	-1.3638147095467286	1.1039092870754403	8.460564572838202	13.241784054010617	0.6063399814781939	0.945802337938364
ID117570	117570	3	1.0	85.69048386573743	58.20287592516535	0.0	190.0	190	1.647042779608504	1		30989.829405162705	30905.0	20197.0	44375.0	2.7611938E7	3855.2340680144575	-0.9811284791056968	-835.8289510289999	6.799042201160063E-4	0.0030616547704411705	1.7668848884548354	1.5468467263695693	1.7475463574024461	1.14224949268354	8.522355212976885	11.60154272541733	0.7956792054293312	0.9527098831030816
ID132929	132929	3	1.0	87.23087263441253	58.124061419471225	0.0	272.0	272	1.6461239272192196	1		30816.760358342668	30782.0	19197.0	42844.0	2.7519367E7	4064.4573776023353	-0.9810421878645373	-784.718464494224	0.011362573875493125	0.022172514340050842	1.711874284369712	1.615581081997237	-0.35251321635864014	1.0596028286326762	8.512848960647878	11.539913471525358	0.8033035517839596	0.944620253164557
ID84293	84293	3	1.0	85.90186681973694	57.550212785561854	0.0	8.0	8	1.5578187140051156	1		31053.58801498127	30933.0	18336.0	50050.0	2.4873924E7	4724.9564143551825	-0.9807966764201894	-671.3462409344492	1.7818354915563064E-7	0.006667189058032252	1.6877313455396596	1.4445207473820882	2.6135742848464742	1.1683676739142328	7.624014367883408	11.509057186319176	0.7232926870316903	0.9457547169811313
ID120137	120137	3	1.0	85.75297410570018	57.787801416934336	0.0	204.0	204	1.5890695402824329	1		31065.629940119718	31010.0	19895.0	42189.0	2.5939801E7	3838.4468866952175	-0.9810345826874045	-837.2912224370697	-0.019273473234098587	-0.019897077723441015	1.6903215870200323	1.5332668171074466	1.9757511085379993	1.1024314673481777	7.93296756857692	11.948158484679139	0.6983024947792377	0.9344904815229554
ID101704	101704	3	1.0	85.66853322166749	58.349523500366296	0.0	104.0	104	1.652087332859069	1		30923.361419068773	30932.0	20402.0	42211.0	2.7892872E7	3774.549709519114	-0.9810796429476795	-849.6234276825272	7.703534327126748E-4	-0.013349736839712785	1.784532802618875	1.5595505578392264	-1.1718922513668266	1.144260949828625	8.574639600786554	11.829978447752664	0.7699416838653429	0.9464847848898212
ID112971	112971	3	1.0	85.09219567559197	58.492893856027095	0.0	165.0	165	1.6534604490397502	1		31003.90233074362	30935.0	19949.0	43774.0	2.7934516E7	3989.778029109042	-0.9810629596998854	-805.1603816378529	0.010152431533046478	-0.0027001230810951684	1.679858951455778	1.6417526387078307	1.2531013894328156	1.02321075163792	8.588898979280124	11.60270921917976	0.8017307518272466	0.9436031331592689
ID97610	97610	3	1.0	84.74880250839787	58.675150273120295	0.0	81.0	81	1.6136344971438017	1		30893.06177156181	31003.0	20815.0	40989.0	2.6506247E7	3600.483516039478	-0.9810594062253708	-888.8568790713222	0.012779831841616268	-0.00880824988361443	1.8055104023474486	1.466381388212401	1.9550065822808598	1.2312693115591602	8.180130129131767	12.173265204849297	0.6936747867099572	0.9353260869565229
ID113485	113485	3	1.0	85.75458985737644	58.352739366892195	0.0	168.0	168	1.688321627910078	1		31065.00952380955	31102.0	18754.0	43541.0	2.9356434E7	4037.6505805622005	-0.9810634426972622	-797.2028103399515	-0.01072380598906477	-0.013616417553878142	1.7302216709265021	1.6589855217874458	1.7546122775724968	1.042939584585587	8.954889693947834	12.331905302145778	0.7399625535828579	0.9481630598892793
ID136014	136014	3	1.0	87.42052607213824	57.69547773808408	0.0	288.0	288	1.6456643086350216	1		30941.354983202727	30873.0	18436.0	45954.0	2.763063E7	4356.424145912826	-0.9810658782534927	-736.0243346538492	0.01516945351846275	-0.011074740861290166	1.7177302811574606	1.5895349625803055	-1.25028875039374	1.0806495746209033	8.508095834483365	11.375252461381493	0.8262665070765919	0.9526343799893562
ID110924	110924	3	1.0	85.35133298113222	58.46957769721958	0.0	154.0	154	1.6308881234361112	1		30945.121590909086	30866.0	20345.0	44828.0	2.7231707E7	3916.8284707927855	-0.9809905086538999	-815.4211005691895	-0.023021426621752	0.0027217787681186076	1.7191837484204024	1.5701669033702772	-1.4463802916384	1.0949050987702447	8.355995797218835	11.810713538584473	0.7527587366255157	0.9336165693043015
ID124240	124240	3	1.0	85.92724692064702	57.70957906488943	0.0	226.0	226	1.6336688383682978	1		30943.46197502838	30857.0	23067.0	43629.0	2.726119E7	3334.5448549608136	-0.9810997745732274	-963.404177035475	-0.003157577511695045	-0.011704912181976584	1.7420212067227103	1.5198044178085277	-1.291092710564984	1.1462140695936434	8.384514554205921	12.740982295540686	0.6490556914131845	0.9313621964097148
ID87379	87379	3	1.0	84.49360410046157	57.12701871680645	0.0	25.0	25	1.5866874829692228	1		30727.09735576921	30771.0	21755.0	42134.0	2.5564945E7	3295.3675648738094	-0.9810452234322108	-965.2015872776959	0.006418383631496184	-0.0060685089689380125	1.7864378233822065	1.4527146868368868	-0.6707171731792795	1.2297237988775085	7.909201937754361	11.236622676697603	0.7871743476608984	0.9290898939140145
ID131408	131408	3	1.0	87.0232661398051	58.16675301584039	0.0	264.0	264	1.6616753182889643	1		30816.714442013144	30760.0	19369.0	43554.0	2.8166477E7	3905.5596172435744	-0.9810480845056704	-816.9025299781955	-0.013201460384709051	0.006875891423569568	1.6807023706525768	1.6641398377693186	1.9742508575308557	1.0099526088537483	8.674455250241417	11.61352990071924	0.8082088283747774	0.9610321221695628
ID116052	116052	3	1.0	85.70968949834774	58.408819723088335	0.0	182.0	182	1.6675831118839326	1		30964.931447225255	30928.0	20027.0	42314.0	2.8456772E7	3850.8049291088764	-0.9811003211069993	-834.8483473822168	0.002033176080078106	-0.02668856139489723	1.7332657861836012	1.654205995940236	-0.9025313221427939	1.047793195307836	8.736245890380106	12.312467924464725	0.724176602394639	0.926878466969238
ID129878	129878	3	1.0	87.25138936477276	56.96335256625084	0.0	256.0	256	1.6355200217818822	1		30962.15332581736	30841.0	19136.0	44303.0	2.746343E7	4110.07324375314	-0.9809684238747824	-776.5901236609296	-0.005293235785184129	-0.0039630527818347765	1.677854173563881	1.5934991769036269	0.054871066776253065	1.0529369565312023	8.403527058864011	11.804138126572006	0.7578842839240668	0.9536138079827399
ID84827	84827	3	1.0	85.1867683584098	56.351705403364534	0.0	11.0	11	1.6350574224170111	1		30864.044267877387	30829.0	19743.0	42511.0	2.7191223E7	3855.3045359716493	-0.9810067147468293	-826.9819466203542	-0.019380623500316618	-0.030123333376051515	1.7398434301192354	1.5819072029973293	2.195424408253738	1.0998391225620916	8.398773932699482	11.678328567553683	0.7738635225756171	0.940894568690096
ID102234	102234	3	1.0	84.64052955417014	57.47073565762203	0.0	107.0	107	1.6070577935140704	1		30920.66315789473	30847.0	21548.0	43561.0	2.6437167E7	3644.5948051736414	-0.9810212137214228	-877.0806040965712	-0.015481651145864011	-5.473243295824288E-4	1.7015295856216839	1.5193362808681712	-1.2230156974570405	1.1199163786501596	8.113586362828551	13.017733790829903	0.6016611300810207	0.9277173913043485
ID95068	95068	3	1.0	85.13729303801193	58.39345082908495	0.0	67.0	67	1.5154814349038883	1		31761.580474934017	31222.0	21160.0	47574.0	2.4075278E7	4622.3577142295335	-0.9804326703058263	-688.5805656235735	-3.2311162481521276E-4	0.004845667319359446	1.6382098638854783	1.41498497377046	-1.2715826102635948	1.1577577813566449	7.215245517735046	10.4539168255448	0.8296652434891191	0.9529190207156307
ID134495	134495	3	1.0	87.46718051282228	57.19241516647411	0.0	280.0	280	1.6424433772206795	1		30905.894618834074	30933.0	19597.0	43355.0	2.7568058E7	3943.4325957966694	-0.9810572391074408	-811.7979729231523	-0.007161492411324153	-0.0035554034623458005	1.7523961798639656	1.550915092790745	-0.3963300010871597	1.1299111008783027	8.474823951331746	12.77264367762998	0.6527982115679519	0.9433862433862436
ID93023	93023	3	1.0	85.7397029688564	58.151028356370674	0.0	56.0	56	1.6616753182889634	1		30898.093201754367	30885.0	19352.0	42990.0	2.8179061E7	3969.657189350687	-0.9810603051605767	-806.3644958293344	-0.015792135824650798	-0.010595405353684688	1.7330798230026763	1.6437353659925198	1.2666296926831009	1.0543545261960148	8.674455250241408	11.92131691658335	0.7670145599889868	0.9465767634854761
ID89953	89953	3	1.0	85.95307714816525	57.75020693113529	0.0	39.0	39	1.6248469157231968	1		30965.808045977054	30967.0	17500.0	44347.0	2.6940253E7	4354.161969516311	-0.9809659017129146	-733.0429761392018	0.005214777342825179	-0.008973631881467494	1.7230715994883672	1.5498579449943222	-1.1335806031824787	1.1117609875495265	8.294205157080128	11.575810085405939	0.777824917021796	0.9545951859956237
ID104801	104801	3	1.0	85.16184907498464	58.58867545966044	0.0	121.0	121	1.652545165023287	1		30957.703991130795	30936.0	19424.0	43589.0	2.7923849E7	3976.4702726212668	-0.9811121707112971	-808.7934271605952	0.0032486582678567786	0.023708149765557837	1.7274665395137976	1.6021196089647844	1.6504404516688205	1.078238185119029	8.57939272695109	11.736208410960725	0.7827278493538627	0.93863754550182
ID138082	138082	3	1.0	87.29905149532424	56.707559617301285	0.0	299.0	299	1.5966682425064198	1		30982.739904988106	30878.0	17769.0	44281.0	2.6087467E7	4299.261825592051	-0.980998679813243	-744.1158735871738	-0.0067796502176304665	-0.01085561449760586	1.6614266049357334	1.5672853371039845	1.235743358362627	1.0600664509537887	8.009017587209202	11.532469758384655	0.7567361175609668	0.9434490481522957
ID118117	118117	3	1.0	85.3520470037127	58.45906149698017	0.0	193.0	193	1.649796266255678	1		30974.533851276352	30868.0	19897.0	45894.0	2.7908055E7	4057.21404253071	-0.9809557287730831	-786.487645082408	-0.008477751811230328	-0.002646202952792994	1.748064316956231	1.5705562522455059	1.4609600046430826	1.113022417666946	8.550873969963991	11.814620732284428	0.7698051286868677	0.9493403693931394
ID109419	109419	3	1.0	85.39626596765036	58.038814929138084	0.0	146.0	146	1.6575729727450095	1		30967.65673289181	30852.0	19717.0	44084.0	2.8056697E7	3891.665125623389	-0.9809969008245389	-821.5728479497213	0.0010419729910237517	-0.018991753354945958	1.7171123189803856	1.5846916433798333	1.8594510850490886	1.0835624243705388	8.631677114760759	12.71162915553554	0.6712783204527462	0.9423975090814738
ID120683	120683	3	1.0	85.4742085704218	58.525824667996254	0.0	207.0	207	1.6332057146627854	1		30936.61975028379	30853.0	19557.0	44555.0	2.7255162E7	4050.2426441926596	-0.9811187154018857	-793.8013530462019	-0.004768347351003909	0.0064003261838014285	1.7048649304520622	1.593309992687038	1.7471711370641727	1.0700145849062883	8.379761428041409	11.63660409582917	0.7776586386165616	0.9519438444924396
ID107370	107370	3	1.0	85.64463923806139	58.353296657815	0.0	135.0	135	1.6662216340856837	1		30926.59061135367	30850.0	19863.0	43938.0	2.8328757E7	3970.544164916326	-0.9810420539150204	-806.1360641952468	0.008477469142123224	-0.007758815601214941	1.7514804455483555	1.6256924718033952	-1.5067393482839733	1.0773750115268865	8.721986511886552	12.75373129672891	0.6738306309180251	0.9291139240506316
ID122732	122732	3	1.0	86.54347022045027	56.93181807517664	0.0	218.0	218	1.5814343271468214	1		31087.424939467317	30939.0	19041.0	45404.0	2.5678213E7	4293.236254762549	-0.9810158196433004	-748.3661180323382	-0.01758146156949666	-0.011605212918235146	1.6138266414807227	1.5312215244269114	1.4722348127934952	1.0539472021102418	7.856917549944683	13.720573300583377	0.5244662463937211	0.9239798770262717
ID98159	98159	3	1.0	85.4376229798295	58.53764438271641	0.0	84.0	84	1.6603089960201356	1		30919.996714129215	30972.0	19364.0	40765.0	2.8229957E7	3797.557606857526	-0.9810348648173749	-842.3519070964056	0.0031251258993308015	0.007651005235001544	1.7103814462380025	1.622863700552812	-1.1741800605704769	1.0539279704483984	8.660195871747845	11.721641106201167	0.7920648464628419	0.9474778991159649
ID90481	90481	3	1.0	85.45862727195588	57.0757344507904	0.0	42.0	42	1.607528450368064	1		31242.38218053929	31178.0	17848.0	45998.0	2.6649752E7	4214.378363124202	-0.9809409136727826	-763.0998783726927	-0.012958764863233878	-0.024364044838545623	1.7828656973416097	1.4983276057769361	2.083188180700578	1.1899037903777596	8.118339488993044	12.786400698042913	0.6239940552327886	0.9027484143763213
ID126834	126834	3	1.0	87.22008223819684	57.28598394510206	0.0	240.0	240	1.6094097013925734	1		30991.724824355955	30905.0	18803.0	42869.0	2.6466933E7	3947.413518016586	-0.9809907110673971	-810.3304190035715	0.0033281337754080095	-0.0038231366214623967	1.6339725960649203	1.6097711010488875	-1.0474395749410197	1.0150341219321577	8.137351993651126	11.7161554693619	0.7449424355796144	0.9314472252448316
ID105333	105333	3	1.0	85.47562137302072	58.138719528009375	0.0	124.0	124	1.6173806066476988	1		31034.14418604654	30995.0	21275.0	41345.0	2.6689364E7	3477.0933481112547	-0.9811052497668505	-926.8892882774834	0.0013040508733010389	-0.005766490182202092	1.7670909152370382	1.4892987630166246	-1.1777220747056354	1.1865254703211707	8.218155138447877	12.504493592925794	0.6604683072434074	0.9280730005367683
ID124791	124791	3	1.0	86.49521034597474	56.5261695336937	0.0	229.0	229	1.5568472023958113	1		31066.843945068675	30976.0	18882.0	44183.0	2.4884542E7	4196.171726927581	-0.9809708387410772	-763.3264812596461	0.0012260218875684808	2.2278858098900714E-4	1.6515732668460008	1.466327943961942	-0.40887897509206134	1.1263328054592858	7.614508115554377	11.191163807803761	0.7640138166990291	0.9524375743162903
ID128381	128381	3	1.0	86.98994603703298	57.61933654697134	0.0	248.0	248	1.6497962662556793	1		30913.64849833149	30809.0	19465.0	43439.0	2.779137E7	3843.986399241834	-0.9809957573476169	-830.2616532526066	-0.006824711810883919	-0.008436694265453203	1.7381876672033265	1.5795388846054468	1.5624069459652985	1.1004399348088911	8.550873969964004	12.133772439222989	0.7298417075480377	0.9523557437797779
ID85374	85374	3	1.0	85.39274541234671	56.369983481134106	0.0	14.0	14	1.6322790730479555	1		30831.57434733259	30835.0	20295.0	43086.0	2.7162617E7	3681.57855770707	-0.981020477159015	-865.733869097491	0.0033935238031846033	-0.018890213721294395	1.7484003160394785	1.5470844111357438	-0.7137109085574328	1.130125999237459	8.370255175712382	12.413623023823561	0.6825766960488835	0.9307610993657498
ID114046	114046	3	1.0	85.23075656479806	58.8507048836293	0.0	171.0	171	1.6530028703817439	1		31071.716186252743	31115.0	19180.0	42303.0	2.8026688E7	3974.9887169712156	-0.9810120159529999	-807.7087830975731	-0.004987135830955856	0.005261015057267607	1.792130347124033	1.5655684748476795	-1.318246184464746	1.1447154026900017	8.584145853115597	11.872421899751263	0.7652940017955483	0.9601275917065394
ID98689	98689	3	1.0	84.59538041942503	58.38642240656993	0.0	87.0	87	1.6364448282011526	1		30905.601129943494	30901.0	22738.0	42013.0	2.7351457E7	3206.6274635932086	-0.9810436513258654	-997.5905498849495	0.01371259637613984	0.015553094898162255	1.772755973870681	1.5368346865916538	2.0471692630436764	1.1535111676859966	8.413033311193052	12.059585034704085	0.726938623328657	0.9325605900948367
ID87936	87936	3	1.0	84.57466641932027	57.31601522021224	0.0	28.0	28	1.6497962662556798	1		30742.899777282848	30730.0	22121.0	41825.0	2.7607124E7	3107.1270259851835	-0.9810735922987107	-1025.7681524114466	-0.004576157411941042	0.002870560986304022	1.8474000681592266	1.4764424368691802	-0.8880634343479452	1.2512509949772699	8.550873969964009	11.307570535473314	0.840391707679297	0.9615179048637099
ID136579	136579	3	1.0	87.65371238718325	56.993729962392806	0.0	291.0	291	1.6308881234361123	1		30934.43721461182	30739.0	19636.0	44288.0	2.7098567E7	4138.633533708827	-0.9810352756107269	-773.3094741641625	-0.008247841556209085	-0.005421313906916355	1.717690644163243	1.5617198067462115	0.2590664684041921	1.0998712040042518	8.355995797218846	11.780895047679394	0.7565741574443586	0.9564744287268765
ID102789	102789	3	1.0	85.11846953324935	58.59046459722863	0.0	110.0	110	1.640600005846121	1		30925.993265993253	30874.0	19940.0	43592.0	2.755506E7	3864.8182732630344	-0.9810681969567558	-829.3384384226396	-0.018561610628532132	-0.01859366572451431	1.7507347278463936	1.571187571564373	-1.3993821130093322	1.114274806860426	8.455811446673676	11.900568423305291	0.7502910101595662	0.9358232509205674
ID116612	116612	3	1.0	85.65251049243285	58.34046004525751	0.0	185.0	185	1.647502013628194	1		30935.621802002257	30899.0	19336.0	42685.0	2.7811124E7	3987.0759822189752	-0.9810093842816121	-801.6198250455463	0.0079684400199309	-0.015587040324376446	1.7001890079137962	1.628576008443656	1.6687397232325354	1.043972770751165	8.527108339141407	12.2751839730021	0.711140848032179	0.939267015706804
ID133511	133511	3	1.0	87.43058768804636	57.47296449632635	0.0	275.0	275	1.6304242098658015	1		30885.046803652964	30837.0	19732.0	44492.0	2.7055301E7	3903.6348229502423	-0.9810323618518367	-818.4255030122531	0.012109826957881835	0.00508404224272183	1.7664808717438722	1.5287609281054626	-0.3659768320719414	1.155498442737549	8.35124267105434	11.72212748978675	0.763744484157549	0.945640473627557
ID95622	95622	3	1.0	85.29448267080127	58.494294202591206	0.0	70.0	70	1.6294959865000067	1		30946.43020594969	30911.0	20396.0	43084.0	2.704718E7	3847.6024069626496	-0.9811186266394097	-835.8691705763631	-0.009186526836555502	-0.009553272139313836	1.8034064743985587	1.4885431820686215	1.9542790388430333	1.2115244597018497	8.341736418725294	11.723139534252486	0.7627434003249486	0.9295550847457621
ID114568	114568	3	1.0	85.30318491007782	58.56967444097599	0.0	174.0	174	1.6534604490397493	1		31043.9545957918	31049.0	19055.0	43084.0	2.8032691E7	4025.024714793552	-0.981061715468854	-799.0872017030648	0.01862125143275384	-0.047627707565654494	1.7904714110158786	1.5903354455366654	1.8105724702442716	1.1258451265994869	8.588898979280115	11.865399875518346	0.766624334741583	0.9357845675815629
ID91530	91530	3	1.0	85.54800343738786	58.074250071849534	0.0	48.0	48	1.6712082968403588	1		30963.89913232102	30898.0	19782.0	45002.0	2.8548715E7	3989.01007664206	-0.9810045358914369	-801.754881451466	-0.004705339677351076	0.01718035130432937	1.7673457121573497	1.5903568835694861	-1.4903706058581045	1.1112887493470145	8.774270899696226	11.80865576776419	0.7907149997314333	0.9481253210066761
ID135054	135054	3	1.0	87.52512461383652	56.99065799372575	0.0	283.0	283	1.640138839285824	1		30887.8051801802	30796.0	19643.0	43528.0	2.7428371E7	4156.560259365476	-0.981004618743778	-767.5488077622678	-7.890346578892456E-4	-0.010763956634224126	1.7647946055605637	1.5684819872050455	-0.27735827975199	1.1251609007670769	8.451058320509166	11.759760609156968	0.7679341848844911	0.930890052356021
ID93584	93584	3	1.0	85.80062645260284	57.84910128941155	0.0	59.0	59	1.6475020136281946	1		30907.231884057943	30932.0	19076.0	43708.0	2.7723787E7	3973.612480736217	-0.9810687059965864	-806.1645891428795	0.011453298721591149	-0.007798445959935222	1.7191810503670166	1.608443985242472	2.9298574328301124	1.0688473245823673	8.527108339141414	11.26525343876511	0.844364005710207	0.9567999999999993
ID99216	99216	3	1.0	85.15650507157959	58.408090579946155	0.0	90.0	90	1.658941548433839	1		30945.80374862183	30992.0	19470.0	41182.0	2.8067844E7	3764.447650553899	-0.9811383620480529	-855.2269008503604	0.009622408763534757	0.018844678400726622	1.7385293158817208	1.61052536144628	-1.4434652055033965	1.0794796266483446	8.645936493254316	12.272043616676669	0.7214199115800941	0.9400516795865627
ID111504	111504	3	1.0	85.5848297529672	58.74663377699893	0.0	157.0	157	1.658941548433837	1		30934.373068432735	30912.0	18679.0	42468.0	2.8026542E7	4122.036917747569	-0.9810532174579277	-777.1709044268454	0.001785522555186452	-3.775609718383124E-4	1.7157929820086981	1.6200332044215846	1.357164629402931	1.0591097622726218	8.645936493254293	11.512291382904442	0.8197819628677776	0.9478895257946839
ID91027	91027	3	1.0	85.58284471227724	57.80070592174057	0.0	45.0	45	1.6359824903396267	1		31021.58522727274	30948.0	19744.0	44716.0	2.7298995E7	3958.352968124413	-0.9811076219029504	-813.9720373145273	-0.0032026086070669523	0.0073423516699872605	1.7340963659410829	1.555594101251211	-1.0141544088646097	1.114748612473072	8.40828018502851	11.632005650587779	0.780922309682714	0.9464954521134296
ID109970	109970	3	1.0	85.38926326130861	58.68574878564553	0.0	149.0	149	1.6433642875129524	1		30925.19843049332	30897.0	20260.0	42870.0	2.7585277E7	3834.9927042159056	-0.9810260597558544	-833.8750199976475	-0.016090473347733416	7.134951377882593E-4	1.777054268797936	1.549073371613003	-1.1832127361319953	1.1471724331220952	8.48433020366076	11.948154934271276	0.7468368447938799	0.9439450026441034
ID131985	131985	3	1.0	87.33899403235785	57.91742653932749	0.0	267.0	267	1.6502547340333928	1		30826.719200887917	30775.0	18994.0	43636.0	2.7774874E7	4090.791534920273	-0.9810202988235202	-779.0020073803697	0.0015723325270374973	-0.0038085650216863995	1.7062976187865821	1.6073752982862968	-0.1528196625219287	1.0615427651561844	8.555627096128518	11.597974046548785	0.7992772396876391	0.9564293304994684
ID82837	82837	3	1.0	85.5504818165432	56.867664078494144	0.0	0.0	0	1.5708753152343264	1		30887.45965770171	30823.0	17977.0	43733.0	2.5265942E7	4097.363663432206	-0.9809413279976918	-775.9934783845974	-0.006101116258180668	-0.0028681256536755868	1.737984669127373	1.445839440208984	-0.8113583844955089	1.2020592472399023	7.75234877432533	11.230129634214517	0.7724557816584633	0.9411425274091177
ID130453	130453	3	1.0	87.35481647232315	57.35657334138089	0.0	259.0	259	1.6511712876914115	1		30884.773584905655	30856.0	19409.0	43683.0	2.7827181E7	4073.3906288675416	-0.9811025828794202	-787.2820095829309	0.007725430685710835	-0.021753017018320272	1.7577693616853947	1.5847310999769575	2.8601999603276003	1.1091909294333615	8.565133348457556	11.513306732193277	0.8119772150098106	0.9514255543822602
ID105876	105876	3	1.0	85.17046977073294	57.845601965604764	0.0	127.0	127	1.5847792592084964	1		31020.16024096385	30917.0	21336.0	42786.0	2.5746733E7	3519.8737513150313	-0.9810401947804827	-912.0105788463219	0.005062470058185524	-0.007522666551062382	1.6542571214782584	1.4919753608777475	-1.0536993328206368	1.1087697322997603	7.890189433096298	15.815207414385135	0.39641265483709626	0.8825093035619356
ID103319	103319	3	1.0	85.6539880101208	58.10950833005003	0.0	113.0	113	1.676180124259007	1		30919.486515641845	30931.0	19251.0	42710.0	2.8662364E7	3905.1796563763974	-0.9810164510910592	-818.3142898405697	-0.009924618853196355	0.01707722827431449	1.7298093709715605	1.6589116100814651	-1.1752865400377936	1.0427375156453416	8.826555287505906	12.128488712513693	0.7540284513471737	0.9421613394216128
ID118679	118679	3	1.0	85.58675820257878	58.44289577876698	0.0	196.0	196	1.628567234081154	1		31001.39657142857	30924.0	20032.0	43551.0	2.7126222E7	3735.35481841271	-0.9811010450971447	-861.6985111336879	0.00960441949175167	-0.019567428384338618	1.8113256570179612	1.4904306185791036	1.9685007192100938	1.215303573637518	8.332230166396256	12.330119050776815	0.6887103070205765	0.9144496609285341
ID121239	121239	3	1.0	85.60461328396138	58.19007434718955	0.0	210.0	210	1.668943479026725	1		30923.03594771245	30851.0	20252.0	44982.0	2.8387347E7	3917.5782328200903	-0.9810611170917716	-817.7793643423435	-0.006261162103092724	1.1008675126783157E-4	1.7348230834423741	1.6138925019268586	-1.3265706180018646	1.0749310015203206	8.750505268873638	12.029697235539278	0.7598600299758002	0.9499484004127954
ID85917	85917	3	1.0	85.85146081353314	56.85518871549808	0.0	17.0	17	1.5966682425064183	1		30915.490476190433	31010.0	21016.0	39886.0	2.5969012E7	3368.283213570702	-0.9810532198045963	-950.5056141881995	-0.01337362963215703	0.01320872217048161	1.8099831639437969	1.4169283296618838	-0.8530695196981725	1.2773992347063217	8.009017587209188	11.508354402059995	0.7599108687916131	0.9392419175027864
ID96157	96157	3	1.0	84.65289570831929	58.451971446076456	0.0	73.0	73	1.6173806066477008	1		30911.451276102092	30857.0	21249.0	42576.0	2.6645671E7	3397.816773163014	-0.9809965391047802	-939.2564993139275	0.010037282628729131	-0.006424984217951583	1.8332451512245636	1.445870955945995	-0.9904056380953025	1.2679175438759125	8.218155138447896	11.869377444395077	0.7330410882762168	0.9206602768903085
ID92064	92064	3	1.0	85.64038019035786	58.268049945137335	0.0	51.0	51	1.6788858243643632	1		30893.046336206913	30895.0	19367.0	43054.0	2.8668747E7	3970.6062355904205	-0.9811357779589666	-809.3271776393658	-0.011060236288879848	-0.016547279445990777	1.8057341354663548	1.6088589681322156	-1.4017932076749917	1.1223694377405242	8.855074044493003	11.452596620600325	0.8483872482899723	0.9627906976744175
ID99751	99751	3	1.0	85.46337268048671	58.31732425058451	0.0	93.0	93	1.6584854820201522	1		31006.082599118963	30945.0	20213.0	43734.0	2.8153523E7	3922.7080062529394	-0.9810153185614334	-816.8896400546461	-0.0021775493593789385	-0.006060120146414691	1.7542924280315901	1.5823813395909303	-1.4536832793517653	1.1086407455266765	8.641183367089791	12.611051650983129	0.6827795046342886	0.9351851851851848
ID123303	123303	3	1.0	86.21171977543673	56.49106507725515	0.0	221.0	221	1.582390743519187	1		31092.97212121216	30980.0	17741.0	46673.0	2.5651702E7	4405.09943139033	-0.9810297803226242	-730.0394822494251	0.007083628736689494	-0.008095017185493736	1.6547374151838097	1.5333280094001938	-0.6502360834049532	1.0791803221745808	7.866423802273707	11.271047198335545	0.7781416605419498	0.9440958357102113
ID115115	115115	3	1.0	85.17499739800982	58.72969143540242	0.0	177.0	177	1.615976833254347	1		31039.645422943206	31025.0	21766.0	40921.0	2.6787214E7	3483.660463098709	-0.9810093193016169	-920.5418319333271	0.019359238337662784	-0.025795881754690813	1.7960908553498467	1.4895524899603783	-1.1860142627487442	1.2057922546909523	8.203895759954335	11.493514464737748	0.7804126565806071	0.9274583557227296
ID107949	107949	3	1.0	85.6645997993149	58.33870753237838	0.0	138.0	138	1.6566599608482842	1		30925.51766004412	30817.0	19532.0	44743.0	2.8018519E7	4075.680553172806	-0.9810688049699761	-786.4448512251756	-0.0026878293847701178	-0.013575951448185531	1.7740769509779195	1.561303316699048	1.8297728379830285	1.136279499315177	8.622170862431723	12.220040566526716	0.7255731340450549	0.9482488238369045
ID137132	137132	3	1.0	87.83501488520146	57.17465771896667	0.0	294.0	294	1.6584854820201533	1		30867.877887788793	30771.0	19894.0	43134.0	2.8058901E7	3992.898030805619	-0.9810780696998003	-801.6534745242724	-6.596114568609081E-4	-7.643355874301841E-4	1.7135863473923494	1.6210241106107819	-0.22820139120096608	1.0571010857739132	8.641183367089802	11.92908893336881	0.7630772964982794	0.9518324607329847
ID119217	119217	3	1.0	85.77990457583384	57.82455260018269	0.0	199.0	199	1.663495335612488	1		31028.94857768052	30915.0	18617.0	45125.0	2.8360459E7	4182.87041224483	-0.9810827293529212	-769.4312103524605	-3.3508958709548405E-4	0.0010197588403307747	1.7423193550852103	1.5983392684009183	0.6483833525302045	1.0900810544611965	8.693467754899467	11.484011016252984	0.8283534984484141	0.9570905285190997
ID128945	128945	3	1.0	87.18771821995902	57.44423471791858	0.0	251.0	251	1.6671294094916755	1		30906.535947712448	30858.0	20074.0	43369.0	2.83722E7	3728.742639417117	-0.981113933292951	-861.1837811406481	0.0027958484475567942	-0.003802449722247342	1.7331053975466286	1.6084026476886728	0.1404250484019958	1.077532047113425	8.73149276421561	12.196052253042163	0.7376660729569202	0.9449588477366261
ID96690	96690	3	1.0	84.58036446667131	58.34060465405852	0.0	76.0	76	1.6061160660417488	1		30913.54171562867	30887.0	20630.0	42164.0	2.6307424E7	3519.232970786323	-0.9809895462800883	-906.5727054175804	0.022657721298321394	3.3713652874533547E-4	1.824279540578542	1.4464374391525263	-0.9768617357039665	1.2612225673910895	8.104080110499517	12.091912084550696	0.6965040203796832	0.9236186348862403
ID125365	125365	3	1.0	86.76389126663663	58.322258244583864	0.0	232.0	232	1.658485482020154	1		30944.068206820662	30956.0	19646.0	43694.0	2.8128158E7	3928.561968827752	-0.9810484584645798	-815.4920194803597	-0.009659164190891186	-0.01622327488619849	1.8121295206000196	1.5523371499694294	1.8874436057753834	1.1673556357494288	8.641183367089809	11.720005035671413	0.7905466241918675	0.9380804953560365
ID100278	100278	3	1.0	85.30109442303949	58.23351426862167	0.0	96.0	96	1.660308996020137	1		30985.37061403507	30925.0	20707.0	44345.0	2.8258658E7	3725.509282880713	-0.9810212194080347	-859.8271157633752	0.014922456285431977	-0.021160016013251355	1.8829025756570088	1.5198769798858163	2.008691275313404	1.2388519601096042	8.66019587174786	11.998207426347312	0.7559704977449081	0.943552563438632
ID127419	127419	3	1.0	87.2315660293838	57.43242115761208	0.0	243.0	243	1.6051737860744348	1		31012.42605633803	30966.0	19447.0	42895.0	2.6422587E7	3781.4742367833996	-0.9809984120312689	-846.8041921205804	0.014130056666456418	-0.0037044536241373854	1.7371184401155926	1.5078127994936088	-1.045629936406257	1.1520783221226103	8.094573858170488	11.11073986898133	0.8239823225748653	0.9551318003365119
ID88508	88508	3	1.0	84.54752804241448	58.399904579002005	0.0	31.0	31	1.6350574224170131	1		30768.938775510178	30796.0	21064.0	41303.0	2.7138204E7	3462.9844989306753	-0.981127582612548	-923.8254411349058	0.0061199365909104676	0.007227203053810888	1.8196034000927361	1.5078002641432695	-1.0654669247293835	1.2067933952290644	8.398773932699504	11.741240451794534	0.7655927133608083	0.9413958444326048
ID117183	117183	3	1.0	85.74768479602844	58.10551093055962	0.0	188.0	188	1.6666755835925628	1		31003.89082969432	30922.0	19448.0	43748.0	2.8399564E7	3854.7736779592383	-0.9810311161013141	-831.9329277522484	0.017949410400255147	0.005896830655277579	1.7473957629874728	1.6096940663208714	-1.5240937709888445	1.0855452595295536	8.726739638051066	12.246722843304564	0.7311762971222385	0.946879834966475
ID86462	86462	3	1.0	85.65429017833051	57.052508444112	0.0	20.0	20	1.612227462000071	1		30919.99184149185	30780.0	19758.0	44631.0	2.6529353E7	3945.193435981046	-0.9810365966754915	-810.9050239993715	0.009264173090022323	0.001847055921832478	1.6750638343237811	1.5783965544191818	2.3400772236272354	1.0612439754977614	8.165870750638199	11.457510716666935	0.7816850777003193	0.9424026330224902
ID112062	112062	3	1.0	85.77534689068389	58.4505924669763	0.0	160.0	160	1.676631377497566	1		30955.46393972012	30880.0	18813.0	43739.0	2.8757626E7	4114.863859335349	-0.9810364691088693	-778.3551272440849	0.01366015216927614	0.01331381602450254	1.6905629717092419	1.6759290023567792	-0.5637591240852029	1.0087318551871134	8.831308413670424	12.130601922488665	0.7541716684638198	0.9383838383838377
ID121797	121797	3	1.0	86.06561430348751	57.39371246248742	0.0	213.0	213	1.6479611196740647	1		30997.108258928587	30955.0	17736.0	43057.0	2.7773409E7	4188.949712299911	-0.9809985727414635	-764.061261362346	0.01709111967628023	-0.0010594241929055255	1.7453881812661451	1.5824831211980421	1.9397879331425065	1.1029426841183452	8.53186146530592	11.819858754271593	0.7674128825882794	0.9467299578059069
ID135622	135622	3	1.0	87.26431431848167	57.44122501947509	0.0	286.0	286	1.6838349826466068	1		30946.159699892807	30874.0	18711.0	44649.0	2.8872767E7	4064.1221329572554	-0.9810890379139847	-790.0686088650293	0.006287317641104036	0.0043498613530359624	1.713701533466314	1.6487897295861054	-0.04183923848195748	1.039369364519576	8.907358432302694	12.102245307940084	0.7642349401487346	0.9644879053010812
ID108487	108487	3	1.0	85.81013332109814	58.2859610699361	0.0	141.0	141	1.6878735000646503	1		30895.195329087062	30926.0	19188.0	41437.0	2.9103274E7	3794.248981658089	-0.9810858735851251	-844.7259770238688	0.004833131359950488	-0.014310204330968806	1.7741073595097276	1.6588994116122464	2.1359707202375207	1.0694484229067953	8.950136567783325	11.508863653081155	0.8491308825144052	0.9519716885743166
ID100806	100806	3	1.0	84.99200627574626	58.61312683212872	0.0	99.0	99	1.628567234081155	1		30988.081515499427	30928.0	20744.0	43601.0	2.6990619E7	3722.052749540107	-0.9809903250182332	-859.2750352001658	0.012066110587576584	0.0013600243457934386	1.8116345647701055	1.5059979455760095	1.9269033870698744	1.202946239131287	8.332230166396268	11.881742697932108	0.7416702100476635	0.9211770888071465
ID94153	94153	3	1.0	85.66396623287734	58.05932154107402	0.0	62.0	62	1.6716608921897103	1		30884.19913419913	30878.0	19099.0	42914.0	2.8537E7	3866.095802964846	-0.9810342967268616	-826.435504899564	0.0030737510529378143	0.002548379670138821	1.7393271054178885	1.6482473307628738	-1.1775639564381641	1.0552585603841744	8.779024025860746	11.99179376315644	0.7671632669580911	0.9457245263696865
ID103881	103881	3	1.0	85.26049046118045	58.46829740831453	0.0	116.0	116	1.6452045616478017	1		30965.338926174467	30878.0	20619.0	44418.0	2.7683013E7	3864.475578737977	-0.9810389093081028	-829.1596953870602	-0.002657038931632527	0.002595132313054029	1.7631781900855463	1.5441562818133758	1.734702016141415	1.141839210740355	8.503342708318836	12.215842590389524	0.7160654026935073	0.9391076115485566
ID110536	110536	3	1.0	85.52770890121522	58.52651934715045	0.0	152.0	152	1.6248469157231962	1		30952.12356979407	30852.0	19619.0	45425.0	2.7052156E7	4129.934741316245	-0.9811030866491944	-778.2175620778096	-0.010743665418632808	-0.0063170388885990855	1.6599383191901993	1.6089307004020996	-1.4706071556172096	1.0317028065754181	8.294205157080123	11.552724138809792	0.7809366967108021	0.9494015233949942
ID83404	83404	3	1.0	85.50521076679036	57.05683593683364	0.0	3.0	3	1.6084693509170878	1		30896.595070422547	30822.0	18822.0	43939.0	2.6323899E7	3924.120343065652	-0.9809246239012824	-809.7684022312048	0.009308714768881269	-0.004095796405013939	1.6704899165089089	1.555486781010487	2.383534083709854	1.0739338558851093	8.127845741322075	11.762969746077731	0.7381614428265805	0.9574468085106383
ID106447	106447	3	1.0	84.60593313909993	58.79898262463531	0.0	130.0	130	1.6126966101147613	1		30952.329836829857	30942.0	20477.0	42081.0	2.6557099E7	3596.0003205389785	-0.9810215633136112	-889.8601053786392	0.009530391697585029	0.0116174249013311	1.8780606958076178	1.4025755853944526	-1.0559454221174067	1.3390085463946262	8.170623876802738	12.217329061120193	0.6878797745138376	0.9342391304347832
ID131022	131022	3	1.0	87.3001115911231	58.0147478579266	0.0	262.0	262	1.6429038968924858	1		30841.037120359946	30844.0	20760.0	42918.0	2.7417682E7	3655.1664348444256	-0.9810826887338304	-875.181271897826	-0.006913624945905169	-0.010880087223460372	1.7853159347064866	1.5582682473331202	-0.5218978367751246	1.145705136302395	8.479577077496263	11.563602049482828	0.7968889070717871	0.9464190981432363
ID97233	97233	3	1.0	85.1836169347081	58.62816911216756	0.0	79.0	79	1.6396775430203965	1		30864.541666666675	30919.0	20023.0	40795.0	2.7407713E7	3721.4947716412526	-0.981075954121101	-859.925947856746	0.00521064770045312	0.0035016084328015505	1.7799400396876	1.5325872059698933	-1.3141774237735002	1.161395601342744	8.446305194344646	11.758476003722143	0.7676699832485472	0.9377308707124014
ID123856	123856	3	1.0	86.79874468156746	56.95644549224407	0.0	224.0	224	1.6150403064684984	1		31116.92815758982	31040.0	18356.0	44671.0	2.6853909E7	4041.2534190135675	-0.9809951164547986	-794.8995670438007	0.01926913662581942	-0.00413894534798826	1.6642542037271086	1.6128947254500299	0.810580122215679	1.0318430443516693	8.194389507625312	12.154530744412991	0.6970277598294554	0.9441401971522447
ID86995	86995	3	1.0	84.73793104626135	56.807813647618474	0.0	23.0	23	1.588117146106212	1		30663.25997581621	30703.0	21386.0	40261.0	2.5358516E7	3194.8584998819274	-0.9811775706350924	-1000.6187314826133	-0.05546896240403581	0.02078882512782556	1.7335587070792535	1.4149620900552764	-0.7356610557962415	1.2251626522457086	7.923461316247907	13.896108158473547	0.5156303055144769	0.9074578116494282
ID119763	119763	3	1.0	85.8404373447185	57.55892255619208	0.0	202.0	202	1.6141032362959218	1		31069.45348837212	31037.0	17759.0	44656.0	2.671973E7	4253.419630227274	-0.9810308020121741	-755.5427675374204	-9.117307948897957E-4	-0.0010851595909816929	1.6622820334508113	1.5810775016850778	-1.0279947862114527	1.051360247476286	8.184883255296265	10.997610741281068	0.8504047270969074	0.959331476323119
ID125909	125909	3	1.0	86.64780927482599	58.18546434477715	0.0	235.0	235	1.6634953356124889	1		30903.880043620484	30916.0	21109.0	42301.0	2.8338858E7	3546.1978385376215	-0.981051460089509	-902.3937567149658	-0.0070740405373133615	-0.00962229934548739	1.7315510494663107	1.5953083147717801	-1.251288185808286	1.0854021341410867	8.693467754899478	12.662450290974057	0.6813455200512178	0.9471776281719316
ID112607	112607	3	1.0	85.77840946159806	58.04516817881381	0.0	163.0	163	1.6575729727450088	1		31052.21916299558	30971.0	19291.0	44669.0	2.8195415E7	4143.5952675581475	-0.9810160065280504	-774.5221237353473	0.007597806618067228	0.017987211743117112	1.6816326276506717	1.6365377461596973	0.9942639310974057	1.0275550512640446	8.631677114760752	12.668919174786453	0.6758120318084545	0.9370485036119701
ID101342	101342	3	1.0	85.34063294130397	58.38364371144495	0.0	102.0	102	1.6229835585554806	1		30930.423963133646	30922.0	20760.0	42358.0	2.6847608E7	3606.2940138591384	-0.9810026181349437	-885.7907718563824	-7.299640064803463E-4	-0.0015116974022771163	1.7511334701938706	1.5031099473103162	-1.2288918227940668	1.1650069067318534	8.275192652422072	13.717637943262318	0.5526234439448885	0.9044155844155839
ID83939	83939	3	1.0	85.35786201883806	57.59506564914541	0.0	6.0	6	1.5866874829692221	1		31011.30048076922	30846.0	18222.0	47116.0	2.5801402E7	4241.642759958038	-0.9809799154671223	-754.1601130289645	0.0037210581587621464	-0.005028747250539697	1.6723931293037275	1.5416616781400538	2.457563019314506	1.0847990535260599	7.909201937754355	10.869752171084896	0.8412077078982954	0.9596309111880046
ID92643	92643	3	1.0	85.48647519601043	58.397567806233255	0.0	54.0	54	1.6470427796085054	1		30909.706340378187	30929.0	20092.0	42223.0	2.7787826E7	3720.788718336006	-0.9810776947135805	-861.4284719258138	-0.022710636968579497	0.015986151427482418	1.7970622731182444	1.5688893411636082	1.9677448240217839	1.1454359628610937	8.522355212976898	12.225683530446755	0.7165115516164516	0.9333680374804784
ID115683	115683	3	1.0	85.61229497026281	58.4568080769057	0.0	180.0	180	1.67572874950348	1		31010.4945770065	30996.0	18844.0	43572.0	2.8591676E7	4080.4729408132207	-0.9811256464917919	-790.0975761763981	0.014916229810376946	-0.011767169916800954	1.7434168377094716	1.6249235459859754	-1.3243441982767439	1.0729223796505432	8.821802161341392	12.225177152716464	0.7417488058269675	0.9270729270729258
ID134116	134116	3	1.0	87.18216871240733	57.09781549273332	0.0	278.0	278	1.6122274620000727	1		30958.6724941725	30793.0	20131.0	44899.0	2.6562541E7	4011.119587079937	-0.9810409132772161	-798.7602087261852	-0.005627893916069053	-0.003044079181427452	1.779971520987208	1.4675656695602395	-0.1420271018560915	1.2128735074053496	8.165870750638216	11.708778911839861	0.7484954323237581	0.9571030640668526
ID89064	89064	3	1.0	84.9597160782645	57.19311221629069	0.0	34.0	34	1.6211180595957952	1		30846.583621684018	30774.0	19701.0	44051.0	2.6743988E7	3868.610090305936	-0.9810219874892581	-824.347109269507	0.01458662381342184	0.007291807313037423	1.667661506404487	1.5844508314452592	-0.5052666138901037	1.052517044585932	8.256180147764017	11.34069138537163	0.8066961055808599	0.9596685082872929
ID89582	89582	3	1.0	85.95539767239826	57.5733670527409	0.0	37.0	37	1.6271731114965622	1		30968.118119266077	30969.0	17688.0	44714.0	2.7004199E7	4372.114625346466	-0.9809887831545628	-730.983202130829	-0.009353028494393017	-0.009109537055576536	1.7081879633423973	1.5684518227841737	-1.3864008589748331	1.0890917645848863	8.317970787902699	11.349465291573294	0.811477444274653	0.9423801830910065
ID106993	106993	3	1.0	85.43179874979182	58.538092231363784	0.0	133.0	133	1.6211180595957941	1		30953.46727898966	30806.0	20201.0	44797.0	2.696047E7	3883.8633267880923	-0.9809999062302273	-822.9786760834356	-0.016959400394621443	-0.02730336017388718	1.7238570935319044	1.5268843148092393	-1.3029017848265125	1.1290030795471717	8.256180147764004	12.065842951700281	0.7126457312751272	0.9353796445880452
ID117745	117745	3	1.0	85.47758998389457	57.75633443904509	0.0	191.0	191	1.6248469157231966	1		30974.47591743117	30903.0	20213.0	44649.0	2.7009743E7	3866.57410217286	-0.9810093316160113	-827.6381726879792	-0.002493276980266761	-0.019060982555747535	1.7691720076801318	1.5284735740906161	1.8664185646067633	1.1574763461204896	8.294205157080127	12.055268843735162	0.7171844051662185	0.9346545259775043
ID94704	94704	3	1.0	84.89074903548475	58.47088642405046	0.0	65.0	65	1.6318155549147872	1		30916.052272727287	30906.0	20522.0	43043.0	2.7206126E7	3678.2207626870286	-0.9810332826548379	-869.4964365965884	-0.005429238186736073	-0.01264752062927094	1.763245504309556	1.5385185198628033	1.9143975881625799	1.1460671298690592	8.365502049547885	12.966400589386186	0.6252633951338995	0.929741151611199
ID104435	104435	3	1.0	85.59442349901389	58.15489274041143	0.0	119.0	119	1.6616753182889619	1		31012.18421052632	30921.0	19057.0	45029.0	2.8283112E7	4146.172041305819	-0.9809991683614148	-772.3445055126928	-0.00758456955021659	0.0033424136968348106	1.7172808499364651	1.6195735171864305	1.3670304834038618	1.0603290506501826	8.674455250241392	12.177370922970855	0.7350976006759798	0.9407216494845358
ID137712	137712	3	1.0	87.53412312382783	57.431666152021464	0.0	297.0	297	1.634594692133962	1		30896.810872027167	30838.0	19563.0	44074.0	2.7281884E7	4044.7932664721493	-0.9810393507627605	-790.4611768332551	-0.01253787784780662	0.012147697473900723	1.70748321449555	1.59725928676728	-0.3795154889779214	1.0690081620695124	8.394020806534986	11.87351848979058	0.7482057468851234	0.9464094319399786
ID122354	122354	3	1.0	87.21959451141491	56.60303122297071	0.0	216.0	216	1.598088976801314	1		31034.151838671427	31016.0	19186.0	43631.0	2.616179E7	3902.754811900276	-0.9810055419582949	-821.378182080712	0.004386031342461737	-0.02453914062775993	1.7084319272229849	1.5224237734967856	-0.888570580357904	1.1221789602634527	8.023276965702747	12.399086937294731	0.6558163476967581	0.9290038525041281
ID129522	129522	3	1.0	87.45873660706174	57.559046330622	0.0	254.0	254	1.6332057146627883	1		30903.011389521664	30886.0	19523.0	44038.0	2.7132844E7	4043.134286053118	-0.9810303484072481	-790.5616078036542	0.005949257117614063	-0.0011120768652139014	1.7811093842882597	1.5253629206275812	2.689372749772305	1.1676626986287675	8.379761428041435	11.49217580630075	0.7973279642179995	0.9483593329747179
ID84471	84471	3	1.0	85.8642023997263	57.68728313020022	0.0	9.0	9	1.5890695402824333	1		30965.856801909318	30929.0	19044.0	42770.0	2.5949388E7	3926.821848382247	-0.9809217915175173	-810.9025952832892	0.0016854825429907698	-0.009352496520323429	1.7641643680800574	1.4857254074450605	-0.8761818766931674	1.1874094359830707	7.932967568576926	11.556400149181744	0.7464494466288633	0.9392234102419798
ID113144	113144	3	1.0	85.54944217152301	58.37750367323108	0.0	166.0	166	1.6488789482719122	1		31093.346666666657	30989.0	20168.0	43009.0	2.7984012E7	3657.1324135676414	-0.9810624276191671	-880.9050857486212	0.011551538574818136	-0.004420608499437123	1.797316292318089	1.5197204437420473	-1.17080573124755	1.182662442766454	8.541367717634957	11.906031677686949	0.7571871164499718	0.9344773790951642
ID126459	126459	3	1.0	87.23050693781555	57.71855440533466	0.0	238.0	238	1.6507130744766245	1		30972.884315906562	30883.0	19331.0	45115.0	2.7844623E7	4112.17737884269	-0.981041185206393	-779.4995383529056	-0.008108970248526925	0.0019201777802120056	1.7600598517670973	1.5889072506564768	1.5608464136730522	1.107717175461253	8.56038022229304	12.050656986795552	0.7407667313645704	0.9483938915218544
ID109052	109052	3	1.0	85.45973397111737	58.57998413457044	0.0	144.0	144	1.6206513493343306	1		30944.270520231217	30865.0	19755.0	44815.0	2.6766794E7	4076.059147845392	-0.9810590799299479	-786.4368546561989	-6.424328720811784E-5	-0.013432090545673969	1.7571191602222893	1.5362945829376469	2.0058092038313693	1.1437384338506158	8.251427021599484	11.0197065465232	0.8538839846967223	0.9623059866962298
ID97791	97791	3	1.0	84.72170877097061	58.504415655232876	0.0	82.0	82	1.6378310587150415	1		30944.46101694915	30990.0	20759.0	41122.0	2.7385848E7	3703.934126807569	-0.9810614357154889	-865.5632642330763	0.006435516275627085	0.0014587357729303626	1.8073849649374336	1.5336643113653645	1.9284219248722367	1.1784749449691412	8.427292689686604	11.744182145136358	0.7678075622310995	0.9405835543766585
ID120319	120319	3	1.0	85.9808285419913	57.45675324393908	0.0	205.0	205	1.60987967065398	1		31055.866977829617	31052.0	17294.0	43909.0	2.6614878E7	4287.926492892883	-0.9810260742703221	-748.9445692357365	0.0045514638687296025	-0.014084444413481048	1.746461723208531	1.5196715064373618	1.9277392635960973	1.1492363420716127	8.142105119815612	11.675840370127077	0.7505338281502428	0.9304725692558389
ID133116	133116	3	1.0	87.2092487915342	58.09593217205758	0.0	273.0	273	1.6539179011024634	1		30833.404656319315	30839.0	19323.0	43163.0	2.7811731E7	3938.0014226192206	-0.9811660258302859	-815.7857989039038	-0.004495008744310607	-0.01029421826832883	1.730232252550018	1.5976599982944062	2.6752907332691467	1.082979015808833	8.593652105444644	11.395618738977797	0.8315948878606453	0.9556025369978861
ID124414	124414	3	1.0	86.82281440882302	56.94086630383854	0.0	227.0	227	1.5957203835671365	1		31038.16409036865	30923.0	19870.0	43169.0	2.6103096E7	3785.3686439581224	-0.9810485859803872	-848.9199440993218	-0.01334144212461028	-0.010940668010533398	1.6369641571214288	1.5350350679173008	-0.11677072785758481	1.0664017984569063	7.999511334880166	12.727458577787448	0.6205688008154685	0.9396984924623121
ID129538	129538	4	1.0	53.77695298830331	63.652961631604086	0.0	254.0	254	1.3905293552858675	1		30526.102964118574	30527.0	17490.0	42116.0	1.9567232E7	4025.6339635058494	-0.9809544934653032	-781.1301664915518	-0.009690022603659209	0.026675090381395015	1.5667394968969923	1.312766323500988	-0.7299900469341517	1.1934641137949735	6.07449523825124	9.487588758679053	0.8480244156006753	0.9523099850968716
ID84489	84489	4	1.0	53.43746781369594	65.16624624577608	0.0	9.0	9	1.2693738246053072	1		30306.723163841816	30431.0	15708.0	40044.0	1.609287E7	3933.5142433277697	-0.9811962086744211	-804.0789427796914	-0.0016627212191826452	0.0020473856351607067	1.3181592468569796	1.222628385146835	-1.2109362561016177	1.078135648469074	5.062079365209355	10.56032452386211	0.570406262463827	0.911035072711719
ID94729	94729	4	1.0	56.556971213944415	64.53888777614449	0.0	65.0	65	1.321921684878908	1		30443.518965517218	30625.0	17891.0	39759.0	1.7657241E7	3604.359728364132	-0.980921887873784	-868.5518436629375	0.019916994567609144	0.018326742279018756	1.4823264476606408	1.2033593308791508	2.3462869686936667	1.2318236204456752	5.489860720015794	10.112322183357005	0.6746358168107524	0.9073055773762779
ID104457	104457	4	1.0	52.94756264247958	65.67753300389636	0.0	119.0	119	1.348549736654148	1		30476.372093023274	30549.0	16007.0	41489.0	1.8346776E7	4048.207189855603	-0.9808676934409308	-771.9223768716319	0.004005381940593717	-0.006347001274561088	1.4987742699823197	1.2303759220592068	-0.9264441566915649	1.2181433683080458	5.713257649748045	10.041646401781762	0.7120062812890777	0.933954933954934
ID107017	107017	4	1.0	52.78375856508769	66.31142814834016	0.0	133.0	133	1.342364985649241	1		30254.22483221477	30345.0	18365.0	41097.0	1.8031518E7	3643.801508276549	-0.9810484911758053	-859.6229398668986	0.015737124056667714	-0.01190663238688099	1.530159218772683	1.1987808464840382	-0.879684212312929	1.2764294852228915	5.660973261938377	9.541498148702578	0.7813899603334774	0.9497607655502389
ID89610	89610	4	1.0	55.633960303533144	64.84905128439014	0.0	37.0	37	1.1963556443751335	1		30099.01268498943	30547.0	18889.0	38470.0	1.4236833E7	3507.1553818900156	-0.9813516392052055	-903.2567744885962	0.0012262644294603197	-0.0011134451445656967	1.2379237497746902	1.1678857836780996	0.43159229008188804	1.0599698764000838	4.49645735163197	8.131784277163675	0.8544932660532102	0.95075376884422
ID117770	117770	4	1.0	55.643209586499886	64.94845368733628	0.0	191.0	191	1.2906497279808715	1		30400.607985480947	30711.0	17568.0	40343.0	1.6750735E7	3873.3014354270917	-0.9811444782936032	-816.8181491147844	0.009952289304803822	-8.804160188791133E-5	1.4068626387959904	1.2021538489412567	-0.6437486010278878	1.1702850180407622	5.233191907131925	9.42672565730664	0.7400393087957545	0.9259882253994954
ID122382	122382	4	1.0	56.31899251415541	65.91468317375455	0.0	216.0	216	1.2349375631309432	1		30289.561507936494	30572.0	15741.0	39192.0	1.5265939E7	3924.9301765561977	-0.981079630615049	-800.323731019628	0.002361286578449357	0.007502236454193524	1.3304020636033493	1.212701059428788	1.1722394619077057	1.0970568989442473	4.791151173831979	9.00837220050397	0.7419200278726107	0.9636711281070748
ID101905	101905	4	1.0	52.90727394661941	65.92792135805892	0.0	105.0	105	1.364720644174058	1		30313.327390599672	30368.0	18332.0	43209.0	1.8703323E7	4058.099677594273	-0.981053699515419	-773.5871630076925	-0.018463053799288025	-0.009317634751949012	1.5155560837671853	1.2879958310747468	-1.2100617994597656	1.176677786683948	5.851098308519008	9.764580304861674	0.7711521898419103	0.9498456790123457
ID126485	126485	4	1.0	52.755538781944814	63.93887665380489	0.0	238.0	238	1.2616026850650464	1		30475.020833333332	30729.0	15649.0	39787.0	1.6090811E7	3901.5525807506433	-0.9809643716758681	-805.0494550377242	-0.009314301780934847	0.007966049971243205	1.3819499947851492	1.1681360186449359	-0.1499730792025172	1.1830385954439127	5.000288725070663	9.054791754184937	0.7663867940428252	0.9434977578475324
ID97815	97815	4	1.0	55.3207342358078	64.51397306689798	0.0	82.0	82	1.21517728718141	1		30454.409836065533	30708.0	14550.0	44792.0	1.4861752E7	4398.560433264231	-0.9810551290961009	-717.0862296919595	0.0021222029813077552	-0.008658024748595962	1.357991923604994	1.1008993308413242	-1.362431860928592	1.2335296112562768	4.639051136567454	8.879200619415657	0.7394201586209327	0.9259962049335874
ID113689	113689	4	1.0	55.27061113958061	63.58493254643419	0.0	169.0	169	1.2483413234759002	1		30571.081712062238	30733.0	18831.0	38649.0	1.5713536E7	3511.492049594124	-0.9811281966876683	-905.2352718941946	0.0011750100040023078	-0.019622682448330014	1.3464905915878314	1.1900130831697489	1.8859133443809253	1.1314922588928897	4.895719949451316	9.279522560348365	0.7144554721870997	0.9019264448336255
ID116249	116249	4	1.0	54.160063275232815	63.26846868788762	0.0	183.0	183	1.3916169810722423	1		30636.3489827856	30634.0	16161.0	44043.0	1.9576627E7	4157.852017187349	-0.981007227828634	-761.1702818721537	0.0019784708899947432	3.648018986788011E-4	1.5478974196521822	1.2748372148069764	-0.8399047643334642	1.214192213463544	6.084001490580278	9.629684064023737	0.8244704568420324	0.9566517189835575
ID95256	95256	4	1.0	56.780576561710326	65.07869754242003	0.0	68.0	68	1.2999939204135547	1		30411.63848920863	30603.0	17159.0	41027.0	1.6908871E7	3983.9280300168307	-0.9811048830633219	-792.727973957549	1.3909865248058528E-4	0.003046310001334086	1.452590346749883	1.1960810261674582	-0.9444660672444337	1.2144581470407108	5.309241925764173	8.955112159689197	0.8319559269581475	0.9555175363558603
ID120344	120344	4	1.0	55.94869132952013	66.53776268716484	0.0	205.0	205	1.2250972663656898	1		30158.977822580644	30576.0	17420.0	38484.0	1.4958853E7	3768.4390860091794	-0.9812289827893234	-836.6959631927782	-0.0010559249746137265	0.001958707786633938	1.2707827405369205	1.1937020751571603	0.6225241656604775	1.0645727832630365	4.715101155199729	8.343986391635022	0.8510473114554998	0.9584541062801933
ID124440	124440	4	1.0	56.032413688756954	66.18855481671848	0.0	227.0	227	1.2501579744347906	1		30441.33009708738	30587.0	15418.0	40325.0	1.5677285E7	4179.340623873219	-0.9811402573807507	-757.8463894908664	0.012886593217334659	-0.022231418046563686	1.3318728748031972	1.2085925283346162	-1.2830363807244092	1.1020032339919026	4.9099793279448765	8.735864076734273	0.8084958433004049	0.9442413162705665
ID128027	128027	4	1.0	52.36618083808787	64.85978220944543	0.0	246.0	246	1.379057496950144	1		30274.8603174603	30267.0	18195.0	46252.0	1.9073162E7	4158.777049760563	-0.9810137428610711	-752.2847153190661	-0.007449875870376536	0.0067556189729524865	1.6074343740939607	1.1987639938783212	-0.7881659903467932	1.340909789001488	5.9746795887963895	9.421421470840905	0.8458466210182749	0.9669230769230772
ID111133	111133	4	1.0	53.45819736338797	65.7317077062477	0.0	155.0	155	1.4029861474818452	1		30324.036979969173	30331.0	18435.0	42263.0	1.96803E7	4034.6762187303702	-0.9810744307558593	-779.2222245057013	0.004733718862094045	0.005490800636875446	1.5149224298337152	1.3168212732606759	-0.813256893478822	1.1504389096650198	6.183817140035111	9.834359090195917	0.8034787194081203	0.9545121056493031
ID136226	136226	4	1.0	52.951537002107855	64.88224164785012	0.0	289.0	289	1.4126583227723328	1		30403.749240121568	30333.0	16853.0	49288.0	2.0005667E7	4630.577951380605	-0.9810882646003057	-681.2376405141171	-0.0037903561807433343	-0.009491423063926046	1.562524477576096	1.3244966807978251	-0.9996105211879	1.1797118862048732	6.269373410996378	9.722763050548583	0.8334021144139896	0.9509733237202597
ID130080	130080	4	1.0	54.59868339843903	63.64789664051832	0.0	257.0	257	1.3630566882890538	1		30472.33333333333	30576.0	15006.0	40799.0	1.8740485E7	3867.6984260787694	-0.980944417908884	-811.1576769166792	0.017844113594025563	0.0026144629064507635	1.5328635715704626	1.2711050949750702	2.386575804642283	1.205929846108064	5.8368389300254595	9.66345510573154	0.7854575276662533	0.9388379204892968
ID87588	87588	4	1.0	56.57273348561684	65.22353707013723	0.0	26.0	26	1.2953302500616022	1		30343.93321299638	30415.0	16751.0	42885.0	1.6810539E7	3868.5404181161603	-0.9809798086313962	-809.0957446194399	-0.007473365042408096	-0.0011177696170361715	1.415115732633981	1.205200250524504	-1.2533971242194843	1.1741747747049682	5.271216916448056	9.127158679530227	0.795150891731064	0.9719544259421553
ID105001	105001	4	1.0	52.81546230105113	64.98231540158578	0.0	122.0	122	1.3184836512685403	1		30433.21777003482	30519.0	18275.0	40833.0	1.7468667E7	3873.3544701294504	-0.981077246905541	-814.7221187711825	0.005454787372814871	-0.0012267413821689206	1.5118589218499892	1.1738249358741124	-0.5130307624179156	1.2879764909101654	5.461341963028689	9.280451741775641	0.796839769794592	0.9655462184873945
ID85034	85034	4	1.0	55.861643440987095	64.87090649401208	0.0	12.0	12	1.2705651658573023	1		30428.60674157302	30581.0	15652.0	44215.0	1.6248876E7	4233.804966925817	-0.9810235734994193	-743.0982280545024	-0.019153518374273617	0.017077295606846992	1.3573338075491745	1.1858551814433176	-1.0300313939818704	1.1446033451548008	5.071585617538388	9.8156659695563	0.6614759885712072	0.945921985815602
ID118317	118317	4	1.0	55.987762996363884	64.5339444020997	0.0	194.0	194	1.265793073255832	1		30358.647169811316	30569.0	17703.0	39999.0	1.6090083E7	3660.733017958657	-0.9810882890875557	-860.4420479124436	-0.005230476141470907	-0.013868593803600546	1.360437435807689	1.211127522847231	3.040370436031475	1.1232817437832199	5.033560608222274	9.259893969135323	0.7376887131255725	0.9297629499561021
ID134702	134702	4	1.0	56.393891815503316	64.9094135163278	0.0	281.0	281	1.3395442954433645	1		30365.86363636364	30508.0	16469.0	41368.0	1.8037323E7	3777.469005513223	-0.9810369765999799	-831.7494442373193	0.01368423667308482	-0.052960941364502585	1.5115834945750797	1.2422222458182575	-0.9734500327025356	1.216838210443891	5.637207631115779	9.739333169556494	0.7468191570641242	0.9397781299524564
ID90159	90159	4	1.0	55.93421528715196	63.640954210038174	0.0	40.0	40	1.3625015847480977	1		30471.473856209148	30567.0	17310.0	43234.0	1.8648542E7	4185.298141259508	-0.9810159446821638	-752.4612356091235	-0.00990429756395077	0.008060689492947245	1.6086656414098024	1.1849400151331118	2.4159212044753198	1.3575924695471533	5.8320858038609416	9.561845152749349	0.8015864296009224	0.9511627906976744
ID93230	93230	4	1.0	56.2876228311503	64.73893921213612	0.0	57.0	57	1.339544295443365	1		30531.309764309757	30615.0	17875.0	47175.0	1.8135598E7	4198.332261636168	-0.9810404220668063	-752.5872595369849	-0.01324742468210987	0.004134961589569277	1.5094423715523622	1.20583743076939	-0.5869261960494585	1.2517793303109324	5.637207631115783	9.483345000177266	0.7876817704556218	0.9472843450479236
ID114225	114225	4	1.0	54.32687473622519	63.79807746471336	0.0	172.0	172	1.2806468211468576	1		30679.9650092081	30807.0	16588.0	40637.0	1.6659221E7	3941.784788855375	-0.9810071759853272	-804.0343191963185	0.03913164876575538	0.021158838916444975	1.4280988714169776	1.2149101581211765	2.742696019650436	1.1754769370152367	5.152388762335175	8.810378552277182	0.8341215669219686	0.9559082892416223
ID98352	98352	4	1.0	55.626140362268096	63.69335641492186	0.0	85.0	85	1.23554997951529	1		30366.907297830367	30697.0	15157.0	38590.0	1.5396022E7	3998.093885426624	-0.9811834344485549	-792.1135101935083	-0.011630019436987542	0.00573957153085673	1.3497026151837155	1.141979580998174	-0.3578661189093738	1.1818973277998335	4.795904299996486	9.363603133006572	0.6873760179446629	0.953686200378071
ID120885	120885	4	1.0	56.07868979017685	66.3220940377701	0.0	208.0	208	1.210811740091113	1		30172.225872689934	30481.0	17708.0	37902.0	1.4693874E7	3751.736509091516	-0.9811422291757836	-836.8480940824633	-0.004496197051918942	0.0043269851189564916	1.2697520460920235	1.1681842256407295	0.906457716266567	1.0869450367689957	4.605779253415866	8.23579120924173	0.8533011426341273	0.9680319680319684
ID109625	109625	4	1.0	53.14717710389323	65.75051416263496	0.0	147.0	147	1.316761268232436	1		30420.287215411612	30348.0	17284.0	39852.0	1.7369984E7	3439.007617693737	-0.9809901333775722	-912.9473610210109	5.845956651232576E-4	0.005775268088192219	1.470630872990037	1.1912057373965588	-1.0551613961468667	1.234573362788007	5.447082584535155	10.412243661923632	0.6313717971354023	0.9264349232012934
ID90687	90687	4	1.0	56.604222965500334	64.35279475148572	0.0	43.0	43	1.3513516298403574	1		30511.704809286915	30603.0	16209.0	42008.0	1.8398558E7	3960.4872551366407	-0.9811530664924862	-802.1284437404247	-0.002806614081342874	-0.0018327082140993211	1.530835011776779	1.226858412026599	-0.7783952659453142	1.2477682809771447	5.737023280570615	9.865423938283525	0.7407385910727678	0.9466666666666671
ID105537	105537	4	1.0	52.78619078159752	64.76906645332193	0.0	125.0	125	1.3785088366949103	1		30427.627575277344	30467.0	17585.0	43170.0	1.9199833E7	3942.241529706165	-0.9809715091829001	-795.8054482190471	0.015243732249056315	-0.004082175591266101	1.5820442443332214	1.2394110189715937	2.520173548900794	1.2764484259998987	5.969926462631884	9.771514119958134	0.7856970412781943	0.9529590288315632
ID102980	102980	4	1.0	52.98788202292906	66.32618791219038	0.0	111.0	111	1.3333177722966045	1		30293.470389170914	30410.0	16417.0	39931.0	1.7903441E7	3892.9919371129963	-0.9809405847186411	-800.992869771947	0.009674705843200201	0.0037818771419497947	1.4725394095489757	1.2491866096657964	2.084056265692284	1.178798586340062	5.584923243306126	10.311750501314508	0.6600278785098078	0.9392486011191049
ID95821	95821	4	1.0	56.45394578644653	64.18094713917816	0.0	71.0	71	1.3647206441740565	1		30603.160453808767	30500.0	13107.0	45515.0	1.888215E7	4492.277688765355	-0.9809720253039841	-702.4149367632787	0.005165058419989228	0.010610305552759308	1.5855784593756315	1.1933639077607219	-0.5638101065149387	1.3286629912839223	5.8510983085189965	10.191895946634316	0.7078435790217731	0.9269578313253015
ID91727	91727	4	1.0	56.414600368735	65.01021357123065	0.0	49.0	49	1.2723500861929977	1		30383.203738317756	30499.0	16109.0	43037.0	1.6255014E7	3987.2705299035943	-0.9811039635648164	-791.283611868907	-0.011378394607803531	0.017982426126419572	1.4249222844870146	1.186706420625051	-1.3618524141046113	1.2007369807070671	5.085844996031942	9.026945902230306	0.7843164146651587	0.9613656783468105
ID136780	136780	4	1.0	52.6429961181893	64.57366700118403	0.0	292.0	292	1.3530299806794825	1		30322.74380165289	30326.0	18073.0	43838.0	1.834526E7	3850.8761016785375	-0.9810581476089582	-815.66391092539	0.005065605395233705	-0.014762433932058434	1.5602479827312121	1.1964535394056175	2.429132589428173	1.3040606520386266	5.751282659064157	9.479382189811986	0.8042934084114018	0.9475332811276429
ID122958	122958	4	1.0	56.13263935263848	66.12398632684058	0.0	219.0	219	1.2007737493663655	1		30224.7819706499	30582.0	17004.0	38451.0	1.4417221E7	3939.853532801232	-0.9812395504148262	-802.4997365231856	-0.007693855839096661	0.0014101168423718742	1.2702851996942324	1.1665388860330372	0.42755834088298306	1.088935152443994	4.529729234783607	8.416390553005332	0.8035822705978167	0.9398422090729784
ID116816	116816	4	1.0	54.914296189636836	63.976203261097616	0.0	186.0	186	1.3423649856492401	1		30473.124161073792	30588.0	18211.0	41122.0	1.8161982E7	3858.1252208620976	-0.9810761832489321	-818.9637079709429	-0.01607106203139454	0.0021848255053740087	1.5229743995014433	1.2239402173551805	2.344784312901273	1.2443209054707325	5.66097326193837	9.28762320875022	0.8246920184865536	0.9482484076433123
ID125008	125008	4	1.0	55.5823787600619	65.19226530312686	0.0	230.0	230	1.245307682725572	1		30349.23828125	30583.0	16401.0	39920.0	1.553881E7	3746.48585269994	-0.9811193120862793	-841.8945628946865	0.005797813945495518	0.0017958159651647217	1.3294529597757017	1.1888778370581248	-0.39301985119608046	1.118241856594307	4.871954318628716	9.107364105118767	0.738121188250156	0.9360730593607299
ID91219	91219	4	1.0	56.37444190586901	64.86971544654024	0.0	46.0	46	1.2300272551631668	1		30362.343999999975	30670.0	15506.0	39608.0	1.5181172E7	4185.545742192285	-0.9811364052381493	-754.6023130036522	0.012514600086321732	-0.008549526953230096	1.291169833908329	1.2159753386112577	0.522471098478295	1.0618388325070387	4.753126164515838	8.651023370136423	0.7980943488899385	0.959692898272553
ID132190	132190	4	1.0	56.00445318549815	65.20522317139363	0.0	268.0	268	1.250762938406528	1		30236.411650485443	30531.0	18542.0	39938.0	1.5571752E7	3821.4821703200623	-0.9811224744512584	-822.4444321237592	0.01082505199392881	0.007315693878086072	1.3460531097136519	1.2107096386901741	3.1123694313722154	1.1117885467318995	4.914732454109359	8.508230000166666	0.8531616035885109	0.9547553093259467
ID118876	118876	4	1.0	56.22745133230843	64.60500791411492	0.0	197.0	197	1.3304779016127077	1		30547.547169811292	30597.0	17232.0	39594.0	1.780922E7	3820.875839316454	-0.9809842455498518	-824.8821131305388	0.015593503922478973	0.0048557657818699505	1.4426009382399179	1.2542807547876884	2.576943567835205	1.150141969996268	5.561157612483531	9.394093657664374	0.7918907981832481	0.9473684210526321
ID99426	99426	4	1.0	56.10243218010393	65.97820667635362	0.0	91.0	91	1.3121571937574932	1		30459.37455830387	30243.0	21590.0	47391.0	1.7240006E7	3724.1353241464135	-0.9810954850441537	-848.9287891111535	0.009072101882131627	0.009877950137990773	1.3986983556081587	1.2161191275201912	-0.3670778191848512	1.15013268351454	5.409057575219028	10.846205698839292	0.5777976817499809	0.8869836321122357
ID133735	133735	4	1.0	56.15906485049881	64.9276062973155	0.0	276.0	276	1.208935965548684	1		30263.776859504156	30644.0	15635.0	38678.0	1.4647668E7	3998.092088436778	-0.9811902586390336	-789.71562830084	-0.0037833479830386694	0.009073120785610964	1.289245431753262	1.158672083512549	0.6682564393373497	1.1126922363097556	4.591519874922296	8.372254614783014	0.8231547290039724	0.9640718562874252
ID135268	135268	4	1.0	56.210118841366786	64.63824846871785	0.0	284.0	284	1.3569380597347223	1		30423.53782894738	30476.0	17718.0	41790.0	1.8497511E7	3833.6384086556072	-0.981005562040555	-819.735201944592	-0.013137622080430749	0.0014302902751252655	1.5007071426659384	1.2525020700820417	-0.9397580923774138	1.1981673950987073	5.784554542215775	10.191321950744431	0.6998721975040126	0.9233687405159339
ID111718	111718	4	1.0	56.05375309773935	68.40133752489106	0.0	158.0	158	1.7351669736379929	1		30044.149899396372	30274.0	13553.0	41763.0	2.9863885E7	3778.0446522541247	-0.9811340508995041	-827.1276124705423	0.10299071643114725	0.12141306273003412	2.402733310488584	1.2768807602078789	1.3835480757451342	1.8817209761210703	9.458721067386534	19.881053733312704	0.30072081130227224	0.7215373459028284
ID130665	130665	4	1.0	55.207093134792856	63.780339399236226	0.0	260.0	260	1.2883030901706807	1		30538.673992673987	30678.0	15272.0	38807.0	1.6674116E7	3989.915832726272	-0.9810095702355806	-790.7785638612924	-0.013210164324230516	0.0010396106582454983	1.4214782742770746	1.2040557614338614	-1.0623330368273134	1.1805751193651477	5.214179402473875	9.139590914476432	0.7844085507054379	0.9249578414839801
ID83051	83051	4	1.0	53.97277675109161	65.50159303556357	0.0	1.0	1	1.3975837933882544	1		30210.63565891473	30062.0	24232.0	47860.0	1.948586E7	3475.4213430114323	-0.9810273046818384	-898.9477667431365	0.0032608165363840974	0.011049369691301046	1.437899362434158	1.3530263987850542	0.25743276536194093	1.0627282392459714	6.1362858783899386	10.333428206053489	0.722148636381725	0.9450951683748168
ID99949	99949	4	1.0	55.49545917914587	66.34463114308986	0.0	94.0	94	1.380702169564362	1		30431.19077901428	30324.0	21999.0	43759.0	1.9141219E7	3575.26807135028	-0.9811141718795695	-884.3493237307963	0.009958576586417005	0.006098438362030128	1.4344260699038813	1.3451465457534006	-0.5151654343297352	1.0663715967842569	5.988938967289961	10.454844664106346	0.6885327181672918	0.9257898603967665
ID93804	93804	4	1.0	56.46123625534372	64.92994941397299	0.0	60.0	60	1.2835969444322344	1		30432.766972477082	30605.0	17517.0	39731.0	1.6585858E7	3739.013591659311	-0.9809435184928726	-837.9453139256223	0.004721096517988964	0.0019519825313904632	1.3747370583225418	1.2121376008490374	-0.8665853530677873	1.1341427387118526	5.17615439315774	8.846603102541508	0.8311205089545879	0.9586267605633806
ID96364	96364	4	1.0	54.70939428579119	63.913166386407276	0.0	74.0	74	1.3429284127404297	1		30490.17587939701	30553.0	17755.0	41215.0	1.8202635E7	3956.5682808838774	-0.9809768908037092	-794.7829393200304	-0.008932942505616059	-0.005003721206754143	1.5125540421278896	1.2216412161209842	-0.5935079722445713	1.2381327857704623	5.665726388102889	9.209599457616804	0.8394290155421755	0.9620661824051655
ID106096	106096	4	1.0	52.74715907435349	66.31944893965064	0.0	128.0	128	1.3823448853976605	1		30269.841521394606	30305.0	19507.0	46778.0	1.910027E7	4085.695220153791	-0.9810548193707739	-767.3061896973264	-0.007070826553210393	-0.028662789849186153	1.5725419777907546	1.2511872492379643	2.127618930272528	1.2568398365220803	6.003198345783516	9.521628596360635	0.8320895775482808	0.9460674157303369
ID103541	103541	4	1.0	52.87175936219867	65.93676096266158	0.0	114.0	114	1.354706252204831	1		30337.149917627677	30416.0	16141.0	41163.0	1.841465E7	3938.8296307819546	-0.9810362233369807	-796.8889200657944	-0.02255210618043451	0.015986195337296182	1.5162241545924153	1.226703736982603	1.810256723770839	1.2360149471150736	5.765542037557721	9.7700958050298	0.75901850152307	0.951372549019608
ID108151	108151	4	1.0	52.8451596440546	65.8253604629209	0.0	139.0	139	1.3287710658854763	1		30301.621575342477	30462.0	19076.0	41227.0	1.7696147E7	3845.5735877070733	-0.98100917440567	-814.0741474728424	0.002862993866073315	-0.04848488196990547	1.487802176243374	1.2581832269155535	2.2902079430983013	1.1825004056767894	5.546898233989995	9.063406622199357	0.8485494041225388	0.9684647302904563
ID100470	100470	4	1.0	54.270107085638124	66.43250316582613	0.0	97.0	97	1.3790574969501477	1		30313.012718600967	30363.0	18972.0	44860.0	1.9066885E7	3931.7573856947683	-0.9810888782576189	-799.9511152149472	0.013020670563482217	0.016620475938451645	1.5222637454770644	1.2636261038965102	-0.6931734325319232	1.2046789321485372	5.974679588796422	10.023320456401143	0.7473107902058562	0.9444027047332829
ID121462	121462	4	1.0	56.382760043087096	66.51603413387498	0.0	211.0	211	1.2994118769904217	1		30294.457809694803	30458.0	18332.0	41256.0	1.6874013E7	3778.5925152295044	-0.9811155808019899	-833.0664800176518	0.006349354772354728	-0.005608056048629654	1.4206739989886086	1.2099124657245737	2.2519078328931035	1.1741956870721364	5.304488799599694	9.006459542838671	0.8217603747256709	0.9449618966977147
ID96891	96891	4	1.0	54.91374646420791	64.26486214173927	0.0	77.0	77	1.3574954382999143	1		30451.52052545156	30517.0	15837.0	48747.0	1.8544976E7	4384.493308883832	-0.9809477122451613	-715.1848292053159	0.011914701166062892	0.018899617157635593	1.515589233915718	1.2711034487834896	2.07649164204613	1.192341375020431	5.789307668380288	9.31959247816566	0.8376115360952481	0.9613259668508289
ID100993	100993	4	1.0	53.5722304827278	66.22172469732698	0.0	100.0	100	1.3625015847480983	1		30312.92019543975	30383.0	19299.0	42278.0	1.8612133E7	4064.2595414230436	-0.9810144112906822	-770.7750653654548	-0.0030832419157810656	0.004126082134075507	1.4766940965469382	1.2731159842245368	-0.5244638722776513	1.1599053934166117	5.832085803860947	9.388677242216236	0.8314285817617566	0.9623529411764712
ID123521	123521	4	1.0	55.96551047147502	66.51239967669136	0.0	222.0	222	1.2101868049578237	1		30270.000000000004	30515.0	18578.0	39066.0	1.468095E7	3741.5010318152235	-0.9812578428590539	-847.1496063874185	-0.0018211860024357443	0.025808559060560423	1.2721929419195965	1.1830320697268661	1.427185688769371	1.0753664033920192	4.6010261272513535	8.589087625130839	0.7837372643733505	0.9471624266144822
ID125570	125570	4	1.0	54.06499708097566	63.744457554241315	0.0	233.0	233	1.3355853211666238	1		30527.76440677963	30645.0	18077.0	41943.0	1.8011381E7	3980.131901443788	-0.9809941127671254	-791.7822930041013	-0.01625297255676384	-0.006950481532597347	1.478583340613517	1.2066871050413153	-0.6128220870571672	1.2253245555009824	5.603935747964179	9.791740627322728	0.7344854709738491	0.9462279293739967
ID86671	86671	4	1.0	56.340670676707106	64.70827685421025	0.0	21.0	21	1.1995130941638221	1		30255.116033755283	30528.0	14466.0	40194.0	1.4340925E7	4097.820043010788	-0.9812260146813494	-771.7711078096955	0.01187221318362837	-0.0036714025985645116	1.2752043155084407	1.1689009753345294	0.19031116428475614	1.0909429818411163	4.520222982454562	8.830325628609268	0.7284777391348966	0.9538615847542625
ID117390	117390	4	1.0	55.46863937389862	64.10720149104608	0.0	189.0	189	1.331046360472916	1		30478.474315068477	30678.0	18074.0	40979.0	1.7799429E7	3867.4023489951537	-0.9810896198339892	-817.7344293356198	0.022056250805394872	0.022789247488371883	1.5067048242638739	1.2299896127004621	2.374133394842374	1.2249736166111833	5.565910738648038	9.786319070941786	0.7303101870697546	0.9497161394971609
ID104082	104082	4	1.0	52.69945510217906	65.73120630047946	0.0	117.0	117	1.3785088366949123	1		30329.840764331235	30398.0	16505.0	44001.0	1.904714E7	4079.938105058793	-0.981003783596622	-767.8035667207873	-0.006308345301600223	0.0035040916809702108	1.5620095143126003	1.2483812003722947	-0.9774410367105112	1.2512280013883377	5.969926462631901	9.449389041546048	0.8401781561534528	0.9472096530920061
ID127637	127637	4	1.0	52.87297649314809	64.18195073100992	0.0	244.0	244	1.3663825737253035	1		30392.29173419772	30446.0	17426.0	42564.0	1.8752044E7	3959.046008966889	-0.9809560727277635	-790.8533197849011	0.006725289068592257	0.011759302313229678	1.515051012068934	1.2352282881866372	-0.6848151431605207	1.2265352296077086	5.865357687012544	9.73214787642875	0.7781923682358646	0.9434250764525994
ID83609	83609	4	1.0	54.098915718023854	65.7835535130279	0.0	4.0	4	1.2238616661860904	1		30172.336032388663	30335.0	17197.0	38707.0	1.4905134E7	3336.6810501550385	-0.9811709523402905	-942.4114723406467	0.023666534449540456	0.002343358982111989	1.2727605915090876	1.176541407296896	-0.22467198216778897	1.081781383651643	4.7055949028706845	9.402515719440887	0.6688616015896918	0.8951175406871612
ID132763	132763	4	1.0	55.83089680328134	64.2093159214467	0.0	271.0	271	1.29649774038428	1		30360.870503597125	30464.0	18312.0	41824.0	1.6880644E7	3920.2641183949877	-0.9810739748793673	-802.9180674435144	0.005940387259523056	3.4383093074304623E-6	1.4028686563661965	1.20922981261185	-0.5119134026157728	1.1601340305496608	5.2807231687770955	9.107617931776876	0.8000067624649633	0.9503849443969205
ID94363	94363	4	1.0	56.61641054192293	64.66888704037277	0.0	63.0	63	1.3034807230653134	1		30493.07624113475	30614.0	15663.0	38879.0	1.7198095E7	3971.1080256709456	-0.9809499454123876	-790.8063662463131	0.0029307532019690716	-0.009525363078348314	1.4361223025252312	1.2037042975607324	2.3974265164034843	1.1930856319409064	5.337760682751278	9.512106875040448	0.741336733241749	0.938178780284043
ID135833	135833	4	1.0	54.3575473657103	64.44429403421991	0.0	287.0	287	1.3801541631250072	1		30469.238473767884	30465.0	16535.0	42560.0	1.9165151E7	3953.852873055067	-0.9810109305304008	-796.2349816568043	0.002474684433998095	0.0188701265385906	1.5516705240830848	1.2844523996262638	2.553368669081222	1.2080405039023425	5.984185841125434	9.652057679271714	0.8071887849813697	0.9416604338070306
ID108700	108700	4	1.0	53.207315620572636	64.80376009549424	0.0	142.0	142	1.3242087483274176	1		30388.336206896547	30414.0	17767.0	42684.0	1.7625235E7	3704.254636237332	-0.9810334282223887	-848.6547615868923	-4.514760844664768E-4	-0.009738770938363013	1.5282807011357082	1.171368917427932	-0.36547404722787474	1.3046963073695654	5.508873224673853	9.159290965458014	0.8251804514355705	0.9476696647587903
ID126111	126111	4	1.0	52.295494911943585	63.70390353443223	0.0	236.0	236	1.3574954382999143	1		30477.924217462976	30652.0	14516.0	38445.0	1.85001E7	4395.567071725365	-0.9810418008522771	-717.613996417319	-0.0016798893003111598	-0.008296266377579327	1.4677927504589865	1.310817322979382	2.232319996588682	1.1197538548871264	5.789307668380289	10.151663745587294	0.7059306625267844	0.9269406392694068
ID97438	97438	4	1.0	54.96472027484662	64.35276829988268	0.0	80.0	80	1.3741116681181342	1		30377.516746411464	30417.0	17156.0	47526.0	1.9046703E7	4353.078872321156	-0.9810373313161834	-722.0575364280515	-0.005517371031094706	0.02207793664971549	1.515421496869718	1.2741313467012163	2.086820175367424	1.1893761979824238	5.931901453315758	9.382128641533788	0.8468393393698734	0.9607390300230947
ID106654	106654	4	1.0	52.95189537549663	66.44278591701956	0.0	131.0	131	1.3304779016127095	1		30285.284734133827	30375.0	18599.0	41945.0	1.7656321E7	3916.6660555824924	-0.9810087267145292	-798.8475361614202	-0.004362927993269275	-0.0028715902799636276	1.4795942363400816	1.2129497009910488	2.0736269839501404	1.2198314861128776	5.561157612483546	9.340142758819892	0.8010655209311462	0.9512195121951221
ID110755	110755	4	1.0	52.8289566255119	65.17292849946519	0.0	153.0	153	1.4019073421339443	1		30315.04160246536	30315.0	18875.0	47652.0	1.9674462E7	4052.7847067713064	-0.9810652954694671	-775.1290458753292	0.014397601249068876	-3.08053809556763E-4	1.5591534441366048	1.3058964671411684	-0.908845616503573	1.1939334268587611	6.174310887706074	9.61309402529909	0.8395991242755277	0.9586715867158667
ID89255	89255	4	1.0	55.685943476171545	64.31749322605219	0.0	35.0	35	1.2953302500616026	1		30294.249999999993	30434.0	18394.0	40602.0	1.6843603E7	3589.790192431261	-0.9810004947686031	-871.4612261709667	0.01475978867079906	-0.02153984829361132	1.4074317408098544	1.2220240878316464	2.729756029449959	1.15172176622737	5.27121691644806	9.55565859489745	0.7254366661566211	0.9264828738512947
ID131241	131241	4	1.0	55.938660294975605	64.51227595481639	0.0	263.0	263	1.342364985649239	1		30402.04545454548	30534.0	16420.0	40276.0	1.8058815E7	3845.419710737005	-0.9810599004564563	-819.0347327570129	-0.013547771793052643	-0.007182445082192198	1.4728888265366482	1.236798301566788	2.1350356499566883	1.190888461498353	5.66097326193836	9.84400681982082	0.7341032653112618	0.9348508634222922
ID84140	84140	4	1.0	53.874063394704045	65.72618198654784	0.0	7.0	7	1.2213867158955076	1		30536.17886178862	30194.0	19286.0	46983.0	1.50238E7	4083.1906492754256	-0.9809135433845554	-768.688616500428	-0.005264699921040484	0.0406800371858495	1.4481097243381822	1.0719926620065863	-0.7142075447959458	1.3508578702652398	4.686582398212612	9.40805924397311	0.6653743179175257	0.8890892696122626
ID87212	87212	4	1.0	56.40708601737255	64.81769810243921	0.0	24.0	24	1.2213867158955078	1		30093.189409368617	30364.0	16414.0	38954.0	1.4775756E7	4029.2294304030875	-0.9813316273735961	-785.2095117188085	0.0011300597481075697	-0.00155466253638722	1.2879770048247834	1.1811542035891829	0.6493422686656936	1.090439335449171	4.686582398212614	8.306358887869543	0.853580997338247	0.9657198824681688
ID124076	124076	4	1.0	56.2575731099692	66.46495822345416	0.0	225.0	225	1.362501584748099	1		30424.730392156856	30550.0	18492.0	42600.0	1.8619935E7	3896.7105798230127	-0.9811232442417334	-811.6238335342036	-0.001731866033902998	0.002047087917209498	1.6079853851195585	1.1689716828321746	2.4916159969320524	1.3755554636051963	5.832085803860952	9.940120648058706	0.7417378780658794	0.9445727482678986
ID115887	115887	4	1.0	54.05997429476078	63.538908645584854	0.0	181.0	181	1.3247798972641884	1		30542.52677029358	30649.0	19286.0	42024.0	1.7684123E7	3834.8939863303726	-0.9810339321834739	-823.9262247550715	0.006343744150919353	-0.02265905055653809	1.4274721135314983	1.273345288613837	2.372222645722232	1.1210408726492747	5.513626350838379	9.136818540889681	0.8299600644581863	0.9610604805302406
ID112814	112814	4	1.0	56.17753977648702	66.14753071820618	0.0	164.0	164	1.356380452125506	1		30493.533112582754	30489.0	16503.0	43679.0	1.8418094E7	3954.2825029744167	-0.9811730143618342	-803.7756640400498	0.005929441485871609	0.0027216622923114464	1.5225422436895857	1.2026478388272361	-0.5968149137667598	1.2659917513129155	5.779801416051272	9.827706460852335	0.7520010181046232	0.9353846153846151
ID101553	101553	4	1.0	53.0628896759313	65.72316506448205	0.0	103.0	103	1.3856244745513615	1		30340.8233438486	30418.0	19506.0	43190.0	1.9236082E7	4241.847079012761	-0.981037260693239	-740.0938198416862	-0.009424777212901678	0.01671228096068823	1.5213994721163608	1.2947961427265213	-1.0150738699148532	1.1750108159209285	6.03171710277061	9.83299298916313	0.7839337627829033	0.9491398653702321
ID129721	129721	4	1.0	54.04544291156744	63.731318782695936	0.0	255.0	255	1.3412374214135971	1		30514.452861952854	30583.0	15894.0	40684.0	1.8125585E7	4006.9908697154974	-0.9810117036299907	-786.8744014624293	-0.009571824053726738	-0.010706105503818612	1.5062548409492096	1.2407859611818928	2.555479260094039	1.2139521948769054	5.651467009609335	10.11679519500219	0.6938812375311417	0.9281811085089773
ID134330	134330	4	1.0	55.97219059153317	65.26143871741785	0.0	279.0	279	1.2776898861896508	1		30314.65555555556	30529.0	17331.0	42494.0	1.6369914E7	4072.35314312564	-0.9811344268772815	-774.2758497191862	-0.0028437564504559367	0.008869808561509731	1.3702990125329584	1.2165890998412354	-0.1676012398293692	1.126344969482122	5.128623131512572	8.798564172877143	0.8325053611848382	0.9574090505767523
ID84664	84664	4	1.0	54.88422446525514	64.15674818178441	0.0	10.0	10	1.0828432308253504	1		30905.735218509006	30094.0	24950.0	46848.0	1.2022331E7	4063.48743550081	-0.9807045934906624	-773.1333916177003	-0.009228141251530788	0.017448000176297114	1.3434843528962117	0.9005555658854515	2.8298131919865614	1.4918394864122129	3.6836727774997806	11.974638100286672	0.32282422325676813	0.8006198347107445
ID117947	117947	4	1.0	55.5432903470341	65.42577845491427	0.0	192.0	192	1.201403580906847	1		30147.947478991588	30542.0	19667.0	38567.0	1.4350423E7	3478.126441721773	-0.981329444274213	-911.1711588125936	0.008094622551604648	-0.011436469074135832	1.2428372111749122	1.1850562942147234	-1.2441516168789308	1.048757951197987	4.534482360948097	8.596342211176479	0.7710990870497061	0.9445544554455441
ID104637	104637	4	1.0	52.81302820021531	65.08586447262758	0.0	120.0	120	1.389985223253572	1		30402.175000000014	30452.0	18307.0	43299.0	1.9457392E7	3769.3808951065625	-0.9810671638879731	-835.8872288030648	0.0138538410820916	0.008761688995735002	1.5659498960670708	1.253666726586185	-0.929938718889178	1.2490958425061285	6.069742112086712	9.469249690801396	0.8506462005402827	0.9681576952236538
ID89792	89792	4	1.0	56.11557849578338	64.23372813890583	0.0	38.0	38	1.1830023329693469	1		30345.69696969695	30588.0	13732.0	40456.0	1.4019712E7	4160.43290849216	-0.9812103000037313	-761.7822372034008	8.351034791171946E-4	-0.0012433777392735204	1.2687250884179484	1.1179326028095729	0.32151062571461475	1.1348851310261512	4.3966417021771536	8.678335019518682	0.7335979609725969	0.9371833839918947
ID97987	97987	4	1.0	55.44659828705566	63.63408640342539	0.0	83.0	83	1.3270620348684115	1		30543.81099656358	30475.0	17775.0	40490.0	1.7776498E7	3570.3968584311037	-0.9810275913010218	-884.6988813369642	0.004494455696733148	-3.939374018767431E-4	1.4352531703873708	1.244640203814399	-0.8015917930422713	1.153147042807076	5.532638855496438	9.720202118368189	0.7358538988837222	0.9334402566158782
ID107202	107202	4	1.0	52.74422430947699	66.0250977418249	0.0	134.0	134	1.3547062522048312	1		30271.90759075909	30324.0	16976.0	43458.0	1.8344776E7	4008.041520220326	-0.9809963002957284	-779.7704678878977	0.0026018603119025876	0.0072442673244187995	1.5155031491685225	1.237231651525915	-0.9987270974054764	1.2249146288000368	5.765542037557723	9.249216471503699	0.8469155739100109	0.9619349722442506
ID109253	109253	4	1.0	53.248189944422464	65.8169503024382	0.0	145.0	145	1.3098490878478197	1		30378.492907801392	30541.0	17094.0	39430.0	1.713347E7	3664.9700453540077	-0.9809626749282788	-854.2251387971992	-7.268032178923006E-4	-0.008277883443275411	1.4506095464756676	1.2063124607988058	-1.4767211328964795	1.2025155949355701	5.390045070560974	10.147689743994802	0.6577606664890481	0.9204545454545456
ID126661	126661	4	1.0	53.37378327625474	63.42853718175868	0.0	239.0	239	1.3029002372992466	1		30566.393939393987	30713.0	17511.0	39752.0	1.7147747E7	4013.0538042251633	-0.9809745335541044	-785.4555976814411	-0.010518701310569496	0.009604335900150456	1.4752312318601255	1.201008188149953	2.234000772261101	1.2283273722992587	5.333007556586779	9.396768203364333	0.758970743471734	0.9389121338912135
ID102084	102084	4	1.0	53.0059867090624	65.5855925666114	0.0	106.0	106	1.3757622532995073	1		30319.45527156551	30417.0	18692.0	42758.0	1.8979979E7	3854.4931655920955	-0.9809651291153736	-810.7514691614866	0.021073547961284373	0.017813083886323612	1.5131246378605392	1.2924559298237446	-0.9023065993333497	1.170735963172754	5.946160831809316	9.584753911124693	0.8133633179843697	0.957153787299158
ID122564	122564	4	1.0	56.36660940490973	66.00065058507998	0.0	217.0	217	1.2300272551631686	1		30349.198000000015	30656.0	16364.0	39596.0	1.5174599E7	4007.3444071093236	-0.9810966360147273	-786.1279463991963	0.02495375111579918	0.007541531654547895	1.277135502614679	1.2336628155212268	2.953664281872022	1.0352387107291425	4.753126164515852	8.445812732719624	0.8373486236596385	0.954198473282443
ID133323	133323	4	1.0	55.89206307354103	64.31179923507003	0.0	274.0	274	1.275912435916351	1		30291.306691449845	30493.0	17784.0	41273.0	1.6296723E7	3919.874256523673	-0.9811198153909113	-803.1407811363151	0.013944476052556784	-0.004670885197523659	1.36406805561339	1.2167135677198442	-0.18274404209594264	1.1211086091278593	5.114363753019043	8.941800022425008	0.8038066070415903	0.9513704686118478
ID113870	113870	4	1.0	54.988807538271075	64.25082204185254	0.0	170.0	170	1.189379750246051	1		30465.391025641027	30738.0	16990.0	39534.0	1.4257803E7	3622.09402725478	-0.9813068569921558	-883.078959589575	-0.0018257582115578054	-0.015467048872016121	1.2736691287973148	1.1382100423891455	-0.16162870810504598	1.1190106231393246	4.444172963822309	8.838157449430451	0.7149527628157466	0.9473150962512672
ID95444	95444	4	1.0	56.31222153566809	64.59588190583264	0.0	69.0	69	1.2999939204135562	1		30396.26381461675	30554.0	15835.0	41321.0	1.7052304E7	3728.2567965460557	-0.980957484091126	-839.9825043823531	-0.02426845266494271	-0.01624669865873728	1.463825728164194	1.176255302763795	1.6456705606910103	1.2444795995603228	5.309241925764186	10.726360141828893	0.5798793324849557	0.925434962717481
ID87767	87767	4	1.0	56.442092827468855	65.12492670845361	0.0	27.0	27	1.2108117400911087	1		30247.663223140502	30502.0	16298.0	39275.0	1.4639869E7	3886.9032109954464	-0.9810664558539005	-806.4632998982663	0.007911370078905572	-0.0014261499739082438	1.291329428323733	1.182274722593345	1.1116400423136006	1.0922414254879562	4.605779253415834	8.529466660022948	0.7955532078860647	0.952802359882005
ID128215	128215	4	1.0	52.730963906355115	65.15288032165769	0.0	247.0	247	1.3597226677520853	1		30268.33605220229	30372.0	16689.0	41861.0	1.855449E7	3798.3798719441256	-0.9810102079110713	-823.3290959915689	0.00518663534965448	0.005784170170424304	1.5573849137909697	1.1892198811784063	-0.771926396802378	1.3095853327374127	5.808320173038335	9.885200592434904	0.7469464009254703	0.9194883370955598
ID116438	116438	4	1.0	54.47046130892197	63.45438726956483	0.0	184.0	184	1.3757622532995082	1		30594.33974358976	30541.0	16901.0	44999.0	1.9090868E7	4079.8178121548735	-0.9809912696095641	-774.0024626890604	0.010733458918466993	-0.008892329701974845	1.5208894207870658	1.2723085415144746	2.3979495967222473	1.1953778279101204	5.9461608318093235	9.802613145580839	0.7776117033368208	0.9427279577995488
ID124633	124633	4	1.0	55.332316841852595	66.54998925818145	0.0	228.0	228	1.3790574969501463	1		30343.5585443038	30271.0	20655.0	45101.0	1.9177129E7	3486.1913460340957	-0.9810944693037529	-903.3732805601431	-0.018032934957787027	-0.002431864709826942	1.4801439165240735	1.3132934151115474	1.9937294873610054	1.127047390547035	5.974679588796412	10.282360831875646	0.7101315424215244	0.9551671732522796
ID98524	98524	4	1.0	55.62549923836759	64.74830338621459	0.0	86.0	86	1.1393532057993034	1		30315.644186046524	30438.0	21042.0	38833.0	1.3035727E7	3062.1488343684287	-0.9812129059407207	-1034.1276336686726	0.030529636940281768	-0.027982540888899017	1.1562381704508127	1.1204667221348081	1.412457206727956	1.0319254892709797	4.0781822491545805	9.590515200536606	0.5571762781301335	0.8746177370030588
ID105183	105183	4	1.0	52.86965783707921	65.33796931342738	0.0	123.0	123	1.3338850208958861	1		30442.105802047783	30567.0	18246.0	40547.0	1.7839074E7	3699.5412733514995	-0.9810189353833708	-850.5769947522825	-0.005449466825291332	-0.0023721603674736356	1.4766252282240229	1.2169286681293283	-0.8892230554141123	1.2134032724316552	5.589676369470625	9.533695669382109	0.7728121814089611	0.9483870967741928
ID111326	111326	4	1.0	54.23817519818459	66.25949635720825	0.0	156.0	156	1.3179097736999996	1		30291.25520833331	30337.0	17117.0	41166.0	1.7447763E7	3788.2733741592724	-0.9810276011046226	-826.9227368354932	0.003411875399171985	-0.018642164850879512	1.4259589588663104	1.2533051002151467	-0.6339839812258792	1.137758841499588	5.456588836864193	9.404059353472459	0.7753546061055572	0.942528735632183
ID130272	130272	4	1.0	54.68653759797801	63.67665105881718	0.0	258.0	258	1.3230657107830974	1		30482.600694444434	30629.0	16855.0	39466.0	1.7557978E7	3783.4091040982357	-0.9810609304621167	-834.7108339795511	-0.012338058830634342	-0.011799297450166583	1.4343005448114652	1.2363180018509745	-1.0116969490206524	1.1601388499270233	5.499366972344838	9.284092514360093	0.8017586352795931	0.9514802631578951
ID90338	90338	4	1.0	56.01128850695369	64.1338897129429	0.0	41.0	41	1.1976196232214695	1		30328.920000000013	30592.0	14869.0	40102.0	1.4406237E7	4202.23727807769	-0.9811823374914229	-752.6454085965057	0.009768799601545532	0.006427147676282181	1.2791952189144251	1.1562944670102089	0.782590326731439	1.106288454550852	4.505963603961017	8.35477752613015	0.8111996671909375	0.9479999999999994
ID85221	85221	4	1.0	55.9492896406745	65.59621058083553	0.0	13.0	13	1.3242087483274187	1		30418.212068965488	30532.0	16107.0	46381.0	1.7642563E7	4258.432546474882	-0.9809705150459905	-736.4492541553217	-0.011871593073638376	-0.007121152755449731	1.5149839775357994	1.1906779011716546	-0.9602878647312687	1.2723709544327817	5.508873224673861	9.241879379090085	0.81049819148891	0.9499999999999997
ID102628	102628	4	1.0	52.8753647968354	65.83925229924401	0.0	109.0	109	1.3552645486440285	1		30356.55683690279	30376.0	15822.0	42471.0	1.842643E7	4028.548092753223	-0.980974018275523	-777.0418028493248	-0.018911013489016824	-0.0020620477772351855	1.5289937794255841	1.2037755737757112	-1.2399156303977439	1.2701651476693512	5.770295163722235	9.951938349127149	0.7321373095655777	0.9440124416796261
ID131815	131815	4	1.0	56.12925224620707	64.81250099509062	0.0	266.0	266	1.2782818203822546	1		30348.85767097966	30614.0	16687.0	39318.0	1.6418732E7	3969.4349131463196	-0.9809704339602846	-788.2621852577325	0.04807307781264505	-0.01078332654221828	1.4343203933698574	1.1935731769670073	-0.2797388281155689	1.2017029379083515	5.133376257677099	9.306592879662775	0.7447860433287534	0.9152542372881353
ID114409	114409	4	1.0	53.72193821845881	63.88415726937199	0.0	173.0	173	1.379605939006804	1		30660.465599999996	30655.0	17079.0	42808.0	1.9162791E7	3988.3111652851835	-0.9811232463460658	-799.127294831009	0.02059368490249103	-0.012113141587875801	1.5837470142379935	1.237701554501481	2.4173743323557333	1.2795871577263165	5.9794327149609225	9.634566145121179	0.8094788795857852	0.9501510574018129
ID93419	93419	4	1.0	56.11860640161188	64.40267018511088	0.0	58.0	58	1.326491868554287	1		30514.599656357404	30625.0	18256.0	45269.0	1.7759497E7	4111.827459872183	-0.9810126561430397	-766.85487795305	0.011525876740583495	0.009171829792961685	1.4634454406904345	1.2152628288926595	-0.4663221320706408	1.2042213469360514	5.52788572933192	9.288902258492678	0.8050820332007629	0.9540607054963086
ID134894	134894	4	1.0	56.518666727458005	64.93899717071308	0.0	282.0	282	1.3888963196604684	1		30382.62794348511	30415.0	17889.0	45304.0	1.9353734E7	3968.6602829601034	-0.9811291314013995	-796.0597877055883	0.0034641099522881758	0.0030839604011825084	1.5709742848611898	1.2695353283817532	-0.8271128642237457	1.2374403844780544	6.0602358597576815	9.68697127782181	0.8115651078277225	0.9536275243081523
ID121071	121071	4	1.0	56.416952399796905	66.27960398391106	0.0	209.0	209	1.2687777344927946	1		30378.43364485981	30561.0	16409.0	39865.0	1.6252462E7	3961.106414258916	-0.9810346758693919	-793.4196497492298	0.009039915832082109	-5.831774148181367E-4	1.3353679825739244	1.239588491425848	-0.9613193903471868	1.077267167136979	5.057326239044863	8.729855737099282	0.8339052350184104	0.9525514771709941
ID109806	109806	4	1.0	53.24460086598306	65.08732320854175	0.0	148.0	148	1.353588968507783	1		30381.92205638474	30365.0	21167.0	45383.0	1.8320299E7	3371.992284344003	-0.9810104309057363	-930.9303383845156	0.004774979511558661	-0.009711946909555017	1.525917195303715	1.22675813174198	-0.8330143474502557	1.2438614881133359	5.756035785228669	10.063878066296946	0.7141716673311056	0.9344135802469131
ID118516	118516	4	1.0	56.08739241828056	64.9148194421893	0.0	195.0	195	1.2982470073013352	1		30514.45080500896	30647.0	16135.0	40221.0	1.7057578E7	3775.6944245805303	-0.9809369587384552	-831.7400705301012	-0.0015674044336036028	-0.011110499028697556	1.4205365196464208	1.2002820580188414	2.656074677764101	1.1835022527880876	5.294982547270633	9.023266515809212	0.8172347530349908	0.9712292938099387
ID91383	91383	4	1.0	56.48237569133265	64.89021924798436	0.0	47.0	47	1.304060950435721	1		30430.1669626998	30615.0	19455.0	41811.0	1.7132184E7	3608.4806988925757	-0.981028882253199	-872.1653288640898	0.017745533889498614	-0.0021857761655598267	1.4214783491969443	1.2480321116003992	-0.8402991493840916	1.1389757811392596	5.342513808915793	9.215771972400011	0.7904821666004604	0.960683760683761
ID95993	95993	4	1.0	56.04218183947315	64.46182058927567	0.0	72.0	72	1.2133082617934485	1		30393.12909836065	30579.0	14293.0	39971.0	1.4831847E7	4274.894476612741	-0.9811323146884179	-739.4162101450939	0.021310108335212418	-0.0037802625567099814	1.327123669739315	1.146039883811852	-0.07782123533463069	1.1580082757025514	4.6247917580739095	8.948963476575406	0.7256990845467917	0.9337811900191938
ID90874	90874	4	1.0	56.2097057907964	64.29519166135164	0.0	44.0	44	1.2045477987435869	1		30394.386221294364	30596.0	14438.0	40860.0	1.4558911E7	4443.09648035969	-0.9812032674656612	-714.1908034585105	-0.009089998428240148	-0.004830772127049547	1.2861034159500067	1.1437877412102326	0.7122674425318619	1.1244248994915709	4.55824799177069	8.56478083069695	0.7808638277066683	0.9504459861248763
ID103162	103162	4	1.0	52.91169691792313	65.7699744997731	0.0	112.0	112	1.3429284127404297	1		30365.328282828268	30440.0	17536.0	40578.0	1.8037005E7	3852.2187866313684	-0.9810114221792361	-814.4766847469126	-0.021450705264529878	-0.014920073952362656	1.5048309957594106	1.2417261629453757	-1.1525487098096716	1.2118863568034597	5.665726388102888	9.198289682155844	0.8414945278366035	0.9566613162118779
ID123139	123139	4	1.0	56.06381999913221	66.27190710820898	0.0	220.0	220	1.2238616661860922	1		30317.62271805275	30665.0	15557.0	39176.0	1.4946588E7	4157.051680022411	-0.981318344084485	-766.1860926284281	0.008554155226331092	7.15106631084078E-4	1.3200811130696415	1.1579670647292801	0.27741365248244565	1.1399988421762772	4.705594902870699	8.395629674442233	0.8389147937115156	0.9555984555984559
ID125187	125187	4	1.0	55.355192951222	63.88061952750117	0.0	231.0	231	1.3597226677520873	1		30518.887070376437	30580.0	16558.0	41343.0	1.864704E7	3861.993829151767	-0.9808859992288858	-811.0619898020002	-0.008532830316431012	-0.021463727051519294	1.5677556978570901	1.211806990358634	-0.9212680213695412	1.2937338291744902	5.808320173038352	9.885895907806606	0.7468413330480085	0.9250567751703258
ID114950	114950	4	1.0	53.564220479141504	64.41947954086925	0.0	176.0	176	1.3812499585839546	1		30596.939778129967	30593.0	17805.0	41514.0	1.9306669E7	3766.937164689208	-0.9810054187292764	-838.9987110537596	0.01074046998515627	0.003504429283795783	1.5891407400301556	1.1961880746280071	-0.8386099376460668	1.328504082039398	5.993692093454464	9.86874113196553	0.7733583491841426	0.950980392156863
ID127247	127247	4	1.0	53.90133758297757	64.16823460479132	0.0	242.0	242	1.3496711919304105	1		30466.297342192658	30591.0	17154.0	39611.0	1.8340711E7	3770.146944923461	-0.9810149116451331	-835.1305685920426	0.013291633363751056	-6.244726305129638E-4	1.4882675509398064	1.2615223603551649	-0.556108326249006	1.1797393353541545	5.7227639020770615	9.497040035536969	0.7973319285932916	0.9428347689898194
ID99600	99600	4	1.0	55.7686194690176	65.67535145182266	0.0	92.0	92	1.3378490267251864	1		30488.86971235196	30402.0	20165.0	44277.0	1.8018922E7	3675.3975398882617	-0.981033430428539	-858.1476516658605	-0.014389071286927442	0.004054281184017735	1.458137320031481	1.2551190861072619	-1.2969981543253248	1.1617521685164378	5.622948252622234	10.232604029453485	0.6748412382413522	0.9411296738265698
ID136976	136976	4	1.0	52.547641787406086	65.13777071823246	0.0	293.0	293	1.378508836694909	1		30274.35031847134	30379.0	17440.0	40830.0	1.9012292E7	3792.484758811994	-0.981013899894503	-824.9362309245383	-0.0015997634707933639	0.011221758474718905	1.5493078221704726	1.2405439078505403	-0.7138219590073678	1.2488939830069536	5.9699264626318715	9.635376712546906	0.8080559786028891	0.9450714823175314
ID110357	110357	4	1.0	53.157703540242004	64.39229147978646	0.0	151.0	151	1.325350800069082	1		30428.670120898056	30303.0	21542.0	41823.0	1.76182E7	3136.054994307927	-0.9810545354075714	-1004.8869073003947	0.0068046850203135195	8.347275174262631E-4	1.4138277599697526	1.2151549285638112	-0.8473947132360199	1.1634958857803854	5.518379477002888	11.690196677505444	0.5074319283562118	0.9185126582278483
ID117012	117012	4	1.0	54.99897673737546	64.12388007739848	0.0	187.0	187	1.3046409197552262	1		30473.354092526693	30678.0	18025.0	40924.0	1.7126025E7	3828.995873858343	-0.9809797437136687	-820.9354890289367	-0.010729571451659004	0.031338770505345365	1.4030208677158842	1.208197000840205	-0.6119706542390861	1.1612517385328673	5.347266935080316	10.295445695462265	0.6339447713125115	0.9574468085106386
ID119062	119062	4	1.0	56.10442524014112	65.40685495111778	0.0	198.0	198	1.2176648584382093	1		30315.282208588975	30559.0	17623.0	39414.0	1.4824173E7	3685.832830975929	-0.9811818718693233	-857.6874816961606	-9.15210857351665E-4	-0.0030892996689564495	1.2880480474102023	1.1792838783056754	0.10861374585732708	1.0922289968559502	4.658063641225505	8.909763712229028	0.7373656606852289	0.933333333333333
ID111902	111902	4	1.0	56.267237951502516	68.24376564495037	0.0	159.0	159	1.7649926778167344	1		29985.702519379898	30208.0	16028.0	46805.0	3.0945245E7	3814.682152170573	-0.9810284728949534	-812.9525320617869	0.12234726348791243	0.19027685420044646	2.495903993291149	1.30285551687839	1.606121866995822	1.9157181751598014	9.78668677273814	21.074513946242078	0.2769047583291944	0.7048955837042117
ID130849	130849	4	1.0	55.76273113406994	64.3271899358298	0.0	261.0	261	1.3179097736999978	1		30480.937391304324	30570.0	16507.0	40578.0	1.7526539E7	4035.5414632979137	-0.9810057038085842	-780.1979901739468	-0.029935084369497003	0.008026212296097974	1.4742042931309576	1.2076663052345646	-0.7113068674326891	1.220704996687494	5.456588836864179	9.12594409375329	0.8233329311093884	0.958263772954925
ID135456	135456	4	1.0	55.85305165933201	64.49156376257991	0.0	285.0	285	1.3344520283692711	1		30426.9692832765	30493.0	18199.0	42653.0	1.7830204E7	3814.139271442623	-0.9810924575146326	-827.8792483340399	-0.0046091703649356495	-0.009402799331970867	1.4593732464576104	1.2445635425091695	-0.5932965246512281	1.1725984223476145	5.594429495635137	9.149998778040993	0.8396989243664915	0.953036437246964
ID100644	100644	4	1.0	54.04613082192895	66.60252812686062	0.0	98.0	98	1.3763120084676232	1		30297.57097288676	30313.0	18552.0	44742.0	1.8996577E7	3933.902129870404	-0.9809364923574472	-792.5968363120375	-0.0016639410141401974	0.013023213725668918	1.4854326283473656	1.2549033822413904	-0.743973132572462	1.1837027849062176	5.950913957973836	9.974907551104156	0.7515809721408013	0.9593869731800759
ID108324	108324	4	1.0	53.008613221129664	65.74162350185394	0.0	140.0	140	1.3496711919304123	1		30303.948504983422	30433.0	18853.0	43063.0	1.8242977E7	3889.907494420337	-0.9809609884109304	-802.7813594399418	0.0021116105528568934	3.7704510775794754E-4	1.5152426566761426	1.2400956900957913	2.1196050884400583	1.22187559297065	5.722763902077076	9.321883337532949	0.8275769120868544	0.9435736677115987
ID83240	83240	4	1.0	54.69909546565008	65.47992654616472	0.0	2.0	2	1.328201633219135	1		30337.066895368764	30433.0	18731.0	44289.0	1.768651E7	3513.7157583141566	-0.9810021854017407	-891.6682202932086	0.0044389350302941845	-0.02137833576558848	1.4851882991003946	1.2472755459865166	-0.788863789102092	1.190745945336164	5.542145107825471	9.199194303077803	0.822977899235003	0.942603071948262
ID93992	93992	4	1.0	56.45856941617602	64.82228919073188	0.0	61.0	61	1.2543865952655913	1		30284.128846153846	30598.0	16664.0	39572.0	1.5747747E7	3663.6002582631068	-0.9811413485356245	-860.1178179452106	0.023485323181866052	-0.006952955959432354	1.2994800150022425	1.2438654631663841	1.4234650803518398	1.0447110668176975	4.943251211096468	8.680203750318338	0.8244469325172894	0.9463148316651498
ID132393	132393	4	1.0	55.94914059582454	64.52849223716751	0.0	269.0	269	1.2906497279808729	1		30241.551724137946	30450.0	18647.0	41338.0	1.6663095E7	3840.5852182555986	-0.9811548679706185	-819.9267199924735	0.008584460357177977	-0.0026388075149598586	1.390045282909407	1.2182768520137612	2.9994706114860876	1.1409929365494549	5.2331919071319355	9.270943537420687	0.7651184117251841	0.9491379310344826
ID115501	115501	4	1.0	53.96660513638053	63.63487709822394	0.0	179.0	179	1.3011572261679596	1		30588.714795008924	30734.0	18904.0	39287.0	1.7160269E7	3719.390203564291	-0.9810075468799297	-849.5926925494173	0.013495716127142916	-0.0017005134285856907	1.4280505089943318	1.2222095536767656	-0.42961502644010313	1.1684170727501975	5.318748178093226	9.204102051578845	0.7889626466207108	0.9451013513513505
ID121645	121645	4	1.0	55.7113235902162	66.40157465249231	0.0	212.0	212	1.2367739025291267	1		30281.11952191235	30454.0	14833.0	42845.0	1.5201122E7	4318.994032728905	-0.9810841622528454	-727.2772520516272	-0.004001573198058471	0.007798714713385143	1.3417942074391427	1.1718436343295715	0.09566954188881527	1.1450283707918099	4.805410552325528	8.637482871206615	0.8094051502091372	0.9592030360531308
ID123702	123702	4	1.0	56.21755538753229	65.99360817240024	0.0	223.0	223	1.30984908784782	1		30394.32685512368	30461.0	18968.0	41370.0	1.7203189E7	3865.8351416652713	-0.9811341735168805	-817.7711074884801	-0.0015349641254402727	0.008341871337029877	1.459860252307722	1.205085660735205	1.9377745538793507	1.2114161672267205	5.390045070560975	9.056675843243607	0.8257804810035809	0.94186046511628
ID125750	125750	4	1.0	53.48635270592592	63.477940468357275	0.0	234.0	234	1.4302207694956075	1		30573.80945347119	30462.0	15962.0	46998.0	2.0698469E7	4294.69104399169	-0.9810118456232096	-735.5955972773842	-0.004658055687008882	0.004794157027478455	1.6059228836373844	1.2906936048842896	2.350429109463261	1.2442324635065927	6.426226574425423	9.81479847882673	0.8383070604235058	0.9581856839121193
ID101177	101177	4	1.0	53.38498910733987	65.82758497118053	0.0	101.0	101	1.3580525881030983	1		30370.178981937574	30474.0	19589.0	41171.0	1.8495439E7	4013.886253709166	-0.9809957537557292	-781.1397965869005	-0.016201017028940348	0.007306855740882544	1.481139318081983	1.27928618296173	2.3824880482005666	1.157785754124956	5.794060794544814	9.573413714071558	0.7944366239540316	0.9523437499999996
ID86849	86849	4	1.0	56.60652133468045	64.62714790738703	0.0	22.0	22	1.2657930732558307	1		30351.775047258958	30572.0	17370.0	39490.0	1.6056089E7	3781.194918514573	-0.9810685086935276	-831.9544211895654	0.001611067604380891	0.01004919739093019	1.2973085613635158	1.2472846090056031	-1.0245692755473017	1.0401062852830312	5.033560608222263	8.761544071581032	0.8239936531951265	0.9480752014324075
ID83783	83783	4	1.0	54.01958029289584	65.83685616104196	0.0	5.0	5	1.351911311632769	1		30368.885572139312	30203.0	17453.0	43996.0	1.8312438E7	3625.961243868171	-0.9809414495583788	-862.1620710314954	0.006013046639990532	-0.004769511531797851	1.4726282179769599	1.2445515708225727	-0.8605046646037575	1.1832601014706385	5.741776406735131	10.072351175169116	0.7112043792309719	0.9285165257494221
ID94543	94543	4	1.0	56.259791545289744	64.4002059088271	0.0	64.0	64	1.2361620924978554	1		30257.003960396025	30602.0	16540.0	39186.0	1.5279787E7	3894.7221267285195	-0.9812612607467271	-813.6239525205574	0.01846631117233984	-0.017011304888178255	1.3233496439134602	1.210613761283503	0.9423489423915168	1.0931229151983484	4.800657426160997	8.7627179230871	0.7856568772934189	0.9483568075117373
ID106835	106835	4	1.0	52.819169370922104	65.98693187140061	0.0	132.0	132	1.3569380597347234	1		30288.904761904763	30423.0	18063.0	42167.0	1.8445943E7	3802.630812932991	-0.9810210346607059	-823.4461229969038	-0.006771252366605306	0.004465266667648439	1.5177757576791708	1.2248385256285066	-0.8869955040049889	1.2391639599190007	5.784554542215784	9.621694259463096	0.7851934701345609	0.9590228526398739
ID89426	89426	4	1.0	55.94337526194463	64.61005301186417	0.0	36.0	36	1.2788734805946262	1		30308.69685767099	30510.0	16244.0	42169.0	1.6397005E7	3727.973202267346	-0.981146345357104	-846.1799308255913	-0.0052432419170758285	4.995591414154643E-4	1.4743913322463071	1.153517723541747	1.5866194768747104	1.2781696389712622	5.138129383841611	9.034849194937483	0.7909938087977832	0.9441048034934494
ID122194	122194	4	1.0	56.35761417992934	66.24655895475831	0.0	215.0	215	1.2735386432818692	1		30354.258426966255	30566.0	16104.0	40496.0	1.6209174E7	3985.088179922513	-0.981056890370226	-788.9593128353936	-0.009297032050357264	-0.03433482627752956	1.3528405152435163	1.2512783258468707	1.8295965883089622	1.0811667454783953	5.095351248360995	8.703465166279027	0.8452780676719005	0.9648964896489652
ID127829	127829	4	1.0	52.54997926345901	64.36514375429483	0.0	245.0	245	1.345179761198964	1		30412.981605351146	30511.0	15854.0	40837.0	1.8186963E7	3974.807505805005	-0.9809870951498553	-789.5646811208036	-0.017307866362798525	0.021538616373982352	1.5452369170784201	1.2050627575571005	-0.651321181806187	1.282287505267294	5.684738892760935	9.43334778871411	0.8027654878226369	0.9439621152328332
ID108884	108884	4	1.0	52.85731156372327	64.85515383644692	0.0	143.0	143	1.2729445034579365	1		30320.594746716695	30497.0	16893.0	42860.0	1.6160877E7	3936.894117238651	-0.9811385139071926	-801.2506469024727	-0.001009059902360336	-0.00987127734946905	1.4850555143404833	1.1227259923724044	2.685388404290447	1.322723019178036	5.090598122196457	8.98191225730836	0.792941340361753	0.9452780229479264
ID129364	129364	4	1.0	53.72340865304783	63.91362100377211	0.0	253.0	253	1.3910732744755658	1		30467.09890109887	30488.0	16833.0	43768.0	1.9407542E7	3999.0189887369434	-0.9809915636026324	-786.369227607738	-0.002392635863528179	0.0013668308906763578	1.5518018049673126	1.2597485759917773	2.3506028967192814	1.231834537892299	6.079248364415749	9.917666589691922	0.7766775326926649	0.9369963369963362
ID132953	132953	4	1.0	56.02575587598987	65.04160347598936	0.0	272.0	272	1.237996615534148	1		30245.800788954617	30560.0	18055.0	38682.0	1.5334621E7	3823.7934274293034	-0.9810884686754691	-820.6956575177205	0.012491072105024394	-0.020429386789182706	1.2986717908557046	1.2291013041248107	-0.22995662350805302	1.0566027279422927	4.814916804654531	9.136038667131928	0.7249078346046559	0.9285059578368459
ID84317	84317	4	1.0	53.53491008499872	65.48752150770008	0.0	8.0	8	1.350231570277965	1		30445.78973509933	30413.0	13659.0	41437.0	1.8389257E7	3890.6707458863816	-0.9808956134388379	-803.5676694689352	-6.105129784889453E-4	0.004107064856268183	1.5196476910504157	1.2149602909234338	-1.0140605065820327	1.2507797188131997	5.727517028241577	10.468032589102004	0.6568196257868848	0.9290670778720124
ID101725	101725	4	1.0	53.1928354634874	65.49646854962916	0.0	104.0	104	1.3669361012236931	1		30333.83902439026	30418.0	21001.0	42605.0	1.8655311E7	3686.860493006421	-0.9811200318016002	-855.1091492673056	0.006587911693475685	0.00774623550379709	1.5173724357414402	1.259127799953175	2.0314642458364	1.2050980335736126	5.870110813177065	9.443707960945304	0.8271248462783043	0.9470858895705512
ID126300	126300	4	1.0	52.66449520395937	63.62111720054299	0.0	237.0	237	1.2164217086925337	1		30367.68839103868	30656.0	18204.0	39498.0	1.4910535E7	3789.2181077377727	-0.9810884402665963	-831.5204525708141	-0.011654806002851247	0.0014198326763920808	1.346171411776263	1.1321635041664837	1.356840652329033	1.1890256193758297	4.648557388896498	9.009349974339356	0.7196828366157622	0.9323164918970461
ID112990	112990	4	1.0	55.895374017809104	65.95507287431231	0.0	165.0	165	1.183641620956008	1		30633.929032258053	30030.0	25034.0	47573.0	1.4244777E7	4235.2512293317595	-0.980868444870534	-741.6756315157371	-0.03590141250723732	-0.0024277585959504413	1.244193005701823	1.125917128830057	-1.1744858110126148	1.105048474566389	4.401394828341682	10.478233312379707	0.5037604451538464	0.8938223938223936
ID120160	120160	4	1.0	56.277257421947695	66.03007276661486	0.0	204.0	204	1.1969878006382084	1		30140.016949152545	30632.0	16019.0	38819.0	1.4226088E7	3858.6037940720453	-0.98132916479797	-821.0966142345388	-0.0016960766913564265	-0.010623842580916807	1.2818611152290411	1.1364133039451734	0.6262793613686015	1.1279884798769348	4.5012104777965165	8.626373924714814	0.7601208166483485	0.9394841269841275
ID116069	116069	4	1.0	54.003809716570004	63.770847871400946	0.0	182.0	182	1.3344520283692725	1		30533.76020408163	30560.0	18420.0	44556.0	1.7953851E7	3967.418577055944	-0.9810632017337803	-797.4302334072026	-0.02017833175616133	0.012746351933890756	1.4962384007198526	1.1794218996938013	-0.39335198338117355	1.268620161375927	5.594429495635149	9.78556716326211	0.7341649804166345	0.94842868654311
ID131431	131431	4	1.0	55.92486633271188	65.09272669331122	0.0	264.0	264	1.2440921551711708	1		30264.492156862747	30518.0	18901.0	38591.0	1.5434891E7	3564.756740617961	-0.9810963842299919	-881.2523362446485	0.004593880859845996	0.0024860500223478177	1.282284733811908	1.2327091186376173	-0.13619880990540875	1.0402167992633018	4.8624480662996925	8.745462036975177	0.7989126945539838	0.9525139664804458
ID136037	136037	4	1.0	53.50598975606393	64.38503851957715	0.0	288.0	288	1.3834389456285936	1		30431.314873417745	30442.0	16259.0	45041.0	1.9232591E7	4207.63562849204	-0.9810080837898085	-747.1647769057669	-0.003638058524320401	0.006675898366343349	1.5575002028285463	1.2527862084542436	-0.8180680342275622	1.243229046039927	6.01270459811253	9.97134335213271	0.7599279004406623	0.9398216939078756
ID129898	129898	4	1.0	54.317541836018506	63.61396888542721	0.0	256.0	256	1.3519113116327703	1		30462.66943521593	30524.0	16386.0	40773.0	1.8338527E7	3886.1266467831365	-0.9811227200226287	-814.8260769065491	-0.008776438450538993	0.029050931030282567	1.508931267538856	1.2498750687055475	2.3822239820874573	1.2072656742418297	5.741776406735141	9.215914527176984	0.8495310640528826	0.9610182975338107
ID87405	87405	4	1.0	56.26026939188651	64.80335043841454	0.0	25.0	25	1.2300272551631666	1		30122.87800000002	30470.0	16721.0	38280.0	1.5061439E7	3731.729155243208	-0.9811542838146045	-840.5063539193628	0.007105788617984938	2.0216347585570225E-4	1.319022271841709	1.1556781762869888	0.4412230759895746	1.1413404690910742	4.7531261645158365	8.452321161877528	0.8360595751568227	0.9541984732824427
ID124268	124268	4	1.0	56.553024784885885	65.93208744175692	0.0	226.0	226	1.3807021695643622	1		30394.739336492916	30463.0	17296.0	42417.0	1.923987E7	3959.996223704912	-0.9811195523071594	-797.7067918360499	0.004857900621432025	-0.003400298252842511	1.557016253440626	1.2628093729364414	-0.804728589352187	1.2329780620966238	5.988938967289962	9.918557293894697	0.7650022959824675	0.9333333333333327
ID93039	93039	4	1.0	55.88039066753133	64.78169789909649	0.0	56.0	56	1.2847750969927214	1		30343.148897058814	30559.0	16681.0	41863.0	1.6506673E7	3827.004576364211	-0.9811368665414949	-824.7976590902385	-0.019190568712357258	0.018377959715183946	1.3973139771123673	1.174813304437586	-1.3933086392432172	1.189392367139814	5.185660645486771	10.347475165252446	0.6086185307363664	0.9454072790294622
ID102259	102259	4	1.0	52.92572659209747	65.52222852336813	0.0	107.0	107	1.395959010285106	1		30291.45567651633	30357.0	18799.0	43687.0	1.9477406E7	3886.8240263307084	-0.9811162987779927	-809.82024795595	0.015380965631892953	0.023096746756046803	1.5386853977169164	1.3089289352324582	2.143191215171068	1.1755301271903311	6.122026499896399	9.608341479107425	0.8333131022232578	0.9706103993971364
ID118130	118130	4	1.0	55.85194165310043	64.62642911954612	0.0	193.0	193	1.3127335861392369	1		30423.255731922374	30640.0	18804.0	41466.0	1.7249986E7	3712.6645670105722	-0.9810453804191825	-848.2502474710058	0.002908992262024895	0.008280019069154576	1.4055586328925285	1.2517387044454442	-0.5415463246593468	1.122885014181319	5.413810701383535	8.976665759186155	0.8442728444409954	0.9595619208087617
ID84852	84852	4	1.0	55.725297501712745	64.56594708814586	0.0	11.0	11	1.4040641239355254	1		30365.253456221195	30213.0	23536.0	46871.0	1.976778E7	3267.7020698343313	-0.9810117005578323	-960.1798070647008	-0.0035640667267629253	-0.0017126544672990702	1.484205799715028	1.339590941552175	-0.48407503378628003	1.1079544909398154	6.19332339236413	9.655715406047305	0.8347659159677511	0.9594992636229749
ID134519	134519	4	1.0	56.184619647500455	65.45226962234386	0.0	280.0	280	1.2244796221286152	1		30245.28282828284	30563.0	18135.0	38791.0	1.4971415E7	3776.207748566286	-0.9811045028074635	-831.7421518919664	0.012492308589684554	-0.006186584420571034	1.2689139428301506	1.2173774690377737	1.398328466631391	1.0423340131579006	4.710348029035196	8.569921687913235	0.8059519565686837	0.9519692603266083
ID104822	104822	4	1.0	52.86224465129865	64.89578286527156	0.0	121.0	121	1.338414354883409	1		30406.608843537404	30410.0	22002.0	41775.0	1.7879086E7	3422.3463906763072	-0.9812189314240677	-928.3668814552425	-0.00783904825446306	-0.03068305471232868	1.5944177492706648	1.1672575135005576	-0.9262768312138375	1.365952012156316	5.62770137878675	9.59808093346037	0.7676656236188321	0.9344909234412001
ID89979	89979	4	1.0	56.25248061465091	64.17386046389882	0.0	39.0	39	1.2294120877052537	1		30452.756487025894	30645.0	15072.0	39955.0	1.5256831E7	4330.252299414299	-0.9811603252444646	-732.5039685601797	0.007211482877413724	-0.014272315936624567	1.2788400908078617	1.2124311382864155	-1.5547184355060577	1.0547733808744841	4.748373038351325	8.671634392134326	0.7935106795162179	0.9406779661016951
ID120699	120699	4	1.0	56.271282613400324	66.33314341388001	0.0	207.0	207	1.212684613198255	1		30275.094262295064	30547.0	18176.0	40070.0	1.4774246E7	3721.015548177972	-0.9810362850550182	-841.8130753580177	0.029963755235064365	-0.009487872468254745	1.2745127665540408	1.2074183441155872	0.7781139558290522	1.055568496839096	4.620038631909412	8.273476075188519	0.848163229158858	0.9729729729729732
ID98175	98175	4	1.0	55.480777786710654	63.80770560977398	0.0	84.0	84	1.1855574165786715	1		30463.25431034486	30782.0	15235.0	39917.0	1.413495E7	4119.02863373278	-0.9810834882590077	-767.143117268214	0.01350978298779995	-0.005940233668759388	1.2510519098385	1.1505753005881756	-0.5261439599114801	1.087327278100756	4.415654206835216	9.04514190455294	0.678225556855386	0.9346076458752507
ID122753	122753	4	1.0	56.21312533224675	65.70706119496774	0.0	218.0	218	1.2598025376296098	1		30310.024761904737	30542.0	16884.0	41577.0	1.5912763E7	3929.750002410683	-0.9811792742672585	-804.1986947881226	0.01086455669827411	0.019879092025411615	1.3613276668289847	1.2023753725953654	0.020406414557603933	1.132198561161907	4.986029346577123	8.918204896145866	0.7877888001387668	0.9562443026435733
ID107394	107394	4	1.0	53.341628826766836	66.3043492775157	0.0	135.0	135	1.294746110122064	1		30301.117753623214	30413.0	17125.0	40074.0	1.6726217E7	3798.4996917294834	-0.9811221016724954	-829.1745537526064	0.015409845608528287	-0.021130255919643078	1.3683877761642056	1.2617253939112953	-0.7325703002870693	1.0845369228261796	5.266463790283564	9.42002740899596	0.7458038718378531	0.9334456613310873
ID90502	90502	4	1.0	56.01879207357117	63.87081265315011	0.0	42.0	42	1.2263316216071287	1		30505.210000000006	30704.0	15779.0	45600.0	1.5252605E7	4254.969719342906	-0.9811342680353438	-745.6968793480129	-0.0013950983459644793	0.01644167469718935	1.401983223416259	1.0826065195158368	1.817655311264327	1.295007186953995	4.724607407528747	9.54985243627206	0.6510019188480043	0.9395085066162557
ID109446	109446	4	1.0	53.187787929116695	66.69621890327132	0.0	146.0	146	1.2020330824333618	1		30133.006276150627	30431.0	18907.0	37952.0	1.4403577E7	3565.007314872831	-0.9812144617761696	-882.9829759039234	0.017827747080669122	-0.006758823877207889	1.2878969976544656	1.1629710383046175	0.3833974526710229	1.1074196650089976	4.539235487112642	9.869603452926581	0.5855893509659896	0.9326171874999999
ID105355	105355	4	1.0	52.6857267283907	65.0821249695098	0.0	124.0	124	1.4089048113903333	1		30399.529770992383	30395.0	19898.0	46001.0	1.9911692E7	4017.7333696902692	-0.9810383985340058	-782.9368628690221	0.006773081737413249	0.006008707688886202	1.6334304179582695	1.241985299130687	-0.7484250182195051	1.3151769341405006	6.236101527844766	9.972373624997825	0.7879995298360596	0.9548762736535662
ID114058	114058	4	1.0	54.56897561125629	63.92692638095776	0.0	171.0	171	1.2675847133220637	1		30684.597353497185	30921.0	17810.0	40241.0	1.6232152E7	3888.0563835591947	-0.9809319436451229	-811.9893268704941	-0.0035020180640216187	0.002206004509597652	1.3547263606687843	1.2023069127256159	-0.8217315501640836	1.1267724957162855	5.047819986715827	8.671206643095706	0.8436351201139055	0.962828649138713
ID124813	124813	4	1.0	56.079893815179524	64.80406510573349	0.0	229.0	229	1.3316145766612202	1		30504.914383561634	30573.0	16157.0	41980.0	1.781487E7	3914.7840060812528	-0.9809910712856291	-804.265451483316	0.004337587419817494	-0.030139802844776506	1.4734277563521252	1.2443874989225139	-0.6739405772467706	1.1840586293481186	5.570663864812557	9.332670217850954	0.8037203753084804	0.9376
ID126860	126860	4	1.0	53.68827915442423	63.441704620150034	0.0	240.0	240	1.2681813641968653	1		30615.328947368405	30795.0	17643.0	40358.0	1.6287355E7	3715.7272531296103	-0.9809900945374813	-850.3735882803179	0.0033349377734376634	-0.011895651935252051	1.347833269361456	1.22809402216526	1.7622744861655524	1.0975000651701594	5.05257311288034	9.161386689728376	0.7564845133995062	0.9373897707231041
ID98705	98705	4	1.0	55.577523643264115	64.55740058504992	0.0	87.0	87	1.3406732836719568	1		30462.12372881358	30406.0	19465.0	39369.0	1.7972653E7	3195.3432059296	-0.981102145209847	-989.8613778753557	-9.846634247852337E-4	-0.004372322073786682	1.3833450546129014	1.2676388984201277	-0.6067690602761883	1.091276905700022	5.646713883444807	10.207202782166469	0.6810706436707057	0.9361702127659574
ID128400	128400	4	1.0	52.33242632150953	64.75148704803534	0.0	248.0	248	1.3658288218996308	1		30329.579288025892	30396.0	17210.0	41075.0	1.874368E7	3794.9858923585975	-0.9810385836114961	-826.9924199159943	-3.9616465436838615E-4	0.017439434786835115	1.5700173336425087	1.1987268759854817	-0.6558163012821321	1.3097373264045544	5.8606045608480075	9.538531009233402	0.8094486273565207	0.9513888888888892
ID116627	116627	4	1.0	54.66766281581613	63.90692631141431	0.0	185.0	185	1.343491603544277	1		30446.642617449637	30612.0	18120.0	41607.0	1.8146199E7	3978.9872071611535	-0.9810877806479927	-793.8934752111845	0.006738502844930609	0.005434790545987376	1.5559434961417264	1.2096579648671246	2.4001116335251726	1.2862673097123283	5.6704795142674	9.666973495039803	0.7625153559053945	0.9342208300704782
ID102804	102804	4	1.0	52.91105922247001	65.98737104026526	0.0	110.0	110	1.349671191930413	1		30313.9267886855	30380.0	16011.0	41647.0	1.821867E7	3982.6095349612788	-0.9810400872009232	-787.6891841593448	-0.006756889657821577	-0.004259634741235693	1.4948375853914708	1.2302999673882489	-1.213471095997274	1.2150187962410481	5.722763902077082	9.391365175953261	0.815376587195078	0.9502762430939228
ID95643	95643	4	1.0	56.54994560661468	64.92939710479554	0.0	70.0	70	1.2663905682493397	1		30520.196597353475	30725.0	15545.0	40678.0	1.6145184E7	4107.477332965057	-0.9809901914196115	-766.882925346701	0.018079437827668354	0.015134232353872373	1.4207978590772004	1.1910177412218377	-0.341837016897997	1.1929275357557954	5.03831373438678	8.684612993220721	0.8394486429380087	0.9610154125113325
ID136600	136600	4	1.0	52.556701235655325	64.6523818277815	0.0	291.0	291	1.3801541631250063	1		30356.097946287566	30373.0	17462.0	42911.0	1.921541E7	3820.0503347484305	-0.9809084715453655	-816.572296834646	0.0033460420569398474	0.015272779479433715	1.6018817430940537	1.1995732604010114	-0.7917296695915781	1.3353763342128455	5.984185841125428	9.53944373332199	0.8263591395841802	0.9395522388059697
ID133534	133534	4	1.0	55.94536923115574	64.66620363279107	0.0	275.0	275	1.1804417188566063	1		30005.088744588757	30583.0	17614.0	36676.0	1.3862351E7	3364.887838171415	-0.9814340009163633	-942.7511997701392	0.0038053041054904387	-0.013014128097495971	1.3629822539136687	1.053984376012391	0.7499874188922234	1.2931712129076618	4.377629197519085	8.276398354333242	0.803093415158315	0.9359756097560972
ID91551	91551	4	1.0	56.04211041412563	64.69864561651032	0.0	48.0	48	1.2976641803326592	1		30530.057553956838	30641.0	16374.0	41428.0	1.6974712E7	4092.187976660067	-0.9810450723382366	-772.2694819467242	0.0064676667620122185	0.0012094781200563066	1.4434256074177545	1.1916743236488265	-0.38398773572918315	1.2112584611188755	5.290229421106126	9.55940801308061	0.7274822033914471	0.939240506329115
ID93604	93604	4	1.0	56.14191409388267	64.70720638024497	0.0	59.0	59	1.2114363528435599	1		30090.07802874744	30578.0	18539.0	37230.0	1.4653868E7	3429.3698094832653	-0.9814375116746172	-927.8236728305536	0.004884133039378855	0.013576073833463046	1.3265623417600358	1.1286228985749471	0.7066742738499222	1.175381381535867	4.610532379580361	8.597746634824727	0.7837754476353542	0.9491193737769079
ID111527	111527	4	1.0	55.37331979692702	68.05277340495358	0.0	157.0	157	1.6616753182889654	1		29890.861690449987	30273.0	16812.0	41527.0	2.7230575E7	3472.377213799703	-0.9812082750756599	-898.9511423900452	0.2891775343518884	0.13178487405620296	2.6490834305233197	1.2690960882861833	1.1298090695509837	2.087378138640947	8.67445525024143	21.41228326377934	0.23775305979674866	0.6023102310231025
ID99238	99238	4	1.0	55.72208878301704	66.52773626690646	0.0	90.0	90	1.3535889685077858	1		30418.612582781487	30260.0	22582.0	41971.0	1.8372842E7	3110.9149489833762	-0.9810382177285877	-1011.7845192809187	-0.008902671869975003	0.017672615601930425	1.5372067433098286	1.2128175495574745	-0.8712738497321655	1.2674674305881501	5.7560357852286925	11.266735074539884	0.5698193387189723	0.9112114371708048
ID132005	132005	4	1.0	56.30315266125726	64.67908391986728	0.0	267.0	267	1.3496711919304112	1		30350.310631229262	30472.0	17121.0	40089.0	1.8270887E7	3891.3485352101875	-0.9810269328939208	-806.5594667498642	-0.010897679843775852	0.0055189941296502325	1.50675610288218	1.2579195940221317	-0.9647423253739783	1.1978159097310876	5.722763902077067	9.338552598563394	0.8246251091510198	0.9435736677115987
ID135077	135077	4	1.0	56.31324817744487	64.90485637277433	0.0	283.0	283	1.3496711919304107	1		30413.126036484246	30511.0	17999.0	42018.0	1.8339115E7	3926.090558108302	-0.9810158083666098	-800.5982589586243	0.023796100709716585	0.00388089269359029	1.491921573516545	1.269945225670927	-0.7894059924804904	1.174792064538331	5.722763902077063	9.967964081486656	0.7237736439261006	0.9333333333333336
ID91049	91049	4	1.0	56.602155410921995	65.49874279517046	0.0	45.0	45	1.2207671943157576	1		30381.036585365855	30646.0	16876.0	38173.0	1.494747E7	3900.226425444838	-0.9810664440696045	-807.2517543608682	0.0017949995363297955	-0.004546556314351934	1.2658675516691942	1.189759159056146	-0.25597842142015864	1.0639695790813883	4.681829272048089	8.533658901402047	0.8078949198809129	0.9452975047984643
ID130477	130477	4	1.0	55.21769387665667	64.01175164126285	0.0	259.0	259	1.3069582233925987	1		30457.05871886123	30617.0	16712.0	39930.0	1.7116867E7	3959.587155297409	-0.9811180080639409	-799.3583000799945	-0.01514400406648984	0.038227565660066846	1.388115218511725	1.2197214910316736	-0.8788716897075769	1.1380591624548808	5.366279439738374	9.711944946686328	0.7149418574642346	0.9503367003366995
ID103340	103340	4	1.0	52.87437294468689	65.93527044908352	0.0	113.0	113	1.3316145766612224	1		30311.869047619042	30391.0	16727.0	41701.0	1.7823379E7	3898.9264129530493	-0.9810148826533048	-803.4520871925088	0.008085808097233714	0.008541413793784187	1.4903199290068236	1.2191580765967887	1.9677603395660994	1.22241730388808	5.570663864812576	9.407153599168957	0.7910434656439028	0.9451612903225802
ID118703	118703	4	1.0	56.10282979919381	64.79448958651537	0.0	196.0	196	1.259802537629608	1		30428.164122137423	30624.0	17106.0	40267.0	1.5944358E7	3800.27832378277	-0.9811202090484205	-832.1763732666884	0.003933113985665988	0.002455208952234828	1.3869557522519256	1.1602523974470695	2.9174030739977557	1.19539141250962	4.98602934657711	9.371769812470825	0.713380885138654	0.9258605472197705
ID96177	96177	4	1.0	54.657517045130014	63.78657980097445	0.0	73.0	73	1.282417709507664	1		30404.179629629627	30567.0	17032.0	39131.0	1.6418257E7	3677.144711746353	-0.9811752108729701	-861.9240743356551	0.03478797916652029	0.0020941073792535994	1.456786156825055	1.1726468946985165	2.894840610357015	1.2423059007883102	5.166648140828719	10.867164793193625	0.5497765915472491	0.9005799502899738
ID105905	105905	4	1.0	52.6545404008002	65.97199882231287	0.0	127.0	127	1.3558226151896668	1		30359.489291598005	30427.0	18979.0	45944.0	1.842821E7	4035.32211564707	-0.9809972118112142	-776.7776032194033	0.008286819826188995	-0.002084425885867501	1.5505732552781155	1.2054734852569082	-0.755430758052779	1.2862773625814428	5.775048289886753	9.753591654486977	0.7628450725077015	0.9514487079091621
ID121267	121267	4	1.0	56.099302497754366	66.47667912175851	0.0	210.0	210	1.2681813641968664	1		30310.13396226414	30418.0	17516.0	40824.0	1.6064371E7	3768.335687722913	-0.9811486546863197	-837.2607495053383	-0.013696767224597613	-0.0032215743606379033	1.358643320673513	1.2116171634011215	-1.1136900220543848	1.1213470407266892	5.052573112880351	9.112583384713213	0.7646090603778991	0.9593862815884474
ID82868	82868	4	1.0	54.40981127913591	65.66286115104273	0.0	0.0	0	1.267584713322065	1		30437.966292134824	30070.0	23857.0	47674.0	1.6253874E7	3766.729164073857	-0.9807271817252914	-822.4021153034897	-0.026032345220799506	-0.023496417762535794	1.316343357147345	1.2038197853871064	1.2196382664595538	1.0934721069765896	5.047819986715836	12.852474720167047	0.38400794181530423	0.8395256916996057
ID115126	115126	4	1.0	53.794984179525834	63.836902740338004	0.0	177.0	177	1.2324848545268257	1		30522.09381237525	30775.0	19746.0	40719.0	1.5291569E7	3859.2121010876863	-0.9810101605266605	-817.1426572787906	-0.01579225189297146	-0.0013971126746363646	1.2731991602416437	1.2189510789032085	-0.05936811526656361	1.044503903624456	4.7721386691739	8.524683266337426	0.8252136733045147	0.9571020019065775
ID99771	99771	4	1.0	55.64688675355289	66.3457032300347	0.0	93.0	93	1.383985651417819	1		30426.261417322854	30312.0	19436.0	46564.0	1.9320676E7	3906.7746099165797	-0.9810140981247357	-804.8301700719859	-0.008367685194922776	0.006481528103392783	1.4597132550933516	1.3270652088148915	2.864499334997857	1.099955936902994	6.017457724277065	9.63013188036476	0.8153769732965715	0.959818043972707
ID107969	107969	4	1.0	52.67146233460401	66.18452281348264	0.0	138.0	138	1.2929921069097372	1		30199.06148282101	30296.0	19938.0	40986.0	1.6700081E7	3674.669715984735	-0.9810521676999945	-851.0159525554864	0.006235793015510862	-0.008179759627762401	1.4306495318402248	1.1913299989675301	-0.6078916148562782	1.2008843335432682	5.25220441179001	9.002971302999473	0.8142912207999725	0.946061643835616
ID137155	137155	4	1.0	52.3955158362592	65.56319296299834	0.0	294.0	294	1.3293402546311697	1		30230.47855917669	30334.0	18538.0	39709.0	1.7624369E7	3632.8951821664546	-0.9810638650592699	-862.2398495600058	0.02687149682162226	-0.007242889596216682	1.4644360464188864	1.2480356660168868	-0.6921887180732145	1.173392785394221	5.551651360154491	9.672221249242295	0.7457265479204153	0.9351481184947956
ID96708	96708	4	1.0	55.21781744581022	64.4345808358775	0.0	76.0	76	1.3491105808192336	1		30396.970149253735	30546.0	16515.0	46767.0	1.8329373E7	4297.605136129213	-0.9810159617000508	-731.0065273566341	-0.0029045708754311525	0.010138650294449427	1.4750099508020273	1.2406790961577219	-1.0325354097698303	1.1888730578035918	5.718010775912543	9.296379451809067	0.8314327922145305	0.9623999999999998
ID125384	125384	4	1.0	54.75673802370183	63.66369281098547	0.0	232.0	232	1.3647206441740583	1		30516.358306188948	30531.0	17321.0	42819.0	1.8737044E7	3881.926500580568	-0.9809852823612775	-811.1254048115059	0.012839023973231363	-0.019973703362832957	1.579413458769138	1.2244046238940733	2.394031374667403	1.2899440494972987	5.851098308519012	9.986348976191445	0.7372822560564003	0.9269578313253019
ID100301	100301	4	1.0	54.42058250921772	66.08041539822143	0.0	96.0	96	1.3230657107830972	1		30408.763385146776	30408.0	16959.0	42557.0	1.7606674E7	3966.1939454311478	-0.9810086859605348	-792.0865614853419	-1.3965212575372935E-4	0.01267019564710127	1.5121885343631853	1.1711251875900097	-0.43507723981343294	1.2912270612802974	5.499366972344837	9.439350090479312	0.7756010310680365	0.9421824104234533
ID112077	112077	4	1.0	56.34776152035304	68.16562340929316	0.0	160.0	160	1.7171991082625861	1		30007.856557377003	30280.0	16423.0	47822.0	2.9287668E7	3948.7184811015386	-0.9810928325699243	-788.664752228801	0.10132725646500194	0.2220897776744294	2.505574236839639	1.2513815651419826	-1.53332847857334	2.002246402403535	9.263842894641396	21.574502361313233	0.2501033282780307	0.6884493111974577
ID127445	127445	4	1.0	53.443269533814146	63.99148511168517	0.0	243.0	243	1.2306421151141702	1		30238.018072289135	30606.0	17338.0	37998.0	1.5058533E7	3559.6765646819053	-0.9812922473304977	-891.1473637761129	0.0318891470700082	0.005027878392753199	1.3556731438992258	1.1621437824978997	0.2230324149036269	1.1665278981102976	4.757879290680354	9.011387926431569	0.7362747586573861	0.9470198675496684
ID117204	117204	4	1.0	55.22409994479464	64.23930739146853	0.0	188.0	188	1.3196306577066592	1		30455.537261698424	30587.0	18492.0	41319.0	1.7572845E7	3862.923810228014	-0.9810542050618262	-816.5077093891543	-0.009166071895842476	0.014964107899082871	1.4913252220264155	1.1941305491050802	2.3967293251207034	1.2488795493458085	5.4708482153577185	9.121367804082379	0.826313014932998	0.9551867219917014
ID135640	135640	4	1.0	55.09568573593089	64.64493732099638	0.0	286.0	286	1.349671191930411	1		30512.28618968387	30572.0	16617.0	41364.0	1.8337884E7	3963.811015671525	-0.9808733725291132	-789.525843693083	0.01485440130316096	-0.029752044432008705	1.5410913890167381	1.2572139278710277	-0.7772989217046	1.2257988516134481	5.722763902077065	9.668571189972043	0.7692917844653474	0.9254419677171415
ID94173	94173	4	1.0	56.09007321922953	64.50729824184697	0.0	62.0	62	1.1938236719191277	1		30176.492569002115	30566.0	13950.0	38709.0	1.4213128E7	4057.6280876005735	-0.9812742890807399	-779.432701313633	0.0029683005560599664	0.006659439759791861	1.2759818260795055	1.1375021664028389	0.7953408416326426	1.1217401282975887	4.477444846973921	8.477685547776261	0.7828625198477399	0.9335976214073342
ID108508	108508	4	1.0	52.737762627358116	64.93362038321004	0.0	141.0	141	1.2628013577202948	1		30360.36622390892	30519.0	16979.0	39114.0	1.5999913E7	3840.0608920430486	-0.9811641159257846	-823.6724462249139	-0.0013541376282686297	-0.006738878035305951	1.3502441662538636	1.2233877715348425	-0.10381275055013793	1.1036927110689272	5.009794977399685	8.682173164102188	0.8351662391249803	0.9555757026291929
ID121820	121820	4	1.0	56.21542441216233	66.37462411027244	0.0	213.0	213	1.2114363528435628	1		30192.12345679012	30417.0	16689.0	38825.0	1.4673372E7	3900.5466454306884	-0.9812174362903662	-808.7393318388696	0.0074184499717768965	0.0018211403283565368	1.2746329378280765	1.1720618911499978	0.937251087520609	1.0875133364991831	4.610532379580382	8.268716019248984	0.8473928336299646	0.9613478691774038
ID103903	103903	4	1.0	52.779836308462926	65.91502770809983	0.0	116.0	116	1.3167612682324368	1		30372.741258741247	30520.0	16776.0	42316.0	1.7373208E7	3980.136013065118	-0.980977722112885	-787.068797512788	0.012528886316192664	-2.349856178349233E-4	1.4523317949216301	1.2227011389704434	-0.9571421489064915	1.187806037495429	5.44708258453516	9.02223471328628	0.8409023799645154	0.9695431472081217
ID110559	110559	4	1.0	52.866095817788306	65.13637553406346	0.0	152.0	152	1.3894408781286238	1		30315.150470219436	30354.0	18861.0	46386.0	1.9341066E7	3861.438784234127	-0.9810661335043793	-813.5786496803665	0.004769025613914601	-0.005331067068356263	1.565003913082417	1.25461586349811	-0.8178949331166719	1.2473968794869894	6.064988985922206	10.187553385743152	0.7343449039198489	0.9389256806475352
ID132578	132578	4	1.0	56.05015073407062	65.15652920809296	0.0	270.0	270	1.2663905682493388	1		30256.09774436089	30486.0	17009.0	40660.0	1.6096244E7	3914.249773566204	-0.9811576824969244	-805.0055344805321	0.02078916430748798	0.007078873920978043	1.376498061305033	1.1932216047110282	3.0333669728819963	1.1535980038162235	5.038313734386773	9.090365075424522	0.7661828402870987	0.9558160504959419
ID97248	97248	4	1.0	54.960016895204184	64.28122941916654	0.0	79.0	79	1.3641662177265665	1		30474.181523500818	30497.0	16351.0	48870.0	1.880257E7	4338.925599339785	-0.9809598830735584	-723.7048423332304	-0.017125407103675345	0.031457753506852044	1.5228350311553396	1.2394782593982003	2.0847250170562845	1.2286097151028017	5.846345182354475	9.611442923100151	0.7952746424588492	0.9692671394799054
ID131040	131040	4	1.0	55.772122564456126	64.35897036137224	0.0	262.0	262	1.2935770389038772	1		30333.78079710143	30472.0	18543.0	40055.0	1.6744247E7	3624.6517861358298	-0.9811958327304847	-873.3570654286176	-0.0199536419074188	-0.002445540039122272	1.3853960078561571	1.2144305250689151	-0.3793180139776846	1.1407783148217066	5.256957537954517	10.053258551586017	0.6536279714685482	0.9420783645655882
ID106468	106468	4	1.0	53.0128208717545	66.283674428765	0.0	130.0	130	1.3276319563182926	1		30302.627787307054	30388.0	17143.0	40102.0	1.7666432E7	3769.9033468221924	-0.9810030686554395	-830.1699019551227	0.002690543678769211	0.0012772804792227387	1.488658721697991	1.2076978145368453	-1.3278760339955813	1.2326417285675844	5.5373919816609645	9.320026578616496	0.8010891133339965	0.9517973856209148
ID83431	83431	4	1.0	54.18002685588924	65.93729756351881	0.0	3.0	3	1.2610029214537506	1		30398.398481973443	30417.0	15193.0	39712.0	1.6019956E7	3959.7129654391447	-0.9809870199045017	-792.1912865326045	0.0013606451311782076	-0.004194704655846175	1.4063722656942041	1.157150725940102	2.789423639672438	1.2153751747004502	4.995535598906158	9.285277289686112	0.7281186692087956	0.9400715563506257
ID123881	123881	4	1.0	56.10380565320494	66.3800532535091	0.0	224.0	224	1.2453076827255771	1		30401.552941176473	30667.0	17108.0	40279.0	1.5504792E7	3869.69844041949	-0.9811244913746857	-816.7217012234913	0.044901504661728785	0.004576348057670937	1.3506113985355002	1.2010259847727696	-0.412726987588909	1.1245480244884392	4.871954318628755	8.918532231937059	0.7697085293550261	0.9201077199281872
ID87023	87023	4	1.0	56.32651753829991	64.57543344240959	0.0	23.0	23	1.1925556697855155	1		30156.324840764315	30459.0	15907.0	38773.0	1.4203629E7	3776.21476785648	-0.981228176623217	-834.8631143973028	-5.54862575535327E-4	0.009757427571984084	1.2842158239023935	1.13689536254954	1.143239448829849	1.1295813723986707	4.467938594644886	8.183897423789507	0.8382946704522874	0.964102564102564
ID115694	115694	4	1.0	53.94970623914947	63.51116535867141	0.0	180.0	180	1.2794648672068578	1		30626.221811460233	30763.0	16221.0	38653.0	1.6568786E7	3861.3307937622644	-0.9809909200499226	-818.6349858805794	2.6604114588839155E-4	-0.010678747327535798	1.3821302550460064	1.2119195914950414	1.7993593041485147	1.1404471589909613	5.142882510006141	9.500012226814917	0.7160908730419396	0.9169491525423733
ID101362	101362	4	1.0	53.044973275421604	65.92393664711537	0.0	102.0	102	1.3496711919304132	1		30310.528145695393	30380.0	19783.0	40487.0	1.8307559E7	3823.017830311736	-0.9810117825405748	-819.23255604794	0.01745125795950323	-0.008755296529518007	1.4263781250696252	1.3267877809678863	-0.8762135659621523	1.0750612460638491	5.722763902077083	9.647540875281571	0.7726493409501886	0.9487785657998421
ID83964	83964	4	1.0	54.11992538458533	65.1617317489528	0.0	6.0	6	1.389985223253573	1		30434.61538461538	30356.0	16108.0	42539.0	1.938685E7	3987.6061135639707	-0.981029991615763	-789.4058165469876	-0.0069040381810018875	0.024503755295886043	1.5583925053664502	1.2547347202975883	-0.8451285361845176	1.2420095500320918	6.06974211208672	10.10062499331306	0.7476246442690196	0.9334795321637416
ID89084	89084	4	1.0	55.754404978063995	64.0080479644441	0.0	34.0	34	1.2622021636852707	1		30397.188212927747	30536.0	17527.0	40638.0	1.5988921E7	3833.051171155807	-0.981020190643816	-819.7942938326431	0.014126640447016782	-0.021995304341233844	1.4211443573470879	1.1572321533568506	2.634167636276117	1.228054676172531	5.0050418512351795	9.397964470167441	0.7121147473031733	0.9172473867595813
ID93185	93185	9	1.0	45.652482319155844	49.54086868136912	0.0	57.0	57	1.58716418043618	1		30536.256936067584	30549.0	21155.0	41358.0	2.5314557E7	3187.949058691549	-0.9810590244119242	-992.2639573887461	0.010929848904124736	0.003229166051511764	1.713116206997811	1.4951490572161417	-0.7724593511836774	1.145782889491639	7.913955063918876	10.83768834908711	0.8467011070774487	0.9635416666666666
ID118273	118273	9	1.0	45.75848553903058	50.6182658567437	0.0	194.0	194	1.5833465821708457	1		30595.467312348675	30612.0	20132.0	42799.0	2.5271856E7	3330.9754304593957	-0.9810675982684105	-951.9384711060131	-0.011258554236377198	0.016323370870873623	1.8147071524819494	1.4106403302698884	2.3941114132323027	1.286442130953929	7.875930054602753	10.879175703854912	0.8362184257447837	0.9561454125793427
ID104960	104960	9	1.0	45.26313812968744	50.19751828512003	0.0	122.0	122	1.5790407517971468	1		30621.11729141477	30607.0	21193.0	42031.0	2.5323664E7	3277.148576325282	-0.9809698240203042	-963.3137092012837	-0.0025510071772433677	0.0065346951917380994	1.8065559988029725	1.4110449212875367	-0.7585860482468786	1.2802965883995696	7.833151919122104	11.330562907644127	0.766731738095702	0.9342403628117916
ID136198	136198	9	1.0	57.541538957140425	55.5429095301523	0.0	289.0	289	1.5626672122333005	1		30700.8062111801	30754.0	20137.0	40993.0	2.4714149E7	3482.783583180958	-0.9811484564447613	-917.5739944552013	-0.013378496100140996	0.03942023175069162	1.915203083151313	1.3228451720001329	2.511124875563552	1.4477908100579442	7.671545629528566	12.835686254234952	0.5851329443151534	0.8971650917176212
ID98313	98313	9	1.0	45.2000956959352	50.499960342723526	0.0	85.0	85	1.573281313451211	1		30516.612195121947	30596.0	19239.0	42027.0	2.5023622E7	3491.454093326957	-0.981059626622374	-905.4549466404112	0.0063606184323256034	0.007335506435485458	1.744404619789853	1.4141170968673082	-0.7851633540308935	1.2335644789630438	7.776114405147911	11.613568548646812	0.7245045714724289	0.9506101104009297
ID120840	120840	9	1.0	45.54446349115292	50.49877105819789	0.0	208.0	208	1.5947719612642928	1		30568.15320665086	30533.0	20695.0	42480.0	2.5738385E7	3323.271306984909	-0.981098670108624	-954.89083294659	0.011634499966380454	0.017690256629738724	1.776858348370111	1.443074145748428	2.2516018042231614	1.2313007987878344	7.9900050825511295	11.744791407916294	0.7278909231169419	0.9486455981941306
ID90635	90635	9	1.0	45.439950363731256	49.60219225291618	0.0	43.0	43	1.5814343271468214	1		30542.503030303036	30527.0	21197.0	40466.0	2.5197565E7	3169.128259865584	-0.9811536175846823	-1003.4686648352001	0.00343785364741536	8.171808944835278E-4	1.764417397058765	1.417835707495054	2.2602823471278155	1.2444441818834078	7.856917549944685	11.968371578310045	0.6892740549317042	0.9445714285714285
ID114189	114189	9	1.0	45.582300083214214	50.64671664921713	0.0	172.0	172	1.5646024045688967	1		30678.836206896547	30666.0	20546.0	42590.0	2.4911215E7	3388.9646053689157	-0.981022860777379	-935.9447822063069	-0.02209768898030755	0.0066714379648177636	1.7682139037487026	1.380167439323419	-0.8008392045129356	1.281158976345298	7.6905581341866345	11.206462544794016	0.7695390016584731	0.9352601156069362
ID105484	105484	9	1.0	45.23718512771925	50.258024223315786	0.0	125.0	125	1.5650858287746443	1		30575.202469135817	30589.0	21247.0	41129.0	2.4765914E7	3248.384312055343	-0.9811017948775909	-977.2944772663026	-0.02059022343253521	0.0026103585106755987	1.7745917357681793	1.403082439898068	2.3234073457673063	1.2647808035407393	7.695311260351144	11.310641306624253	0.7558952133046682	0.9434731934731939
ID134671	134671	9	1.0	53.35713466697644	53.861788058057336	0.0	281.0	281	1.5737620716941971	1		30880.040293040292	30790.0	19640.0	42645.0	2.5290753E7	3716.5390924895237	-0.9809851773726272	-857.3128146209459	0.0019270874676892303	0.0064732148443957275	1.6965577237191658	1.4698738910013966	-0.7017319725453892	1.1542199192090785	7.780867531312428	11.043908673734544	0.8016637986995392	0.9511911679256242
ID109585	109585	9	1.0	45.19406591304729	50.360342024606474	0.0	147.0	147	1.5650858287746443	1		30515.232098765457	30557.0	20851.0	41603.0	2.4717338E7	3309.538196766045	-0.9810808628603382	-956.2748950513038	-0.005756189363536435	0.002446675260145732	1.7297816875059195	1.4269711309707185	-0.8431067773794685	1.2122051034972303	7.695311260351144	11.354881707021452	0.7500165151628703	0.9478922716627634
ID107538	107538	9	1.0	45.24167628873985	50.36048658531674	0.0	136.0	136	1.5723193559699884	1		30513.85556915544	30522.0	20960.0	41335.0	2.492982E7	3300.270828710827	-0.9810951027430904	-959.6531379137895	-0.0076895547428461495	0.007885199335788701	1.765535873326664	1.4220502638587849	-0.8920191063549266	1.2415425236347262	7.766608152818881	10.69480047784462	0.8532884846982371	0.9617422012948793
ID85527	85527	9	1.0	45.05461098552503	47.966603312596206	0.0	15.0	15	1.5650858287746445	1		30434.58569667083	30503.0	18716.0	41902.0	2.4682449E7	3683.1455562650062	-0.9810570894648647	-855.9060176473361	-0.011141207365167981	-0.013865179625801593	1.7087439877297137	1.4580325307699336	-0.9704017278448069	1.171951895221013	7.695311260351146	10.959018979421662	0.8051794770607842	0.9579881656804736
ID122904	122904	9	1.0	45.62773626271227	50.681324787013764	0.0	219.0	219	1.5578187140051165	1		30621.26433915214	30609.0	20069.0	42382.0	2.4558254E7	3355.414820730243	-0.9810401663745497	-944.4069243398509	-0.017276846779708973	0.004747287770540338	1.7825821772619415	1.3717953218296068	2.333564770779163	1.2994520019826683	7.624014367883416	11.082430058663048	0.7800520307659884	0.9457547169811318
ID98843	98843	9	1.0	44.7643396106155	50.27169742812385	0.0	88.0	88	1.5436719539136763	1		30578.022871664543	30724.0	19607.0	41960.0	2.4064904E7	3553.069033129471	-0.9809883485799049	-888.1365794484625	-0.006038211054000156	8.039456904670039E-4	1.7413558340686148	1.3943050966024066	2.206052112166142	1.248905880292548	7.486173709112441	10.724500162659583	0.8179290705294333	0.9448110377924409
ID102939	102939	9	1.0	45.34133027411148	50.32160174347204	0.0	111.0	111	1.5587896201224336	1		30512.99130434785	30552.0	20371.0	41051.0	2.4562958E7	3292.393953712361	-0.9810183603062554	-957.9578388515067	0.00990555464345852	0.007088235174464629	1.7200252438598809	1.41765850740694	-0.8310297442414084	1.2132860169590518	7.633520620212439	11.88238654341759	0.679402897450361	0.9364431486880466
ID128538	128538	9	1.0	45.7586196350985	50.58601515846941	0.0	249.0	249	1.564602404568896	1		30540.5235148515	30542.0	19556.0	42524.0	2.4676743E7	3481.698032075601	-0.9810559680381848	-908.5246964223235	-0.031991366380297676	0.029257903488241345	1.854406560109475	1.362359627082776	2.3079452552587894	1.3611725738528528	7.690558134186629	10.79322391068685	0.829593517569959	0.9512051734273949
ID95775	95775	9	1.0	48.385646739492685	49.684673196892405	0.0	71.0	71	1.50747355093323	1		30788.878828229066	30887.0	19232.0	40674.0	2.3122448E7	3418.657302114067	-0.9810410213117288	-932.0528339293928	-0.013479875044975867	0.025075694386907505	1.7843384804879407	1.2738073629972821	-0.9230856415621518	1.4007914637024657	7.1391954991027955	11.340879238892319	0.6975344907544251	0.921472392638037
ID124958	124958	9	1.0	45.75305015135802	50.59977553899446	0.0	230.0	230	1.5446517521423908	1		30545.91497461928	30546.0	19583.0	42002.0	2.4070181E7	3427.319732019964	-0.9810509734071005	-922.8543860880501	-0.004120834294093824	0.010207679045487793	1.7784969324863784	1.346431699468351	-0.8086676351066574	1.320896509781099	7.495679961441479	10.96671012573955	0.7831918706799844	0.9499999999999993
ID91680	91680	9	1.0	45.622070940121326	49.78850332473838	0.0	49.0	49	1.5665352062997338	1		30526.081381011103	30525.0	21723.0	41740.0	2.4756652E7	3154.3798065133697	-0.9810368187771498	-1001.2930023362358	-0.009392548726355808	0.009262314462780802	1.738178969769296	1.4206332690695003	-0.8207141767522445	1.2235240491782828	7.709570638844696	11.642144399763497	0.7147827989638812	0.9279176201373001
ID88098	88098	9	1.0	45.65302195072549	49.31697315963875	0.0	29.0	29	1.51298352413241	1		30471.075396825436	30530.0	20398.0	39655.0	2.3036133E7	3279.832072648133	-0.9810442866766058	-961.6447166895991	-0.026441591143507758	0.011794792714832502	1.7131594787533988	1.3741017894108376	-0.7643324134336338	1.2467485974877714	7.191479886912468	11.04413495298233	0.7409087513141277	0.932224276032039
ID91173	91173	9	1.0	45.628359756141364	49.55033940325056	0.0	46.0	46	1.536303549293891	1		30540.92435897437	30567.0	21457.0	41152.0	2.3821921E7	3148.350444985114	-0.9810618227735058	-1005.0491588782348	0.003192188865087688	0.03949291754743301	1.6979861146736512	1.3845884489942943	-0.6099630866146561	1.2263471617916468	7.414876816644713	11.63712430715732	0.6880538948591206	0.9397590361445787
ID116774	116774	9	1.0	45.728654992003264	50.49882325927552	0.0	186.0	186	1.5752034660476544	1		30587.81829268295	30576.0	20336.0	42304.0	2.5082011E7	3358.4432890725548	-0.9810872795353356	-944.9179940015704	-0.00625539458711393	-0.0037718863340863913	1.7851080240149755	1.389476658086661	-0.7806232936083336	1.2847340857622662	7.795126909805975	11.199525554149245	0.7809690160634404	0.9436133486766398
ID127018	127018	9	1.0	45.801913505470324	50.84845547705498	0.0	241.0	241	1.5539290232558884	1		30528.208489388257	30517.0	19847.0	42436.0	2.4453095E7	3369.0065791309808	-0.9810355747228751	-937.5070148660611	-0.005500870459905828	0.0019887351828943795	1.7634247080963898	1.360190884200749	2.28369582956124	1.296453849661389	7.585989358567284	11.35679339512852	0.7391126630135313	0.9371697005284798
ID110124	110124	9	1.0	45.32082300491689	50.34998726285279	0.0	150.0	150	1.5814343271468214	1		30522.939540507858	30529.0	21330.0	41838.0	2.5242471E7	3269.0406936703785	-0.9810219880560339	-965.3038785921298	0.009217488725629521	0.00843541215971271	1.7205198293801924	1.4747040555236666	2.226477590908317	1.1666882063121722	7.856917549944684	10.891055877964922	0.8323808635648526	0.9649737302977234
ID136751	136751	9	1.0	60.12756899070391	56.26588409890142	0.0	292.0	292	1.5766435426544185	1		30645.895377128934	30625.0	22028.0	41707.0	2.5190926E7	3252.3798783856987	-0.9811304839348309	-979.8668202240664	-0.00557051786997274	-0.012047589757829854	1.6368840402904932	1.5364428104671188	1.4676319326717124	1.0653725795318327	7.8093862882995175	10.79992196362184	0.841367117290652	0.9608187134502918
ID86063	86063	9	1.0	45.44263434525487	48.021302150346	0.0	18.0	18	1.5660522295019745	1		30496.323856613075	30545.0	19389.0	41018.0	2.4671526E7	3656.8644655284274	-0.9810445990091612	-863.2257708350861	0.005674377749623748	-0.009647559864173679	1.6856020387127586	1.5303099163790612	2.2597476453389502	1.1014775639049255	7.70481751268018	10.706648978861832	0.8446272564635712	0.9501758499413837
ID82992	82992	9	1.0	44.17222669488303	46.59220334268176	0.0	1.0	1	1.496392739790416	1		30324.86216216214	30335.0	18865.0	39605.0	2.2440398E7	3339.968385259638	-0.9809601984459771	-935.5681840125757	-0.007637660960865739	-0.024234972592298405	1.6984772450382566	1.3520910005867124	2.3059346908305134	1.2561856001565257	7.034626723483444	11.321471690685875	0.68967606098643	0.902989627821843
ID111669	111669	9	1.0	45.28031143807869	50.408949528572606	0.0	158.0	158	1.5823907435191868	1		30554.87893462473	30568.0	20670.0	41975.0	2.523833E7	3295.548512379482	-0.9811016780562157	-962.6615574378114	0.007699458945257998	0.024362339103169567	1.7588796510734364	1.461446215702407	-0.8353719659012335	1.2035199326360946	7.866423802273706	10.809127679596589	0.8460692489734651	0.9511494252873559
ID118837	118837	9	1.0	45.84188807011945	50.77060650188462	0.0	197.0	197	1.5524678766955748	1		30617.981179422808	30605.0	20079.0	42642.0	2.4402531E7	3419.0843823258333	-0.9811078818819938	-930.106845312933	-0.01816860221390616	0.021789041514241346	1.7914092398735886	1.353974858994326	2.3105327365475725	1.3230742269499525	7.571729980073735	11.404973246901546	0.7315035535521519	0.9315789473684213
ID99380	99380	9	1.0	45.4636411803736	50.402272128522384	0.0	91.0	91	1.5852565304914765	1		30555.57418576597	30586.0	20004.0	41756.0	2.5330571E7	3386.946240936614	-0.9810883087463605	-936.0302253784489	0.009555719319940752	0.022206259823637168	1.7507708804579991	1.4272689449379534	-0.929104634920936	1.226658007705835	7.89494255926081	11.423801801212713	0.7602168988764157	0.9595609474292313
ID93753	93753	9	1.0	45.872890294351485	49.54130560441364	0.0	60.0	60	1.5631512349217644	1		30533.41242236028	30520.0	19601.0	40813.0	2.4579397E7	3385.2314766632685	-0.9810302232496899	-932.9043894521873	0.015528985204023252	0.00968918126627721	1.7116811195282884	1.454904594123425	2.350801077778148	1.1764902842715748	7.676298755693077	11.168939351811417	0.7732819401617811	0.9556213017751477
ID96315	96315	9	1.0	47.78270322180155	49.33089660786086	0.0	74.0	74	1.5353184234796753	1		30673.093951093935	30722.0	19440.0	41952.0	2.3832994E7	3447.4872745108687	-0.9811520254202802	-926.3103702306707	0.00865823858358082	-0.0015836228392172179	1.6999299970200152	1.4278614624338564	-0.8200393051412402	1.190542669400437	7.405370564315673	10.731221406621575	0.8080874254953455	0.940253470126734
ID132153	132153	9	1.0	47.12191430901842	51.80690878536926	0.0	268.0	268	1.5752034660476546	1		30538.20316301705	30579.0	19357.0	41652.0	2.5102403E7	3649.018869197717	-0.9810310974499095	-865.6412337523868	-0.009747632536163228	-0.0102938224573135	1.739266939939883	1.4710476258176435	-0.8242816454047598	1.1823321756650516	7.795126909805976	11.15397458257523	0.7873607351979076	0.9312890403180007
ID130622	130622	9	1.0	45.82622284217638	50.633139785580454	0.0	260.0	260	1.5568472023958118	1		30517.70037453186	30531.0	19926.0	41926.0	2.4444678E7	3370.3500704841267	-0.9810884923575676	-939.4827647575239	-0.0235452630705068	0.019643348649968684	1.8110054085957545	1.3470072021904855	2.297926478812516	1.3444660174427585	7.614508115554381	11.400845056103792	0.7361691791574364	0.9412455934195063
ID106049	106049	9	1.0	45.274587881465685	50.27600765581621	0.0	128.0	128	1.5895455233814073	1		30558.27272727274	30572.0	20886.0	41410.0	2.5546716E7	3240.966084219903	-0.9810865926817708	-978.1869782276248	-0.0038240582646518763	-0.006655033533370125	1.7530048352897774	1.4427694814976217	-0.8321062310694964	1.215027665729473	7.937720694741453	11.130586205314831	0.8051366609475856	0.9564719358533792
ID121411	121411	9	1.0	45.52141276200146	50.63078314837855	0.0	211.0	211	1.5895455233814073	1		30523.36930455636	30500.0	21400.0	42448.0	2.545649E7	3342.717345036006	-0.9810839738854266	-947.194327850344	0.0035859808267087994	-0.0029226462974699143	1.7746458147482034	1.4193375032284654	-0.8643404844714264	1.2503339133303697	7.937720694741454	11.307789531814342	0.7800999396106438	0.9392575928008994
ID133696	133696	9	1.0	50.664267636618085	53.19094291682766	0.0	276.0	276	1.6065869987790466	1		30780.38901869161	30777.0	19061.0	42441.0	2.6348013E7	3682.877321848463	-0.9810872398907657	-867.1007478132418	-0.01595017598997003	0.012928950430967255	1.7295155384086802	1.5036028806399377	-0.6176414328739347	1.1502475558390746	8.108833236664024	11.35565074960831	0.7902130159946271	0.9472515269294834
ID103493	103493	9	1.0	45.09270848777337	50.29042658583381	0.0	114.0	114	1.53235924612522	1		30530.776923076923	30653.0	20696.0	40813.0	2.3814006E7	3349.2311134922998	-0.9810740920965945	-945.0783608584725	-0.012613154862128986	0.011654796088359398	1.7532390230845707	1.3631306941356804	-0.812295247009481	1.2861855657914343	7.3768518073285865	10.557046744004012	0.8317561755479683	0.9639751552795035
ID99908	99908	9	1.0	45.62432404863639	50.47502910495024	0.0	94.0	94	1.573281313451211	1		30586.295482295463	30646.0	20021.0	41595.0	2.5050176E7	3443.5662075153873	-0.9811246720095587	-923.375034029565	-0.012117682438674842	0.015986506419515878	1.8018778254599461	1.4030301409786374	2.195276920705254	1.2842759202614888	7.776114405147911	10.776379487420384	0.8414469728880204	0.9589683470105508
ID92231	92231	9	1.0	45.80214074177965	49.68455438008112	0.0	52.0	52	1.5756836378210535	1		30499.93772893773	30504.0	20962.0	42196.0	2.4979449E7	3224.5098158250803	-0.9811083175668843	-982.4525088518083	0.008745912518550647	0.011722605125643742	1.708828247832325	1.4455738657188604	-0.8459992204419026	1.1821106401799484	7.799880035970492	11.439323704863096	0.7490263360631286	0.9414802065404476
ID115271	115271	9	1.0	45.684846765389416	50.783733984666284	0.0	178.0	178	1.5431818215139872	1		30671.250636132347	30655.0	20437.0	42515.0	2.4107603E7	3412.554214519941	-0.9810946946317469	-932.8442769711211	-0.024264785894414827	0.004093279198211187	1.7910432971826435	1.3439294290457313	2.3816378038730863	1.332691478044639	7.481420582947939	10.88415165131772	0.7936056766080474	0.9419509275882714
ID135237	135237	9	1.0	54.93049300235062	54.423572671561416	0.0	284.0	284	1.6094097013925728	1		30820.30140186913	30806.0	19668.0	41671.0	2.6382178E7	3583.8254422165624	-0.9810219218419948	-889.0916063689242	-0.030896737979840102	0.07277279694870989	1.832132111473467	1.4845800598087422	-1.0337030896667747	1.2341079885644564	8.13735199365112	12.27898787292325	0.6782156790421265	0.8921313183949974
ID100429	100429	9	1.0	45.39434543109747	50.37102145766418	0.0	97.0	97	1.5650858287746447	1		30577.669135802502	30619.0	20400.0	41617.0	2.4767912E7	3363.203567508198	-0.9810859238366028	-943.1985596974848	-0.005872540747461635	0.01819416378950565	1.7688678945104808	1.453002352984752	-0.9082353332272057	1.217388183079593	7.695311260351148	10.856108272858869	0.8205172631050053	0.9596917605216364
ID119373	119373	9	1.0	45.74617919803742	50.70614465893358	0.0	200.0	200	1.5732813134512114	1		30596.440781440775	30604.0	20695.0	42512.0	2.5058485E7	3376.4218071650394	-0.9810458986887798	-938.0593937763997	-0.011653624756286675	-0.003051474756906017	1.776846978655557	1.4060578241303137	-0.7698798741384619	1.2637083256192445	7.776114405147917	11.467221405340355	0.7431151405243979	0.9359267734553782
ID96849	96849	9	1.0	47.32257271704123	49.44725242212606	0.0	77.0	77	1.51298352413241	1		30605.154353561986	30730.0	19590.0	41217.0	2.3198707E7	3360.5707928985425	-0.9810764449814747	-944.3035943368155	-0.027014515519791473	-0.03126341352235458	1.7178440655181177	1.367892630101524	2.31194381216561	1.2558325322584862	7.191479886912465	11.940584982499184	0.6338360353554202	0.9305043050430504
ID108115	108115	9	1.0	45.6105906451174	50.75079364849914	0.0	139.0	139	1.5766435426544199	1		30567.927007299284	30550.0	20806.0	42443.0	2.5126836E7	3361.1298071536103	-0.9810705536491612	-942.6989576908287	-0.005499281420137167	0.014428408869138478	1.7944320731256669	1.410933656233101	-0.8391667749436487	1.271804712573394	7.809386288299531	11.192201432214327	0.7834219473276806	0.9426276534710273
ID125527	125527	9	1.0	45.75953328024966	50.756514411860365	0.0	233.0	233	1.564118830950618	1		30565.012315270928	30587.0	19401.0	42604.0	2.481879E7	3385.754878313801	-0.9810187185281225	-933.1486297011938	-0.01134660615992184	0.0077376483777184335	1.7957540946541712	1.3951608105238464	2.337671289868539	1.287130545173436	7.685805008022115	10.839925257119889	0.821952367449752	0.9467213114754088
ID100955	100955	9	1.0	45.57821243767706	50.528635320725876	0.0	100.0	100	1.5723193559699884	1		30562.26805385552	30533.0	20129.0	41411.0	2.4969373E7	3412.49276633152	-0.9811026335425453	-929.9444207560982	0.014448879877358723	0.002224055648078914	1.7450988711983895	1.4302740617080574	-0.8680109273980807	1.2201150240495608	7.766608152818882	11.662509660355687	0.7175583546547525	0.9417867435158497
ID129115	129115	9	1.0	45.5809821461727	50.651314798538806	0.0	252.0	252	1.5866874829692224	1		30501.36341756921	30496.0	20334.0	42688.0	2.5346633E7	3336.8292088408352	-0.9810762551516413	-947.7874439491584	-0.01379897090163242	-5.31305591904232E-4	1.752541629688367	1.4238683477563818	2.3312926891591665	1.2308312299025976	7.909201937754358	11.508185957596854	0.7504621379714693	0.9369369369369358
ID88668	88668	9	1.0	45.700982489129764	49.47150816110324	0.0	32.0	32	1.529888892679214	1		30468.446891191736	30557.0	20482.0	39590.0	2.3521641E7	3198.6909390413516	-0.9810520949442733	-986.3678359127308	-0.011637191583315479	0.0011708089703617321	1.6919851855591572	1.37855412944969	-0.7978538631999166	1.2273621683862257	7.353086176506007	11.038128956785213	0.7583830061145265	0.9202855443188586
ID112220	112220	9	1.0	45.52632764904643	50.74557453465039	0.0	161.0	161	1.5871641804361805	1		30570.412965186068	30543.0	21055.0	42123.0	2.5465154E7	3326.0898694472125	-0.9810687408014019	-952.614654676198	-0.008103620403399502	0.004995365657136975	1.7884962339531516	1.4126175524490625	2.3132822225139837	1.2660866565422653	7.913955063918879	11.14711434943002	0.8003473872762812	0.9503424657534242
ID83553	83553	9	1.0	44.08191124013385	46.218791576854755	0.0	4.0	4	1.5563612191773541	1		30344.261249999985	30304.0	20029.0	41306.0	2.4275409E7	3201.607353745596	-0.9810653409354098	-982.1525288213671	-0.002214105972172793	-0.00942147136557311	1.7141048553705442	1.4316128563750812	-0.9006747180621864	1.1973242959767403	7.609754989389861	11.293484825830527	0.7497640152762699	0.934617629889083
ID86624	86624	9	1.0	45.657007165310816	49.47955952036599	0.0	21.0	21	1.5510053536420607	1		30471.5685534591	30550.0	21273.0	39423.0	2.4224897E7	3099.387274908751	-0.981120119809819	-1021.8141405566553	0.01534621841757754	0.004274654804996619	1.704130813242378	1.4544784039004748	2.381554419870727	1.171643943748089	7.557470601580187	10.816537778153487	0.811726618129959	0.9515260323159781
ID117348	117348	9	1.0	45.66746527168316	50.59813119827047	0.0	189.0	189	1.5616987168119552	1		30598.30198019802	30581.0	20393.0	41969.0	2.4723428E7	3327.9055084997376	-0.9810523839019358	-952.1249727095619	-0.002200398072551413	0.002114840751809641	1.7616915494357837	1.387828243954909	2.4150915890966065	1.2693873014253352	7.662039377199537	10.971760752988814	0.7998371754707571	0.9521559362079152
ID137322	137322	9	1.0	60.204413249537026	57.04874530622555	0.0	295.0	295	1.5054649243902902	1		30712.013297872312	30719.0	20626.0	43769.0	2.3095434E7	3612.2970763212757	-0.9813014919196017	-892.3810225576999	0.01760554662234036	0.02557058889895019	1.5241275375206258	1.5083736194256343	2.7013882007592205	1.0104443076251826	7.1201829944447255	11.758382706767648	0.6471513133708187	0.9134146341463409
ID127592	127592	9	1.0	45.56244285738387	50.35943567918492	0.0	244.0	244	1.5914480321693352	1		30499.8579952267	30506.0	20121.0	42381.0	2.5558881E7	3359.590505303154	-0.9810451770167241	-939.7465540095167	-0.00460473888589928	0.010345521913310353	1.785128362294344	1.4156446346156613	2.334872371455848	1.2610003376864387	7.956733199399518	12.128853068617966	0.6796810942282623	0.9420371412492969
ID104042	104042	9	1.0	45.111616835310485	50.25266250721417	0.0	117.0	117	1.5279097341628052	1		30535.777633289974	30586.0	20275.0	41444.0	2.3482013E7	3381.9028649931793	-0.9810988199517042	-937.3497860771677	-0.011908903431200463	-0.01613171680052849	1.7081046893103173	1.4114347464090629	-1.0352704008222824	1.2101903355121693	7.334073671847942	10.541226119089202	0.8294168868572481	0.957790192427064
ID94317	94317	9	1.0	45.640217561001315	49.637900407325915	0.0	63.0	63	1.5578187140051158	1		30534.372817955096	30574.0	21221.0	40038.0	2.4488567E7	3098.993032766913	-0.9810494889595844	-1020.1602312713806	-0.006817224127416159	0.01709569644253056	1.7182408143035186	1.4130661702727005	-0.722625909472779	1.215966279889019	7.624014367883411	11.285723970596562	0.7522024128313863	0.959904248952723
ID121967	121967	9	1.0	45.71038998209	50.71322655135404	0.0	214.0	214	1.5809559019877428	1		30559.88242424242	30556.0	20352.0	42644.0	2.5211903E7	3351.6533562381537	-0.9810290719958018	-943.0090938183125	-0.014723133761657518	1.7557720219188477E-4	1.7958770262026964	1.3984559899968907	2.387908407547572	1.2841855868533192	7.852164423780173	11.105709191810666	0.800030704156182	0.9450800915331805
ID126063	126063	9	1.0	45.72968158468777	50.69387752449739	0.0	236.0	236	1.5694299458297636	1		30552.224815724818	30533.0	19782.0	42559.0	2.4869511E7	3382.921262818415	-0.9810568489350477	-935.4549951954797	-0.0054688647650189375	0.031064331756971826	1.7908643423517423	1.375471637492569	2.3481454187861788	1.3020001965408883	7.73808939583179	11.33402332622221	0.7569643082302882	0.9361702127659574
ID97390	97390	9	1.0	47.71146482298211	49.66832729179988	0.0	80.0	80	1.5631512349217647	1		30662.320496894394	30714.0	19977.0	40097.0	2.4683168E7	3261.839482194321	-0.9811065576860584	-976.2870211252689	-8.196092233320806E-4	-0.01239947752671036	1.7407101935920772	1.4134882560704314	-0.8425220899764693	1.231499579933787	7.676298755693079	11.92523619361307	0.6783092722876659	0.9281609195402297
ID110705	110705	9	1.0	45.2410394555924	50.30866012439496	0.0	153.0	153	1.5876407347722263	1		30518.55649038466	30545.0	21075.0	41799.0	2.5391439E7	3294.838560902899	-0.9811313744704464	-963.2671318658994	0.005863763132159116	0.006725359771353844	1.7357800136821617	1.4676230817408285	2.2906525865026204	1.1827151230295845	7.918708190083388	10.927610531119681	0.8333238031081852	0.963562753036437
ID108659	108659	9	1.0	45.265454398366636	50.358403121226885	0.0	142.0	142	1.5833465821708452	1		30515.467391304333	30547.0	21450.0	41805.0	2.5266807E7	3276.8858668597377	-0.9810955588634289	-966.5763693062027	0.0024955072559369753	-0.0026894778733505993	1.7453644947965454	1.4400584238686074	-0.9039868391060484	1.2120095031337386	7.875930054602748	10.860314643091469	0.8391254616108298	0.9684395090590299
ID84082	84082	9	1.0	44.0444066300088	46.320028822352846	0.0	7.0	7	1.5655691037062724	1		30359.398273736144	30336.0	20714.0	40012.0	2.4621472E7	3046.056027296464	-0.9810119799922322	-1029.8640500507086	0.012150944765117468	0.013332519106022664	1.7579246019844683	1.4181422699547739	2.2799199362753155	1.2395967874510436	7.700064386515664	11.563308208706326	0.7236690811099412	0.9283667621776502
ID106610	106610	9	1.0	45.332935856315935	50.33576980249641	0.0	131.0	131	1.5799986170667955	1		30567.374092009675	30558.0	20774.0	42179.0	2.5248651E7	3337.627633134244	-0.9810297044533075	-947.2362412017349	0.0189616311606158	0.015287064360896533	1.7278280784152436	1.4730262566586418	2.2604956410265014	1.1729784656619664	7.842658171451133	10.94992225489657	0.8219607486432065	0.9570765661252901
ID119927	119927	9	1.0	45.63709146143321	50.57990266376038	0.0	203.0	203	1.5761636633121046	1		30622.870573870565	30636.0	20932.0	42822.0	2.5080131E7	3418.506212734546	-0.9811162566889925	-930.8332848641761	0.008505159242277018	0.024130984410213635	1.7814176412997884	1.4147396700364563	2.3789678955715323	1.2591840598163782	7.80463316213501	11.503779173852912	0.7411076326984921	0.9372146118721456
ID89206	89206	9	1.0	45.701492836651845	49.176674872309306	0.0	35.0	35	1.5204649453449395	1		30459.35424836601	30507.0	19755.0	40476.0	2.3301406E7	3339.9806037227754	-0.981126732147855	-948.1668079471525	-0.007592519596343249	-0.006120883524332434	1.6740040880567322	1.4058019737981249	-0.8327529312549283	1.1907822860242487	7.262776779380202	11.194421548639601	0.7282982160503357	0.9362745098039205
ID132728	132728	9	1.0	48.36568698031855	51.7798133900071	0.0	271.0	271	1.5747231478580925	1		30684.710622710645	30747.0	19005.0	42790.0	2.5130778E7	3595.9095425445985	-0.9810383588449402	-882.9850179041149	-0.017761424299163397	-0.0037647730722487486	1.7418556852822844	1.4185570968252037	-0.709872652294957	1.2279066448440024	7.790373783641462	11.071548896849572	0.7986406193100536	0.9635508524397418
ID131198	131198	9	1.0	45.943441957658735	50.73526526625495	0.0	263.0	263	1.5568472023958113	1		30491.59699624531	30503.0	19238.0	42150.0	2.4362786E7	3433.134613363519	-0.9810312262852334	-918.6771402729831	-0.008792177226169075	0.0051533413376531724	1.7799399120477764	1.3844897103636806	-0.8394871189129628	1.2856288484659217	7.614508115554377	11.252261523285949	0.7557394323641126	0.941798941798941
ID87167	87167	9	1.0	45.684986872625146	49.8439553269762	0.0	24.0	24	1.5890695402824346	1		30436.51497005988	30452.0	21078.0	41811.0	2.541449E7	3208.6969602829604	-0.9810380365032554	-981.5191021555644	0.013082836201543777	0.01918155103213563	1.7657093901399168	1.4308279089013238	-0.8792017853111256	1.2340473505969947	7.93296756857694	11.131116501538347	0.8045778761062657	0.9575444635685599
ID135805	135805	9	1.0	56.480892870569946	55.00853468416418	0.0	287.0	287	1.5823907435191875	1		30810.00362756953	30853.0	19207.0	41870.0	2.5479873E7	3626.1096758568624	-0.9809214352708914	-873.7140800538486	-0.017639209907794468	0.02787792159398453	1.810368815756558	1.4303258690300833	2.456323962638209	1.2657037497225616	7.866423802273712	12.167320046011367	0.6677245448370837	0.8907427341227118
ID124033	124033	9	1.0	45.677525436767006	50.585383180836665	0.0	225.0	225	1.574242683118349	1		30618.970624234997	30630.0	20085.0	42496.0	2.5015699E7	3319.7010472712223	-0.9810455528823186	-954.7719659332384	0.002174860225159233	0.0012841601793344805	1.7736475086005283	1.4130015348409408	2.398811177280435	1.255233957548521	7.785620657476952	10.926820768507415	0.8194368017836124	0.9501160092807428
ID101507	101507	9	1.0	45.50895198166701	50.445271100373134	0.0	103.0	103	1.5761636633121043	1		30555.315085158145	30601.0	20059.0	41684.0	2.5116469E7	3345.021407051579	-0.9810583436980488	-946.2257105543498	0.012932793183405941	0.016018141757852107	1.7531617288323653	1.4423007594127224	-0.9258874410007635	1.2155313081483918	7.804633162135007	11.451404855188954	0.7479022173392149	0.9431361286616887
ID84613	84613	9	1.0	44.53633308561182	45.80068209981021	0.0	10.0	10	1.545141418267273	1		30337.96442185517	30365.0	19367.0	43026.0	2.3875978E7	3507.2714485764814	-0.9810729708709751	-896.7387022675749	-0.01578002870039897	-0.01989914838634799	1.7247302465717782	1.411422700557698	2.1956797363556264	1.2219799539077005	7.500433087605987	10.629362213663716	0.8342222937917828	0.9523234761617382
ID112773	112773	9	1.0	45.619138652860194	50.75200218486178	0.0	164.0	164	1.561698716811955	1		30622.504962779152	30596.0	21109.0	42680.0	2.4681739E7	3411.1717204190277	-0.981136860429011	-933.8620793237822	-0.011581888782255943	-0.004524528230112213	1.7748169988158684	1.3878327801313142	2.3412590879149824	1.2788406674238797	7.662039377199536	11.514495741162193	0.7262136315149734	0.9388468258590568
ID115845	115845	9	1.0	45.897027980110344	50.70469117067531	0.0	181.0	181	1.5553887972022724	1		30647.962546816492	30660.0	20135.0	42768.0	2.4549018E7	3378.822396722784	-0.9810822901730977	-940.8125805805223	-0.0026260288803168293	0.0027077979475533705	1.7837088484802106	1.3709508910642254	-0.823168141016405	1.3010742106856756	7.60024873706083	11.086551056869403	0.7770424536910794	0.943919716646989
ID92806	92806	9	1.0	45.74760806309755	49.399616707189864	0.0	55.0	55	1.5490531749531895	1		30500.833962264165	30494.0	20400.0	41048.0	2.4248163E7	3323.513166570357	-0.9810447204583175	-949.9547475448073	5.971366883691207E-4	0.013887794547514147	1.692919440433827	1.432494437792167	-0.866900342051212	1.1817982644617038	7.538458096922123	11.274249509357261	0.7452759474115684	0.9362455726092088
ID113291	113291	9	1.0	45.652868146588155	50.88106761202695	0.0	167.0	167	1.564118830950618	1		30687.820322180913	30665.0	20375.0	42697.0	2.4765071E7	3384.5758792008037	-0.9810958781234543	-941.1237338478901	-0.01354794961874686	0.015039902739710669	1.8139140811348806	1.3545953543768918	-0.7867483085552575	1.3390818706662946	7.685805008022115	11.742386927811447	0.7004650200835495	0.9434072345390903
ID94858	94858	9	1.0	46.21262318241367	49.116768837316634	0.0	66.0	66	1.5169782070562778	1		30587.730617608406	30651.0	19689.0	41236.0	2.3277263E7	3371.060386775206	-0.9810660285979059	-940.3017427100829	-0.04286895313334097	0.004869826743664307	1.77815198944762	1.3497291584194437	2.379118933946724	1.3174139258648505	7.229504896228589	11.062919220034994	0.7422991063795612	0.9359999999999994
ID129677	129677	9	1.0	45.716087494113836	50.818548020460945	0.0	255.0	255	1.5660522295019748	1		30530.937114673252	30539.0	20834.0	42305.0	2.476059E7	3401.327242360076	-0.9810784354939678	-930.8257738738475	-0.02090078206931284	-0.006649120539914117	1.7677466304788314	1.3939872707944023	-0.7702937132910703	1.2681225055028171	7.704817512680183	11.200337280568348	0.7718093208524341	0.9435389988358555
ID89740	89740	9	1.0	45.6613603142593	49.210235416549395	0.0	38.0	38	1.5084768612279502	1		30489.616710875318	30552.0	20825.0	39562.0	2.2989171E7	3205.282710871665	-0.9810817820640932	-986.5988538240829	-0.0011746704170233	-0.004685770421042721	1.684604928690229	1.4053654698542817	-0.7308699601639969	1.1986952610020374	7.1487017514318225	10.509677663161668	0.8133140035278057	0.9477000630119718
ID104591	104591	9	1.0	45.06377939045966	50.256001541465444	0.0	120.0	120	1.5417104893934828	1		30587.52290076335	30646.0	20850.0	41286.0	2.4041793E7	3291.538356020847	-0.9810850369741575	-963.9989000313332	-0.009921181148117018	0.014897090007903924	1.7316039980739928	1.3928858560614312	-0.8123380133276282	1.2431772428003052	7.467161204454382	10.95781031750504	0.7814799397835891	0.9367918902802623
ID102033	102033	9	1.0	45.40412343927701	50.46588204306214	0.0	106.0	106	1.5544157668929643	1		30510.24655819774	30521.0	20517.0	41277.0	2.4377687E7	3361.392028454497	-0.9810993224059006	-942.3064175241835	-0.004331798914998609	0.0037231437335932473	1.7104647687511356	1.423977690621337	-0.962825758512874	1.2011878978278046	7.590742484731796	11.2296302247005	0.7564203613181344	0.9405182567726736
ID107153	107153	9	1.0	45.28600852372853	50.34693622702581	0.0	134.0	134	1.5942975385373692	1		30544.612634088204	30546.0	20885.0	41846.0	2.562693E7	3310.2686886861675	-0.981092870455795	-957.6038671429486	-0.0045174051025847	0.018225388522341634	1.7578115059103552	1.477194099190666	-0.893227669561962	1.1899665093933394	7.985251956386611	11.331606759353695	0.7814757362174398	0.9496890898812889
ID117905	117905	9	1.0	45.634358620513495	50.54648801012848	0.0	192.0	192	1.579998617066796	1		30594.077481840173	30562.0	20284.0	42087.0	2.5270708E7	3381.158369739876	-0.9810411227598622	-936.4324236282364	-0.008288471076100194	0.01107159208414927	1.7649426776711032	1.405919537910982	-0.7587762491108839	1.2553653534778983	7.842658171451137	11.210432367484676	0.7842028648336288	0.9423186750428322
ID134298	134298	9	1.0	52.2388174838807	53.563415381543294	0.0	279.0	279	1.5933482693025482	1		30895.067776456603	30875.0	19589.0	42619.0	2.5982752E7	3669.7674428615487	-0.9810334244148343	-870.9144227874298	-0.010244394900657467	-0.005867816004039862	1.695072743703854	1.5079315851059105	-0.5777270692449711	1.1241045419078475	7.97574570405758	11.81462443210597	0.7180279026729224	0.9395296752519592
ID109213	109213	9	1.0	45.271132445410316	50.35788686793006	0.0	145.0	145	1.5776028634262702	1		30530.235151515157	30568.0	21328.0	41322.0	2.5187444E7	3224.6750092855004	-0.9810128395762524	-978.3378701772956	-0.012856567097045139	0.01277536583024563	1.718632954629224	1.4562676726096224	-0.8733098779963646	1.1801628141270517	7.81889254062856	11.080562477094151	0.800260709466627	0.9665099882491188
ID122525	122525	9	1.0	45.58558891756889	50.588045187862086	0.0	217.0	217	1.5728004082547553	1		30587.504901960787	30604.0	20121.0	41936.0	2.4959404E7	3361.014795991182	-0.9810867058358269	-944.1561727348176	-0.021559427674403452	0.008607238037614028	1.7853738049819223	1.385231004285287	2.3323740816909435	1.2888635898696839	7.771361278983403	11.552147650545075	0.7317816263982352	0.9418202764976954
ID97948	97948	9	1.0	46.397639830052874	50.15099394837541	0.0	83.0	83	1.5752034660476544	1		30603.209756097574	30625.0	20472.0	41066.0	2.5094632E7	3389.6987702836436	-0.9810674011370832	-935.6738255777641	-0.030368107308657105	-0.00976366204763589	1.765810412867179	1.410924834790211	-0.9038389242063992	1.2515269200217427	7.795126909805974	11.371313056538545	0.757550906522425	0.9523809523809529
ID126625	126625	9	1.0	45.88643221813953	50.70639441792143	0.0	239.0	239	1.5694299458297634	1		30565.25584255843	30530.0	20278.0	42439.0	2.4849553E7	3382.400122276093	-0.9811429626597181	-940.3550946397877	-0.021379138395384113	0.007144522248834633	1.771616127162479	1.3860247897567646	-0.8188284025150161	1.2781994523152667	7.738089395831789	11.499516637036576	0.7353336407059229	0.9410404624277454
ID120480	120480	9	1.0	45.72966162154087	50.700924515533	0.0	206.0	206	1.5694299458297643	1		30591.51348039216	30588.0	20340.0	42563.0	2.4962675E7	3373.0825675011347	-0.9810317822526131	-938.1246295570031	-0.01955785322006664	0.002325470071881792	1.7961516896643999	1.4002285991886134	-0.7591386473629662	1.2827560376250071	7.738089395831795	11.244365684694086	0.7690838372259432	0.9415847310584154
ID95396	95396	9	1.0	47.40091571505106	49.62862200494959	0.0	69.0	69	1.5209623983094502	1		30726.65751633985	30828.0	19177.0	40827.0	2.3505893E7	3396.6530462475603	-0.981016109724015	-934.9428221435945	-0.03668329997928663	0.02681411791029272	1.7868648175517519	1.349028075964277	2.2866809410380453	1.3245571751903769	7.26752990554472	11.51649418471127	0.6885826984838108	0.9306147291539865
ID124582	124582	9	1.0	45.78876985865175	50.6515031965787	0.0	228.0	228	1.54563092926269	1		30581.242693773806	30589.0	20035.0	42769.0	2.4067438E7	3430.126877052616	-0.9811372830121943	-927.4712816385223	-0.029461519714015352	0.02745222635255866	1.8073669340579783	1.359469525000751	-0.825914354922075	1.3294648396454345	7.5051862137705125	10.924701675088542	0.7902275442851939	0.9506321493076455
ID137893	137893	9	1.0	60.31886760950162	55.88898897732891	0.0	298.0	298	1.504962348871565	1		30699.40666666668	30683.0	20050.0	43292.0	2.3024555E7	3832.656782090105	-0.9812729578018652	-839.4226615490928	-0.009023339764776895	0.02674112864873167	1.605321294132316	1.4324096028555158	2.036702325564455	1.1207138593123782	7.11542986828021	10.687837122313875	0.7827649177137889	0.9516846789574057
ID85161	85161	9	1.0	44.51431683977239	46.83490395610556	0.0	13.0	13	1.542201089402525	1		30359.708280254792	30401.0	19015.0	40953.0	2.3832371E7	3570.3484759958874	-0.981089860262879	-882.3299727594474	-0.012910067975306319	-0.006589982361167995	1.716156397893759	1.4365596102923277	-0.7247897349185318	1.1946294366055132	7.471914330618897	10.829026840535859	0.8006872032350574	0.9469879518072288
ID87721	87721	9	1.0	45.718867278927945	49.48233455552391	0.0	27.0	27	1.5397465261893322	1		30472.156887755078	30589.0	20609.0	39137.0	2.3890171E7	3169.7553853074514	-0.9810471886448708	-995.2305540430971	-0.00319569728659092	-0.0024536623382495557	1.6698708176138866	1.4306215551528458	-0.7303405885927419	1.1672344874151428	7.448148699796323	11.815979424273262	0.6703764518472263	0.9233942251031242
ID128169	128169	9	1.0	45.63664706570091	50.55670359343784	0.0	247.0	247	1.5819126076135706	1		30507.81961259082	30503.0	20156.0	41863.0	2.5199459E7	3347.143068371623	-0.9811184385648686	-947.2190442943456	-0.005308622408403209	0.008924910095230274	1.7773468236753074	1.4156699662751864	-0.8578129390247757	1.2554810556246667	7.861670676109206	11.519767778024676	0.744452962546852	0.9349915206331264
ID105131	105131	9	1.0	45.09489945875805	50.167024530125126	0.0	123.0	123	1.5514930145104675	1		30599.592220828108	30622.0	21030.0	41647.0	2.4387875E7	3303.207527227038	-0.981079774620132	-960.700003542286	-0.009824150907753052	0.018598163789021873	1.7572508914960774	1.3642532769505284	-0.8951768290518135	1.2880679278440172	7.562223727744703	11.264368618006246	0.7489376744493692	0.9509862522414826
ID116396	116396	9	1.0	45.661843556538656	50.66449694714128	0.0	184.0	184	1.5655691037062724	1		30610.769420468536	30606.0	20249.0	42811.0	2.4825334E7	3367.4923296092784	-0.981081021528649	-942.7679675916337	-0.012777356539021047	0.0039557661389691395	1.7626016562012885	1.395754154063831	-0.7463651925329237	1.2628310301419177	7.700064386515664	11.114531762081809	0.783288730404846	0.9385863267670913
ID111279	111279	9	1.0	45.476291456013755	50.54806091701833	0.0	156.0	156	1.590497062241475	1		30556.446706586874	30522.0	20643.0	42059.0	2.5514633E7	3318.0679945234874	-0.9811262184448049	-957.444308458838	3.1430125791720963E-4	0.011119027063929041	1.7531777178627301	1.4458537490017993	-0.8404993553676046	1.2125553632745385	7.94722694707049	11.287175858225787	0.7838895882950054	0.9467723669309168
ID113839	113839	9	1.0	45.664982359758895	50.744567864287866	0.0	170.0	170	1.562667212233301	1		30685.85235732009	30687.0	20712.0	42282.0	2.4732797E7	3414.752602449927	-0.9810807031165218	-931.9844869819073	0.010000681853815217	-0.007545146781220091	1.7853336533357906	1.4048258575632488	2.3512142279012376	1.2708576253234365	7.6715456295285716	11.107443298737074	0.7813840225332539	0.9307958477508648
ID133292	133292	9	1.0	49.62736345208614	52.72946886427697	0.0	274.0	274	1.607998969462107	1		30718.191365227518	30676.0	18985.0	42283.0	2.632549E7	3654.9474414531824	-0.980969012391642	-866.4399396036174	-0.007049375017358013	-0.008633165323875187	1.7215229408006243	1.5040052401361572	-0.7561857879729881	1.1446256268660175	8.123092615157574	11.256187309786993	0.8056541454152009	0.9617332583005069
ID90290	90290	9	1.0	45.62223569309228	49.16039007302629	0.0	41.0	41	1.522950585299803	1		30525.186197916646	30573.0	20166.0	39753.0	2.3443343E7	3313.7328141326952	-0.9811323982164093	-958.0358137629785	-0.02258955303138394	0.02458694891726199	1.714492561243341	1.3846885741058101	-0.8233914220026248	1.2381791785568161	7.286542410202785	11.291309996315752	0.7181955324746431	0.9234939759036144
ID130228	130228	9	1.0	45.6839327616351	50.571630210771495	0.0	258.0	258	1.5804773320049332	1		30527.049696969676	30521.0	20175.0	42524.0	2.5184816E7	3392.5764565155955	-0.9811057729225289	-934.4840348234266	-0.012411295045774628	-2.668504600597909E-4	1.7935725245801581	1.4077269302706534	-0.8671784470080071	1.2740912218219205	7.847411297615653	11.52852056096624	0.7419747437748341	0.9375354911981825
ID102582	102582	9	1.0	45.24515355864932	50.376466958468654	0.0	109.0	109	1.562183039576525	1		30514.88074534159	30591.0	19526.0	41968.0	2.4564479E7	3425.7227070156496	-0.981123581555136	-925.9628959584577	-0.008780329144235035	-0.009642616105084921	1.7335969332689987	1.4415383445401158	-0.855266518843039	1.2026020257005765	7.666792503364051	10.84241073502644	0.8195432221795057	0.9510613207547172
ID98489	98489	9	1.0	44.942148801846294	50.38136226027806	0.0	86.0	86	1.5684656262635546	1		30563.450980392172	30636.0	19060.0	42880.0	2.4939776E7	3570.85868452301	-0.9810808119597734	-887.691395058615	-0.007663044298187268	0.009129360623884959	1.7560332156655472	1.4238778773600844	2.1778457618127947	1.2332751590475508	7.728583143502753	10.969900773819495	0.8070572604902646	0.9621301775147927
ID93371	93371	9	1.0	45.755723923770105	49.28784637653046	0.0	58.0	58	1.5529550783007573	1		30547.38644918442	30521.0	20159.0	40589.0	2.4346267E7	3322.1927048347666	-0.9810560056357234	-952.3607303596872	-7.748160144194487E-4	-0.004286490769594336	1.7344992514529374	1.4116004015640882	-0.9465908185785683	1.228746640714376	7.5764831062382525	10.777892959720013	0.8196147982013003	0.9343493552168811
ID121018	121018	9	1.0	45.69005553460762	50.62039945942331	0.0	209.0	209	1.5568472023958118	1		30552.856429463172	30571.0	20807.0	41971.0	2.4472838E7	3432.901410703741	-0.9810385934978701	-920.949947627731	-0.0037516738554218038	0.006113741018346156	1.8046879983485342	1.3883837411385804	2.3173686523843746	1.299848121866187	7.614508115554381	10.72464530023025	0.8319281941661724	0.9434628975265023
ID131773	131773	9	1.0	46.61024731945158	50.8922692858887	0.0	266.0	266	1.56024484647339	1		30519.61318407961	30584.0	18694.0	41420.0	2.4537769E7	3470.055451321079	-0.9810555648435947	-910.9290461517772	0.01715823629267713	0.02266593824914049	1.7615499637207417	1.3948163854761286	-0.8328950896512551	1.2629260611384534	7.647779998705984	11.272751054368666	0.7562848799238837	0.9365541327124556
ID114368	114368	9	1.0	45.68332590870635	50.67749995799246	0.0	173.0	173	1.5558750841602857	1		30677.204488778076	30708.0	20468.0	42523.0	2.4603118E7	3442.889711582721	-0.9810485830963344	-922.5108767631696	-2.446527706225976E-4	0.01088413110614289	1.7888840610889072	1.3807034651460446	2.377718119804659	1.2956323397795537	7.605001863225347	10.884750742813033	0.8066259920258536	0.9433962264150946
ID105667	105667	9	1.0	45.00638565467011	50.1908046702242	0.0	126.0	126	1.5343326651607299	1		30557.91119691119	30686.0	20771.0	41161.0	2.3743497E7	3348.5492602068284	-0.9810356508193179	-944.1561246668534	0.016502576359126227	-0.008796453896786086	1.7459732428415986	1.4030135431814599	2.2718309055540042	1.2444450385578223	7.395864311986646	10.472455240420274	0.8474259777356445	0.9604938271604935
ID136385	136385	9	1.0	57.84990406067677	54.97800889618928	0.0	290.0	290	1.6201845046323415	1		30620.692485549123	30607.0	22137.0	41333.0	2.6486899E7	3065.67283832142	-0.9811187271669295	-1038.0290201198488	-3.598940154243198E-4	0.003048931095516863	1.6656956592919807	1.5886195796783396	-0.37102442058909113	1.0485176442488815	8.246673895434979	11.367176216183545	0.8020168637587833	0.9654980523094042
ID85703	85703	9	1.0	44.919476840216824	47.85248834600759	0.0	16.0	16	1.5412197332169892	1		30464.342675159223	30527.0	19926.0	41825.0	2.3914509E7	3422.131308464496	-0.9810253792616228	-920.5179819328965	-0.006155996343385887	0.0226538863760133	1.7697503407880402	1.3508187453822293	-0.8612635330073666	1.3101316122817568	7.462408078289866	10.81546675325335	0.8016749720192302	0.9480676328502415
ID103113	103113	9	1.0	45.30413447766847	50.26994685431049	0.0	112.0	112	1.5670180342373194	1		30534.782019704453	30607.0	20679.0	41131.0	2.4794243E7	3293.923120994971	-0.9810683581760353	-960.7764528586	-0.0027296478507397052	0.013467203752421041	1.729474635334256	1.418128605212094	-0.8772757979981085	1.219547105232813	7.714323765009208	11.636263744217233	0.7159465710539387	0.9507908611599295
ID109768	109768	9	1.0	45.2941014511414	50.32504030971173	0.0	148.0	148	1.5961943833944818	1		30539.032066508338	30537.0	20831.0	42131.0	2.5713865E7	3261.03790917954	-0.9811324968266092	-973.9634178213668	4.7446187392240305E-4	-7.439867929242015E-4	1.744908259417086	1.4641957134874302	-0.8530066685987447	1.1917179126696478	8.004264461044672	11.366898984844273	0.778479700129306	0.9503386004514673
ID134859	134859	9	1.0	53.794603941864054	54.00335318861935	0.0	282.0	282	1.5583042426795213	1		30818.57980049873	30744.0	19328.0	42495.0	2.4716501E7	3739.269098367147	-0.9810216763153977	-852.0726994074276	-0.007730793670201344	0.01906632152447824	1.703327680935474	1.4587729554390525	-0.7604288340527129	1.1676441317235806	7.628767494047922	10.719137386779037	0.8343428879462488	0.9639639639639634
ID91339	91339	9	1.0	45.506033143411855	49.60476014926507	0.0	47.0	47	1.553929023255888	1		30560.398750000037	30580.0	21254.0	41032.0	2.4448319E7	3170.682759469943	-0.9810358298448364	-997.2114281289419	3.2190662593798607E-4	-0.004541335976864459	1.735957360928005	1.4081978590957713	-0.7781746294425255	1.2327510297755273	7.58598935856728	11.15889356175578	0.7655610385763193	0.9471810089020772
ID90826	90826	9	1.0	45.57554584398589	49.31422548720678	0.0	44.0	44	1.5417104893934834	1		30572.75159235669	30675.0	20668.0	40233.0	2.399961E7	3199.3467318999697	-0.9810577178534579	-989.8410739495719	-0.015766159934544298	-0.013053943694829014	1.7591990401973079	1.4041420841300545	-0.8512249297802313	1.2528639801343404	7.467161204454389	11.244237710568745	0.7421733482362123	0.9262971698113202
ID118474	118474	9	1.0	45.737195786856724	50.62340190688944	0.0	195.0	195	1.5703936732437835	1		30585.48284313724	30583.0	20806.0	42009.0	2.4957754E7	3378.111219053368	-0.9810739587089293	-938.6709067690887	0.00926116654683217	0.007319732307587608	1.801553105578393	1.3694318105063092	2.3366032839149415	1.3155478730352548	7.747595648160822	11.325654758518398	0.7590146752557289	0.931428571428571
ID91855	91855	9	1.0	45.63918513344754	49.513655632792386	0.0	50.0	50	1.564602404568896	1		30565.771039604013	30595.0	21261.0	40136.0	2.4697143E7	3121.946975490198	-0.9810734313552129	-1015.0079857276464	-0.008729733319518325	0.016792391717484857	1.7393451219728495	1.4041739964591848	-0.840087454878892	1.2386962914559336	7.690558134186627	11.755440051865715	0.6993425314433432	0.934180138568129
ID107727	107727	9	1.0	45.26861524689662	50.43960841765669	0.0	137.0	137	1.5919233041023344	1		30525.997613365158	30523.0	20965.0	42055.0	2.5580786E7	3301.646586778291	-0.981053906453926	-957.5081337205523	-0.021462219202586008	0.002639811755307725	1.7576702449599388	1.4621627540303006	2.321319341390858	1.2021030081056998	7.961486325564033	11.001132427701057	0.8266643943766058	0.951164111300398
ID99022	99022	9	1.0	45.57508799206522	50.384267570714904	0.0	89.0	89	1.5670180342373194	1		30567.970443349754	30570.0	20037.0	42031.0	2.4821192E7	3461.1384104851873	-0.9810672079933463	-915.2963475176047	-0.012174159113804336	0.028237272067992213	1.791085388947706	1.4274840468647865	2.25444828414584	1.2547148200230362	7.714323765009208	11.208606761717446	0.7716217492492956	0.941415313225058
ID125147	125147	9	1.0	45.58762775373445	50.600569369011886	0.0	231.0	231	1.593348269302549	1		30536.53357314151	30552.0	20815.0	42593.0	2.5467469E7	3245.8498443330254	-0.9810026901031899	-971.6266027301026	-0.010635096434412641	0.019972295723392906	1.7868374480070983	1.4681459722376424	-0.7866808796571837	1.2170707012762016	7.975745704057587	11.264014386477212	0.78994120782348	0.9437570303712037
ID128733	128733	9	1.0	45.700242706935626	50.659475972514116	0.0	250.0	250	1.5699118834876244	1		30516.83763837637	30492.0	20060.0	42680.0	2.4810189E7	3369.478799459965	-0.9810595646137399	-938.2362593267005	-0.002116011277588618	0.015439010758337637	1.76865823583398	1.4007908635975541	2.395836746845275	1.2626140573844533	7.742842521996311	11.09143007124742	0.7909248113761937	0.9537470725995313
ID123100	123100	9	1.0	45.52133431652107	50.51716170016353	0.0	220.0	220	1.5804773320049328	1		30650.89659367397	30658.0	20673.0	42554.0	2.5195037E7	3327.790843478915	-0.9810854406611156	-955.493548828237	-0.00947098970337096	0.0081841945068318	1.7615752364184694	1.4139697215298246	-0.84569806643802	1.2458366042750604	7.84741129761565	11.829718426789698	0.7046727285359773	0.94776119402985
ID88287	88287	9	1.0	45.832152096171555	49.174111233572624	0.0	30.0	30	1.4953813218041003	1		30448.189701897012	30528.0	20943.0	39943.0	2.2470764E7	3222.238076518595	-0.9811114137512772	-981.6410733458214	-0.012243916426716068	-0.0035879033823354384	1.6689631719352136	1.3341508661786545	2.235581802417689	1.2509553561326585	7.025120471154409	10.828980702372089	0.7528153756808106	0.9372225745085603
ID114913	114913	9	1.0	45.64571987731432	50.66349826977004	0.0	176.0	176	1.5742426831183485	1		30695.291108404384	30668.0	20563.0	42684.0	2.5200834E7	3394.4075587514003	-0.9810124836439906	-934.4243330933807	0.021339466145018318	0.009898684713152034	1.7817265508653524	1.4104524929503428	2.388538506720881	1.2632304595657735	7.785620657476947	11.094355277171376	0.7948752324963125	0.9462738301559791
ID99555	99555	9	1.0	45.51952765767163	50.566543408728755	0.0	92.0	92	1.5650858287746452	1		30568.558024691334	30626.0	20276.0	41474.0	2.4760532E7	3354.9222174306365	-0.9810436006008993	-943.093934049105	0.008411435597977548	0.014686273643573134	1.7361199071090756	1.4408343355443314	-0.9251427486949612	1.2049406821313629	7.695311260351151	10.650915386082934	0.8524367916349836	0.9579881656804735
ID110308	110308	9	1.0	45.22617554020481	50.22607615269215	0.0	151.0	151	1.56798324408199	1		30525.798041615646	30535.0	21099.0	41378.0	2.4939577E7	3303.7157685711954	-0.9811158071962006	-960.0993885093317	-0.007218385439277684	0.019255717860826072	1.7665713371759586	1.424390735384362	-0.7566498984782917	1.2402294491892083	7.723830017338241	11.092318704636604	0.7888562904239582	0.9464181712288879
ID96486	96486	9	1.0	47.50762529891959	49.33004641867256	0.0	75.0	75	1.5149821822351253	1		30638.371202113583	30720.0	19315.0	40596.0	2.3193247E7	3409.879935257733	-0.9810557495727324	-930.6209886696687	-0.012103955821909063	-0.00498736719291837	1.7034212300681655	1.3722103529974756	-0.920095846864853	1.2413703382627803	7.210492391570524	10.652896612009798	0.7984346255540653	0.9546884833228448
ID116969	116969	9	1.0	45.6266675963299	50.64293513254144	0.0	187.0	187	1.6032875647577245	1		30591.462352941206	30567.0	21068.0	42409.0	2.6002743E7	3304.7748129851425	-0.9810353482419722	-957.6970401554107	-0.005797961931359662	0.01838458386398166	1.7837007713432194	1.448065144337454	-0.8088597155377393	1.2317821323980087	8.075561353512413	11.677129127052236	0.7442355644204909	0.9496925656791502
ID83176	83176	9	1.0	43.910167808375746	46.76968616714155	0.0	2.0	2	1.4636807509142966	1		30257.60396039602	30394.0	20677.0	38818.0	2.1392126E7	3230.267599819437	-0.9811083642360595	-972.9117376958387	-0.030978746775651024	0.040808237953953	1.6213599004163564	1.3047757747633257	-0.5402417217947111	1.2426348892862118	6.730426648954439	12.985558480541409	0.5015695867339811	0.9267015706806289
ID111850	111850	9	1.0	45.26181652740123	50.44180532062364	0.0	159.0	159	1.5985622743022283	1		30503.34905660379	30490.0	21346.0	42063.0	2.586684E7	3255.8051796721834	-0.9809795410282515	-966.4025515855386	-0.0025235370071126605	0.006384559008268774	1.7407448832622299	1.478974973341346	-0.8769594488919144	1.1769941443495053	8.028030091867254	11.258669215663986	0.7958747685783091	0.9499437570303717
ID127210	127210	9	1.0	45.74457359020492	50.525605483431896	0.0	242.0	242	1.5699118834876236	1		30550.762254901976	30530.0	19991.0	42863.0	2.4929422E7	3406.0366712624527	-0.9811080094449774	-931.6264884257403	-0.014518885735422656	0.0018580755190880235	1.7661298079751093	1.4186642291404026	-0.8027539526769788	1.2449244660558216	7.742842521996303	11.287868480758197	0.7636360265112052	0.9351320321469575
ID119021	119021	9	1.0	46.07984675310925	50.85824276739169	0.0	198.0	198	1.5544157668929641	1		30619.52512562815	30600.0	19896.0	42622.0	2.4373142E7	3431.437226163953	-0.9811006184864431	-926.4422351845325	-0.007710052136906582	-0.006111176471807711	1.7702426518741516	1.3818080143680618	-0.8045347653854719	1.2811060823697216	7.590742484731795	11.164446110083935	0.765278934400125	0.936656891495601
ID100079	100079	9	1.0	45.61862450214049	50.4758738487143	0.0	95.0	95	1.5568472023958109	1		30586.22319201997	30620.0	19768.0	41760.0	2.4530151E7	3461.6437911258267	-0.9810872391045196	-916.6977547903767	-0.03057795752196118	0.027946795628620583	1.8066143235446208	1.385364493090702	2.1964236114321527	1.3040714790618926	7.614508115554372	10.862910207949534	0.810885133906702	0.9456906729633999
ID86257	86257	9	1.0	46.17158104823366	48.564703072942436	0.0	19.0	19	1.6136344971438004	1		30487.25813953487	30444.0	21082.0	41328.0	2.6219042E7	3223.5785212652327	-0.9810692561878736	-980.261844148582	-0.010780162365889396	0.010466843824213192	1.6725742256620109	1.5667467925591356	2.167097427096511	1.0675459708010737	8.180130129131754	11.243798084001037	0.8131000739912264	0.9657687991021323
ID136947	136947	9	1.0	60.45869413458221	56.779473004865416	0.0	293.0	293	1.5655691037062716	1		30676.956790123466	30718.0	23249.0	40212.0	2.4848335E7	2959.8281590548972	-0.9811311254803892	-1077.846286504118	-0.007709970819692669	0.0012642313444275865	1.6057813408573895	1.5314393613255723	0.9352130895205184	1.0485438610298412	7.700064386515657	11.773246352998088	0.6980905473889887	0.9418604651162777
ID130804	130804	9	1.0	45.76637412724208	50.69657542651419	0.0	261.0	261	1.547098532944421	1		30485.53535353533	30463.0	19892.0	42554.0	2.4144544E7	3465.5456899623046	-0.9810648649452336	-911.5521256992583	-0.017424090661843156	-8.193342534960633E-4	1.7433125949213946	1.408453572297055	-0.8097903984449223	1.2377494219267846	7.51944559226406	10.852772833443899	0.8022583761173747	0.9427890345649583
ID108281	108281	9	1.0	45.46721154078212	50.574867474069315	0.0	140.0	140	1.5838242851782964	1		30565.65384615388	30570.0	21337.0	41953.0	2.5430624E7	3219.116851688168	-0.981075814830206	-984.4923037974	-0.004887209206454373	0.009480947664947356	1.768127775618514	1.4313059000171056	-0.8025822410193297	1.2353248705237525	7.880683180767266	11.075850924077711	0.8072713300746706	0.9463470319634701
ID93944	93944	9	1.0	45.98777474178368	49.31627196481129	0.0	61.0	61	1.54121973321699	1		30505.94656488549	30531.0	19874.0	40501.0	2.3977674E7	3318.227030959182	-0.9811211733218392	-955.5557999670148	-0.013898472365268418	0.00848305620427814	1.7401374934667997	1.3776977799445704	-0.786009062558089	1.26307635738283	7.462408078289871	11.388475215964757	0.7230322960139741	0.9395571514063434
ID92411	92411	9	1.0	45.62283855823021	49.24224012450163	0.0	53.0	53	1.5573330339577691	1		30490.283042393996	30509.0	19480.0	40374.0	2.4453207E7	3350.2318250882904	-0.9810679001373952	-943.2284058543494	-0.008253024954763308	0.006630797615359232	1.6983368136336872	1.4394859304853875	-0.854910730760255	1.1798217527982482	7.619261241718896	11.041357002196857	0.7853763586994335	0.9479597871082194
ID100602	100602	9	1.0	45.438825528941976	50.390488138008116	0.0	98.0	98	1.5597599218784692	1		30565.361145703613	30645.0	20197.0	41399.0	2.4543985E7	3368.734730188584	-0.9810735955752985	-940.6459384932596	0.005643094448476256	0.00850943450205849	1.732128545782119	1.4127178543344	2.2892436098708018	1.226096591380739	7.643026872541467	11.401050233254985	0.7388997713966569	0.9442160892542568
ID121599	121599	9	1.0	45.639959573997416	50.658454455510245	0.0	212.0	212	1.5833465821708452	1		30548.651753325263	30533.0	20656.0	42613.0	2.5263735E7	3439.715297305768	-0.9810992680531804	-922.0062697121172	-0.0033630287942196823	0.01351120612657826	1.7914097553235244	1.4287859504423435	-0.8537808249655381	1.2537985516787276	7.875930054602748	11.082825640269215	0.805769293256172	0.9441595441595437
ID106241	106241	9	1.0	45.38173196308572	50.34869941741716	0.0	129.0	129	1.591448032169335	1		30564.732696897387	30592.0	20494.0	41889.0	2.5613246E7	3286.910111183654	-0.9810715942264977	-963.9387392370119	-1.5905837601668684E-4	0.007536836185014245	1.7688802249623383	1.4533158644988557	2.359925873434666	1.2171340506024808	7.956733199399516	11.171286727024336	0.8011950590154465	0.9511363636363639
ID132352	132352	9	1.0	47.60091827836948	51.89544412090478	0.0	269.0	269	1.584301844147442	1		30587.793020457288	30613.0	19347.0	41282.0	2.5418456E7	3616.464642620567	-0.9810579970252781	-876.1181889554551	0.0031962386028127018	0.009444564171657647	1.7469169138605614	1.4423640141193879	-0.686222814966399	1.2111484318520753	7.885436306931778	11.310764779611887	0.7745539098195577	0.9447608200455578
ID97026	97026	9	1.0	47.447035838372216	49.45997831733357	0.0	78.0	78	1.5224537819640263	1		30629.99347258486	30712.0	20000.0	40516.0	2.3462575E7	3265.172670161628	-0.9810876783953242	-973.2708676794447	-0.00516106186058547	0.019447946601541772	1.7027745875773252	1.3906648037127016	2.3602045520872665	1.2244320723666655	7.281789284038265	11.768945165155422	0.6606522109535625	0.9119047619047624
ID103682	103682	9	1.0	45.030916694247594	50.2862023285203	0.0	115.0	115	1.5456309292626895	1		30492.795195954513	30543.0	20690.0	41864.0	2.4119801E7	3289.3412796796783	-0.9810679934902888	-960.7729330030601	-0.008875769638235824	0.013202019682185578	1.7262139527791782	1.4148196818461325	-0.8634337724563019	1.2200946699629749	7.505186213770507	10.903843007449211	0.7932537909916583	0.9438135086670653
ID135425	135425	9	1.0	55.36587170769235	54.70646117915372	0.0	285.0	285	1.591923304102335	1		30817.337320574177	30831.0	19489.0	42260.0	2.5763294E7	3636.4241577325415	-0.9809943639124146	-874.8521761740834	-0.023356022735295568	0.04587762029872321	1.8394909645099997	1.4570936964596741	2.360776821724773	1.2624383517542097	7.9614863255640405	11.60462291243364	0.7429198321475561	0.9168035030103995
ID119558	119558	9	1.0	45.65182363609129	50.573560265735594	0.0	201.0	201	1.5780823051220143	1		30594.602673146986	30591.0	20943.0	43171.0	2.5179358E7	3412.1580086868626	-0.9810853434979976	-930.1521797048953	-0.0016542757725441072	0.010905473702661145	1.765423911486618	1.41397901768826	-0.7735844881114563	1.2485502892206573	7.823645666793072	11.167460660116436	0.7883338491885408	0.9400342661336375
ID101129	101129	9	1.0	45.33766928182298	50.4463915701098	0.0	101.0	101	1.5500295716306332	1		30559.445979899494	30646.0	19553.0	41658.0	2.4325319E7	3393.7086874008182	-0.9810300589140792	-931.3592760070618	-7.711923996964845E-4	0.010130915869413344	1.6949101540207787	1.4530503441497553	-0.8937435811261358	1.1664497110129701	7.547964349251153	11.658083893603552	0.6978873908557154	0.929742388758782
ID115465	115465	9	1.0	45.7801483092526	50.75489938653191	0.0	179.0	179	1.5573330339577685	1		30656.982456140337	30652.0	19838.0	42410.0	2.4464272E7	3417.342448450317	-0.9810844977081162	-930.592257629951	0.005768121887786464	-0.005876190671277919	1.7920470826903947	1.3884189268210376	2.353587520218492	1.2907106407671316	7.619261241718891	10.964421300220065	0.7964367641821799	0.9325189063408964
ID133898	133898	9	1.0	51.259388968202714	53.36166514840273	0.0	277.0	277	1.6070577935140689	1		30840.094847775174	30818.0	19018.0	42433.0	2.6337441E7	3669.514012070262	-0.9810440150463626	-869.919943932203	-0.004321359640576404	-0.010920966107573109	1.721762379214971	1.5372874338067755	2.4748248525857885	1.1200002949034595	8.113586362828535	11.420085777410552	0.7817789910940344	0.9404958677685947
ID83725	83725	9	1.0	44.390422104494164	46.105016331625805	0.0	5.0	5	1.5169782070562778	1		30381.31926121372	30381.0	19718.0	41448.0	2.302904E7	3368.048665140005	-0.9810281167230613	-932.8875061492329	-0.027596737017183612	0.002427922701844583	1.702320543858428	1.3911593514554865	2.3398747370192488	1.2236704171074235	7.229504896228589	11.08787297414969	0.7389617114012531	0.9302752293577979
ID125711	125711	9	1.0	45.69566763475407	50.73074078241472	0.0	234.0	234	1.5655691037062727	1		30566.004938271606	30561.0	19937.0	42749.0	2.4758464E7	3442.5297913922673	-0.9810554437994394	-919.602373341763	-0.014277102331003282	0.015093777116471963	1.8216746148994853	1.3762822811150692	2.312516516840991	1.3236198997080435	7.700064386515668	10.914577358998741	0.8122512231221277	0.9540636042402822
ID86800	86800	9	1.0	45.66691866526355	49.42134964548611	0.0	22.0	22	1.5441619307404633	1		30455.456273764255	30534.0	20687.0	39898.0	2.4029355E7	3240.597528199609	-0.9811325806968031	-977.4289681482347	-1.4698454079660513E-4	-0.019159006025586327	1.7164261832121426	1.4132036809036017	-0.8774766029110265	1.2145639063964655	7.4909268352769685	11.047262728062003	0.7713225957140364	0.9347568208778163
ID123664	123664	9	1.0	45.67276141599385	50.49875312237408	0.0	223.0	223	1.5713568095951316	1		30654.654411764674	30691.0	20312.0	42650.0	2.5014198E7	3369.585973464616	-0.9810722008313628	-943.0847648948535	-0.018009046222193178	-0.005648646514590132	1.7714000201209497	1.372161869812653	-0.6970467965894285	1.2909555782677493	7.757101900489849	11.313209647084031	0.7616188604173172	0.9455388180764771
ID112409	112409	9	1.0	45.47632143911187	50.66836249429863	0.0	162.0	162	1.5895455233814073	1		30550.169451073965	30551.0	21241.0	42192.0	2.5601042E7	3249.68361182851	-0.981097759967541	-975.8915311785815	2.3962722031248547E-4	0.0028849359600829415	1.7900904838423732	1.4252773685774678	2.359586912940732	1.2559593825789965	7.937720694741455	11.497324893909445	0.7545917790840084	0.9360986547085193
ID88860	88860	9	1.0	45.79159221077788	49.22990145550041	0.0	33.0	33	1.521459688627891	1		30495.4745098039	30511.0	19715.0	40735.0	2.3329038E7	3390.150389093584	-0.9810628070465989	-932.025155327757	-0.00493904060418175	-0.008615630528723172	1.7097999066534442	1.3835209631249552	-0.8393257031818372	1.2358323091769594	7.272283031709235	11.46829374460848	0.6948371342310866	0.9255898366606169
ID94494	94494	9	1.0	45.542155270272744	49.6027900269597	0.0	64.0	64	1.5655691037062722	1		30520.652281134368	30564.0	21210.0	40721.0	2.4752249E7	3077.2547726394787	-0.9810796815465027	-1028.575539906736	-0.013615742854353415	0.00920169041705936	1.7587323251708253	1.3992203154878116	2.3127111298247103	1.2569373855593833	7.700064386515662	11.48781704648928	0.7332113849067733	0.9407665505226483
ID89379	89379	9	1.0	45.661072666653034	49.38032108974062	0.0	36.0	36	1.5553887972022722	1		30473.677860696567	30476.0	20260.0	39827.0	2.4500837E7	3202.1379201610607	-0.9810139225103167	-983.4555967179097	0.008803746095380396	0.014027302184459627	1.7062803367343151	1.443793103888647	-0.7859910321507182	1.181803910919575	7.600248737060829	11.867101673763731	0.6781852552366585	0.9301919720767887
ID122147	122147	9	1.0	45.58906581468449	50.634337316507356	0.0	215.0	215	1.5809559019877426	1		30549.638452237	30557.0	20521.0	42458.0	2.5264551E7	3322.916107320801	-0.981047512866831	-951.7886557997042	-0.019183006085196595	-0.014860774268411694	1.787619899990106	1.4179873363175752	2.3313150778341507	1.2606740936293857	7.85216442378017	11.656942234782592	0.7261560506204319	0.9291338582677164
ID127778	127778	9	1.0	45.5430296735578	50.43979669452903	0.0	245.0	245	1.5699118834876238	1		30502.015970516004	30466.0	19848.0	42410.0	2.4828641E7	3447.44701425617	-0.981030570705825	-915.1435344046138	-0.005744197654859722	0.008106113224722381	1.7775735365471066	1.3830001285593383	-0.8641454982566	1.285302509985153	7.7428425219963035	11.792461542230328	0.6996830502210161	0.9383640552995397
ID84263	84263	9	1.0	44.57224573003059	45.99510528913928	0.0	8.0	8	1.5524678766955735	1		30371.654135338307	30293.0	19784.0	43214.0	2.423658E7	3487.085196846275	-0.9810676941084717	-902.6748555723912	-0.013289890802096447	0.00931186266698388	1.6810558118476184	1.4681792682753805	2.2128313206053045	1.1449935632331172	7.571729980073724	11.186287971489737	0.7603840376640156	0.9332161687170472
ID104232	104232	9	1.0	45.17135103564906	50.309655731635	0.0	118.0	118	1.567018034237319	1		30537.651105651097	30574.0	20586.0	41372.0	2.4857648E7	3242.5318864021333	-0.9810687711698124	-976.1173130320556	-0.016781144489722778	0.006403597449796504	1.7816877043948687	1.3911812045879977	-0.8365840236886825	1.2807013913924468	7.714323765009205	11.330070686908291	0.755166102284907	0.9425087108013935
ID129320	129320	9	1.0	45.477930284384165	50.614303876776304	0.0	253.0	253	1.5833465821708457	1		30541.381182147183	30566.0	20015.0	41640.0	2.5318805E7	3188.1271143159834	-0.9811285200426665	-996.1000920708933	-0.02736440670053598	-0.010965235278266457	1.7605954665367167	1.4122718877264266	2.4165302838712504	1.2466405950847366	7.875930054602753	11.822650072218869	0.708079536724152	0.9468571428571426
ID106795	106795	9	1.0	45.3346752809851	50.39915013124083	0.0	132.0	132	1.598088976801313	1		30581.786476868318	30551.0	20852.0	42159.0	2.5780446E7	3254.536847559258	-0.9811162608459532	-976.41880586184	-0.001226386088195508	0.004782765512963009	1.780074339130138	1.4613208022456967	-0.8123555949983441	1.218127009753501	8.023276965702735	10.865134581316378	0.8540659904221748	0.9542114188807235
ID117547	117547	9	1.0	45.67475742219868	50.568858204430164	0.0	190.0	190	1.5761636633121048	1		30585.93048780488	30596.0	20035.0	42230.0	2.5080463E7	3316.6519739468395	-0.9810835741433895	-956.5743091379335	-0.01539604755484821	-0.008736820327235063	1.764309617881018	1.402288051375385	-0.7734817963833872	1.25816490852258	7.804633162135011	11.391419929119232	0.7557995609347986	0.9491329479768782
ID108845	108845	9	1.0	45.335667756001826	50.4295597490514	0.0	143.0	143	1.5942975385373692	1		30520.861045130652	30497.0	20922.0	42186.0	2.5698565E7	3266.485097938795	-0.9810432409086925	-967.0972649697861	0.00982017508856594	-0.005206771569726471	1.7522124748431327	1.457080071218645	-0.8203713015197085	1.2025505732005863	7.9852519563866124	11.10192357727635	0.814145489224888	0.9496890898812891
ID97583	97583	9	1.0	47.43024596533818	49.75996880442861	0.0	81.0	81	1.5923984341842767	1		30644.010804321777	30666.0	20616.0	40337.0	2.5526461E7	3159.858565272719	-0.9810904570256871	-1006.3197060395161	0.010755378192577998	0.01795082253633405	1.755757786893641	1.4383936506609067	-0.8913331804399385	1.2206378873314083	7.966239451728544	11.674407955150636	0.734502857419043	0.9426321709786276
ID101679	101679	9	1.0	45.52110029683243	50.476947177215635	0.0	104.0	104	1.560729620400413	1		30534.25590062112	30588.0	20193.0	41748.0	2.4580076E7	3397.140095354953	-0.9810938308601382	-932.8480014594209	-0.005949176030795295	-0.0019594056305715798	1.7341382455720458	1.417141728628613	-0.9825445181661541	1.2236872364560138	7.6525331248705015	11.168825951820985	0.7709035325566628	0.9504132231404957
ID137516	137516	9	1.0	60.298604196433196	56.45974396622331	0.0	296.0	296	1.5475874248930883	1		30714.131479140284	30722.0	20547.0	44892.0	2.4294878E7	3774.94403283622	-0.9812091748186699	-849.7153539242537	0.0030492252217611455	0.036333813749362794	1.6356000329453106	1.5250919987393436	-1.4808128332411816	1.0724599134329693	7.524198718428565	10.881428733356802	0.7985429446761716	0.9496100779844029
ID110899	110899	9	1.0	45.443705448929755	50.37548523939351	0.0	154.0	154	1.6018714412091324	1		30547.715294117643	30536.0	21073.0	42093.0	2.5965558E7	3286.102500055803	-0.981056948632972	-962.8794220341956	0.011170874551075244	0.013867634707441954	1.7608621126920823	1.4809399452262737	-0.8098383082594588	1.189016555578855	8.061301975018868	11.042571076697385	0.8307582205762403	0.9427459699833248
ID132912	132912	9	1.0	48.865936805556245	52.564915881009256	0.0	272.0	272	1.5961943833944818	1		30665.369047619042	30643.0	19400.0	42163.0	2.575891E7	3632.5762561805755	-0.9810942940014137	-876.1557215186828	-0.0017540105525814097	0.007187737387321576	1.718515745994352	1.4873252179775165	-0.6711632267317992	1.1554404680445152	8.004264461044672	11.410637062791906	0.772523161740661	0.9508752117447771
ID112946	112946	9	1.0	45.72170347856033	50.86364231069479	0.0	165.0	165	1.5568472023958118	1		30629.062421972547	30625.0	20698.0	42096.0	2.4533879E7	3371.428924224657	-0.9810484758532123	-940.5805945731191	-0.006874520307089676	-3.464451753149037E-4	1.789196041371309	1.390837389825089	-0.8091677172327492	1.2864164096108441	7.614508115554381	11.148431170570781	0.7698820678117972	0.9373902867173786
ID126258	126258	9	1.0	45.6855675648895	50.61455055022098	0.0	237.0	237	1.5780823051220143	1		30548.518833535858	30604.0	20216.0	41790.0	2.5141431E7	3258.1534056751375	-0.9810390423194386	-970.2298846168806	-0.018566056659612987	-0.0076003266413558705	1.7641949518574847	1.4145885357584664	2.3422125927129165	1.247143538394059	7.823645666793074	11.536836073773626	0.7386617207656032	0.9476108232584916
ID120117	120117	9	1.0	45.76329597867395	50.59009160101215	0.0	204.0	204	1.5607296204004135	1		30624.724907063224	30615.0	20346.0	42305.0	2.4714153E7	3347.0756557511218	-0.9810447778416452	-947.1016961841544	-0.008210485799071786	-0.0038770471844532636	1.7713069776716575	1.3647298935497723	-0.7732940638890937	1.2979176216799542	7.652533124870506	11.431784071138297	0.7358462090009124	0.9327925840092696
ID84793	84793	9	1.0	44.5988361085199	46.176920979254874	0.0	11.0	11	1.5616987168119543	1		30375.80198019802	30347.0	19833.0	42341.0	2.4543648E7	3461.9134859617106	-0.9810092745852749	-906.5110387915074	-4.5247644322085823E-4	-0.0012513038223230005	1.7014043688358373	1.4467896479462974	-0.8848985409498714	1.175985998552701	7.66203937719953	10.64953338678599	0.8489714483498914	0.9595238095238083
ID131384	131384	9	1.0	46.01791047988314	50.81181143727793	0.0	264.0	264	1.566052229501974	1		30485.01111111111	30531.0	18928.0	42171.0	2.4692859E7	3396.164763558461	-0.9811152835449555	-932.6896859836846	-0.009016559734766706	0.006012683409154303	1.8021990365445015	1.366356352839651	2.3484044768426644	1.3189817083947786	7.704817512680176	11.2479491514289	0.7652891080154919	0.9397101449275359
ID113466	113466	9	1.0	45.497645454412805	50.61362971207315	0.0	168.0	168	1.5942975385373694	1		30697.243727598583	30718.0	20190.0	42116.0	2.5693593E7	3267.7821576720034	-0.9811399231585671	-977.3807267894845	-0.005327733974743502	0.01236457249807068	1.778961649612364	1.4352483838461219	-0.7118671338965381	1.2394799880179435	7.985251956386613	10.862272138313047	0.8504663396397164	0.9633027522935772
ID87357	87357	9	1.0	45.71573835879907	49.71080085666381	0.0	25.0	25	1.5814343271468216	1		30428.04237288132	30443.0	21183.0	41150.0	2.5133563E7	3205.37720136817	-0.9810335215930442	-982.0237942905096	0.003124926814338143	0.007181354077591752	1.7401259174493664	1.4402071333885245	-0.8896593675633189	1.2082469785823042	7.8569175499446855	11.344947327274898	0.76710902458308	0.9527377521613837
ID95037	95037	9	1.0	46.45674714394317	49.19315773556365	0.0	67.0	67	1.516978207056278	1		30655.922470433652	30714.0	18827.0	40697.0	2.3329157E7	3428.3359785964913	-0.9810023414786919	-923.4874018857589	-0.009643789302286591	-0.015873635934835498	1.766045030548863	1.3282237406825756	2.3034732697039626	1.3296291704899739	7.22950489622859	11.063714890548965	0.742192342190626	0.9157134256472003
ID124222	124222	9	1.0	45.740067078568046	50.47400208470455	0.0	226.0	226	1.5490531749531893	1		30600.77398989896	30638.0	19118.0	42663.0	2.4235813E7	3433.981263122934	-0.9811292829463307	-926.6213892168763	-0.0298709907733589	0.021263084994212096	1.8145088614586748	1.3664853411437898	2.350646997246173	1.3278655883274062	7.538458096922121	10.81176529675413	0.8103995110556591	0.9514097180563885
ID92993	92993	9	1.0	45.67750952384427	49.26926043523577	0.0	56.0	56	1.5514930145104677	1		30512.496221662423	30564.0	20616.0	39770.0	2.4226922E7	3284.527591024713	-0.9810967128020311	-964.2936521552007	0.006719396917284211	-0.012303971112978984	1.691404195596629	1.430132451950893	-0.7732315839052643	1.18269059155278	7.562223727744705	11.17232930613317	0.7613282227642277	0.9442136498516315
ID116033	116033	9	1.0	46.19895504587736	50.91133599124243	0.0	182.0	182	1.5703936732437829	1		30611.193627450997	30636.0	19740.0	42970.0	2.4978734E7	3402.581454406852	-0.9810553229035918	-931.768492221505	-0.024987293031544556	0.0019489281691971458	1.782929142471827	1.390624466141203	2.3958638005408495	1.2821068418415051	7.747595648160814	11.625491013271965	0.7203676492692737	0.9335624284077892
ID129861	129861	9	1.0	45.65929498720251	50.70699863584926	0.0	256.0	256	1.5799986170667963	1		30517.93203883494	30491.0	20642.0	42718.0	2.5146776E7	3323.98526567259	-0.9810839932058865	-952.3634858282136	-0.0203583334948434	0.007735112202788814	1.7785691571287556	1.387721033428652	-0.7671371536989164	1.281647474013154	7.842658171451142	12.066616054451389	0.6768651623902235	0.9301014656144305
ID136006	136006	9	1.0	57.02335670446323	55.19725816615998	0.0	288.0	288	1.6410610428106367	1		30744.36404494381	30781.0	18933.0	41722.0	2.7362484E7	3488.4806336948704	-0.9810257012360203	-911.3261746755164	-0.2000666737799786	0.10376174450188386	2.34829958837465	1.2815980183157125	2.5504999203690693	1.8323214883406311	8.460564572838186	16.623001152883475	0.3847603742256325	0.7789934354485765
ID104776	104776	9	1.0	45.15276923421047	50.17819368666375	0.0	121.0	121	1.5407288207238172	1		30572.309948979568	30616.0	21197.0	41291.0	2.3968691E7	3309.1266270841215	-0.9810901944463213	-958.6646986577929	0.010704433080446909	0.015759226849575883	1.7413296235212468	1.3690690594089787	2.2491826986287764	1.2719078059312592	7.457654952125354	11.162047651722935	0.7521845441128218	0.9383971291866031
ID118088	118088	9	1.0	45.823889649569274	50.62425770749372	0.0	193.0	193	1.5847792592084962	1		30589.791314837163	30602.0	20416.0	42489.0	2.5358937E7	3337.986869606232	-0.9810097839859067	-946.8154145230591	-0.011066639028908544	0.0033451293422170534	1.8275913982796548	1.39675011528516	2.411406792417997	1.3084598155959588	7.890189433096296	11.10674654549793	0.8037547848031293	0.9352112676056337
ID89930	89930	9	1.0	45.44997816777277	49.5215187270049	0.0	39.0	39	1.4147987153979622	1		30292.90181268882	30562.0	21539.0	38039.0	2.0053901E7	3024.305730863444	-0.9812921524435073	-1050.7990798676863	0.01345066340853307	0.003911784742536921	1.5501591009363431	1.3166839450944703	-0.1223562533498507	1.177320576218556	6.2883859156544615	11.26621051561851	0.6225773639821001	0.9174757281553403
ID102218	102218	9	1.0	45.29631322942886	50.4025828288386	0.0	107.0	107	1.5785616012014396	1		30529.2226277372	30588.0	20449.0	41110.0	2.5095021E7	3246.4569924719012	-0.9810851572408795	-975.5287153980266	0.0038843674078449246	0.014117616493248318	1.755149438414286	1.4296566420003038	-0.7581004850806039	1.227672006586539	7.828398792957583	11.502996900518347	0.7434654650667015	0.9438395415472777
ID120659	120659	9	1.0	45.45467763839429	50.4660197156983	0.0	207.0	207	1.5947719612642923	1		30579.989285714295	30570.0	20974.0	42504.0	2.5687191E7	3364.715332573226	-0.9810455782339654	-940.8007217656285	-0.01580026436987175	0.01408381126067375	1.771467408996115	1.4562516091790216	2.2954201143626483	1.216456962402809	7.990005082551124	11.274409347365308	0.7898949215327565	0.9556566230812955
ID134486	134486	9	1.0	52.82437662602419	53.70261316771666	0.0	280.0	280	1.5928734225420997	1		30898.618138424816	30869.0	19506.0	42527.0	2.5893042E7	3667.3553008935446	-0.9810635428230061	-873.0004602015171	8.737036450399806E-4	8.679858849211097E-4	1.7039126795255957	1.5023138690807445	-0.6623527498888923	1.134192204834139	7.970992577893067	11.536408262468958	0.7526291500204639	0.94585448392555
ID122710	122710	9	1.0	45.650624837136796	50.78524639921579	0.0	218.0	218	1.5699118834876238	1		30593.73039215689	30604.0	20528.0	42600.0	2.4964484E7	3378.853357377027	-0.9811059793910335	-940.3393816731377	-0.029627348176277407	-0.003842869577900701	1.8027468849236445	1.3921287444893258	-0.7398718744257807	1.2949570160516624	7.742842521996305	11.229285375826727	0.7716245782514698	0.9470930232558137
ID107353	107353	9	1.0	45.35919832758516	50.34350466105408	0.0	135.0	135	1.5847792592084955	1		30547.851807228915	30529.0	20701.0	42177.0	2.5354717E7	3362.803185603535	-0.9810183531868608	-938.9716168548351	0.0034434061450029693	0.006952610121832912	1.7649254631132294	1.419603311907035	2.3229237794468123	1.2432525680306445	7.890189433096291	12.033690739585744	0.6846988555234467	0.9442548350398179
ID98136	98136	9	1.0	45.821151509289734	50.49216897949797	0.0	84.0	84	1.5833465821708448	1		30583.257557436547	30554.0	19896.0	41268.0	2.5292354E7	3375.240033458775	-0.9811406178640519	-942.7854449616597	-5.149341862367608E-4	0.00688441463111882	1.7839944757205413	1.4214459862555533	-0.8176971540247424	1.2550561139646481	7.875930054602744	11.490380115292288	0.7496230338891724	0.9345741680767059
ID126811	126811	9	1.0	45.7599958575492	50.664903476996265	0.0	240.0	240	1.5881171461062118	1		30546.052694610797	30550.0	20072.0	42812.0	2.5505954E7	3355.6291653788717	-0.9810681561785656	-943.4467619670444	-0.014682013989731402	-0.022075093400444824	1.774556674228791	1.4323937932774833	2.2870061807424484	1.2388748698557255	7.923461316247905	11.19187504025741	0.7949120874960992	0.9493166287015941
ID85342	85342	9	1.0	44.52129577644142	47.34887676798161	0.0	14.0	14	1.5616987168119536	1		30360.91315136476	30401.0	18699.0	41689.0	2.4470896E7	3468.0348340002656	-0.9810790611206542	-907.8679781055657	-0.007974647835808696	0.011075127634577958	1.7079715254516936	1.4667222263985666	-0.8179076606904351	1.1644819276009049	7.662039377199522	10.814172864008208	0.8233180346850184	0.9504716981132074
ID90462	90462	9	1.0	45.58383360742721	49.264892250814526	0.0	42.0	42	1.5254321749941016	1		30731.854166666642	30861.0	20676.0	40285.0	2.3602064E7	3241.563081613815	-0.9810761560740536	-983.0093417971	-0.02801435429350115	0.0010264920768944482	1.7192280721481548	1.3670828608740095	-0.7357740404282773	1.2575887836447677	7.310308041025369	11.894263930848231	0.6493373724506284	0.9160214413341276
[truncated: 889 more rows]
