# Supplementary material for: Adhesion pilus retraction powers twitching motility in the thermoacidophilic crenarchaeon Sulfolobus acidocaldarius
Source: Nat Commun. 2024 Jun 14;15:5051. doi: 10.1038/s41467-024-49101-7 (PMC11178785; doi:10.1038/s41467-024-49101-7)
Supplement: Supplementary file 15 — Source Data [file 41467_2024_49101_MOESM15_ESM.zip › TWITCHING FULL TRACK DATASET/Figure 1/MSD data/upsEflaJ_100X_1sec_interval_5min_total__2_spots.csv]

LABEL	ID	TRACK_ID	QUALITY	POSITION_X	POSITION_Y	POSITION_Z	POSITION_T	FRAME	RADIUS	VISIBILITY	MANUAL_SPOT_COLOR	MEAN_INTENSITY_CH1	MEDIAN_INTENSITY_CH1	MIN_INTENSITY_CH1	MAX_INTENSITY_CH1	TOTAL_INTENSITY_CH1	STD_INTENSITY_CH1	CONTRAST_CH1	SNR_CH1	ELLIPSE_X0	ELLIPSE_Y0	ELLIPSE_MAJOR	ELLIPSE_MINOR	ELLIPSE_THETA	ELLIPSE_ASPECTRATIO	AREA	PERIMETER	CIRCULARITY	SOLIDITY
Label	Spot ID	Track ID	Quality	X	Y	Z	T	Frame	Radius	Visibility	Manual spot color	Mean intensity ch1	Median intensity ch1	Min intensity ch1	Max intensity ch1	Sum intensity ch1	Std intensity ch1	Contrast ch1	Signal/Noise ratio ch1	Ellipse center x0	Ellipse center y0	Ellipse long axis	Ellipse short axis	Ellipse angle	Ellipse aspect ratio	Area	Perimeter	Circularity	Solidity
Label	Spot ID	Track ID	Quality	X	Y	Z	T	Frame	R	Visibility	Spot color	Mean ch1	Median ch1	Min ch1	Max ch1	Sum ch1	Std ch1	Ctrst ch1	SNR ch1	El. x0	El. y0	El. long axis	El. sh. axis	El. angle	El. a.r.	Area	Perim.	Circ.	Solidity
			(quality)	(�m)	(�m)	(�m)	(sec)		(�m)			(counts)	(counts)	(counts)	(counts)	(counts)	(counts)			(�m)	(�m)	(�m)	(�m)	(radians)		(�m^2)	(�m)
ID117888	117888	0	0.9759960174560547	52.65266281986556	48.65124636653029	0.0	65.0	65	1.4040641239355274	1		25257.903522205197	25366.0	18335.0	33357.0	1.6493411E7	2687.1218840645956	-0.9809768866901524	-969.4314613255207	-0.006245091231959992	-0.002134067101133764	1.4625711448695389	1.3657625775992401	-0.18873282180658185	1.0708824277792635	6.193323392364147	9.256670246168348	0.9082889609172745	0.9745699326851159
ID116487	116487	0	0.9951900839805603	53.53893366515424	48.4986217128917	0.0	56.0	56	1.4243906809452662	1		25218.411589896004	25323.0	16958.0	33636.0	1.6971991E7	2853.343859933506	-0.9809829637262336	-911.8265686344315	0.005275631530064887	0.0027915539649802923	1.547382174406048	1.350765993891457	-1.35883653537929	1.1455590245858607	6.373942186615744	9.67610897798032	0.855493042756567	0.9564907275320971
ID114313	114313	0	0.996191143989563	53.17183479836363	46.53822855695066	0.0	42.0	42	1.3867159473275787	1		25096.124018838298	25191.0	16217.0	32565.0	1.5986231E7	2829.3878172017594	-0.9810668870904198	-919.2227434424262	0.007982770772546562	-1.8885538562721113E-4	1.5566149422799422	1.281556087674474	2.63955371890039	1.2146288073154825	6.04122335509964	9.3466165821596	0.8690122568754702	0.970970206264324
ID107784	107784	0	0.903870165348053	53.85576711512813	51.34648282715852	0.0	1.0	1	0.9669610312409385	1		27179.453376205798	26212.0	21064.0	36182.0	8452810.0	3715.9104216233327	-0.9786327621589402	-670.003149594881	0.0011937315916630278	-0.005215682540828504	1.0527267694083176	0.9030321612377088	1.23518228844048	1.165768855857177	2.9374319696707962	6.7743384709100924	0.8043478358184631	0.9551777434312215
ID115720	115720	0	1.0	54.09472471942583	47.70240522715713	0.0	51.0	51	1.4444312236325405	1		25132.285921625553	25193.0	16942.0	33880.0	1.7316145E7	3065.7574798730298	-0.9811110756192502	-851.5989974376757	0.010931926565018768	0.006427647068633849	1.495772014549245	1.4121636352538982	1.1774708641513627	1.0592058719033042	6.554560980867339	9.973732190965366	0.8280147383213758	0.9543252595155701
ID115083	115083	0	0.9968001842498779	53.642963354632975	48.345415295034314	0.0	47.0	47	1.4402353361229008	1		25113.957725947526	25171.0	18147.0	33068.0	1.7228175E7	2677.937862204933	-0.9810399644117389	-970.4925598114863	-0.007097564833356155	0.016677235298458788	1.55600326631706	1.3407301877247344	1.4029065251500725	1.160564057230375	6.516535971551214	9.822666765520745	0.8487266500981664	0.9689045936395756
ID113677	113677	0	0.9968399405479431	53.24613003455583	46.95208350460651	0.0	38.0	38	1.42598306901206	1		25027.299107142848	25210.0	17152.0	33004.0	1.6818345E7	2859.0169266210373	-0.9811806618089289	-912.7921287259005	-0.0012165894066600343	-0.007637430180685693	1.4835708781419146	1.3935169841964192	1.3879400599667204	1.064623463486113	6.388201565109297	9.556750652154726	0.8789576799301151	0.9669064748201442
ID110476	110476	0	0.9262035489082336	54.83575100774975	48.208931272637045	0.0	18.0	18	0.9630414324920378	1		27098.05194805197	25833.0	21202.0	38589.0	8346200.0	4197.8142890211575	-0.9788791485044469	-598.3599258696205	-7.924247940240872E-4	-3.987451901207147E-4	1.018650076959402	0.9254992236294136	-1.0185172432524614	1.1006493046689876	2.913666338848211	6.593613397978957	0.8421757294158442	0.9638364779874202
ID111122	111122	0	0.882386326789856	55.6080121311321	47.817957985360934	0.0	22.0	22	0.9614691189005642	1		27528.521311475426	26282.0	21504.0	38143.0	8396199.0	4118.191783556975	-0.9787296358298503	-615.1685512026419	0.0023771630553152986	0.003258616534647426	0.9938490821376628	0.9502675203427925	-1.37763815775256	1.0458624133329832	2.9041600865191777	6.8656170529910545	0.7742322625899752	0.9472868217054267
ID109205	109205	0	0.9851765036582947	55.45479845987855	46.277748724579105	0.0	10.0	10	1.1900156122269157	1		25708.331210191085	24711.0	19775.0	43290.0	1.2108624E7	4898.2635573538155	-0.9804169958117013	-525.5248384697529	-0.009142427736287529	0.013767478084068955	1.3598358641907908	1.0884571332165356	2.5337143297855467	1.2493242248064422	4.448926089986818	9.127899700033073	0.6710012609921783	0.8931297709923673
ID112405	112405	0	0.9774500131607056	53.068352913426864	45.50022418364067	0.0	30.0	30	1.0060690609541643	1		26411.53892215568	24803.0	20319.0	41944.0	8821454.0	5233.8351440695305	-0.9797902790531241	-489.3014165115078	-0.005972703055121166	0.017750555766887173	1.0734192788686627	0.9961778743137919	1.9712802442605994	1.0775377636329033	3.179841404061099	6.963291085484946	0.8241119721211216	0.938288920056101
ID115861	115861	0	1.0	54.2258583009219	47.883975764848984	0.0	52.0	52	1.448614957879475	1		25162.2438672439	25213.0	17068.0	33976.0	1.7437435E7	2985.173546669879	-0.981062000439541	-873.3174352994865	-0.008239695094187729	0.00862349931353695	1.5379352376857247	1.3916705885068998	1.6478559513274116	1.105100050534049	6.59258599018347	9.545809431949106	0.9091596381119507	0.982990786676116
ID116628	116628	0	0.9851211309432983	53.080074020558826	48.16870663059518	0.0	57.0	57	1.4397099903691033	1		25213.39562043795	25360.0	17817.0	32894.0	1.7271176E7	2789.111606286125	-0.9811375378032462	-940.4310303307124	0.002472860448944891	0.001175904342673244	1.5180523801078807	1.3873895518932473	1.6628242595330185	1.0941789045739385	6.511782845386707	9.787836432755581	0.8541543698233793	0.9647887323943661
ID117403	117403	0	0.9936596155166626	52.90372940489543	48.336082635972204	0.0	62.0	62	1.4475701579181808	1		25261.305354558594	25389.0	18003.0	33067.0	1.7455562E7	2861.7638440963447	-0.9810627831377761	-914.6030391111062	-0.002618460781689436	-7.083820648453522E-4	1.5163901487517315	1.3952870977488983	1.413390394762307	1.0867943602418573	6.583079737854446	9.683645238191955	0.8821881875924245	0.9692092372288312
ID109853	109853	0	0.9842385053634644	56.32667954754218	47.05261940030595	0.0	14.0	14	1.3774108605456372	1		25374.058917197464	24990.0	19503.0	41405.0	1.5934909E7	3939.977054641382	-0.9808530202175282	-659.826725218951	0.013223624658249788	-0.03573393795622704	1.4350526650496893	1.3186479385786807	1.4845989627945717	1.0882758187878994	5.960420210302873	12.57409605869358	0.47373251630790425	0.8769230769230781
ID115229	115229	0	0.9463093876838684	53.48437236066094	47.812882695315174	0.0	48.0	48	1.1111170557283754	1		25329.995121951215	24997.0	20552.0	31739.0	1.0385298E7	2971.2755783204175	-0.9808154352336849	-871.6808584345405	-0.0027394145429530527	0.0014617058170083685	1.2350675503362583	1.0239638440286052	0.9925916782169912	1.2061632425194846	3.8785509502449202	7.394470862967722	0.8913846701764869	0.9737470167064439
ID118045	118045	0	0.956474244594574	51.66363364031742	48.16375767815441	0.0	66.0	66	1.4585032293802422	1		25233.42307692306	25262.0	20407.0	32445.0	1.7713863E7	2487.8755270620522	-0.9812453930316652	-1061.3220335309754	0.009433554284889572	0.010339188620463102	1.475992147860727	1.4580925160803249	0.5886726537511875	1.0122760603891723	6.682895387309277	10.960760969556313	0.6990256518796566	0.9474393530997308
ID110620	110620	0	0.9283620715141296	54.75031235615563	48.21989418687074	0.0	19.0	19	0.9472008550077604	1		27480.788590604014	26299.0	21338.0	39321.0	8189275.0	4253.16326315301	-0.9785299724255453	-588.9638827971104	-0.006015033542610185	0.005194260771985095	0.9903132392925114	0.937449551704274	-0.9412939155538933	1.0563909679108936	2.818603815557897	6.849596627626887	0.7549425542798426	0.9397781299524556
ID107939	107939	0	0.9765873551368713	53.53561843210599	50.72575944492548	0.0	2.0	2	0.9677430459512386	1		26789.556270096473	25789.0	20597.0	37557.0	8331552.0	4204.771536413883	-0.9791853250905294	-599.4436666049276	-0.013663439440913546	0.025157282791262548	1.0687006667633754	0.9141825544219367	1.6177854708714456	1.1690232564535699	2.942185095835305	6.688742618566108	0.8264010984082591	0.9450381679389317
ID113058	113058	0	0.9762847423553467	53.143352760959885	47.04795006762576	0.0	34.0	34	1.4486149578794758	1		25090.11849710984	25046.0	19260.0	34040.0	1.7362362E7	2732.2442216357067	-0.9811173187731547	-954.2682455626746	0.0017439175251912121	-0.01689146580373409	1.4802448740354475	1.438226891382775	0.4972117809240365	1.0292151279498567	6.592585990183476	10.484053717226427	0.7537150587269614	0.9403389830508476
ID114473	114473	0	0.9838273525238037	53.5328190577707	47.757577965688164	0.0	43.0	43	1.430220769495606	1		25065.07863501482	25004.0	18978.0	32081.0	1.6893863E7	2509.676880758415	-0.9811589687924325	-1040.197884818364	-0.0010030332379230456	0.02466001696798701	1.5442645374582888	1.3510052060407716	1.3381807430082668	1.1430485467808664	6.426226574425408	10.264016220257412	0.7665336742270272	0.9615931721194874
ID113839	113839	0	0.9619748592376709	52.88885225683741	47.13599580543539	0.0	39.0	39	1.3910732744755678	1		25064.42253521126	25262.0	18321.0	30842.0	1.6016166E7	2477.4192450723804	-0.9810891620011168	-1049.7500303500321	-0.010511622319126009	-1.0826857324365213E-4	1.5046694973983588	1.3139605532811651	1.9699894663808035	1.1451405399050707	6.079248364415767	9.394509959934481	0.8655885207001727	0.9696739954510994
ID116782	116782	0	0.9849660992622375	53.045713343336644	48.29597317816047	0.0	58.0	58	1.4259830690120603	1		25114.57185185186	25241.0	17655.0	32496.0	1.6952336E7	2766.9238849776684	-0.981058926833008	-940.2624102573826	-0.011009325175904435	0.015090700365547653	1.5238228597948063	1.3764276683456393	-1.499083023105138	1.1070853157335354	6.388201565109299	9.425936191380698	0.9035235648363639	0.9774545454545457
ID112563	112563	0	0.9679084420204163	52.1697215184927	45.42054338327016	0.0	31.0	31	1.2410481277195622	1		25425.667976424364	24995.0	19841.0	40496.0	1.2941665E7	3963.9042311484477	-0.9808402667506243	-656.7317942557121	0.09352447623995373	0.019809388279830052	1.2934914004330236	1.1749911725852558	-0.3510583257941224	1.1008520154130517	4.838682435477124	13.461213897984234	0.3355587235642277	0.8203062046736509
ID114617	114617	0	0.9665988087654114	53.628629520327515	48.06982351150473	0.0	44.0	44	1.3586095094257085	1		25105.191103789137	25212.0	18400.0	31893.0	1.5238851E7	2525.5241568928695	-0.9810075753174108	-1026.9137017565488	-0.0076141759137523845	0.009017061682828413	1.4645319093489213	1.2777660541097566	-1.245666134348269	1.1461659234399428	5.7988139207093194	9.445012644631058	0.816853077288355	0.9583660644147683
ID118203	118203	0	1.0	50.85324265652276	48.66322404635249	0.0	67.0	67	1.4360271888197274	1		25251.557833089322	25308.0	16784.0	34108.0	1.7246814E7	3016.366097591652	-0.9810592897627803	-867.2276481433772	0.008911452980577765	0.012900590484323507	1.522565832585244	1.3778344451003084	0.8168269497854286	1.1050426544347272	6.478510962235081	9.340590642197647	0.9331176054895176	0.98768115942029
ID116028	116028	0	1.0	54.30196225257667	47.679242207690514	0.0	53.0	53	1.4328629678859128	1		25134.142647058827	25177.0	17236.0	33611.0	1.7091217E7	2904.183961430643	-0.9810659349421029	-896.8592252145272	0.009213848981650416	0.013484397136721237	1.5269767981001867	1.3664495794253093	1.3177383635125328	1.1174776011438277	6.4499922052479945	9.482203065454181	0.901468488932158	0.9699785561115081
ID117564	117564	0	0.9910954236984253	52.912486496313896	48.404953240652766	0.0	63.0	63	1.4428591957149766	1		25253.9043478261	25420.0	17875.0	32921.0	1.7425194E7	2811.554314917023	-0.981086163624942	-931.8361878719543	0.014831933962632916	0.006855802016164592	1.5359470456453084	1.3806610613358132	1.4396989370492406	1.1124721980347974	6.540301602373804	9.907059450668255	0.8373713577649571	0.9635854341736703
ID110014	110014	0	0.9774629473686218	55.62162248528726	47.45034536490337	0.0	15.0	15	1.0068207002528489	1		26477.650746268668	24802.0	20442.0	42537.0	8870013.0	5149.977314680957	-0.9797401754886026	-497.25523839289536	0.002203354002723532	0.0029463354739418975	1.053985350992453	0.9787566325123824	-0.7790126796428721	1.0768615159081631	3.1845945302256116	6.948395087898648	0.8288863726739407	0.9544159544159546
ID109376	109376	0	0.9611715078353882	54.807672877083306	45.93448447893935	0.0	11.0	11	1.0007917795775922	1		26470.663663663658	24789.0	20486.0	41406.0	8814731.0	4984.40280659021	-0.9796485367751196	-511.2771084264581	-0.006240445913466744	-3.789849147384139E-4	1.0255553180441057	1.0009032684700327	2.453129435746292	1.024629802250277	3.146569520909488	6.4744767700291845	0.9432739516113022	0.983655274888559
ID108099	108099	0	0.9502465128898621	54.06711018923284	50.820364723220884	0.0	3.0	3	0.9985215495545152	1		26759.51359516614	25720.0	20590.0	37071.0	8857399.0	4068.8091120088343	-0.9793081720028954	-622.5316184754283	-0.005395706487258512	-0.002440437941731734	1.1043166639313433	0.9249550081499555	-1.4979619441690575	1.1939139246784958	3.132310142415937	6.646926484324346	0.8909080227427335	0.9662756598240475
ID113218	113218	0	0.9808090329170227	52.78286295751192	46.941253926816195	0.0	35.0	35	1.4402353361229019	1		25056.67254038179	25079.0	18231.0	33377.0	1.7063594E7	2545.3055918391806	-0.9811792499505567	-1026.41948879873	-0.01618612250821917	-0.003120698444195309	1.5533994274290865	1.3496923078121712	2.80763548356543	1.1509285623381238	6.5165359715512245	9.807216518380448	0.8514029172296026	0.9607568325157676
ID113988	113988	0	0.9863249063491821	52.8895487744415	46.719814102842875	0.0	40.0	40	1.3801541631250085	1		25075.00476947537	25251.0	17139.0	32339.0	1.5772178E7	2694.3561693240677	-0.9810935228278913	-965.8636211681792	0.013436319134212697	0.005493484663066791	1.5213514960752144	1.2819084045031466	2.8352265936423575	1.1867864277439333	5.984185841125446	9.14860624259291	0.8984730699444933	0.9744582043343646
ID116937	116937	0	0.9886317253112793	53.03822251659817	48.31686271493095	0.0	59.0	59	1.4233280991629553	1		25194.58569299553	25335.0	17812.0	32463.0	1.6905567E7	2776.7424318022586	-0.9811335695626773	-943.7131716643908	0.013799777516034908	0.018332236817053302	1.4985432814282025	1.397012519231206	-1.5553703116280377	1.072677059653603	6.364435934286715	9.738697505505927	0.84327267987454	0.9598566308243727
ID118347	118347	0	0.8393544554710388	50.85031872916413	48.93550990085003	0.0	68.0	68	1.39161698107224	1		25288.284820031316	25189.0	20552.0	32867.0	1.6159214E7	2181.8949164859864	-0.9810289375877013	-1198.6867498798617	0.005664600018162179	-0.010035117966530203	1.567241168700982	1.2429905017520937	2.576997155355499	1.2608633505178288	6.084001490580261	10.196632939306815	0.7353356206606283	0.9453471196454938
ID110794	110794	0	0.8608298301696777	54.58913395989664	48.106564983963736	0.0	20.0	20	0.9122126268827508	1		27917.805054151628	26740.0	22576.0	37662.0	7733232.0	3671.298640567835	-0.978291029647441	-685.3625950121082	0.011529619390276503	4.799810876075459E-4	0.9666478433384942	0.8884023753429701	-0.5986628168521644	1.0880743570336777	2.614219390483711	6.267015808108348	0.8364313754207973	0.9615384615384607
ID115406	115406	0	1.0	54.06126756342317	47.77150931663355	0.0	49.0	49	1.4402353361229008	1		25128.154744525546	25236.0	17255.0	33459.0	1.7212786E7	3010.4124893668773	-0.981061339532285	-864.7916552613827	0.011717029570905929	0.002776069783767739	1.5169018096076423	1.4020592334144641	0.9277557212331309	1.0819099318033087	6.516535971551215	9.739719355313103	0.8632444100376842	0.9661733615221985
ID116183	116183	0	1.0	54.31232626892168	47.711431696715586	0.0	54.0	54	1.444431223632541	1		25151.124999999993	25146.0	17620.0	33807.0	1.7303974E7	2845.6508538510634	-0.9810370324882369	-914.5025030064827	4.1294881806185574E-5	0.006698997465811302	1.5269366941242661	1.3796031765077355	1.3841257976255272	1.1067941275617268	6.554560980867344	9.90799798165922	0.8390380444140364	0.96231681786462
ID113371	113371	0	0.9950373768806458	52.523625641916674	46.54792423724781	0.0	36.0	36	1.4227965106853424	1		25025.196401799076	25078.0	17130.0	33257.0	1.6691806E7	2957.41994712464	-0.9811205266498835	-879.4820481060041	-4.351916886803017E-4	0.010256842578423304	1.5090353269231447	1.3661647717444	-0.14866946951908733	1.1045778358025724	6.359682808122193	9.43383804685124	0.8979837690854547	0.9752186588921286
ID112730	112730	0	0.9968600869178772	53.085844718040384	44.914098368965455	0.0	32.0	32	1.4816596057437033	1		25074.511724137934	24948.0	18842.0	36763.0	1.8179021E7	3154.471188127574	-0.9810690896514312	-823.8800928505927	-0.004358539225681094	-0.0010728288461765558	1.5172954237585137	1.4582917360376317	0.48001138257700493	1.040460825678957	6.89678606471249	10.378545336161809	0.8046067007519347	0.9527248850952076
ID117724	117724	0	0.9893904328346252	52.638395871279364	48.3841645809055	0.0	64.0	64	1.4302207694956073	1		25228.224519940934	25433.0	18209.0	33322.0	1.7079508E7	2748.643012123637	-0.9811316321333574	-954.5337479894017	0.004657469766906019	-0.001188350883213928	1.517765076720968	1.3649501084344922	-0.03949161434900195	1.1119564497941574	6.426226574425422	9.507436495880524	0.8933857711688975	0.9768786127167626
ID114783	114783	0	0.994456946849823	53.77296315089539	48.44236018129432	0.0	45.0	45	1.3997472370879258	1		25147.17283950616	25269.0	16967.0	31721.0	1.6295368E7	2715.2599929714247	-0.981094765226831	-961.2506029267731	-0.004486317038327642	-0.00471535770212122	1.5222664467113063	1.3123774864525692	1.9104851154283118	1.1599303267736472	6.155298383048008	9.509209692194716	0.8554017332173439	0.9621099554234773
ID110174	110174	0	0.9776493906974792	55.159477771529446	48.34818345888492	0.0	16.0	16	1.0217373749777992	1		26375.484057970985	24990.0	20465.0	41429.0	9099542.0	4756.891064477835	-0.979930871368221	-541.4696908506396	0.002953692345012424	0.005796857573696675	1.1174745929118808	0.9596843080436369	-0.8129382365791692	1.1644189485497654	3.279657053515935	7.067450575867329	0.8251116835864044	0.9387755102040818
ID108897	108897	0	0.8737219572067261	54.55559707393763	47.0740855711338	0.0	8.0	8	0.9638266274308679	1		27430.62866449512	26229.0	21758.0	36962.0	8421203.0	3825.8131262968914	-0.9786156686840044	-656.233647227603	-0.0015790167797342812	-0.0010167918515955913	1.0249118372018156	0.9392145055658447	1.1453916940812694	1.0912436202040354	2.918419465012729	6.546257885371822	0.8557981773629109	0.9715189873417718
ID109539	109539	0	0.993685781955719	55.64087088118742	45.897614970657415	0.0	12.0	12	1.328201633219134	1		25454.977777777764	24956.0	19132.0	43297.0	1.4891162E7	4280.99570671867	-0.9806907456856148	-603.9827013605751	0.00959442060316259	-0.018739849115622546	1.3424249371922006	1.3057208866555123	0.5094790912933428	1.0281101810592173	5.54214510782546	13.692255312086209	0.3714820037070737	0.852962692026333
ID112099	112099	0	0.9682163000106812	52.83141587674011	44.98019546756865	0.0	28.0	28	1.1931898392904738	1		25895.575371549865	24979.0	19960.0	41742.0	1.2196816E7	4564.187568421414	-0.9804750600908226	-569.8216188038929	0.007725401496608101	0.0032967781609310946	1.2845673896031462	1.1768062910040362	-0.43269595029114316	1.0915708043225785	4.4726917208094115	12.813793437773528	0.34231299956703687	0.8254385964912291
ID108261	108261	0	0.9461945295333862	54.262807092294274	50.84890830613926	0.0	4.0	4	1.0098216627956709	1		26585.973214285717	25496.0	20617.0	36893.0	8932887.0	3895.5166249677063	-0.9796371621305995	-656.6658699855767	0.006322246399394574	-0.01517916936525345	1.2111911767774184	0.8814352974282871	1.4864556698940565	1.3741124054269678	3.2036070348836745	7.120698401012809	0.7939696831287008	0.9506346967559948
ID114148	114148	0	0.9929715394973755	52.90900745411558	46.39797941916069	0.0	41.0	41	1.3943323338612077	1		25076.260530421212	25229.0	16834.0	32515.0	1.6073883E7	2744.527114177475	-0.9812005190960073	-953.7557186962357	-0.00640285702024475	-0.013718491476323896	1.5028304327447641	1.3306992685078012	-0.5572921923041503	1.1293539181320695	6.107767121402857	9.329091438217567	0.881888408385467	0.9639909977494371
ID117094	117094	0	0.9842419624328613	52.9779743041747	48.3703202966233	0.0	60.0	60	1.4217327374445239	1		25223.240601503745	25383.0	17842.0	32633.0	1.6773455E7	2796.98397307496	-0.9811038296219433	-936.4445689299396	-9.882879119169662E-4	-0.004264916627560951	1.5269408678101868	1.3406354363564328	-1.5209993664395058	1.1389680045755715	6.350176555793169	9.625512732288648	0.861287052563739	0.9639249639249645
ID110317	110317	0	0.9480992555618286	54.45798771544706	48.4943997173832	0.0	17.0	17	1.028379291342704	1		27158.197142857134	26391.0	21424.0	37808.0	9505369.0	3719.598484584695	-0.9793796788811188	-693.5703749754114	0.0199573802664447	0.0599626724895099	1.1703586718571641	0.9702075442894927	0.9586373801670833	1.2062972286143652	3.3224351889965775	8.634874223584719	0.5599565768890319	0.8597785977859779
ID115567	115567	0	1.0	53.94828819134964	47.83148297078465	0.0	50.0	50	1.4600584136458112	1		25134.04267425319	25164.0	18413.0	33239.0	1.7669232E7	2781.8340751270794	-0.9811272660599242	-939.4023644066473	0.01298550650978953	0.02257406920523513	1.4979090402666317	1.4092571466258508	1.1272870202236558	1.0629068256655914	6.697154765802806	10.792230876907201	0.7225663692372222	0.9690508940852819
ID116334	116334	0	1.0	54.10656091054879	48.44538253110377	0.0	55.0	55	1.4190698155761314	1		25213.31081081081	25288.0	16651.0	33418.0	1.6792065E7	2859.1940529762364	-0.9810410402237932	-912.6177511855042	-0.011635972074383133	0.020030039944353054	1.5167452270758452	1.3415659432936335	-1.5274152446579232	1.1305782132126394	6.326410924970581	10.174054783845776	0.7680316511058514	0.9554917444364674
ID113523	113523	0	1.0	53.41430336110065	46.66112586960834	0.0	37.0	37	1.4381328016644603	1		25014.199121522703	25143.0	17457.0	33904.0	1.7084698E7	3028.380880109682	-0.9811704038319454	-860.8144257563672	-0.007474006638792087	2.041140800034371E-4	1.503501640491236	1.4012705860402541	0.7820985953469154	1.0729559697244977	6.497523466893157	9.56279226259637	0.892870095892971	0.9743406985032068
ID110964	110964	0	0.904819905757904	55.042919304336394	47.96779117983307	0.0	21.0	21	0.9598942298516739	1		27509.709570957082	26378.0	21680.0	37777.0	8335442.0	4097.5022509851815	-0.9788135702408806	-620.353168108134	-1.7476009720574206E-4	0.004097065966092791	1.029149371495183	0.9093274437309322	-1.4223922091540662	1.131769835596984	2.894653834190145	6.54703307942198	0.8486281394221372	0.9666666666666668
ID112248	112248	0	0.9558674097061157	53.25241912505128	45.07621080639183	0.0	29.0	29	0.9646111832200597	1		26823.26129032255	25258.0	20725.0	39782.0	8315211.0	4751.538937156282	-0.9792699256751998	-533.3457530655461	-0.00229795350974378	-4.304569609308367E-4	1.0330004081774293	0.9317329153705805	-0.5677239262747118	1.108687254830502	2.9231725911772393	6.590234996889046	0.8457899487482402	0.9520123839009279
ID109691	109691	0	0.9766161441802979	55.673464645203595	46.03539689949934	0.0	13.0	13	1.2201473581781521	1		25661.267893660523	24987.0	19821.0	42733.0	1.254836E7	4536.175236749101	-0.9806544544102291	-573.5262575134602	-0.013162576051845027	-0.05251806237975715	1.2980382920825688	1.1618771550607094	-1.2810147962184077	1.1171906482787717	4.677076145883577	14.056223743603033	0.29747260834092654	0.8058968058968068
ID117243	117243	0	0.9873629212379456	52.98553110212712	48.35328220010953	0.0	61.0	61	1.429691743855354	1		25247.194074074094	25392.0	17664.0	32856.0	1.7041856E7	2796.595840149219	-0.981116171629378	-938.0884663231162	0.0016963425750400746	0.00581993140836699	1.5221510840465835	1.3575456138082416	1.5175330784485324	1.1212522574299246	6.421473448260907	9.47874108419054	0.898138336103072	0.9677650429799424
ID112890	112890	0	1.0	53.59689845751068	44.377784597017104	0.0	33.0	33	1.4585032293802416	1		25134.424715909092	25060.0	16300.0	35475.0	1.7694635E7	3179.2719462358414	-0.9809827057137815	-815.612533856203	-0.007453625139105349	0.00135835697811607	1.6317305505445105	1.3105435765881615	-0.48399959136293264	1.245079202015182	6.682895387309269	10.342932882016282	0.7850315550516925	0.9597269624573378
ID109053	109053	0	0.9410735368728638	55.18998233080868	46.58489170013739	0.0	9.0	9	0.9638266274308669	1		27245.91503267973	25842.0	20927.0	39175.0	8337250.0	4536.606998082595	-0.9789513990381888	-558.6478500477461	0.006610081015351777	0.0036015708491004316	0.9895888843487677	0.9564314219653519	-1.2220469977790622	1.034667893193305	2.9184194650127226	6.369783302788596	0.9038747639775288	0.9715189873417727
ID114943	114943	0	1.0	53.38006666109608	48.207946501309	0.0	46.0	46	1.4517448462050144	1		24974.59136690647	25075.0	17568.0	33128.0	1.7357341E7	2953.0458075878373	-0.9811225418686957	-879.0993141272884	-0.0016176775943598299	0.015767895861709073	1.4984700284162373	1.4424572390138153	0.8149828894907339	1.0388315077129893	6.621104747170572	9.460502045546225	0.9296339050808973	0.9802955665024631
ID114177	114177	1	1.0	94.03416692459294	76.57294856937662	0.0	41.0	41	1.4775694402988415	1		25043.77178423235	24972.0	18560.0	34743.0	1.8106647E7	2820.051811704639	-0.9812301356872186	-928.5010312526667	0.018149638888851256	0.01371134296815406	1.5690185002869932	1.4117094400904653	-1.0377818672280144	1.111431613141616	6.858761055396361	10.801357809001162	0.7387522752956432	0.9406779661016953
ID112131	112131	1	0.9856504201889038	92.7618145086549	75.07725341243433	0.0	28.0	28	1.4465246033159547	1		25202.634393063556	25273.0	17859.0	33636.0	1.7440223E7	2737.0361769641945	-0.9810607202134783	-953.9548604300738	0.007256475581562884	0.006567148975595354	1.5478782226038346	1.3690386606129417	-0.7121494756926419	1.1306314913786462	6.573573485525418	9.716691879056913	0.8749324490880643	0.9712078651685395
ID117762	117762	1	0.9888088703155518	93.41911416235395	75.82222969427845	0.0	64.0	64	1.4826803840981635	1		25281.515193370156	25389.0	17748.0	32163.0	1.8303817E7	2692.210410032067	-0.9810718108082309	-973.4548751537089	0.024790413682950797	0.04589710759499882	1.6153119221837746	1.410102327605995	0.4894146074637564	1.1455281581771266	6.9062923170415305	11.190200508440979	0.6930731648508357	0.9231257941550194
ID118530	118530	1	0.9956520795822144	91.0256684233778	74.77982643326075	0.0	69.0	69	1.4423348056574192	1		25152.06404657933	25185.0	17658.0	33151.0	1.7279468E7	2717.441164010191	-0.9810381929009403	-957.7445012039541	-0.015485433173784752	0.01267012638567641	1.5318526963480406	1.4171530300752115	2.2484923819006846	1.080936683504633	6.535548476209288	9.344620420115339	0.940521167723469	0.9870782483847811
ID126468	126468	1	0.9937061071395874	94.19093188899451	76.24686719084774	0.0	118.0	118	1.408904811390336	1		25306.33944954125	25291.0	17743.0	34812.0	1.6550346E7	3017.3089885487407	-0.9810618213735255	-868.9558373511223	0.012188736956979732	4.0725133179530555E-4	1.5739541439163218	1.2875826839403959	-1.199068927088955	1.2224101516335573	6.23610152784479	9.506055446267082	0.8672061618015616	0.9675516224188787
ID129545	129545	1	0.9887359738349915	91.12067448552041	76.49773931041118	0.0	136.0	136	1.4137289241558433	1		25057.631818181813	25073.0	17748.0	33855.0	1.6538037E7	2728.479611187778	-0.981073677917131	-952.1046885535571	-0.009047064402158318	-0.014326504118045199	1.5034322854673385	1.3295922876056832	-0.6719892120420041	1.1307468458430252	6.278879663325437	11.298113449351664	0.6181304826626851	0.9375443577004969
ID108296	108296	1	0.9968323111534119	94.03710663976992	76.46802740127818	0.0	4.0	4	1.4626467128121372	1		25024.046808510637	25148.0	17499.0	33023.0	1.7641953E7	2752.3820332905916	-0.9812889203250945	-953.6233410084352	0.04309501357817655	0.01212702895688662	1.5386558217758297	1.4278340511241288	2.439373955488077	1.0776153016973165	6.720920396625407	10.409064242102673	0.7794984174578716	0.9496306245802556
ID125962	125962	1	0.9968076348304749	92.39462603778873	75.05166465116943	0.0	115.0	115	1.402986147481845	1		25193.21165644173	25276.0	18098.0	31104.0	1.6425974E7	2276.1398632550986	-0.9810525696897042	-1146.1898213000786	-0.015205383080869645	0.0069608445986369515	1.4516468042937523	1.4017173598190475	0.20138718585383397	1.0356201941318257	6.183817140035109	9.525148027626985	0.8564914568685563	0.9745318352059925
ID110349	110349	1	0.9860332608222961	91.78805806121878	74.90896087879797	0.0	17.0	17	1.4296917438553518	1		25142.4127218935	25175.0	17950.0	32574.0	1.6996271E7	2657.2359055146817	-0.9810632461589593	-980.3887224067138	-0.002767321459518744	-0.011739811337836597	1.52109097083423	1.3724693200087879	-1.1504175978368578	1.108287776388685	6.421473448260887	9.850395260703033	0.8316435816996807	0.9554455445544549
ID130572	130572	1	0.9779143333435059	88.8060258823538	78.00620171049648	0.0	142.0	142	1.4465246033159505	1		24992.65123010127	25052.0	17951.0	32951.0	1.7269922E7	2801.461868627104	-0.9810339064259261	-922.9193203180139	0.0015062402680569823	0.0042038070902055856	1.5797249224014218	1.3346233641963021	-0.8681086705912425	1.1836484844941386	6.5735734855253805	10.306777121520842	0.777616767798513	0.955770559778852
ID122383	122383	1	1.0	93.4768559418489	75.22282302232742	0.0	93.0	93	1.472954428171163	1		25272.713091921996	25219.0	17596.0	35396.0	1.8145808E7	2971.0511462081645	-0.9810595214852433	-881.2033606772546	-2.228602727998704E-4	0.009264265836352283	1.5821932527726628	1.3914983796800722	-1.034280165243567	1.1370428279883693	6.815982919915732	10.18138192063623	0.8262755459228605	0.9521912350597613
ID125458	125458	1	1.0	92.90246508424659	74.98261945472346	0.0	112.0	112	1.4989182989541796	1		25354.983827493255	25427.0	17417.0	34903.0	1.8813398E7	3055.79919901118	-0.9809951425459106	-856.5855842425289	-0.009068437162943076	0.005679747857326605	1.6028456233575246	1.4403301938910538	-0.8649661947384604	1.1128320645889087	7.058392354306032	10.382104349391572	0.822895866063881	0.9605433376455367
ID120341	120341	1	1.0	93.89091542384139	75.66484035001497	0.0	80.0	80	1.5149821822351273	1		25280.15567282319	25304.0	16361.0	34380.0	1.9162358E7	3085.831695317129	-0.9811084958492821	-850.9185720028494	0.003241277257111287	-0.007694086031976905	1.6341898355180582	1.4665358830830415	-1.2315643204793632	1.1143197069836193	7.210492391570544	10.26417704292917	0.8600555804688943	0.9643992371265101
ID114970	114970	1	1.0	94.01181202517647	76.47102135898632	0.0	46.0	46	1.4428591957149774	1		25072.111594202906	25106.0	17545.0	34136.0	1.7299757E7	2871.3471313865875	-0.9811503541769393	-909.0077348034812	0.03285001157773073	-0.01641118985126747	1.5274811116464964	1.416544564742782	2.77703234983478	1.0783149006850048	6.540301602373811	11.56774705728385	0.6142003685313575	0.9259757738896371
ID109084	109084	1	1.0	94.01582289118598	75.97168625783095	0.0	9.0	9	1.5059673321881561	1		25025.754339118805	25044.0	17540.0	35300.0	1.874429E7	3011.263704825245	-0.981185548214835	-866.8180729751787	0.027456443289880072	0.011093976946918062	1.5676036426678206	1.4725195263356634	-1.39929817169677	1.0645723976026125	7.1249361206092585	10.655018128790017	0.788646632184354	0.9559948979591841
ID112931	112931	1	0.9919642210006714	93.80154499584629	75.62899605579109	0.0	33.0	33	1.5323592461252213	1		25130.287001287	25293.0	17134.0	32137.0	1.9526233E7	2868.768278696279	-0.9810363003053475	-906.3459161995906	0.048413570124804614	0.06801568681503678	1.821772081916193	1.3689219658207077	0.8268963184614225	1.330807838139984	7.376851807328597	14.172450574613691	0.46152052596625337	0.8555678059536939
ID119843	119843	1	0.9851024150848389	92.57409802763131	75.39885211561452	0.0	77.0	77	1.3981249681591248	1		25182.756211180094	25200.0	18769.0	31616.0	1.6217695E7	2457.0603137213834	-0.9811042214953408	-1064.309146556999	0.012187900793730881	-0.013331023229899234	1.4791254531308724	1.3314057583205812	2.494777804270991	1.110950169688783	6.141039004554473	11.243919302719636	0.6104024663924856	0.936231884057971
ID117282	117282	1	0.9968205690383911	94.43099050313698	77.33598840899813	0.0	61.0	61	1.5219568164596926	1		25007.601307189514	25252.0	16858.0	33430.0	1.9130815E7	2745.6774937593286	-0.9812375033508964	-952.6558084917765	-0.0588856486780608	-0.0712476822803674	2.1939020740606026	1.1714551351836509	1.4221672930107372	1.8728007656193006	7.277036157873749	13.040562265397993	0.5377392815569024	0.877866972477063
ID116517	116517	1	0.9942610263824463	94.03921363323026	77.98589839757175	0.0	56.0	56	1.6815871709614927	1		25002.251336898396	25249.0	16986.0	33077.0	2.3377105E7	2720.4251474357234	-0.9812127888569325	-960.004381714416	0.07070561467024655	-0.0752036286105374	1.7894800263928001	1.6121457855198056	-1.48610033394199	1.1099988862457724	8.88359280148011	14.093767732134928	0.5620103163243525	0.9275434243176184
ID115752	115752	1	0.9948537349700928	93.70299960526441	75.84894233898756	0.0	51.0	51	1.5144827649866024	1		25212.137976346898	25178.0	17724.0	34768.0	1.9186437E7	2909.471890610608	-0.9809439033204118	-892.1455837479017	0.16619545541927594	0.1148080501071843	1.8009182253699898	1.3989873126331847	0.7435840552924152	1.2873013279729375	7.205739265406027	12.97834263488535	0.5375884585561691	0.8455103179029565
ID124968	124968	1	0.9960780739784241	93.11516470022957	75.1102763698936	0.0	109.0	109	1.4693549530763244	1		25310.410364145646	25305.0	17134.0	35678.0	1.8071633E7	3028.4002282004467	-0.9810420102461914	-864.9902912576036	0.013998542491071048	0.014977963169543694	1.5691414621345272	1.3935553852770102	-0.9199080352532402	1.125998635370071	6.782711036764118	10.302394997727072	0.8030392736430774	0.9615902964959571
ID111661	111661	1	0.9968209862709045	92.57990732915287	75.18513736768445	0.0	25.0	25	1.427043673895772	1		25204.20623145402	25269.0	18096.0	31676.0	1.6987635E7	2413.252562243247	-0.9810430742613786	-1080.9868518797919	-0.006050854792317049	-3.3349559850982666E-4	1.4814796892258946	1.3967601111759647	2.4479277402573807	1.0606543510027664	6.397707817438328	9.588521707354092	0.8744418904733081	0.9725433526011557
ID113709	113709	1	0.9823433756828308	93.23952576462327	75.3272559596205	0.0	38.0	38	1.4433833952584174	1		25150.50072358899	25181.0	17985.0	33459.0	1.7378996E7	2775.1840755633384	-0.9809466523913778	-933.1660613770554	-0.003953693645204549	-0.006435596358101563	1.5421445112477263	1.3744315755568348	-0.6972126289133809	1.1220234885996012	6.5450547285383305	9.672595056500551	0.8790976793693549	0.9704016913319246
ID111148	111148	1	0.9725169539451599	92.07382758729241	74.83093300191868	0.0	22.0	22	1.4527866438605839	1		25175.982783357253	25348.0	17636.0	32008.0	1.754766E7	2671.734249346003	-0.9810534815484048	-975.8575735277741	0.0012643479771212301	-2.442473053412886E-4	1.538621203768824	1.4038194472661227	-0.7403227608729243	1.096024995782201	6.630610999499571	9.492145398799925	0.9247719528942202	0.9817030260380019
ID128300	128300	1	0.9905446171760559	93.338911468912	75.33513396686791	0.0	129.0	129	1.4724407561666424	1		25297.543933054425	25385.0	17395.0	32895.0	1.8138339E7	2913.5446264500206	-0.9810136180272339	-897.2624687539209	0.009461081757297592	0.0030445832701402227	1.5519935972147925	1.4152743391864888	-1.108587334439275	1.0966026545121217	6.811229793751216	10.081354475059632	0.8421658480099405	0.9578877005347594
ID107822	107822	1	0.996017336845398	94.15131138583057	76.62468811621842	0.0	1.0	1	1.431278234164656	1		24912.408554572274	25187.0	17484.0	33820.0	1.6890613E7	3061.4691175642583	-0.9812592926631619	-852.1452634633413	-0.004454693552717221	0.024090530636813847	1.6137279134542797	1.2849966187297976	-1.1527909887266012	1.2558226923969875	6.435732826754454	9.624966896283391	0.872990226318556	0.9762076423936557
ID121137	121137	1	0.9948713779449463	92.36715061019055	74.80383728847143	0.0	85.0	85	1.5084768612279493	1		25197.38512616204	25286.0	17071.0	33554.0	1.8973631E7	3080.8420746144475	-0.9810057066208356	-844.8204634552912	-0.004085973981077397	5.806854210271386E-5	1.55248408751575	1.4835390012379857	-1.2257226002894528	1.0464733897930765	7.1487017514318145	10.185903833059653	0.8658405059118094	0.9647209749839643
ID124464	124464	1	1.0	93.81395714438703	75.91471582129486	0.0	106.0	106	1.5039566939989113	1		25222.357333333348	25445.0	17414.0	32615.0	1.8916768E7	2833.884827452692	-0.9811327830411731	-925.6640929955234	0.00987973183584031	0.008536657986354666	1.5510409563305299	1.4717919898059857	0.6502510217440904	1.053845222064968	7.105923615951194	11.73675414482457	0.6482378480738137	0.9367167919799498
ID127794	127794	1	1.0	93.29935405864835	75.16745940721293	0.0	126.0	126	1.5094795046495408	1		25352.236702127648	25306.0	17535.0	34704.0	1.9064882E7	3038.027414249205	-0.9809895029349754	-861.2425456638779	-0.01250725792200914	-0.013428419284428334	1.5971639105540019	1.47520918169446	-1.0487287761309492	1.0826694480842791	7.158208003760874	10.207026543414711	0.863407247250753	0.9641485275288098
ID112441	112441	1	0.995155930519104	93.88841240223928	75.91009617157982	0.0	30.0	30	1.5333462731171794	1		25146.94980694983	25223.0	17681.0	34116.0	1.953918E7	2932.482718294513	-0.9811978791590763	-895.0135502372409	0.05284406688469924	0.05980842375052164	1.6718006371635736	1.4480152833317619	1.0871094275501754	1.1545462650897582	7.386358059657626	13.66954986723861	0.4967430428500913	0.8946459412780661
ID119352	119352	1	0.994975209236145	93.57529377590338	76.07267088353198	0.0	74.0	74	1.4913287904459662	1		25184.529891304377	25225.0	17523.0	33568.0	1.8535814E7	2678.4862034295484	-0.9810465224210376	-973.3636581194809	0.09469277721611384	0.04714215352128211	1.7621243857493776	1.3947847357142198	0.7403876264557478	1.2633665544432964	6.987095461838297	13.519916580705582	0.4803507984829175	0.8428899082568819
ID123960	123960	1	0.9904918670654297	93.93940965572274	76.1771852576286	0.0	103.0	103	1.4574655179508398	1		25199.269230769223	25338.0	17671.0	33836.0	1.7689887E7	2803.8772035326097	-0.9811537417756021	-935.7737958871546	-5.470753040885199E-4	0.012784439899694328	1.5179647264754823	1.4186106512549121	-0.5718835070606408	1.0700361830306864	6.673389134980253	10.5524939975351	0.7530886224040431	0.9656121045392025
ID109885	109885	1	0.98478102684021	93.46352072174719	75.9086968879723	0.0	14.0	14	1.4564270671471409	1		25128.332382310997	25272.0	17583.0	31524.0	1.7614961E7	2501.663114682744	-0.9809430813148059	-1034.0843511873825	0.022541331839604134	0.0019910288427337206	1.5258015291312237	1.427647627850977	0.5938301831171456	1.0687521902221746	6.663882882651225	10.42368024381862	0.7707172134204557	0.9223684210526323
ID121916	121916	1	0.9949857592582703	91.73377118961352	74.96180257453845	0.0	90.0	90	1.3785088366949114	1		25137.114467408574	25168.0	17535.0	32334.0	1.5811245E7	2503.028389261617	-0.9810946209068968	-1042.3297832419669	-0.0061744551945057775	0.01566814278742908	1.5268899737927164	1.254695079726083	-0.7182318891729577	1.216941070754862	5.969926462631893	10.115534468248933	0.7331640760605469	0.9493575207860914
ID118081	118081	1	0.9888251423835754	91.30012614777358	74.99791064710159	0.0	66.0	66	1.4397099903691033	1		25177.235724743772	25216.0	18156.0	33617.0	1.7196052E7	2800.4935025530976	-0.9810800231261445	-932.3678800973246	0.003204247892829347	-6.006131454299653E-4	1.5473153722106463	1.3696685091689627	-1.1218225204502605	1.129700625992686	6.511782845386707	9.911556534507142	0.8329636478114364	0.9647887323943664
ID110656	110656	1	0.9821572303771973	91.41280038419802	74.74438839506912	0.0	19.0	19	1.4169358747965621	1		25193.349924585247	25252.0	19087.0	32143.0	1.6703191E7	2497.641183516445	-0.9809937271733523	-1041.2502986157288	0.003441935483743857	-0.003816024177380118	1.5001532083542117	1.3722710724505387	-0.6401704865022998	1.0931901418539027	6.307398420312519	9.585815901693774	0.8625851179281173	0.970738844184345
ID128835	128835	1	0.9916903972625732	93.13065416417578	75.56437892992328	0.0	132.0	132	1.4595402030124036	1		25278.550212164104	25323.0	17351.0	33516.0	1.7871935E7	2871.2857502741335	-0.9809692266374377	-907.6213198727127	0.003072328624621106	-4.314439740968397E-4	1.5546091467155108	1.3883346484819192	-1.096095046736239	1.1197654314940602	6.69240163963832	10.27888503071951	0.7959757630543937	0.9494268374915713
ID123463	123463	1	0.9890012145042419	94.0528527623479	76.1184016602687	0.0	100.0	100	1.4397099903691037	1		25245.886131386862	25325.0	17511.0	33497.0	1.7293432E7	2838.9467868137313	-0.9811358378541463	-925.0282182874862	0.034651912077312975	-0.013383426595282697	1.5078144414975174	1.4333562975645278	-0.5243493033523581	1.0519467100116728	6.511782845386711	9.536656011433795	0.899741054814098	0.9743954480796587
ID126792	126792	1	1.0	94.3728044476956	77.51742755724939	0.0	120.0	120	1.4729544281711606	1		24993.461002785534	25140.0	17693.0	33734.0	1.7945305E7	2541.667142622837	-0.981344864202823	-1034.5725709903613	0.23201389652059387	0.12388253835750891	2.029137349858822	1.459844888102871	1.2857480049891994	1.3899677742446803	6.81598291991571	11.801912328304583	0.6149411975349137	0.9053030303030292
ID118859	118859	1	0.9942478537559509	93.29712243149731	75.53170196096353	0.0	71.0	71	1.5244400238810145	1		25234.17662337661	25171.0	18350.0	33860.0	1.9430316E7	2675.2622767960306	-0.9809163312187525	-969.6675526267718	0.04018802601479263	0.034371950950540096	1.6738690387881408	1.4530111923887616	0.7768020618988629	1.152000099900323	7.300801788696344	12.251721775311553	0.6112039751896806	0.8797250859106532
ID127307	127307	1	0.9900574088096619	93.40248626195047	75.43463693858611	0.0	123.0	123	1.4501807464373164	1		25324.543758967025	25425.0	17495.0	31803.0	1.7651207E7	2751.7379860451642	-0.9811369780150303	-957.3768456620691	0.013568400624877424	0.004051028600892687	1.5075985979012467	1.4387945165940919	-0.3622044661021608	1.0478206446532947	6.606845368677037	9.730732779976517	0.8768249793622268	0.9632709632709634
ID122701	122701	1	1.0	94.28788421476449	76.26788606905382	0.0	95.0	95	1.3647206441740583	1		25157.377235772357	25307.0	17468.0	35372.0	1.5471787E7	3243.911486721379	-0.9810532981308431	-803.129064442333	0.045083643899210914	0.003381895586232534	1.543988336366959	1.2790553374794082	-1.2907604082859367	1.2071317722731572	5.851098308519011	9.363625710479102	0.8386083226876115	0.9677672955974848
ID129358	129358	1	0.9755881428718567	91.40330216806899	76.11064475602373	0.0	135.0	135	1.4121227177017952	1		25054.648484848472	25149.0	17730.0	32265.0	1.6536068E7	2524.4472471342524	-0.9810672425465646	-1028.5772484080705	-0.012763299587181415	-0.0062148996042106506	1.4576550184979404	1.3789766068778888	2.2596447480219255	1.0570556536112572	6.264620284831885	9.387386812053075	0.8933367273226539	0.971976401179941
ID116816	116816	1	0.9906041622161865	94.38234236992058	77.48868710179401	0.0	58.0	58	1.4989182989541774	1		24943.097986577144	25086.0	17351.0	32812.0	1.8582608E7	2549.8442936456618	-0.9810221525872174	-1011.3432758985128	-0.06497560386957882	-0.021095989501085752	1.940529238918949	1.1805142658009276	1.4111758616124965	1.6437999057998545	7.058392354306011	12.95139388083371	0.5287892735363837	0.88815789473684
ID126290	126290	1	0.9968032240867615	93.84234749160156	75.76898701792905	0.0	117.0	117	1.4918359588981203	1		25331.650815217352	25316.0	17491.0	33931.0	1.8644095E7	3023.368721059726	-0.9811193054081869	-870.7755514018148	-0.002201624429419744	0.008414886316533778	1.5796840932199123	1.422772700966394	-1.0114521382336026	1.1102856360309268	6.991848588002816	9.706485336702737	0.932562340165306	0.9813208805870581
ID120661	120661	1	0.9860880970954895	93.30744651670798	75.86362114415459	0.0	82.0	82	1.507473550933231	1		25182.541443850238	25119.0	18827.0	33950.0	1.8836541E7	2588.3975095846763	-0.9810578504566925	-1007.775825172004	0.025608618454506564	-0.0034303395774110527	1.5424914885926029	1.4916616921951638	1.101961648638355	1.0340759547981935	7.139195499102806	12.286639490355588	0.5942824535228677	0.8871825162433554
ID130392	130392	1	0.9929324984550476	89.66913481624904	77.63689035164431	0.0	141.0	141	1.450702300400027	1		25036.688218390816	25229.0	17238.0	33923.0	1.7425535E7	2937.015475140285	-0.9810114131171297	-880.8096334632017	-0.006607926821807568	-0.006260514668843771	1.5291180883151358	1.389797782088731	-0.6966670728748161	1.100245019830885	6.611598494841534	9.739975180490225	0.8757913183227193	0.9666435024322446
ID116059	116059	1	0.98972088098526	93.55547279025603	75.97865923953925	0.0	53.0	53	1.4933564307983562	1		25166.503382949937	25279.0	17449.0	33371.0	1.8598046E7	2775.2990548449425	-0.9810880434749253	-940.837478268567	0.03929399930831746	0.021104737885447616	1.620901446199851	1.4127536336032098	0.5061559679035723	1.147334827280368	7.006107966496361	12.139358342985702	0.5974412796696487	0.9076354679802958
ID117597	117597	1	0.971203625202179	93.10479122990827	75.98748386987818	0.0	63.0	63	1.468324910921639	1		25256.137062937065	25178.0	19001.0	34656.0	1.8058138E7	2675.9185790475094	-0.9810782119795821	-978.7358236628328	-0.009382591701330038	-0.024922198241655626	1.6237736953650483	1.358607579337729	-0.9940561359436709	1.1951749129476945	6.773204784435087	11.1891772830324	0.6798416387995736	0.9277343750000002
ID129886	129886	1	0.9757841229438782	90.79727964119033	76.89621312349502	0.0	138.0	138	1.457465517950838	1		25077.50994318178	25004.0	18218.0	34093.0	1.7654567E7	2512.887469943859	-0.9810781698198985	-1034.8605653336494	0.011138957403594846	-0.01781675773168443	1.563907448431371	1.3706302290283554	2.368736992406684	1.141013393189227	6.673389134980238	12.083339893404116	0.5743575443432758	0.9255108767303893
ID113249	113249	1	0.9957505464553833	93.559097429378	75.73687027909132	0.0	35.0	35	1.51548143490389	1		25074.59736842103	25190.0	17450.0	32997.0	1.9056694E7	2834.853258941205	-0.9810468217822826	-915.6743931374584	0.10350332481795313	0.027447350719272772	1.7100503131271025	1.4067107027994639	0.46706179971106065	1.2156375221457896	7.215245517735061	13.246955261769948	0.5166885511782092	0.865944095835711
ID108130	108130	1	0.9910877346992493	93.48547042276152	75.91284483478806	0.0	3.0	3	1.475007327325127	1		24970.79415855354	24966.0	17955.0	33242.0	1.7954001E7	2626.7770362630345	-0.9810743049694246	-985.5739208790577	0.020647941052092535	-0.020159891748974864	1.5710020871331498	1.4630722970240333	1.470717957028872	1.073769280115994	6.834995424573793	11.15451306980695	0.6903142822700309	0.8987500000000006
ID109410	109410	1	0.9937177896499634	94.04306874918882	76.34751909743092	0.0	11.0	11	1.461094283526843	1		24990.046676096146	25160.0	17933.0	32363.0	1.7667963E7	2989.7902210367415	-0.98118138216793	-871.6014058959378	0.04405154952057029	0.020454529551852535	1.513883683658655	1.4599884987860898	0.037815079681995545	1.0369148009846492	6.706661018131863	10.59608825747772	0.7506285625216621	0.9508086253369276
ID114018	114018	1	0.9968335032463074	93.98466298061543	76.32821252979227	0.0	40.0	40	1.4714128741871542	1		25092.52867132866	25027.0	18165.0	33142.0	1.7941158E7	2538.0056138680116	-0.98128280239262	-1036.6572957759774	0.012427452816136256	0.0014738498621835667	1.5070024338286687	1.4761037937544756	-0.7625786745028245	1.0209325659922615	6.801723541422174	10.853703722642488	0.725559303590043	0.9359058207979072
ID125797	125797	1	0.9968655705451965	91.74128170216652	74.9029099259569	0.0	114.0	114	1.4892983895174416	1		25269.123978201616	25310.0	17890.0	34265.0	1.8547537E7	3080.5260225051647	-0.980974920478424	-845.9149954327472	0.0014630715025938839	-0.004238827826538178	1.620377287046364	1.3836477444871569	2.4009089936918526	1.1710909033765309	6.968082957180213	10.021147240705089	0.871943390382416	0.9663810151615029
ID118377	118377	1	0.9967932105064392	90.61548543500041	74.7971774136067	0.0	68.0	68	1.4105146822008527	1		25177.669195751114	25201.0	17667.0	32531.0	1.6592084E7	2642.095399513175	-0.9809645445581495	-982.1708997999264	-0.0017170506302430575	0.0067631136685056105	1.497977501976505	1.3396847775571155	-0.6460504207204842	1.118156694075477	6.250360906338342	10.12956899151603	0.7654785499907866	0.9487734487734493
ID122219	122219	1	1.0	93.07213563447395	74.9535938784818	0.0	92.0	92	1.4898062491705748	1		25257.88027210883	25255.0	17526.0	34820.0	1.8564542E7	3033.4229848010436	-0.981000049619263	-859.8258255036852	0.004558660979342506	-0.010087196428838445	1.5639271507211625	1.438971029537608	-1.324156914781747	1.086837134743225	6.972836083344751	10.132353496837329	0.853490426333693	0.960078534031414
ID125298	125298	1	1.0	92.76327351745334	74.73648028958911	0.0	111.0	111	1.4968981925120741	1		25348.815860215065	25379.0	16759.0	35094.0	1.8859519E7	3062.073160470064	-0.9809335391108637	-851.8077875660207	0.0027642688020996327	-3.901536893902347E-5	1.6249172522834254	1.4422384138066824	-0.918715493795433	1.1266634120461232	7.039379849647968	9.81375778293331	0.9184882293685205	0.9807947019867549
ID111990	111990	1	0.9936949610710144	94.16512904078512	76.47603360962142	0.0	27.0	27	1.4296917438553545	1		25093.93343195265	25263.0	16913.0	32860.0	1.6963499E7	3050.433436598427	-0.9812803241950496	-862.4460792443848	0.044200840702942994	0.0019693306782461936	1.5816194219475	1.3548846480397463	2.13494484846999	1.1673461827438925	6.421473448260911	10.138086201242405	0.7851137728091608	0.950738916256158
ID112760	112760	1	1.0	93.90319555826295	75.97831311312038	0.0	32.0	32	1.5184735038284398	1		25104.164705882326	25128.0	16767.0	35037.0	1.9204686E7	2983.7633071067253	-0.9811088452567132	-873.9167996485066	0.053429414647108174	0.04443043301613829	1.6814844195559806	1.445100805811168	1.012544055123778	1.1635758646000651	7.243764274722157	13.524918354931042	0.49762806893263933	0.896998234255445
ID128120	128120	1	0.9813485145568848	93.03344889659658	75.08988900620348	0.0	128.0	128	1.4302207694956082	1		25294.026548672555	25421.0	17541.0	32033.0	1.714935E7	2748.014502122061	-0.9811155582814721	-956.4118707492656	-0.003779475939815412	-8.978868815115131E-4	1.5157375097465235	1.369324932753746	-0.8926631540517137	1.1069231805327158	6.42622657442543	9.795329165282839	0.8416428305438702	0.9657142857142861
ID120186	120186	1	0.9817610383033752	93.50883947382998	76.37578106566745	0.0	79.0	79	1.493356430798356	1		25125.751696065134	25157.0	18895.0	32438.0	1.8517679E7	2401.04408889008	-0.9811068101748288	-1086.8257677798997	0.04996889093520855	0.06309692861739387	1.6711927851226893	1.387096685657399	0.4986637304395969	1.2048134801292862	7.006107966496358	13.740346130953112	0.46632783961875474	0.8670588235294127
ID107645	107645	1	0.991980791091919	94.29908446221793	77.29071738745935	0.0	0.0	0	1.60893959485373	1		24580.220794392488	24846.0	16954.0	35580.0	2.1040669E7	2953.333164086539	-0.9811948725260311	-868.5249949609239	-0.07494195551492645	-0.05441988007940203	2.0660798274132155	1.218498714411096	1.4501881480995344	1.695594589454908	8.1325988674866	14.611387644479011	0.47869213274855005	0.8550724637681142
ID114813	114813	1	0.9968611598014832	94.05088453711137	76.36741195241504	0.0	45.0	45	1.4480926521268287	1		25096.66473988439	25281.0	17411.0	32764.0	1.7366892E7	3010.670995165081	-0.981275149974334	-873.685562253464	0.03588447313938075	0.014892978375480865	1.5220018337653134	1.4294709250947237	2.834251238663054	1.0647308784293448	6.5878328640189645	10.208208381246276	0.7944258784931302	0.9565217391304353
ID110204	110204	1	0.9916343688964844	93.462725443751	75.74916349123107	0.0	16.0	16	1.4923429549905471	1		25198.221768707455	25210.0	17579.0	33365.0	1.8520693E7	2860.022372974099	-0.9809592941723921	-907.8171896687627	0.05037206806262173	0.04646771780599586	1.5799033271180023	1.4886876137277874	1.179427366580742	1.061272568233307	6.996601714167331	11.368449433861949	0.6802907210088329	0.9281210592686004
ID108930	108930	1	0.9900973439216614	94.35271113803707	77.5303771445277	0.0	8.0	8	1.5298888926792118	1		24674.341085271317	25005.0	17204.0	32461.0	1.909794E7	2792.8565659784067	-0.9813216682722558	-928.3253966317573	-0.02145010100347953	-0.0485767039777427	1.9654048703723606	1.1873700274632506	1.400313869934301	1.6552589545917187	7.353086176505985	13.008085584864787	0.5460755710237372	0.9009900990098997
ID117127	117127	1	1.0	94.29900288825797	77.39801535996705	0.0	60.0	60	1.563635107781185	1		25017.039555006202	25214.0	16922.0	33102.0	2.0238785E7	2806.404246622922	-0.9812041272682732	-930.706083459707	-0.03015247336717412	-0.041764663796453994	1.9739690147383895	1.1822669052607682	1.3593164845110683	1.6696475270979514	7.681051881857581	13.709361283220302	0.513565829005503	0.8768312533912082
ID123015	123015	1	1.0	93.6345267031994	76.0594331524014	0.0	97.0	97	1.4527866438605888	1		25242.26504297992	25281.0	17330.0	32249.0	1.7619101E7	2638.865362007874	-0.981190424862776	-997.9652085326502	0.002745763193234348	-0.0076728774170760905	1.4913175280382016	1.4509713432235687	-0.8746260033473559	1.0278063278114076	6.630610999499615	9.933932325866515	0.8443471068720105	0.962068965517242
ID128647	128647	1	1.0	93.17859770359864	75.32509960931515	0.0	131.0	131	1.4892983895174448	1		25273.34468664854	25175.0	18058.0	33916.0	1.8550635E7	2653.6147710362497	-0.9810430308678072	-985.7663617475323	-8.351520667292998E-4	-0.01096963251030167	1.5680664583510344	1.423046526185492	-0.620748408766326	1.1019080750327057	6.9680829571802425	11.07294390895327	0.714162392255934	0.9367412140575087
ID119686	119686	1	0.9621381759643555	93.42513619340575	75.96283834094552	0.0	76.0	76	1.5029503662221342	1		25204.81733333335	25212.0	19359.0	33287.0	1.8903613E7	2339.4799645731264	-0.9809763929247782	-1111.117298112258	0.014864352409452162	-0.038140456255632955	1.5246251533072859	1.4486550719669098	0.5219843662062905	1.0524418012337662	7.096417363622164	12.955498506696822	0.5313011509206136	0.902660217654172
ID111497	111497	1	0.9715418815612793	92.64865527777462	75.13887990678401	0.0	24.0	24	1.4381328016644608	1		25212.67496339677	25343.0	17490.0	32326.0	1.7220257E7	2680.863510884322	-0.9810507987003307	-973.811285790107	-0.0018402658410583417	-0.011868285686887036	1.5192970147214773	1.3792749539208036	-0.7931222317572022	1.1015185988860592	6.497523466893162	9.489024654732775	0.9068063875777995	0.9792263610315189
ID123785	123785	1	1.0	92.5600687591038	74.82002771669062	0.0	102.0	102	1.4631638232093465	1		25252.09335219234	25315.0	17309.0	35062.0	1.785323E7	2987.0657615449754	-0.980989105264261	-872.4573887338305	0.0015603698175642576	0.0020978325486924296	1.5265875234907158	1.4252072422953037	-1.03181422980155	1.0711337117766386	6.725673522789913	9.617935198661476	0.9136544055479833	0.9765355417529332
ID124808	124808	1	0.9968616366386414	93.67226652535865	75.66496633966594	0.0	108.0	108	1.4989182989541805	1		25317.159946236563	25315.0	17195.0	33760.0	1.8835967E7	3154.2985027370687	-0.9810349260623071	-830.3708980847116	0.005680052122466535	0.003940998828893039	1.577260751166214	1.4326446349764312	-0.8346380395754539	1.1009434668299036	7.058392354306039	10.387646403477092	0.8220180316356814	0.9624108878807524
ID115598	115598	1	1.0	92.81277171438639	75.2422385275149	0.0	50.0	50	1.4811489527539574	1		25241.768595041325	25290.0	16507.0	34861.0	1.8325524E7	3139.343549462259	-0.9810403810219251	-832.0859916437378	4.3095991342462805E-4	0.003150683795791035	1.5934140129316574	1.3883575804861907	-0.8117772152465621	1.1476971317242766	6.892032938547983	9.945859111891153	0.8755331666222684	0.977088948787062
ID127633	127633	1	0.9942781925201416	92.46201670892376	75.16381117489833	0.0	125.0	125	1.4275736808495685	1		25284.89301634474	25391.0	17618.0	32560.0	1.7016733E7	2641.487122380901	-0.9810871813906011	-993.102242057546	0.004602287522562173	0.002146663819995375	1.5012470143926984	1.375712308503934	-0.5258356286193011	1.0912506961759187	6.402460943602842	9.575880768333544	0.8774034586673783	0.9669777458722191
ID116370	116370	1	1.0	94.16703760538022	77.72485656770571	0.0	55.0	55	1.5843018441474415	1		24934.044524669065	25189.0	16877.0	33590.0	2.0720191E7	2799.0217876777383	-0.9813973049410999	-939.9082059378172	0.013878889527083774	-0.06763898546532844	1.814621197614187	1.4461145047955577	1.375315450109954	1.2548253901033422	7.8854363069317746	13.75205398875944	0.5239628006689148	0.8919354838709677
ID127125	127125	1	0.9755423665046692	93.86813078907818	75.97657026988493	0.0	122.0	122	1.467294145676371	1		25313.27464788733	25422.0	17790.0	32284.0	1.7972425E7	2680.0176976247803	-0.9811882441422345	-985.2890751800336	-0.006475946397977432	-0.013840954771307519	1.5594824070231708	1.3978700684184469	2.3117472975638984	1.115613276409568	6.7636985321060585	10.442162718009431	0.7794947479267655	0.962136578769439
ID110996	110996	1	0.9825406074523926	90.67635045868961	74.45332513074267	0.0	21.0	21	1.4402353361229012	1		25129.13138686132	25324.0	17204.0	31139.0	1.7213455E7	2766.4604959577346	-0.9809886541537647	-937.4197986380756	0.006052155018792504	-0.008771295008041653	1.5080896422585628	1.406306203571051	-0.8761704647195844	1.0723764415097166	6.516535971551217	9.418810640064999	0.9230697724777766	0.9827956989247307
ID113559	113559	1	0.9770690202713013	93.39783699832884	75.72607299509943	0.0	37.0	37	1.4739812351471524	1		25120.305439330532	25186.0	18053.0	32587.0	1.8011259E7	2683.4364355251428	-0.980977754926146	-965.5193584054126	0.034216259887664684	0.0324110909556857	1.5990331786156438	1.411720131434164	0.5472704409570547	1.1326842644024553	6.82548917224476	11.152530191192449	0.6895993299944168	0.9129052765416402
ID109721	109721	1	0.9908992648124695	93.94544444395866	76.16166786197617	0.0	13.0	13	1.4465246033159553	1		25071.40348330915	25231.0	17076.0	32695.0	1.7274197E7	2921.597373349822	-0.9810249981962647	-887.3327781698493	0.005193794486384139	-0.004617543772994681	1.503478715974886	1.4230921354353185	-0.5574176462534796	1.056487263570589	6.573573485525423	9.629516204099259	0.8908456212122879	0.965108164689463
ID120985	120985	1	0.9937648773193359	92.48778910753464	74.99212978274443	0.0	84.0	84	1.4943692192706894	1		25206.84417344178	25266.0	17287.0	33757.0	1.8602651E7	3081.9862582273518	-0.9809778347826695	-843.5620226541073	0.0020290646878236797	0.006144072627662208	1.556673418480108	1.4618463129287373	-1.3103573298097826	1.0648680403081425	7.0156142188253785	10.095508709868108	0.8650060560180105	0.9685039370078737
ID119192	119192	1	0.9950340390205383	93.77583474023295	75.90924148974644	0.0	73.0	73	1.5004315939372335	1		25271.420698924758	25311.0	17303.0	33387.0	1.8801937E7	3022.0495160878368	-0.9811395387585772	-870.0346427010959	0.004233190610098184	0.0017409141291390888	1.619439852725647	1.4148352878688157	-1.0742218147111562	1.1446136992844091	7.072651732799588	10.02426690559166	0.8844777130381483	0.9706457925636012
ID112284	112284	1	0.9775208234786987	93.36551582324353	75.76397857933505	0.0	29.0	29	1.4974034746167646	1		25105.688172042985	25161.0	18025.0	32043.0	1.8678632E7	2525.9008642163967	-0.9810856351379161	-1031.1004561367008	0.08599606170198076	0.12424311877403815	1.8850890918845258	1.275085759078668	0.729950410102331	1.4784018082412156	7.044132975812487	14.247217898296318	0.4360911536045984	0.8288590604026853
ID117922	117922	1	0.9928259253501892	93.13064376145898	76.02508284249555	0.0	65.0	65	1.292992106909738	1		25449.80215827335	25416.0	18784.0	33398.0	1.415009E7	2696.1172917509016	-0.9807648675537817	-962.5988616750566	-0.08195500234016131	0.00194759124072654	1.2969714506108987	1.1701278509240576	-0.5364727478330031	1.1084014875696462	5.252204411790017	14.383723963435546	0.3190133107341886	0.803636363636363
ID129186	129186	1	1.0	92.07418056630303	75.81911393494414	0.0	134.0	134	1.4714128741871517	1		25162.54672245466	25094.0	17915.0	35496.0	1.8041546E7	2879.0884628046333	-0.9810236929152418	-903.6440165774814	-0.013636763305341262	0.0056261488880560715	1.5745040928359193	1.3876037170131679	2.335751484425949	1.1346929051365302	6.8017235414221515	10.53575565188624	0.7700119414591664	0.9508305647840519
ID114342	114342	1	1.0	93.60749541187383	75.72555591246739	0.0	42.0	42	1.5728004082547558	1		25136.592411260714	25031.0	17983.0	35941.0	2.0536596E7	2747.424139274785	-0.9810454910372701	-947.0813774445791	0.07601905236241803	0.10661395835412688	1.880711073598452	1.462246486752928	0.8506422375458123	1.2861792390247206	7.771361278983408	14.658722323862637	0.45447994818543996	0.846711548420508
ID118694	118694	1	0.9968380331993103	92.9397697884849	75.60113146001949	0.0	70.0	70	1.4698697034697914	1		25229.44957983198	25269.0	17708.0	34285.0	1.8013827E7	2842.029654377355	-0.9809763591974612	-915.5331425367982	0.0030218551011411744	0.006771520829884306	1.5366962854587212	1.4453643168098846	1.9507182619505592	1.063189583129061	6.787464162928636	10.171924471474998	0.8243490845950652	0.9532710280373835
ID126633	126633	1	1.0	94.30842979176971	77.34463368854878	0.0	119.0	119	1.5510053536420596	1		25067.957340025154	25219.0	17230.0	35012.0	1.9979162E7	3053.4374616731056	-0.9811632864157104	-855.2558786816564	-0.06429253948420677	-0.07752078842514604	2.0333820633206248	1.2147076115423865	1.3361761799378074	1.6739683229108269	7.557470601580178	13.440321833152959	0.5257351254871367	0.8731466227347595
ID115112	115112	1	1.0	93.82805693409765	75.8770841841203	0.0	47.0	47	1.5456309292626913	1		25139.41518987341	25165.0	17301.0	35754.0	1.9860138E7	3051.500740263686	-0.9811060540993405	-855.5885712753828	0.05907220384254539	0.07875834324793032	1.74345602604872	1.440962519982774	1.0893266020372403	1.2099246176573435	7.505186213770524	14.359471399529868	0.4573981779288117	0.8752771618625282
ID130216	130216	1	0.9902576804161072	90.05729406082888	77.57393518797733	0.0	140.0	140	1.4672941456763695	1		25060.794655414924	25214.0	17695.0	33061.0	1.7818225E7	2932.021019086624	-0.9809614938048536	-880.799064624393	-0.007171455077957273	0.012427029233671949	1.5448987527609739	1.4244114130225243	-1.2703900760130278	1.0845874574135725	6.763698532106045	10.020884630954393	0.8464123311699411	0.9647457627118641
ID121771	121771	1	0.9876198172569275	91.27092263902148	74.99201439485506	0.0	89.0	89	1.3741116681181356	1		25100.54895666132	25142.0	18123.0	31868.0	1.5637642E7	2472.7614015440217	-0.9811380423629672	-1056.0253716844857	-0.014822260422102931	0.01112798011873092	1.510175280902777	1.2699260115789843	-0.8990400435551468	1.1891836745867381	5.931901453315771	9.516436255162178	0.8231047458740958	0.9659442724458203
ID129713	129713	1	1.0	91.3427090990103	77.42756174669981	0.0	137.0	137	1.4857385112058366	1		25085.68219178085	25098.0	17680.0	34440.0	1.8312548E7	3068.980121803108	-0.9811393162191995	-850.4231648722127	-1.7891373064252443E-4	0.0110687947203033	1.5925562216726017	1.406230050032864	-0.7497910047498249	1.1325004906810114	6.934811074028602	10.218805909633872	0.8345343112832485	0.9630363036303633
ID110512	110512	1	0.9968385100364685	92.02944761785317	74.76461797801663	0.0	18.0	18	1.4585032293802385	1		25188.190883190913	25259.0	17520.0	34022.0	1.768211E7	2919.8815382585517	-0.9810171066564954	-891.61201505295	-0.0108792473765808	-0.016434151896171305	1.5376026058020975	1.4270403176389979	-1.0699168940522266	1.0774766394449333	6.682895387309241	10.29210822428505	0.792804010232269	0.9558123725356903
ID123314	123314	1	1.0	94.15680668839676	76.12510293766195	0.0	99.0	99	1.4355003030236713	1		25275.510294117616	25435.0	17574.0	32767.0	1.7187347E7	3148.7555855835562	-0.9811839219804178	-837.1673747814484	0.025853223382794766	-0.019046476950646703	1.5399356078160444	1.4043556200533076	1.6843728830718234	1.09654248954235	6.473757836070588	9.94580588029453	0.8224061638846613	0.9666430092264017
ID126130	126130	1	0.995469868183136	93.43065959340767	75.3771851596339	0.0	116.0	116	1.45746551795084	1		25302.7709815078	25411.0	17347.0	33446.0	1.7787848E7	2882.48389546061	-0.9810463804461884	-908.7168300402482	-0.008250589852034683	0.0036924873620380176	1.5260587712456535	1.414572801422884	-0.5630201934056474	1.0788124652973876	6.673389134980256	10.22388993334044	0.8022763374276451	0.9525101763907738
ID122548	122548	1	0.9862577319145203	93.36464778455544	75.24360732312857	0.0	94.0	94	1.4548680011511317	1		25291.130372492786	25454.0	17796.0	32386.0	1.7653209E7	2788.0058709060763	-0.9811792497348901	-945.8362942828695	0.0017915465548533874	-0.008577807951175973	1.5202715160909634	1.4264482025580527	1.989935022593838	1.0657740767345476	6.649623504157676	9.94588057489122	0.8447349059442967	0.9668279198341396
ID130740	130740	1	0.968151867389679	88.89774793900753	78.71298027139208	0.0	143.0	143	1.2788734805946278	1		25246.001855287563	24743.0	20458.0	37407.0	1.3607595E7	3461.004566815928	-0.9806543900888145	-739.5269132010037	0.029195357234008432	-0.004786345854827377	1.4787380528989957	1.0944105542217528	2.9256237242116994	1.3511730558469828	5.138129383841624	11.149856158098146	0.5193694147006243	0.8970954356846477
ID116663	116663	1	1.0	94.28746661014307	78.17042901663024	0.0	57.0	57	1.5074735509332302	1		25015.11170212765	25382.0	17070.0	32337.0	1.8811364E7	2974.472971392742	-0.9811341233265378	-874.7295633056985	0.15921208432332049	-0.035384548607631586	1.7476421657212444	1.4924295520024347	1.9252278671641663	1.171004797765083	7.139195499102797	11.75617355179563	0.6491232447974411	0.9428750784682983
ID117435	117435	1	0.9769256711006165	93.70652945732517	76.17238043015456	0.0	62.0	62	1.4933564307983564	1		25272.557354925775	25269.0	19306.0	32763.0	1.8726965E7	2474.0890113803503	-0.9809695264750513	-1053.1004242883869	0.017933033004699853	-0.007190539716886281	1.581888624381668	1.4579092223667414	0.03807134188714317	1.085039178100308	7.006107966496363	10.942927465752025	0.7352239547156508	0.9287964713295535
ID109242	109242	1	0.9806486964225769	93.41974981601649	75.81106901201747	0.0	10.0	10	1.465230439808829	1		25146.492242595195	25102.0	18351.0	33763.0	1.7828863E7	2702.1633980856627	-0.980889638618924	-955.3159934344411	0.01656944641688275	-0.010232626695674055	1.5586406747122117	1.418930921505895	1.0900876184069366	1.098461278902883	6.744686027447995	10.452665465059292	0.7757423462090889	0.9347826086956528
ID115898	115898	1	0.9968343377113342	93.43791996570914	75.81234168925522	0.0	52.0	52	1.4719269049012418	1		25223.061281337046	25206.0	17975.0	34240.0	1.8110158E7	2706.9742281433178	-0.9808974095370122	-956.9185911802527	0.07291996320478607	0.011600881333791896	1.5853784599840284	1.430780285581518	0.17890559249267293	1.1080516526265083	6.806476667586699	12.064310375526691	0.587661474964683	0.8742368742368749
ID125629	125629	1	1.0	92.77435552747049	74.73461738987523	0.0	113.0	113	1.4755201058309089	1		25357.21805555557	25406.0	16559.0	35985.0	1.8257197E7	3120.1252593265763	-0.9810038771108424	-839.3929647946392	0.011513936395586582	-0.006759392469246955	1.5737442268940214	1.416100346855416	-1.045614929564107	1.1113225347262066	6.839748550738301	10.13915429186459	0.8360775001284614	0.9690235690235691
ID107968	107968	1	0.9897941946983337	93.16873420228606	75.60473715273709	0.0	2.0	2	1.4913287904459662	1		25073.734332425043	25061.0	18100.0	33973.0	1.8404121E7	2690.084030596624	-0.9809659412369505	-960.73960165048	0.0758892631199669	0.0421626416921077	1.6299193298561845	1.4185330786727153	0.7747239541671436	1.149017498683399	6.987095461838297	12.26030643441539	0.5841224400746245	0.8941605839416061
ID113096	113096	1	0.9821612238883972	93.48909413725461	75.62279233773472	0.0	34.0	34	1.3943323338612084	1		25178.76168224297	25207.0	18498.0	32247.0	1.6164765E7	2555.710182000239	-0.9807773339106466	-1005.3321198858266	0.15747367993653863	0.25987113430118475	1.7047234120240402	1.1182201865459789	0.8057480724922976	1.5244970825376398	6.107767121402862	20.763893082311075	0.17802244684849247	0.701036552100382
ID113868	113868	1	0.9848031401634216	93.89619960406331	76.06581227541353	0.0	39.0	39	1.483190509826004	1		25062.897931034495	24960.0	19283.0	33856.0	1.8170601E7	2461.2944777377043	-0.9810933387078802	-1056.8009300642093	0.04235715183818296	0.08966206765527988	1.6774515477891017	1.3997055984845461	1.215672926572833	1.1984316913537172	6.911045443206046	12.052898591819547	0.5978202302414991	0.8980852378011124
ID120014	120014	1	0.9922432899475098	92.7374754798117	75.59620689435856	0.0	78.0	78	1.3965008146952953	1		25195.739534883716	25295.0	17454.0	32183.0	1.6251252E7	2588.152942263936	-0.9811040189058584	-1010.9106645542943	0.007612062095934652	0.013767155061925336	1.4913655964405446	1.3207762010160635	-0.6862932118370473	1.1291584412962983	6.126779626060934	9.312467258191761	0.8877948182575206	0.9735649546827798
ID127955	127955	1	0.991770327091217	93.82944545636832	76.00732063164911	0.0	127.0	127	1.443907404495233	1		25277.84760522493	25322.0	18278.0	32272.0	1.7416437E7	2429.454469401154	-0.9811567929291668	-1083.539921442596	0.018708246107292426	-0.00923525320800949	1.5009339796633976	1.4307748483532774	2.938311567339083	1.0490357594633903	6.549807854702843	10.126964136058673	0.8025643784522419	0.9380530973451331
ID125138	125138	1	1.0	93.2310568753512	75.29050922308814	0.0	110.0	110	1.4708986638362482	1		25319.766433566456	25292.0	18011.0	33947.0	1.8103633E7	2866.917111233118	-0.9809684939750355	-910.4507469323265	0.011802645346159695	-0.0034935715316029205	1.5548821873419754	1.4078878066068994	-0.6796636932573039	1.1044077376373775	6.796970415257666	10.634868867979511	0.7551982329622411	0.9597315436241611
ID121301	121301	1	0.9949329495429993	91.85468011488817	74.46537493338083	0.0	86.0	86	1.4770573732447159	1		25187.459833794997	25365.0	17026.0	32765.0	1.8185346E7	3049.844244524655	-0.9809531377061317	-850.670798631086	-0.0040459022997258514	-0.0022457804518820203	1.524980530008433	1.446004871939154	-0.7451547951339295	1.0546164536523097	6.854007929231822	10.202475676841189	0.8274529914878594	0.9671361502347414
ID122069	122069	1	0.9848711490631104	92.03090336398328	74.73538764470945	0.0	91.0	91	1.453827694975091	1		25187.85428571426	25415.0	17627.0	32274.0	1.7631498E7	2887.9013158711828	-0.9811040844207203	-905.7033267765934	-0.004335564170540592	0.007280874804895271	1.5249524834699049	1.4102490022906553	-1.1107428629207794	1.081335622994902	6.6401172518286	10.005398469973695	0.8335215519614741	0.9641131815044857
ID111319	111319	1	0.9876803159713745	92.23222017762782	75.02905031187036	0.0	23.0	23	1.4418102248778697	1		25168.588921282768	25305.0	17674.0	32641.0	1.7265652E7	2749.9248122636654	-0.9809978084755397	-945.001264495971	-0.0023164179589234006	0.0033572277442207132	1.5217839369974993	1.369524202961616	-0.8586974807498917	1.1111771034835451	6.530795350044748	9.86092287531527	0.8439968285474849	0.9615115465360385
ID112601	112601	1	0.9799200296401978	93.667394235158	75.73144917142584	0.0	31.0	31	1.5134834360985174	1		25100.873015873	25146.0	17743.0	32620.0	1.897626E7	2688.9053874261112	-0.9811450140187801	-971.5167402952237	0.057812176065745194	0.10765404786364503	1.7690979837536747	1.445621638058828	0.9180690944038818	1.223762800153717	7.196233013076995	12.333734870944468	0.5944644173874277	0.8969194312796213
ID124121	124121	1	0.9917948842048645	93.81007635849284	75.90097879295995	0.0	104.0	104	1.4688400222902034	1		25230.078431372527	25317.0	17243.0	33084.0	1.8014276E7	2748.4088309118583	-0.9810846642201526	-952.2691014641883	0.005621950362875715	0.008402005089192982	1.4885349169288304	1.4614451993886883	-0.557595777651162	1.0185362527116812	6.777957910599608	10.6020299469492	0.7577582587971438	0.9494007989347545
ID128473	128473	1	0.9952590465545654	93.35719572784818	75.58454296890261	0.0	130.0	130	1.4867564890650493	1		25268.44474761255	25199.0	17955.0	34953.0	1.852177E7	2733.6743055882075	-0.9810208562146919	-955.5718811097469	0.08227064098570726	0.05972595463526086	1.6554703280678962	1.4420805877566512	0.6399189026538036	1.147973519734567	6.944317326357658	12.289932101097108	0.577750666354694	0.8425605536332188
ID118232	118232	1	0.9531511068344116	90.65592438601712	74.83177271091337	0.0	67.0	67	1.4180032466050243	1		25148.675187969908	25130.0	19689.0	32453.0	1.6723869E7	2502.323895155455	-0.9810957155372547	-1043.1643091849987	-0.011782749111088951	-0.013907627937787489	1.4371812529585501	1.3637802768270744	-1.0555556080998856	1.0538217023509446	6.316904672641558	10.273665885201206	0.7520787392787851	0.9533715925394541
ID123608	123608	1	0.992831826210022	92.99246481929964	75.1108027927304	0.0	101.0	101	1.424921674693794	1		25216.60267857145	25243.0	18040.0	33764.0	1.6945557E7	2614.027926090935	-0.9810573473506681	-999.2173062062661	-0.01168451559689949	-0.01814951423687525	1.5154229969196034	1.3571994141959833	-1.2194331989950877	1.1165809394468043	6.37869531278027	9.880407059491569	0.82109242844419	0.9437412095639942
ID114650	114650	1	0.9968104362487793	93.83766644052601	75.7971793236933	0.0	44.0	44	1.534825623459446	1		25179.348659003845	25191.0	17725.0	34021.0	1.971543E7	2882.232816757696	-0.9810801928032309	-906.0104979840469	0.042329570364406016	0.029032608914129572	1.7350149139012134	1.4273972359546794	0.9667407847472813	1.215509509334864	7.400617438151175	13.312529999288353	0.5247550416640258	0.8630820399113092
ID111837	111837	1	0.9951044321060181	93.84220166661727	75.84715672717995	0.0	26.0	26	1.5169782070562798	1		25142.085526315816	25221.0	17809.0	32462.0	1.9107985E7	2720.368029876114	-0.9811881649412322	-964.1059689257324	0.028965021732893562	0.06416359260641122	1.7568621911684437	1.396370691031617	0.8734046842354768	1.2581631814905119	7.229504896228606	13.575271675726531	0.4929709875681592	0.8848167539267019
ID119517	119517	1	1.0	93.39074983698666	76.32047700045037	0.0	75.0	75	1.4667784914184236	1		25208.226890756312	25233.0	17251.0	33788.0	1.7998674E7	2739.6050629173806	-0.9809980051383038	-950.0648762172759	0.02392159564299428	-0.005723418024565273	1.6265660790491456	1.3649353857394564	2.1459244228955106	1.1916799110369245	6.758945405941541	10.779696779569123	0.7309298748695426	0.9361421988150102
ID110047	110047	1	1.0	93.9456860697556	76.35182601977014	0.0	15.0	15	1.4683249109216387	1		25083.182960893853	25137.0	17191.0	33425.0	1.7959559E7	2776.244872170808	-0.9812312987520292	-944.6959280737912	0.04537103511515071	0.01805578676686694	1.5479525254429658	1.461959052522435	2.6864645281886768	1.0588207123668474	6.773204784435085	12.168846019031255	0.5747848056330715	0.8818069306930703
ID124641	124641	1	0.9865770936012268	93.38802280366676	75.61473800180627	0.0	107.0	107	1.4365538813695582	1		25267.286764705874	25338.0	17728.0	33211.0	1.7181755E7	2734.571540961677	-0.9810324521650555	-955.8098485782494	-0.013266887519383241	0.015465993063589822	1.5614023689539873	1.3398333543831291	-0.7601992465447838	1.165370576755697	6.483264088399627	9.862686821768511	0.8375545279475148	0.9619181946403387
ID108772	108772	1	1.0	94.26740323393024	77.42292517516744	0.0	7.0	7	1.6075284503680651	1		24744.35239206538	24914.0	17214.0	35332.0	2.120591E7	2982.2452519028657	-0.9812229762929633	-867.1688846233466	-0.04141885781736835	-0.08426616257836919	2.04660854843467	1.253883526322893	1.405843425756271	1.632215836216066	8.118339488993055	13.938250802767406	0.5251223739831036	0.8745519713261641
ID116969	116969	1	1.0	94.10909182448826	76.74113411604857	0.0	59.0	59	1.4115869094041134	1		25134.969512195134	25204.0	17726.0	33365.0	1.648854E7	2778.967292779145	-0.9811740258601868	-942.7868321472828	-0.0019154252963367862	0.0029787168701138032	1.4917110234865294	1.3877443434485701	-1.5062567086531098	1.074917747298901	6.259867158667359	9.641729375951966	0.8461845782597446	0.9620160701241781
ID127466	127466	1	0.9894413352012634	93.65090111186694	75.96020074655935	0.0	124.0	124	1.4775694402988426	1		25260.575589459084	25324.0	17996.0	33181.0	1.8212875E7	2605.7841979512004	-0.9810067464786602	-1001.3996162020129	0.08554990992370208	0.0816189014224748	1.7816908294298421	1.3139730390834519	0.6980906669524368	1.355956915731423	6.858761055396371	12.848172343399096	0.5221230065888063	0.8677089597113657
ID110831	110831	1	0.9937322735786438	90.61068166377342	74.49899468321412	0.0	20.0	20	1.4831905098260025	1		25135.107142857156	25216.0	17565.0	33565.0	1.8298358E7	3008.442601761244	-0.981077748992682	-866.36247494399	0.007527252537946852	-2.3335112245835367E-4	1.5919363798730441	1.4096480109539378	-0.6923348745263304	1.129314812990619	6.911045443206032	10.106556558394649	0.8502510779335576	0.9629139072847679
ID122863	122863	1	0.9949494004249573	94.13407813374181	76.22381532197369	0.0	96.0	96	1.399747237087928	1		25247.523882896763	25288.0	17718.0	33021.0	1.6385643E7	2770.190209930944	-0.9811452398825978	-948.5309080631808	0.011749816343426096	-0.018663182365794895	1.4879386180436178	1.3756536171843736	1.9271460879213194	1.0816230186557165	6.155298383048026	9.52903082166421	0.8518468292765872	0.9678624813153963
ID115438	115438	1	0.9948528409004211	92.77920195290224	75.22204025608802	0.0	49.0	49	1.5054649243902916	1		25206.522666666675	25241.0	17645.0	33751.0	1.8904892E7	2987.449162884725	-0.9809997516892037	-871.2685346110748	-0.0013650391395708757	0.001223970648812878	1.5895040781700074	1.4397419988402165	-1.113551275357657	1.104020080993978	7.120182994444738	9.681997446799446	0.9544893609379547	0.9874752801582068
ID126960	126960	1	1.0	94.11618507664622	76.29733732808555	0.0	121.0	121	1.4067554511588225	1		25317.803053435087	25328.0	17691.0	33137.0	1.6583161E7	2756.991354657151	-0.9810966412634301	-953.2206044648715	0.00876580785470917	-0.01630057008775914	1.559056740711918	1.314846785963307	-1.0116353674363099	1.1857326323916086	6.2170890231867295	9.779860849032888	0.8168298480027567	0.9485134155184919
ID120819	120819	1	0.9943153858184814	93.26474039996357	75.37470535692312	0.0	83.0	83	1.5174768030293349	1		25243.777486910956	25261.0	17388.0	33436.0	1.9286246E7	3038.353975586189	-0.9808933374588357	-853.066567117333	0.00928874683243041	0.004325313947020034	1.5861770471932868	1.4888536140707394	-1.294650851378454	1.0653680336352553	7.234258022393127	10.436811138722584	0.8345804539566427	0.9578351164254255
ID119026	119026	1	0.9951557517051697	93.1309470810543	75.58847599935298	0.0	72.0	72	1.438658723350232	1		25227.196506550234	25366.0	17635.0	32702.0	1.7331084E7	2733.774636749687	-0.9809605072270253	-950.8946960367385	0.0014360863516458065	-0.0017213482607147167	1.504355225588943	1.3930955155728284	-1.0103080178971036	1.079865098101594	6.5022765930576885	10.1319124327646	0.7959622082898636	0.9480249480249485
ID116216	116216	1	1.0	93.811822208608	76.59098234192089	0.0	54.0	54	1.5099805766980792	1		25097.519256308075	25200.0	17467.0	32234.0	1.8898432E7	2681.528373430782	-0.9811289012908372	-973.2116024110061	0.0011465457343549778	0.010519964727905123	1.6162629018032661	1.4282220823840337	0.020664040790259987	1.131660770225138	7.162961129925377	11.252012227446276	0.7109549258931854	0.936024844720497
ID109567	109567	1	0.9884117841720581	94.02932995539092	76.30258320645186	0.0	12.0	12	1.4222647235201846	1		25003.00597014923	25232.0	17670.0	32397.0	1.6752014E7	2851.4051297064357	-0.9812161142684636	-916.0992507826346	0.007007202755546935	-0.0018487382293526262	1.4738986462100452	1.3895197961273167	-0.6290586540456513	1.0607251874481372	6.354929681957694	9.885904899933914	0.8171236053882908	0.9597989949748752
ID129023	129023	1	0.9928964376449585	93.21126649968575	76.08843242381776	0.0	133.0	133	1.494369219270691	1		25205.898373983742	25326.0	17624.0	32877.0	1.8601953E7	2806.6719891208654	-0.9810693389834121	-930.8387203869904	0.03432368579506492	0.02609558740272908	1.6297293223311176	1.4037453482789226	0.19146841222334543	1.1609864455324928	7.015614218825392	11.871341629169017	0.6255700633275204	0.9288860918816869
ID121857	121857	3	0.972814679145813	37.42639609416704	27.994555316125147	0.0	90.0	90	1.4439074044952318	1		25516.77503628447	25708.0	18443.0	32352.0	1.7581058E7	2413.475872674214	-0.9810542522456562	-1094.9495075406946	0.002405048989984876	7.609348318811243E-4	1.5476081044103636	1.3674729760842674	-0.6717546727512536	1.1317284739636388	6.549807854702832	9.974436344134622	0.8272974727354963	0.9589422407794015
ID108544	108544	3	0.9716794490814209	39.55881564182809	28.152487789136604	0.0	6.0	6	1.4328629678859126	1		25425.541973490483	25574.0	18176.0	32819.0	1.7263943E7	2411.9138579235973	-0.9810066095712231	-1088.9498007401212	-0.0022789341030096015	2.3981328340297206E-4	1.5662289732531571	1.3194264168236725	-0.7639139271500526	1.1870529142683273	6.449992205247994	9.810650272690802	0.8421189980235984	0.9624113475177303
ID142851	142851	3	1.0	34.89217302007692	29.166452493996427	0.0	213.0	213	1.4979085862771464	1		25570.895302013432	25560.0	16727.0	35133.0	1.9050317E7	2993.45288002627	-0.9809804564039163	-881.1782469768859	-7.255651684312836E-4	-0.009519529319545314	1.5880236758928605	1.433683619745177	-1.3692511480426193	1.1076528001171666	7.048886101976988	10.328281359286374	0.8303749447664186	0.9592496765847346
ID143361	143361	3	1.0	34.89189373003884	29.144124318454242	0.0	216.0	216	1.491328790445965	1		25606.903401360552	25617.0	16871.0	35139.0	1.8821074E7	3028.6915827119237	-0.9810182183341263	-873.9208627817312	0.001610632306471013	0.0015089317627734362	1.5871296248845896	1.4074722719090702	-1.4509504701939173	1.127645394201504	6.987095461838283	10.237408266892402	0.8377732598735357	0.9715796430931923
ID110597	110597	3	0.973979115486145	39.42091594017421	28.12795900123128	0.0	19.0	19	1.4291625223884503	1		25548.89349112427	25655.0	18324.0	32988.0	1.7271052E7	2413.312905478725	-0.9810844664744911	-1098.1869038686655	-0.0031217979319695683	0.033373613053599885	1.5964874966052336	1.3238645755181189	2.336121522939714	1.2059296140471307	6.4167203220963875	9.861521740625498	0.8291538118574021	0.9500351864883889
ID147974	147974	3	1.0	34.54573792750589	29.29016493315465	0.0	243.0	243	1.492342954990546	1		25480.37551020409	25456.0	17007.0	34418.0	1.8728076E7	3034.140804265333	-0.9810117278793133	-867.7384485575222	3.3246747926870976E-4	-0.0031631504588918035	1.5787295043625964	1.4313091812012115	1.4994974216531982	1.102996840303689	6.996601714167321	9.969095956646012	0.8846784810299126	0.969058591178407
ID115204	115204	3	0.9672877192497253	38.46083469684262	28.29880277266588	0.0	48.0	48	1.4391844528482634	1		25463.349344978167	25521.0	18899.0	32948.0	1.7493321E7	2395.2557396942384	-0.9809880387087462	-1097.0601128085166	0.008090925606169056	-0.008305146469910018	1.6026081539308996	1.3026296068500614	-0.8904147061097493	1.2302869100344094	6.507029719222178	9.743897286763884	0.8612460829810066	0.9647639182522899
ID147460	147460	3	1.0	34.54906673226039	29.334557164911587	0.0	240.0	240	1.4842102352883866	1		25493.063100137173	25471.0	17036.0	34078.0	1.8584443E7	3042.0730336674605	-0.9810060541635285	-865.6431019900908	0.0169517577160043	-0.020480554582128593	1.5709995802372139	1.45858155648797	1.6438024970823923	1.07707352615916	6.92055169553507	9.930162251237594	0.8819376680318382	0.9674418604651167
ID136714	136714	3	1.0	34.837262220538555	28.982429207332515	0.0	177.0	177	1.479104577793728	1		25538.797503467416	25625.0	17114.0	34484.0	1.8413473E7	2914.3295785260007	-0.9809673876066284	-903.3331384889191	-0.0023092782971951362	-8.913749176387913E-4	1.5794426621059658	1.4071423739140307	1.6027721348104633	1.1224469473637368	6.873020433889903	9.78977631578286	0.9011808645747067	0.9770270270270267
ID142347	142347	3	1.0	34.88440336056021	29.134847213372826	0.0	210.0	210	1.4958871162788399	1		25526.505390835595	25517.0	16783.0	35027.0	1.8940667E7	3014.740164326844	-0.9809861194626314	-873.7024902690839	0.003463540073185388	6.53787601920954E-4	1.5787242494910774	1.4313905201301633	-1.3381738338978477	1.1029304912173907	7.029873597318929	9.991710006302037	0.8848664693353528	0.9692005242463956
ID143880	143880	3	1.0	34.97186429090734	29.21074295460109	0.0	219.0	219	1.4857385112058372	1		25681.268225584605	25663.0	16862.0	35137.0	1.8670282E7	3053.049626233159	-0.9810235000973998	-869.71287068745	-0.002733207743745782	0.004069481785845486	1.5705026869075405	1.4178433039855678	-1.3974662263188349	1.1076701370968471	6.934811074028607	10.152406549782853	0.8454861481590036	0.9675066312997345
ID137225	137225	3	1.0	34.82935087676493	28.98944168679978	0.0	180.0	180	1.4938629108640613	1		25545.622795115338	25546.0	16691.0	34899.0	1.8827124E7	3028.8423273482217	-0.9810467701173181	-873.1247660401538	0.008569746601697615	0.009019305637093165	1.5785572311119174	1.4448082165767147	-1.4247902763704432	1.092572158021155	7.010861092660865	10.047215257361174	0.8727499097972768	0.9577922077922079
ID118797	118797	3	0.9657415747642517	37.15381534721614	28.04131238863526	0.0	71.0	71	1.4328629678859128	1		25541.550660792986	25688.0	18490.0	32598.0	1.7393796E7	2377.7966334719013	-0.9810455594286861	-1111.93846380818	0.006765947808431593	-0.01667340873164632	1.5631106437984261	1.3502665987652975	-0.6864005147359479	1.1576311264958759	6.449992205247995	9.79196176622455	0.8453365278896726	0.960368011323425
ID123405	123405	3	0.963506281375885	37.153377015600846	27.991599033778996	0.0	100.0	100	1.419069815576132	1		25558.92042042041	25812.0	18599.0	32320.0	1.7022241E7	2465.8220532246137	-0.9810426736003302	-1072.8069545552012	0.011472835626490777	0.010319633969189303	1.5318687977072794	1.3357863523838442	2.533404331298688	1.1467917717331866	6.326410924970586	9.571222984102475	0.8678254718671626	0.9694100509832483
ID116750	116750	3	0.9531121850013733	38.622899274078165	28.22838657007181	0.0	58.0	58	1.4323349181285716	1		25478.67205882351	25596.0	18886.0	33148.0	1.7325497E7	2424.5450120117716	-0.9809941555160352	-1084.8152506903502	-0.00406760766232363	0.011068763888437855	1.5918583984159445	1.319795870633203	-0.7672687374894693	1.2061398537731545	6.445239079083478	9.646814494129021	0.8703241632587958	0.969957081545064
ID152082	152082	3	1.0	34.74924316108192	29.630920758775424	0.0	266.0	266	1.4770573732447183	1		25466.33980582525	25459.0	17555.0	33385.0	1.8361231E7	3030.6843267714794	-0.981007916835871	-868.0719662351135	-0.0019723077118010287	-0.003924194844500835	1.5320380168263052	1.447183331627822	1.3655714521297821	1.0586343715713178	6.854007929231844	10.3397585940728	0.8056263603583559	0.9537037037037036
ID152594	152594	3	1.0	34.91804790162157	29.77225029139566	0.0	269.0	269	1.5014396099017466	1		25444.010781671164	25478.0	17446.0	33335.0	1.8879456E7	2981.5311375717765	-0.9810896126471399	-885.491649730308	0.0038425422218871697	0.004255031954826939	1.538097231331966	1.4873072506015865	1.3511947060667528	1.0341489498621323	7.0821579851286	10.035619345054496	0.8836639026362055	0.9644012944983819
ID148503	148503	3	1.0	34.54289501825434	29.299067598797823	0.0	246.0	246	1.4806381236465906	1		25471.37154696129	25466.0	16899.0	34518.0	1.8441273E7	3054.80594242187	-0.9810067885040589	-861.3354228962443	-0.0028855844749150167	4.223178464954245E-4	1.578203191465309	1.4101960077556492	1.6409124024958022	1.1191374693912557	6.887279812383454	9.907818091425343	0.8816608227778295	0.9679358717434868
ID137754	137754	3	1.0	34.801604161777036	28.952262674441545	0.0	183.0	183	1.4958871162788396	1		25515.729729729734	25464.0	16687.0	34780.0	1.888164E7	3016.8364812266504	-0.9809865208169728	-872.7455926496292	-0.0073440722212378875	0.00523500160461681	1.5943525820575322	1.4319291697631407	-1.401379342686461	1.113429781112189	7.029873597318927	10.22867146830075	0.8443430256974958	0.9672988881621973
ID132635	132635	3	1.0	35.224652909397804	28.397650734401925	0.0	154.0	154	1.5034536143079649	1		25604.352074966544	25606.0	16794.0	35035.0	1.9126451E7	2981.884723553778	-0.9810291126112382	-888.0699714448618	0.009123189229699756	-0.0025798419918089746	1.583276432189693	1.4588504555761794	1.7206313711635537	1.0852904258540819	7.101170489786653	10.120031729071261	0.8713167348835701	0.9620090148100446
ID141851	141851	3	1.0	34.901603627866905	29.154419897251923	0.0	207.0	207	1.4898062491705728	1		25554.781718963157	25573.0	16980.0	35056.0	1.8731655E7	3021.795514692575	-0.980994965352655	-873.0421504789887	-0.002247283303007328	-0.0019217232718178345	1.5900726653108859	1.4313814317286815	-1.4737090042251335	1.1108657902530934	6.972836083344735	10.034807949276857	0.8701641557547597	0.9607072691552057
ID146968	146968	3	1.0	34.58408336342679	29.316644109707045	0.0	237.0	237	1.489298389517443	1		25523.79019073567	25485.0	16965.0	34496.0	1.8734462E7	3030.0536169866045	-0.980996984872672	-869.7010746602112	-0.0010393419982670286	0.004699466165173526	1.5769252903360331	1.4354740509580577	-1.4750181240331883	1.0985397397351548	6.968082957180225	10.107380066078619	0.8571285930934904	0.9638395792241953
ID141344	141344	3	1.0	34.94915585338377	29.134032106171226	0.0	204.0	204	1.4877737703945162	1		25515.122783083247	25510.0	16556.0	35223.0	1.8702585E7	3028.975943503757	-0.9809406831725713	-867.0961367822828	0.028550757067569883	0.011545876718064507	1.5681330937417934	1.460242069098695	-1.3968456245887113	1.0738857117776999	6.953823578686672	10.28360203175293	0.8263100016387488	0.9487678339818415
ID144416	144416	3	1.0	35.06047461683943	29.242755929655246	0.0	222.0	222	1.5019433641886601	1		25654.363758389252	25657.0	16938.0	35235.0	1.9112501E7	3014.7652676196967	-0.98108760620871	-882.8746114939024	0.0014060777242467211	0.003379115665365246	1.5859505521268624	1.442330570020204	-1.1791438765490314	1.099574941481443	7.086911111293107	10.258704405031956	0.8462171391090008	0.9681818181818181
ID153121	153121	3	1.0	35.00659198644666	29.760786726330377	0.0	272.0	272	1.4816596057437017	1		25458.279778393364	25526.0	17256.0	33377.0	1.8380878E7	3009.6718441632324	-0.9810590617999975	-876.2611792795036	0.014621792504406686	-0.007132503627414836	1.5511394048375562	1.450954082343713	1.4989344721310247	1.0690478931848861	6.896786064712474	10.109329492930893	0.848031364885293	0.9571240105540891
ID138278	138278	3	1.0	34.929187003639335	28.973687626355748	0.0	186.0	186	1.4958871162788392	1		25530.87870619945	25521.0	16720.0	34999.0	1.8943912E7	3014.754479383514	-0.9809931145428826	-874.1758621598882	0.006327748015442485	-7.690986206827964E-4	1.5703309661487919	1.4247759769375057	1.7187881586855693	1.1021599125528143	7.0298735973189235	10.74344211734786	0.7653683226573794	0.9610136452241721
ID113188	113188	3	0.9611824750900269	38.732083168833235	28.20653327856971	0.0	35.0	35	1.4333908231139445	1		25399.31516936671	25430.0	18563.0	32662.0	1.7246135E7	2397.341516951506	-0.9810184370259637	-1095.1340835594515	-7.194326735588651E-4	0.005908753381129406	1.5956025061056458	1.3122895247678996	-0.7871449339105214	1.2158921305021122	6.4547453314125125	9.646208527035892	0.8717173380670982	0.9583627381792518
ID108071	108071	3	0.968336284160614	39.53240970330852	28.181728207348844	0.0	3.0	3	1.4169358747965621	1		25336.521148036238	25506.0	18221.0	32632.0	1.6772777E7	2402.3462539271527	-0.9810034577429355	-1089.2745482468933	0.00408761286120719	0.01467588870458815	1.553680918046692	1.3067229134039084	-0.8585098180416422	1.1889903376680506	6.307398420312519	9.419658217678633	0.8932845830684071	0.9750183688464364
ID133156	133156	3	1.0	35.20665862548445	28.412252469719572	0.0	157.0	157	1.4984135276655908	1		25628.716016150745	25648.0	16664.0	35107.0	1.9042136E7	2999.4147746974004	-0.9810573083945198	-885.0605976201513	-0.005141569540838728	0.002842082951270312	1.6030286556543554	1.4055049700490507	-1.4538452111738687	1.1405357432485004	7.0536392281414955	10.095148053585353	0.8697565777293912	0.967405475880052
ID128041	128041	3	0.992077112197876	36.6725858961544	27.746749057442774	0.0	128.0	128	1.446001542512984	1		25606.992774566465	25652.0	16408.0	33687.0	1.7720039E7	2662.785177504864	-0.9809906456512608	-992.5444005411726	-0.013048631225525452	0.014005250335469236	1.6019380652537136	1.318762497861866	-0.7901045145496539	1.214728253078902	6.56882035936088	9.850348302286296	0.8507345581661478	0.9644103279832521
ID153643	153643	3	1.0	35.08232982017436	29.79749606421853	0.0	275.0	275	1.4979085862771455	1		25425.174966352643	25458.0	17079.0	33238.0	1.8890905E7	2993.2094079168614	-0.9810523216559985	-879.6157776237593	0.0030628466239388317	-0.004679489300915592	1.5309237086982614	1.4877367290247074	1.3273845799571948	1.0290286438662204	7.04888610197698	10.854323633200591	0.751838955634967	0.9506410256410256
ID144937	144937	3	1.0	35.030612399357764	29.259555949160106	0.0	225.0	225	1.496392739790415	1		25611.95540540537	25603.0	16812.0	35279.0	1.8952847E7	3008.2489589612055	-0.9810347078689972	-880.813157214171	0.005826500966766825	0.005073431896998456	1.561915983086941	1.4414258541932876	-1.3405229496719029	1.083590930843326	7.034626723483435	10.587933793682707	0.7885486409229681	0.959792477302205
ID118318	118318	3	0.9648784399032593	37.12430947624621	28.047711298899948	0.0	68.0	68	1.418003246605024	1		25561.031578947357	25713.0	18221.0	32278.0	1.6998086E7	2413.740994360557	-0.9809757141041641	-1092.1130532699574	0.01057482371602614	0.0017785138282409702	1.549853809721336	1.3209719549792276	-0.7258922755868832	1.1732677623316443	6.316904672641554	9.91900405232969	0.8068225943115896	0.9616497829232995
ID154162	154162	3	1.0	34.937601326969315	30.17728886592803	0.0	278.0	278	1.509980576698078	1		25390.889920424397	25344.0	17080.0	33726.0	1.9144731E7	3030.157934835138	-0.9810816204035717	-869.0882087992901	-0.009337710127701177	0.006331336871383922	1.554787889363451	1.498313120799492	1.7061064050123367	1.0376922338728667	7.1629611299253675	9.96231740711957	0.906946583885678	0.9766688269604665
ID146483	146483	3	1.0	34.67285821459342	29.311335669981958	0.0	234.0	234	1.4872652167066478	1		25540.57708049115	25490.0	16746.0	34504.0	1.8721243E7	3046.0125150202134	-0.9809876128813518	-865.2784607233834	-0.022731930143869615	-0.025011866256204048	1.603243194277612	1.450107760802007	1.553213933945746	1.1056027956094179	6.949070452522161	10.118678657211824	0.8528820429668192	0.9682119205298018
ID133681	133681	3	1.0	35.18920551388658	28.44447708070535	0.0	160.0	160	1.5044596054638923	1		25650.600801068103	25623.0	17037.0	35168.0	1.92123E7	2979.5096417700056	-0.9810069533971495	-889.3243716027062	-0.010694513318324281	-0.001751698873902769	1.6204832193132699	1.4192324249690242	-1.3061554952496977	1.141802562289005	7.110676742115683	10.053006900513388	0.8841558776679015	0.9689119170984455
ID121397	121397	3	0.9667375683784485	37.4329262162105	27.99955201520167	0.0	87.0	87	1.4254524706424303	1		25495.604444444496	25671.0	18521.0	32055.0	1.7209533E7	2427.7268645917175	-0.9810501444338665	-1087.378610810859	0.001534546488627205	0.01233084551056111	1.5430262328827344	1.3216870642919116	-0.7163732752110095	1.1674671520746134	6.383448438944777	9.640498197811512	0.8631102283277029	0.9634146341463413
ID128567	128567	3	1.0	36.22091823016628	27.680275804627158	0.0	131.0	131	1.4811489527539563	1		25596.851034482766	25548.0	16204.0	35448.0	1.8557717E7	2856.871950651534	-0.9810636758118638	-928.3832101855697	-0.00258403666448721	3.9369792666557737E-4	1.6418988318547585	1.346492288952252	-1.0813308955338818	1.2193897026565015	6.892032938547971	10.209252807664368	0.8309392850393722	0.9570957095709572
ID149045	149045	3	1.0	34.8384115672253	29.31425736070147	0.0	249.0	249	1.4857385112058372	1		25449.50752393981	25522.0	16872.0	34169.0	1.860359E7	3025.3404777727355	-0.9810191404287809	-869.5543360204422	8.563304267976332E-4	-0.010935338061341175	1.5802714711294092	1.4196582743078308	1.488275111239077	1.1131351112646366	6.934811074028608	10.288899319497347	0.8232024665240141	0.9662251655629134
ID149557	149557	3	1.0	34.96657179677373	29.24446380971936	0.0	252.0	252	1.5044596054638935	1		25459.248663101596	25457.0	16600.0	34345.0	1.9043518E7	2996.843697445569	-0.9809974264309759	-877.1359907794916	-0.01080468367599615	0.0045893288551216126	1.5666032681864148	1.4484161213222948	1.5519821507458245	1.0815975085641991	7.110676742115693	10.245908806318536	0.8511768972668204	0.9651612903225804
ID140858	140858	3	1.0	35.01481289365088	29.090123820992908	0.0	201.0	201	1.4943692192706888	1		25512.329268292688	25510.0	16914.0	35016.0	1.8828099E7	3020.6750746084317	-0.9810344111149546	-873.7637116312451	0.005594856070700458	0.013461035796037923	1.5578968976113514	1.4653989410401813	-1.3219865047866595	1.0631213480374924	7.015614218825371	9.742197436733624	0.9288844872608716	0.9807308970099664
ID145466	145466	3	1.0	34.92816355425819	29.231465158376086	0.0	228.0	228	1.4948753561926602	1		25610.685135135154	25685.0	16798.0	35006.0	1.8951907E7	3020.8669949871264	-0.9810686121381123	-878.6916840797221	0.013377075884339899	4.879716126818918E-4	1.5824886160422236	1.4411892775689514	-1.4205819133175484	1.0980435676787859	7.020367344989891	10.035221165558728	0.876023597290234	0.9697964543663821
ID145978	145978	3	1.0	34.765466215291355	29.302749853173733	0.0	231.0	231	1.4923429549905458	1		25577.094979647176	25590.0	16867.0	34543.0	1.8850319E7	3027.463861700317	-0.9809995025843953	-872.38072373474	0.011419004075282457	-0.003937281712146372	1.5504305572043438	1.454986402254921	-1.4105927981801902	1.0655979704013072	6.996601714167318	10.384886818627285	0.8152550183712419	0.9620915032679742
ID112700	112700	3	0.9699766039848328	38.942492865693616	28.29053917987686	0.0	32.0	32	1.4370803808856278	1		25417.96632503659	25476.0	18982.0	32692.0	1.7360471E7	2397.2374124133617	-0.9810097861095707	-1095.4769202770055	-0.003523313743689158	-0.01907464806766492	1.5758442090301656	1.3475436800886316	-0.9435964687678912	1.1694197615371682	6.488017214564126	9.648388670605843	0.8758147951438559	0.9599156118143459
ID107582	107582	3	0.9708213806152344	39.59842452047708	28.23618401448836	0.0	0.0	0	1.4196027995632154	1		25318.06296851574	25454.0	18124.0	32543.0	1.6887148E7	2413.2825729304463	-0.9809979421913477	-1083.2276971330425	0.003654888739933755	0.0036112478260608124	1.5750440607677956	1.3185279811759507	-0.7479304935664952	1.1945473158355477	6.331164051135093	9.699222183872466	0.8457063957301677	0.9500713266761766
ID110149	110149	3	0.9775617718696594	39.420549034068955	28.116028704243035	0.0	16.0	16	1.4270436738957712	1		25510.96290801187	25609.0	18473.0	32868.0	1.7194389E7	2434.2306509287087	-0.9810260935926276	-1083.7245841281892	0.0013129678752313893	0.020116604300219196	1.6016872532489064	1.3099961066030925	-0.7454449013864415	1.222665659214964	6.397707817438323	10.03470420011552	0.7984084340656626	0.9432375613174494
ID114757	114757	3	0.954005777835846	38.5088591894759	28.27631394771923	0.0	45.0	45	1.4365538813695553	1		25482.20674486804	25536.0	18860.0	33137.0	1.7378865E7	2387.6717122247483	-0.9809380896789961	-1098.4178778460798	0.003613133505716354	0.008287357730836794	1.586012214602928	1.3172722004894342	2.3156946167445462	1.204012514659949	6.483264088399601	10.40049870101467	0.7531738764782627	0.9413388543823322
ID134218	134218	3	1.0	34.92645693516641	28.819998421457658	0.0	163.0	163	1.4903139357585484	1		25625.28435374149	25629.0	16804.0	34893.0	1.8834584E7	3024.4552795228888	-0.9810494964316137	-877.246584440718	0.0038642023684383213	0.014312241102607228	1.5815388403184223	1.4261074307486694	-1.384989012647357	1.1089899724371786	6.977589209509248	9.845900796226726	0.9044912094647668	0.9839142091152813
ID127560	127560	3	0.9741527438163757	37.11526405232313	27.97517548019081	0.0	125.0	125	1.4105146822008516	1		25605.920972644395	25841.0	18125.0	32398.0	1.6848696E7	2559.3558990093343	-0.9810159335187774	-1034.014262895414	-0.0038734912244484305	-0.010223750415306765	1.5570836504623227	1.314116037527425	-0.7984830817540565	1.1848905317311653	6.250360906338332	9.595213262486535	0.8531113018323401	0.9480894015861578
ID127052	127052	3	0.9807538986206055	37.13579228498274	27.986170409437264	0.0	122.0	122	1.4158676983350569	1		25604.636363636368	25782.0	17937.0	32553.0	1.689906E7	2565.0452349323755	-0.9810675063377793	-1034.5337213665819	-0.0073561307417208946	0.01079213551558881	1.5542717873094538	1.3104803673292909	2.4645625432090847	1.1860321039963388	6.29789216798349	9.71957685931496	0.8377421513017689	0.9491404011461317
ID122959	122959	3	0.9688509702682495	37.070332302197514	27.898274454352915	0.0	97.0	97	1.4190698155761317	1		25643.60119940029	25753.0	18265.0	32780.0	1.7104282E7	2408.019414036552	-0.9809914754803533	-1099.1724943834004	-0.002637219768354768	0.005894988393548866	1.5265223616267825	1.3186184635612177	-0.7892112725471448	1.1576679712978346	6.326410924970583	9.538798793753434	0.8737353066418095	0.9701166180758019
ID116305	116305	3	0.9532520174980164	38.56904895120768	28.222236062701604	0.0	55.0	55	1.429691743855353	1		25543.785185185174	25626.0	19140.0	33502.0	1.7242055E7	2426.294258873134	-0.9809826045680812	-1086.130595590028	-0.007040098072742362	-0.03299683538321853	1.5858856788191373	1.3321788501950442	2.2010505912993232	1.1904450206418964	6.4214734482608975	9.6328363321509	0.8696333619619707	0.9712437095614666
ID150098	150098	3	1.0	34.928269306035865	29.333429139793665	0.0	255.0	255	1.4882821503069772	1		25336.609289617438	25329.0	16809.0	33811.0	1.8546398E7	3016.996035517236	-0.9809868792920283	-866.5897418386608	0.006079626834146335	-0.008895590082361403	1.5783853259408809	1.4272719878164697	1.5430882814474292	1.1058756420740758	6.958576704851191	10.055584151814081	0.8647999846465321	0.966974900924703
ID154710	154710	3	1.0	34.757265039436504	30.427384118190485	0.0	281.0	281	1.498413527665592	1		25333.08894878707	25262.0	17181.0	33605.0	1.8797152E7	3024.4697031595133	-0.9810337646344728	-866.5062996103023	0.0013714636032779995	0.002296808087069051	1.554655012983239	1.4668047413847245	1.4519774267870234	1.0598922740838568	7.053639228141507	10.274551231891333	0.8396482421280971	0.9561855670103094
ID120918	120918	3	0.9700836539268494	37.32559825226509	28.085120306544734	0.0	84.0	84	1.4222647235201835	1		25501.501497005982	25698.0	18348.0	32494.0	1.7035003E7	2442.4093614202716	-0.9809946479050362	-1077.8740339368164	0.012750744755401474	-0.0016446470528490072	1.551033743458264	1.341996824907565	-0.629775568433341	1.1557655835475595	6.354929681957684	9.5832281055424	0.869554810916458	0.9632564841498562
ID138837	138837	3	1.0	35.016555041407585	29.018604887656622	0.0	189.0	189	1.4877737703945155	1		25539.61527967258	25533.0	16805.0	35068.0	1.8720538E7	3026.423621452808	-0.9809556570279533	-869.3567099375658	-7.271599503085905E-4	0.006372697929959911	1.5737434562542851	1.4247979498103294	-1.2343921771763895	1.1045379848165724	6.953823578686666	10.643489321998672	0.7713748495175674	0.951235370611183
ID130137	130137	3	1.0	35.50019318567197	27.855849000576747	0.0	140.0	140	1.5044596054638937	1		25601.776298268975	25598.0	16921.0	35548.0	1.9226934E7	2991.555563341166	-0.9810317466598047	-885.2353347072255	-0.0024626989847518982	0.023569152802266	1.6238217674006594	1.415698041749214	-1.2788584832007692	1.1470113820276893	7.110676742115695	10.353803628828874	0.8335294561097603	0.9676584734799482
ID140379	140379	3	1.0	35.0913369015214	29.004938650880092	0.0	198.0	198	1.4979085862771457	1		25507.43029490617	25520.0	16590.0	35109.0	1.9028543E7	3026.0634611609858	-0.981134766596849	-876.7689375881748	-0.0072765917748534616	-0.002616375397458212	1.5767706275070186	1.4565485849376045	-1.2062491086060332	1.0825389855255423	7.048886101976983	10.062150932295202	0.8748804305353488	0.9730971128608924
ID129115	129115	3	1.0	35.945820210690385	27.69187754422285	0.0	134.0	134	1.4933564307983558	1		25550.75712347355	25483.0	16706.0	35081.0	1.8830908E7	2906.543536257303	-0.98112460618323	-913.8713937333785	-0.0021840968148811404	0.002972535045078038	1.6281747907575042	1.3909785180081509	-1.18601204556382	1.1705247562622412	7.006107966496355	10.363479127328269	0.819738882909699	0.9633986928104575
ID109658	109658	3	0.9737026691436768	39.467635460262315	28.122283193263527	0.0	13.0	13	1.4083677788526658	1		25475.389984825455	25626.0	18313.0	32721.0	1.6788282E7	2448.0177226019223	-0.98098947910038	-1074.0057632409525	0.018197876790035594	0.02179608245067808	1.5757753036915692	1.3046308090557637	2.4125972991240645	1.2078323559076827	6.231348401680266	9.869100928350555	0.8039642124506151	0.9452054794520547
ID112222	112222	3	0.9639815092086792	39.017218456407555	28.289326111847732	0.0	29.0	29	1.4286331048772716	1		25483.623703703688	25524.0	18864.0	33247.0	1.7201446E7	2401.36449046256	-0.9809516919864558	-1093.0104407405474	5.155552780748646E-4	0.009810624680178839	1.5712827633642983	1.3052790754958354	-0.8598137405081678	1.2037906627495858	6.41196719593187	9.726176303645891	0.8517592929631335	0.9642601858470333
ID130654	130654	3	1.0	35.603578566982556	28.006114823581942	0.0	143.0	143	1.4958871162788396	1		25568.055405405437	25564.0	17061.0	35182.0	1.8920361E7	3004.904202275959	-0.9811047298768508	-883.6073665872095	0.02290566489592817	-0.011618850630435508	1.5817947909980645	1.474045974871573	1.7351709487013622	1.0730973239392205	7.029873597318928	10.102010437776434	0.8656488458752166	0.9610136452241715
ID126560	126560	3	0.9729334115982056	37.206549439107704	27.95716403306103	0.0	119.0	119	1.428103491103789	1		25575.686303387323	25761.0	17997.0	32413.0	1.7365891E7	2515.0332322976165	-0.980957797564566	-1047.723560454072	-0.004463254717226165	-0.011326020993080818	1.5556731357236897	1.3421601646695585	2.3227464858619653	1.1590815885276244	6.407214069767359	10.012936786177118	0.8030750799137686	0.9439775910364148
ID117861	117861	3	0.9755792617797852	38.31325686571302	28.208226663328357	0.0	65.0	65	1.4454782924352358	1		25610.146802325584	25687.0	19027.0	33089.0	1.7619781E7	2407.4726872175797	-0.9810062236980626	-1098.8568977126872	0.008120766451581314	0.0041632445382664965	1.5924736308038636	1.343674384524057	-0.7369248714421002	1.185163346972588	6.564067233196366	10.05634823387877	0.8156470637952306	0.9570339570339567
ID134758	134758	3	1.0	34.93406336412239	28.91807731295634	0.0	166.0	166	1.4882821503069765	1		25619.28864569086	25648.0	16970.0	34986.0	1.87277E7	3023.1885317924375	-0.9810337770362291	-876.6675667804785	-0.00857923047036416	-0.018021786679634885	1.5673333817529653	1.4468538885406002	-1.5618708237760999	1.083269979205633	6.958576704851185	9.980551806424417	0.8778517440275073	0.9606299212598427
ID114278	114278	3	0.9540389180183411	38.561688057141076	28.254492350064893	0.0	42.0	42	1.429162522388449	1		25461.291420118363	25512.0	18854.0	33465.0	1.7211833E7	2443.037502657898	-0.9810017342752182	-1076.306856559653	0.0016169064764503794	0.011806214886418195	1.5961048826649669	1.2999256109742567	-0.8610981511582835	1.2278432467137348	6.416720322096377	9.675153272301044	0.8614047596529824	0.960170697012802
ID129638	129638	3	1.0	35.70366595483589	27.66764555294779	0.0	137.0	137	1.4770573732447185	1		25562.816044260027	25488.0	17009.0	35303.0	1.8481916E7	2948.5483433631252	-0.9810789824019575	-899.0625754461248	0.009120398985470736	0.012855413835623657	1.6030984950947653	1.3843709326416858	-1.2116890090942447	1.157997800514129	6.854007929231845	10.577790384255993	0.7697763312705288	0.9474375821287775
ID126057	126057	3	0.9744463562965393	37.27634038724776	27.905158269128584	0.0	116.0	116	1.423859489175556	1		25583.08630952378	25737.0	18307.0	32408.0	1.7191834E7	2504.8732565316946	-0.980973399503275	-1053.1572149250178	0.005825804865603741	0.006964810006503298	1.5558389259916103	1.3318369538266666	-0.5393370840817135	1.1681902364409815	6.369189060451229	9.876105655053152	0.8205830647921518	0.9429978888106966
ID139371	139371	3	1.0	35.00002735653946	29.029534485714464	0.0	192.0	192	1.487773770394516	1		25509.229508196688	25517.0	16782.0	35092.0	1.8672756E7	3021.46144494008	-0.9810685841864664	-875.037276712706	-0.026635740614061126	0.013045388955333203	1.604429099525744	1.4313758100871394	-1.227452286333338	1.1208999678624367	6.95382357868667	9.735319711901345	0.9220046158656569	0.9818791946308723
ID150635	150635	3	1.0	34.81317904337586	29.412027939256916	0.0	258.0	258	1.490821449458178	1		25442.94406548431	25467.0	17073.0	33743.0	1.8649678E7	2995.9389545757854	-0.9810987882858808	-881.6322973200218	-0.0019559911125472296	-0.005255831055820586	1.5771382809423844	1.4546835793581125	-1.5695073405519588	1.0841796135750055	6.982342335673776	10.360689541076134	0.8173982084309893	0.963910761154856
ID125548	125548	3	0.977076530456543	37.29682334209401	27.9193036059876	0.0	113.0	113	1.426513470023153	1		25629.2261904762	25807.0	18526.0	32485.0	1.722284E7	2514.9783321839504	-0.9810598835842278	-1055.708735601139	0.012694489565102475	0.010477448267165852	1.5508931750661643	1.3356092386208036	-0.607300895198086	1.1611878161816778	6.392954691273808	9.885285457527255	0.8221159244001524	0.9505300353356891
ID139887	139887	3	1.0	35.11078950271199	28.984127781587677	0.0	195.0	195	1.4877737703945153	1		25494.095497953607	25475.0	16663.0	34972.0	1.8687172E7	3018.5549100465337	-0.9810311660867856	-873.6001383122871	-4.8466164829840254E-4	-0.004500787087162712	1.5648852863335936	1.4324559616016086	-1.3460587706133158	1.0924491420901468	6.953823578686663	10.0342815334017	0.8678825741155567	0.9625000000000005
ID131187	131187	3	1.0	35.389868611398	28.1292326683509	0.0	146.0	146	1.5024469495721962	1		25580.867292225197	25554.0	16593.0	35325.0	1.9083327E7	3026.9212834480036	-0.9810060138261055	-872.9707361692037	0.009614077759669156	-0.016354494063838657	1.6177196063109658	1.4282031080227229	1.7789472094086831	1.1326957610046229	7.091664237457632	10.548749878887747	0.8008589612144985	0.9515306122448977
ID120435	120435	3	0.9602740406990051	37.27251960347676	28.049604939835337	0.0	81.0	81	1.4185366313320333	1		25513.481927710844	25727.0	18656.0	32110.0	1.6940952E7	2453.692194283606	-0.9810666848011658	-1077.5849321306662	-0.0039662682127919084	-0.018934833659828842	1.5344742341007183	1.3606584383416787	-0.6840562590077864	1.1277438855050794	6.321657798806071	9.626170341350278	0.8573018522749983	0.9595959595959593
ID155248	155248	3	1.0	34.60498752788097	30.648177216968534	0.0	284.0	284	1.504459605463894	1		25285.5845539281	25299.0	17267.0	33541.0	1.8989474E7	2981.6057146848066	-0.9810774923305072	-879.3816602924096	-0.002253413790704273	-0.005846385153373358	1.5553826846656096	1.4765663957700574	-1.2012176107743182	1.0533780865671456	7.110676742115697	10.559100082771058	0.8014325682297201	0.9632968448164843
ID155767	155767	3	1.0	34.39953221528432	30.782070336866912	0.0	287.0	287	1.501943364188661	1		25275.759408602113	25277.0	16947.0	33687.0	1.8805165E7	3014.336387093301	-0.9810920571318467	-870.1777425691072	0.006171615920625352	0.011106856353426918	1.5414404335194907	1.4902667937684375	-1.5517616118076454	1.0343385761294797	7.086911111293114	10.689754010530896	0.779348002584375	0.9606958762886598
ID122492	122492	3	0.9677439332008362	37.32688282533044	28.011850085726174	0.0	94.0	94	1.4265134700231528	1		25573.717261904778	25777.0	18391.0	32320.0	1.7185538E7	2441.5279890737165	-0.9810015869357492	-1081.7191838162696	-9.974925138065572E-4	-0.00635370218275866	1.5479455145560355	1.3400159150770723	2.510439160113361	1.1551694999585165	6.3929546912738076	10.128895791641217	0.7830460162378811	0.9418767507002799
ID109182	109182	3	0.9725276231765747	39.50120248287633	28.096326366257667	0.0	10.0	10	1.422264723520183	1		25469.612275449093	25623.0	18378.0	32621.0	1.7013701E7	2409.9943608770727	-0.9809458772486725	-1088.1590806058393	-0.0027450022303236203	-0.0071920200657886405	1.5868380847494952	1.293351812417087	-0.7851669795780523	1.22691913330521	6.354929681957681	10.01172067716035	0.7967153130402784	0.9591104734576757
ID115838	115838	3	0.9591248631477356	38.44612759100572	28.277338578195803	0.0	52.0	52	1.432862967885912	1		25499.31710914454	25574.0	19065.0	33143.0	1.7288537E7	2381.1482033577454	-0.9811076939646498	-1112.2536205214315	-0.00255867700611447	0.015537265140872163	1.598643718463934	1.3001493190261677	-0.9229346319045533	1.2295847062100091	6.4499922052479866	9.916916373332443	0.8241680071086613	0.9603680113234252
ID135298	135298	3	1.0	34.92536652325569	28.938224633368193	0.0	169.0	169	1.4913287904459647	1		25547.582312925173	25548.0	16826.0	34736.0	1.8777473E7	3036.758083503671	-0.9809479172746455	-866.3095408851651	0.004186893808933594	0.0018847128306463468	1.565736069604854	1.4378236882989606	-1.4255132598498323	1.0889624940434957	6.987095461838282	10.332173438513326	0.8224758701007705	0.95703125
ID117378	117378	3	0.9608135223388672	38.61272499437664	28.19122408484999	0.0	62.0	62	1.4355003030236697	1		25593.9721407625	25697.0	18833.0	33582.0	1.7455089E7	2420.442953014361	-0.9809292300444248	-1087.783046264431	-0.0056329481512228784	-0.03589723910582429	1.5830067310171518	1.352503736160493	-0.9582300076838242	1.1704268821548798	6.4737578360705745	9.86391208023653	0.8361186843141097	0.9625441696113077
ID125062	125062	3	0.9825002551078796	37.271225067199815	27.913932254264726	0.0	110.0	110	1.4323349181285718	1		25584.387001477095	25805.0	18383.0	32199.0	1.732063E7	2480.332256268824	-0.9810261627668573	-1066.6466388976544	-0.004096909254837878	0.02030692530330864	1.5596209499675528	1.356887570279951	-0.6941443787893626	1.149410595341937	6.445239079083482	9.941733082129591	0.8194542232974413	0.9630681818181818
ID124047	124047	3	0.9718643426895142	37.158362175218066	28.023772117516256	0.0	104.0	104	1.4227965106853426	1		25537.501497006007	25722.0	18033.0	32577.0	1.7059051E7	2541.961523765377	-0.9810276333758644	-1038.9607963716705	0.026868007117189553	0.005772463514569213	1.5546536478140502	1.341479363352779	2.533429867377147	1.1589098500393489	6.359682808122194	9.753714604105916	0.8400501850359949	0.961897915168943
ID151180	151180	3	1.0	34.75443872011547	29.55899831639135	0.0	261.0	261	1.4867564890650482	1		25423.278688524595	25383.0	17328.0	33363.0	1.860984E7	2958.5503412909598	-0.9810296674117149	-888.7708180947246	0.010419832590193428	-0.027423474287015515	1.572319315568347	1.4449018050814035	1.4242404169965577	1.0881842005033449	6.944317326357648	10.017522094691923	0.8695985443850089	0.9694757796947582
ID131725	131725	3	1.0	35.275963700433415	28.18628317540861	0.0	149.0	149	1.5134834360985152	1		25612.186261558778	25580.0	17078.0	35411.0	1.9388425E7	2989.52764197608	-0.9810106689027955	-885.1933394134775	0.005958851836052228	-0.002714079740952859	1.5978789716691184	1.4491903976237757	-1.4819859203397385	1.1026011311482231	7.1962330130769745	10.081369148167534	0.8897664915095086	0.9711353431686977
ID111249	111249	3	0.975475549697876	39.435422772689975	28.030010128396402	0.0	23.0	23	1.4062175977837197	1		25417.44427480918	25469.0	18360.0	32842.0	1.6648426E7	2415.607116789702	-0.9810480771158022	-1089.362912607116	0.005293445131860934	0.00659143979562765	1.6018396382457003	1.251837935610469	-0.6570712828978319	1.279590266981764	6.212335897022205	10.54841888531789	0.7016007724622274	0.9282670454545453
ID124561	124561	3	0.9751046895980835	37.19118020647676	28.01972741011151	0.0	107.0	107	1.4265134700231528	1		25539.820474777436	25757.0	18079.0	32410.0	1.7213839E7	2531.655186645198	-0.98104885797984	-1044.4761607325343	0.0036785132565507962	0.014349975944720131	1.5568692703405573	1.3276331274536461	-0.6722653633163085	1.1726652778893656	6.392954691273807	9.807977639730336	0.8351270606240654	0.9566145092460878
ID135826	135826	3	1.0	34.88631507968862	28.957943957354793	0.0	172.0	172	1.4755201058309073	1		25537.341701534137	25569.0	16760.0	34828.0	1.8310274E7	3061.1272094270894	-0.9810007976369594	-861.5059823459692	0.007048928581240826	2.2113231169790774E-4	1.5686923158282402	1.4138884033285124	-1.4217510712384442	1.109488070016909	6.83974855073829	9.810702488201727	0.8929965651904399	0.9736129905277402
ID157846	157846	3	1.0	34.33377278696877	30.88547844563371	0.0	299.0	299	1.496392739790416	1		25330.93775372126	25313.0	16640.0	34062.0	1.8719563E7	3010.828802859936	-0.9810756691431105	-872.3227005865247	0.008973135465708472	-0.003654974488418263	1.5287263869254437	1.4892587503305408	-0.40059199057832207	1.0265015307690104	7.034626723483443	10.199106810706732	0.8498194009480193	0.9591704471808168
ID113812	113812	3	0.9597347974777222	38.6674068620384	28.202938764331545	0.0	39.0	39	1.424390680945266	1		25440.49180327867	25516.0	18735.0	33366.0	1.707057E7	2434.6447832189197	-0.9810112299956869	-1079.6849227930281	-0.002933512767538978	-7.444670988134345E-4	1.571711892296736	1.3068516042998801	-0.8357745000627996	1.2026705152485537	6.373942186615742	9.810550321643689	0.8322067700629443	0.9510638297872334
ID119956	119956	3	0.9699921607971191	37.24854560772312	28.096204934322472	0.0	78.0	78	1.423859489175556	1		25521.894029850762	25725.0	18543.0	32099.0	1.7099669E7	2437.4183049361563	-0.9810592825324443	-1084.7050293780978	0.01206092281068098	0.025801961802384615	1.565651344280723	1.3286605519279386	2.4336260746929983	1.1783682009742078	6.3691890604512285	9.549959742699796	0.877588498512579	0.9766763848396502
ID156821	156821	3	1.0	34.32692734751596	30.900735721263587	0.0	293.0	293	1.4898062491705732	1		25329.10884353741	25314.0	16872.0	34382.0	1.8616895E7	3034.7322483539815	-0.9810883991984084	-865.9830163820081	0.028375428259610463	-0.002011334124105968	1.5260377135908216	1.480075651183386	-0.2876868275642472	1.0310538602338921	6.9728360833447365	10.56496565878056	0.7850243727527254	0.9625984251968502
ID111769	111769	3	0.9608538150787354	39.215356511380556	28.315308776718332	0.0	26.0	26	1.427573680849568	1		25494.481371087917	25570.0	18598.0	32810.0	1.7106797E7	2413.733196844251	-0.9810958711174941	-1096.3309946345857	0.004535422810278649	0.0021242456680468894	1.581193713152176	1.3090287748621636	2.3166916032523055	1.207913640644508	6.402460943602837	10.650328037129754	0.7093014257356758	0.9367176634214188
ID156319	156319	3	1.0	34.33726502443437	30.89657156711449	0.0	290.0	290	1.4958871162788394	1		25286.522388059693	25328.0	16931.0	34455.0	1.8636167E7	2989.0409014778184	-0.9810689256905132	-876.822131986485	0.006958498553343901	-0.001668368017928626	1.5345467719567625	1.4759191663377875	1.3664472020206135	1.039722775444707	7.029873597318924	10.32552730777744	0.8285770518048774	0.9554263565891474
ID122014	122014	3	0.9719085693359375	37.38891766390872	28.002921332507935	0.0	91.0	91	1.428633104877272	1		25539.488888888893	25692.0	18594.0	32399.0	1.7239155E7	2456.3917503639746	-0.9809832953811986	-1072.6818157821435	-0.01393774173812581	0.0015304122071449161	1.5660897891035448	1.3429856169838479	-0.7391368585001381	1.1661255111731998	6.411967195931874	9.646161568619153	0.865948555461948	0.9594594594594595
ID151709	151709	3	1.0	34.724119535205794	29.55764269587808	0.0	264.0	264	1.5024469495721968	1		25450.30697050936	25429.0	17277.0	33579.0	1.8985929E7	2974.391385877265	-0.9810505158354162	-885.9697302106367	-0.013457206735834783	0.0011307431973975783	1.5531150995323493	1.4803865794643936	1.4276208585166061	1.049128059573648	7.091664237457637	10.11806312381814	0.8704889453825861	0.9669475048606613
ID119457	119457	3	0.9656120538711548	37.247692714853535	28.053557832983653	0.0	75.0	75	1.4249216746937932	1		25540.895522388048	25724.0	18693.0	32194.0	1.71124E7	2447.0891828637414	-0.9809757897491399	-1076.3858281804387	-0.004334647699160808	0.006530790059575485	1.5520566971653076	1.3215168430449045	-0.5674918219232071	1.1744509389598219	6.378695312780262	10.048583392426533	0.793838284653069	0.9538024164889839
ID108704	108704	3	0.9708994030952454	39.59047020563905	28.156554947306137	0.0	7.0	7	1.4212005522349938	1		25433.088191330327	25548.0	18182.0	32655.0	1.7014736E7	2416.6886336041484	-0.9810341375220096	-1088.7293135455125	-0.006939380358748281	0.004845735359465384	1.5694926822601984	1.289811015322489	-0.7714448934240524	1.2168392606476393	6.345423429628641	10.144793847698422	0.7747900227764843	0.9583632447954047
ID123556	123556	3	0.97555011510849	37.18831227670708	27.999411226029387	0.0	101.0	101	1.420668167667809	1		25555.971641791064	25791.0	18022.0	32264.0	1.7122501E7	2504.572063928258	-0.9809982365512405	-1053.5694777016179	-3.559642480838538E-4	0.0033410325177860895	1.5418991462997045	1.3289426706079657	-0.6602600556803908	1.1602450432224554	6.340670303464133	9.740578336616105	0.8397993784852353	0.9460992907801418
ID148135	148135	3	1.0	34.53365013480848	29.27357440512506	0.0	244.0	244	1.4887903566220482	1		25497.06114130435	25480.0	16742.0	34259.0	1.8765837E7	3052.1827818254287	-0.9809429000936121	-859.9961369473784	-0.0031048686964401636	-0.015275970292910019	1.6010193107388881	1.410583306703058	1.5674751055267009	1.135005145127468	6.963329831015711	10.155490438271135	0.8484476041785816	0.9575163398692814
ID115367	115367	3	0.9654156565666199	38.451987468988456	28.313374907668205	0.0	49.0	49	1.4206681676678077	1		25492.11694152921	25648.0	18995.0	33017.0	1.7003242E7	2423.1381840449826	-0.9809958653750369	-1086.117459482178	0.006444530345900413	-0.0017955300318547667	1.5665984728675142	1.2961798937185691	-0.8143854185322742	1.2086273521595448	6.3406703034641225	9.642467803453235	0.8569759633492642	0.9624819624819618
ID157349	157349	3	1.0	34.28618484958419	30.937431056411935	0.0	296.0	296	1.4953813218040999	1		25296.041948579157	25335.0	16844.0	34066.0	1.8693775E7	3019.2365327654215	-0.9810868853993585	-869.2202729687931	-7.703101063665119E-4	-0.009630569908916833	1.5307700863154472	1.48164841321866	1.238853115282838	1.0331533936516544	7.025120471154407	10.295649359644095	0.832829602545057	0.9584954604409857
ID143531	143531	3	1.0	34.953535573867285	29.146992130398885	0.0	217.0	217	1.4994229003146953	1		25619.258713136704	25665.0	16989.0	35284.0	1.9111967E7	3010.955210441762	-0.9810026708232754	-878.7592339240483	0.001538967191319909	-0.009666337363491005	1.596405427890391	1.427403718136263	-1.4332223908513366	1.1183979750135375	7.0631454804705385	10.075520349460296	0.8743253020392484	0.9693411611219831
ID110763	110763	3	0.9696895480155945	39.431837354671515	28.113437909915223	0.0	20.0	20	1.4233280991629547	1		25588.461769115453	25702.0	18209.0	32792.0	1.7067504E7	2430.5524594051835	-0.9810113748029867	-1087.8016086500913	-0.004227921650974489	-0.0018471852811059954	1.5673996514137534	1.3094078251113164	-0.8294525040676871	1.1970293909619063	6.36443593428671	9.40062354189253	0.9050164238957397	0.9731104651162791
ID132265	132265	3	1.0	35.251515187875924	28.31905781691064	0.0	152.0	152	1.5039566939989093	1		25589.743315508025	25561.0	16669.0	34948.0	1.9141128E7	3006.3441916303664	-0.9810490649603262	-881.2868902257306	0.00951747469742533	-0.025194824471623346	1.6272392807588967	1.446742504481334	-1.5412027414314287	1.1247608166059044	7.105923615951174	10.275238998545227	0.8457588178161238	0.9707792207792204
ID136361	136361	3	1.0	34.87601957843463	28.963539262319124	0.0	175.0	175	1.491328790445965	1		25493.272727272724	25501.0	16715.0	34824.0	1.8788542E7	3004.8991519334754	-0.9810172568947082	-876.8864580362701	-0.0012568867849593458	0.006823140007120033	1.5830195952439694	1.4290712477052177	-1.3767471067029362	1.1077261527624742	6.987095461838283	10.166455513773645	0.8495078799225242	0.9620418848167535
ID116911	116911	3	0.9676434397697449	38.61653774939369	28.209390248103073	0.0	59.0	59	1.443907404495231	1		25536.574127906984	25635.0	18835.0	33644.0	1.7569163E7	2442.5786926724295	-0.9810561341536784	-1082.8525242377152	0.0024523456827654187	-0.019934669528998986	1.5899330987397475	1.3343680135591227	-0.8305958190910008	1.1915251883915916	6.5498078547028245	10.189782327737356	0.7926995472679149	0.9438356164383557
ID142508	142508	3	1.0	34.917189030568466	29.1686876502443	0.0	211.0	211	1.4958871162788392	1		25546.27297297298	25545.0	16783.0	35164.0	1.8904242E7	3008.0407973031433	-0.980940003291876	-874.1650648409764	-0.009226889596590668	0.011276349386079097	1.5966284762879503	1.4210381985783895	-1.3944942286311228	1.1235647837512193	7.0298735973189235	9.81936571674397	0.9162004682317147	0.976237623762376
ID147628	147628	3	1.0	34.54534576656013	29.3522790602101	0.0	241.0	241	1.482680384098162	1		25470.98758620692	25447.0	16942.0	34134.0	1.8466466E7	3046.0951864977555	-0.9810428964858033	-865.4626406432483	-7.712532006400576E-4	-0.008171794387275428	1.5566921333256176	1.4331471562556597	1.5272327073322884	1.0862053673488354	6.906292317041517	10.379882875511447	0.8055081044813563	0.9534120734908137
ID143027	143027	3	1.0	34.8843094527454	29.170359869915917	0.0	214.0	214	1.4948753561926607	1		25555.67658998647	25539.0	16786.0	34800.0	1.8885645E7	3025.5732583438953	-0.9810384236789506	-874.0198279556715	-0.014658246708231086	-0.003451541627291873	1.5718562901170459	1.4344365487100557	-1.3943752744897235	1.095800501967527	7.020367344989895	10.159229965830153	0.8547677323318063	0.9762062128222075
ID118963	118963	3	0.9690341949462891	37.42375458440891	28.116599169189747	0.0	72.0	72	1.4265134700231532	1		25536.680534918294	25636.0	18361.0	32781.0	1.7186186E7	2402.840641673576	-0.9810686932527708	-1101.5096211900302	0.0022023344466383593	0.005192400681427779	1.5704835593673878	1.313594854808058	-0.680515078633224	1.1955615946721	6.392954691273812	9.869575770825003	0.8247351782848985	0.9559346126510311
ID137392	137392	3	1.0	34.784528626925706	28.980327315110046	0.0	181.0	181	1.505464924390291	1		25549.99465954606	25558.0	16854.0	34869.0	1.9136946E7	3005.5765834365156	-0.9810155694402106	-878.5598170852403	-0.01512421511876286	-0.009780072627130048	1.6264221797333975	1.4315471464341258	-1.4397738787680399	1.1361289663317695	7.120182994444731	10.091414892705385	0.878611525067244	0.9695792880258901
ID136886	136886	3	1.0	34.82073152283711	28.97896061034313	0.0	178.0	178	1.4928497788988544	1		25517.706521739114	25540.0	16749.0	35102.0	1.8781032E7	3004.1502962050195	-0.9810064217543085	-877.4351690550341	-0.011162205455854982	0.013148240616602528	1.607163898578745	1.4113288709826624	-1.28997758901908	1.1387593151550348	7.001354840331834	10.042595761998497	0.8723685285735165	0.9665354330708666
ID144062	144062	3	1.0	35.01323212659576	29.23078514557977	0.0	220.0	220	1.5009356865413863	1		25661.538461538472	25625.0	16774.0	35503.0	1.90152E7	3019.800764896147	-0.9810409792000485	-879.4388361914639	-0.005089281927965708	-0.01724894592625872	1.6073287588169214	1.4410536292223926	-1.4806751614260134	1.11538441472456	7.077404858964078	10.379017873186044	0.8256032316710565	0.9675113710201428
ID152767	152767	3	1.0	34.95350738953919	29.7807097945456	0.0	270.0	270	1.480127118239258	1		25452.112033195015	25525.0	17185.0	33051.0	1.8401877E7	2998.901996184942	-0.9810950925385751	-880.9030143571821	0.0020983389334883807	0.0030538304011379133	1.5244309586771827	1.4778898003102112	0.9533137753826483	1.0314916297258445	6.882526686218933	10.255091872170457	0.8223915837447751	0.9576719576719575
ID152252	152252	3	1.0	34.72028441087706	29.618741633779074	0.0	267.0	267	1.4857385112058379	1		25463.7729138167	25499.0	17544.0	33288.0	1.8614018E7	3018.12750629453	-0.9809150604890986	-867.2729070837181	0.013774082237201944	-0.0030644518281880495	1.568205294006321	1.4458146832333252	0.9033854549803466	1.0846516584679369	6.934811074028615	10.273034534246797	0.82574699504059	0.968148639681487
ID113345	113345	3	0.968794584274292	38.68988454720247	28.205556339795557	0.0	36.0	36	1.430220769495607	1		25399.140117994102	25465.0	18213.0	33165.0	1.7220617E7	2412.8104268908965	-0.9810060030609185	-1087.3794217707339	0.004504437048907416	0.006142441055329361	1.5818328943054814	1.3278365577144036	-0.7584956444216693	1.1912858439658267	6.426226574425418	9.5802713846568	0.8798533143768656	0.9691756272401435
ID118465	118465	3	0.970539927482605	37.13106066339452	28.063753437809794	0.0	69.0	69	1.4243906809452662	1		25558.11458333334	25681.0	18689.0	32446.0	1.7175053E7	2402.1368083782277	-0.9809660605996564	-1096.696279468465	0.004837585788123551	0.008319599116644406	1.5592226625165724	1.3203406866147276	-0.6646939369369829	1.1809244979902298	6.373942186615744	9.687613380314659	0.8534623893977343	0.9689306358381499
ID141506	141506	3	1.0	34.94942677626112	29.14499600469382	0.0	205.0	205	1.4999273319186415	1		25528.70121130553	25536.0	16753.0	34686.0	1.8967825E7	3005.7615885689593	-0.9810356138173023	-878.719307285956	0.0064556185739589045	0.010163323974028365	1.5856327003865551	1.455627637042907	-1.337458001650186	1.0893120328546055	7.067898606635047	10.319407734853462	0.8340472022248222	0.9581185567010307
ID147138	147138	3	1.0	34.57912314465933	29.33810156920929	0.0	238.0	238	1.4847198353841884	1		25473.420329670367	25458.0	16959.0	34420.0	1.854465E7	3051.3136917339903	-0.981088415649262	-866.1849494757654	-0.004599162653176511	0.005315440224794338	1.5953167596602846	1.4236465838914167	-1.4507298082508626	1.120584826115778	6.925304821699584	9.875361275309496	0.8923655024039338	0.971981320880587
ID142019	142019	3	1.0	34.899039362851745	29.148227254868424	0.0	208.0	208	1.4974034746167633	1		25534.0890688259	25536.0	16873.0	35094.0	1.892076E7	3006.1792851988594	-0.981081744384138	-880.9669018764537	-0.015131048917450509	0.012542068782189011	1.6030952017449014	1.4344785750720852	-1.3513259539427482	1.1175455873674118	7.044132975812475	9.959834685183418	0.8923457299527149	0.9718032786885243
ID137927	137927	3	1.0	34.88999257616299	28.941709761936927	0.0	184.0	184	1.5044596054638937	1		25535.16310160431	25485.0	16860.0	35010.0	1.9100302E7	2984.7715548105903	-0.9809157212274412	-879.4547074065922	0.012829763922293805	0.016009166216513375	1.5796398022135474	1.4709969439333375	-1.214251003006598	1.0738566172610169	7.110676742115696	10.260075295882618	0.8488280131354413	0.9682847896440129
ID153287	153287	3	1.0	35.0915190240583	29.711682163837114	0.0	273.0	273	1.511983204337679	1		25679.509283819643	25666.0	17396.0	34071.0	1.936235E7	3080.1938924230612	-0.9807655987522218	-850.2080512043689	0.003366378754241056	0.00873993609829532	1.5977203068295243	1.468563455467724	1.644269193612734	1.0879477498101469	7.181973634583427	10.502724076420943	0.8181816941918694	0.9642629227823872
ID132811	132811	3	1.0	35.2124046819053	28.415376052886124	0.0	155.0	155	1.502950366222131	1		25617.722296395183	25627.0	16487.0	34977.0	1.9187674E7	2992.8609781515606	-0.9810636876716963	-886.9226758611164	0.010166102612886812	-0.0022251900444194518	1.6048650474160133	1.4285833912482027	-1.3858013093404935	1.123396126013888	7.096417363622136	10.177433837505058	0.8609391126781544	0.9650937297996119
ID108235	108235	3	0.9696497917175293	39.54874740977811	28.161664230473594	0.0	4.0	4	1.4265134700231525	1		25514.543964232515	25644.0	18389.0	32888.0	1.7120259E7	2414.398431442256	-0.9811008823261662	-1097.187883344814	0.002138242882659928	0.015211501264449305	1.5748526262719158	1.2996717709199166	2.338993891116623	1.2117310397203014	6.392954691273804	9.577309684439316	0.8758393011228373	0.9669302659956861
ID148681	148681	3	1.0	34.67304608558262	29.290416825387574	0.0	247.0	247	1.4852292606300532	1		25477.09053497945	25517.0	16725.0	34284.0	1.8572799E7	3035.963696870441	-0.9810170373683184	-867.3528482719477	-0.010897253769707484	0.00702036653035488	1.5755997175254584	1.4299075944199942	-1.4940697355456978	1.1018891875768801	6.930057947864097	10.519087167975238	0.787028795051856	0.9523187459177006
ID121550	121550	3	0.9734398722648621	37.448407262021455	27.993731140970656	0.0	88.0	88	1.4270436738957717	1		25505.631892697453	25672.0	18646.0	32258.0	1.7114279E7	2418.3764641808193	-0.9809753629123248	-1087.6368035233054	0.011051182694424695	0.005201065063017928	1.55679717417453	1.3196996088165314	-0.6428209544118474	1.1796602528136086	6.397707817438326	10.370847083956008	0.7474907187521239	0.9419174247725683
ID141010	141010	3	1.0	34.982532911314465	29.085552660828977	0.0	202.0	202	1.4765451286053335	1		25540.424410540916	25571.0	16774.0	35323.0	1.8414646E7	3077.0474981281372	-0.9809774520677412	-856.0797876013645	-0.002751858382918302	-0.011473785377495821	1.5775746602953997	1.4193356845600584	-1.4091367899254696	1.1114880556141231	6.849254803067321	9.92950825064486	0.872966755139811	0.9581117021276595
ID110288	110288	3	0.9649844169616699	39.37876422239525	28.127678257670972	0.0	17.0	17	1.4185366313320333	1		25538.274096385536	25642.0	18234.0	32917.0	1.6957414E7	2446.980030600485	-0.981075473841284	-1082.1027952998618	0.01750462380794309	0.003063620468006041	1.5240930491250024	1.357050291463297	2.3786730118309043	1.123092532909436	6.32165779880607	9.791778070252638	0.828548096273371	0.9595959595959593
ID144593	144593	3	1.0	35.04270509594419	29.255485511507807	0.0	223.0	223	1.503453614307965	1		25646.431451612912	25648.0	16702.0	35415.0	1.9080945E7	3019.7083720272667	-0.981071320699083	-880.3841271222753	-0.012956555767804677	-0.003575598913498022	1.6185058437186008	1.4305746234787184	-1.4337851864915623	1.1313676456687674	7.101170489786655	10.786179194104118	0.7670162084464461	0.9515923566878977
ID133333	133333	3	1.0	35.2371315095313	28.388424530213808	0.0	158.0	158	1.4974034746167622	1		25632.032345013475	25620.0	16488.0	35065.0	1.9018968E7	2997.5254916641516	-0.9810440340242701	-885.1008004982004	0.00847653890027027	0.0016526019733074302	1.5850946921057372	1.4263214258401393	-1.375097551340681	1.1113166102599044	7.044132975812464	10.295830383619014	0.835054174168129	0.9692609548724657
ID145109	145109	3	1.0	35.022112549896214	29.26908159362022	0.0	226.0	226	1.4918359588981176	1		25642.444141689357	25655.0	16984.0	35127.0	1.8821554E7	3019.2195713800575	-0.9809627877896597	-875.2737374926083	0.0037520021600912835	0.003596289336876486	1.5876701064647634	1.412776849720748	-1.41352729290982	1.1237939712691252	6.9918485880027905	10.439414755047892	0.8062125868780445	0.9551948051948054
ID123101	123101	3	0.9669390916824341	36.93415852739935	27.876655564630678	0.0	98.0	98	1.4286331048772707	1		25559.661721068278	25686.0	18238.0	32527.0	1.7227212E7	2390.8692721439265	-0.9811636494087752	-1113.714699219993	-0.00501537300337072	7.089685161801273E-4	1.562483534089823	1.3215641830708038	2.30664781123539	1.1822986383144978	6.4119671959318625	9.697555833044026	0.8567943193856625	0.9642601858470331
ID138462	138462	3	1.0	34.97789080356299	29.014772325640696	0.0	187.0	187	1.488790356622047	1		25536.065306122426	25537.0	16767.0	34799.0	1.8769008E7	3024.761706754813	-0.9809842790235679	-871.0479461707175	-0.00259155495531651	-0.013123543933265674	1.5706427762752375	1.4278980620796353	-1.4269146674876816	1.0999684207062403	6.9633298310157	10.019388161936932	0.8716546009973998	0.9663588390501318
ID112862	112862	3	0.9628131985664368	38.904843505589795	28.232191191478513	0.0	33.0	33	1.4243906809452664	1		25391.44544095666	25460.0	18835.0	33286.0	1.6986877E7	2420.828124273458	-0.9811298870611478	-1090.7003932679274	-0.0016068736892823159	0.011523416038911289	1.5884523799282255	1.3046787586069355	-0.8088634598703667	1.2175045921835104	6.373942186615746	10.148870311902899	0.7776471384699374	0.9497167138810196
ID128227	128227	3	0.9950937032699585	36.64898597098321	27.72048950687172	0.0	129.0	129	1.457465517950837	1		25601.081081081105	25599.0	16635.0	33937.0	1.799756E7	2690.157908067772	-0.9810335112993198	-984.4812149639204	0.02815308438622242	0.008214235231284122	1.625118345777412	1.338874597137675	-0.7386469507966053	1.213794293544508	6.673389134980226	10.588346911865658	0.7479972310114811	0.941018766756032
ID145632	145632	3	1.0	34.84741654951042	29.314433415579632	0.0	229.0	229	1.497403474616763	1		25584.239892183294	25606.0	16924.0	34870.0	1.8983506E7	3014.8499355700947	-0.9810946014726862	-880.7686815153072	0.021848835934760395	-0.003581524186031739	1.5583214675645856	1.469474093549925	-1.4461264618954455	1.0604620213480762	7.044132975812473	9.879725390071881	0.9068754869554393	0.9782178217821779
ID146657	146657	3	1.0	34.62140544387158	29.310815446245226	0.0	235.0	235	1.4837004601624826	1		25540.0728021978	25561.0	16565.0	34475.0	1.8593173E7	3037.6877978165244	-0.9809740754633173	-867.0032996540815	-0.008759784969420568	0.00169968915360664	1.5390716008753997	1.4356358094029735	1.4873777642515054	1.0720487680754085	6.91579856937055	10.33168595189853	0.8141600838267538	0.9674202127659572
ID153825	153825	3	1.0	35.06620081967366	29.848038415742955	0.0	276.0	276	1.5044596054638928	1		25442.778371161578	25440.0	17290.0	33567.0	1.9056641E7	2988.4303123150885	-0.9811059029585565	-884.180931882778	0.005578616620072969	-0.012062740554992324	1.5437778964214475	1.4889843754770742	1.4831990685223246	1.036799258505864	7.110676742115687	11.158614938830326	0.7176293910367695	0.9385194479297364
ID114917	114917	3	0.954958438873291	38.48965464166859	28.278791953887822	0.0	46.0	46	1.4365538813695553	1		25454.021961932664	25505.0	18846.0	33310.0	1.7385097E7	2404.23739400481	-0.9810469619058446	-1096.0238992641418	-0.007029654452149813	0.008352905469488713	1.5937382549598886	1.306016984981944	-0.8578798500206001	1.2203043859968807	6.483264088399601	9.992484063194414	0.8159370385826423	0.946564885496183
ID149734	149734	3	1.0	34.97554555649382	29.276522530893917	0.0	253.0	253	1.4953813218040999	1		25451.8208955224	25459.0	16884.0	34282.0	1.8757992E7	3029.278925347072	-0.981039540172125	-869.4552550074418	-0.0032783434856256772	-0.009442506788589827	1.5826065089283812	1.427860417496586	1.5329577278460509	1.1083762036790021	7.025120471154407	10.067081495685018	0.8710768491086424	0.9647519582245431
ID146151	146151	3	1.0	34.74327496413326	29.290699145892265	0.0	232.0	232	1.5049623488715658	1		25574.99067909454	25562.0	16706.0	34599.0	1.9206818E7	3020.576538551266	-0.9809682336610336	-872.8336516724245	-0.018633491997097188	-0.018775402503802736	1.5987647416846078	1.4690383319496976	1.560060219360249	1.0883070284236478	7.115429868280216	10.488506215159545	0.8128000594800993	0.9627009646302255
ID149220	149220	3	1.0	34.88122888364842	29.27151255664767	0.0	250.0	250	1.4948753561926609	1		25427.516914749664	25441.0	16909.0	34134.0	1.8790935E7	3000.8169742463283	-0.9810520850622862	-877.4554555517655	-0.0030235346354228645	-0.009394379682443171	1.597256979862348	1.4339106375598762	-1.46078900260085	1.1139166821305144	7.020367344989896	10.52047374737418	0.7970748526093955	0.9553686934023287
ID133861	133861	3	1.0	35.23412647906462	28.478095945175717	0.0	161.0	161	1.5054649243902893	1		25632.776000000023	25650.0	16967.0	34649.0	1.9224582E7	2978.3873111340267	-0.9810045527674648	-888.9267283027242	0.005874656108977462	-0.024735470465163518	1.637221325294241	1.4200964269371865	-1.4249245032189697	1.1528944755007529	7.120182994444715	9.783601940434949	0.934767211742365	0.988778877887789
ID127723	127723	3	0.9849463105201721	37.06986031028934	27.956325540035003	0.0	126.0	126	1.4302207694956066	1		25614.90088757397	25758.0	17537.0	32648.0	1.7315673E7	2571.2670000833705	-0.9809962125156151	-1028.496137070625	0.0021680334775255506	-0.0015883921986939525	1.54295451844495	1.3392385403701814	-0.7305057101216644	1.1521132882111196	6.4262265744254154	9.418548480427892	0.9103280871471515	0.978292329956585
ID107757	107757	3	0.9615515470504761	39.58276971877876	28.220478364072537	0.0	1.0	1	1.426513470023152	1		25325.209509658274	25475.0	18408.0	32579.0	1.7043866E7	2392.6771702136944	-0.9810771731908343	-1097.529224598806	0.013235940360927791	0.01770755774041428	1.57687301750946	1.314225570305609	-0.7361730704260474	1.199849594421432	6.392954691273801	9.66822320236935	0.8594451287503068	0.9579772079772078
ID116463	116463	3	0.9615368247032166	38.589760579476724	28.21719530005909	0.0	56.0	56	1.43813280166446	1		25554.47877013177	25668.0	19053.0	33339.0	1.7453709E7	2404.0429005137385	-0.9809818921133356	-1096.6006360772076	-0.0024703896083177815	0.006524627289701114	1.6009376964207338	1.3017424466166088	-0.7901996385983018	1.2298421247473115	6.4975234668931545	10.127319235674195	0.7961020100855006	0.9486467730742542
ID154355	154355	3	1.0	34.92958816153685	30.21942278559642	0.0	279.0	279	1.5149821822351255	1		25371.548344370887	25296.0	17073.0	33874.0	1.9155519E7	3038.6093350350434	-0.9810394300634507	-864.0466184101301	-0.007083895773799122	-0.002629955904354722	1.5573498372817771	1.4953969723209326	-1.404975980556086	1.041429042660619	7.210492391570527	10.455126513842657	0.8289268401959792	0.9595192915876029
ID128754	128754	3	1.0	36.07675233751425	27.70553167290029	0.0	132.0	132	1.4765451286053346	1		25587.6160220994	25519.0	16652.0	35584.0	1.8525434E7	2919.3133207192	-0.9809963434583635	-904.9182094917527	0.009935596337349811	-0.007691625100629377	1.6154490089858922	1.388317142873009	-1.130124614347657	1.163602291651353	6.849254803067332	10.041652993911006	0.8535771249939695	0.9645247657295855
ID140533	140533	3	1.0	35.064625100785584	29.040782080985593	0.0	199.0	199	1.5014396099017455	1		25494.877688172033	25459.0	16638.0	34998.0	1.8968189E7	3012.0994779332623	-0.9810181836959259	-874.8889044574988	0.0028701127012171123	-0.0012170507656280632	1.5966004707872237	1.4417889157213863	-1.2514059088488847	1.1073746325677492	7.082157985128591	10.061159601354838	0.8791832348523073	0.9706840390879481
ID121082	121082	3	0.9640483260154724	37.360098742047356	28.025684747769446	0.0	85.0	85	1.4312782341646555	1		25515.29542097489	25676.0	18580.0	32217.0	1.7273855E7	2442.9581347416306	-0.9810200762696712	-1079.687328701638	-0.02063124147479586	-0.020218688679984054	1.5193915267955593	1.3806470046658086	2.3976318464354547	1.1004923935378648	6.4357328267544505	9.645314051623997	0.869310899356345	0.9596031183557758
ID130301	130301	3	1.0	35.49452618287961	27.859357678174163	0.0	141.0	141	1.4948753561926602	1		25558.889039242174	25535.0	17174.0	35286.0	1.8888019E7	2992.077724076066	-0.9811079050053824	-887.2290467844838	-5.949081376905107E-4	-0.003887784483703898	1.6025189884248	1.4259555793526035	-1.4082038311476714	1.1238211145064965	7.020367344989891	10.203112677260858	0.8474309784807817	0.9510624597553117
ID112380	112380	3	0.9623519778251648	39.00415346125719	28.281743588873695	0.0	30.0	30	1.4381328016644601	1		25393.34941520467	25452.0	19058.0	32804.0	1.7369051E7	2379.180797499116	-0.9810240665543056	-1103.5678797789158	0.007790980992836984	-0.011866536249000947	1.5882471836709637	1.3399259909122412	-0.8921313179765678	1.1853245585524181	6.497523466893155	9.787452058141238	0.8523509022132926	0.9546089385474861
ID109823	109823	3	0.9653329253196716	39.443644427655116	28.146049480825322	0.0	14.0	14	1.4217327374445234	1		25462.416791604206	25533.0	18224.0	32695.0	1.6983432E7	2412.1438678563804	-0.9810534206819455	-1093.171386392526	0.0033890743634853618	0.002537996685668736	1.5793627351499253	1.285988687092544	-0.787629875100106	1.2281311266591795	6.350176555793164	9.780384205997809	0.8342262147170083	0.9625360230547549
ID118014	118014	3	0.9682453274726868	37.7345127725917	28.11118521011006	0.0	66.0	66	1.4126583227723348	1		25593.01210287441	25651.0	18047.0	32840.0	1.6916981E7	2439.8479342527776	-0.9809929603230662	-1082.7795576196743	-0.010786590811117387	0.013779760986135191	1.586246540420393	1.296609000946585	-0.7490514069638281	1.2233807873170395	6.269373410996396	9.968025682401457	0.7928950474196922	0.9468772433596555
ID134397	134397	3	1.0	34.92791010058714	28.861450453336236	0.0	164.0	164	1.4862475872910887	1		25629.0877914952	25692.0	17125.0	34925.0	1.8683605E7	3049.7894406650375	-0.9809901875223486	-867.3215125426229	0.00900041163374608	7.605437935791757E-4	1.5589562540396866	1.4365898376482529	-1.438513624617278	1.085178394824059	6.939564200193126	9.96851678587375	0.8775683927470392	0.9630606860158316
ID127233	127233	3	0.9734579920768738	37.10690401848644	28.0038193190214	0.0	123.0	123	1.4174696611687827	1		25567.041979010508	25742.0	18011.0	32548.0	1.7053217E7	2564.522687919475	-0.9809567931828896	-1027.1023659401176	-0.0023765376118182403	0.002782715138985038	1.5258309064929945	1.3354941559920814	-0.8055545964998284	1.142521589964967	6.312151546477036	9.97598517642582	0.7970318764731152	0.9526542324246766
ID126722	126722	3	0.9755357503890991	37.18138651952895	27.95898619623656	0.0	120.0	120	1.4365538813695564	1		25610.424999999996	25778.0	18106.0	32714.0	1.7415089E7	2529.3400596250085	-0.9810634854036969	-1049.1476777726934	0.004214780637945047	0.019529591162421343	1.544412535271859	1.3488640217782342	-0.669108637846687	1.1449727402735743	6.48326408839961	10.402733182802953	0.7528503513942898	0.9452529452529455
ID139015	139015	3	1.0	35.01203320053847	29.0175953913899	0.0	190.0	190	1.4913287904459638	1		25504.248979591852	25446.0	16673.0	35189.0	1.8745623E7	3040.1419575158675	-0.9810374726334347	-868.0366211076064	-0.015646169092482023	0.01518158655266138	1.5794927875605917	1.4223557119825256	-1.2131431206621326	1.110476636930043	6.9870954618382735	10.037598898333659	0.8714588130368364	0.9639344262295076
ID129286	129286	3	1.0	35.89962343709522	27.69322644010477	0.0	135.0	135	1.4796159363492976	1		25552.39862068968	25502.0	16957.0	34951.0	1.8525489E7	2958.0796737200044	-0.9810426147503527	-894.0488301633895	-0.009979064670136628	-0.0027985308494546716	1.5903877852774235	1.403740992481422	1.900032507313353	1.1329638400500524	6.877773560054424	10.047745053745537	0.8560921668763427	0.9659546061415216
ID154885	154885	3	1.0	34.724209407664794	30.58544049370444	0.0	282.0	282	1.5034536143079662	1		25291.52736982645	25282.0	17221.0	33432.0	1.8943354E7	3007.3401884293694	-0.9810240096450118	-869.5562493021831	-0.004224142114419849	-0.005585753180068527	1.5612230932214075	1.4844625431974163	-1.5176463207160156	1.0517093209092734	7.101170489786666	10.123100384005953	0.8707885636629891	0.966990291262136
ID150282	150282	3	1.0	34.923892979124055	29.362280322183764	0.0	256.0	256	1.4953813218041003	1		25430.355316285335	25411.0	16976.0	34139.0	1.8894754E7	2996.38304516705	-0.9810660142699943	-879.5110065458424	-0.01728200812538449	-0.007515684768676661	1.5922730646704486	1.4310534201320941	-1.4565779525193776	1.1126580197987808	7.025120471154411	9.91368865930838	0.8982414433367986	0.971729125575279
ID126216	126216	3	0.9699998497962952	37.2527006601105	27.892506204936325	0.0	117.0	117	1.4265134700231525	1		25595.589895988094	25806.0	18071.0	32478.0	1.7225832E7	2522.034381967527	-0.9809131676647523	-1043.1357792991955	-0.017710457913929126	-0.039574248246782046	1.5571290578674861	1.3743395359474255	2.347892803616795	1.1330017198363223	6.392954691273804	9.692719106203226	0.8551065562477563	0.9711191335740067
ID114447	114447	3	0.9535905122756958	38.56551067665574	28.263081959251227	0.0	43.0	43	1.4259830690120585	1		25442.42708333334	25505.0	19017.0	33546.0	1.7097311E7	2423.186297774363	-0.9810073012354752	-1084.6441773073695	9.50658140570667E-4	-0.0017419847524252968	1.5903962472886244	1.2833442499060304	2.312438143798743	1.2392592614219273	6.3882015651092825	10.15162653201323	0.7789636834224192	0.9444834855938153
ID129807	129807	3	1.0	35.545606763974845	27.78815601449043	0.0	138.0	138	1.503453614307966	1		25564.500665778945	25523.0	16874.0	34940.0	1.919894E7	2958.835095945625	-0.9810385738683742	-894.0496428922705	-2.2274974911999742E-5	8.505387036800097E-4	1.609399575299477	1.422570729287528	-1.3869908562972897	1.1313318502662566	7.101170489786663	10.245716009266717	0.8500709514720434	0.9657401422107303
ID130831	130831	3	1.0	35.53599612947585	28.040746856044482	0.0	144.0	144	1.516479447152264	1		25578.583769633497	25581.0	16775.0	35239.0	1.9542038E7	2968.656883208493	-0.981050817366305	-892.169779099101	0.004172895119047117	0.005029720589799547	1.6097716850660082	1.4546433926103195	-1.3668090331524785	1.1066435204970169	7.224751770064076	10.25062703574068	0.8640361830102317	0.9693877551020406
ID122641	122641	3	0.9642485976219177	37.256232488833454	27.96163789917867	0.0	95.0	95	1.4339184840274972	1		25576.85861561118	25759.0	18445.0	32392.0	1.7366687E7	2426.8827512954863	-0.9809976210467422	-1088.1490392057158	0.03867636913580434	-0.0015969687455977392	1.5786016727003311	1.3673531777449761	-0.5127952655937142	1.154494463020698	6.45949845757703	9.389556098513957	0.9207008431719889	0.9847826086956517
ID140051	140051	3	1.0	35.12298454779737	29.000320310032556	0.0	196.0	196	1.4903139357585475	1		25484.517711171644	25434.0	16641.0	34878.0	1.8705636E7	3019.2765419314	-0.9810241548558943	-872.7344010571002	0.00664849780018338	-0.013848982630411124	1.5853601010396545	1.4357900971060238	1.8540719942948218	1.1041726114667483	6.97758920950924	9.97054086535029	0.8820187674239989	0.9786666666666666
ID125715	125715	3	0.9819974303245544	37.28843066612032	27.906432122931253	0.0	114.0	114	1.4254524706424299	1		25605.27299703265	25798.0	18214.0	32330.0	1.7257954E7	2539.6514619032523	-0.9810381653114805	-1043.2558639227664	0.0031515852369608703	0.009277736858772737	1.5424472485510665	1.3384748172379426	-0.5867240845556669	1.1523916839422041	6.383448438944775	9.976644453347893	0.8059279702875229	0.9464411557434808
ID155414	155414	3	1.0	34.54692348351545	30.703200827898826	0.0	285.0	285	1.4979085862771464	1		25317.65991902832	25300.0	16933.0	33580.0	1.8760386E7	3023.299480543319	-0.9810545667765602	-867.2833544167189	0.008771373592437182	0.014096859568050674	1.5145497565531283	1.4817679394361494	1.5364480846254893	1.022123448783386	7.048886101976988	10.846041523691063	0.7529876124916202	0.9667535853976529
ID120599	120599	3	0.9636725783348083	37.299027430487314	28.04584967455445	0.0	82.0	82	1.4323349181285723	1		25526.413843888065	25719.0	18465.0	32095.0	1.7332435E7	2425.3417168565916	-0.9810037252810868	-1087.048896917524	0.004845328498274456	-0.005703112859275125	1.5639347985208218	1.3352595417808815	-0.6265219096283302	1.1712590321091796	6.445239079083484	9.924197778450292	0.8223526083917738	0.9515789473684213
ID139544	139544	3	1.0	35.02183392727138	29.022525396657134	0.0	193.0	193	1.5004315939372304	1		25475.67115902966	25471.0	16659.0	34962.0	1.8902948E7	3018.7981534342225	-0.9810490071155068	-873.7361173688712	-0.012871889391146557	0.00281402119173552	1.5746159300251918	1.4458662844048984	1.6632669784529612	1.0890467168430344	7.07265173279956	9.825741010584382	0.9205799502618327	0.9802371541501971
ID115997	115997	3	0.9599895477294922	38.464664137546166	28.285031079053905	0.0	53.0	53	1.433390823113943	1		25495.73707533239	25591.0	18907.0	33234.0	1.7260614E7	2393.2673876432023	-0.9810267768467327	-1101.656221517237	0.01974857285425077	0.005957513300938845	1.6108825479819524	1.3207814979019692	-0.7963555324516928	1.219643484210524	6.4547453314125	9.933512559372222	0.8220217063117888	0.9576868829337081
ID117535	117535	3	0.9631295800209045	38.587101560498986	28.23503659575834	0.0	63.0	63	1.4333908231139436	1		25617.585294117634	25707.0	18795.0	33352.0	1.7419958E7	2443.1690968327634	-0.9809569818300904	-1080.2613570864935	-0.008568954767810505	-0.012757997001737745	1.5907774369755496	1.319200628202031	-0.8727565117785222	1.2058646751432016	6.454745331412506	9.893099587138867	0.8287512842513014	0.9516468114926414
ID134941	134941	3	1.0	34.95272288400468	28.923807560722473	0.0	167.0	167	1.4968981925120723	1		25613.978436657697	25613.0	16970.0	34971.0	1.9005572E7	3023.553374587771	-0.9809873852366464	-874.2003375111674	-1.565993537032427E-4	-0.01267621067956625	1.5844664303782303	1.449870064078039	-1.5170218031129514	1.09283339909896	7.039379849647952	9.87504356554769	0.9071230951731661	0.9743421052631577
ID150817	150817	3	1.0	34.866775383780386	29.5059302230554	0.0	259.0	259	1.5024469495721964	1		25445.889037433142	25467.0	16986.0	34211.0	1.9033525E7	2990.064381650078	-0.9810247908959375	-879.9550680741268	-0.0060500097608924925	-0.004701295708155844	1.5683167763007326	1.4525656244462062	1.6267447943643656	1.0796873820407644	7.091664237457633	10.31402961647249	0.8377246235683329	0.9601029601029598
ID131365	131365	3	1.0	35.319709083816406	28.169816325053688	0.0	147.0	147	1.5079752895229026	1		25600.838451268384	25586.0	16796.0	35736.0	1.9175028E7	3020.7080493799854	-0.9811795298799514	-883.6767800467152	0.011585714266294258	-0.004663686322269248	1.5873536258495837	1.4686775986836256	1.7939129588197131	1.0808046825745332	7.1439486252673	10.070927278452338	0.8851344962994356	0.9696774193548385
ID109353	109353	3	0.98179030418396	39.47432225133407	28.112418237778115	0.0	11.0	11	1.4212005522349944	1		25427.05722891565	25534.0	18357.0	32647.0	1.6883566E7	2421.9331762964493	-0.9810496837298323	-1087.0223646599652	0.012203373178380416	0.006157585839387319	1.5573798074461087	1.3246593598389136	-0.7624880461569921	1.1756832395277041	6.345423429628646	9.68334797484354	0.850392447563133	0.9549356223175962
ID125226	125226	3	0.9804189801216125	37.29065240553875	27.914922323380463	0.0	111.0	111	1.4243906809452664	1		25606.214605067053	25774.0	18364.0	32560.0	1.718177E7	2500.7286845789417	-0.9810508744034949	-1060.257017992677	0.0024920444852593406	0.014162634739864772	1.559995281859974	1.322554928093297	2.4150134747216923	1.1795315632818293	6.373942186615745	9.960190284154459	0.807388785937855	0.9578571428571426
ID113964	113964	3	0.9654024243354797	38.668796738388835	28.224235561194362	0.0	40.0	40	1.439184452848264	1		25454.989766081842	25539.0	18956.0	33505.0	1.7411213E7	2408.75461613955	-0.9809865407518931	-1090.4663616103608	-0.009500053505527375	0.004315695930935577	1.5843878862453207	1.3096429567470789	-0.7997020818195173	1.2097861314664415	6.507029719222184	9.760998026423106	0.8582310134713339	0.9640845070422539
ID155951	155951	3	1.0	34.39676768161752	30.850984418976335	0.0	288.0	288	1.4989182989541783	1		25276.545576407498	25284.0	16796.0	33578.0	1.8856303E7	3017.6781231547857	-0.9810699198007972	-868.2050512403176	0.005422426769546569	0.0028332553840936456	1.5272131267626872	1.503247109047638	1.735371968614847	1.015942833065039	7.05839235430602	10.482402089205085	0.80722393496801	0.9642857142857145
ID135474	135474	3	1.0	34.89505461594134	28.920511221943638	0.0	170.0	170	1.4887903566220473	1		25536.709413369717	25563.0	16592.0	34661.0	1.8718408E7	3027.042913811445	-0.9811118655432071	-876.4069538295494	0.011817199288550023	0.004778753928200876	1.5587366527821154	1.4343501509575192	-1.4224444642643248	1.0867197606815604	6.963329831015702	9.737831471072397	0.9227888166559393	0.9747172322022623
ID120115	120115	3	0.9631733298301697	37.25830445161392	28.070092523357367	0.0	79.0	79	1.4201355835187586	1		25517.22938530735	25673.0	18553.0	32051.0	1.7019992E7	2454.8445495832716	-0.9810211457899287	-1074.6026227996576	0.004215392809161104	8.295360353722505E-4	1.5505884885978654	1.2989817795988208	-0.6673547959131296	1.1936953334917069	6.335917177299616	9.667096138010171	0.8519758418665292	0.9638467100506141
ID122163	122163	3	0.9734979271888733	37.359789761759906	28.006914541958547	0.0	92.0	92	1.4291625223884505	1		25538.197037037025	25760.0	18512.0	32154.0	1.7238283E7	2442.638143906782	-0.980973466255189	-1078.0990894442511	0.0035799488058294803	0.02755175262129859	1.563225678114456	1.3294446822599462	-0.6620577651746911	1.1758486072975232	6.416720322096388	9.950387515734448	0.8144097896655118	0.9677419354838708
ID111929	111929	3	0.9679683446884155	39.208556508016024	28.33914820838867	0.0	27.0	27	1.4286331048772716	1		25462.07385524372	25556.0	18892.0	32670.0	1.7237824E7	2400.8424440772646	-0.980909719758787	-1089.8753823702202	-0.01189299509984612	-0.006109969427619245	1.5714452690263596	1.3195345446689906	-0.8599642351149265	1.1909087756551018	6.41196719593187	10.310248666863083	0.7579889526317992	0.9460028050490883
ID123705	123705	3	0.97709059715271	37.16778000897907	28.019522809290475	0.0	102.0	102	1.4110508976477831	1		25550.655538695	25762.0	18217.0	32338.0	1.6837882E7	2532.0812543104776	-0.9810126388163745	-1042.712057411126	-0.006308271733039836	0.016110827350022967	1.5441552750354053	1.313061727641968	-0.74288435882366	1.1759959509355598	6.255114032502851	10.241983925784565	0.7493365485635897	0.9420186113099501
ID135994	135994	3	1.0	34.88126267349259	28.950099312516443	0.0	173.0	173	1.5004315939372315	1		25539.304172274584	25523.0	16881.0	34892.0	1.8975703E7	3002.889097903669	-0.9810374211794215	-880.0106694315189	-0.014741305323581326	-0.006572252815206215	1.6224353934552158	1.4273821490184657	-1.3573456553883994	1.1366510325009163	7.07265173279957	9.898052103608162	0.9071783269917558	0.9763779527559057
ID124730	124730	3	0.9675919413566589	37.14688714927759	27.970649323060876	0.0	108.0	108	1.4110508976477831	1		25556.95144157814	25784.0	18400.0	32528.0	1.6842031E7	2486.316532618897	-0.980920291182615	-1056.9260487807126	0.019678624776334648	0.01403909117639154	1.5625634209426444	1.3264647920552588	2.5493085568426395	1.1779908749191663	6.255114032502852	9.683423734224318	0.8382763670326236	0.9619883040935672
ID124221	124221	3	0.9787836670875549	37.153350661980674	28.03353840045072	0.0	105.0	105	1.4222647235201828	1		25535.08656716417	25704.0	17873.0	32488.0	1.7108508E7	2543.4610292753855	-0.9810073585383874	-1037.1203062692848	7.00532814010209E-5	0.015376050805660775	1.553024694759727	1.3329043082277692	-0.7503691083526306	1.1651434279064115	6.35492968195768	9.996875528428308	0.7990832807064272	0.9502487562189054
ID119615	119615	3	0.9536762237548828	37.26132710915479	28.055870252319806	0.0	76.0	76	1.4259830690120596	1		25495.397626112765	25649.0	18717.0	32313.0	1.7183898E7	2418.3926278790623	-0.9808651407337071	-1080.8091254827937	0.004984687474030908	0.0063822070568417604	1.528141979563318	1.3522174224978587	-0.5996260249358217	1.1301007915875583	6.388201565109292	9.656072170985292	0.8609689091046963	0.962061560486757
ID156988	156988	3	1.0	34.2992427461311	30.899313084356766	0.0	294.0	294	1.4984135276655919	1		25299.249999999978	25297.0	16693.0	34305.0	1.8822642E7	2989.342265169894	-0.9810319392438793	-875.4315910105032	0.00440058596480214	0.002774777938580884	1.5351830245661817	1.4832601772203828	-1.5253047099934325	1.035005893196096	7.053639228141505	10.049114792333821	0.8777432383593515	0.9769585253456222
ID111424	111424	3	0.9674158692359924	39.445945097615805	28.136878446768133	0.0	24.0	24	1.4323349181285718	1		25528.467551622434	25659.0	18240.0	32883.0	1.7308301E7	2394.152651758119	-0.9809385920402095	-1097.462647419412	0.0049835406958430315	0.026064772960931792	1.6014487394316872	1.3160493339613897	2.2969558086138555	1.216860719507549	6.445239079083481	9.763237658279744	0.8496913038143293	0.9665003563791882
ID108867	108867	3	0.9670983552932739	39.551804622214156	28.112744899978157	0.0	8.0	8	1.4270436738957708	1		25457.416913946563	25578.0	18432.0	33199.0	1.7158299E7	2403.127746416656	-0.9810111971500473	-1094.570783748412	-0.005263313064509809	-0.0011779383906303567	1.5893290622489304	1.305843457572249	2.3778317093448615	1.2170900371195503	6.397707817438319	9.922668021242897	0.8165397714179562	0.9566453447050459
ID131904	131904	3	1.0	35.281002609593884	28.254501748847577	0.0	150.0	150	1.4862475872910876	1		25600.405737704925	25587.0	16713.0	35186.0	1.8739497E7	3060.34739864689	-0.9810274602268193	-865.0910272027972	-0.009172437132591799	0.02017311580657524	1.5955786860822505	1.4248100339092857	-1.2342451842207227	1.1198536282794294	6.939564200193115	10.017864072458474	0.8689440076563295	0.9668874172185424
ID151371	151371	3	1.0	34.73722799337399	29.56538220293328	0.0	262.0	262	1.4892983895174428	1		25447.010884353745	25456.0	17406.0	33194.0	1.8703553E7	2985.3691750934236	-0.9810284249483167	-881.5499594865678	-0.008360302843201082	-0.009232023874301666	1.5410891902740607	1.46612321797262	1.2998402166388912	1.0511321090768242	6.968082957180224	10.136912898445406	0.8521415598041627	0.9734395750332004
ID156489	156489	3	1.0	34.35058731786616	30.8814950698461	0.0	291.0	291	1.5024469495721964	1		25390.092741935467	25400.0	17117.0	34161.0	1.8890229E7	3033.7411473946545	-0.9810055559769989	-864.4913294551758	0.007022515715554096	0.013440405333050224	1.5434005613782358	1.5039457073903053	1.181660763945178	1.0262342276014695	7.091664237457633	10.095892694747308	0.8743163045447007	0.9663212435233159
ID117069	117069	3	0.9638011455535889	38.6243219120967	28.211816965492762	0.0	60.0	60	1.4355003030236695	1		25578.07499999997	25676.0	18935.0	33492.0	1.7393091E7	2404.9679385047198	-0.9809953660165418	-1097.9839890184608	0.0033032497880882685	-0.005704923966755529	1.589243604071494	1.3057297245878596	-0.835565718219558	1.217130600724528	6.473757836070572	9.955200956926031	0.820854628552203	0.9544498948843728
ID115532	115532	3	0.9608035683631897	38.434516700847745	28.274199958054123	0.0	50.0	50	1.4318066736266932	1		25469.06499261449	25585.0	18862.0	32952.0	1.7242557E7	2401.339059731754	-0.9810787143436233	-1099.873461411995	0.0027968067151034146	-1.686711917497443E-4	1.5967281329129104	1.3130765643918172	-0.9140914270633115	1.2160205857093134	6.440485952918956	10.821925221169403	0.6910658688223904	0.9293552812071326
ID142668	142668	3	1.0	34.887434923236945	29.169962977921124	0.0	212.0	212	1.4953813218040999	1		25524.27198917459	25506.0	16804.0	35027.0	1.8862437E7	2994.8384491472584	-0.9810992067951948	-884.7953946426908	0.004871175761094567	-0.009304367389618352	1.585911917737938	1.420472501148907	-1.4655382645567772	1.1164678770305094	7.025120471154407	10.599982016759949	0.7856939034569388	0.9560155239327294
ID157520	157520	3	1.0	34.30054405195267	30.928712916832584	0.0	297.0	297	1.4903139357585489	1		25304.18046132971	25254.0	16885.0	33754.0	1.8649181E7	3011.605110858354	-0.9809950697655268	-867.4107325079962	0.013159498013927304	0.0014805351098062171	1.5177979845560834	1.4815392780619785	1.3315516407106847	1.0244736720996932	6.9775892095092535	10.209732027389514	0.8411754224320419	0.9702577660277591
ID119126	119126	3	0.963657021522522	37.2228279474904	28.06156107282613	0.0	73.0	73	1.4286331048772718	1		25536.11242603551	25683.0	18682.0	32448.0	1.7262412E7	2419.5370403372385	-0.9809187808023454	-1085.1241559829625	0.012142647392339506	0.02904545464715865	1.5817664800514748	1.350565344874261	-0.7135082459145577	1.1711884108789559	6.411967195931873	9.918374519446644	0.819068358969525	0.9493314567206192
ID110936	110936	3	0.9819032549858093	39.48352401022436	28.07081970822152	0.0	21.0	21	1.42545247064243	1		25547.806835066876	25656.0	18316.0	32502.0	1.7193674E7	2419.1621627693007	-0.9809958045277464	-1090.275616662249	0.0021346370162212275	8.84718780492519E-4	1.5620966103503118	1.3138923865863428	-0.7570802875657777	1.1889075743933906	6.383448438944776	10.024399357840105	0.7982675931669679	0.9451090781140039
ID113496	113496	3	0.9590994715690613	38.65779319711717	28.188945760837512	0.0	37.0	37	1.4302207694956066	1		25412.47119645492	25490.0	18710.0	33578.0	1.7204243E7	2420.949691609114	-0.9810124208360539	-1084.6660298977022	0.007470614542313393	0.006703850753110799	1.593626362265416	1.316493430653711	-0.8063362163712097	1.2105084044924503	6.4262265744254154	9.787170495030725	0.8430466169380264	0.9521126760563376
ID136539	136539	3	1.0	34.86356621005569	28.95991469320755	0.0	176.0	176	1.48063812364659	1		25528.761049723733	25611.0	16892.0	34842.0	1.8482823E7	3048.19087666036	-0.9810628296854351	-867.7593694600761	-0.003925787844594213	0.001839909899368558	1.5718653582091835	1.4094001257460342	1.7789472423031432	1.1152726110175077	6.887279812383449	10.059376254717382	0.855294120428359	0.9647137150466044
ID143195	143195	3	1.0	34.88137194008959	29.16285657381429	0.0	215.0	215	1.4892983895174423	1		25534.199181446125	25572.0	16788.0	34947.0	1.8716568E7	3025.8532710046593	-0.9810177357035443	-872.2344105882723	0.0030791073595842614	-0.004092594313156996	1.6102102773132416	1.4272916128107742	-1.4855961995078824	1.1281578780822823	6.968082957180219	9.927683141381255	0.8884384822208815	0.9689358889623262
ID147803	147803	3	1.0	34.54585150149174	29.32954540174338	0.0	242.0	242	1.4887903566220482	1		25450.79399727149	25396.0	16735.0	33857.0	1.8655432E7	3040.6719615895267	-0.980986771914155	-863.712201867335	-0.003057564530858703	-0.010452493074336029	1.5834629456234834	1.4249480249110817	1.4737527073729821	1.1112425982851502	6.96332983101571	10.548550559264772	0.7863959229833405	0.960655737704918
ID148315	148315	3	1.0	34.51764177999339	29.285051730472805	0.0	245.0	245	1.483190509826003	1		25480.469780219777	25436.0	16894.0	34424.0	1.8549782E7	3053.429821440764	-0.9810207826993919	-862.6793318016897	-7.181399584100284E-4	7.200115430719124E-4	1.5691356963892098	1.4156270376210796	-1.5418214070230762	1.1084386315664734	6.911045443206036	9.917984010130803	0.882890421384664	0.9693333333333336
ID132447	132447	3	1.0	35.24447919944462	28.396270336264	0.0	153.0	153	1.4979085862771455	1		25601.477732793534	25612.0	16775.0	34768.0	1.8970695E7	3005.6501515687287	-0.9810898676750964	-883.8342424155576	0.00342657720363022	0.006129319573497561	1.5780807710627758	1.4446214606848917	-1.3394860902737755	1.0923835856035333	7.04888610197698	9.982352130981612	0.888923905760384	0.9763001974983535
ID151900	151900	3	1.0	34.68143369098429	29.596349444368155	0.0	265.0	265	1.473467921102281	1		25468.03333333335	25503.0	17485.0	33300.0	1.8336984E7	3025.146316809897	-0.980988262973346	-868.8024424735742	-0.005513569265331799	0.0067690457057716985	1.5404617399093958	1.447785554115949	1.2835240595237958	1.0640123708445461	6.820736046080234	10.429614285528864	0.7879608000391461	0.9566666666666669
ID108382	108382	3	0.9735029339790344	39.56081628217341	28.176288610736744	0.0	5.0	5	1.4296917438553531	1		25374.505917159728	25538.0	18530.0	32821.0	1.7153166E7	2383.523533972755	-0.980925876332266	-1094.9637534975584	-0.008928596146772086	0.013331625843418259	1.5919468692744014	1.3014365039021072	-0.780907248000778	1.2232228499056657	6.4214734482609	10.272189139787184	0.764748335542777	0.9547703180212015
ID142178	142178	3	1.0	34.916668117183605	29.15047507703929	0.0	209.0	209	1.4933564307983545	1		25552.777777777763	25545.0	16793.0	34736.0	1.885795E7	3011.5471457484923	-0.9809764580727522	-875.0757572979903	-0.009527044441074582	-0.00439662151029374	1.5987770298915924	1.4129906540169581	1.8132447233429903	1.1314845044066404	7.006107966496344	10.224445970326105	0.8421842612793066	0.9665573770491804
ID137569	137569	3	1.0	34.794186593115136	28.983639059723597	0.0	182.0	182	1.4877737703945164	1		25522.267123287667	25527.0	16827.0	34562.0	1.8631255E7	3028.6729321015605	-0.9810171426233345	-870.9874171612995	-0.008424460990060962	-0.007552853540670248	1.5732834261462787	1.4199427400085207	-1.4572507419529164	1.107990753300966	6.953823578686674	10.03907674743147	0.8670536754277129	0.9631336405529951
ID118629	118629	3	0.965192973613739	37.09474669657385	28.062611808373326	0.0	70.0	70	1.4227965106853426	1		25530.559043348283	25647.0	18437.0	32420.0	1.7079944E7	2399.670477290064	-0.981106769674001	-1104.9656189778032	0.003939782521516095	-0.015465469994830384	1.557686889404433	1.341459071304629	2.4328211171361542	1.1611885317451487	6.359682808122195	9.857291027432344	0.8224891201147799	0.959139784946237
ID137063	137063	3	1.0	34.82105530364148	28.998516528096797	0.0	179.0	179	1.478593042389257	1		25554.069156293248	25561.0	16932.0	34661.0	1.8475592E7	3038.0917292474196	-0.9809653162153444	-866.9562163604586	-0.0035685335873646977	0.005488709584515943	1.5671585795354857	1.4044135768076373	-1.2940946548572165	1.1158811089663365	6.868267307725389	10.027898113812324	0.8582962750795536	0.9582228116710875
ID147303	147303	3	1.0	34.565510390225924	29.350615770553183	0.0	239.0	239	1.4872652167066478	1		25474.774897680745	25449.0	17002.0	34199.0	1.867301E7	3032.1668999406666	-0.9809697836883035	-866.1620540407463	-0.0012310070089095097	-0.008336353557418638	1.5807434381369896	1.4218826763967056	1.702604663966032	1.1117256468324548	6.949070452522161	10.19225063227022	0.840613556433564	0.9536855838225703
ID143717	143717	3	1.0	34.98400682791425	29.188275609462494	0.0	218.0	218	1.4938629108640606	1		25642.499999999996	25658.0	16772.0	35372.0	1.897545E7	3017.6775867529886	-0.9810591355871747	-880.2639446851204	-0.010283513178778039	-0.005904041091548767	1.5718870421123008	1.4249099175669586	-1.3705961859914897	1.1031483623865195	7.010861092660859	9.816002465100864	0.9143488203147636	0.9807180851063831
ID152421	152421	3	1.0	34.92451537040361	29.72411541594857	0.0	268.0	268	1.4887903566220475	1		25457.215552523903	25458.0	17269.0	33328.0	1.8660139E7	2999.6504372715435	-0.9810172034853136	-877.1758758491127	0.0058037154546069164	0.002119017028617672	1.5181075853110582	1.476266333542538	1.428874381803537	1.0283426173298387	6.963329831015706	10.15251835982873	0.8489444310431247	0.9600262123197906
ID110445	110445	3	0.9654843211174011	39.40417931987475	28.12111069502411	0.0	18.0	18	1.4190698155761317	1		25526.278860569742	25623.0	18376.0	32840.0	1.7026028E7	2407.3941409224317	-0.9810253887209099	-1096.421808246768	0.009978384632157618	0.002339749110803196	1.5616775481765013	1.311485553700534	-0.7924090072521861	1.1907699202404607	6.326410924970584	9.833897594011763	0.8220834379144775	0.95480631276901
ID153454	153454	3	1.0	35.06412710237371	29.778929086515866	0.0	274.0	274	1.497403474616762	1		25452.897574123992	25494.0	17324.0	33258.0	1.888605E7	2983.7283717259547	-0.981054644915967	-883.4833930667556	-0.0011224178697600796	-0.0015793662079916736	1.5417534611106567	1.4581779434922686	1.210141371353147	1.057315033457596	7.0441329758124605	10.211456558003496	0.8489107273289253	0.9648437499999997
ID141679	141679	3	1.0	34.923929716777785	29.157130764730887	0.0	206.0	206	1.4974034746167633	1		25517.119079837623	25492.0	16374.0	35158.0	1.8857151E7	3007.7459151108196	-0.9810740433520262	-879.5579025744892	-0.0053956550873566775	0.0010061316957672485	1.587744546502514	1.413517014558376	-1.4128223294466256	1.1232581781115467	7.044132975812474	10.158778141838354	0.8577376193051061	0.9617131732641138
ID141171	141171	3	1.0	34.959283328155756	29.12252085658246	0.0	203.0	203	1.479104577793728	1		25525.302068965535	25560.0	16768.0	35015.0	1.8505844E7	3044.1692129877306	-0.9810386313609427	-867.6578976488506	-0.0017984273302223777	0.010333610766848099	1.5605131331617226	1.4334869413506843	-1.3367341862454143	1.0886134279614361	6.873020433889901	10.293412480290423	0.8151522779849298	0.956982131039047
ID144240	144240	3	1.0	35.045230115740694	29.247831823289413	0.0	221.0	221	1.5009356865413863	1		25666.03489932886	25668.0	16853.0	35651.0	1.9121196E7	2994.8722348510087	-0.9809815361150552	-884.0887691101315	0.0033116918550621156	-7.104384530521444E-4	1.5910479981605667	1.4288824288221003	-1.36893323284024	1.113491191484626	7.077404858964076	10.232888595310513	0.8493514095616391	0.960645161290323
ID121714	121714	3	0.9834742546081543	37.43432979047082	27.983168915652254	0.0	89.0	89	1.4254524706424303	1		25514.589285714257	25711.0	18268.0	32048.0	1.7145804E7	2427.12364359254	-0.9810401562959083	-1087.8742774517223	3.2252556860827537E-4	0.002428034618320721	1.5449506094733254	1.3585305490024717	-0.646202012543428	1.1372218391465223	6.383448438944778	9.699811295836426	0.8525868854602767	0.9524822695035461
ID115060	115060	3	0.9704275727272034	38.465628326229755	28.303480000804978	0.0	47.0	47	1.4307495995264325	1		25437.709010339735	25536.0	18767.0	32819.0	1.7221329E7	2384.634247963555	-0.9809949013153267	-1101.2421732206371	-0.002400965192188991	0.019188740306899932	1.58268170627145	1.3359098769235016	-0.879021590340445	1.1847219139634217	6.430979700589925	9.761209757251418	0.8481637597340774	0.9671193709792704
ID116601	116601	3	0.9635308384895325	38.614611873146636	28.228515362754656	0.0	57.0	57	1.437080380885627	1		25634.729927007284	25748.0	18927.0	33568.0	1.755979E7	2394.195377248758	-0.9808709240751476	-1098.037125226498	0.007397668510780578	9.203023801789113E-5	1.6076957081418168	1.2979266650883234	2.3698856111514597	1.2386645188712675	6.488017214564118	10.370764819320346	0.7580542483861407	0.9330143540669855
ID123257	123257	3	0.9687333703041077	37.14016504815955	27.96887993676175	0.0	99.0	99	1.4153333077901356	1		25562.643609022565	25786.0	18694.0	32158.0	1.6999158E7	2442.3919685248457	-0.9809030917309336	-1075.1855996561283	-0.008343110184104056	0.01747870223003377	1.5575623824597211	1.3071992947931514	-0.7482446459369954	1.191526333179507	6.293139041818973	9.828561474840285	0.8186481306540577	0.9636098981077147
ID132984	132984	3	1.0	35.22428954987505	28.416520259547468	0.0	156.0	156	1.501439609901746	1		25635.308310991953	25635.0	16781.0	34845.0	1.912394E7	2985.2118216724552	-0.9810302455860928	-888.206764639875	-0.013370991116301089	0.005447173685275716	1.613679350105151	1.416640215496991	-1.3324691154574069	1.1390890449478268	7.082157985128593	10.396576360724662	0.8233695070210449	0.9706840390879473
ID152952	152952	3	1.0	34.97457040008743	29.81165826625329	0.0	271.0	271	1.4821700827978637	1		25456.41574585636	25497.0	17393.0	33375.0	1.8430445E7	3019.629214288556	-0.9811208521679265	-876.221189034786	0.01349196285754093	0.0012348187507831181	1.5318602612938932	1.4671690447644887	1.4372740195818234	1.044092544591403	6.901539190876991	10.351444203979831	0.8093827261240302	0.9558920342330477
ID133497	133497	3	1.0	35.24555492282565	28.411920931704195	0.0	159.0	159	1.4999273319186415	1		25635.553162853288	25622.0	16704.0	35050.0	1.9047216E7	2990.435105602895	-0.9810824679804231	-889.1588255577847	-0.013848677389437068	-0.004841080248398159	1.626121589134852	1.4281170757689627	-1.3105446141764798	1.1386472556945477	7.0678986066350475	10.155117754352753	0.8612520077768338	0.9712606139777918
ID138108	138108	3	1.0	34.952544058261694	28.97355551270063	0.0	185.0	185	1.4948753561926602	1		25523.820895522404	25543.0	16776.0	34822.0	1.8811056E7	3011.5567787217565	-0.9810587983437623	-877.954759817788	-0.00500951834503701	0.007717896793233231	1.5725936349435394	1.4244780069947445	-1.4685365489785496	1.1039788801381905	7.020367344989891	9.883470770544983	0.9031309736433125	0.9781456953642383
ID146816	146816	3	1.0	34.59388900864177	29.29266531341968	0.0	236.0	236	1.4984135276655925	1		25524.962314939432	25511.0	17026.0	34512.0	1.8965047E7	3003.6797084627324	-0.9809314405219679	-874.3035734136963	-0.008084380181914595	0.004246153681540304	1.6010816078555106	1.4357151220449833	-1.3454346019295365	1.115180569788096	7.053639228141511	10.256144912879815	0.8426647169612246	0.9667752442996744
ID144769	144769	3	1.0	35.030933562052184	29.25139706742834	0.0	224.0	224	1.4968981925120721	1		25653.07307171855	25658.0	16663.0	35280.0	1.8957621E7	3032.6439880637054	-0.9810140505930497	-874.1598835125795	-0.007607836913595021	0.002386660243870149	1.5786790519561384	1.4378034752358426	-1.4884152132393744	1.0979797163845275	7.0393798496479505	10.64980435867191	0.7799396609108222	0.9730617608409989
ID148865	148865	3	1.0	34.822373618404825	29.311113671528936	0.0	248.0	248	1.4979085862771468	1		25459.912398921853	25487.0	16926.0	34640.0	1.8891255E7	3015.45962713746	-0.9810138851991245	-872.5140604906475	0.0067688338480888545	0.0025239508102684145	1.5999046845490519	1.4273003581715946	1.71089879316458	1.1209306264019772	7.0488861019769935	10.121412013036144	0.8646655358149183	0.9661237785016292
ID113028	113028	3	0.9675079584121704	38.87926968808409	28.215072486197446	0.0	34.0	34	1.4238594891755563	1		25410.938805970152	25466.0	18879.0	33216.0	1.7025329E7	2413.041456541538	-0.9810752154312784	-1091.8356808049716	-0.008981060967120069	0.025451699348376416	1.5654144394598386	1.3256375821473916	-0.8053562823799856	1.1808766291342119	6.369189060451231	10.02679465333403	0.796103921093266	0.9537366548042704
ID107910	107910	3	0.9710556864738464	39.54066902283702	28.195014647919503	0.0	2.0	2	1.423859489175556	1		25315.426229508204	25405.0	18212.0	32765.0	1.6986651E7	2387.865012840925	-0.9810446914937144	-1097.3960742249453	0.010867006588062096	0.021065762960077443	1.562519519487724	1.3176450744619004	2.348124164466798	1.1858424926195132	6.3691890604512285	10.034385046230675	0.794899969672359	0.9503546099290782
ID128395	128395	3	1.0	36.44327615704671	27.596432968045264	0.0	130.0	130	1.4585032293802416	1		25615.83806818183	25569.0	16203.0	35469.0	1.803355E7	2803.7880841759343	-0.981057994268392	-946.3724663004796	0.024296795953510808	0.031088868020733684	1.6215062962049722	1.3124547065066299	2.3440103929614615	1.2354760039841277	6.68289538730927	11.221830428658405	0.6668791250039263	0.9286657859973578
ID127882	127882	3	0.9863396286964417	36.897724341133596	27.846642755475884	0.0	127.0	127	1.4249216746937923	1		25613.350223546953	25689.0	17131.0	32985.0	1.7186558E7	2603.7346566489873	-0.9810241621741252	-1017.1345430424462	0.00809032248193301	0.01071840265319311	1.5616222317738624	1.3208537887536962	-0.7513557088139015	1.182282433582104	6.378695312780253	10.67740529211422	0.7030889396804699	0.9229711141678125
ID153996	153996	3	1.0	34.97746579745711	30.00722757146767	0.0	277.0	277	1.5034536143079658	1		25452.22088353413	25422.0	17202.0	33801.0	1.9012809E7	3012.3314535863583	-0.9810765388131064	-876.1031445652302	0.004658421655215808	-0.004374939679471172	1.5465985609538078	1.4843218363910082	1.4600587789886612	1.0419563487081882	7.101170489786661	9.855372999370832	0.918742214854118	0.9783889980353633
ID145293	145293	3	1.0	34.982462246916135	29.302389485218484	0.0	227.0	227	1.4847198353841873	1		25639.31361760661	25664.0	16951.0	35075.0	1.8639781E7	3059.5874630754133	-0.9810773738838061	-868.9511635495114	-0.0014149194218002284	-7.68394342496465E-6	1.5632350760616434	1.43593136681682	-1.4008393238378432	1.0886558453883703	6.925304821699574	10.515856470806337	0.7869723216666583	0.9535340314136121
ID145808	145808	3	1.0	34.78691502433983	29.313476002345023	0.0	230.0	230	1.4903139357585489	1		25572.46248294679	25582.0	16793.0	34920.0	1.8744615E7	3043.6091079403654	-0.9809837407665918	-866.8628489987277	0.004987296717341882	0.0017335063182400581	1.5681635763615964	1.4324905586344487	1.6513877683331435	1.0947112823252956	6.9775892095092535	9.922837757938568	0.8905195961013803	0.9689768976897691
ID112533	112533	3	0.9530082941055298	38.959176348346155	28.27292135739483	0.0	31.0	31	1.4333908231139447	1		25436.04264705885	25487.0	18746.0	32908.0	1.7296509E7	2392.167950178338	-0.9809522117583599	-1095.1942855527025	3.065652432921042E-4	-0.0018131930944719652	1.5889155784469076	1.3447692342066957	2.319232600150334	1.1815525950697692	6.454745331412515	9.982391939860584	0.8139912582346526	0.9523141654978965
ID146326	146326	3	1.0	34.69020026055364	29.31473536547049	0.0	233.0	233	1.4831905098260028	1		25539.517906336092	25551.0	16949.0	34501.0	1.854169E7	3034.543856255992	-0.9810591422361982	-871.8561166594607	-0.011116035194821166	-0.006917426042839853	1.5652516741936662	1.4403915341284717	-1.5145039500771194	1.0866848610997584	6.911045443206035	10.066443692551694	0.8570407568799722	0.9616402116402124
ID149399	149399	3	1.0	34.92620623453524	29.25634967175529	0.0	251.0	251	1.4847198353841875	1		25447.516483516498	25500.0	16825.0	34588.0	1.8525792E7	3062.2242601188186	-0.9809947000109677	-857.887498445065	-0.0043194544251335745	-0.007374520612505795	1.5705701202809743	1.4445720195036507	1.6926888456742408	1.08722175085505	6.925304821699575	10.021937846281606	0.8664536745903977	0.962351387054161
ID134037	134037	3	1.0	35.110812339767094	28.570072712642528	0.0	162.0	162	1.5059673321881535	1		25632.867647058825	25633.0	16991.0	34771.0	1.9173385E7	2963.842059028487	-0.9811122763604392	-898.4858137108304	0.005066688387793021	-0.0020097018525251885	1.5805082479926902	1.4386401767845625	-1.2447433913373291	1.0986126159254153	7.124936120609233	10.11827307389395	0.8745367151030573	0.9664732430689882
ID149915	149915	3	1.0	34.95081370078618	29.298819423001568	0.0	254.0	254	1.496898192512073	1		25449.92016238158	25469.0	17025.0	34287.0	1.8807491E7	3029.978264764491	-0.9810514680728021	-869.7473835862885	-0.007310509585265046	-0.010105667358468198	1.5795833785743794	1.4567733688081623	1.564451637596694	1.084302755937042	7.0393798496479585	10.560759227912664	0.7931475406800576	0.9475367882277671
ID140696	140696	3	1.0	35.031895404026756	29.05310735819222	0.0	200.0	200	1.4933564307983536	1		25503.085250338307	25511.0	16770.0	35126.0	1.884678E7	3033.0199131452373	-0.9810097551679025	-868.7408006392287	0.006207352160023379	0.004545136471154864	1.5913754079896456	1.4258460007437075	-1.418560938850298	1.1160920654541933	7.006107966496336	10.007438878245106	0.8791050950890774	0.9690992767915841
ID121242	121242	3	0.9796046018600464	37.40231530142414	28.013127494576942	0.0	86.0	86	1.420668167667809	1		25512.185628742525	25750.0	18398.0	32018.0	1.704214E7	2436.452571241044	-0.9810163793790732	-1082.2233814529052	1.501650268353183E-4	-2.472080746684266E-4	1.5428402038299125	1.3379988082963632	2.49713192958479	1.1530953497592185	6.340670303464134	9.84826807008782	0.8215335662564139	0.9652677279305356
ID118175	118175	3	0.9679850935935974	37.29895266156575	28.091913749403954	0.0	67.0	67	1.436027188819729	1		25571.79588839942	25680.0	18319.0	32393.0	1.7414393E7	2397.519213757421	-0.9810433186569439	-1103.9642335379936	0.007369773861621892	0.0018245715764669032	1.5527566234473893	1.3385501240361046	-0.6081689696137509	1.1600287471980444	6.478510962235094	9.938912270439658	0.8241520584483947	0.9639321074964639
ID126879	126879	3	0.9739031195640564	37.16001109660383	27.98949202257958	0.0	121.0	121	1.422264723520183	1		25628.69565217392	25824.0	17905.0	32648.0	1.709434E7	2547.0040320669805	-0.9810372099019729	-1041.1423424086634	0.009813908055795241	0.005359805535701435	1.5459922206097907	1.3455225844150895	-0.5976281766763605	1.1489901682191734	6.354929681957681	10.036656241592876	0.7927614330166826	0.9349650349650347
ID109984	109984	3	0.9713127613067627	39.43743030278336	28.11442891571554	0.0	15.0	15	1.4158676983350569	1		25525.561746987954	25647.0	18325.0	32786.0	1.6948973E7	2449.482825787644	-0.9810059104890247	-1076.42567737995	0.0014784830160718045	0.024776306992998244	1.5907460229699157	1.3058061987333767	-0.8344611398735544	1.2182098878937233	6.29789216798349	9.905761372716576	0.8065464072411679	0.9410511363636364
ID138656	138656	3	1.0	35.01161798708763	29.01118047433174	0.0	188.0	188	1.491835958898118	1		25539.417910447784	25532.0	16671.0	34870.0	1.8822551E7	3013.389004059627	-0.9809359557671887	-872.1906122253891	-0.0040880679168516865	0.010999998359333277	1.5719949088325444	1.447466099516877	1.9863174587489465	1.086032280381027	6.991848588002796	10.027232580886912	0.8738556567608382	0.961437908496732
ID114596	114596	3	0.9654399156570435	38.51804069496589	28.267081289443507	0.0	44.0	44	1.435500303023669	1		25470.62555066079	25559.0	18805.0	32954.0	1.7345496E7	2405.4302194127044	-0.9810046729582339	-1093.7073863305598	0.019002744546639232	-0.00659483081261013	1.58015319318945	1.3249556016523376	2.385608462194065	1.192608409835664	6.473757836070568	10.011656511183705	0.8116231606799555	0.9517819706498952
ID154539	154539	3	1.0	34.867271941398236	30.369041678323025	0.0	280.0	280	1.5204649453449395	1		25358.692408376934	25301.0	16981.0	33775.0	1.9374041E7	3012.138698599639	-0.9810815793330651	-873.1766814908143	-0.004478789721551639	0.001749505075774857	1.5419552045724771	1.4992609447513792	1.9155362666232891	1.028476870534487	7.262776779380202	10.733136861702878	0.7922444873704996	0.9555972482801754
ID127402	127402	3	0.9731186628341675	37.10004384116277	28.019966007296286	0.0	124.0	124	1.4217327374445237	1		25622.789552238857	25810.0	18055.0	32569.0	1.7167269E7	2534.3017598650517	-0.9810333883071377	-1045.9047022674401	0.0072763474128479015	0.014153736926350411	1.538890462604159	1.3340894562373786	-0.7389655696455406	1.1535136983575258	6.3501765557931655	9.568603716328678	0.8715624820365925	0.963229992790195
ID122797	122797	3	0.967982828617096	37.190866080044174	27.92894487110942	0.0	96.0	96	1.426513470023153	1		25577.10119047618	25739.0	18388.0	32579.0	1.7187812E7	2406.7645110196795	-0.9810697291242592	-1101.5158881820664	0.02317401313652627	0.007705694338911055	1.5518531713039418	1.3507889985445711	-0.5887227377580563	1.148849430204133	6.392954691273808	9.80736291893537	0.8352317546307501	0.9690201729106627
ID126385	126385	3	0.9592094421386719	37.22563845527112	27.954032450585704	0.0	118.0	118	1.4212005522349949	1		25616.72455089818	25811.0	17972.0	32497.0	1.7111972E7	2530.193988840669	-0.9810173421206697	-1046.4523043698944	-0.016269983880255124	0.027556802645662334	1.564172504256588	1.3137423834197453	-0.7584880003574967	1.1906234616447091	6.34542342962865	10.15749656997837	0.7728533667573768	0.9515324305060585
ID120757	120757	3	0.9611068964004517	37.28850717200877	28.06044056538015	0.0	83.0	83	1.4259830690120594	1		25521.619613670107	25731.0	18462.0	32260.0	1.717605E7	2444.5920734728234	-0.9810481785711059	-1080.864387869263	-0.011118192152863407	0.013451425984534728	1.5679109704057304	1.324348350852149	-0.6441302478852562	1.183911294484462	6.3882015651092905	9.685743999300076	0.8557019122970184	0.9669064748201437
ID129461	129461	3	1.0	35.868119390364846	27.639534527109344	0.0	136.0	136	1.474494370492599	1		25563.30222841223	25533.0	16832.0	34956.0	1.8354451E7	2972.16440568422	-0.9810799957542623	-891.9845097600132	0.0025982007450304784	0.01479456105712347	1.6131952722574312	1.3760554590900016	1.9228809484429235	1.172333034690515	6.8302422984092654	9.787985406361631	0.8958996109076662	0.9722598105548037
ID130997	130997	3	1.0	35.4631280643696	27.9817824380071	0.0	145.0	145	1.4887903566220475	1		25601.358310626714	25590.0	16780.0	35418.0	1.8791397E7	3038.367489690305	-0.981010363724822	-870.5819370942257	0.0017994663778210782	0.017464852398885188	1.5967682716184124	1.4166515207688006	1.8414138217112337	1.1271425952035574	6.963329831015705	9.880739377807632	0.8962887443193799	0.9708416169648774
ID155060	155060	3	1.0	34.62956183110726	30.620776920957862	0.0	283.0	283	1.500935686541387	1		25290.33109017498	25322.0	17047.0	33797.0	1.8790716E7	3008.2483728875964	-0.981018573226474	-868.9988387480346	-7.722630769656448E-4	0.013371530878140792	1.5138927109157418	1.5079742283322284	1.266707058089826	1.0039247902731463	7.077404858964084	10.004704118111093	0.8885367714504223	0.9719321148825066
ID128950	128950	3	1.0	35.975806983637796	27.692855063683844	0.0	133.0	133	1.4739812351471513	1		25543.464534075098	25467.0	16567.0	35644.0	1.8365751E7	2932.038592919599	-0.9810934021267895	-904.1429133316576	-0.005572841355062472	-0.010682594064237777	1.5992875083282905	1.3809504601943707	-1.1864605788798974	1.1581063582130156	6.825489172244748	10.3091356423062	0.8070475776030456	0.9566955363091268
ID129974	129974	3	1.0	35.48036526784592	27.827313135807856	0.0	139.0	139	1.4887903566220475	1		25549.21934604905	25582.0	16986.0	35263.0	1.8753127E7	3009.3594659337455	-0.9810493398527074	-879.0226587707277	-0.009762490255333147	0.010705873826329216	1.580753665932923	1.4462827230232338	-1.495671879710995	1.0929769406555574	6.963329831015704	9.994494904951868	0.8760020631078058	0.9701986754966887
ID134581	134581	3	1.0	34.930152037095546	28.86073213598299	0.0	165.0	165	1.4923429549905454	1		25644.322888283386	25680.0	17126.0	34763.0	1.8822933E7	3034.3680594862567	-0.9810281824479041	-874.0283469854694	-0.005758655297705403	0.002896039078205014	1.5956737734856374	1.4201347158658004	-1.2942765069841076	1.1236073279941035	6.9966017141673165	10.58034069075236	0.7854123237826498	0.9429852658552215
ID130489	130489	3	1.0	35.567713671099575	27.98983614563412	0.0	142.0	142	1.4999273319186421	1		25565.788203753367	25533.0	16893.0	35331.0	1.9072078E7	2984.9614413068816	-0.9810077964846267	-884.8049843555096	-0.012786723023725185	0.011049810606682607	1.6229898900261224	1.4115018756927153	1.7912972035349166	1.1498319045659193	7.067898606635053	10.618341993425782	0.7877469981260525	0.9575016097875078
ID116155	116155	3	0.9673740267753601	38.53342453166642	28.215404399784248	0.0	54.0	54	1.443907404495231	1		25523.487663280124	25611.0	18909.0	33375.0	1.7585683E7	2429.371004386762	-0.9809927304946936	-1084.4816972016456	0.0035451663473175417	-7.825481975955194E-4	1.618931294103454	1.326707980141242	2.410023851778931	1.2202619704835886	6.549807854702825	10.170809931789359	0.7956596727377128	0.954293628808864
ID125885	125885	3	0.9818066358566284	37.29174450862581	27.896797381589874	0.0	115.0	115	1.4249216746937932	1		25605.40447761191	25788.0	18137.0	32550.0	1.7155621E7	2511.2273696189145	-0.9809449476439804	-1049.8085089568108	-0.013327752879639795	-0.023044089170956416	1.5416003945342958	1.3604823943943396	-0.717948383624329	1.1331277794451624	6.378695312780262	9.518813653598484	0.8846593505952798	0.9682539682539681
ID139198	139198	3	1.0	35.00601691449966	29.02807342125877	0.0	191.0	191	1.4989182989541778	1		25508.475100942134	25464.0	16692.0	35048.0	1.8952797E7	3006.3384561271373	-0.9810038042811741	-876.3562265751717	-0.0022598940222071694	0.00843847175838562	1.5848767850775791	1.4402232780810056	-1.3681330154905886	1.100438250928227	7.058392354306014	10.013263374471197	0.8846355359557024	0.970588235294117
ID150463	150463	3	1.0	34.893956052895874	29.366910232193888	0.0	257.0	257	1.4872652167066476	1		25452.308743169404	25518.0	17007.0	33796.0	1.863109E7	3023.172681902569	-0.9810012123899712	-869.4365235273024	0.0031714636941769397	-0.007941710649106249	1.5687211392817793	1.4261746222407579	1.5325657671360795	1.0999502549113216	6.94907045252216	10.103208486040037	0.8554959319716868	0.9720744680851067
ID140220	140220	3	1.0	35.13228705771634	29.00432006372475	0.0	197.0	197	1.5044596054638923	1		25501.51066666668	25490.0	16709.0	34906.0	1.9126133E7	3000.7724389218765	-0.9809738045741199	-876.3312491987901	-0.00567342916026638	-0.011198549627490395	1.5693698959538704	1.4633463208488742	-1.3977092780232	1.0724528251408683	7.110676742115683	10.544896890582754	0.803592962375114	0.9577464788732392
ID114112	114112	3	0.9739375114440918	38.56934987536955	28.244234723695065	0.0	41.0	41	1.4349732237685144	1		25437.558173784983	25514.0	18730.0	33353.0	1.7272102E7	2415.727805662374	-0.9810029535925224	-1087.5310080414745	0.013886750084497556	0.0033553903871274024	1.5853506875976844	1.3152559973089195	-0.7776670587674568	1.2053552242615828	6.4690047099060575	9.926677739820864	0.8249725251408784	0.9659332860184524
ID117698	117698	3	0.9667035341262817	38.483855594683675	28.2281133258826	0.0	64.0	64	1.4360271888197278	1		25592.851688693092	25696.0	18786.0	33505.0	1.7428732E7	2439.772673240082	-0.981033648347429	-1085.1740950929254	-0.008216952160341327	-0.005473811020255162	1.6290429476906172	1.3115134948165004	-0.9122704772871935	1.242109177015021	6.478510962235086	10.051295198060393	0.8058254992301885	0.9598591549295773
ID109511	109511	3	0.9663593769073486	39.50770389629671	28.10581948069824	0.0	12.0	12	1.4158676983350567	1		25463.993966817507	25583.0	18035.0	32685.0	1.6882628E7	2433.493242748233	-0.9810066406069022	-1080.92742275776	0.012773311729535499	0.002754799375148113	1.5793214430513296	1.2979654461510612	-0.7353687642015904	1.2167669391620486	6.2978921679834885	9.721905684205765	0.8373408470374472	0.9552992069214135
ID155589	155589	3	1.0	34.448684869490215	30.77380958846552	0.0	286.0	286	1.4953813218041	1		25275.472259810536	25311.0	16966.0	34084.0	1.8678574E7	3021.6784304143066	-0.9810226814864245	-864.8190185628683	0.02638798584667987	0.00854761874280118	1.5773467208154124	1.4980693348478684	-1.1336910685138328	1.0529197041307803	7.025120471154408	10.305574284445692	0.8312262390220623	0.9578742709008428
ID125385	125385	3	0.9858831763267517	37.303242744074744	27.913359849542083	0.0	112.0	112	1.4307495995264337	1		25628.926253687347	25807.0	18211.0	32484.0	1.7376412E7	2495.373308793757	-0.9810148461753725	-1061.417738112106	0.01879319125785917	0.0016691462452181087	1.5633309339782946	1.3392379793241966	-0.75794833734539	1.1673287034222097	6.430979700589933	10.204511387640066	0.7760729983353855	0.943514644351464
ID139721	139721	3	1.0	35.074207145979905	28.993884148765744	0.0	194.0	194	1.493356430798354	1		25476.906377204894	25450.0	16469.0	34886.0	1.877648E7	3019.146278909175	-0.9811097416032397	-876.5409715361477	0.0016755209449627539	0.007211325561305874	1.5757018911066847	1.4533588254775007	-1.3377847647361205	1.084179531912216	7.006107966496338	10.221266145969022	0.842708347933542	0.9690992767915845
ID112079	112079	3	0.9609151482582092	39.13610600651802	28.295838330311465	0.0	28.0	28	1.4349732237685147	1		25488.440353461	25551.0	18687.0	32798.0	1.7306651E7	2408.0348648893323	-0.9809997775757731	-1093.0013808707988	-0.004210330445777667	-0.0076544261282261135	1.5739768627386879	1.3258813801157383	-0.9266720408167152	1.187117404576036	6.46900470990606	9.916395635009222	0.8266842058609364	0.9557584269662924
ID135120	135120	3	1.0	34.92652753036676	28.936200930971218	0.0	168.0	168	1.4928497788988535	1		25566.77853260869	25597.0	17042.0	35092.0	1.8817149E7	3037.7794201204324	-0.9809546035977185	-866.9791692713633	-0.006466980120697333	-0.020953285505927552	1.588616812896372	1.4355891066412403	-1.4722649057147799	1.1065957560887052	7.001354840331827	10.22759063562205	0.8410954416365907	0.9754966887417225
ID150992	150992	3	1.0	34.79019570324027	29.55573560255948	0.0	260.0	260	1.4775694402988415	1		25436.976421636613	25461.0	17094.0	33684.0	1.834006E7	3023.1995492724386	-0.9809828959943848	-868.051960981128	-0.0028236417170714964	0.0015039692439334775	1.5679988402565563	1.4255028279216955	1.49609432494385	1.0999619289023874	6.85876105539636	9.98338673420136	0.8647682720403428	0.9678068410462776
ID122325	122325	3	0.9834141135215759	37.35017515705256	28.00200100668112	0.0	93.0	93	1.4243906809452664	1		25572.21641791044	25801.0	18391.0	32442.0	1.7133385E7	2462.549361874855	-0.9809339394994364	-1068.5435235736254	-7.192281830955968E-4	0.010264224767770964	1.557499207988194	1.3106315013448966	-0.7087151574238522	1.1883578308548022	6.3739421866157455	9.819229817999082	0.8307361978502428	0.9668348954578223
ID120280	120280	3	0.9638744592666626	37.26916844817458	28.053861083219505	0.0	80.0	80	1.4275736808495685	1		25474.69732937686	25657.0	18518.0	31983.0	1.7169946E7	2415.3191527397917	-0.9810607267165163	-1092.6902882605827	0.031112494039875177	0.007938657413745593	1.5718509037863897	1.3371187691899205	-0.5832686258776949	1.1755506990143285	6.402460943602841	9.659068679802337	0.8623554128767866	0.9628305932809151
ID131545	131545	3	1.0	35.30801727343889	28.16226772610595	0.0	148.0	148	1.5094795046495377	1		25610.89787798407	25620.0	16701.0	35408.0	1.9310617E7	3025.6923291317203	-0.9810262797377549	-875.3025304381738	7.002227369081151E-4	0.012480221479063639	1.6270096439350303	1.4352048950723018	1.8943151994389846	1.1336427638459705	7.158208003760845	10.567248335179666	0.8055460096944728	0.945386064030131
ID124892	124892	3	0.9641194939613342	37.16572134246878	27.926557849047622	0.0	109.0	109	1.4318066736266937	1		25579.80735294116	25792.0	18675.0	32185.0	1.7394269E7	2429.614133791848	-0.980968030936509	-1085.3282087246312	0.01754389215360504	0.01128044922570696	1.549082196268433	1.359452180828004	-0.6880023967169261	1.1394900226096445	6.440485952918962	9.833135752788621	0.8370365678063283	0.9630419331911868
ID117215	117215	3	0.9588589668273926	38.61878458154746	28.182693750887534	0.0	61.0	61	1.4238594891755556	1		25578.93759286777	25671.0	18879.0	33429.0	1.7214625E7	2435.827967849268	-0.9809632194215773	-1082.2437969039813	0.0015961902802475404	0.007359032903134061	1.5686008021732243	1.30239748115162	-0.8496294715523125	1.2043948371170214	6.369189060451225	9.689000474218794	0.8525817855507212	0.9675090252707582
ID135649	135649	3	1.0	34.89994722130166	28.943006657551482	0.0	171.0	171	1.4791045777937275	1		25549.77423822715	25577.0	16697.0	34816.0	1.8446937E7	3041.5166909189334	-0.9810107652582373	-867.9469244251175	0.0011205276026243986	-0.0024159334815385567	1.5895995702411128	1.4137242204258356	-1.4139575861100078	1.1244056989858324	6.873020433889899	9.749824502531022	0.908581526181464	0.9737373737373735
ID109029	109029	3	0.9763996005058289	39.53975446711448	28.11086375984624	0.0	9.0	9	1.4174696611687825	1		25437.65256797583	25581.0	18200.0	32974.0	1.6839726E7	2456.0249029456136	-0.9810754155394211	-1073.8665180956284	-7.14269268449586E-4	0.005420627936710492	1.5753821057513921	1.2841766791302343	-0.7802448031912389	1.226764300702291	6.312151546477034	9.7164278564854	0.8401832523237763	0.9574621485219899
ID156134	156134	3	1.0	34.3611487670632	30.843299696671057	0.0	289.0	289	1.491328790445965	1		25295.581173260583	25321.0	16971.0	33777.0	1.8541661E7	3024.6783197114537	-0.9810789655904327	-867.2704579322173	0.0035784943509795963	-0.0023356583594621788	1.5221076349239455	1.489981657650999	1.3890879018869735	1.021561323998843	6.987095461838285	10.066761388719268	0.8664170528545669	0.9645669291338589
ID124391	124391	3	0.9814354777336121	37.14679906851016	28.023624661738264	0.0	106.0	106	1.433918484027497	1		25584.843888070693	25747.0	18126.0	32572.0	1.7372109E7	2495.465081431369	-0.9810030133739014	-1058.8803626535569	0.004022544179451128	0.01646564458879715	1.5485211479332832	1.3521357392478017	-0.6787144395080149	1.1452408977775643	6.459498457577027	10.058509384675308	0.802308534459814	0.9490223463687145
ID111594	111594	3	0.9665363430976868	39.342466601704885	28.251240410814724	0.0	25.0	25	1.4243906809452662	1		25531.451420029924	25645.0	18394.0	32666.0	1.7080541E7	2424.414440591219	-0.9811089870179848	-1093.8572392754354	0.015555868183074646	-0.009592648789021564	1.57710239951221	1.3219813866713284	-0.8486480582065613	1.1929838161210888	6.373942186615744	9.78721538133841	0.8361798399879844	0.9578571428571426
ID119786	119786	3	0.9616245627403259	37.25170694428664	28.06394391402375	0.0	77.0	77	1.437080380885628	1		25518.941348973618	25656.0	18518.0	32242.0	1.7403918E7	2407.02759271492	-0.9809392670042794	-1091.2244859778123	0.007737358768197115	0.0103410179070885	1.5775522010355514	1.3344940758040156	-0.5576182979776906	1.1821350350207411	6.488017214564127	9.981083103210146	0.8184016841015966	0.9558823529411761
ID115693	115693	3	0.9641930460929871	38.434939301302585	28.32207650724457	0.0	51.0	51	1.4428591957149752	1		25499.171511627912	25603.0	18894.0	33023.0	1.754343E7	2405.9651365662166	-0.9810406039872496	-1096.8044920939128	-0.001266840039423804	0.021042597128842364	1.5988744616494233	1.321960853122326	-0.8370103646514117	1.2094718673953604	6.54030160237379	9.855683775397612	0.8461242050658153	0.960893854748603
ID123887	123887	3	0.9781277179718018	37.16899808440446	28.009215759895856	0.0	103.0	103	1.4099782628309292	1		25526.09436834096	25734.0	18438.0	32621.0	1.6770644E7	2535.2899958451026	-0.9809699812560934	-1038.0140335755284	-0.012867831765866512	0.023447750050271818	1.5571737500540348	1.3068383206409206	2.3873695063893567	1.1915580722260584	6.245607780173815	9.70781103777804	0.832802351834793	0.9584245076586435
ID136172	136172	3	1.0	34.90962664574382	28.96362625680201	0.0	174.0	174	1.4928497788988537	1		25485.74320652174	25472.0	16778.0	34809.0	1.8757507E7	3016.572742056298	-0.9809757500526856	-871.2929992376078	0.007905743988255652	-0.010130999718260147	1.5761312107845733	1.4460764159822133	-1.5704202656267217	1.089936322427348	7.001354840331828	10.009601078308261	0.8781291903724894	0.9646365422396859
ID157165	157165	3	1.0	34.302893128734965	30.913200118388875	0.0	295.0	295	1.4923429549905451	1		25323.24048913043	25332.0	16797.0	34186.0	1.8637905E7	3006.828175466662	-0.9810603733007066	-872.499091273459	-2.4531994185916436E-4	0.014954973869501237	1.5123738787226102	1.4845399323460984	1.759247794295331	1.018749206922662	6.996601714167313	10.248984685172111	0.8370190219519862	0.9620915032679741
ID119283	119283	3	0.9665781855583191	37.266332690125274	28.06838567923056	0.0	74.0	74	1.4089048113903357	1		25538.468797564707	25727.0	18510.0	32131.0	1.6778774E7	2432.244497401058	-0.9809582087973113	-1081.833256808302	-0.00316399649340317	-0.0012443122404370616	1.561574115633602	1.2939549899136558	-0.7520072195485838	1.206822592598684	6.236101527844787	9.548809114979967	0.8594579196404817	0.9654157468727008
ID156656	156656	3	1.0	34.340855779942956	30.83236697805996	0.0	292.0	292	1.4872652167066474	1		25317.949659863956	25335.0	16802.0	34271.0	1.8608693E7	3003.1349263304514	-0.9810823743527882	-874.4249264343392	0.019911105971688922	0.0017773826132675128	1.510300395664185	1.491779298105667	0.0695148361266745	1.012415440797467	6.949070452522158	9.80983872258341	0.9074293955518399	0.9759679572763688
ID111095	111095	3	0.9744219183921814	39.518305342424156	28.0560940529168	0.0	22.0	22	1.4533072626351768	1		25514.20743919888	25603.0	18334.0	32995.0	1.7834431E7	2381.381320912145	-0.9809737027673547	-1104.806506444938	0.026428589101552154	-0.02534412429996134	1.6628581302638648	1.3308308378973246	-0.8704830506306861	1.249488727576477	6.63536412566411	10.151806485497817	0.8090734748250903	0.9516019086571237
ID113655	113655	3	0.9643638730049133	38.667988787274226	28.20744781743065	0.0	38.0	38	1.4281034911037884	1		25423.976296296307	25488.0	18816.0	33072.0	1.7161184E7	2405.7819816137703	-0.9810054594543989	-1091.5907179103153	-0.010434006842165793	-0.009001456270985248	1.5600213200574318	1.3246596765275125	-0.879485814177098	1.1776770650608923	6.4072140697673525	10.016322348604245	0.8025322856169275	0.9573863636363636
ID151540	151540	3	1.0	34.732173654551296	29.577759205968835	0.0	263.0	263	1.4724407561666406	1		25431.393006993025	25438.0	17541.0	33562.0	1.8183446E7	3016.6229013721095	-0.9810814678297103	-874.3730345094539	-0.00974052167956212	-0.011060459806743281	1.5242593076520916	1.4498425088369664	1.261662450888835	1.0513275051335202	6.8112297937512	10.023412759501674	0.8519305005747146	0.9656334231805929
ID157685	157685	3	1.0	34.32166326457941	30.880991781569154	0.0	298.0	298	1.4958871162788394	1		25294.506040268432	25245.0	16802.0	33898.0	1.8844407E7	2993.074506755164	-0.9809919915789858	-872.3033027807166	-0.0035332490771355996	-0.0015339729963767454	1.5189334725050316	1.5024824136635597	1.4106959573471427	1.0109492521788384	7.029873597318925	10.262681335491976	0.8387561012379084	0.9597663854639846
ID132092	132092	3	1.0	35.268799170926606	28.282248481186972	0.0	151.0	151	1.5089782662147826	1		25621.818061088987	25570.0	16745.0	35168.0	1.9293229E7	2995.2012320229273	-0.9810025121249032	-883.462004756567	-2.595294302819652E-4	9.433809158879851E-4	1.6036400642730304	1.4540391049587835	-1.463598281354454	1.1028864758891663	7.153454877596334	10.314172714436584	0.8450003853385152	0.959821428571428
ID144906	144906	6	0.9936832785606384	81.0602536842184	16.253689534449773	0.0	225.0	225	1.4765451286053348	1		25907.184466019407	26083.0	17431.0	31366.0	1.867908E7	2724.421072159188	-0.9811043589846953	-987.4828416800981	-0.007433611627686476	0.006192914727306333	1.6186518188755634	1.347944988565949	2.2253017762368765	1.200829286510879	6.849254803067334	9.915298458740866	0.875470676663301	0.9736486486486482
ID108040	108040	6	0.9771872162818909	80.77862080836431	16.268546928703355	0.0	3.0	3	1.4564270671471404	1		25508.49287749291	25700.0	17599.0	31190.0	1.7906962E7	2647.237311958737	-0.9810265293791771	-996.4508750533697	0.007126082096035704	0.002316829537728476	1.6134022087158628	1.3379876740391152	-0.9198056190412561	1.2058423556663467	6.66388288265122	9.631517180901255	0.9027090832299294	0.9790502793296094
ID113163	113163	6	0.9772697687149048	80.94002573793897	16.216702056869714	0.0	35.0	35	1.466778491418423	1		25601.806223479492	25782.0	17516.0	31113.0	1.8100477E7	2696.002825097875	-0.9811317249258387	-987.5870321978902	-0.010727167901638296	2.615236828614527E-4	1.6121720273281506	1.3508066041915034	-0.8667156264135908	1.1934884107951795	6.758945405941534	9.853794302621228	0.8747457038978879	0.9753086419753088
ID133128	133128	6	0.9822556376457214	80.91317542910394	16.402550285174094	0.0	157.0	157	1.481148952753957	1		25891.039944903554	26038.0	17714.0	32026.0	1.8796895E7	2736.012587650412	-0.981071739183684	-980.9603490372014	-0.0072648597797203805	-0.015696002874773934	1.6382897678876198	1.3694616663012804	-0.9544657551951983	1.1963020274327252	6.892032938547978	10.24560736667192	0.8250528918176999	0.9634551495016611
ID138249	138249	6	0.9836954474449158	80.87099148564411	16.253206376982742	0.0	186.0	186	1.4683249109216385	1		25782.66339410939	25973.0	17800.0	31274.0	1.8383039E7	2716.146156878548	-0.9811165111839758	-986.3771152168518	-0.005104264104285938	0.01154039348956753	1.6104983663834624	1.3557737306544637	-0.9259480526391338	1.1878813772310202	6.773204784435084	10.035223705802695	0.8451814449223906	0.9687287559483349
ID128013	128013	6	0.9760683178901672	80.99474435092391	16.149724296680695	0.0	128.0	128	1.478593042389258	1		25749.510373443973	25922.0	17566.0	31434.0	1.8616896E7	2716.572472466167	-0.9810218206807115	-979.9452158519974	-0.005393180278520205	0.008457209116684983	1.6262494317898142	1.3642286495448497	-0.8906876579910835	1.192065151492298	6.8682673077253975	9.918267721572034	0.877375290865351	0.9750337381916332
ID133651	133651	6	0.9731314778327942	80.99920355497223	16.349435718881306	0.0	160.0	160	1.4744943704926001	1		25894.762829403648	26059.0	17626.0	31652.0	1.8670124E7	2704.3820192739026	-0.981021591582948	-989.9030699162248	0.009991518689186425	0.005151642166248451	1.6022097821148018	1.373469192477156	-0.8319550469478556	1.1665422063272455	6.830242298409275	10.072640588279112	0.84597844729564	0.9709459459459461
ID118291	118291	6	0.9824343919754028	80.92694362962587	16.262972590683194	0.0	68.0	68	1.4744943704926	1		25737.578581362966	25963.0	17664.0	31466.0	1.8505319E7	2700.9556792387243	-0.9810675233644578	-987.578651684243	-0.004083615878062567	0.003255920250476669	1.5974552566482259	1.370711271755396	-0.9181434490898379	1.165420675794437	6.830242298409272	9.92682805419071	0.8710136789838718	0.9722598105548036
ID107543	107543	6	0.9756724834442139	80.78653468083502	16.270571317857954	0.0	0.0	0	1.4512236669219456	1		25534.634670487103	25695.0	17405.0	31431.0	1.7823175E7	2682.916097992626	-0.9810898005482978	-987.563895960301	0.002521006978208202	0.0019555041089477673	1.5915227182152463	1.3602204823039021	-0.8259080791840727	1.1700476054584703	6.616351621006059	9.685613624752607	0.8862865543638385	0.9686847599164928
ID121367	121367	6	0.9818169474601746	81.10118498842873	16.18684620130409	0.0	87.0	87	1.4559075639855628	1		25651.726105563484	25818.0	17275.0	31606.0	1.798186E7	2727.6069620017433	-0.9810672843303533	-974.6544731242691	-0.004710273156181266	-0.004155517256633563	1.5716215605972903	1.3748371308971064	-0.903820359815726	1.1431329030019566	6.659129756486701	9.795208147963107	0.8721677084058245	0.9675414364640885
ID128534	128534	6	0.9680067896842957	80.97101758979885	16.170882385395785	0.0	131.0	131	1.4729544281711617	1		25728.60778859525	25912.0	17583.0	31424.0	1.8498869E7	2717.9622690713054	-0.9810899216727635	-982.2416495093306	0.0021196731562072376	-0.0122539389597917	1.622397217016259	1.3744924708073223	-0.9921220277414717	1.1803609342896781	6.8159829199157205	9.966074613542151	0.862362948779073	0.9715447154471544
ID140827	140827	6	0.9860694408416748	80.94825158861146	16.239390434849508	0.0	201.0	201	1.476545128605335	1		25801.124826629686	25964.0	17665.0	31491.0	1.8602611E7	2730.982507563697	-0.9810450724249332	-977.9497691821546	0.008276746760311383	-0.004492878922829225	1.612813490565003	1.3753015295131246	-0.8791800839015761	1.1726980999839074	6.8492548030673355	9.944177422163945	0.8703931377669203	0.966465459423206
ID145432	145432	6	0.9902099370956421	80.92372345482224	16.374607908667183	0.0	228.0	228	1.4760327061958016	1		25889.1569444444	26041.0	17513.0	31617.0	1.8640193E7	2769.1416994101382	-0.9810815541386263	-969.6664696136756	0.003036800576464794	-0.0013186654018714685	1.6352014969415356	1.3651051404808996	-0.9533724344539264	1.1978575484416434	6.844501676902821	9.607568571897076	0.931804305018736	0.9876543209876547
ID145944	145944	6	0.9840437173843384	80.50591621936488	16.30313000400665	0.0	231.0	231	1.4837004601624832	1		25871.77134986226	26030.0	17372.0	32582.0	1.8782906E7	2739.892896986549	-0.9811184217501842	-981.3088396991006	-0.005482355493850182	-0.006908638389814977	1.6200796561389388	1.3683433715184712	-0.796580033771943	1.183971574577156	6.915798569370556	10.326754632916078	0.8149378386644158	0.9610303830911496
ID149016	149016	6	1.0	77.15900106271569	18.6823546375816	0.0	249.0	249	1.5014396099017469	1		25876.9475100942	26098.0	17043.0	33962.0	1.9226572E7	2911.541652413213	-0.9811341464472731	-924.425602307699	0.006865518484317176	0.004298229337306267	1.617473858865679	1.4377134443079682	2.9268976935687707	1.125032158021056	7.082157985128603	10.239220998042684	0.8488708908819976	0.9687906371911574
ID112668	112668	6	0.9736336469650269	80.94213024663124	16.256014147810163	0.0	32.0	32	1.4652304398088283	1		25636.76090014066	25813.0	17656.0	31591.0	1.8227737E7	2703.690042175543	-0.9811300708182475	-986.0355284190646	-0.015436412879741254	0.004600169677913736	1.605061347494163	1.3741599513414287	-0.8989127944816849	1.1680309456896432	6.7446860274479885	9.56208885134709	0.9269707957398957	0.9895397489539751
ID146461	146461	6	0.9888676404953003	79.13107529914701	18.57085048921486	0.0	234.0	234	1.3959590102851056	1		25866.23291925467	26239.0	18401.0	30935.0	1.6657854E7	2531.3245959477294	-0.9811127403888906	-1061.6107463010087	0.019466609333995754	-2.671202665759654E-4	1.5119372712018215	1.3321291063921064	-0.6001078391089083	1.1349780317440112	6.1220264998963945	9.6978934197647	0.8179942585509581	0.960477255779269
ID110116	110116	6	0.9791340231895447	80.75792421374652	16.362265375243034	0.0	16.0	16	1.466262655815547	1		25694.171830985917	25858.0	17508.0	31898.0	1.8242862E7	2705.4035770770397	-0.9810838655725328	-985.158937826512	-0.014318688949589164	-0.010054357418751153	1.6072475303266913	1.370882277876869	2.2416115441467275	1.1724183442037701	6.754192279777021	9.647768441255302	0.9118628897050979	0.9820317899101592
ID114724	114724	6	0.9854233264923096	80.8986959896367	16.282871312833894	0.0	45.0	45	1.459540203012403	1		25617.9164305949	25829.0	17302.0	31414.0	1.8086249E7	2684.082122405117	-0.9810408740314145	-987.7494371692742	-0.005519520926487745	-0.0021347059175155603	1.603940479532906	1.3491365542764902	-1.0174826622113484	1.1888644440392182	6.692401639638316	9.666326557985268	0.9000547646349147	0.9777777777777779
ID127526	127526	6	0.9711366295814514	80.95587802176198	16.162408274095732	0.0	125.0	125	1.4626467128121372	1		25778.598581560265	25954.0	17583.0	31911.0	1.8173912E7	2760.3929509154846	-0.9810409891105674	-966.4733139874027	0.00258345497772156	-9.645518967262E-4	1.6048441850158688	1.353267377984076	-0.8953288039512293	1.18590325247222	6.720920396625407	9.777002190858186	0.883541983078765	0.9751724137931035
ID134187	134187	6	0.9887899160385132	81.02805404358466	16.280578983990537	0.0	163.0	163	1.478593042389258	1		25890.418282548464	26054.0	17472.0	31658.0	1.8692882E7	2738.256194058135	-0.9811827233933664	-986.0254113052752	0.014249506089014704	-0.0034848955992074445	1.6178767591329841	1.3833276114104012	-0.864877964610168	1.1695543020958306	6.868267307725399	10.067821911680925	0.8515026496549094	0.967849966510382
ID140335	140335	6	0.9868168234825134	80.97447567986947	16.1768042872333	0.0	198.0	198	1.4826803840981626	1		25762.465564738322	25949.0	17676.0	31294.0	1.870355E7	2720.5741758678046	-0.9811413648166206	-985.3219899196209	0.007087240338307942	-0.010000418941178034	1.635127789901339	1.3973740772356176	-0.9335893280352142	1.170143211140758	6.9062923170415225	9.720457430926434	0.918504767973506	0.9784511784511788
ID127023	127023	6	0.9812360405921936	80.99513134049192	16.202160440390106	0.0	122.0	122	1.4714128741871542	1		25727.330532212884	25914.0	17533.0	31303.0	1.8369314E7	2733.389710075207	-0.9811281598904171	-978.6663569770502	0.0029479595184823066	0.008055344249865457	1.6012613622263283	1.3612277257122931	-0.8595193396569347	1.1763361353725235	6.801723541422175	9.932170068069905	0.8664440929247151	0.965587044534413
ID122928	122928	6	0.9840841889381409	81.10428084119856	16.185941878248453	0.0	97.0	97	1.4734679211022814	1		25746.92767732958	25959.0	17414.0	31455.0	1.8512041E7	2715.3442386914808	-0.9810071184283914	-979.5166260745481	0.0065690592281931574	-0.0044557259326855935	1.6288452876320623	1.369315749535916	-0.8705426489174145	1.1895322814946845	6.8207360460802375	9.625349947456133	0.9251412617409308	0.9842249657064472
ID138804	138804	6	0.9841744303703308	80.84292075462018	16.204449821751606	0.0	189.0	189	1.4724407561666413	1		25744.17941585535	25901.0	17588.0	31360.0	1.8510065E7	2712.427062253227	-0.9811854662188068	-989.9394368806333	-0.032590765376929696	0.015448921156922354	1.6379707951450866	1.3665596608714619	2.2568215150276267	1.1986090633617448	6.811229793751206	9.909365187280477	0.8716532007724214	0.9741672331747107
ID120886	120886	6	0.97572261095047	81.01304614568842	16.26941427993485	0.0	84.0	84	1.4595402030124025	1		25686.035460992895	25857.0	17809.0	31248.0	1.8108655E7	2706.558892226994	-0.9809880602458465	-979.3701975493193	0.006888474357331661	-0.0038889684542158663	1.5996070952839776	1.3662896691265192	-0.9062318007409658	1.170767174362535	6.6924016396383115	10.13312901120246	0.819039254754478	0.9730476848652385
ID130105	130105	6	0.9852864146232605	81.08363326138665	16.1593747803679	0.0	140.0	140	1.4662626558155463	1		25772.32348804499	25947.0	17774.0	31696.0	1.8324122E7	2743.6385827351382	-0.9810943257281849	-974.9340998935999	6.524200258341167E-4	0.015005286864974753	1.5883398415819485	1.3626548444580642	-0.9325586624534292	1.1656215424190126	6.7541922797770155	10.040987124859694	0.8418417567703591	0.9679836512261583
ID116283	116283	6	0.9867653250694275	80.9779879398195	16.22167192997141	0.0	55.0	55	1.454868001151131	1		25710.112696148386	25871.0	17717.0	31247.0	1.8022789E7	2690.858162131554	-0.9810848069009629	-991.1489854504937	0.0030950854026501966	-0.010498712403985897	1.5924092283842362	1.3610204969817632	2.210063552347303	1.1700112025613185	6.6496235041576695	9.762954127975465	0.8766867103433739	0.9715277777777778
ID109628	109628	6	0.9806452989578247	80.77086376767211	16.362950948123817	0.0	13.0	13	1.4657466386762812	1		25629.897327707444	25813.0	17534.0	31811.0	1.8222857E7	2701.646982679457	-0.981057630951727	-982.671789346224	-0.00365150166995657	-0.013383571172737392	1.642831426003198	1.3530923421661503	-0.9922923376489707	1.2141310498980489	6.749439153612505	9.733977303570668	0.8951522177782467	0.9813407049067038
ID134722	134722	6	0.9951292872428894	81.01560737017813	16.265046604084745	0.0	166.0	166	1.4703842736600572	1		25881.865921787743	26048.0	17631.0	31911.0	1.8531416E7	2736.9858427979157	-0.9810235490208854	-977.7266824317277	-0.009888293252078762	0.005589479599033423	1.6205522839698956	1.3520608901843065	-0.9002537874739751	1.198579365570577	6.792217289093145	9.897354658279495	0.8713310072669971	0.9727705922396188
ID126531	126531	6	0.9753637313842773	81.03887340491586	16.167412944195355	0.0	119.0	119	1.471926904901241	1		25773.938547486054	25932.0	17669.0	31565.0	1.845414E7	2715.793013858089	-0.9810235952543952	-981.2499232306111	0.0031093381398366714	-0.01569133633046505	1.6169910094456559	1.3624163429412075	-0.9466492689029549	1.1868552647826203	6.806476667586691	10.083717160384117	0.8411838246980545	0.9754768392370575
ID112194	112194	6	0.9872316718101501	80.94437478531215	16.26453423342012	0.0	29.0	29	1.4652304398088283	1		25705.693820224722	25817.0	17467.0	31990.0	1.8302454E7	2734.5095532543646	-0.9810894933677249	-975.4058179602839	6.460512478423289E-4	-0.014970140079305047	1.6194714712957352	1.34047650405692	2.174538484400042	1.2081311879726677	6.7446860274479885	9.93352418235107	0.8589440880636169	0.9719178082191783
ID129090	129090	6	0.9829443693161011	80.98774755350863	16.176239614098286	0.0	134.0	134	1.4631638232093476	1		25732.18079096046	25893.0	17445.0	31638.0	1.8218384E7	2733.5359635489003	-0.9810274531063035	-973.5030659099384	-0.00853930211802461	-0.006127700633651135	1.5935070171350856	1.3648560666058287	-0.8995791237197017	1.1675275189257677	6.725673522789923	9.994711033106448	0.8460677894192082	0.9619306594153642
ID130628	130628	6	0.981484591960907	81.09729137878443	16.160037397710756	0.0	143.0	143	1.479615936349298	1		25805.932226832625	25955.0	17418.0	31746.0	1.8657689E7	2725.4908596706687	-0.9810638205591544	-981.0919628822375	9.334506711670299E-4	0.00890268739502272	1.6058639710409215	1.3808389837287716	-0.8844677898933925	1.1629625104474528	6.877773560054427	10.314604003920145	0.8123676463379862	0.955115511551155
ID139335	139335	6	0.9872087836265564	80.82996315651931	16.22333128098711	0.0	192.0	192	1.4780813299522724	1		25747.697642163657	25910.0	17285.0	31250.0	1.856409E7	2727.909471271502	-0.9811351649484836	-981.7802059567234	-0.02738951571885245	0.010346983760201706	1.6504278652093367	1.3474076899445628	-0.8195126713053722	1.2248912319011933	6.863514181560883	10.037685738876297	0.8560304437969858	0.9671801741460149
ID114249	114249	6	0.987204909324646	80.9368581603793	16.249785323932052	0.0	42.0	42	1.4683249109216385	1		25653.862359550563	25871.0	17241.0	31555.0	1.826555E7	2718.829152139749	-0.9810988979326827	-979.549751027891	-0.013194436773017699	4.086781974873523E-4	1.6363625959129846	1.3313017442674813	-0.8842174952912044	1.2291447847635444	6.773204784435081	10.03520506537974	0.8451845847793511	0.9576612903225808
ID117832	117832	6	0.9899858236312866	80.96446772846777	16.257775701479783	0.0	65.0	65	1.4729544281711626	1		25778.4512534819	25951.0	17691.0	31407.0	1.8508928E7	2694.3202696030176	-0.9810698268137356	-991.705977382044	-0.01396859302091892	0.007527023435798536	1.6291591456145087	1.34250317704237	-0.8894290645160049	1.2135234936305046	6.815982919915727	10.044302394372805	0.8489826191659455	0.9768392370572205
ID126029	126029	6	0.9951651692390442	81.13625993919159	16.09836980644519	0.0	116.0	116	1.4621294195288275	1		25708.650280898884	25910.0	17332.0	31589.0	1.8304559E7	2710.5513392067123	-0.9810845066420313	-983.876027511543	-0.012117314468432118	-0.006447105706530801	1.6011679052758863	1.380460693944428	2.2172155938699314	1.1598793883082796	6.71616727046089	9.773296481794855	0.8835868027633427	0.9671457905544151
ID129612	129612	6	0.9855414032936096	81.06003182894368	16.136980778462142	0.0	137.0	137	1.4693549530763235	1		25736.582047685835	25919.0	17529.0	31472.0	1.8350183E7	2723.0658828971823	-0.9811283944831689	-982.7424398273334	0.001541936143281871	7.465562363007795E-4	1.5975016451745196	1.3661249571444025	-0.8599605421889749	1.169367148166125	6.782711036764111	9.930178195329308	0.8643688261393833	0.9681139755766622
ID139855	139855	6	0.9899905323982239	80.95872123952489	16.1363205421	0.0	195.0	195	1.4667784914184228	1		25739.61016949151	25910.0	17418.0	31396.0	1.8223644E7	2713.83160196064	-0.9812143487145052	-990.8016006164943	0.0023493141897814106	-4.966710665865731E-4	1.582065479262177	1.362542993322361	-0.9276809869084122	1.1611123370166418	6.758945405941533	10.111957827252724	0.8306504471412824	0.9614604462474644
ID125519	125519	6	0.9819951057434082	81.15336398958269	16.126188055003485	0.0	113.0	113	1.4595402030124025	1		25771.58831908833	26012.0	17537.0	31528.0	1.8091655E7	2753.6912008622985	-0.9811143086658413	-972.3948862443542	-0.006413486916289477	0.0014396510762949251	1.5990479396302268	1.3482108848124168	-0.9321858270708299	1.1860517947477558	6.692401639638312	9.988612381142685	0.8429106490102217	0.9703652653342526
ID120405	120405	6	0.9825236797332764	80.99945759685264	16.245478558076794	0.0	81.0	81	1.4652304398088283	1		25658.176056338052	25828.0	17509.0	31080.0	1.8217305E7	2677.1591876330413	-0.981074075160671	-993.6336010492003	-0.011344205979484162	-0.003288547601105381	1.5957205579940434	1.3610709429140344	-0.9824468119654323	1.1724007233433604	6.744686027447988	10.304497691569004	0.7982114422508487	0.9639945652173914
ID131160	131160	6	0.9809287190437317	81.0251447550876	16.231852197170394	0.0	146.0	146	1.4744943704926001	1		25802.181311018117	25982.0	17719.0	31654.0	1.8500164E7	2727.1026617958937	-0.9810905579735293	-981.7825598688701	-0.0045351852592728685	-0.0026295831894310763	1.6169456752674554	1.3652050615421747	-0.9198193035166601	1.1843976563058647	6.830242298409275	9.857132366674126	0.8833743753842894	0.9702903443619182
ID135262	135262	6	0.9790743589401245	81.0376728191004	16.25997847268341	0.0	169.0	169	1.4734679211022816	1		25801.30125523014	25972.0	17489.0	31527.0	1.8499533E7	2743.1815559279576	-0.9810948560587444	-976.2208150615088	-4.473502477414967E-4	-0.01978516439132255	1.607761547472286	1.3844354314175198	2.166182027777741	1.1613120489310962	6.82073604608024	10.153480861989141	0.8314022549934886	0.9573048699132758
ID122460	122460	6	0.9864180088043213	81.05122094932841	16.208484444788166	0.0	94.0	94	1.461094283526843	1		25764.951773049626	25921.0	17403.0	31449.0	1.8164291E7	2712.8389540945263	-0.9810708199307431	-984.473142652781	-0.005652082249650479	0.008576925076335439	1.635309978166086	1.3346774758817475	-0.9200251582584412	1.2252473033499927	6.706661018131862	9.989906491940541	0.8444877878909317	0.9704264099037139
ID109150	109150	6	0.9658819437026978	80.86796391175709	16.288735023204456	0.0	10.0	10	1.492849778898855	1		25535.036684782608	25776.0	17541.0	31625.0	1.8793787E7	2555.401560363229	-0.9812910108749824	-1048.2257500421956	0.02230594850936117	-0.03064232542460585	1.7711635471224967	1.3349847459368578	2.4622935648068767	1.3267294270688763	7.0013548403318415	10.983472864312297	0.7293107082025926	0.9394132653061231
ID117344	117344	6	0.9786497950553894	81.02559302121325	16.207812256498404	0.0	62.0	62	1.4564270671471402	1		25774.3081312411	25928.0	17567.0	31498.0	1.806779E7	2754.594810608957	-0.9810700123533532	-969.8597977077048	0.005726687010570093	-0.006074544142662497	1.6065130593196149	1.3402448219558023	-0.9283476845439123	1.1986713419830646	6.663882882651218	9.748338334716792	0.881203132272794	0.9756437021572726
ID125028	125028	6	0.9851735234260559	81.12454162789697	16.152341767394212	0.0	110.0	110	1.465746638676281	1		25742.749295774658	25934.0	17452.0	31522.0	1.8277352E7	2731.7391927952526	-0.9810297239387601	-974.6623821748132	-0.0023198154149476078	1.097279515925155E-5	1.6199901629131312	1.3540636622388365	-0.9288718098615601	1.1963914312821944	6.749439153612501	9.768372307926285	0.8888595501874391	0.9692832764505124
ID115814	115814	6	0.9766548275947571	80.84611232810477	16.318210888650704	0.0	52.0	52	1.4672941456763702	1		25711.801966292154	25894.0	17327.0	31647.0	1.8306803E7	2703.2003357059875	-0.9810577152024006	-985.2500667782895	-0.0010476586579075975	0.0027443590243081033	1.6246381232523819	1.341702043030644	2.2420910518681785	1.2108784746147068	6.7636985321060505	9.872089062056578	0.8721194591058964	0.971994535519126
ID111216	111216	6	0.9721628427505493	80.8281498451891	16.33440600940344	0.0	23.0	23	1.466778491418423	1		25692.380818053603	25871.0	17388.0	31650.0	1.8215898E7	2690.0947138459724	-0.9810905476613002	-991.0530806282503	-0.0068791327825589105	0.0013902433662029096	1.6163900403932339	1.3479308951051272	-0.9058557143772822	1.1991638786995598	6.7589454059415335	9.731365569390336	0.8968942243375925	0.9800137835975185
ID113776	113776	6	0.975751519203186	80.9505621181486	16.205776132934762	0.0	39.0	39	1.4595402030124025	1		25620.8693181818	25818.0	17582.0	31344.0	1.8037092E7	2705.3899122848393	-0.9810815742496062	-982.2320819799081	0.00975115480983454	0.0010153739849705344	1.6047205830996834	1.3469063158066297	-0.8631776542092114	1.1914121748984858	6.692401639638311	9.622523034065503	0.9082678510688437	0.9798190675017397
ID111731	111731	6	0.9951682090759277	80.88040835637017	16.288529851480625	0.0	26.0	26	1.4647140590210528	1		25695.264044943786	25869.0	17636.0	31700.0	1.8295028E7	2683.227810478423	-0.9811555185739738	-997.1929377483343	0.005043827320909567	0.006248360189798177	1.6122065083758714	1.3506525754920802	-0.9133852665633062	1.1936500456370136	6.7399329012834714	9.832644859119181	0.8760416011688265	0.9718985606579847
ID131696	131696	6	0.9841331839561462	81.00270305587931	16.261416512767667	0.0	149.0	149	1.454347941080484	1		25817.12875536481	26012.0	17656.0	31745.0	1.8046173E7	2750.688605219164	-0.9810045641315558	-969.4340566178996	-0.011993133210192124	0.0078709340772393	1.5912136354408688	1.3849277912869185	-0.9557262959832737	1.1489506134917424	6.644870377993154	9.703071581239797	0.8869066414504586	0.9701596113809853
ID135792	135792	6	0.9839500784873962	81.0089719925651	16.28864337466919	0.0	172.0	172	1.4811489527539574	1		25784.35576923078	25943.0	17446.0	31388.0	1.8771011E7	2708.453627962317	-0.9810307923105566	-984.6872708092562	0.0011565777659693463	0.002548040957192976	1.628697791469266	1.3709612440544416	-0.9490184805152475	1.1879969609152492	6.892032938547981	9.947368070243892	0.8752675601079313	0.9718498659517428
ID119925	119925	6	0.9777410626411438	80.95369110948717	16.266641900920487	0.0	78.0	78	1.4641974961204802	1		25702.07746478875	25888.0	17470.0	31348.0	1.8248475E7	2676.816303277882	-0.9810622074502944	-994.8253569523034	-0.010677446330516606	-0.010361212499098086	1.6298096228425503	1.35204601756547	2.2231713309541643	1.205439461134044	6.735179775118955	9.73948885022422	0.8922503498394595	0.9705479452054796
ID124020	124020	6	0.9877166152000427	81.02696869773486	16.236602866177023	0.0	104.0	104	1.4683249109216385	1		25720.266853932615	25907.0	17382.0	31593.0	1.831283E7	2707.8343097023744	-0.9811361831151308	-988.0595029019754	0.0012705487162203803	-0.008410172339190091	1.6009168758067307	1.3677046083095357	-0.9489926066695605	1.1705136226640651	6.773204784435082	9.857167641094296	0.8759912842776698	0.9661016949152544
ID124532	124532	6	0.9846406579017639	81.00896443699654	16.221558757239464	0.0	107.0	107	1.4647140590210526	1		25734.228490832178	25925.0	17889.0	31460.0	1.8245568E7	2727.5590997508107	-0.9811101294985126	-980.0669810096202	-0.0011082950843510609	0.0023595718950735114	1.6051142019174562	1.3377271242495683	-0.9382589107581012	1.1998816296842942	6.739932901283471	10.133867275945066	0.8247361156948982	0.9692412850307587
ID115327	115327	6	0.9771655797958374	80.86382871315799	16.314554750826467	0.0	49.0	49	1.4641974961204804	1		25674.59604519774	25858.0	17325.0	31612.0	1.8177614E7	2720.440501830779	-0.981092965761551	-979.447437251062	-0.010598172087270243	-0.009491823262321605	1.630265564809245	1.3583709438017482	2.192144478653044	1.2001622769157079	6.735179775118956	9.987278793151033	0.8485251316674933	0.9698836413415471
ID121985	121985	6	0.9823663830757141	81.09779893658965	16.18574425260624	0.0	91.0	91	1.46729414567637	1		25687.694677871146	25881.0	17375.0	31783.0	1.8341014E7	2721.94366539562	-0.9810166920322219	-975.3949376405619	-6.001744381395095E-4	0.0020450395697921564	1.5821490336281474	1.3648039389295	-0.9068802506020921	1.159250049402059	6.763698532106048	10.551231553743202	0.7634626548788341	0.9627875507442493
ID108675	108675	6	0.98076993227005	80.8292801529838	16.260918542241896	0.0	7.0	7	1.471926904901241	1		25647.43435754188	25840.0	17726.0	31720.0	1.8363563E7	2691.991675896793	-0.9810928141510438	-988.7429767756092	-0.015980887878069845	0.013905743828258441	1.6431254650348364	1.3493579184989117	-0.8604545408843941	1.217709135959068	6.806476667586693	9.882537341102445	0.8757805506331066	0.9695328368314152
ID119426	119426	6	0.9776992797851562	80.94476548288658	16.2503977805134	0.0	75.0	75	1.4744943704925995	1		25682.244072524412	25859.0	17478.0	31194.0	1.8414169E7	2665.602470573494	-0.9811602255073539	-1003.5333659401316	-0.010328772234080137	0.003789785144299093	1.6249392670650555	1.3510538663394964	-0.8639328070867116	1.2027198230575482	6.83024229840927	9.930822485037913	0.8703131319344196	0.9788828337874657
ID123526	123526	6	0.9847033619880676	81.0544097871206	16.21637094957389	0.0	101.0	101	1.4595402030124025	1		25710.19630156472	25856.0	17510.0	31584.0	1.8074268E7	2727.313224209728	-0.9810638955677573	-976.8030866319635	-0.005038805461505571	0.007730462304159611	1.597239887473639	1.3440161353640674	-0.8752032976987837	1.1884082679118866	6.692401639638312	9.765076266781874	0.881943130573244	0.9703652653342523
ID136330	136330	6	0.9774544835090637	80.96843390747637	16.276133444314627	0.0	175.0	175	1.4729544281711622	1		25760.36161335189	25921.0	17496.0	31525.0	1.85217E7	2741.8424482663027	-0.9810386131582409	-972.1996442414053	-0.004857007973987741	0.009892587902570455	1.6154057042954721	1.3445444569526264	-0.8573458163267128	1.2014520575665795	6.815982919915725	9.85525789440581	0.8818655363712962	0.9748470428280085
ID148107	148107	6	1.0	78.10103923427472	18.891444888802777	0.0	244.0	244	1.4765451286053348	1		25926.23407202218	26198.0	16707.0	32814.0	1.8718741E7	2856.7918073550945	-0.9810166167075097	-937.9800223467147	-0.0631641941461044	0.026066597569240724	1.7368907257942052	1.305317477758106	2.794374816452131	1.3306270354836052	6.849254803067334	10.938019207132482	0.7194089287632816	0.9051507537688441
ID142991	142991	6	0.9774351119995117	80.81250815372206	16.317135378737316	0.0	214.0	214	1.4719269049012411	1		25838.622191011218	26010.0	17562.0	31432.0	1.8397099E7	2745.068256325112	-0.9810770272680486	-976.0227544439259	-0.0023723641835820147	6.50563795320508E-4	1.5891353782149173	1.3777800754828289	-0.8961477048507721	1.1534027864773855	6.8064766675866935	9.891207982715882	0.8742458036071252	0.976141785957737
ID143500	143500	6	0.9746614098548889	80.98705950192067	16.24244437796761	0.0	217.0	217	1.4719269049012411	1		25933.64385474862	26113.0	17565.0	31504.0	1.8568489E7	2747.993779622382	-0.9810421027575984	-976.7316795211759	0.006123081421661881	0.005556423771090757	1.6256269013974434	1.3549227235336945	-0.8555352435969115	1.1997930753997108	6.8064766675866935	9.962496439418048	0.8617789183357644	0.9649595687331539
ID116878	116878	6	0.9786558747291565	81.0327229153349	16.20583648242161	0.0	59.0	59	1.471926904901241	1		25724.3504867872	25886.0	17560.0	31508.0	1.8495808E7	2707.0898366976526	-0.9810262641491323	-982.6515188817223	-0.013003090235043223	-0.01361700546345685	1.6339737737694298	1.3717277909056478	2.191343292284998	1.1911793175019374	6.80647666758669	9.983174569924842	0.8582126135347241	0.9669142471303173
ID132237	132237	6	0.9775631427764893	80.95235082575311	16.34759291167082	0.0	152.0	152	1.4708986638362476	1		25837.72727272725	26003.0	17639.0	31603.0	1.8473975E7	2718.349007150355	-0.9810821189424827	-985.8525416975073	-0.009851374811331188	-0.0044482564107631625	1.6028642438837482	1.3700310743710211	-0.9021191483334209	1.169947363872473	6.79697041525766	9.772630627740794	0.8943392171710008	0.9727891156462587
ID142477	142477	6	0.984534740447998	80.85396968269656	16.32144790783767	0.0	211.0	211	1.477057373244719	1		25814.037552155736	25981.0	17514.0	31632.0	1.8560293E7	2722.8578766975183	-0.9811910195163384	-989.1206496303489	-2.3487473360316868E-4	0.005263046190071696	1.6231059756690243	1.3557534709529926	-0.8994595797995786	1.1971984659778174	6.854007929231851	10.187328429547726	0.8299154531870816	0.9651941097724226
ID110736	110736	6	0.9775063395500183	80.75339069397882	16.354404253766273	0.0	20.0	20	1.4667784914184228	1		25734.192415730337	25845.0	17647.0	31827.0	1.8322745E7	2703.067895691628	-0.9810316316766485	-984.7741085206376	-0.00711046030643396	0.006063466904494738	1.6438274837536897	1.3492819810404373	-0.8455741046340849	1.2182979591012748	6.758945405941533	9.762541357704265	0.8911750704031054	0.9779917469050893
ID118933	118933	6	0.9740009307861328	80.95878465243361	16.230123012925073	0.0	72.0	72	1.4631638232093478	1		25698.72946175637	25865.0	17724.0	31511.0	1.8143303E7	2683.716070671755	-0.9811565048755158	-997.199171803516	-0.006022361603729277	0.005651048832133092	1.5971578041277448	1.3693921443424484	-0.8857673496981636	1.166326103684978	6.725673522789925	9.708422811925404	0.89670229631317	0.9785615491009684
ID137365	137365	6	0.9736461639404297	80.85266247033123	16.249010312278966	0.0	181.0	181	1.477057373244719	1		25846.35041551247	26004.0	17618.0	31499.0	1.8661065E7	2727.7372302239123	-0.9810065606933104	-978.8023218446006	0.009261026551685179	0.006988142534735428	1.6263548209884235	1.356469487780901	-0.8682584640546356	1.1989615952578765	6.854007929231851	10.042186379802814	0.8540787403411235	0.965194109772423
ID136857	136857	6	0.9820688962936401	80.90407502216887	16.269918427605273	0.0	178.0	178	1.4739812351471517	1		25788.42398884239	25949.0	17659.0	31631.0	1.84903E7	2737.9449667974395	-0.9811647776364198	-981.2988289806887	-0.018056739035523427	-0.009308916080473566	1.6394840875886678	1.3646367908217265	-0.9641283166035524	1.2014069227911113	6.825489172244754	9.891126687844718	0.8767022419922719	0.9748811948404618
ID113311	113311	6	0.9783891439437866	80.92149423282773	16.220170239261375	0.0	36.0	36	1.465230439808828	1		25569.216101694918	25752.0	17315.0	31508.0	1.8103005E7	2714.523643988294	-0.9810516178704776	-975.3792322342981	-0.003914312877043334	0.006575429404845382	1.634093374270406	1.3545235313368367	-0.8651364585367546	1.2063971842981938	6.744686027447987	9.707342941234913	0.899437221993047	0.9813278008298755
ID144028	144028	6	0.9776902794837952	81.06456076606214	16.2268491326356	0.0	220.0	220	1.4739812351471517	1		25951.225626740972	26138.0	17884.0	31915.0	1.863298E7	2748.821028740371	-0.9810202902635997	-975.9550783802605	-3.763836085821252E-4	0.003671494071439848	1.6251525230389772	1.3519793559176125	-0.8682841464513776	1.2020542443386328	6.825489172244754	10.080892708152168	0.8440062467794387	0.9683074848280511
ID118433	118433	6	0.9841247797012329	80.90752399567891	16.260553048255876	0.0	69.0	69	1.4657466386762805	1		25750.69198312236	25922.0	17545.0	31150.0	1.8308742E7	2669.439070039612	-0.981062417844971	-999.4728390571536	-0.013097123915848073	-0.001645336513636744	1.6261188407487237	1.344256869625062	2.215269119712583	1.2096786540523896	6.749439153612499	9.975815678745487	0.8522769013003576	0.9594594594594591
ID137891	137891	6	0.9868442416191101	80.8599084133184	16.220918885050008	0.0	184.0	184	1.476545128605335	1		25776.70319001388	25921.0	17725.0	31457.0	1.8585003E7	2713.4987921712464	-0.981158685154064	-989.3632617312835	-0.00815043927261079	0.016133351888994157	1.6412957358542963	1.352783060255286	-0.855626126687147	1.2132734243024632	6.8492548030673355	9.787605448909176	0.8984631694636831	0.9836177474402731
ID141472	141472	6	0.9787680506706238	80.86784814160535	16.274911163226736	0.0	205.0	205	1.4785930423892581	1		25816.033240997218	25959.0	17412.0	31599.0	1.8639176E7	2722.4281141324723	-0.9809969045423887	-979.0533850575852	-0.006810598400723733	0.008163010889780706	1.6324987075071975	1.3459796437158478	2.2610747181303608	1.2128702801183204	6.8682673077254	9.915113573917363	0.8779335923647027	0.9816576086956524
ID141985	141985	6	0.9808779954910278	80.85032856613662	16.30245974353015	0.0	208.0	208	1.4657466386762812	1		25851.28349788434	26047.0	17622.0	31282.0	1.832856E7	2745.1138955349256	-0.9810607336977187	-975.6285057173869	-0.018527509085862856	-0.013584538088048008	1.6422152459297927	1.345694490830554	2.2000186365242342	1.2203477513802024	6.749439153612505	10.159570262734285	0.8217257077232477	0.9673024523160766
ID147110	147110	6	0.990312933921814	78.79032817798735	18.132338653718676	0.0	238.0	238	1.482170082797865	1		25804.61049723756	26103.0	17011.0	32157.0	1.8682538E7	2697.99048936788	-0.9811643516908295	-996.4329427744714	0.013959339704026227	-0.01549189151367938	1.6518570512432331	1.375614146675968	-0.4196663786219139	1.2008142364883192	6.9015391908770045	9.73681909908787	0.9147904453714576	0.9804186360567185
ID132778	132778	6	0.9841529726982117	80.92405798349456	16.385276817672114	0.0	155.0	155	1.4816596057437037	1		25856.756906077364	26027.0	17755.0	31552.0	1.8720292E7	2714.176512313401	-0.9810806562308065	-988.0174261791897	1.8250976803262222E-4	-0.001935498005309684	1.6264686531866117	1.38220325272985	-0.8948649209848705	1.1767217664799572	6.896786064712494	9.902596712801154	0.8838090277828031	0.9712182061579652
ID108200	108200	6	0.9725514054298401	80.78728562910875	16.27152540284012	0.0	4.0	4	1.454868001151131	1		25693.051502145885	25871.0	17635.0	31703.0	1.7959443E7	2669.3675318821065	-0.9811439667641995	-1001.6585720265053	-0.0010042202643640275	0.003892152431103646	1.5787748398046024	1.3524753172310007	-0.9539765231290577	1.1673224787842469	6.64962350415767	10.100114351856858	0.8191328425388127	0.956254272043746
ID144559	144559	6	0.9788707494735718	81.09019218939262	16.238267119861423	0.0	223.0	223	1.4831905098260034	1		25955.72427983538	26102.0	17715.0	31631.0	1.8921723E7	2735.0555782116994	-0.981089158221754	-984.6788443971989	5.498654408892466E-4	0.007254493153864889	1.6094690093394366	1.3907586076238236	-0.8838828695080632	1.157259786505503	6.91104544320604	10.226894126337656	0.8303593739321325	0.9693333333333332
ID110257	110257	6	0.9864926338195801	80.74315823128546	16.37505733097903	0.0	17.0	17	1.479104577793729	1		25729.65883977901	25895.0	17463.0	31674.0	1.8628273E7	2690.9358783570724	-0.9811311459235313	-994.356715078775	-0.017359280883424363	0.004106569542517467	1.633745539645215	1.3610408008656978	2.213530400899548	1.200364852108814	6.873020433889913	9.628024336205996	0.9317151137533907	0.9850136239782016
ID121523	121523	6	0.979192852973938	81.13687486568638	16.20075093343574	0.0	88.0	88	1.4693549530763235	1		25684.500000000007	25885.0	17561.0	31620.0	1.8338733E7	2697.351073064174	-0.9810178354199309	-984.2259341334699	0.005926111537558328	0.0045107856494065015	1.6017509387558246	1.3592346181109605	2.264551157811746	1.178421236049674	6.782711036764111	10.082182235292647	0.8385019814036818	0.9668021680216802
ID148656	148656	6	1.0	77.06996407021217	18.669166542627487	0.0	247.0	247	1.695921684245028	1		26512.139999999974	26266.0	16975.0	34777.0	2.5186533E7	3187.3071391279386	-0.9805210798913095	-837.4192174962483	0.003425491185913661	0.0013454421357833443	2.2166428193013648	1.3295326176870221	0.3112402395301297	1.6672346280286388	9.03569283874462	14.118043351347438	0.5696686247575159	0.8692272519433014
ID145079	145079	6	0.9920438528060913	81.00124959918637	16.34017664035054	0.0	226.0	226	1.4826803840981635	1		25937.86813186812	26070.0	17877.0	31598.0	1.8882768E7	2730.235775737156	-0.9811025824735105	-986.4522794985098	-5.274041096151752E-4	-0.01788284262460032	1.6524754360695386	1.3815201396895442	2.265243348077822	1.19612837236009	6.9062923170415305	9.91238803984037	0.8832796615020843	0.9764784946236561
ID140980	140980	6	0.9827631711959839	80.93481496038967	16.261137313090835	0.0	202.0	202	1.4641974961204804	1		25809.864978902962	26038.0	17788.0	31510.0	1.8350814E7	2745.1652170803054	-0.9810266637527274	-972.264320967377	-0.011710067951718386	0.013935615681776878	1.6410300683268375	1.3317451399488553	-0.924008071184165	1.2322403281981265	6.735179775118958	9.915768909755043	0.8608079370297322	0.9652588555858316
ID133306	133306	6	0.9873725771903992	80.93235764305012	16.36102316733599	0.0	158.0	158	1.482680384098163	1		25891.271724137947	26035.0	17675.0	31642.0	1.8771172E7	2727.2088228364237	-0.9810174833142707	-981.2686906040924	-0.007702557931327636	0.003462144840062159	1.6114905168008373	1.3824177089855283	2.289551097168993	1.165704480148342	6.906292317041526	10.2336096532003	0.8286995932296616	0.9622516556291393
ID138425	138425	6	0.9804413318634033	80.84214060491666	16.23993269114614	0.0	187.0	187	1.468324910921638	1		25842.098176718064	26049.0	17730.0	31520.0	1.8425416E7	2721.2745797994003	-0.9811228933564834	-987.127800672455	0.015673817668314483	0.01017879172242102	1.616345858886343	1.366821044540728	-0.7603578910529661	1.1825585107445131	6.7732047844350785	9.737511352772664	0.8976522348506111	0.9753593429158106
ID114878	114878	6	0.9745126962661743	80.88698806399694	16.30102834916475	0.0	46.0	46	1.4770573732447194	1		25642.393351800572	25816.0	17513.0	31341.0	1.8513808E7	2687.7762543015674	-0.9810816105129897	-989.501401824187	0.005248613277023095	0.008210540820666226	1.6326106124842095	1.357781838408736	-0.8738366847149739	1.2024101120674595	6.854007929231854	9.742208501814458	0.9074853577011665	0.9802855200543852
ID123070	123070	6	0.9771930575370789	81.08653402527828	16.18382181492019	0.0	98.0	98	1.4719269049012411	1		25740.210893854764	25950.0	17556.0	31472.0	1.8429991E7	2701.1232300125303	-0.9811248370330053	-990.6751253871594	-0.0022239470563665638	0.004275717646284121	1.6094857151906612	1.3700501626694008	-0.9014376054820704	1.1747640772909693	6.8064766675866935	9.859716218260473	0.8798393744464458	0.9754768392370579
ID128193	128193	6	0.9769922494888306	80.97702140378614	16.15490215565432	0.0	129.0	129	1.4631638232093476	1		25724.698591549273	25914.0	17570.0	31658.0	1.8264536E7	2729.9523230590917	-0.9810956284041918	-978.0798758556643	0.021726721256852426	-9.074104371286931E-4	1.607497647102487	1.366804258295939	2.2966156671875066	1.1760993846380259	6.725673522789922	10.164923207229046	0.8179701247785317	0.9698423577793011
ID145600	145600	6	0.9896165132522583	80.89320067597019	16.352156184324233	0.0	229.0	229	1.4734679211022816	1		25877.67638888892	26048.0	17466.0	31419.0	1.8631927E7	2780.361121520377	-0.9810247510930858	-962.3799122857331	0.018607493273452326	0.005286819108898355	1.623182802141757	1.3734706343187217	-0.7932990962944388	1.1818110715901102	6.820736046080241	9.83467461025213	0.8861783105436487	0.9728813559322032
ID112834	112834	6	0.9855783581733704	80.93948594727982	16.254948632239326	0.0	33.0	33	1.4703842736600576	1		25622.80979020977	25777.0	17312.0	31543.0	1.8320309E7	2717.1446085391785	-0.9811207448960643	-980.1252992847153	0.0031009819008064143	-0.00139536896840625	1.5999056768507953	1.3592754214918024	2.255042261213661	1.1770283281477287	6.792217289093148	9.871288898217983	0.8759386914938166	0.9780971937029431
ID133830	133830	6	0.9877585172653198	81.01326344525155	16.327200943744074	0.0	161.0	161	1.465746638676281	1		25902.09677419353	26042.0	17719.0	31740.0	1.8468195E7	2739.648579716147	-0.981048273822337	-978.8398995893972	-0.011591229274548018	-0.0029641122587679603	1.612877353559796	1.360210394013805	2.1995498880637374	1.1857557923817972	6.749439153612502	10.025153291134153	0.8439087824643543	0.962059620596206
ID146630	146630	6	0.9900478720664978	78.94114964142896	18.33823276591371	0.0	235.0	235	1.4480926521268278	1		25907.79653679653	26243.0	17356.0	31809.0	1.7954103E7	2634.278987443701	-0.9811356496890389	-1023.0242045647965	-0.021161501169449384	0.001498058163532345	1.5757844312370337	1.3483487888090468	-0.445822793149849	1.1686771585480293	6.587832864018957	10.13808489072594	0.805453716092627	0.9618320610687023
ID146119	146119	6	0.9887576103210449	80.36549959017661	16.3629705334596	0.0	232.0	232	1.4626467128121368	1		25868.645892351302	26094.0	17327.0	31713.0	1.8263264E7	2781.051915753795	-0.9810931085850243	-965.3497546762534	0.009212916669220172	0.004700452347006943	1.5815996569609416	1.371376615630324	-0.7044663745920148	1.1532934417391922	6.720920396625403	9.88704008331198	0.8639846485737604	0.9785467128027684
ID107718	107718	6	0.9733428955078125	80.75965737507171	16.268940841865966	0.0	1.0	1	1.4501807464373153	1		25519.64604316549	25702.0	17307.0	31539.0	1.7736154E7	2670.126471906332	-0.9810553374472687	-989.872913752316	-0.004105338490599969	-0.015772541454443234	1.6175636998100522	1.3351434599098984	2.1833432384368274	1.2115280105699	6.606845368677027	9.668497094293793	0.8881494768472455	0.9733893557422971
ID149195	149195	6	1.0	76.90256473029896	18.682756713416655	0.0	250.0	250	1.4908214494581769	1		25891.602165087952	26119.0	17001.0	33413.0	1.9133894E7	2844.1842627800524	-0.9810574240935449	-942.9454825884864	0.004670832750283597	-0.0088832965618124	1.6100667307826448	1.4114492929853788	-0.4210984271211893	1.1407187908091032	6.9823423356737635	9.806777607667762	0.9123434290186941	0.9754316069057103
ID127695	127695	6	0.9782301187515259	80.99022781121126	16.159623539186992	0.0	126.0	126	1.46419749612048	1		25756.470505617977	25915.0	17556.0	31609.0	1.8338607E7	2732.81502428078	-0.9810191377473741	-974.2438012500671	-0.012136136107221156	0.004431180347560164	1.6010166356674151	1.3575075141614181	-0.9767010153387251	1.1793795754098801	6.735179775118954	9.855037204949696	0.8714500919300698	0.966575716234652
ID116432	116432	6	0.9872934818267822	80.98806172284006	16.216724959521947	0.0	56.0	56	1.477569440298842	1		25744.01659751037	25908.0	17603.0	31390.0	1.8612924E7	2699.9876961351015	-0.9810976173987597	-989.7834526434858	-0.00624321530097371	0.009438079416225422	1.6285361097234763	1.3550391358276752	-0.8905155295814856	1.2018369556010984	6.858761055396366	9.699287327279936	0.916169622027768	0.9823008849557522
ID128723	128723	6	0.9778152704238892	80.95729565633904	16.18537412011302	0.0	132.0	132	1.4765451286053348	1		25761.76912378303	25892.0	17643.0	31792.0	1.8522712E7	2722.0815461400875	-0.981139038879047	-984.6259661275942	-0.016134833821073682	-0.011338382563659214	1.6546397843408454	1.3499610356654612	-0.9644311471279827	1.2256944760818176	6.849254803067333	9.761539015054835	0.9032679445775563	0.9736486486486486
ID140502	140502	6	0.9839314222335815	80.94978828514391	16.210056950271056	0.0	199.0	199	1.4605764404187729	1		25786.804564907263	25963.0	17697.0	31503.0	1.807655E7	2748.161163454936	-0.981194381183576	-979.1579405745634	0.0012962571068001415	0.014844674987858098	1.6176167966083508	1.346817933654269	-0.859209452381843	1.2010656794711174	6.701907891967342	9.638890140497425	0.9064717166720986	0.9832635983263599
ID109789	109789	6	0.9789606332778931	80.76148053384999	16.35100645139676	0.0	14.0	14	1.4579844659886305	1		25659.007122507122	25835.0	17507.0	31596.0	1.8012623E7	2707.376887414376	-0.9810532227998202	-981.4729767513121	-0.005119498853995668	-0.0017451148119719232	1.623695110240875	1.3390976770150895	2.2633111809990685	1.212529256163125	6.678142261144764	9.71994656391439	0.8882552348869635	0.978412256267409
ID127197	127197	6	0.9889699816703796	80.97678744259342	16.215816206621273	0.0	123.0	123	1.4641974961204798	1		25728.84745762712	25893.0	17707.0	31673.0	1.8216024E7	2734.5075412153874	-0.9810861294505062	-976.1081204594843	0.0019151536138331368	-0.024044521802176602	1.604177999583077	1.3692802717481065	-0.9452276194230198	1.1715483182526873	6.735179775118952	9.782450684025163	0.8844305224547229	0.9692202462380304
ID138974	138974	6	0.9852927327156067	80.86872633751295	16.213241385415095	0.0	190.0	190	1.4631638232093476	1		25785.164788732414	25947.0	17699.0	31475.0	1.8307467E7	2716.1070788760558	-0.9811535111923532	-988.4609822065752	0.00919271311108451	0.014061294130700475	1.5998600959030178	1.3632809736632197	2.3155299787380077	1.1735365832944147	6.725673522789922	9.986207225209228	0.847509349997946	0.9691780821917806
ID112351	112351	6	0.973330557346344	80.92424372743587	16.2601682480284	0.0	30.0	30	1.466262655815547	1		25668.983122362883	25803.0	17381.0	31306.0	1.8250647E7	2700.193051470155	-0.9810835077840614	-986.0733326422774	-0.009003246048452457	-0.005955428472240549	1.617595795527306	1.3575657373413959	2.2361993131739397	1.1915414119799037	6.754192279777021	9.633563123298757	0.9145540751699561	0.9806763285024159
ID121055	121055	6	0.9849950075149536	81.06242717753578	16.23615268579316	0.0	85.0	85	1.4734679211022816	1		25670.011204481823	25874.0	17673.0	31830.0	1.8328388E7	2701.7503427075358	-0.9811679297431141	-990.047696021891	0.0041961710081192235	-1.1333610343388524E-4	1.6249480989652196	1.3761959733113889	2.293898247005242	1.1807534177383805	6.82073604608024	9.962738050406898	0.863542435236411	0.9695945945945945
ID126686	126686	6	0.9783492684364319	81.01988457674696	16.186540980065818	0.0	120.0	120	1.4739812351471517	1		25769.103207810327	25994.0	17447.0	31519.0	1.8476447E7	2721.0981214465555	-0.9811774974102675	-987.3140377707754	7.448323466424476E-4	0.021587644470958615	1.6620071246928287	1.3476885157163587	-0.899525535169573	1.2332279345790782	6.825489172244754	9.954932137579528	0.8654999327309562	0.9782016348773844
ID134365	134365	6	0.9825124144554138	81.02755923383481	16.26760147375011	0.0	164.0	164	1.478593042389258	1		25905.974965229474	26089.0	17302.0	31760.0	1.8626396E7	2766.927862454995	-0.9811610830218134	-975.2511749985308	0.0033297940692207316	-0.0032802079019249994	1.6266534079839892	1.362268391823468	2.1937696835798928	1.1940770392584885	6.868267307725398	10.124670062388207	0.8419674343240802	0.9684986595174261
ID130274	130274	6	0.9761542081832886	81.09091902454668	16.148501978191433	0.0	141.0	141	1.4708986638362476	1		25790.794117647045	25982.0	17302.0	31807.0	1.8414627E7	2740.0981142370742	-0.9810151436985939	-972.7404902290535	-0.008867339577046478	0.015898436646813018	1.6026110731460397	1.3654410433484658	-0.921872816223496	1.173694815278119	6.79697041525766	10.059597223084236	0.8440420021026722	0.9675236806495268
ID117988	117988	6	0.9887352585792542	80.94787943521172	16.25167985504601	0.0	66.0	66	1.4626467128121377	1		25720.066478076384	25895.0	17580.0	31386.0	1.8184087E7	2704.6117235001625	-0.9810752548400371	-985.9830250331411	0.0044037190542200386	-0.009986268584943591	1.5961160524890428	1.3661798556255078	-0.9064478366519539	1.1683059488227179	6.72092039662541	9.748041983570605	0.8887995656232313	0.9778699861687417
ID129258	129258	6	0.9819597005844116	81.01773051290775	16.137331561598216	0.0	135.0	135	1.478593042389258	1		25722.932320442003	25868.0	17458.0	31653.0	1.8623403E7	2711.5854573493666	-0.9810535640561023	-982.4090818484676	0.012473011781978169	-0.003455304082513996	1.6121148670381837	1.3835400038753556	2.3337600826187734	1.1652101583782037	6.868267307725397	9.94474432453654	0.8727097121161547	0.9776725304465494
ID126188	126188	6	0.9815070033073425	81.10116902580096	16.129388339486194	0.0	117.0	117	1.4708986638362476	1		25740.250349650334	25919.0	17467.0	31731.0	1.8404279E7	2741.6029967628656	-0.9810664887642403	-972.9835004503257	0.027958689596051696	7.448192264114877E-4	1.5990004881509579	1.3813875662770965	-0.8183200383717538	1.1575321272511077	6.796970415257661	10.083294119275648	0.8400794730042029	0.9741144414168939
ID122606	122606	6	0.979396402835846	81.0330712933593	16.175732455725626	0.0	95.0	95	1.472954428171162	1		25718.01958041958	25907.0	17275.0	31738.0	1.8388384E7	2750.84462143334	-0.9810075332865057	-965.8116202634633	0.002688200740525136	-0.0010014219212432529	1.6270650526687056	1.3654700557616612	-0.8564925790420839	1.1915787137207678	6.815982919915722	9.827675039121264	0.8868226608962241	0.9708869329722409
ID140018	140018	6	0.9857429265975952	80.95658530836366	16.147670897008766	0.0	196.0	196	1.4585032293802422	1		25759.183238636353	25913.0	17568.0	31344.0	1.8134465E7	2727.641693514126	-0.9811492962289449	-983.0651303192714	-0.0032712291379312533	-0.013042875827500215	1.6173992795985426	1.344623866796321	2.243132943495976	1.2028637298043294	6.6828953873092765	9.739966033863778	0.8852371720083674	0.9797909407665507
ID129776	129776	6	0.984055757522583	81.0950258464473	16.166729349589968	0.0	138.0	138	1.4626467128121372	1		25763.742209631713	25929.0	17225.0	31405.0	1.8189202E7	2743.6016017367942	-0.9811391048332826	-976.9811338644246	-0.007824953119908863	0.004323660609452751	1.6054835610557696	1.3550970380029648	2.2265599852519222	1.1847738693472496	6.720920396625406	9.843495024042621	0.8716456425978584	0.9738292011019286
ID130802	130802	6	0.9790165424346924	81.08909585986287	16.185461671544854	0.0	144.0	144	1.4626467128121372	1		25810.220338983036	25984.0	17395.0	31457.0	1.8273636E7	2745.527159874985	-0.9810225649568411	-971.9355039024795	-0.014492964765782582	0.0011000122220048262	1.6233854560577583	1.3406598560065681	-0.9044050977895839	1.210885407498772	6.720920396625408	10.057775270408547	0.8349005756022206	0.9612508497620668
ID114420	114420	6	0.9761902093887329	80.92066425133038	16.269927313123002	0.0	43.0	43	1.4585032293802427	1		25616.808238636324	25798.0	17461.0	31319.0	1.8034233E7	2718.4947803360574	-0.9810509211561208	-975.7306704844909	-0.0046196791586793386	-0.0050328052025910815	1.6088954168847522	1.3420467215193226	2.194372732657676	1.1988371128117894	6.68289538730928	9.676595899181173	0.8968696273689384	0.9757113115891742
ID125687	125687	6	0.9715220928192139	81.15826205307502	16.111551058816048	0.0	114.0	114	1.4662626558155463	1		25730.279494382008	25867.0	17532.0	31743.0	1.8319959E7	2739.504081975899	-0.9810636490897858	-973.2029997174233	-0.003981595945903623	0.005852590685509953	1.5860676397290376	1.364537841485769	-0.928316047072616	1.1623478598453945	6.754192279777014	10.092732801847415	0.8332316010039551	0.9575471698113205
ID120568	120568	6	0.9823032021522522	80.99183602391949	16.254185846045495	0.0	82.0	82	1.458503229380243	1		25688.18776671409	25889.0	17589.0	31511.0	1.8058796E7	2718.476858818171	-0.9810537014430193	-978.6022868425371	-0.012119174965616325	0.002678765721362682	1.6021987657985344	1.3438511975256882	-0.9314664205250752	1.1922441775908807	6.682895387309283	10.155531963600152	0.8142713829131247	0.9551630434782611
ID134907	134907	6	0.9777981042861938	81.04626878713326	16.28612974133017	0.0	167.0	167	1.461094283526843	1		25866.282885431374	26039.0	17525.0	31732.0	1.8287462E7	2773.267570757036	-0.9810316404429287	-964.7737678425617	-0.0033287041744748218	-0.0020591367704399645	1.6340295452556977	1.3414825531904029	2.18800572926681	1.2180773737008657	6.706661018131863	9.509981665992044	0.9318732829196131	0.986713286713287
ID117499	117499	6	0.9919202327728271	81.00257134149905	16.252172406115843	0.0	63.0	63	1.4785930423892581	1		25773.547717842328	25926.0	17628.0	31551.0	1.8634275E7	2691.9419848370003	-0.9810592911333174	-991.8306598092391	-0.013690270998168596	-0.0019401784320650524	1.6186585127934192	1.3743701927942658	-0.9410946258512424	1.177745647628231	6.8682673077254	9.880338352243855	0.8841244862540074	0.9717552118359113
ID139513	139513	6	0.9772785902023315	80.87765997813611	16.18575939801001	0.0	193.0	193	1.4636807509142964	1		25789.108603667122	25934.0	17722.0	31435.0	1.8284478E7	2744.324677571641	-0.9811025621745444	-975.7584492236193	0.025777647129110248	-0.0029457092227211743	1.6373324783530778	1.358920858482609	-0.78398649739586	1.2048769934853656	6.730426648954438	9.759953910810616	0.887885422869164	0.9853862212943633
ID115964	115964	6	0.9820157885551453	80.86341899667758	16.258161082533746	0.0	53.0	53	1.4708986638362478	1		25700.33240223461	25842.0	17295.0	31627.0	1.8401438E7	2687.8107552035326	-0.9810264827436568	-988.7874221413047	0.0075854132417755935	-0.002333257923524058	1.6206274534571572	1.3438898009322855	-0.9348520080107477	1.2059228757691984	6.796970415257664	9.989719541442529	0.8558913795280022	0.9655638082376776
ID109315	109315	6	0.9803592562675476	80.80367048750986	16.314796879348005	0.0	11.0	11	1.4688400222902023	1		25621.61064425771	25818.0	17244.0	31427.0	1.829383E7	2674.6694406548518	-0.981120162009023	-995.6122795935499	-0.022783590800297415	0.0265924454914377	1.6576170832865667	1.3496378458482374	-0.9044296717683932	1.2281939843238217	6.7779579105996	9.695328605823228	0.9061157202646102	0.9780521262002743
ID131335	131335	6	0.9951775074005127	81.03101309978241	16.24846637689685	0.0	147.0	147	1.4647140590210526	1		25832.829577464796	26025.0	17590.0	31950.0	1.8341309E7	2751.8062723891103	-0.9810913869787767	-974.1681077427157	-0.004333296028039894	-0.0030568408194758152	1.6098911233580842	1.3529063845422176	2.221074045867921	1.189950126447827	6.739932901283471	9.941637966295502	0.8569382914173567	0.9692412850307588
ID113928	113928	6	0.9770027995109558	80.96571513692031	16.212643029772675	0.0	40.0	40	1.4647140590210526	1		25625.51267605631	25786.0	17538.0	31707.0	1.8194114E7	2737.889987133238	-0.9811032856546951	-971.8852636338511	0.007373212825909143	-0.007296093024039396	1.6221749090415765	1.3511466674347705	2.225090194745443	1.2005912815678024	6.73993290128347	9.81734568286272	0.878774143868933	0.9779310344827584
ID125195	125195	6	0.9848048090934753	81.1632506832376	16.14317327383484	0.0	111.0	111	1.4574655179508391	1		25774.308131241072	25956.0	17346.0	31728.0	1.806779E7	2762.4282639538224	-0.9811042724548408	-968.8968671598517	-0.009213613945380374	0.004260554863399218	1.5873857455457154	1.3597325198736652	-0.9669671763647879	1.167425006274912	6.673389134980248	9.575717209557043	0.9145631318350012	0.9756775538568452
ID135440	135440	6	0.9869526624679565	81.04561274645935	16.263809403590066	0.0	170.0	170	1.4744943704925995	1		25822.29305555555	25967.0	17357.0	31903.0	1.8592051E7	2761.406258515618	-0.9810113116920173	-966.2144891279545	-0.004395939061927456	-0.008617999520098472	1.6201024686511099	1.3793006187481958	2.2877505528761173	1.174582572232482	6.830242298409269	9.814202736631092	0.8911194522003112	0.9802182810368345
ID135958	135958	6	0.9809849262237549	81.00676309011418	16.26776149315288	0.0	173.0	173	1.4662626558155463	1		25788.6605890603	26008.0	17519.0	31748.0	1.8387315E7	2747.551775862085	-0.9810191068400704	-970.227808683408	0.03039899724143977	-0.010721289837917234	1.6152708867545065	1.377961981668371	2.31291117826664	1.1722173095071993	6.7541922797770155	10.072121716587642	0.8366452570067043	0.9666666666666663
ID120086	120086	6	0.9682813882827759	80.96246559166278	16.25850731081644	0.0	79.0	79	1.4605764404187735	1		25649.894886363636	25825.0	17423.0	31476.0	1.8057526E7	2708.2379889113595	-0.98106132505388	-981.2401835696865	-0.01239485988735934	0.004405021428466024	1.5937925010089085	1.3613105067277376	-0.9226994214245943	1.1707780797490512	6.701907891967347	9.757188503013106	0.8846244285228697	0.9764542936288088
ID111899	111899	6	0.9756057262420654	80.90309371644055	16.281384878948785	0.0	27.0	27	1.4610942835268426	1		25669.021367521364	25828.0	17683.0	31822.0	1.8019653E7	2705.6855746611373	-0.9811472335508765	-987.4635580650526	0.012678708726380276	-0.021996995869920884	1.629485579378078	1.3631034725872933	-0.9086198966481839	1.195423247132639	6.706661018131858	9.870122031616416	0.8651096879448655	0.9744475138121549
ID123674	123674	6	0.9706494212150574	81.03265470050945	16.227922185660226	0.0	102.0	102	1.4636807509142964	1		25713.843441466845	25916.0	17545.0	31350.0	1.8231115E7	2718.7647129602547	-0.9810795358175741	-980.8391595459532	-0.004459232189399172	0.0013917870188886476	1.6241663403037594	1.339880753411757	-0.9449715190653072	1.2121723042652282	6.730426648954438	10.025376760321922	0.8414940589726932	0.957403651115619
ID124698	124698	6	0.9777988195419312	81.05426240614571	16.184760475201983	0.0	108.0	108	1.4621294195288272	1		25736.002824858788	25944.0	17407.0	31419.0	1.822109E7	2726.8526878659154	-0.9810902109312502	-979.335894281223	0.013767827676808292	0.002111226337127192	1.6207453708313733	1.3574127617558351	2.1914808197153484	1.193995972702447	6.716167270460889	9.562166947434182	0.9230361800728968	0.9874213836477985
ID111389	111389	6	0.971973180770874	80.84546564184824	16.332320930030605	0.0	24.0	24	1.4703842736600572	1		25709.222377622384	25859.0	17326.0	31750.0	1.8382094E7	2684.9138888491293	-0.9810926131373914	-993.7269554273745	-0.002672965337930502	0.004764121856716091	1.630772018420509	1.3483848021673164	-0.9294561274131132	1.2094262823188897	6.792217289093144	9.652986322953678	0.9160054407810472	0.9868784530386739
ID122141	122141	6	0.9793586134910583	81.10218182101211	16.189770632085498	0.0	92.0	92	1.4662626558155467	1		25697.00985915492	25915.0	17688.0	31594.0	1.8244877E7	2727.7034862294718	-0.9811001261644882	-978.0698116549088	-0.012289750457343802	0.005170280246019733	1.617310741017829	1.3544477658390806	-0.9663945255471244	1.1940739110126588	6.754192279777017	9.653112910945076	0.9108534589590294	0.982031789910159
ID124191	124191	6	0.9758339524269104	80.99017126881368	16.25200731001981	0.0	105.0	105	1.4605764404187727	1		25699.308238636357	25870.0	17550.0	31602.0	1.8092313E7	2725.054211451886	-0.9811003649903607	-979.1208588678926	-0.008786110511949287	0.00864993526491022	1.6164490204827695	1.3485165129744108	-0.9122042430919949	1.1986868569502218	6.701907891967341	9.836356299979336	0.8704419544339911	0.9644322845417235
ID119582	119582	6	0.9771032333374023	80.96068626329287	16.259070688619996	0.0	76.0	76	1.4616119431652377	1		25674.550991501397	25798.0	17780.0	31303.0	1.8126233E7	2685.770305040756	-0.9810696080153352	-990.8415280595707	0.00756619858594303	-3.9259572192242823E-4	1.6137727804469397	1.3436202160893582	2.2821488460455766	1.2010631881856226	6.711414144296375	9.757705922280136	0.8857852668759769	0.9758120248790602
ID131875	131875	6	0.9855641722679138	80.97262751496591	16.294607396786486	0.0	150.0	150	1.4734679211022814	1		25856.55988857939	26036.0	17597.0	31526.0	1.856501E7	2727.0399381312495	-0.9810760668033213	-983.1063824449673	-0.003916001306235003	-0.0012189794436391537	1.6143098999222039	1.3520411024337702	-0.8809630727007219	1.1939798997355415	6.8207360460802375	9.869659951589535	0.8799069087610528	0.9768550034036759
ID108834	108834	6	0.9789022207260132	80.84500546774352	16.268489395303188	0.0	8.0	8	1.4600584136458137	1		25635.718750000015	25824.0	17453.0	31919.0	1.8047546E7	2686.7779855331437	-0.9810617224393031	-988.552108712793	-0.005918298366351929	-0.007252388243360661	1.5974620039223566	1.3467164456952396	-0.9487907664054718	1.1861903142481267	6.69715476580283	9.773420332665548	0.8810631650002434	0.9757617728531857
ID142638	142638	6	0.995125949382782	80.81811874019242	16.32934424353141	0.0	212.0	212	1.4714128741871544	1		25772.31468531471	25934.0	17482.0	31121.0	1.8427205E7	2735.1844207293007	-0.9810934742362682	-977.9022902567241	-0.012653303056747636	0.014170204059834688	1.6544720833169777	1.3365498995054594	-0.883770385717478	1.2378677997201253	6.8017235414221755	9.908958895749153	0.8705080390990878	0.971486761710794
ID117038	117038	6	0.9777199625968933	81.02787254173818	16.208919483810824	0.0	60.0	60	1.4569463850695619	1		25718.925714285713	25956.0	17497.0	31385.0	1.8003248E7	2706.9177495129497	-0.981069189433163	-984.7776580854058	-7.967780292756914E-4	-0.003989929593946461	1.5882524439115386	1.3390475023820505	-0.8703824678322987	1.1861061247537328	6.668636008815733	10.003987413114508	0.8373376204563907	0.968922651933702
ID115505	115505	6	0.9819750785827637	80.85338867067897	16.30868384860253	0.0	50.0	50	1.4522658384508214	1		25697.543758966982	25845.0	17133.0	31526.0	1.7911188E7	2722.918683942128	-0.981069892327855	-978.213837273163	0.006695832313413885	-0.009661771321699942	1.6137995818920754	1.3460248942208657	2.183207227181175	1.1989373961959364	6.625857873335093	9.860834660907843	0.8562974013424676	0.9620427881297449
ID110898	110898	6	0.9835206270217896	80.81767377743085	16.317268386591838	0.0	21.0	21	1.472954428171162	1		25722.165738161526	25872.0	17658.0	31730.0	1.8468515E7	2723.5357713853446	-0.9810593064063733	-978.3715773862822	-0.007757313747210951	-0.012173604914542899	1.6139351758048115	1.3718568183355693	2.2383429685224114	1.1764603668792113	6.815982919915722	10.18199690503617	0.8261757361842172	0.9553630912724852
ID137530	137530	6	0.986774206161499	80.86528827479341	16.231585321702795	0.0	182.0	182	1.4605764404187733	1		25818.22836879434	26003.0	17758.0	31435.0	1.8201851E7	2741.858470025142	-0.9811198065104638	-978.6491033224943	0.017138689553982383	-0.007326179774112529	1.6120309810161695	1.3663065512870363	-0.858305275394107	1.1798457524028303	6.701907891967345	9.770522200017256	0.8822116064853586	0.9744298548721491
ID132411	132411	6	0.9799759984016418	80.9418241514851	16.375217283741986	0.0	153.0	153	1.4760327061958016	1		25856.728789986082	26008.0	17712.0	31664.0	1.8590988E7	2703.8937290893987	-0.9810402897657947	-989.6214616844546	-0.017652049201717476	0.0064867958521710395	1.6360802042201588	1.3650143093167768	2.2247733651606727	1.1985809914615893	6.844501676902821	9.756450687038006	0.9035828733920315	0.978260869565218
ID113467	113467	6	0.9778250455856323	80.93738141015777	16.18279403846738	0.0	37.0	37	1.4507023004000281	1		25590.357245337123	25771.0	17459.0	31288.0	1.7836479E7	2732.9816177673915	-0.9810120294711488	-967.5321781696683	0.00259981077150514	0.010878343502257233	1.6012623529642767	1.325420636556838	2.240820473639639	1.2081163585350663	6.611598494841543	9.698020979580948	0.8833851565800658	0.9679888656924147
ID143160	143160	6	0.9882802963256836	80.8209208281797	16.28557385021803	0.0	215.0	215	1.46729414567637	1		25806.459154929562	25941.0	17382.0	31749.0	1.8322586E7	2743.397342068326	-0.9811590773343514	-979.7312514413906	-0.009099249219301402	-0.006695188015072756	1.629398830274451	1.3493619219932182	2.2057003741837558	1.2075328373484666	6.763698532106048	9.872291511044464	0.8720836907351427	0.9700068166325829
ID136505	136505	6	0.9757012128829956	80.96762871286091	16.26687433311766	0.0	176.0	176	1.4605764404187729	1		25765.234794908018	25981.0	17603.0	31490.0	1.8216021E7	2783.074401825504	-0.9810161532717069	-956.822155580162	-0.011726931656734387	0.0018737475739562855	1.5867105931851666	1.3574348487939685	-0.9607048919801892	1.1689036822613632	6.701907891967343	9.995830409075541	0.8428893381441034	0.9697386519944978
ID143677	143677	6	0.982264518737793	81.00422867301876	16.21006167674385	0.0	218.0	218	1.4678096187805123	1		25888.466947960595	26072.0	17719.0	31460.0	1.84067E7	2745.880624533359	-0.9810910930214765	-978.3575119801462	-0.0012641042752113967	0.01398499728784738	1.6349771263620727	1.3555716746556319	-0.7930369961092625	1.2061163248910618	6.768451658270565	9.654557525490377	0.9125033054097925	0.9861495844875346
ID119105	119105	6	0.9777104258537292	80.94439627932552	16.244297444471982	0.0	73.0	73	1.4708986638362476	1		25723.517482517513	25927.0	17644.0	31362.0	1.8392315E7	2684.3036305784226	-0.9810361808767316	-991.4890715235267	-0.0012526595517188296	-0.02365070160377007	1.6171525619380462	1.374476598493349	-0.9689503280027191	1.1765588178879944	6.796970415257661	9.818676682122575	0.8859706290151873	0.9794520547945211
ID137026	137026	6	0.9744682908058167	80.8641975809322	16.276174963018708	0.0	179.0	179	1.4698697034697903	1		25812.06022408965	25986.0	17579.0	31398.0	1.8429811E7	2746.4607449036	-0.9811197958454242	-976.7751938131528	-0.001359585133490171	0.003277543362842067	1.6185483136395145	1.3604151621851202	-0.8900321615748383	1.189745864813633	6.787464162928627	10.058483266695525	0.8430482244854155	0.9674796747967478
ID108352	108352	6	0.9746488928794861	80.81460652778253	16.247374180296546	0.0	5.0	5	1.444431223632542	1		25564.065217391297	25712.0	17692.0	31677.0	1.7639205E7	2691.829320653804	-0.9809696832413644	-979.0885275075783	0.008447577324817407	-0.0047432589898464255	1.5797829944084183	1.365583256412896	-0.9095158315866598	1.1568558613981403	6.554560980867352	9.616708386110343	0.8906366830553694	0.9787083037615332
ID148289	148289	6	0.9968271851539612	77.9886099662591	18.98849613626945	0.0	245.0	245	1.4831905098260032	1		25934.36451169187	26139.0	16815.0	33088.0	1.8854283E7	2880.736212242275	-0.9810361924948794	-931.4544154466104	0.015815230407195267	-0.011626535893894153	1.593265555083836	1.4338748387056437	-0.29366207546665035	1.1111608294361828	6.911045443206039	10.22765948686922	0.8302351029757662	0.9654714475431612
ID142148	142148	6	0.9824966192245483	80.85534271400465	16.30336240946125	0.0	209.0	209	1.4714128741871544	1		25840.10893854748	25998.0	17412.0	31396.0	1.8501518E7	2748.151351045946	-0.9810968837381706	-976.0277813718951	-0.016362117522306173	-0.006199205164222853	1.6186185907780803	1.344294819561417	2.2321626990958814	1.2040651851252115	6.801723541422176	10.212134634725139	0.8195883495485299	0.9721467391304349
ID118598	118598	6	0.9719074964523315	80.91506519027139	16.261407127543375	0.0	70.0	70	1.4564270671471404	1		25717.160228898418	25897.0	17459.0	31277.0	1.7976295E7	2700.9655341556645	-0.9810881862364937	-987.8905424395269	-0.007274747493596583	-0.005855863646692285	1.590611966363936	1.3599381687548107	-0.9285520567390133	1.1696207981428564	6.66388288265122	9.739999866778769	0.8827125839048375	0.9749652294853962
ID144203	144203	6	0.9878993034362793	81.05592462705737	16.22787985448923	0.0	221.0	221	1.475520105830909	1		25971.47856154911	26147.0	17663.0	31682.0	1.8777379E7	2725.571034838845	-0.9810591327039354	-987.1075845712063	0.005297717907351573	0.0077924642598245514	1.624762915937195	1.3597685828190815	-0.8260580766522009	1.1948819354016296	6.839748550738305	9.86703812231279	0.8828285872657068	0.9795779441797142
ID110414	110414	6	0.9741288423538208	80.73944647339168	16.356393513092215	0.0	18.0	18	1.4714128741871548	1		25674.244413407832	25831.0	17611.0	31510.0	1.8382759E7	2663.489665367821	-0.9811153439804261	-1001.5846040584115	-0.010222435320190432	-0.0018161196874418705	1.6317301220977842	1.351596819853976	-0.9134855441987036	1.2072609953862374	6.80172354142218	9.650173289695758	0.9178223217992285	0.9794661190965097
ID141138	141138	6	0.979344367980957	80.9349887877762	16.263917485287802	0.0	203.0	203	1.465746638676281	1		25820.12394366199	25994.0	17719.0	31348.0	1.8332288E7	2758.4738946039533	-0.9810043685921741	-966.800012860197	-0.00663958165527051	-0.014157230476605775	1.6230835151504397	1.3632810952688945	-0.9514598677456633	1.1905714241788863	6.749439153612503	10.01771321713364	0.8451627763132517	0.9712722298221613
ID147280	147280	6	0.9840240478515625	78.72412382386045	18.635161501667362	0.0	239.0	239	1.4662626558155458	1		25840.77323943662	26056.0	17161.0	31758.0	1.8346949E7	2623.691605280882	-0.9811009458853741	-1022.5777547200122	0.004287482001595685	0.019689513027515607	1.6033853799613782	1.3818509578641842	-0.41900438896722153	1.1603171607157996	6.75419227977701	9.858629052287371	0.8732734013618638	0.9739547635366685
ID141649	141649	6	0.9729756116867065	80.88364111020474	16.284761778252037	0.0	206.0	206	1.4714128741871546	1		25854.895104895113	26006.0	17502.0	31624.0	1.848625E7	2735.4796232276444	-0.981063849025742	-979.3656262564454	0.003864548355717937	-0.004924612601344625	1.633277613110833	1.3546353077249242	2.247731293003308	1.2056954397961777	6.801723541422178	9.96007461173895	0.8615959649085884	0.9688557887610023
ID121684	121684	6	0.9791817665100098	81.1453827473272	16.182937947322166	0.0	89.0	89	1.4683249109216385	1		25680.67552447552	25831.0	17547.0	31615.0	1.8361683E7	2718.8836816605653	-0.9811501420408157	-983.2709312390175	8.208500043357753E-4	-0.03215862637508311	1.6422384835909722	1.353068579079798	-1.1266858093928265	1.213714152395612	6.773204784435081	9.851728802992865	0.8769587672446769	0.9733606557377051
ID138071	138071	6	0.9864346385002136	80.88338790539439	16.232285133729974	0.0	185.0	185	1.4647140590210526	1		25805.91267605633	25990.0	17585.0	31396.0	1.8322198E7	2744.985870307692	-0.9810568788335832	-973.7596079118994	-0.016961674788621685	-0.0025216648119169216	1.5925476664526952	1.359205276320989	-0.925429763036502	1.1716756064715277	6.739932901283471	9.755162218915551	0.890013195511775	0.9739010989010989
ID144727	144727	6	0.9868592023849487	81.06975924186632	16.254739241378033	0.0	224.0	224	1.4816596057437035	1		25943.76348547717	26092.0	17707.0	31760.0	1.8757341E7	2754.8540883069504	-0.9810960333177698	-977.5139131197338	-0.016494979315701142	0.014004458995992893	1.634077563901764	1.3594284714600324	-0.8558046641318919	1.2020327646564273	6.896786064712493	10.006911332489123	0.8654789613891956	0.9718687206965841
ID115031	115031	6	0.9757449626922607	80.88279177088951	16.298387850894795	0.0	47.0	47	1.4698697034697905	1		25674.45224719098	25852.0	17509.0	31353.0	1.828021E7	2707.9750704622984	-0.981114896131369	-985.1151824860151	-0.006505403386528995	-0.010159961039571714	1.6454103564852822	1.3456375131254878	-0.9031224082285713	1.2227738454344346	6.787464162928629	9.799918354035466	0.888121734939746	0.9720898570456092
ID123225	123225	6	0.9809117317199707	81.07690004571876	16.206083066326354	0.0	99.0	99	1.4585032293802431	1		25698.204836415345	25898.0	17471.0	31819.0	1.8065838E7	2741.6060213341902	-0.9810841136207769	-972.3156668712343	0.0035152759222117774	-0.019337147875432947	1.6169415406741958	1.3466376774231044	-0.989872386875747	1.2007250114732708	6.6828953873092845	9.843006087535617	0.8668002331021354	0.9649965682910094
ID133465	133465	6	0.9873462915420532	80.97005537337938	16.346206547865197	0.0	159.0	159	1.4708986638362478	1		25900.469359331502	26010.0	17636.0	31648.0	1.8596537E7	2725.7667749850043	-0.9810776659317615	-985.3207302975413	0.02152804018642962	0.0061995890562886605	1.6055887675323426	1.375094351219491	-0.8811830401686369	1.1676208007897344	6.796970415257664	10.009836565350346	0.8524546229899799	0.970807875084861
ID132956	132956	6	0.9822802543640137	80.91559140768167	16.40344187847768	0.0	156.0	156	1.4816596057437035	1		25885.25966850829	26003.0	17584.0	31862.0	1.8740928E7	2739.4055965450225	-0.9811617403494318	-984.2966551723006	-0.002073583644071468	6.312260313513627E-4	1.625244687185445	1.352281079674343	-0.927163297496767	1.2018541940828138	6.896786064712493	9.931892870629165	0.8786027651074455	0.9718687206965839
ID116574	116574	6	0.9853561520576477	81.01663768647619	16.21102746696267	0.0	57.0	57	1.4569463850695619	1		25718.870370370358	25905.0	17506.0	31124.0	1.8054647E7	2715.3793657881297	-0.9810514685375747	-980.7709792782683	-4.611073087965095E-4	4.135168825172297E-5	1.5929533818446515	1.355842899679655	-0.870208291351582	1.1748804984862322	6.668636008815732	9.844304411580078	0.864722596063433	0.9675862068965522
ID148835	148835	6	1.0	76.69387570195384	19.04962403621683	0.0	248.0	248	1.7761014317899284	1		26252.25527831095	26023.0	17002.0	38319.0	2.735485E7	3470.5473838032817	-0.9807612192732837	-771.2308193361472	0.0020746969963822987	0.009258490720713254	2.4425069693887873	1.2734889008728285	-0.47689880377180727	1.917964866214957	9.91026805301554	16.139599107160794	0.4780901315923079	0.85415813191315
ID112998	112998	6	0.978761613368988	80.95336098061648	16.233360144614984	0.0	34.0	34	1.4605764404187729	1		25611.39062500004	25820.0	17175.0	31433.0	1.8030419E7	2721.575283206314	-0.9811184073477734	-977.9701593663613	-8.084094040877858E-4	0.002302806791858391	1.6067863396410953	1.3298041924675659	-0.9349157531720511	1.2082879184337396	6.701907891967343	9.758635312164667	0.8843621402416415	0.9764542936288088
ID145259	145259	6	0.9864320755004883	80.96877539322858	16.370748222748258	0.0	227.0	227	1.4831905098260039	1		25923.66574965614	26060.0	17651.0	31833.0	1.8846505E7	2769.7001000688074	-0.9811311305518711	-973.363010480633	-0.012421512860720811	-0.01142682956247157	1.651558300428791	1.3662220186170415	-0.9521575928150222	1.2088505952353052	6.911045443206044	10.298351857968253	0.8188760335774686	0.9610046265697293
ID127853	127853	6	0.9851720333099365	80.98639372365194	16.134352328571136	0.0	127.0	127	1.465746638676281	1		25757.9369747899	25900.0	17561.0	31471.0	1.8391167E7	2731.9836923086646	-0.9811060394415411	-979.1650735443828	-0.002600074404726997	0.00312312704797188	1.6020009819267476	1.3548427702802213	-0.9136372547798949	1.1824257523220991	6.749439153612502	9.75916016634695	0.8905384169231679	0.9746053534660264
ID107884	107884	6	0.9813631772994995	80.77938534094879	16.26303210626271	0.0	2.0	2	1.4569463850695619	1		25523.901428571444	25704.0	17390.0	31434.0	1.7866731E7	2654.365799960125	-0.9811151675416067	-999.1326123065397	-0.0052384237671005566	-5.68771651297949E-4	1.5786057283766206	1.3523280127717452	-0.9577607490177541	1.1673245791463673	6.668636008815734	10.062513762002625	0.8276255747856928	0.9518317503392133
ID128366	128366	6	0.9839932918548584	80.97116719678509	16.181510904558504	0.0	130.0	130	1.470384273660057	1		25716.190209790253	25922.0	17665.0	31479.0	1.8387076E7	2723.799843677838	-0.9811467216511683	-982.6718426003329	0.012205605839093175	-0.007872893593264627	1.6070998809381867	1.3719107064888434	-0.9264933917651136	1.1714318383382745	6.792217289093143	9.819209331337579	0.8852550188835715	0.9774281805745552
ID145773	145773	6	0.9874294996261597	80.73693460618404	16.295474297332024	0.0	230.0	230	1.4595402030124023	1		25872.262411347507	26047.0	17762.0	31389.0	1.8239945E7	2764.418808219126	-0.9810523321221414	-969.1633330952252	-0.007094100589841102	0.001332690205082689	1.6120708341973378	1.3290174045661107	-0.81459307510856	1.212979475406973	6.69240163963831	9.73429006337681	0.8875305162243491	0.9737206085753801
ID146797	146797	6	0.9950616359710693	78.88791417765744	18.120873747584508	0.0	236.0	236	1.4760327061958007	1		25886.743732590534	26160.0	17324.0	32126.0	1.8586682E7	2664.5910304620816	-0.9810827364057261	-1007.683568190302	0.012493195286934215	-0.010084270609506132	1.627854604163585	1.3646891222544575	-0.4953438579203032	1.1928391438149517	6.844501676902814	9.788422381338664	0.8976898102557506	0.9795918367346939
ID134006	134006	6	0.9817295074462891	81.03204128592027	16.31118717681708	0.0	162.0	162	1.4693549530763241	1		25882.824684432002	26023.0	17689.0	31610.0	1.8454454E7	2706.7591953131505	-0.9810994937952011	-992.7311771262393	-0.01247619188081777	-0.0036850292411753083	1.6231775181278303	1.357479237847069	2.1913911338243706	1.195729166880042	6.782711036764116	10.12295779713206	0.8317605664637642	0.9661475964793504
ID121209	121209	6	0.9772243499755859	81.09706406893835	16.20601197122104	0.0	86.0	86	1.4693549530763237	1		25670.177215189884	25796.0	17627.0	31349.0	1.8251496E7	2692.3009703652037	-0.9811071688832079	-990.2723692198794	-0.01582412458778093	0.009834042124323455	1.6163425228099102	1.363070103939837	-0.8863125654810917	1.185810266205686	6.782711036764112	9.857747319817896	0.8771175799177673	0.9707482993197281
ID112504	112504	6	0.9826287031173706	80.93286833082252	16.24552802431362	0.0	31.0	31	1.45642706714714	1		25622.7663817664	25796.0	17158.0	31527.0	1.7987182E7	2725.9981468890483	-0.9811190414652287	-976.850543219826	-0.0021523101737313632	-0.009867117375595463	1.585739469172507	1.363519447028061	-0.9455635244611522	1.1629753228887192	6.663882882651215	9.960160713169357	0.8441206557057878	0.9642365887207702
ID140664	140664	6	0.9696512222290039	80.94607303296199	16.220894088611313	0.0	200.0	200	1.4647140590210523	1		25768.456859971742	25944.0	17719.0	31595.0	1.8218299E7	2756.4837008345125	-0.9811892051826189	-975.2334608366345	-0.008323793078418672	-6.409658330668619E-4	1.6066597999301444	1.3411888662218359	-0.8936204852195596	1.1979370246758363	6.739932901283469	10.197947369458051	0.8144040119310455	0.9665985003408314
ID138617	138617	6	0.9813738465309143	80.84268947576118	16.205192069228882	0.0	188.0	188	1.469354953076324	1		25813.791608391606	26007.0	17634.0	31451.0	1.8456861E7	2731.428439344002	-0.981050344358852	-978.5475654191096	-0.006064016849059986	0.004193994984205289	1.6235224679394331	1.3399235209942235	-0.9393725492765518	1.2116530850468086	6.782711036764113	10.160349609289609	0.825649791242466	0.9648411088573359
ID109949	109949	6	0.9773293733596802	80.76796428126218	16.36157930234364	0.0	15.0	15	1.473981235147152	1		25678.592747559265	25835.0	17606.0	31626.0	1.8411551E7	2678.987304257321	-0.9811440745474967	-997.5059447731484	0.0033776998805818107	-0.008425775406495707	1.5922336784643412	1.3932969075946697	2.1757209958056265	1.1427813194627034	6.825489172244755	9.726152433533239	0.9066955880974071	0.981544771018455
ID118145	118145	6	0.9817561507225037	80.92901583302539	16.25907754884021	0.0	67.0	67	1.4739812351471524	1		25722.447075208933	25886.0	17437.0	31761.0	1.8468717E7	2708.426753755518	-0.9811574670180576	-989.0644952013927	-0.005454294476526526	2.099515096289909E-4	1.6147378392803313	1.3556604316011072	-0.9227024861408532	1.1911078922420417	6.825489172244758	10.045659473051925	0.8499370110365918	0.9775357385976856
ID146304	146304	6	0.9825757145881653	79.60787806394876	18.416836280177368	0.0	233.0	233	1.4169358747965595	1		25977.963746223562	26161.0	18402.0	31844.0	1.7197412E7	2553.993998055348	-0.9810563881786794	-1053.5288038527965	0.020870871802069573	-0.008827179041466094	1.5796940030746738	1.3177641311660135	2.4356303914219644	1.1987684030198134	6.307398420312494	9.604080694981619	0.8593073533604164	0.9636891793754525
ID149377	149377	6	1.0	76.16671387587581	19.073792239384463	0.0	251.0	251	1.4765451286053326	1		26057.157676348565	25798.0	20965.0	40761.0	1.8839325E7	3356.568203994629	-0.9807833467451719	-792.4226665592812	0.008885582045346879	-0.01069235323427175	1.5107347950532533	1.4313974287372724	-0.8324108206685756	1.0554265116893282	6.849254803067314	12.721070864777433	0.5318704266418857	0.9195915762603702
ID126853	126853	6	0.9845115542411804	81.01808862841943	16.186043649456927	0.0	121.0	121	1.4574655179508393	1		25776.302987197738	25929.0	17287.0	31502.0	1.8120741E7	2726.8631959725208	-0.9811010323898661	-981.4381266171157	0.0018319622149668387	-0.0012232203714987004	1.6140469219306082	1.3449354989747138	-0.8594675581627846	1.200092438009887	6.6733891349802485	9.867866982233943	0.8612113419024687	0.965612104539202
ID114569	114569	6	0.9730625748634338	80.93207912321975	16.28266265846809	0.0	44.0	44	1.4636807509142968	1		25667.114406779703	25859.0	17711.0	31539.0	1.8172317E7	2695.3139563928808	-0.9810380876950952	-985.3747217927887	-0.002420891391328424	-0.016742596395559122	1.6102713355814022	1.3561120569181049	-1.0290149767808205	1.187417608572037	6.730426648954441	9.998240541530343	0.846068054764503	0.9632653061224493
ID127372	127372	6	0.9818827509880066	80.96560024545676	16.21967481763594	0.0	124.0	124	1.4585032293802425	1		25790.341843971633	25957.0	17821.0	31474.0	1.8182191E7	2753.6017680298582	-0.9810302268212093	-968.737726358409	-0.007724590619685235	-0.010557480222358936	1.6071331706791143	1.3422660849724668	-1.0038378237110195	1.1973283007534834	6.682895387309278	9.994934264643417	0.8406488873728621	0.9703243616287094
ID122769	122769	6	0.9843173027038574	80.9889204061635	16.174663179684206	0.0	96.0	96	1.4564270671471398	1		25688.635714285698	25867.0	17676.0	31436.0	1.7982045E7	2716.175075134129	-0.9811192460733633	-982.9144939987333	-0.01154039896421959	-0.026112311415429728	1.633817413202884	1.3567005710364766	2.168838009932923	1.2042579240271851	6.663882882651214	9.930691841820941	0.8491378673022244	0.9642365887207708
ID134545	134545	6	0.9776915907859802	81.03113954948509	16.261035662598363	0.0	165.0	165	1.4724407561666415	1		25894.733240223504	26068.0	17547.0	31728.0	1.8540629E7	2722.5416292768214	-0.9811297562783262	-989.0445314408158	0.001308740860394933	-0.006198433098185203	1.607855661869038	1.3750396956685789	2.2311139296864795	1.1693158146152707	6.811229793751209	9.99549441012479	0.8566961897018789	0.966284558327714
ID128917	128917	6	0.9728609919548035	80.95903514683944	16.17219234806608	0.0	133.0	133	1.46419749612048	1		25723.372355430187	25887.0	17461.0	31659.0	1.8237871E7	2746.644392281747	-0.9810808538564715	-971.3119534367946	-0.012578499055139863	-0.012341243659791763	1.6096982074507602	1.3719853535110333	2.228590851629164	1.1732619472441148	6.7351797751189535	9.63832865499975	0.9110780721808152	0.9799446749654221
ID126356	126356	6	0.9800232648849487	81.05427856487523	16.175517101050996	0.0	118.0	118	1.466778491418423	1		25746.556179775314	25946.0	17680.0	31332.0	1.8331548E7	2706.666286751653	-0.9810535238861529	-985.0962916570772	0.012961623013524865	-0.0010046147924469193	1.6127210612440146	1.363791045525878	-0.9097555136590454	1.1825279734272998	6.758945405941534	9.548066416181467	0.9316610514453639	0.9875000000000003
ID130455	130455	6	0.9900373220443726	81.08429627105104	16.15748712953678	0.0	142.0	142	1.4714128741871544	1		25758.548387096773	25945.0	17451.0	31667.0	1.8365845E7	2737.0416810375505	-0.9811636918812165	-980.4278791848948	-0.0023160774619050617	-0.0023306181549259766	1.6064384861811534	1.3580649473308457	-0.9184146433772995	1.1828878208943272	6.801723541422177	10.045082276099196	0.8470749588946259	0.9662390276839977
ID130967	130967	6	0.9777450561523438	81.05210445185246	16.213218417214925	0.0	145.0	145	1.463163823209347	1		25798.08215297446	26004.0	17591.0	31894.0	1.8213446E7	2768.9448632381013	-0.9810594251235343	-965.1732285994539	-0.004651748661117118	0.0059364115885934265	1.6233078760706021	1.3428438438311008	-0.9015764701627246	1.2088582626549818	6.725673522789918	9.70264678366555	0.8977702357265845	0.9745179063360878
ID129942	129942	6	0.9841242432594299	81.10111859213195	16.164410990741324	0.0	139.0	139	1.4631638232093473	1		25773.17796610167	25943.0	17560.0	31651.0	1.824741E7	2745.8761347942545	-0.9810718990275564	-972.9954693895584	-0.006076782449150973	0.013558993156437646	1.581667378514437	1.370697306504523	-0.8765004684571127	1.1539144134950687	6.725673522789921	9.89043475522395	0.8640022656069549	0.965211459754434
ID140186	140186	6	0.9835733771324158	80.97056055628698	16.160120605676973	0.0	197.0	197	1.461611943165238	1		25770.33994334277	25958.0	17405.0	31275.0	1.819386E7	2729.8286492905336	-0.9810866686965752	-979.3864701520615	0.005411924619253417	-0.012238367990124439	1.5889464838351046	1.3705268461387425	-0.8936494335446523	1.1593691056192932	6.711414144296376	9.570332244336981	0.9208096728731274	0.9826026443980517
ID120731	120731	6	0.990407407283783	81.00524217783983	16.245806617807958	0.0	83.0	83	1.4744943704926	1		25693.45908460472	25858.0	17816.0	31233.0	1.8524984E7	2670.231995498134	-0.9811339298823335	-1000.8072152908358	0.0025836858594931083	0.0023317526759422443	1.611565250516193	1.3566206539449246	-0.8103598535496114	1.1879262237604253	6.8302422984092725	9.780968718020723	0.8971854760107381	0.9788828337874659
ID139161	139161	6	0.9738762378692627	80.86792124249598	16.20111339188576	0.0	191.0	191	1.459021808322631	1		25811.288762446668	25988.0	17479.0	31152.0	1.8145336E7	2744.333589852901	-0.9811293605022612	-978.0080694488944	0.00721187292699132	-0.004534037939373998	1.6136449794822958	1.337976627733903	-0.8929538203953788	1.2060337572677076	6.6876485134737935	9.698060525833753	0.8935390213331741	0.977083333333333
ID129437	129437	6	0.9795206189155579	81.04920718440856	16.140606930895192	0.0	136.0	136	1.4569463850695619	1		25706.069800569854	25877.0	17612.0	31647.0	1.8045661E7	2710.5236197580784	-0.9811240721966776	-985.8891925035977	-0.0021310283842415566	-6.992508918615696E-4	1.5651032391772606	1.3722704901400427	2.1829387089043317	1.140520947162202	6.668636008815733	9.813343159240691	0.8701876304594027	0.9709342560553634
ID109471	109471	6	0.9723608493804932	80.7894012857886	16.337263695149243	0.0	12.0	12	1.4610942835268426	1		25643.65536723164	25781.0	17457.0	31637.0	1.8155708E7	2702.680610728212	-0.9810724950058433	-983.6099923690855	0.012006191029124364	-0.010063501373883283	1.5994074953877744	1.3724187544946966	-0.8804156557869298	1.1653932082680198	6.706661018131859	9.804881099064758	0.8766607384539635	0.9737750172532781
ID114081	114081	6	0.9733849167823792	80.94953431518667	16.210330840079603	0.0	41.0	41	1.462646712812137	1		25631.652050919358	25873.0	17585.0	31264.0	1.8121578E7	2723.8633969245884	-0.9810735765692284	-975.5607023663522	-0.0018935773638358781	0.0022790875932630693	1.5984220595850476	1.367025247502845	-0.9570339592863016	1.1692703280388543	6.720920396625405	9.632200230952751	0.9103064326438444	0.9771941948859709
ID116129	116129	6	0.9768025279045105	80.94859789529943	16.231419235735913	0.0	54.0	54	1.4734679211022816	1		25757.69037656908	25901.0	17498.0	31532.0	1.8468264E7	2690.912918873505	-0.9810797795238253	-992.6940121729746	0.007859104875875208	-0.0015215560610919046	1.62688489822785	1.3594693126061128	2.2219771392963836	1.1967058639294326	6.820736046080241	10.073564367368917	0.8446460892870313	0.9669811320754716
ID117665	117665	6	0.9785325527191162	80.99429349070482	16.23715128233708	0.0	64.0	64	1.4631638232093478	1		25775.478076379084	25945.0	17503.0	31482.0	1.8223263E7	2729.0399453368004	-0.9810722323261919	-979.1030863691531	-0.007304285834630019	-0.005310208548377854	1.6163906599348472	1.3805326266683995	-0.9664178945382716	1.170845678479644	6.725673522789924	10.124051347837183	0.824587918968585	0.9632402995234852
ID125857	125857	6	0.9837321043014526	81.14760555949745	16.132025620123343	0.0	115.0	115	1.4750073273251265	1		25726.715481171548	25899.0	17415.0	31585.0	1.8446055E7	2696.4149491786043	-0.9811121027029207	-991.2030585017328	-5.173852979554608E-4	-0.005572554736257299	1.6468782994567066	1.3641337898058916	-0.9039218355950099	1.2072703658275687	6.834995424573788	9.762885255181702	0.9011388681495477	0.978231292517007
ID139682	139682	6	0.9826719760894775	80.94415728953464	16.152288606160297	0.0	194.0	194	1.4796159363492978	1		25771.11618257263	25942.0	17539.0	31135.0	1.8632517E7	2699.258510126152	-0.9810311392371132	-987.5527193731558	-0.0038398291555273253	0.018044041957065944	1.6465417288926423	1.348675250031853	-0.8061265014999636	1.2208585638787055	6.877773560054426	9.909558150688106	0.8801347253868532	0.9777027027027029
ID125357	125357	6	0.9754957556724548	81.14077704594615	16.13483893303948	0.0	112.0	112	1.4569463850695616	1		25750.827635327638	25979.0	17478.0	31479.0	1.8077081E7	2751.461534625697	-0.9810964202357452	-971.4610190218	-8.14446786285114E-4	0.008855308224289727	1.5737144330645634	1.370881826967875	2.149111061952717	1.1479577612793326	6.668636008815731	9.619864540653555	0.9055427624169968	0.9756606397774688
ID112051	112051	6	0.9804694652557373	80.91480909819364	16.279339396908508	0.0	28.0	28	1.462129419528828	1		25662.135977337126	25850.0	17336.0	31505.0	1.8117468E7	2719.3845009033653	-0.9810865247860417	-979.0123168480058	-0.011048733657856047	-0.0024855595274021554	1.5950309912706426	1.3579068587155319	2.2354333456833997	1.1746247403002372	6.716167270460894	9.642140222057538	0.9077880930671892	0.9724707501720581
ID135088	135088	6	0.9826391935348511	81.05069686564777	16.267152893627223	0.0	168.0	168	1.4775694402988424	1		25847.489568845627	26000.0	17463.0	31707.0	1.8584345E7	2747.0153440376885	-0.9811095509996535	-977.3778713961749	0.007946790670267182	-0.00392304843638698	1.6470044378075315	1.354605228470071	-0.8983659724479778	1.2158556627362973	6.85876105539637	9.821417083929264	0.8935260699408579	0.9823008849557525
ID122293	122293	6	0.9863948225975037	81.06022133338557	16.199108124741507	0.0	93.0	93	1.4683249109216383	1		25697.14044943823	25876.0	17695.0	31562.0	1.8296364E7	2700.8470494914945	-0.9810730857754362	-986.3620420564479	-0.007826065782063744	0.01032688299031002	1.6224931965233578	1.3552070997132208	-0.8715297557608572	1.1972289673413739	6.77320478443508	9.974780186407669	0.8554554600993353	0.9713701431492843
ID131512	131512	6	0.9740868210792542	80.99802808834895	16.245919810194575	0.0	148.0	148	1.478593042389258	1		25841.765927977845	25976.0	17683.0	32253.0	1.8657755E7	2730.95439451346	-0.9811158539397554	-983.2425830426139	-0.006321281465667127	-5.07022650451732E-4	1.6193230788374122	1.3690219625778253	-0.9006818676695114	1.1828320677838344	6.868267307725397	10.187256753134479	0.8316537483937524	0.9704499664204165
ID120254	120254	6	0.9853594303131104	80.95030418907781	16.256865132717156	0.0	80.0	80	1.46729414567637	1		25666.715287517483	25818.0	17657.0	31233.0	1.8300368E7	2672.7125174863686	-0.9810852498750721	-996.2175290557835	0.02640472159618694	0.0033088207917047717	1.6313691981805656	1.367819814347185	2.324401163126198	1.1926784369322534	6.763698532106049	9.788570612716045	0.8870652165084288	0.9746575342465751
ID108993	108993	6	0.9763732552528381	80.82196986510586	16.293963739783162	0.0	9.0	9	1.457984465988631	1		25628.53049645391	25775.0	17751.0	31393.0	1.8068114E7	2666.864587776702	-0.9811182055916096	-998.6902411122572	-4.6804518557722134E-4	0.011999041833619842	1.5969676853942458	1.3611327198451366	-0.8708474393576171	1.1732637545998759	6.6781422611447665	9.593007316393066	0.9119184007146935	0.9770514603616138
ID135618	135618	6	0.9903192520141602	81.05500992923783	16.255931977207254	0.0	171.0	171	1.4626467128121374	1		25805.356435643556	26044.0	17463.0	31761.0	1.8244387E7	2781.681038452443	-0.981048371893134	-960.4536769845154	0.0014389858275955757	0.01115539613649851	1.6177074621893657	1.346750003453075	-0.8441188521109594	1.2011935831012097	6.720920396625409	9.630778261355875	0.9105752631778031	0.9819444444444448
ID117188	117188	6	0.9846569895744324	81.03521987059739	16.191659573078176	0.0	61.0	61	1.4672941456763702	1		25761.75280898876	25946.0	17653.0	31705.0	1.8342368E7	2725.2280051438324	-0.981006469997672	-976.4921261563278	-0.005310593112871769	0.005485233639918234	1.6095546964113796	1.354880668976388	-0.9571596297238418	1.1879678655592583	6.7636985321060505	10.083505055595614	0.8359322211205042	0.9660556687033272
ID124868	124868	6	0.9795673489570618	81.10889863209474	16.14661952303703	0.0	109.0	109	1.477057373244719	1		25760.37396121886	25928.0	17699.0	31449.0	1.859899E7	2712.779980381061	-0.9810656518010218	-984.0457695045952	0.011263694116714887	8.638124853350391E-4	1.6379093350854483	1.373148189843736	-0.8224469959765862	1.1928132354541006	6.854007929231849	9.772128327441056	0.9019368759950324	0.9843003412969286
ID111559	111559	6	0.9816082119941711	80.86655064431461	16.2854668278389	0.0	25.0	25	1.473981235147152	1		25707.169209431362	25826.0	17523.0	32020.0	1.8534869E7	2709.855949778626	-0.9810218854754627	-980.7621105341976	-0.007092043717635014	0.0030241031211278597	1.6362167748879266	1.3490438641889582	-0.9481715359267957	1.21287144052326	6.825489172244756	10.095195701376767	0.8416163448418973	0.9657027572293206
ID124363	124363	6	0.9742493629455566	81.00919985295629	16.236944568531133	0.0	106.0	106	1.4631638232093476	1		25714.790664780772	25896.0	17676.0	31203.0	1.8180357E7	2684.249446697163	-0.9810753387549163	-993.2632366346946	0.003811984745880755	-0.0046252897388709205	1.6168067642056678	1.3487440811509355	-0.8507902085496256	1.1987498494347304	6.725673522789922	9.659134350082	0.9058769985890388	0.9765355417529331
ID119757	119757	6	0.977275013923645	80.95537653714686	16.258512815690427	0.0	77.0	77	1.4719269049012413	1		25698.919107391903	25898.0	17542.0	31411.0	1.8426125E7	2688.659767505467	-0.9810414415079729	-989.2158014805466	0.012901031728545825	-0.004462686429703483	1.6113801302068018	1.3618783813319433	-0.9133309237304799	1.1832041335664945	6.806476667586694	9.86246929324385	0.8793482346282538	0.9794801641586868
ID115663	115663	6	0.97920823097229	80.84798904107905	16.307279225364628	0.0	51.0	51	1.4626467128121374	1		25695.24328147097	25873.0	17356.0	31155.0	1.8166537E7	2713.9842866965296	-0.9810846463516549	-982.1264661527084	-0.002417733635499224	0.005442190999400942	1.6116715202001262	1.3491411186044913	-0.8812488412409571	1.1945907644318097	6.7209203966254085	9.807276079018829	0.8780956253664253	0.9711538461538465
ID136141	136141	6	0.9904483556747437	81.01366584751977	16.270894850327483	0.0	174.0	174	1.4734679211022819	1		25771.41176470588	25942.0	17471.0	31870.0	1.8400788E7	2778.9952927676304	-0.9810615888701665	-960.8002921408311	-0.0011354066881927303	0.001867974026380492	1.607928930919883	1.3621676129358193	-0.985421097064616	1.1804192932280817	6.820736046080242	9.911278876681912	0.8725327056647632	0.9722222222222223
ID123859	123859	6	0.9899923801422119	81.02254370904728	16.237738475609824	0.0	103.0	103	1.4775694402988422	1		25654.847222222248	25868.0	17509.0	31168.0	1.847149E7	2686.2014805060057	-0.9811892059561468	-996.3375027062846	-0.01058109460601601	0.014410097132375671	1.6202326426521585	1.3645512492475493	2.267162114272721	1.1873739762765223	6.858761055396367	9.91366469267329	0.876974742746616	0.9678068410462776
ID111058	111058	6	0.9919264316558838	80.84683023263777	16.323905953492325	0.0	22.0	22	1.4703842736600572	1		25720.900560224098	25899.0	17305.0	32018.0	1.8364723E7	2722.7986937016185	-0.981069149228946	-979.1069188447838	-0.005339411367763292	-0.011438577644316944	1.6177240703873732	1.3586448354905096	-0.9835748897728892	1.1906894488752306	6.792217289093144	10.011847641124143	0.8515163103043608	0.970128988458927
ID113622	113622	6	0.9744616746902466	80.95371748401632	16.205090386820977	0.0	38.0	38	1.4626467128121372	1		25596.634180790963	25801.0	17187.0	31726.0	1.8122417E7	2707.6758585201896	-0.9810392643549546	-978.2444460260044	0.0030249484527479446	-0.005654913021649136	1.6093578560106754	1.3590336816486577	-0.9488024616961098	1.1841927670683974	6.720920396625407	9.936138887172895	0.8554670938399038	0.966507177033493
ID119256	119256	6	0.9813470840454102	80.95450150178115	16.24665170971033	0.0	74.0	74	1.4688400222902023	1		25696.023809523802	25871.0	17619.0	31532.0	1.8346961E7	2679.4799244688265	-0.9810674288751943	-993.8816553217013	0.0018646861305906986	-1.9434059147276463E-4	1.6241435566914957	1.3539203855050517	2.307115918111318	1.1995857172101319	6.777957910599599	10.008780063288789	0.8502496066064994	0.9720518064076349
ID132059	132059	6	0.9750142693519592	80.94751428975852	16.32549797608068	0.0	151.0	151	1.4703842736600574	1		25835.561181434572	26013.0	17754.0	31866.0	1.8369084E7	2718.09093451522	-0.9812462216910608	-994.6565173775226	0.0018492380827956117	-0.006382934836839694	1.610969879366399	1.363990876269566	-0.9733556167184679	1.181070861538536	6.792217289093146	9.888772599632341	0.8728440481572504	0.9616419919246298
ID143839	143839	6	0.9784517884254456	81.01487683455252	16.199171260668596	0.0	219.0	219	1.4744943704925995	1		25935.05955678672	26130.0	17938.0	31379.0	1.8725113E7	2724.8534435997044	-0.9811113019879489	-988.7587777230705	0.015186254479861187	-0.011048176890013034	1.6100314831896474	1.3853419956960817	2.248321578019938	1.1621906274346847	6.830242298409268	9.676886143800756	0.9165891494272255	0.9862731640356898
ID143325	143325	6	0.9851717948913574	80.92195729994498	16.256818728748282	0.0	216.0	216	1.4636807509142964	1		25865.608757062135	26077.0	17539.0	31737.0	1.8312851E7	2772.102318197154	-0.9811309546088991	-970.332309463355	-0.012846788590914713	-0.02446627277032695	1.6281335530351326	1.3546786298354323	2.1717970024004227	1.2018596272039221	6.730426648954438	10.00884347197613	0.8442764293633346	0.9574036511156189
ID108513	108513	6	0.9783859252929688	80.81227193064153	16.27303720222249	0.0	6.0	6	1.4621294195288277	1		25609.97308781867	25792.0	17578.0	31546.0	1.8080641E7	2662.0073278372297	-0.9811598881056467	-1002.0425842361986	-0.009534236104316684	-0.01994729259836627	1.6210628457394665	1.3526600216018285	-0.9662725099791125	1.1984259310183454	6.716167270460892	10.192604280277417	0.812383401161052	0.9645051194539251
ID121826	121826	6	0.9794586896896362	81.13686136275302	16.187951271280312	0.0	90.0	90	1.457984465988631	1		25701.460881934556	25914.0	17464.0	31471.0	1.8068127E7	2741.389889303781	-0.9810459056122608	-970.5173173182162	-0.0034359007953521504	4.566299867234786E-4	1.6119435280862215	1.3388221215336842	-0.9344820631221712	1.2040012651118013	6.678142261144766	9.760538264660093	0.8808825232434037	0.9756944444444449
ID136673	136673	6	0.9657033681869507	80.93219339058733	16.286105356993296	0.0	177.0	177	1.4543479410804843	1		25770.320916905406	26022.0	18190.0	30737.0	1.7987684E7	2607.500052784667	-0.9810728436224135	-1024.569399471887	9.902569609627602E-6	0.009841690077693237	1.5904155684608863	1.369410461831386	-0.9028547172957143	1.1613870441254979	6.644870377993156	9.75801360286653	0.876947388617898	0.9748953974895397
ID142820	142820	6	0.9806846976280212	80.8135749065781	16.342310093219208	0.0	213.0	213	1.4791045777937293	1		25861.005540166225	26018.0	17643.0	31329.0	1.8671646E7	2729.1616073486975	-0.9811149355646028	-984.5721928433667	3.5157925433146434E-4	0.007729268778156938	1.6233406802751487	1.3683974334760833	-0.8091654201091393	1.1863078960557851	6.873020433889914	9.969217868800998	0.8690311116482685	0.9724277067921993
ID110569	110569	6	0.9743894934654236	80.7414519249688	16.370362958427982	0.0	19.0	19	1.4585032293802427	1		25708.353276353275	25885.0	17567.0	32126.0	1.8047264E7	2721.905942121573	-0.9811609382710518	-983.8120143926812	0.006044526269822693	0.011825902265383229	1.5926457911564234	1.3450536289805737	-0.9332425394058649	1.1840760523158482	6.682895387309279	9.846414850010817	0.8662001761876759	0.9723374827109263
ID115176	115176	6	0.9866840243339539	80.85094387316667	16.31318879215087	0.0	48.0	48	1.4636807509142966	1		25639.754237288133	25834.0	17462.0	31588.0	1.8152946E7	2701.330583982004	-0.9810786856041619	-984.2799911419208	0.007447831069439019	0.012880194959372687	1.6214630376061399	1.3671039059374304	-0.9132696788397879	1.1860569124000082	6.730426648954439	9.650550046184431	0.9081306319378923	0.9847009735744088
ID147435	147435	6	0.9855905771255493	78.59498360491436	19.00131514173158	0.0	240.0	240	1.4517448462050142	1		25864.229106628227	26118.0	17044.0	31545.0	1.7949775E7	2642.5995254498403	-0.9811021318708498	-1016.2477262360892	0.0218234165061591	0.010157059124881395	1.5898748495576391	1.371780507231985	-0.6133719344982326	1.1589863255643795	6.62110474717057	9.762128732835903	0.873074415372834	0.97480755773268
ID142312	142312	6	0.9776373505592346	80.86598232351183	16.278196828935258	0.0	210.0	210	1.4672941456763704	1		25844.148876404473	26001.0	17700.0	31481.0	1.8401034E7	2759.1628854996675	-0.9811912930486445	-977.2589037763937	0.020372616183822953	-0.0010631690843177018	1.6197022146058058	1.357094011801143	2.2845589994508617	1.1935077456101422	6.763698532106052	10.05453109516371	0.8407569443068529	0.968686181075562
ID118767	118767	6	0.9779693484306335	80.9154229945778	16.238737652327895	0.0	71.0	71	1.4527866438605876	1		25720.977077363917	25915.0	17732.0	31387.0	1.7953242E7	2663.083211566305	-0.9810357937893897	-999.270129245214	9.300335092344522E-4	-0.007780237004827638	1.6081571618112405	1.3383949376505537	-0.9578572307807988	1.2015565186119375	6.630610999499604	9.95968287438804	0.8399866680588038	0.9535201640464798
ID137196	137196	6	0.9806442856788635	80.8748114391987	16.27209112982152	0.0	180.0	180	1.473981235147152	1		25846.462395543153	25963.0	17394.0	31366.0	1.855776E7	2755.5824956793927	-0.9810482083919055	-971.0861602683377	8.469353150823811E-4	-0.004840220142401447	1.627563309461703	1.3558772233507221	-0.930596829056475	1.200376613333451	6.825489172244756	9.854559512499188	0.8832206468232828	0.9702702702702707
ID116718	116718	6	0.9895157814025879	81.03987262353516	16.20025519423213	0.0	58.0	58	1.4564270671471398	1		25672.900426742504	25776.0	17318.0	31448.0	1.8048049E7	2738.8069170904296	-0.981067810585616	-971.4975319000479	-0.003755357514933448	-0.015127659103979719	1.5659934840022323	1.376019257523538	-1.0058988396464066	1.1380607323916356	6.663882882651214	9.822286825151327	0.8679845517815574	0.9749652294853964
ID123381	123381	6	0.9677166938781738	81.04908181692596	16.202088894627344	0.0	100.0	100	1.454347941080484	1		25718.071530758192	25930.0	17358.0	31523.0	1.7976932E7	2720.444819840804	-0.9810928931955999	-981.1005666737258	-0.007513312426739262	-4.4959134001281044E-4	1.5989651058685475	1.3420765322216004	2.226357165529124	1.1914112701320452	6.644870377993153	9.600946511709493	0.9058750060081329	0.9796776454099511
ID137717	137717	6	0.9791231751441956	80.86181039645429	16.224635577980543	0.0	183.0	183	1.4688400222902023	1		25783.367461430607	25974.0	17642.0	31585.0	1.8383541E7	2738.797535017176	-0.981113159302337	-978.0689885829646	0.0035895929476348534	-0.004031739272273531	1.6298623595269852	1.3452387480146195	-0.9128458172593278	1.211578511199168	6.777957910599599	9.703959681588673	0.9045045686006301	0.9827705031013098
ID132603	132603	6	0.9864256978034973	80.92821477481688	16.38647943789924	0.0	154.0	154	1.4760327061958014	1		25869.45214979194	26011.0	17477.0	31816.0	1.8651875E7	2752.2671802330037	-0.9810496592382234	-973.1966455622061	-0.010509009748553068	0.003476938570328213	1.6306790141922765	1.3566882479296063	2.2282410263490724	1.2019555831494801	6.84450167690282	9.876026252654276	0.881834786520998	0.9716599190283399
ID146942	146942	6	0.9849299788475037	78.84359217753244	18.11339981135524	0.0	237.0	237	1.4724407561666406	1		25869.450349650346	26136.0	17066.0	32190.0	1.8496657E7	2729.618518966709	-0.9810869741874354	-983.2449746475369	-0.007282980939363813	0.013253131576048282	1.6078622780826348	1.3693807789969994	-0.3863753352300328	1.1741528015752571	6.8112297937512	9.919277254472911	0.869912031920997	0.9662845583277138
ID148478	148478	6	1.0	77.76120130656709	18.945832800316104	0.0	246.0	246	1.4862475872910896	1		25907.268125855007	26119.0	17010.0	33429.0	1.8938213E7	2899.18652677801	-0.9810556453858176	-925.5274084854734	0.005574973777862121	-0.00659032382934059	1.5816134898378342	1.4118461416595727	-0.3754273097343667	1.1202449354564274	6.939564200193135	10.04575458888602	0.8641257226604728	0.9662475181998675
ID141823	141823	6	0.9714815616607666	80.86786616950724	16.299598231746348	0.0	207.0	207	1.4662626558155465	1		25794.852112676046	25978.0	17528.0	31485.0	1.8314345E7	2732.0808701021847	-0.9811398876357059	-982.3271417452825	-0.007574928258159339	-0.004315137009858773	1.607157189572135	1.35991833172845	-0.902764707791615	1.1818041952044618	6.754192279777016	10.037500650093143	0.842426677236883	0.9627371273712736
ID141309	141309	6	0.9842336177825928	80.89868853125917	16.275440712404414	0.0	204.0	204	1.473981235147152	1		25806.06128133704	25947.0	17811.0	31558.0	1.8528752E7	2737.030423938893	-0.9811140411398341	-979.6085045223724	-0.015417579280550705	-0.0033503818667298345	1.6518693504353197	1.3525895865061288	2.2383254282924385	1.2212642821702182	6.825489172244755	10.100012285072584	0.8408138212677979	0.962466487935657
ID144381	144381	6	0.9850393533706665	81.0849715786544	16.228244665784114	0.0	222.0	222	1.4729544281711622	1		25924.181818181773	26099.0	17646.0	31613.0	1.853579E7	2767.983509053412	-0.9810804984408897	-971.329342723529	-0.0026764638370104185	0.0028096363036868464	1.615244423277182	1.3722157454806085	-0.8565998343307812	1.1771067549669127	6.815982919915724	10.143678899426199	0.8324293252692821	0.9650067294751012
ID119808	119808	13	1.0	85.27430214012593	36.64488548046235	0.0	77.0	77	1.517975235232963	1		25638.40657894736	25776.0	16520.0	34469.0	1.9485189E7	3189.2286087799903	-0.9810598796866844	-832.8142679927402	-0.011784348268017537	0.002573341652502985	1.6259335347553894	1.4357198217492249	-1.1975881918871145	1.1324866524266661	7.239011148557625	10.50360588124658	0.8245410350575523	0.9602774274905428
ID151555	151555	13	1.0	85.39318632817432	36.726757653602405	0.0	263.0	263	1.5485647457514033	1		25732.998738965976	25853.0	16635.0	34527.0	2.0406268E7	3109.8440306871385	-0.9810137461117248	-855.1013556119714	-0.006351046284214599	0.0032757089997797408	1.593929858216073	1.521496928422868	-0.8135052135849493	1.047606359526658	7.533704970757595	10.364448188927508	0.8813047339558496	0.9688264058679703
ID156675	156675	13	1.0	84.68205279120261	36.519046580482005	0.0	292.0	292	1.5602448464733911	1		25761.333333333314	25810.0	16505.0	34605.0	2.0712112E7	3103.391118471065	-0.9810607560581914	-859.9933352953244	-0.004129939835812768	-0.0022708849977387605	1.6274374085391423	1.5360400900151776	-1.014268140493069	1.0595019095647833	7.647779998705994	10.395699158999216	0.8892786060108904	0.9745608721986679
ID115714	115714	13	0.9936789870262146	85.49359603934649	36.113719405659566	0.0	51.0	51	1.5761636633121034	1		25616.82095006089	25675.0	18300.0	34690.0	2.103141E7	2987.772423884794	-0.9809704950022607	-883.9672345776735	0.0030040421418009145	-0.0064732893506658186	1.7147642536622554	1.4694265748386457	-1.2900060066953078	1.1669615093564982	7.804633162134997	10.573000134299848	0.8773358651148294	0.9715976331360947
ID136193	136193	13	1.0	85.23001121562977	36.674279911073995	0.0	174.0	174	1.5621830395765248	1		25728.003717472093	25817.0	16436.0	34588.0	2.0762499E7	3104.4780018157444	-0.9810352926691416	-857.4049473571187	0.00511239108110044	0.0024582825414274953	1.624006196143744	1.5251589203532736	-1.1843128087481032	1.0648111317918099	7.666792503364049	10.596982760702522	0.8579443487569797	0.9705174488567988
ID113670	113670	13	0.9957894086837769	85.58499294297773	35.99892982170516	0.0	38.0	38	1.574723147858091	1		25528.408588957063	25559.0	18332.0	34773.0	2.0805653E7	3003.34956637789	-0.9809955923038521	-877.5271694557672	0.006805917557817581	0.008180179110472854	1.7321299306178404	1.460130668734145	1.8939267782520128	1.186284192030227	7.790373783641446	10.571113362584946	0.8760455732801351	0.9703966844286563
ID123912	123912	13	1.0	85.23481069095187	36.60997639483444	0.0	103.0	103	1.5568472023958113	1		25631.872659176017	25712.0	16265.0	34124.0	2.053113E7	3105.5483700570567	-0.9809397747752046	-849.5449270055445	0.0015463338401178193	0.009843932464116757	1.6203614267991862	1.5255898337990341	-1.111901448281678	1.0621212798489559	7.6145081155543775	10.423990689482533	0.8806101529000735	0.9732685297691377
ID111117	111117	13	0.9968436360359192	85.56721909427935	36.02297078530338	0.0	22.0	22	1.5766435426544179	1		25629.93179049939	25686.0	18400.0	34843.0	2.1042174E7	2997.9955722848144	-0.9810326432347323	-884.3478093025188	0.003327125435377718	0.0041287725518559595	1.7249685086067927	1.4644347326362364	1.8920789689298192	1.1779074001485546	7.809386288299512	10.675413878465136	0.861107411012336	0.9676089517078909
ID119308	119308	13	1.0	85.21025633989666	36.626070060464656	0.0	74.0	74	1.549053174953189	1		25658.32996207332	25761.0	16070.0	34419.0	2.0295739E7	3124.0113103086837	-0.9810132960362136	-848.7330194149763	2.27406619601172E-4	0.004167626176606362	1.6169765617261997	1.507002279331007	2.223035041084183	1.0729755249235675	7.53845809692212	10.364506295632765	0.8818508742253588	0.9766009852216747
ID143379	143379	13	1.0	85.23895939303308	36.65025047978351	0.0	216.0	216	1.5660522295019745	1		25865.02219482123	25922.0	16590.0	34659.0	2.0976533E7	3104.4340275814443	-0.981004385897834	-860.5538001886591	0.005818740080339946	-0.0010622489691626375	1.6273104963683929	1.5209985425877846	1.9975513293771163	1.0698961575595807	7.70481751268018	10.654353789315184	0.8529390403396407	0.9753309265944643
ID108562	108562	13	1.0	85.44209430812326	36.041434293125945	0.0	6.0	6	1.5752034660476537	1		25546.289377289395	25603.0	18150.0	35242.0	2.0922411E7	3052.88768274309	-0.9810139490503819	-864.7439595256877	-0.003282995632084147	-6.053626586239582E-4	1.7073168991149927	1.4737797967952608	1.85388124085389	1.1584613270093396	7.795126909805968	10.824175680568048	0.8360714420885919	0.9618768328445746
ID115221	115221	13	0.9968268871307373	85.51136254704966	36.09652255101386	0.0	48.0	48	1.5756836378210526	1		25584.35688185138	25647.0	18317.0	34704.0	2.1004757E7	2987.609622120558	-0.9810350325984718	-885.9578619178823	-0.003638230712233449	0.0021770913400269015	1.7321130227797819	1.447838100812136	1.8983777859711564	1.1963444129617722	7.799880035970484	10.596748142318413	0.8728760197878143	0.9692852923803895
ID132118	132118	13	1.0	85.18533084903494	36.61595182949186	0.0	151.0	151	1.5650858287746445	1		25779.478368355998	25878.0	16335.0	34585.0	2.0855598E7	3109.5192554221144	-0.9810359929549285	-857.7598303782527	-0.003131392216696126	-0.0056476424971787596	1.632256171099761	1.5191869698321812	2.11412910120645	1.0744274427788636	7.695311260351145	10.442871843879331	0.8867397115806109	0.9683014354066981
ID147478	147478	13	1.0	85.27082127745723	36.69541961002454	0.0	240.0	240	1.5612142437998893	1		25754.183622828783	25815.0	16872.0	34866.0	2.0757872E7	3101.288551839174	-0.9809858051126268	-856.8807565219902	-0.002543906890095031	0.004436620693005817	1.6133679232502791	1.5255013171415854	2.158670090844495	1.0575985121227782	7.6572862510350115	10.44731377425912	0.8816078927090258	0.9704819277108432
ID121879	121879	13	1.0	85.38175093545513	36.59478781619484	0.0	90.0	90	1.543671953913677	1		25638.368956742972	25725.0	16324.0	34301.0	2.0151758E7	3109.0784050367165	-0.9810417510334823	-853.4498032869265	-0.003505543610990209	0.004454007424018572	1.5966630420326147	1.5126769884326274	-1.0541737147213255	1.0555214723580941	7.486173709112448	10.460959231560908	0.8596600508184494	0.971023427866831
ID142868	142868	13	1.0	85.15847874177153	36.72837789175459	0.0	213.0	213	1.5718381564618649	1		25788.53063725492	25861.0	16441.0	34759.0	2.1043441E7	3098.6101640499164	-0.9810478550520934	-861.6313174687782	0.010595597043890674	0.013623926894788094	1.641878092367399	1.5168314451248823	-0.9363925143461966	1.0824393822032226	7.761855026654364	10.566061415859362	0.8736734324664354	0.9708680142687275
ID110614	110614	13	0.9968315958976746	85.48060669604847	36.06416110907981	0.0	19.0	19	1.5699118834876227	1		25617.632678132697	25646.0	18317.0	34887.0	2.0852753E7	3017.8431911971998	-0.9810730723942627	-880.0220514437365	-0.012500352865869743	0.0056001319612823935	1.7402155394051537	1.4561077709275934	-1.258171433364135	1.1951145197835003	7.742842521996294	10.698366418757288	0.8501104478586979	0.9661921708185053
ID147989	147989	13	1.0	85.26731958166391	36.687521703231184	0.0	243.0	243	1.5549023581607577	1		25725.607008760944	25803.0	16451.0	34810.0	2.055476E7	3137.3729253841134	-0.9810263818534076	-847.9300232529118	0.013649885583265632	0.006003334068370933	1.6162889789846657	1.5179668042330285	-0.9272042784442208	1.0647722825541732	7.595495610896307	10.549370718001905	0.8576554913657511	0.963230861965039
ID142361	142361	13	1.0	85.18121367659263	36.71335393628789	0.0	210.0	210	1.5578187140051158	1		25787.99501867995	25844.0	16656.0	34473.0	2.070776E7	3130.305911524587	-0.9810278962352528	-851.9746203668204	-0.007646629462023633	-0.015955839399941923	1.6257874968513033	1.5364127936494416	-1.223211159007001	1.0581710225085863	7.62401436788341	10.317560900632316	0.8999937386989932	0.9744835965978133
ID143897	143897	13	1.0	85.33408798506979	36.63468328521618	0.0	219.0	219	1.5461202852759843	1		25861.07341772152	25986.0	16671.0	34711.0	2.0430248E7	3147.306543500359	-0.9810707725169923	-851.7358855579254	0.0031263999994844325	0.007967698669179388	1.6113240610513075	1.5199459938262112	-0.9372408589266712	1.0601192855511052	7.509939339935029	10.370599625064406	0.8774826887361569	0.9634146341463414
ID123421	123421	13	1.0	85.25752160476154	36.60524364230572	0.0	100.0	100	1.5402377517644994	1		25670.507653061246	25774.0	16453.0	34471.0	2.0125678E7	3133.738419228014	-0.9809945477624852	-845.6489157157458	-0.0048331051140746316	0.005317607167359742	1.5970271870052077	1.5020945250834907	-0.9090073168823529	1.0632001916899607	7.452901825960836	10.248309485008841	0.891724708300219	0.9733085040347609
ID136735	136735	13	1.0	85.20937225923383	36.68464427022657	0.0	177.0	177	1.538763604591435	1		25757.528132992353	25918.0	16770.0	33912.0	2.0142387E7	3028.7415309087232	-0.9810283948517676	-879.5275877321545	0.011488809339013955	0.0010565734064793594	1.5847641800167978	1.5105890804649096	1.9954361092255142	1.0491034262799381	7.438642447467287	10.507523892719727	0.8466477832723662	0.9624846248462486
ID137244	137244	13	1.0	85.19757639147493	36.670150534806105	0.0	180.0	180	1.551980522146854	1		25770.50815558341	25846.0	16386.0	34723.0	2.0539095E7	3140.6610531462943	-0.9809396350486446	-844.5842527480876	-0.005511502325229127	-0.003257126795783415	1.6136479593908448	1.509737262192789	-0.8903062606479271	1.0688270070562693	7.566976853909217	10.399176906807961	0.879294460054537	0.9760882893930104
ID152099	152099	13	1.0	85.36429406011253	36.73237615497392	0.0	266.0	266	1.5592748464750796	1		25747.652552926542	25845.0	16625.0	34210.0	2.0675365E7	3097.0329200394854	-0.9810154892120331	-859.207913112518	-0.013299702686577996	0.0059547874332749355	1.611190871286824	1.5318545606445637	2.125587856168419	1.0517910202969123	7.638273746376948	10.669584621101313	0.8431601230519377	0.9657451923076921
ID152609	152609	13	1.0	85.33997425574582	36.722291158984625	0.0	269.0	269	1.5670180342373188	1		25765.02589395805	25830.0	16830.0	34516.0	2.0895436E7	3097.074478281081	-0.9810013154645952	-859.1222915203126	-0.0019395801962921258	0.0047168843580663025	1.6052901542556781	1.5387157951079	-0.9431399724356313	1.043266182981575	7.714323765009202	10.374062493416028	0.9007618957561889	0.970693779904306
ID116775	116775	13	0.9936730265617371	85.65710346317321	36.01642331036907	0.0	58.0	58	1.576643542654417	1		25637.830694275297	25687.0	18342.0	35004.0	2.1048659E7	3010.300684978752	-0.981025668197134	-880.6741996602309	0.009478656609174399	-0.008572001485089915	1.728940130115968	1.460746938344259	-1.2516938307266667	1.1836000368932507	7.809386288299503	10.564094461808285	0.8793509108136556	0.9687499999999994
ID118822	118822	13	1.0	85.16551804699394	36.63608316812497	0.0	71.0	71	1.5441619307404626	1		25674.256345177655	25754.0	15960.0	34340.0	2.0231314E7	3108.8170268614285	-0.9810501157950885	-855.1008531893714	-0.002971287785625048	0.00248258137894306	1.6016294398504511	1.5079771690608834	-0.8513121363103588	1.0621045681002526	7.490926835276962	10.219942640918823	0.9012566923495418	0.977667493796526
ID148517	148517	13	1.0	85.28709065990407	36.68554600459145	0.0	246.0	246	1.5568472023958104	1		25709.468085106404	25783.0	16545.0	34454.0	2.0541865E7	3111.182296471054	-0.9810966582872669	-857.7699735535145	-0.012007374372637802	-0.003913663533656451	1.6040553375957185	1.537181983584577	2.004662852481611	1.0435038627340651	7.6145081155543695	10.570012027531098	0.8564475176430043	0.9685610640870608
ID146986	146986	13	1.0	85.25324033038011	36.72767027537861	0.0	237.0	237	1.5514930145104673	1		25734.94710327454	25833.0	16717.0	34677.0	2.0433548E7	3143.63418975782	-0.9810536227045009	-847.7891153304212	0.0024161575725474196	0.01155754169784623	1.6131748181828707	1.5113675887923759	-0.8970356401549515	1.0673609981750645	7.5622237277447	10.382330068395394	0.8815962266125708	0.9736842105263158
ID141355	141355	13	1.0	85.49147318892982	36.1937684589826	0.0	204.0	204	1.7989542841946298	1		25762.323666978475	25866.0	16453.0	34807.0	2.7539924E7	3059.9802957082684	-0.9810572624355396	-872.0633050628976	-0.03252329144030968	9.738725987576978E-4	2.447247763865375	1.3710710854951236	-1.0814566802469037	1.784916763073317	10.166936865899366	14.53787891829533	0.6045022140929699	0.8953537044788605
ID153131	153131	13	1.0	85.38054460698207	36.66413826328475	0.0	272.0	272	1.5539290232558878	1		25784.99623588459	25892.0	16704.0	34667.0	2.0550642E7	3114.551039818427	-0.9809593569760061	-853.0431873363726	-0.004290096908903064	-0.02053252369338179	1.618941916426905	1.525629964831054	1.7608681797683425	1.0611628990953808	7.585989358567279	10.355587462100484	0.8889403323413764	0.9737644905430143
ID137774	137774	13	1.0	85.15941403704183	36.62539555244059	0.0	183.0	183	1.5534421271063021	1		25743.61180904524	25820.0	16643.0	34434.0	2.0491915E7	3142.9079134239496	-0.9809832366586704	-845.0702275750343	0.0040152887369197116	0.0042425712565964235	1.6152246216436281	1.5195023885510601	-1.0487017715878786	1.0629957766528062	7.581236232402761	10.666664893637787	0.8373221708446418	0.9550898203592816
ID141870	141870	13	1.0	85.19136940625432	36.713127523259125	0.0	207.0	207	1.5475874248930894	1		25785.628787878795	25906.0	16559.0	34273.0	2.0422218E7	3133.744210980355	-0.9810798923703945	-853.3455917977217	-4.444294128933206E-4	-1.5425496353867869E-4	1.6125928308938544	1.5132645427651414	-1.0115965592237672	1.0656384163652004	7.5241987184285755	10.498986913477268	0.8577788469792282	0.963481436396835
ID144432	144432	13	1.0	85.4196750980549	36.64202684637072	0.0	222.0	222	1.5553887972022713	1		25927.635794743463	25970.0	16865.0	34997.0	2.0716181E7	3135.7611889868504	-0.9809588558969867	-851.9374018235555	0.005929844642914831	0.0062040530275101	1.596559266464761	1.5225440246071111	-0.9946139629852451	1.0486128746764807	7.600248737060818	10.486501083701208	0.8685132687200505	0.9708561020036426
ID132657	132657	13	1.0	85.1510463685032	36.767010753958566	0.0	154.0	154	1.5558750841602857	1		25786.267166042464	25852.0	16303.0	34417.0	2.06548E7	3123.0053960140835	-0.9810506718617265	-854.955208042759	-0.007268417386313836	-0.013262585310928105	1.6125832758405265	1.5293832822312943	-0.9487300537858844	1.0544010089399223	7.605001863225347	10.333035796811151	0.8950624152669238	0.9762050030506411
ID144955	144955	13	1.0	85.41832370732301	36.702893506747934	0.0	225.0	225	1.5544157668929637	1		25838.504391468006	25981.0	16621.0	34798.0	2.0593288E7	3141.960836569414	-0.9811208871992808	-854.7469116373595	8.279679185424027E-4	-0.002750027177705643	1.600748703157657	1.5241256847311504	-0.8908669951387633	1.0502734250817527	7.590742484731789	10.721473158825107	0.8298224823118876	0.9568603954463744
ID113211	113211	13	0.9952701330184937	85.53803213195388	36.06058512608368	0.0	35.0	35	1.5804773320049321	1		25509.833939393935	25583.0	18091.0	34805.0	2.1045613E7	2988.4691360296943	-0.9810363701644382	-883.186640663455	-0.004748234552132934	-0.0032664875018557017	1.7384526361221344	1.4524414801970436	1.821509184318502	1.196917507400222	7.8474112976156425	10.485725876174437	0.896890201768511	0.9780805687203792
ID133176	133176	13	1.0	85.15030078827593	36.76664575468453	0.0	157.0	157	1.5670180342373192	1		25816.51792336218	25892.0	16461.0	35211.0	2.0885563E7	3128.354835646131	-0.9809990573047429	-852.1285089843229	-0.005457130616788085	0.001458631810376788	1.629628842414373	1.5187956187890563	-0.8880689098137816	1.0729744162112376	7.714323765009207	10.814227232625504	0.8289278749132515	0.9660714285714285
ID138296	138296	13	1.0	85.18891195079188	36.66528046552219	0.0	186.0	186	1.5641188309506175	1		25756.305590062122	25813.0	16281.0	34432.0	2.0733826E7	3123.253001993077	-0.9810867523642729	-855.5545422104706	-0.0033386162150575278	-0.008514141000378882	1.6194196601091453	1.5342521928557344	-1.050476146185765	1.0555107352298365	7.685805008022112	10.907385320296308	0.8118165766099938	0.9506172839506172
ID108090	108090	13	0.993661642074585	85.36802633060066	36.07200838707561	0.0	3.0	3	1.5742426831183478	1		25430.71219512192	25500.0	18320.0	34672.0	2.0853184E7	3000.169364791514	-0.9810279842029052	-876.6185669379738	-0.005377992396637499	0.0016829935697995728	1.7128258116993003	1.474669115817953	-1.3929545787566613	1.1614983953530817	7.785620657476941	10.427805613944889	0.8997404587902009	0.9744199881023202
ID153657	153657	13	1.0	85.44921843490535	36.66353178111886	0.0	275.0	275	1.5529550783007564	1		25753.787954830626	25832.0	16772.0	34665.0	2.0525769E7	3113.8630645678454	-0.9810099622416367	-854.5140161131451	0.007350837220157503	-0.011304941148023604	1.6346386786677567	1.496273644181946	-0.964048307051529	1.092473081393784	7.5764831062382445	10.312944008475306	0.8951837778560786	0.9743276283618585
ID128062	128062	13	1.0	85.22542091099602	36.57178731771499	0.0	128.0	128	1.5626672122333003	1		25674.841191067004	25744.0	16387.0	34386.0	2.0693922E7	3110.961398338682	-0.9809933633648938	-851.9300486132223	-0.005848670405670428	-0.004397605496250188	1.637448275720176	1.5265946851524215	-0.8389950070994764	1.0726149459616954	7.671545629528564	10.21923037136636	0.923116167911188	0.9799635701275045
ID154176	154176	13	1.0	85.48003903832361	36.685026884281214	0.0	278.0	278	1.565085828774644	1		25772.87871287128	25833.0	16859.0	34761.0	2.0824486E7	3097.1179107843045	-0.981053668857966	-861.7927348398414	0.005314195627605752	-0.0021094469636226843	1.6314616288535384	1.5308515277244616	-0.885058662205353	1.0657216583757334	7.69531126035114	10.579598836815533	0.8639679946944938	0.9677226539151227
ID133702	133702	13	1.0	85.2168479311652	36.72873081007065	0.0	160.0	160	1.547587424893089	1		25843.148477157345	25948.0	16526.0	34444.0	2.0364401E7	3152.6966585163723	-0.9810663160362745	-849.4864836969015	0.0011297481143648005	-0.001540504829493525	1.595237580522511	1.5178934616147224	2.437128392895663	1.0509549061668073	7.524198718428572	10.438555417123322	0.867739402952169	0.964655697745277
ID149062	149062	13	1.0	85.31742183197952	36.68367209325163	0.0	249.0	249	1.5597599218784692	1		25697.199999999968	25759.0	16736.0	34185.0	2.0686246E7	3084.7688231919924	-0.9809684611676368	-858.7649618012047	-0.0011175714337953344	0.01036211437439748	1.6236646420918495	1.5258992134788592	1.8881917956592402	1.0640706986080013	7.643026872541468	10.508770539536616	0.8697039289759789	0.9675090252707578
ID146500	146500	13	1.0	85.27931358530876	36.724812609416	0.0	234.0	234	1.5602448464733896	1		25781.952795031037	25830.0	16703.0	34595.0	2.0754472E7	3114.2551053105785	-0.9810504207024392	-857.202393991644	-0.0027134184510120667	0.007266742799005385	1.6260981392310563	1.5112211164679712	-0.9805392203707906	1.0760160253924824	7.64777999870598	10.654993637872165	0.8465231918429309	0.9681107099879661
ID118342	118342	13	1.0	85.18732142655199	36.66816046389555	0.0	68.0	68	1.5431818215139865	1		25678.37022900762	25763.0	16078.0	34328.0	2.0183199E7	3149.6490341865124	-0.9810645702117542	-844.8074088664304	0.005576150309697287	0.0010349226923878536	1.594063589425826	1.5113734408408757	-1.0529291134987824	1.0547119238372644	7.4814205829479326	10.788364517387585	0.8077606825541707	0.9597560975609757
ID149573	149573	13	1.0	85.45054908558254	36.63934391921564	0.0	252.0	252	1.5553887972022717	1		25676.938749999994	25754.0	16674.0	34513.0	2.0541551E7	3099.892677701119	-0.9810022640919667	-855.4502274043269	-0.014684187912545886	0.0044189407665902215	1.6162117688855189	1.5187372026496115	-0.8117728055734174	1.064181325160042	7.600248737060824	10.527793136085862	0.8617136736496117	0.9702669902912621
ID145994	145994	13	1.0	85.30210155646924	36.698871100087835	0.0	231.0	231	1.5597599218784692	1		25791.6836228288	25826.0	16815.0	34754.0	2.0788097E7	3118.854546128333	-0.9810357865223276	-855.587797450006	0.009217478338026696	-0.0016334733470357763	1.6123891672315434	1.5374097331534566	-0.9957162364603164	1.0487699748877566	7.643026872541469	10.159513186740611	0.9305280172821567	0.9781021897810217
ID128587	128587	13	1.0	85.19135355463007	36.56921376003243	0.0	131.0	131	1.548076162446689	1		25677.196969696986	25797.0	16330.0	34165.0	2.033634E7	3115.0301906787968	-0.9809816276818969	-850.3601044796974	7.315112972540431E-4	-0.005217001717663423	1.6227817742621675	1.5024411189538387	-1.0298857693489918	1.0800967530708445	7.528951844593091	10.263151859203111	0.8982203152831361	0.9747692307692309
ID140873	140873	13	1.0	85.26701245261901	36.64883324179745	0.0	201.0	201	1.5650858287746443	1		25744.48641975308	25811.0	16374.0	34562.0	2.0853034E7	3102.530901617101	-0.9809924093188065	-856.5183823976635	1.83775816981209E-5	-0.004072420290178309	1.6419972176948234	1.5008100017436596	-1.0796161820111196	1.0940740105590518	7.6953112603511435	11.160555191524985	0.7763623320797521	0.9545990566037736
ID121420	121420	13	1.0	85.34515517488506	36.60825671097544	0.0	87.0	87	1.542201089402525	1		25623.97077509531	25741.0	16277.0	34390.0	2.0166065E7	3119.0473398627846	-0.9809872886849142	-847.7616870258078	0.0027143855714004145	-0.00329132465129646	1.5907244637605666	1.510695648982091	-0.9975473851641993	1.0529748098714649	7.471914330618895	10.680013939736114	0.8231862521843932	0.9533050333535474
ID145487	145487	13	1.0	85.36233846671253	36.723387483872145	0.0	228.0	228	1.5694299458297625	1		25816.242014742023	25865.0	16698.0	35020.0	2.1014421E7	3130.1060856476547	-0.9810942432133218	-856.0135184544373	-5.763379647831539E-4	0.0033640219219753078	1.6277707444248044	1.5271883606255618	-0.8838951885610029	1.0658611513762732	7.738089395831779	10.736764496169123	0.8435226569706523	0.9548387096774189
ID107603	107603	13	1.0	85.26974834877053	36.21738346888784	0.0	0.0	0	1.5616987168119547	1		25449.644720496915	25546.0	18249.0	34521.0	2.0486964E7	3034.4151547424963	-0.9810219803893541	-867.0907793199062	0.0021714363599391225	9.492983862161843E-4	1.6679349326837318	1.4734937284838077	1.806119535466724	1.131959302195334	7.662039377199535	10.534969517390167	0.8675363421563309	0.9675870348139256
ID112722	112722	13	0.9936749935150146	85.66898302360755	35.94591216887373	0.0	32.0	32	1.5699118834876213	1		25534.05308641974	25605.0	18086.0	34754.0	2.0682583E7	3020.001099533458	-0.9810658783449678	-876.1846883977134	0.0032612294287114323	0.004833297871535477	1.7042888151501583	1.461313921251637	-1.344574220372393	1.1662715248003725	7.74284252199628	10.457612956107138	0.8897032192474952	0.9690660321237358
ID114776	114776	13	0.9936990737915039	85.53802536484352	36.1180085681035	0.0	45.0	45	1.569911883487623	1		25516.95448954488	25585.0	18124.0	34950.0	2.0745284E7	2968.603229157225	-0.9810786216465666	-891.3694008598661	-0.009475798297094268	-0.0026373438348703984	1.7421882751300144	1.4361719740471945	-1.2542688343834696	1.213077755737325	7.742842521996296	10.574646184689962	0.8701188954226867	0.9690660321237357
ID110170	110170	13	0.9957780838012695	85.47535705817698	36.0685975018884	0.0	16.0	16	1.5756836378210526	1		25596.53545232275	25663.0	18248.0	35144.0	2.0937966E7	3014.4324073768303	-0.9810175898116775	-877.6696341135201	0.005895173481137985	0.00908062629543719	1.7224298178085524	1.4545525047937544	1.8633542609001186	1.1841647600426641	7.799880035970484	10.490115100566777	0.8907119528945548	0.9710059171597629
ID134238	134238	13	1.0	85.25099404980436	36.6745126893491	0.0	163.0	163	1.5490531749531893	1		25845.520807061766	25966.0	16387.0	34461.0	2.0495498E7	3120.7683097783015	-0.9809409395224938	-852.5014540695887	2.8971296303050644E-4	-0.005711692309595344	1.6058885162360053	1.5242633687786715	-1.0466973166847744	1.0535505537489473	7.538458096922122	10.553626428811752	0.8505286643925788	0.9577294685990335
ID150110	150110	13	1.0	85.44324910316223	36.70516390294845	0.0	255.0	255	1.5480761624466888	1		25585.591656131455	25668.0	16654.0	34334.0	2.0238203E7	3120.8765470059543	-0.9810235576660041	-847.6440380654865	-0.007107009536596496	0.01052557752649932	1.6023784235872065	1.5291566748759682	-0.9495083380752567	1.0478837452788659	7.528951844593088	10.108475095285252	0.9259192058619453	0.9789864029666259
ID127580	127580	13	1.0	85.18537927488767	36.49149308530587	0.0	125.0	125	1.5573330339577685	1		25744.18773466834	25833.0	16632.0	34907.0	2.0569606E7	3110.8845577470115	-0.9810490401908971	-856.8105413323561	-0.005030728392661601	5.589013862281861E-4	1.6123376024849785	1.5221210739711921	-1.1552911987424959	1.0592702709768105	7.619261241718892	10.452200054224095	0.8764099540406216	0.9662447257383968
ID127073	127073	13	1.0	85.22224644481466	36.60244723189156	0.0	122.0	122	1.5422010894025255	1		25714.074968233806	25805.0	16517.0	34416.0	2.0236977E7	3152.864606543871	-0.9810165768054776	-842.941424137499	0.009075242188398305	0.008181799174142308	1.5942854251425906	1.515928359347484	-0.9047530878511617	1.0516891615041986	7.471914330618899	10.146757318523726	0.9119839621428983	0.9751861042183618
ID140390	140390	13	1.0	85.01553317751049	35.75997728166221	0.0	198.0	198	1.9591828403451843	1		25753.226340693993	25765.0	16376.0	37427.0	3.2655091E7	3177.741571695227	-0.9810413388885583	-838.7310275102174	-4.34399365866847E-4	0.043185583595987835	2.697418069007668	1.392443802321509	1.2015341308742746	1.9371827175434158	12.05868107937669	17.446577980448282	0.4978392818577539	0.892367217727753
ID116324	116324	13	0.9936644434928894	85.59584856218487	36.01361660459833	0.0	55.0	55	1.589069540282433	1		25646.273381294985	25677.0	18411.0	34977.0	2.1388992E7	2958.0763345531327	-0.9810784474665182	-899.0665778479168	-4.306868896052224E-5	0.005353500776399798	1.7616867598771178	1.4482054145221612	1.9051720025135006	1.2164619343440244	7.932967568576924	10.901633711808888	0.8388076276007076	0.9619596541786746
ID122980	122980	13	1.0	85.32170493100789	36.58025479299508	0.0	97.0	97	1.557333033957768	1		25697.61394769616	25778.0	16624.0	34329.0	2.0635184E7	3100.9412753906154	-0.9809748081981724	-854.5905089232045	0.004015278681209511	4.8044828509339135E-4	1.6102144874691189	1.527608695207195	-1.1933776413229047	1.054075230470405	7.6192612417188865	10.313610305333311	0.900121826886247	0.97684338817794
ID154724	154724	13	1.0	85.31910435862399	36.54929624864471	0.0	281.0	281	1.5519805221468546	1		25727.37437185931	25839.0	16651.0	34620.0	2.047899E7	3107.15560727903	-0.980955133386574	-852.9698244422608	-0.002202733657505113	0.004039379781705029	1.608395671935304	1.5254768637926128	-1.043705430980205	1.0543559919594847	7.566976853909223	10.163394281241603	0.9205655565270603	0.984539270253556
ID138858	138858	13	1.0	85.19650856391658	36.63509187856187	0.0	189.0	189	1.5568472023958113	1		25766.54613466334	25901.0	16337.0	34287.0	2.066477E7	3118.2303115143245	-0.9809981390959156	-853.1984607662807	-0.011426765255760685	0.0031046546524831414	1.6252884365469065	1.511832454988114	-0.8332156825794875	1.0750453406291536	7.614508115554378	10.279868569818472	0.9054752701577592	0.9744525547445256
ID120941	120941	13	1.0	85.26718366857953	36.66045817110879	0.0	84.0	84	1.5441619307404626	1		25641.384713375803	25706.0	16378.0	34432.0	2.0128487E7	3126.763922543088	-0.981048803473428	-849.0443086960939	0.012711115904151159	0.004985852692868647	1.6110557293680412	1.5084612509453983	2.1029235816949243	1.068012670765221	7.490926835276962	10.21679754862147	0.9018116552433024	0.9692496924969247
ID130157	130157	13	1.0	85.31259252150068	36.54442840346074	0.0	140.0	140	1.548076162446689	1		25707.74589127686	25823.0	16175.0	34428.0	2.0334827E7	3116.985684823987	-0.9809561667221569	-849.678085701023	0.007767885788621761	0.010980315272688496	1.6168559783961458	1.5069005746139432	-0.8899368140332662	1.0729679221274253	7.528951844593089	10.460552463284465	0.8646396346708125	0.9676237018937082
ID129135	129135	13	1.0	85.22644487917802	36.56581895544608	0.0	134.0	134	1.5621830395765248	1		25694.600496277933	25779.0	16352.0	34102.0	2.0709848E7	3110.597788678476	-0.9810306960383824	-854.3960013535497	-0.009444494453433913	0.0021808026543400022	1.6294845964274336	1.5139326211096713	-0.8385940438158178	1.0763257054551516	7.666792503364049	10.786718482750498	0.8280277365778574	0.9705174488567989
ID109681	109681	13	1.0	85.50599907630813	36.06898846100419	0.0	13.0	13	1.5776028634262684	1		25550.450121654478	25593.0	18179.0	34866.0	2.100247E7	3020.3285403113	-0.9810716106265146	-876.9229014758198	-0.002767369409001818	0.0036967202023572747	1.7409786166302348	1.4541824587558687	-1.2984865956637122	1.1972215770775667	7.818892540628543	10.687014969846954	0.8602848463081423	0.9699292452830192
ID112241	112241	13	0.990532636642456	85.69450268507597	35.969555187520385	0.0	29.0	29	1.5866874829692192	1		25578.3795180723	25608.0	17982.0	34693.0	2.1230055E7	2984.7961823621113	-0.9810545952985351	-887.5189434012191	-5.374082837155738E-4	-0.0022030450365288536	1.7387581182361374	1.4689154900327406	-1.3468597015005113	1.1837019420343795	7.909201937754328	10.911829670477887	0.834732593797269	0.9646376811594197
ID130674	130674	13	1.0	85.31200489516215	36.57217194040699	0.0	143.0	143	1.5436719539136765	1		25760.34220532319	25861.0	16519.0	34595.0	2.032491E7	3119.061594121632	-0.9810659694221514	-855.879865590425	-2.0303230848546915E-4	0.005457505258039755	1.6026278122141981	1.496643438544565	-0.8569734270183099	1.0708147117343456	7.486173709112443	10.606736632666273	0.8361923567470958	0.9722222222222219
ID117879	117879	13	1.0	85.19641103897351	36.62648435358148	0.0	65.0	65	1.5446517521423908	1		25737.75380710662	25853.0	15984.0	34356.0	2.028135E7	3148.9778128574676	-0.9809908490448155	-843.593595585913	-0.0061058296104849995	-4.103310122389221E-4	1.579992538581618	1.5258589244800607	-1.1004975086239386	1.0354774699240321	7.495679961441481	10.572084931689911	0.8427516522762852	0.9758663366336635
ID126583	126583	13	1.0	85.27559523701531	36.57132474856917	0.0	119.0	119	1.5563612191773541	1		25727.937499999996	25781.0	16359.0	34365.0	2.058235E7	3126.501139903202	-0.9810017325930966	-849.8301886693964	0.0015692083003401719	7.186434804764562E-5	1.6094620879005705	1.5132977897612172	-1.0449419155712947	1.0635461829059614	7.609754989389861	10.441553390637944	0.8771024236839077	0.9744370054777846
ID129654	129654	13	1.0	85.2829593684832	36.54617198959691	0.0	137.0	137	1.5441619307404628	1		25734.670063694262	25845.0	16436.0	34193.0	2.0201716E7	3137.0418938562652	-0.9810649577829044	-850.0799394800522	0.0020042047686042435	-0.004254236672373769	1.6140228613750378	1.5126605414698004	-0.8421494954515122	1.0670092972787848	7.490926835276964	10.26981311429572	0.8925248940809649	0.9710412815773266
ID150648	150648	13	1.0	85.42955262076961	36.67972731599573	0.0	258.0	258	1.5650858287746434	1		25691.77171215885	25755.0	16626.0	34325.0	2.0707568E7	3099.4191517532295	-0.9810933245788489	-860.2781449850523	0.007379422224837186	-0.0020155241606634945	1.640969240387995	1.5103976547825417	-1.0285702620443558	1.0864484827502279	7.695311260351135	10.458307457818218	0.8841241313479948	0.9794313369630964
ID134777	134777	13	1.0	85.27669474835271	36.66264267815999	0.0	166.0	166	1.5475874248930894	1		25839.840707964628	25958.0	16587.0	34459.0	2.0439314E7	3121.761787133444	-0.9810440931742037	-856.7695626131265	-5.657436224820355E-4	-0.005314530388518789	1.60471013029887	1.5265759178516074	-0.8982604958108904	1.0511826575629615	7.524198718428576	10.289785548137278	0.8930123679460981	0.9765576804441704
ID155262	155262	13	1.0	85.03981984488279	36.53620313778827	0.0	284.0	284	1.5592748464750807	1		25710.553615960107	25783.0	16503.0	34286.0	2.0619864E7	3123.915329200383	-0.9810422263085669	-851.8096110208119	0.00464490008365064	0.005782088699474977	1.6080388702440618	1.5204416601305821	-1.0254373765130558	1.0576130031230244	7.638273746376959	10.80874360382195	0.8215890699104355	0.9651651651651649
ID114300	114300	13	1.0	85.57481502836855	36.05853775050378	0.0	42.0	42	1.5799986170667948	1		25547.852300242124	25580.0	18452.0	34990.0	2.1102526E7	2977.9244649192137	-0.9810220257928683	-886.9509860335933	0.0013993981536273873	0.0021749694127597766	1.7561965071568906	1.4493454690201482	-1.2225778572269361	1.2117169747970398	7.842658171451127	10.800002190507596	0.8449392078696413	0.9746012994683995
ID126079	126079	13	1.0	85.34463352172668	36.510445838508474	0.0	116.0	116	1.5323592461252202	1		25710.787644787644	25863.0	16415.0	34266.0	1.9977282E7	3134.7793584619185	-0.9809838354947401	-846.2083843859338	1.8953562989171676E-4	-0.0027120334306270045	1.5770942708058435	1.5000405295431536	-0.7901512744326837	1.0513677729002142	7.376851807328588	10.229888380954343	0.8858070508066619	0.9700000000000004
ID139388	139388	13	1.0	85.21387344179907	36.62314767519143	0.0	192.0	192	1.563151234921765	1		25738.83374689827	25826.0	16500.0	34495.0	2.07455E7	3122.00709604083	-0.9810649654980095	-854.3122637369455	0.0035657491306363824	-0.007980351331533986	1.6486605007330368	1.5093059393961774	2.1251288614845953	1.0923302278878002	7.676298755693083	10.583586215918933	0.8611841514788323	0.9693877551020413
ID125566	125566	13	1.0	85.37665956463815	36.52668391257537	0.0	113.0	113	1.5392551438483715	1		25759.35841836734	25897.0	16456.0	34530.0	2.0195337E7	3145.9895482838374	-0.9810020661795957	-845.6123434872783	-0.003345069937210635	-0.005385232834109552	1.600131548483692	1.4959904187149788	-0.9509516595083912	1.0696135005050151	7.443395573631803	10.389907296863468	0.8664781561325533	0.9666666666666666
ID139905	139905	13	1.0	85.32386125862273	36.58706093352686	0.0	195.0	195	1.5616987168119547	1		25749.157763975152	25802.0	16595.0	34569.0	2.0728072E7	3114.2537279890184	-0.9809893141414728	-853.3074199410897	4.341897351753095E-4	-0.004132483899112414	1.616689168099808	1.5303484144955322	-0.8024484419357584	1.056419017255451	7.662039377199535	10.472060797596475	0.8779907364695921	0.9687500000000003
ID120455	120455	13	1.0	85.23260957358406	36.6283099392601	0.0	81.0	81	1.5626672122333003	1		25640.25310173697	25685.0	16235.0	34639.0	2.0666044E7	3128.1662332850683	-0.9809915791573791	-846.0221246971097	-0.0029578158984089383	-0.0062307060095177546	1.6387547536383944	1.5176528152891575	-1.0164242159625805	1.0797955481841632	7.671545629528564	10.793844729861782	0.8274474153202052	0.9641577060931895
ID131210	131210	13	1.0	85.26653558746683	36.62120388521239	0.0	146.0	146	1.5466094864542683	1		25763.32534678439	25826.0	16374.0	34338.0	2.0430317E7	3137.2171054523938	-0.9809972674458746	-847.8891558722707	-0.015459661840200072	0.006720771949637585	1.5971483926986363	1.5180387809403395	-0.8203302813710383	1.0521130373950611	7.514692466099544	10.522657952683057	0.8528451204879902	0.9693439607602697
ID155786	155786	13	1.0	84.88973805262376	36.53118464266762	0.0	287.0	287	1.561214243799891	1		25717.040942928023	25761.0	16651.0	34190.0	2.0727935E7	3105.246143942646	-0.9810248518627296	-856.3470284004516	7.982908979159508E-4	0.0054867307289040495	1.622214638396868	1.5270286576869647	1.9011104629413036	1.0623341154933428	7.657286251035029	10.683361259074175	0.8430802543107768	0.966406718656269
ID109199	109199	13	0.9968076348304749	85.53571044798599	36.045746579558184	0.0	10.0	10	1.584301844147441	1		25544.958937198087	25626.0	18024.0	35061.0	2.1151226E7	3006.5905102787146	-0.9810541779434646	-879.9144703755397	-2.87164080957511E-4	-0.0018374507303605468	1.7372582548251816	1.457479149147812	-1.2262409432263932	1.1919609661935515	7.885436306931771	10.87107656322308	0.8384757049772746	0.9684763572679511
ID122513	122513	13	1.0	85.27432192665273	36.60456690563868	0.0	94.0	94	1.552955078300757	1		25668.408291457315	25765.0	16263.0	34200.0	2.0432053E7	3089.029809691687	-0.9810483353433683	-860.2999093855635	-0.0014878653321214672	0.003252026891366259	1.6155524047959569	1.5010032060456546	-0.8191298410014779	1.0763150926586482	7.576483106238251	10.5374696358512	0.8574421937251627	0.9684082624544348
ID115856	115856	13	0.9937053918838501	85.49250364223082	36.0824141043704	0.0	52.0	52	1.5785616012014385	1		25608.291262135932	25653.0	18177.0	34576.0	2.1101232E7	2957.628928279582	-0.9810073099698688	-894.4430093767319	-0.0055410939879867276	0.005068781250357887	1.7327753741839325	1.4653821611737423	1.87219373244853	1.1824733643515992	7.828398792957574	10.457241761490883	0.8995980556612829	0.9786096256684493
ID117396	117396	13	1.0	85.224273339237	36.54613469803195	0.0	62.0	62	1.5694299458297638	1		25723.80245398773	25776.0	16317.0	34484.0	2.0964899E7	3094.7212246776976	-0.9810091345521352	-858.7602276681781	-0.009279066516384578	-0.010086254893086464	1.6206408519076358	1.5472188329522663	2.0917141790813143	1.0474541916060265	7.738089395831793	10.319394716979833	0.9131353537424916	0.977777777777778
ID135317	135317	13	1.0	85.2634983480035	36.66323029769705	0.0	169.0	169	1.5616987168119547	1		25769.700621118023	25858.0	16376.0	34264.0	2.0744609E7	3110.111869268578	-0.9810566606123342	-858.2245007212756	0.004866596206695955	0.0015314548161195773	1.6304232273752135	1.5108041383578443	2.175051354406985	1.0791757753241185	7.662039377199533	10.373172090381964	0.8948105129018756	0.9728424864212433
ID151194	151194	13	1.0	85.41624804112702	36.70574673247746	0.0	261.0	261	1.5607296204004124	1		25721.549627791566	25803.0	16688.0	34638.0	2.0731569E7	3078.782459905574	-0.9809365506711978	-859.7804274226105	-0.0013038743835787322	-0.0022169875999280353	1.6100849094051797	1.5261110720531723	-0.9551058603824666	1.055024721915576	7.652533124870496	10.625267769503363	0.8517954482205293	0.9589041095890406
ID125082	125082	13	1.0	85.34477465031455	36.53877024886825	0.0	110.0	110	1.5485647457514042	1		25714.474148802048	25832.0	16653.0	34441.0	2.0391578E7	3104.0141723210218	-0.9810142700370249	-856.1147370048923	0.0031645712639440083	1.50899318176203E-4	1.6069655369164255	1.5044551970512803	-1.1469108961508734	1.0681378482164605	7.533704970757606	10.394268498177587	0.8762552047836745	0.9629404617253955
ID157859	157859	13	1.0	84.28630558100419	36.23882310342624	0.0	299.0	299	1.5568472023958124	1		25747.659176029923	25838.0	16577.0	34290.0	2.0623875E7	3097.71253951102	-0.9810108768786203	-858.8069410292811	-0.002611700337484731	0.004225425478165612	1.6203417043990864	1.5093275627174967	-0.9561425021628807	1.0735520535262155	7.614508115554388	10.372695355284428	0.8893413228500102	0.9786194257788642
ID131745	131745	13	1.0	85.23516124976179	36.65681108249775	0.0	149.0	149	1.5597599218784692	1		25787.575155279486	25838.0	16356.0	34599.0	2.0758998E7	3128.930206507156	-0.9810708762268687	-854.3080506465488	-0.003008646838285516	-2.566089020118755E-4	1.606309066965935	1.5173855527243192	-0.9456942821101777	1.0586031111749827	7.643026872541468	10.864641675597879	0.813662752542932	0.9651860744297718
ID124070	124070	13	1.0	85.22677137778356	36.60016385852179	0.0	104.0	104	1.5558750841602853	1		25652.084999999995	25725.0	16466.0	34381.0	2.0521668E7	3105.918609410968	-0.9809582550495787	-850.9545750460103	0.008031959067628014	-0.003044852522771357	1.6125757589538816	1.5221594054985674	-1.03157645973311	1.0594000556897647	7.605001863225342	10.534037690345473	0.8612306016675705	0.9667673716012088
ID124582	124582	13	1.0	85.24500027991246	36.612169119137796	0.0	107.0	107	1.5553887972022726	1		25689.63784461151	25792.0	16171.0	34275.0	2.0500331E7	3111.532008645334	-0.9810443680071631	-854.602354225154	-0.0027749818158953068	-0.012179676973850733	1.6133975057424499	1.5294869577075998	-1.0337413165042948	1.0548618918337267	7.600248737060832	10.381697788503327	0.8861370704240976	0.9779816513761471
ID135845	135845	13	1.0	85.27288147890499	36.67676009339906	0.0	172.0	172	1.55927484647508	1		25747.05860349126	25795.0	16660.0	34274.0	2.0649141E7	3094.9209574948145	-0.981052056745752	-861.4657836617749	2.4128821376985608E-4	-0.0026634440762255537	1.6228507238760432	1.5192601400491428	-1.2044820135022323	1.0681848888785759	7.638273746376954	10.805558979211707	0.8220734202968059	0.9571173317450866
ID113833	113833	13	1.0	85.57836282428619	36.021416477449826	0.0	39.0	39	1.5876407347722252	1		25520.008383233522	25557.0	18169.0	34969.0	2.1309207E7	2963.598090803564	-0.9810497935148051	-891.5970158942525	-0.005934977635730127	-0.0018845452781804774	1.750639959340505	1.4537308387116532	-1.2371992926347748	1.2042394043810634	7.918708190083378	10.923622201757565	0.8339324247660618	0.96133871898442
ID111272	111272	13	1.0	85.5889399324993	36.026613308966134	0.0	23.0	23	1.5703936732437813	1		25610.088452088414	25656.0	18064.0	35212.0	2.0846612E7	3024.28385912356	-0.9811182511961734	-880.0303732579422	-0.005943643244500459	-0.008055209569112235	1.7272529996576187	1.455669314260486	1.8446439102020982	1.1865696300228075	7.747595648160798	10.690319443645704	0.851913391170867	0.9650680876258138
ID156843	156843	13	1.0	84.67580766588075	36.50914339583063	0.0	293.0	293	1.5592748464750812	1		25790.40249999998	25895.0	16575.0	34565.0	2.0632322E7	3132.7547247910857	-0.981069212849065	-853.282221037159	-6.445487830552043E-4	-0.005973352829872786	1.6099659861269535	1.5303271430836436	-0.9828049949469405	1.052040404173212	7.638273746376964	10.505021034394668	0.8697836311916781	0.9698249849124928
ID119978	119978	13	1.0	85.2035284625097	36.674604022419395	0.0	78.0	78	1.5534421271063026	1		25656.77999999998	25745.0	16416.0	34333.0	2.0525424E7	3119.478103168092	-0.9810450351496689	-851.3657313676007	-0.0021846270247430056	-0.004235379533124463	1.6202201511167824	1.5034982602363431	-0.8463816275825726	1.0776335390385428	7.581236232402765	10.551720391254847	0.8556641661328285	0.9631642512077296
ID151726	151726	13	1.0	85.39607311844907	36.716736235835135	0.0	264.0	264	1.5500295716306323	1		25728.9634300126	25825.0	16508.0	34380.0	2.0403068E7	3135.457478731561	-0.9809718039972103	-846.0777578324028	-0.007854466239694238	0.007598792180233169	1.6125211744403984	1.5133520377382448	-0.9877236245865605	1.0655294566162974	7.547964349251145	10.418023595468707	0.873914672220213	0.9718482252141982
ID156333	156333	13	1.0	84.71324648848602	36.4906634207244	0.0	290.0	290	1.5655691037062731	1		25744.187654320984	25797.0	16622.0	34385.0	2.0852792E7	3115.53286894062	-0.9810425659681707	-855.2343749869988	-0.007478633496247844	-0.005324627170523613	1.6366628994559322	1.5223803804414522	-1.0195114260630855	1.075068307817617	7.70006438651567	10.615260170299074	0.8587029109158861	0.9747292418772567
ID111793	111793	13	1.0	85.66261354026551	35.96575858740636	0.0	26.0	26	1.5914480321693332	1		25584.204790419146	25654.0	18035.0	35175.0	2.1362811E7	2995.8764041985473	-0.9810974995866952	-886.484075770109	0.0021609515716572783	-0.02349243600632597	1.7543732317732275	1.4814652492447702	-1.321440499165888	1.1842149066051884	7.956733199399498	10.477313453883067	0.9108456439510966	0.9823943661971831
ID122033	122033	13	1.0	85.33764622165278	36.60691303615726	0.0	91.0	91	1.5568472023958104	1		25662.45807259073	25805.0	16468.0	34225.0	2.0504304E7	3114.117227755291	-0.9809666125714496	-849.4375000684716	-0.0047314975993713185	-0.001286992253769206	1.615433920457886	1.5220765950686177	2.0969907637761573	1.0613354976298415	7.6145081155543695	10.635051280671618	0.8460042430558994	0.9587073608617591
ID157363	157363	13	1.0	84.62270345571123	36.46511625559405	0.0	296.0	296	1.555388797202273	1		25751.95118898623	25853.0	16869.0	34204.0	2.0575809E7	3106.6686694794603	-0.9809650386243712	-854.3714514917898	0.005253598186675263	-0.008312617372627614	1.6449311564802573	1.4883152080685875	-1.045902181653542	1.1052303621992232	7.600248737060837	10.366584222882787	0.8887227733240203	0.9738124238733252
ID108725	108725	13	1.0	85.45845879787191	36.03755701361188	0.0	7.0	7	1.5636351077811856	1		25557.577255871467	25629.0	18225.0	35023.0	2.067608E7	3059.5313587905357	-0.9810867988780415	-866.6368672926402	0.0033163959592937622	0.004011132332286024	1.6930337603482246	1.4649664505937088	1.8264558009908745	1.155680909731473	7.681051881857589	10.469158927987174	0.8806573765815383	0.9752564876282441
ID119476	119476	13	1.0	85.20371009132575	36.645124847744384	0.0	75.0	75	1.550517539397052	1		25638.355081555805	25763.0	16199.0	34250.0	2.0433769E7	3100.9635219496236	-0.9809001112203914	-849.214579689204	-0.0031767389324897253	0.0034152136272128774	1.6245760712648412	1.4947499784171674	-1.0761911563683095	1.086854721339518	7.55271747541567	10.794198122193821	0.814577356073542	0.9549278846153849
ID148154	148154	13	1.0	85.25446895827365	36.66744777951671	0.0	244.0	244	1.5602448464733905	1		25725.645885286795	25777.0	16373.0	34265.0	2.0631968E7	3111.044698793624	-0.9810532559842917	-856.3435439288094	0.0013017050514959442	-0.006500214882022277	1.61643206802515	1.5320077702690458	-0.9698536635774272	1.055106964464859	7.647779998705986	10.39014890785232	0.8902289365476105	0.9652069586082788
ID123576	123576	13	1.0	85.25133758434697	36.60161500007096	0.0	101.0	101	1.5500295716306332	1		25666.325346784353	25720.0	16442.0	34003.0	2.0353396E7	3108.504235301041	-0.9809955331496426	-852.4198741992802	0.003502318051972366	0.005065532876330098	1.6085038330228112	1.5181342445605996	-0.8397712358946078	1.0595267439529814	7.547964349251153	10.766718479654543	0.8182254602806307	0.9543269230769227
ID136379	136379	13	1.0	85.22429470789335	36.66548190585354	0.0	175.0	175	1.5583042426795215	1		25734.446384039875	25821.0	16416.0	34281.0	2.0639026E7	3128.8350925620166	-0.9809982410567454	-849.2519953540879	-0.0023862337991106554	-0.010892479732279274	1.6081667143535205	1.5332699889061037	-1.0478066738186294	1.0488477084853471	7.628767494047924	10.9559711682813	0.7986610071912629	0.9616536848412228
ID142523	142523	13	1.0	85.17594171514676	36.71360524368505	0.0	211.0	211	1.5597599218784697	1		25806.385572139305	25880.0	16512.0	34639.0	2.0748334E7	3119.5685164949728	-0.981032983786677	-855.7506595989769	0.005700520181317397	0.0029932748513479	1.6325914003501887	1.509545262635977	2.147374714803491	1.0815120558222597	7.643026872541473	10.662487232910305	0.8448083587902202	0.9640287769784176
ID143547	143547	13	1.0	85.29181756435025	36.54923668701835	0.0	217.0	217	1.5568472023958113	1		25881.826032540663	25988.0	16829.0	34564.0	2.0679579E7	3130.2388633901155	-0.9810175683441749	-854.6186583733275	-0.0065944107918076075	-0.005950021905427095	1.6227253933556456	1.5167023390052763	2.0800655535164596	1.0699036664108423	7.614508115554376	10.539480026592582	0.8614168201459746	0.9650602409638556
ID143042	143042	13	1.0	85.14498114542756	36.72819038083116	0.0	214.0	214	1.5665352062997333	1		25822.39012345682	25911.0	16522.0	34607.0	2.0916136E7	3105.3664720109073	-0.9810776900136594	-862.2690959446162	0.0020464808272881952	-5.487535846300014E-4	1.6338558867113955	1.518531030336004	-0.8901209773447711	1.0759450113771292	7.709570638844691	10.620421593139309	0.8589275678813699	0.9620403321470936
ID147650	147650	13	1.0	85.25410818798649	36.74103050328114	0.0	241.0	241	1.553929023255888	1		25716.409547738724	25811.0	16485.0	34892.0	2.0470262E7	3133.535665852008	-0.981033575932034	-848.9929848143587	0.004714887003527761	-6.446484422309669E-4	1.604659392655266	1.5316348110611664	2.1096243308707803	1.047677541060526	7.5859893585672795	10.357264155002763	0.8886525421914312	0.9690346083788707
ID132288	132288	13	1.0	85.1986595051558	36.71349828622216	0.0	152.0	152	1.5607296204004129	1		25778.39303482584	25852.0	16497.0	34571.0	2.0725828E7	3123.226225323214	-0.9810327526693307	-853.8107006841236	-1.519386281798176E-4	0.010722683032996526	1.6260112611304216	1.5215499488416615	-1.169505380069495	1.0686545403049603	7.652533124870499	10.785678415206537	0.826647102193912	0.9692956050571945
ID137408	137408	13	1.0	85.16195104006997	36.684853327533084	0.0	181.0	181	1.5699118834876236	1		25772.646986469863	25870.0	16446.0	34359.0	2.0953162E7	3101.608725613909	-0.9810449043226726	-860.13162607884	-5.757068377917604E-4	0.0074413167403523574	1.614456333972969	1.5368815412907018	-0.9905698319690684	1.0504754534413359	7.742842521996303	11.23941725391202	0.7702340288714725	0.9633353045535186
ID110786	110786	13	0.9905404448509216	85.5118257863531	36.033483311206645	0.0	20.0	20	1.5670180342373183	1		25639.73333333334	25679.0	18391.0	35344.0	2.0768184E7	3033.9025186152294	-0.9811321008743977	-878.9128554452425	-0.004852530851264322	0.006204704158454412	1.7143958953330292	1.4524177919581975	-1.2557034933482103	1.1803737910850185	7.714323765009197	10.378249996692665	0.90003514848695	0.9730215827338125
ID116930	116930	13	0.993682324886322	85.67053088739293	36.02311241887502	0.0	59.0	59	1.5823907435191849	1		25647.60990338166	25689.0	18149.0	34797.0	2.1236221E7	3001.7981042240885	-0.9810157361970745	-883.0344148820656	-0.002070514014780364	-0.010426412232597227	1.752336886399596	1.4501331056299533	-1.3357431844358718	1.2083972702894485	7.866423802273685	10.598066933699982	0.88010378389396	0.9735294117647051
ID115398	115398	13	0.9968124628067017	85.4991297230341	36.10105163787364	0.0	49.0	49	1.5809559019877413	1		25589.739709443093	25674.0	18218.0	35044.0	2.1137125E7	2989.69853289947	-0.981032974695449	-885.4271758391047	5.253142397666848E-4	-2.3935566123650908E-4	1.7405173333152792	1.45772229510087	-1.2926663848944426	1.1939978822885746	7.852164423780158	10.920037722490267	0.8274675508542475	0.9593495934959348
ID118987	118987	13	1.0	85.19799936080666	36.62367853703398	0.0	72.0	72	1.546120285275984	1		25659.11802030459	25760.0	15960.0	34508.0	2.0219385E7	3130.5612639305596	-0.9810529122631422	-848.7884826684501	-0.005247123840095535	0.008263122632662106	1.5930556859879155	1.5099334396152093	-1.0189717388044808	1.055050271880785	7.509939339935027	10.645052850267804	0.8328190470984519	0.9640024405125074
ID136904	136904	13	1.0	85.21895988273668	36.65874830640493	0.0	178.0	178	1.5641188309506173	1		25757.988833746895	25821.0	16380.0	34542.0	2.0760939E7	3133.830412535679	-0.9810048291561252	-848.9740128304989	0.009189925192716206	0.004551230619718683	1.6414693169273458	1.5125537749511557	-0.7136392976314857	1.0852303859281651	7.6858050080221085	10.51367197616442	0.8737564204929444	0.9717548076923074
ID144078	144078	13	1.0	85.35105912385937	36.63590255384485	0.0	220.0	220	1.5446517521423908	1		25888.709759188834	25952.0	16993.0	35047.0	2.0426192E7	3139.974532401582	-0.9810169738714165	-852.1682571202676	0.006469168750912937	5.477644244265609E-5	1.6040688112062786	1.5084395602520304	-0.853775426993749	1.0633961435871322	7.49567996144148	10.324905348429592	0.8835858277761417	0.9698646986469871
ID152268	152268	13	1.0	85.3498844378285	36.73175074259512	0.0	267.0	267	1.5544157668929641	1		25758.0388471178	25838.0	16749.0	34597.0	2.0554915E7	3114.432343192075	-0.9810193607230757	-854.9301466102997	0.005145561552159553	-0.00863659706502188	1.6123210031251582	1.5327355791670072	-1.1173629271730425	1.051923779313196	7.590742484731794	10.587307122885505	0.8509873400446349	0.9580083983203367
ID142035	142035	13	1.0	85.22550915312358	36.674539563416225	0.0	208.0	208	1.5333462731171783	1		25760.64304123712	25833.0	16572.0	34599.0	1.9990259E7	3173.9672661528152	-0.981109771784606	-843.0719664087405	0.006814304142975425	-0.0038618925657793934	1.5986531926546397	1.4857936199808675	-1.506186956845839	1.0759591178451995	7.386358059657615	10.424196866803207	0.8541910393453184	0.9646182495344505
ID152785	152785	13	1.0	85.323846015329	36.73433788514496	0.0	270.0	270	1.5592748464750799	1		25759.555279503078	25830.0	16940.0	34385.0	2.0736442E7	3099.9982059034414	-0.9809030349234635	-853.6279734330463	0.007706657443856559	0.005674625407240399	1.629687949816899	1.5156902114509505	-0.9599074765188428	1.0752117665633136	7.638273746376953	10.406421304377899	0.8863439287521263	0.9739393939393935
ID147156	147156	13	1.0	85.26521657442402	36.687054120798145	0.0	238.0	238	1.5592748464750799	1		25717.68952618454	25809.0	16478.0	34432.0	2.0625587E7	3101.644681850173	-0.9810353180272907	-857.8453049012236	0.007851577011976892	-8.817016886893142E-5	1.6229279664545804	1.518837810112634	-1.0264045239093482	1.068532766072124	7.638273746376953	10.351135046411283	0.8958372842964755	0.9692400482509053
ID113366	113366	13	0.996832013130188	85.53299523388921	36.03638093884648	0.0	36.0	36	1.575203466047653	1		25501.186813186807	25568.0	18366.0	34920.0	2.0885472E7	3024.357567704587	-0.9811083386490708	-875.7982382646576	0.0018401375273802893	8.436775500606407E-4	1.7306565488404095	1.4457025587069574	-1.2801995521748497	1.1971041611687512	7.795126909805961	10.88240939716275	0.8271474478226569	0.9596255119953185
ID141525	141525	13	1.0	85.21221420456979	36.69938064386688	0.0	205.0	205	1.5718381564618653	1		25737.012239902077	25801.0	16619.0	34071.0	2.1027139E7	3117.8721474414533	-0.9810297691432269	-853.7670553261527	-0.004509959569474561	-0.008229161856260383	1.6417523114786696	1.537716655160976	-0.9722947319388247	1.0676559338604568	7.761855026654367	10.62475038975105	0.8640480993468753	0.967417061611374
ID118489	118489	13	1.0	85.16008423284832	36.62086856969747	0.0	69.0	69	1.5684656262635546	1		25679.141277641276	25755.0	16237.0	34768.0	2.0902821E7	3084.1992194140976	-0.9810742639411147	-863.2114125584832	0.007559973120914676	-0.00807573050633694	1.6494857917288166	1.5107736674473378	2.051426119617921	1.0918152912446855	7.728583143502753	11.36096126427009	0.7524533658792333	0.9404279930595721
ID148698	148698	13	1.0	85.28061229872488	36.70987659363189	0.0	247.0	247	1.5524678766955742	1		25704.747793190418	25769.0	16494.0	34265.0	2.0383865E7	3115.8879086126776	-0.9810454070885289	-853.957317289346	-0.004579300585928366	0.004532971786481379	1.6103434193518464	1.5161742772872422	-0.8918194862015353	1.0621097082804312	7.571729980073729	10.31292326531237	0.8946257808566971	0.9761029411764708
ID137947	137947	13	1.0	85.17345801439471	36.61268593666728	0.0	184.0	184	1.5616987168119547	1		25734.14409937887	25814.0	16534.0	34382.0	2.0715986E7	3103.8121836298915	-0.9810587940409904	-858.8784364450349	-0.009496934190731823	0.0014096055059943584	1.6209976435266489	1.5346168311425539	-1.1376989814503669	1.0562881956141343	7.662039377199535	10.498455479866113	0.8735814869826515	0.9600952948183444
ID153304	153304	13	1.0	85.42470418343449	36.648382909826	0.0	273.0	273	1.559759921878469	1		25785.968827930177	25877.0	16903.0	34361.0	2.0680347E7	3112.267005397314	-0.9809014041586882	-851.0606645863722	-0.009449926340953561	-0.003172077904693658	1.6045522306198534	1.5340329644390844	-1.0669934348310304	1.0459698505935002	7.643026872541466	10.498738616183967	0.8713667899931208	0.9663461538461537
ID108253	108253	13	0.9936957359313965	85.38717640820728	36.09681784550642	0.0	4.0	4	1.5675007134522885	1		25632.240443896426	25673.0	18381.0	35116.0	2.0787747E7	3057.6899054947908	-0.9810389612037521	-867.4555960702221	8.18217836828727E-4	0.005704707229179615	1.7145142722072246	1.4690752133207252	1.8046397521278656	1.1670704513022885	7.719076891173714	10.476415910002952	0.8837913938633305	0.9712918660287075
ID141027	141027	13	1.0	85.27527128213208	36.682331892965635	0.0	202.0	202	1.5631512349217644	1		25780.273853779392	25854.0	16561.0	34430.0	2.0804681E7	3112.559584863868	-0.980938533718172	-852.4822358101496	0.010026244183386712	-0.003292581258964006	1.6372572399670688	1.527579271330938	-0.560580750154644	1.0717985447266325	7.676298755693078	10.899059303422062	0.8120517404897439	0.956187092954411
ID144609	144609	13	1.0	85.4204590433754	36.669650106608515	0.0	223.0	223	1.5650858287746443	1		25862.979012345677	25911.0	16591.0	34821.0	2.0949013E7	3099.76370737935	-0.9810471080894807	-863.7624694535509	-0.0020875500387894023	-0.006958168680606834	1.6478822624669105	1.5016044001531892	-1.0682502913884329	1.0974143804445422	7.695311260351143	11.511474516381446	0.7297500645717254	0.9473376243417209
ID110309	110309	13	0.9937291145324707	85.46225593740189	36.07358070300054	0.0	17.0	17	1.5823907435191868	1		25625.340168878178	25668.0	18174.0	34927.0	2.1243407E7	3006.6525884323632	-0.9810144763393216	-880.7836034923857	-5.009819172786622E-4	-0.005487351728377047	1.7456748255128338	1.4585851057596246	-1.2907100148721176	1.1968275410324405	7.866423802273704	10.458267368980286	0.9037903984755867	0.9758254716981127
ID121572	121572	13	1.0	85.36352114624793	36.60337318206311	0.0	88.0	88	1.5397465261893317	1		25643.015325670483	25763.0	16386.0	34395.0	2.0078481E7	3123.416178450408	-0.9810240477185177	-848.8780537988323	0.004993650393964727	0.004411226121825999	1.594655422010947	1.4932915761126073	-0.8912850680803981	1.0678794734530104	7.4481486997963176	10.546658172399548	0.8414502852232182	0.9584097859327215
ID132836	132836	13	1.0	85.15827366440504	36.79507303291758	0.0	155.0	155	1.5495414501977676	1		25816.177135678394	25886.0	16404.0	34508.0	2.0549677E7	3147.788141485673	-0.9810221218902201	-847.9057508113677	-0.007394904254050523	-0.017307893070678673	1.6030443057742052	1.5266313322159875	-1.3474958027002453	1.0500533245621917	7.543211223086639	10.445293486875704	0.8688100554874388	0.9665042630937882
ID133352	133352	13	1.0	85.1528968786795	36.73823821278826	0.0	158.0	158	1.5689478601339084	1		25818.83169533168	25889.0	16450.0	34453.0	2.1016529E7	3111.4607659956046	-0.9810792016702445	-860.5316840730517	-0.006685585133591919	-0.01133487264652328	1.6299188029467395	1.5453444137000782	1.8713105622264845	1.0547285048542425	7.733336269667274	10.464436393174044	0.8874524118685104	0.9690291840381183
ID145128	145128	13	1.0	85.42520607527527	36.723495274709784	0.0	226.0	226	1.542201089402525	1		25849.65139949111	25945.0	16463.0	34614.0	2.0317826E7	3186.0520902262383	-0.9810014484728682	-837.8783560290261	0.012444952925941059	0.008488691850936984	1.5851804092048567	1.5200697386544246	-1.2283501587798613	1.042834002213654	7.471914330618895	10.273069073105995	0.8896953720113967	0.966789667896679
ID153838	153838	13	1.0	85.45363104887474	36.67124817909528	0.0	276.0	276	1.548076162446688	1		25764.229113924055	25848.0	16731.0	34704.0	2.0353741E7	3142.267688311551	-0.9810894464987789	-850.7624868865986	0.006729250101660845	0.0062471400455033	1.5934833010822274	1.5196309079192187	2.043020120091427	1.0485989017320871	7.528951844593082	10.746297653382456	0.8192692455534935	0.9553679131483711
ID112881	112881	13	0.9951319694519043	85.66661763701751	35.95307980107763	0.0	33.0	33	1.5742426831183456	1		25550.019488428745	25606.0	18006.0	35018.0	2.0976566E7	3007.1197234774418	-0.9809809638445588	-876.4811655157644	-0.008863022283505667	-0.00451459111761481	1.7302504458757684	1.4517849205851245	1.8866500950422358	1.1918090767731708	7.78562065747692	10.695703055842134	0.8552329588852718	0.969804618117229
ID123121	123121	13	1.0	85.32111582373985	36.59063464764317	0.0	98.0	98	1.5426915333931086	1		25687.18932655657	25786.0	16460.0	34413.0	2.0215818E7	3121.2882630178287	-0.9810248744366586	-850.9578793492548	-0.0012934530014088834	-0.008593451200513741	1.5955163027519148	1.51385104662333	-0.8519695918971196	1.0539453708545108	7.476667456783415	10.21665281753303	0.9001205107135558	0.9697903822441433
ID146675	146675	13	1.0	85.26824939563579	36.71426094316883	0.0	235.0	235	1.5699118834876233	1		25758.791411042963	25820.0	16680.0	34522.0	2.0993415E7	3091.555042850251	-0.9810667248893065	-863.4780362538628	0.007213179990696412	-0.002600957077135173	1.6367320915339119	1.5156272755474884	-0.9509912171469792	1.0799040885185158	7.7428425219963	10.614154774970247	0.8636533423260322	0.9633353045535185
ID138481	138481	13	1.0	85.174678135763	36.65897498761928	0.0	187.0	187	1.560729620400414	1		25761.494396014954	25859.0	16404.0	34489.0	2.068648E7	3126.7046775406493	-0.9809768726453422	-849.7497352171642	-0.00577559115971188	0.0037371811438649117	1.6150094945875544	1.525873992602367	-0.93452104810528	1.0584160306927883	7.65253312487051	10.326437746203194	0.9018078673977254	0.977534911961142
ID145649	145649	13	1.0	85.33775889137367	36.688990431900464	0.0	229.0	229	1.555875084160285	1		25796.57625000001	25865.0	16800.0	35043.0	2.0637261E7	3153.517018928513	-0.9810688285504467	-847.8497075626071	0.00803379857597118	0.00947015339625637	1.5889731522305757	1.542578206577174	-0.8852655645183739	1.0300762356524842	7.60500186322534	10.605584064330625	0.8496498936427608	0.9685230024213071
ID133879	133879	13	1.0	85.23649244904159	36.718767124309466	0.0	161.0	161	1.548076162446689	1		25837.09709962168	25944.0	16407.0	34472.0	2.0488818E7	3123.885019176363	-0.9810466041783775	-856.2119382411049	-0.0028880230817691184	0.0010401971169099159	1.622093011704668	1.5002122066151373	-1.1574574972090934	1.0812423766131891	7.52895184459309	10.53232034410416	0.8528963654689928	0.9729729729729728
ID149237	149237	13	1.0	85.37102877353921	36.6328872364312	0.0	250.0	250	1.5544157668929641	1		25679.397741530734	25776.0	16574.0	34494.0	2.046648E7	3100.576928993694	-0.9809724105431535	-853.9753584801147	-0.0015172941000530875	0.005535035878163069	1.6049235810994018	1.5125549092555552	-0.8221655577196676	1.0610679792704572	7.590742484731795	10.586767062692253	0.8510741646827766	0.9649546827794556
ID114937	114937	13	0.9936791658401489	85.51227017810021	36.01870589803888	0.0	46.0	46	1.5795197570415314	1		25554.087804878036	25599.0	18310.0	34968.0	2.0954352E7	2998.6512523033143	-0.9810752299471759	-883.5601461563193	-0.0030565838128348115	0.008343740210245268	1.7191415797432577	1.47113933841536	-1.23861368612162	1.1685783493459114	7.837905045286607	10.37606798667835	0.9148381024493482	0.9774748073503257
ID128248	128248	13	1.0	85.20647816962416	36.562199027741784	0.0	129.0	129	1.5539290232558882	1		25705.10790464239	25797.0	16509.0	34210.0	2.0486971E7	3104.31838356392	-0.9809892962889014	-854.5731542719041	-8.907686637058506E-4	-1.711216049042074E-4	1.5972179965346918	1.5257832533990514	2.304460450100637	1.0468184081693794	7.585989358567283	10.670318562319808	0.8372734544298356	0.9690346083788706
ID149753	149753	13	1.0	85.44407257676328	36.66722671395818	0.0	253.0	253	1.5568472023958104	1		25690.25343320852	25783.0	16828.0	34557.0	2.0577893E7	3094.7767362026807	-0.98100300896412	-857.3429527543366	0.0033894185928789295	-0.008583410550869103	1.6405868932235184	1.5080950955437973	2.125486911361578	1.0878537421620262	7.614508115554369	10.278796334847796	0.9056641897271349	0.983425414364641
ID154367	154367	13	1.0	85.48698845957507	36.6364368778994	0.0	279.0	279	1.5510053536420594	1		25781.224874371852	25844.0	16994.0	34783.0	2.0521855E7	3119.069387648405	-0.9810915340354972	-857.7519979786575	0.002391420501246111	0.009144245750377956	1.6165344651387707	1.5119194435826833	-1.0332178472628413	1.0691935155673302	7.557470601580175	11.036153998165972	0.7797418183722943	0.9397163120567373
ID116479	116479	13	1.0	85.63518340316818	36.006667268830455	0.0	56.0	56	1.5756836378210517	1		25650.830694275257	25707.0	18174.0	34638.0	2.1059332E7	3003.0678028672087	-0.9810051177727156	-882.2688783542936	-0.0036841455423348396	0.014129301691343016	1.7377756711529417	1.4482962644673654	-1.2604614468427777	1.1998758222248382	7.799880035970476	10.385588481052661	0.9087314674485322	0.9797014925373132
ID146172	146172	13	1.0	85.30384309434739	36.7088991249384	0.0	232.0	232	1.5426915333931086	1		25796.357868020328	25858.0	16904.0	34263.0	2.032753E7	3131.2867329040664	-0.9809395596629096	-847.9590324623714	-0.001382984802945445	0.00149676098507252	1.5914804060742995	1.5066690619399987	-0.9121938256577341	1.0562906256434954	7.476667456783415	10.42024793074232	0.865290277822071	0.9668100799016598
ID107777	107777	13	1.0	85.31179070646547	36.16434394978297	0.0	1.0	1	1.5573330339577682	1		25457.588235294174	25553.0	18191.0	34824.0	2.0340613E7	3054.896840102942	-0.9810434285188868	-862.5398009901191	-0.016018927310396894	0.02213106741899529	1.7015480685934077	1.47129140301169	-1.228238048765364	1.156499701629731	7.619261241718889	10.261981511718904	0.909201770469366	0.9816289038579297
ID127746	127746	13	1.0	85.21323901455392	36.562146098271604	0.0	126.0	126	1.5495414501977678	1		25713.9848293299	25776.0	16478.0	34660.0	2.0339762E7	3124.727463116888	-0.9810174651052876	-850.5694242510817	-0.003929452795998159	-3.99478168272066E-4	1.591890020315334	1.5174574107336967	-1.2340800250489605	1.0490508722387464	7.543211223086641	10.660673484285546	0.8340591459090828	0.9635701275045538
ID140552	140552	13	1.0	85.29996013477495	36.61268530266214	0.0	199.0	199	1.5510053536420603	1		25746.56746532155	25837.0	16506.0	34425.0	2.0417028E7	3124.470641758838	-0.981033585537912	-852.4551196021306	-0.003062315399701346	0.004998326847790584	1.6017183236164636	1.516617408031688	-0.99249253465012	1.0561123162203592	7.557470601580183	10.428753877273476	0.8732156172615776	0.9724770642201831
ID128778	128778	13	1.0	85.1781102454012	36.58990844951775	0.0	132.0	132	1.5500295716306332	1		25729.92821158688	25821.0	16486.0	34325.0	2.0429563E7	3128.6338978408558	-0.9809738538225403	-848.0479853690676	-0.012810013825828123	0.003056305254625712	1.6251346554187915	1.5152333967742015	2.326088863132332	1.0725309109992955	7.547964349251154	10.387682980954063	0.8790272331726202	0.9694749694749697
ID112397	112397	13	0.9936764240264893	85.69450852907518	35.95745519219045	0.0	30.0	30	1.5804773320049297	1		25565.792521109786	25608.0	18367.0	34798.0	2.1194042E7	2985.160095787198	-0.9809898762547244	-883.8960840448332	0.00239970888942796	0.010474725380523407	1.75821790409854	1.4457475060374259	-1.2684518188129796	1.216130684477228	7.8474112976156185	10.449507046013292	0.9031183636076122	0.974041297935102
ID121100	121100	13	1.0	85.20977181620415	36.62072509286775	0.0	85.0	85	1.5470985329444213	1		25615.615969581795	25702.0	16426.0	34209.0	2.0210721E7	3110.8065406415017	-0.9809971677819446	-850.1806487213281	-0.002356977622147279	0.006814192372616531	1.6049622521868963	1.508473644890523	-0.8591629797133898	1.063964397139584	7.519445592264064	10.335198602144395	0.8846226040339578	0.9741379310344831
ID134415	134415	13	1.0	85.26827433425157	36.67262286360792	0.0	164.0	164	1.548076162446689	1		25842.950632911386	25941.0	16369.0	34431.0	2.0415931E7	3144.7502166812005	-0.9810446671851724	-850.6351117362623	-7.081168224204214E-4	-0.0018919493174614217	1.6056542443314565	1.5184233167650119	-1.0128798605740004	1.0574483588359862	7.52895184459309	10.213122967772236	0.9070417166196022	0.9682151589242055
ID126737	126737	13	1.0	85.25552216750444	36.582090983208126	0.0	120.0	120	1.5451414182672736	1		25737.312182741116	25806.0	16414.0	34554.0	2.0281002E7	3132.5093844169123	-0.9810310347614124	-849.8453668366819	-0.0051288147829399765	-0.018560036596506273	1.6159464194464963	1.5115235673249994	-1.063746628346555	1.0690845014783978	7.500433087605995	10.44844233969443	0.8633623470172869	0.9686924493554323
ID118035	118035	13	1.0	85.19973212907935	36.62781460141119	0.0	66.0	66	1.5422010894025255	1		25707.109414758284	25789.0	16105.0	34314.0	2.0205788E7	3123.7999174593265	-0.9809451664222726	-847.3046777985822	-2.2138086395673777E-4	-0.0024354181271916127	1.5990856926735668	1.4961907149366516	-1.167307691532778	1.0687712981438144	7.471914330618898	10.582084492814223	0.8384927236147115	0.9685767097966721
ID127250	127250	13	1.0	85.18491331735972	36.60502328110889	0.0	123.0	123	1.5539290232558882	1		25704.787688442175	25808.0	16672.0	34557.0	2.0461011E7	3115.2357365839507	-0.9810421431678735	-853.9875225797994	-0.012033518777306178	-0.007933172678230673	1.6166204512235463	1.5172456413484978	-1.0278782551614483	1.0654968497960067	7.585989358567283	10.381933562687845	0.8844343518683645	0.9755501222493889
ID109844	109844	13	0.9968371391296387	85.50737242853434	36.06587365350558	0.0	14.0	14	1.5790407517971459	1		25555.087591240892	25639.0	18190.0	34979.0	2.1006282E7	3024.030951919137	-0.9811799457747681	-881.1481429185515	-9.44048168891572E-4	-0.005545035964692106	1.745491436716953	1.4519247385156298	-1.3199644954566905	1.2021914018087811	7.833151919122094	10.845599233677914	0.8368339842613374	0.9626168224299065
ID130324	130324	13	1.0	85.31428411030431	36.56351946325774	0.0	141.0	141	1.548564745751404	1		25724.111392405037	25841.0	16751.0	34185.0	2.0322048E7	3109.8901337673096	-0.981047557693598	-856.3478433573839	0.00763523713622808	-0.0027800979088232736	1.6092225897180414	1.515984929638173	-0.9809094526104325	1.0615030256944056	7.5337049707576025	10.323970866619023	0.8882289664507004	0.9759852216748766
ID154901	154901	13	1.0	85.14599596243204	36.54231079255008	0.0	282.0	282	1.5592748464750807	1		25719.524875621868	25822.0	16468.0	34260.0	2.0678498E7	3095.9934230943873	-0.981082589536873	-861.661699796056	-0.010367343850881987	-0.001402403338999259	1.5999364198557533	1.5419814349139955	-0.8434519435267804	1.0375847488364802	7.63827374637696	10.568193920787971	0.859416199076845	0.9698249849124925
ID139034	139034	13	1.0	84.84837797112083	36.23741952221819	0.0	190.0	190	1.784599573286712	1		25995.758325404357	25819.0	16328.0	35311.0	2.7321542E7	3228.962600413809	-0.9806816635744389	-817.3871421608534	0.023525052985578263	0.015037097517131287	2.160122720997388	1.4094581185821513	0.8256610578631921	1.5325909244968343	10.005330576305845	15.749411364354998	0.5068887506502867	0.8840823183536338
ID129304	129304	13	1.0	85.24650539064379	36.560185893196625	0.0	135.0	135	1.5718381564618658	1		25919.004907975424	25966.0	16538.0	35003.0	2.1123989E7	3247.5083516187246	-0.9808462547521497	-817.4200277781595	0.009331611229398573	0.005285411423228221	1.6321232835091992	1.5360260540394015	2.0515398852892415	1.0625622392387706	7.761855026654371	10.3133741607709	0.91700951741098	0.9731823599523252
ID126235	126235	13	1.0	85.31700382254634	36.53217934892993	0.0	117.0	117	1.5480761624466883	1		25699.09722222222	25803.0	16643.0	34361.0	2.0353685E7	3113.5249943853546	-0.9810322076749953	-853.8114729597527	0.007724344379989506	0.0013966341178734962	1.6235337559767515	1.4931022470565944	-0.7570931639139141	1.0873560462301102	7.528951844593084	10.278222326724103	0.8955882110879897	0.975970425138632
ID150296	150296	13	1.0	85.42749566735425	36.692474120993516	0.0	256.0	256	1.558304242679521	1		25678.239700374514	25753.0	16693.0	34154.0	2.056827E7	3115.054038451325	-0.9810335902838038	-852.7631181905742	-0.002250927973646269	-0.0022252274428077395	1.6100544373505592	1.5131902680960263	-0.9711349538528873	1.0640132118853847	7.628767494047921	10.545485547072875	0.8620472708854542	0.9674502712477397
ID140063	140063	13	1.0	84.95512238511576	35.82522074448832	0.0	196.0	196	1.9319652451614986	1		25732.003236245953	25735.0	16261.0	36209.0	3.1804756E7	3097.471248357682	-0.9809926989289384	-857.5148120457686	0.018888662968098237	0.04010153487053591	2.641991082450594	1.4141827461064638	1.1480723596061635	1.868210519273085	11.725962247860586	15.069467669673015	0.6488772285491222	0.8970909090909095
ID155423	155423	13	1.0	84.93812834720481	36.51491664371726	0.0	285.0	285	1.552955078300757	1		25697.579874213818	25783.0	16645.0	34449.0	2.0429576E7	3122.0559725629696	-0.981045871954496	-852.0538436466791	-0.0015471645981945787	-0.005200644048002332	1.6115251954130787	1.5158831673175956	-0.9896775036530675	1.063093271406084	7.576483106238252	10.365651446123179	0.886103232297552	0.9678202792956894
ID114465	114465	13	0.9916672706604004	85.55960812053542	36.06887704259381	0.0	43.0	43	1.5708753152343256	1		25544.5581395349	25598.0	18317.0	34461.0	2.0869904E7	2994.694766494749	-0.9810348982578466	-882.4804777934511	-0.004240383242594886	-0.002870506944631474	1.7315818568211674	1.4432963810111983	1.8929395472258619	1.1997410092638017	7.752348774325319	10.817398025372247	0.8325255054407383	0.9645180366646952
ID130849	130849	13	1.0	85.30267519036207	36.58451962838583	0.0	144.0	144	1.5563612191773537	1		25751.022528160178	25834.0	16262.0	34373.0	2.0575067E7	3117.1449297837125	-0.9810021785565808	-853.1662160335364	-1.0301094190934012E-5	0.0014618666324923131	1.622101149906338	1.4970758439610388	-1.166012417836388	1.0835130073400296	7.609754989389857	10.474642938339333	0.8715696182712015	0.9708914493632503
ID129827	129827	13	1.0	85.30167711612417	36.573379004954724	0.0	138.0	138	1.5451414182672738	1		25715.93638676842	25815.0	16451.0	34546.0	2.0212726E7	3143.916999200047	-0.9811258211283764	-850.3895319176387	-2.297808434372087E-4	-0.002667371073922707	1.6016145105004491	1.5056545731756787	2.25526274445479	1.0637330361388102	7.5004330876059955	10.379123199665553	0.8749331485965864	0.9813432835820897
ID125734	125734	13	1.0	85.37164240247	36.51603193533504	0.0	114.0	114	1.5480761624466888	1		25718.535353535335	25788.0	16522.0	34338.0	2.036908E7	3132.7561904716076	-0.9810333562322443	-849.2643969985725	-0.0016516905908434277	-0.0019738595802807073	1.6285953209928512	1.4897547137887286	-0.8781445775488934	1.0931969578072518	7.528951844593088	10.603747707499615	0.8414447617921621	0.9588377723970942
ID122664	122664	13	1.0	85.28022493457483	36.58676202430608	0.0	95.0	95	1.551493014510467	1		25678.121706399	25774.0	16233.0	34283.0	2.0465463E7	3116.2606560387344	-0.9809991659522002	-850.8547844842597	-0.0042967121236236056	0.0027545651476217617	1.6224022763773485	1.4988797601093518	-0.9441894385000703	1.0824098900761627	7.562223727744699	10.647368625059736	0.8382523999895458	0.960748792270531
ID139561	139561	13	1.0	85.22256012920478	36.62917995291332	0.0	193.0	193	1.560729620400413	1		25722.447630922692	25826.0	16492.0	34607.0	2.0629403E7	3114.755731400579	-0.9809687184441128	-851.344663225146	0.005196085359696949	0.002784269894559711	1.6308896388332799	1.5076492938890436	-0.9877092688040108	1.081743377218937	7.652533124870502	10.500767525231016	0.8721134704859334	0.9763493026076406
ID134958	134958	13	1.0	85.27309335573612	36.66239966268059	0.0	167.0	167	1.5431818215139859	1		25839.94783715015	25977.0	16500.0	34301.0	2.0310199E7	3129.434608966586	-0.9809117939888731	-848.6343172571944	-0.0047742838259902725	-7.211582462768409E-5	1.616640937083702	1.501540685859881	-1.1816590163384812	1.0766547668722724	7.481420582947926	10.506906309662758	0.8516167894155143	0.9562575941676786
ID120622	120622	13	1.0	85.24512134239838	36.636628378987254	0.0	82.0	82	1.5451414182672736	1		25640.7198986058	25721.0	16232.0	34453.0	2.0230528E7	3114.4692325302667	-0.9810381419308621	-851.8853827810068	2.160586305657035E-4	-0.0019227700558631627	1.603482838380922	1.51442364322649	-1.0662378432922885	1.0588073195718808	7.500433087605995	10.398443778037723	0.871684872105642	0.9716748768472905
ID150832	150832	13	1.0	85.42185162783532	36.705720893463706	0.0	259.0	259	1.5592748464750799	1		25717.890274314206	25790.0	16671.0	34346.0	2.0625748E7	3116.1654828145483	-0.9810161685709505	-852.9766025797707	5.324873103579051E-4	0.0015366504914250312	1.6161068896331776	1.5246735771977928	2.0230585528689016	1.059969106701141	7.63827374637695	10.400012495021453	0.8874366504172726	0.9634292565947241
ID131382	131382	13	1.0	85.2542526796699	36.63339889752919	0.0	147.0	147	1.5607296204004129	1		25785.52363184081	25878.0	16440.0	34536.0	2.0731561E7	3110.893496551742	-0.9811178094667156	-861.3697012653486	0.0023443056816188244	-0.012043234782798487	1.6478831688407165	1.51443748288804	-0.9530453320865709	1.088115678237305	7.6525331248705	10.596504541029294	0.856425963690834	0.9606205250596653
ID116022	116022	13	1.0	85.5276998710841	36.0420316878769	0.0	53.0	53	1.5799986170667948	1		25621.654126213587	25700.0	18453.0	34949.0	2.1112243E7	2990.314525739812	-0.9810379772329613	-886.5871767562165	-0.0017302013980113101	0.004458489006197978	1.7171220433608747	1.4739252260657507	1.9232667290622412	1.1649994266970196	7.842658171451126	11.06301550836064	0.805241423625755	0.956521739130435
ID117558	117558	13	1.0	85.24982894057726	36.63716831381025	0.0	63.0	63	1.5480761624466886	1		25747.684741488047	25859.0	16416.0	34404.0	2.0417914E7	3135.8432804876443	-0.9810252148606149	-849.0184575037298	-0.010465943989546188	-0.006553264294909784	1.6148237557127763	1.516875790411508	2.111067726006586	1.0645721725670738	7.528951844593086	10.493727802629136	0.859181255863317	0.9502099580083979
ID109369	109369	13	0.9936947226524353	85.51465967898159	36.05017138918706	0.0	11.0	11	1.571356809595131	1		25512.629766297694	25572.0	18264.0	35092.0	2.0741768E7	3043.6073302478576	-0.9810841594996481	-869.5152860965886	-0.0014621488549238745	0.0012961563508077172	1.7328680467323183	1.4403115726042561	-1.2702520579212875	1.2031202690394864	7.757101900489844	10.464167982018884	0.8902253457347665	0.9714285714285715
ID125245	125245	13	1.0	85.36525313706234	36.53363512463707	0.0	111.0	111	1.5417104893934825	1		25739.72264631046	25851.0	16736.0	34876.0	2.0231422E7	3136.3123600483773	-0.9810640878065796	-850.4047874363185	-5.2806864289749E-4	-0.002305261735700633	1.605234313205171	1.5038134814079407	-0.8582571070871454	1.0674424275690595	7.467161204454381	10.535503494248353	0.8453855110502604	0.9655808236017206
ID113980	113980	13	0.9968344569206238	85.59405707005325	35.998038412156205	0.0	40.0	40	1.5890695402824326	1		25541.10872162482	25622.0	18349.0	34857.0	2.1377908E7	2964.549225258179	-0.9810440865439926	-891.7741566045029	-0.0056215088287590465	-0.003557413026371528	1.7418296911088273	1.4664569301834358	1.870218964443565	1.1877810082638742	7.932967568576919	10.710193881692485	0.8690622334978659	0.9697850087158624
ID155969	155969	13	1.0	84.87014477160099	36.51665916079434	0.0	288.0	288	1.555875084160286	1		25718.606741573043	25809.0	16753.0	34309.0	2.0600604E7	3114.988070026029	-0.981008391604844	-852.9665919042071	-0.005905564248040704	-0.002375373948438408	1.6223507862639186	1.508379617826405	-0.8940311706574583	1.0755586770668166	7.6050018632253495	10.583391834070133	0.8532168777406249	0.9609609609609608
ID135493	135493	13	1.0	85.27524540862086	36.66992147201404	0.0	170.0	170	1.5539290232558878	1		25754.447368421083	25854.0	16470.0	34259.0	2.0552049E7	3110.2319970776307	-0.9810296265686458	-856.4375275899615	-0.0012383014255144002	0.005288621636482106	1.6267411335607909	1.5035334825580255	-0.9934755260532612	1.0819453989100043	7.585989358567279	10.54521482162573	0.8572573756962176	0.9655172413793096
ID122184	122184	13	1.0	85.31628714722258	36.592228100637044	0.0	92.0	92	1.551980522146854	1		25633.96235884567	25699.0	16501.0	34543.0	2.0430268E7	3107.340872042169	-0.9809473948839659	-849.4702861993073	0.003960669857254017	6.394370058809308E-4	1.61423672120158	1.4991006266359292	-0.8949942438725095	1.076803446359717	7.5669768539092175	10.696647411477844	0.8310686661247003	0.9636803874092007
ID111949	111949	13	0.9937912225723267	85.66885325326226	35.98078163684984	0.0	27.0	27	1.5900213639917893	1		25589.474189675875	25645.0	18210.0	34982.0	2.1316032E7	2981.259317372773	-0.9810228687554986	-887.4423997030681	1.6853167200658227E-4	-0.00397409726568664	1.7381712701903036	1.476735351118894	-1.2321263671832285	1.1770364059296912	7.94247382090595	10.629619477170458	0.8833447261341505	0.9737762237762231
ID124749	124749	13	1.0	85.26759950778319	36.59181541999846	0.0	108.0	108	1.5558750841602853	1		25701.26507537691	25807.0	16540.0	34094.0	2.0458207E7	3105.2242469725575	-0.9810195996029207	-855.5863401275572	0.003578242462650954	-0.003432183940534759	1.6216525590770097	1.4997263683228579	-0.8370559432847785	1.0812989578162193	7.605001863225342	10.595698455246113	0.8512360514499011	0.9726443768996963
ID136015	136015	13	1.0	85.23573685647489	36.667996630195454	0.0	173.0	173	1.5510053536420603	1		25745.548306148045	25865.0	16267.0	34254.0	2.0519202E7	3111.592510919096	-0.9810579088077417	-857.0697038592599	-0.001695246819505839	-0.0014444742702752692	1.5890334817355756	1.5311118955285656	-0.9131989008613833	1.0378297539037893	7.557470601580184	10.64990808092817	0.8373260672292504	0.956678700361011
ID157007	157007	13	1.0	84.67508645965417	36.509313478601946	0.0	294.0	294	1.5607296204004142	1		25788.267745952686	25845.0	16763.0	34441.0	2.0707979E7	3117.7695779899573	-0.9809852482414144	-853.4537045927627	-0.0029291062989832838	0.01813413151205601	1.6432390514236985	1.5027397629476116	-1.1277788193806462	1.0934954221218574	7.652533124870512	10.452238443892849	0.8802306057705184	0.969295605057195
ID120143	120143	13	1.0	85.21796871986177	36.65564924379503	0.0	79.0	79	1.5470985329444207	1		25639.49556400509	25732.0	16355.0	34430.0	2.0229562E7	3106.9880699881737	-0.9809761970355456	-851.0616418448142	0.006659093122971568	2.229899043033997E-4	1.6420722409376782	1.478969560883	-1.1097738631217207	1.1102812960919222	7.519445592264058	10.517196632760673	0.8542710675368138	0.9693627450980385
ID124241	124241	13	1.0	85.21062160212578	36.636600787795544	0.0	105.0	105	1.5466094864542683	1		25669.161167512706	25781.0	16327.0	34435.0	2.0227299E7	3105.1209771536255	-0.9810360953808643	-855.3037411080104	-0.0018174988237480531	0.011017838871066618	1.597860071552068	1.5053604640122553	2.1186650931435373	1.0614468160624284	7.514692466099544	10.593869478871339	0.8414180810140862	0.9711302211302206
ID123728	123728	13	1.0	85.24269864800203	36.611988487478015	0.0	102.0	102	1.5529550783007573	1		25679.3312421581	25762.0	16388.0	34426.0	2.0466427E7	3098.987235390889	-0.9810039580671142	-855.8576908886238	0.005611340222007288	-0.001550752606107971	1.6214329902338211	1.502153931710624	-0.8119997023891358	1.0794053498813962	7.5764831062382525	10.374496987378553	0.8845928513607964	0.9719512195121951
ID156503	156503	13	1.0	84.6931236707864	36.5152962958449	0.0	291.0	291	1.5568472023958124	1		25762.026250000014	25870.0	16750.0	34588.0	2.0609621E7	3125.6749083360696	-0.9810024345362534	-851.2131870048754	0.0015672322177085949	0.003520983813120199	1.6086704764390654	1.522191360525698	-0.9742643581039373	1.0568122498629222	7.614508115554387	10.62200492465109	0.8480837093769946	0.9679758308157105
ID131924	131924	13	1.0	85.19851969607765	36.67996591304867	0.0	150.0	150	1.5655691037062718	1		25798.349009900994	25880.0	16524.0	34409.0	2.0845066E7	3111.9427942796297	-0.9811071743634197	-861.0132594698499	0.01279970744881697	-0.005563228571136553	1.6321233755870523	1.5279354458099654	-0.9112867721757282	1.0681886987194387	7.70006438651566	10.449817938054247	0.8861082349921588	0.9683203825463242
ID108889	108889	13	1.0	85.54292764768239	36.015799592657814	0.0	8.0	8	1.5847792592084948	1		25548.148192771107	25644.0	18025.0	35066.0	2.1204963E7	3028.4884700914454	-0.9810436045189909	-873.1644549073367	0.0027930576382296825	-0.006185181785130138	1.7557633696478696	1.451292719601419	1.8872453180386835	1.2097927219879323	7.890189433096283	10.93422342996672	0.8293186005424922	0.9668025626092022
ID111450	111450	13	1.0	85.59481947069641	36.0012437133311	0.0	24.0	24	1.5732813134512096	1		25634.085470085483	25639.0	18369.0	35139.0	2.0994316E7	3019.9896031203293	-0.9810831102775046	-880.4373196820377	-0.0014183035113903449	2.173132564226624E-5	1.729184710648429	1.4414150295709136	-1.2760802630095407	1.1996438743691884	7.7761144051479	10.847632681241533	0.8304291084768688	0.9561659848042079
ID151385	151385	13	1.0	85.3787463168446	36.722808552596746	0.0	262.0	262	1.551493014510467	1		25715.603773584877	25825.0	16744.0	34565.0	2.0443905E7	3110.5468167153804	-0.9810096273742823	-854.1413791238211	-2.787210012314609E-4	0.001279424046185485	1.6019224135571013	1.522091937051971	-1.111783903154346	1.0524478676759488	7.562223727744698	10.563156996902109	0.8516711119735921	0.9567047504509918
ID157534	157534	13	1.0	84.47874136130578	36.374991797709406	0.0	297.0	297	1.5461202852759852	1		25743.98225602031	25830.0	16708.0	34605.0	2.0312002E7	3110.0745587696238	-0.9809993909693625	-854.7441527611469	0.0020445100404203717	9.115347974669117E-5	1.6255629681994759	1.4982236579699164	-0.9325687525491221	1.0849935252004386	7.5099393399350385	10.436891582637683	0.8663710841925982	0.9564164648910412
ID117087	117087	13	1.0	85.64527459718687	36.00649300623286	0.0	60.0	60	1.5876407347722246	1		25648.96754807693	25684.0	18197.0	34878.0	2.1339941E7	2996.8681498741644	-0.9811337783765276	-890.1753081343155	-6.313391657275875E-4	0.004212416522291665	1.7344941883178115	1.466784829441205	1.889602495064473	1.1825144039556195	7.918708190083372	10.60005690445882	0.885620803758482	0.9697322467986028
ID119646	119646	13	1.0	85.23670044149497	36.596334483050505	0.0	76.0	76	1.5679832440819899	1		25652.39506172839	25725.0	15989.0	34617.0	2.077844E7	3096.6081666758646	-0.9810368962173069	-857.1317446326464	0.0046711634274488574	-0.024387699748403723	1.6840430901900738	1.511502266093114	1.9287575788010258	1.1141518792048775	7.72383001733824	11.543358425884263	0.7284138749267073	0.9497369959088259
ID142689	142689	13	1.0	85.1651649271165	36.71309594554483	0.0	212.0	212	1.5568472023958109	1		25758.58676654184	25836.0	16415.0	34584.0	2.0632628E7	3137.664580189327	-0.9809964411061167	-847.5747362482397	-0.004391426152432362	6.617462550382866E-4	1.6068279399663437	1.5230377752322481	-0.9886474380657687	1.0550151585841778	7.614508115554374	10.78342785187338	0.82288291223441	0.9490521327014217
ID115558	115558	13	0.9936853051185608	85.49854427381646	36.09697458022339	0.0	50.0	50	1.576163663312103	1		25586.934065934045	25608.0	18174.0	34859.0	2.0955699E7	2989.104655431816	-0.9809918257662921	-883.5519895257993	4.694752310601775E-4	0.003163749842964641	1.7183168428268125	1.4571006642106985	-1.3202773862040922	1.1792711958975142	7.804633162134995	10.649785486970588	0.8647302241388182	0.957434402332361
ID151915	151915	13	1.0	85.36550493676773	36.73340118753761	0.0	265.0	265	1.548564745751404	1		25727.045397225695	25806.0	16700.0	34202.0	2.0401547E7	3112.089326760154	-0.9809773525333473	-852.6207072996806	2.3046725236526528E-4	0.0016500642533498523	1.6188364320641206	1.5010775181940725	-1.004046438574585	1.0784495886739562	7.5337049707576025	10.424673713247442	0.8711511842996862	0.9623557984213722
ID110954	110954	13	1.0	85.5513433612903	36.005978642195686	0.0	21.0	21	1.5843018441474406	1		25617.87349397586	25682.0	18218.0	35177.0	2.1262835E7	3010.4282387393596	-0.9810735797622533	-882.2220226164068	-0.005046449001939443	-0.012754582233720427	1.7550896116249735	1.4602437400339894	1.8581170542930543	1.201915518284722	7.885436306931766	10.710885989275255	0.8637435137992279	0.9707431246342891
ID119146	119146	13	1.0	85.20293232214371	36.6085681977622	0.0	73.0	73	1.5544157668929643	1		25675.869182389917	25786.0	16304.0	34403.0	2.0412316E7	3096.270998510195	-0.9810089471146618	-856.722376279967	-0.005597511663294461	0.00940681819406367	1.6151589769957913	1.5197091716325724	-0.9273139346516778	1.0628079419042267	7.590742484731796	10.472733483466504	0.8697091101977934	0.9620481927710843
ID113516	113516	13	0.9951570630073547	85.56943297924016	35.983698617894674	0.0	37.0	37	1.5838242851782949	1		25492.8367593712	25511.0	18351.0	34766.0	2.1082576E7	2982.082388876375	-0.9810946021760449	-887.2654866851353	-0.004703187053593751	0.006247215934136262	1.755861748012719	1.4430305952717317	-1.2399273252615857	1.216787609192776	7.88068318076725	10.7622186389759	0.8550078675829605	0.9718640093786642
ID108399	108399	13	1.0	85.42160619247885	36.05376056286612	0.0	5.0	5	1.5689478601339075	1		25480.801234567884	25541.0	18254.0	34918.0	2.0639449E7	3053.3344096747387	-0.9811333850715925	-867.9661172160921	-0.006608932184965986	0.0034790565344449994	1.7178491755770913	1.4547708941994688	1.796899775288694	1.180838290363507	7.733336269667264	10.391517670746216	0.8999508638418968	0.9730861244019143
ID147820	147820	13	0.9968677163124084	85.24863947521203	36.72732304748222	0.0	242.0	242	1.5616987168119547	1		25709.111801242245	25786.0	16405.0	34620.0	2.0695835E7	3119.3772428174366	-0.9810127564346273	-851.6514737580252	0.0035343569997319285	0.005220840569818612	1.6156670911966209	1.5274759776023683	-1.0127986001612033	1.0577364979138222	7.662039377199535	10.49869278741402	0.8735419953732043	0.9687499999999996
ID148333	148333	13	1.0	85.24867261360181	36.6814944558418	0.0	245.0	245	1.5529550783007566	1		25723.527707808553	25812.0	16570.0	34436.0	2.0424481E7	3118.4741523626376	-0.9809779042986495	-850.7838497703273	0.008468455526929227	-0.0023978397389015443	1.6176695266709769	1.508033927015705	-0.9920698442179158	1.072701016662293	7.576483106238246	10.39244054433906	0.8815408176767313	0.9672330097087379
ID143730	143730	13	1.0	85.32798274486696	36.59862696443899	0.0	218.0	218	1.5500295716306332	1		25898.562972292184	26011.0	16807.0	34879.0	2.0563459E7	3122.3363062409444	-0.9810348729126896	-858.1331357529508	0.005827148709588239	-0.012340974166780093	1.654378033235004	1.4834662297270573	-0.995125823891847	1.1152111184488458	7.547964349251153	10.660672597197554	0.8345848419205516	0.9671132764920828
ID136560	136560	13	1.0	85.20814708395795	36.67361008257811	0.0	176.0	176	1.5607296204004135	1		25736.519254658375	25791.0	16401.0	34302.0	2.0717898E7	3115.561755674622	-0.9810727947743256	-856.3635689724832	0.001850759472013834	-0.008177741224162515	1.614741401098476	1.5404069435376477	-0.8627528313017512	1.048256376584563	7.652533124870505	10.66417460061288	0.8455914599661284	0.9722222222222228
ID143216	143216	13	1.0	85.15958905728603	36.70479655534599	0.0	215.0	215	1.5524678766955748	1		25771.881761006323	25874.0	16562.0	34546.0	2.0488646E7	3133.627012827684	-0.9810691621633654	-852.4297789509399	0.01214178510080976	0.008843044623030722	1.6280402126722004	1.5198011707688344	2.2209803270488186	1.07121921208194	7.5717299800737345	10.36893863062582	0.884985945697444	0.9713414634146345
ID132470	132470	13	1.0	85.17572605902895	36.659963865846436	0.0	153.0	153	1.5558750841602855	1		25795.545112781958	25871.0	16518.0	34419.0	2.0584845E7	3118.9324871368053	-0.9810481411216105	-856.2631157569325	0.0020533927199639763	0.003631252166904534	1.6054833792107943	1.519394788099734	-1.0510373184274255	1.0566597909808082	7.605001863225343	10.463146132211717	0.8729404277114944	0.9667673716012083
ID137590	137590	13	1.0	85.1815698559274	36.63374832999983	0.0	182.0	182	1.5675007134522891	1		25746.702101359675	25809.0	16577.0	34493.0	2.0829082E7	3109.4280974284097	-0.9809938230609324	-854.756850010002	-0.0017101941563018933	-0.001910858243629629	1.663478554694734	1.5041170064994083	-1.0674471610171643	1.105950233596663	7.719076891173721	10.52424563140416	0.8757764839834098	0.9678188319427888
ID152438	152438	13	1.0	85.34276045448685	36.74075450074157	0.0	268.0	268	1.5679832440819896	1		25760.54054054051	25828.0	16841.0	34504.0	2.096908E7	3076.7156367903985	-0.9809961861104024	-864.4187110654019	0.004196392461635163	0.0056369567427640025	1.6362597350055805	1.5113412646959825	2.122144157187139	1.0826540459310003	7.723830017338237	10.86021469204435	0.8229354100143057	0.9632483698873738
ID142196	142196	13	1.0	85.18316124845535	36.70249041595536	0.0	209.0	209	1.5549023581607582	1		25813.837499999994	25859.0	16520.0	34472.0	2.065107E7	3125.20468954166	-0.9809668155419422	-851.4261013464447	0.005632187458034038	0.005921600887029619	1.6364527670618496	1.50692171544507	2.3059943476812705	1.0859573860335023	7.595495610896312	10.31398503056671	0.8972490096326	0.9690721649484539
ID137082	137082	13	1.0	85.172788554806	36.68260183601748	0.0	179.0	179	1.5646024045688964	1		25761.934567901233	25861.0	16398.0	34300.0	2.0867167E7	3103.900445358993	-0.9810377951043604	-858.8109822153806	-0.0043859387977200045	0.0067131624340630094	1.6292555088108973	1.5296722064361175	1.8964533367094956	1.065101073259867	7.690558134186632	10.234207053508818	0.922697460054498	0.9776435045317218
ID147322	147322	13	1.0	85.24933400912344	36.72988760414739	0.0	239.0	239	1.5578187140051152	1		25726.72851805728	25776.0	16415.0	34422.0	2.0658563E7	3099.1669600725218	-0.9810206336934931	-858.1555586407071	-0.0013257115834977146	0.010640830423193649	1.6093701366462472	1.5291953050909033	-1.056252184728954	1.0524294256517992	7.624014367883404	10.570518207108684	0.8574346164262864	0.9633633633633634
ID118650	118650	13	0.9968488812446594	85.14834194902637	36.65008460786686	0.0	70.0	70	1.5592748464750805	1		25687.678704856775	25794.0	16349.0	34598.0	2.0627206E7	3087.6827152425	-0.9810447729428785	-861.1563864397019	0.0030998892090214596	0.0016565149794708852	1.604000300170248	1.5409902094440242	2.0648248004476124	1.040889351755815	7.638273746376958	10.23951207512322	0.9154751453665881	0.979280926264473
ID141695	141695	13	1.0	84.62492120736474	36.708079012563694	0.0	206.0	206	1.7896790889867493	1		26039.736543909356	25873.0	16532.0	34452.0	2.7576081E7	3152.1916736374824	-0.9807434932313306	-841.4569327570739	0.05194754546040096	-0.016692181768028554	2.2781939362319377	1.3941504806002172	-0.012748741182508867	1.6341090635001734	10.062368090280021	14.798263385264734	0.5774156605920895	0.8809821057012074
[truncated: 1,080 more rows]
