# Supplementary material for: Adhesion pilus retraction powers twitching motility in the thermoacidophilic crenarchaeon Sulfolobus acidocaldarius
Source: Nat Commun. 2024 Jun 14;15:5051. doi: 10.1038/s41467-024-49101-7 (PMC11178785; doi:10.1038/s41467-024-49101-7)
Supplement: Supplementary file 15 — Source Data [file 41467_2024_49101_MOESM15_ESM.zip › TWITCHING FULL TRACK DATASET/Figure 1/MSD data/upsEflaJ_100X_1sec_interval_5min_total__3_spots.csv]

LABEL	ID	TRACK_ID	QUALITY	POSITION_X	POSITION_Y	POSITION_Z	POSITION_T	FRAME	RADIUS	VISIBILITY	MANUAL_SPOT_COLOR	MEAN_INTENSITY_CH1	MEDIAN_INTENSITY_CH1	MIN_INTENSITY_CH1	MAX_INTENSITY_CH1	TOTAL_INTENSITY_CH1	STD_INTENSITY_CH1	CONTRAST_CH1	SNR_CH1	ELLIPSE_X0	ELLIPSE_Y0	ELLIPSE_MAJOR	ELLIPSE_MINOR	ELLIPSE_THETA	ELLIPSE_ASPECTRATIO	AREA	PERIMETER	CIRCULARITY	SOLIDITY
Label	Spot ID	Track ID	Quality	X	Y	Z	T	Frame	Radius	Visibility	Manual spot color	Mean intensity ch1	Median intensity ch1	Min intensity ch1	Max intensity ch1	Sum intensity ch1	Std intensity ch1	Contrast ch1	Signal/Noise ratio ch1	Ellipse center x0	Ellipse center y0	Ellipse long axis	Ellipse short axis	Ellipse angle	Ellipse aspect ratio	Area	Perimeter	Circularity	Solidity
Label	Spot ID	Track ID	Quality	X	Y	Z	T	Frame	R	Visibility	Spot color	Mean ch1	Median ch1	Min ch1	Max ch1	Sum ch1	Std ch1	Ctrst ch1	SNR ch1	El. x0	El. y0	El. long axis	El. sh. axis	El. angle	El. a.r.	Area	Perim.	Circ.	Solidity
			(quality)	(�m)	(�m)	(�m)	(sec)		(�m)			(counts)	(counts)	(counts)	(counts)	(counts)	(counts)			(�m)	(�m)	(�m)	(�m)	(radians)		(�m^2)	(�m)
ID172032	172032	0	1.0	70.92989293015707	4.893046319242566	0.0	101.0	101	1.394332333861208	1		26319.777258566985	26320.0	18423.0	34162.0	1.6897297E7	2902.4325870255325	-0.9811231835552188	-942.6377954807899	-0.0016601239413124834	0.02556482723260685	1.4254957587019268	1.405605637002039	1.5577040867461798	1.0141505705272431	6.107767121402859	9.495772860514897	0.8512001635290555	0.9589552238805971
ID169217	169217	0	0.9582105278968811	71.04292264388661	4.203940621278737	0.0	81.0	81	1.360278905315855	1		26361.241042345267	26346.0	20211.0	33215.0	1.6185802E7	2473.3326198658	-0.9810150075743085	-1101.484894439471	-0.006386359254984383	-0.00207744600449806	1.426561855569288	1.3069246640063363	-0.6018562661666649	1.0915410006849267	5.8130732992028795	9.875705116644507	0.7489958922663686	0.9429452582883581
ID174081	174081	0	1.0	71.24659591101613	6.320669552225398	0.0	116.0	116	1.4249216746937934	1		26361.448736998474	26335.0	19030.0	36386.0	1.7741255E7	2925.7847330738177	-0.9810389209126772	-932.3523892333059	0.007302079887519065	3.286220104078355E-4	1.473348683320365	1.4060725882659384	0.05689330135519874	1.047846815033494	6.378695312780264	9.58184286374244	0.8730590793851407	0.9696531791907517
ID167942	167942	0	0.9690648913383484	71.77765040739214	4.050802235741563	0.0	72.0	72	1.3023194927919926	1		27039.57960644009	26543.0	20817.0	35294.0	1.5115125E7	2771.5532161159317	-0.9803433264804905	-973.1390077692175	0.013157216486467472	0.005193374155620068	1.4148793789063088	1.1729455990229463	1.3888418941605893	1.2062617226961687	5.328254430422275	11.03837321936472	0.5495214772521068	0.9113821138211389
ID158471	158471	0	0.9946367740631104	73.16248544848447	5.7036773352693535	0.0	4.0	4	1.4180032466050225	1		26216.390060240978	26187.0	19741.0	33654.0	1.7407683E7	2690.208325119185	-0.9811034538779034	-1011.9273783324443	0.0045283971895206995	-0.004384405335086755	1.4679291160530354	1.4015146620922048	-0.2104338209666317	1.0473876269419016	6.31690467264154	11.018396187538174	0.6538489319833402	0.917184265010352
ID178692	178692	0	0.9841463565826416	70.98543269706985	4.854701847239925	0.0	149.0	149	1.4948753561926609	1		26412.74054054056	26347.0	21495.0	35903.0	1.9545428E7	2668.5368070106283	-0.9810991196885203	-1027.5456321963634	-0.01234931042688676	-0.012031069703072408	1.6294641576256572	1.414894231735738	-0.15053772335925136	1.1516508591788468	7.0203673449898965	10.779607966974375	0.759213231021123	0.9283469516027659
ID183300	183300	0	0.9837720394134521	70.61958130902457	3.940814133670454	0.0	182.0	182	1.3746620833888044	1		26402.750798722056	26388.0	19014.0	35188.0	1.6528122E7	2560.3919334741236	-0.981053879527232	-1067.9361481584017	-0.020306635030548387	0.01676871275967107	1.5073685497275275	1.266439255725731	-0.9243809098259606	1.1902414923673008	5.9366545794802805	10.058859052046168	0.7373169180619833	0.9585571757482724
ID188164	188164	0	0.9254658222198486	71.50322857338634	5.856037869067345	0.0	218.0	218	0.9886236459315445	1		27911.501547987617	26695.0	22138.0	39523.0	9015415.0	4258.694251649779	-0.9795595042501098	-628.1684687982962	0.014281737087791062	0.012752095690017505	1.0837705689517168	0.9242089638372761	1.5112251297178825	1.1726466755439675	3.070519502277246	7.235575271152735	0.7370137537838665	0.9403202328966519
ID164616	164616	0	0.9873981475830078	78.25832597190902	8.978144806653043	0.0	48.0	48	1.4040641239355276	1		26124.37788018434	26229.0	17989.0	34738.0	1.700697E7	2793.217984564501	-0.9810617629095424	-969.0092508385143	-0.0063771240094314605	-0.0021267475682070496	1.5128360327690087	1.3300240139339028	-0.9860890508643092	1.137450163996957	6.193323392364149	9.544411138957281	0.8543490562860727	0.965185185185185
ID189704	189704	0	0.9915717244148254	69.85652514510245	4.86976362972142	0.0	229.0	229	1.3839856514178166	1		26588.721518987324	26370.0	20699.0	39287.0	1.6804072E7	3350.5068412827204	-0.980982238584983	-818.6885029710708	0.02840097173860863	0.010190756648044122	1.4101784772418464	1.368084102514421	-1.491154653084879	1.0307688501387156	6.017457724277044	11.386444713018843	0.583239096211447	0.8997867803837949
ID162057	162057	0	0.9906288981437683	81.87319193459213	3.563325799935107	0.0	30.0	30	1.4062175977837197	1		26198.166158536602	26391.0	17983.0	33265.0	1.7185997E7	3079.8187864031897	-0.9810810411323287	-882.233154141833	0.005768772462867478	0.00788151648984446	1.4738944986772273	1.356835112221467	-0.5037811230283988	1.0862738481642813	6.2123358970222045	10.070246697637637	0.7698118179040058	0.9505454545454545
ID170765	170765	0	0.9905442595481873	70.6750133463615	2.9653876475810805	0.0	92.0	92	1.4201355835187588	1		26552.874813710896	26433.0	21735.0	36345.0	1.7816979E7	2709.3718144767663	-0.9809445525074968	-1009.016441068288	-0.052584050000088145	-0.03233572626058183	1.4142942122062183	1.3298504320700344	-0.5726809339688737	1.063498704891752	6.335917177299618	13.901487383195832	0.4119996203296329	0.8982479784366579
ID166416	166416	0	1.0	71.02266163665453	3.8100555238280394	0.0	61.0	61	1.3619462549574544	1		26507.920195439758	26711.0	18419.0	33116.0	1.6275863E7	2717.9352226523683	-0.9809779352216679	-1005.930858491815	0.02489318957396301	0.0067487728454811964	1.4460791052459763	1.3283813486700256	-0.15756329268255173	1.0886023856732028	5.827332677696431	9.44029020697615	0.8216918620017631	0.9699367088607599
ID175638	175638	0	0.9968416094779968	70.27502371443049	4.908457927570068	0.0	127.0	127	1.4153333077901322	1		26414.0798192771	26448.0	19045.0	34335.0	1.7538949E7	2900.323817352926	-0.9810411066328161	-942.5257276362858	0.008058854661498928	0.001372023089413445	1.4461052750569803	1.4189530021066203	-1.4299091845327938	1.0191354279599456	6.293139041818943	9.590538648144898	0.8597876283013224	0.9671292914536158
ID188694	188694	0	1.0	69.92529047302719	4.639357892469293	0.0	222.0	222	1.44443122363254	1		26414.408104196846	26337.0	18973.0	35103.0	1.8252356E7	2868.5992433096753	-0.9810600288674844	-953.931672593613	0.005670777612792227	0.004322001027561448	1.4554981234056144	1.4368465462126132	-0.8732470242270529	1.012980911038945	6.554560980867334	9.966388972937159	0.8292353474597768	0.9609756097560971
ID188439	188439	0	1.0	70.35292593492598	5.717490950002647	0.0	220.0	220	1.3927037574823653	1		26396.677621283212	26456.0	18008.0	36238.0	1.6867477E7	3188.809193820234	-0.9810616090851922	-857.637841507683	-0.0012204968495356542	-0.002797383803992793	1.4477703917231375	1.3676396275108833	-0.7964832443138243	1.0585905545586545	6.093507742909277	8.998678567386094	0.945626758819026	0.9876733436055464
ID172312	172312	0	0.9907987117767334	71.7296098872901	5.240815635122313	0.0	103.0	103	1.483190509826003	1		26333.15013774103	26127.0	20925.0	37790.0	1.9117867E7	3078.853583472596	-0.9810927690335052	-887.6176306664983	0.07895280450263167	-0.015176011832360397	1.6716134756622905	1.346213215289111	3.0130430619213513	1.2417152473899142	6.911045443206038	13.648683174257789	0.46619982632775503	0.8753762793497899
ID180504	180504	0	0.890577495098114	71.59422801319488	3.8943616757974664	0.0	162.0	162	0.9793983401628006	1		28583.358490566032	27502.0	22667.0	39589.0	9089508.0	4061.942362652926	-0.9789891939121481	-655.7596325594693	-0.007354343504211087	0.010221039645998197	1.0055393071655847	0.9781303450137594	-0.29948471262572235	1.0280217890095618	3.013481988303055	6.702728610707799	0.8428983295657173	0.9635258358662614
ID164889	164889	0	0.9936053156852722	77.14311740457737	8.480925281337647	0.0	50.0	50	1.4131937248468067	1		26264.613293051392	26034.0	20804.0	37670.0	1.7387174E7	2964.4231480356702	-0.9808501071712248	-907.6054743593179	0.02119795549700771	-0.086258221392983	1.4441459284942821	1.241369383781178	-0.5411082865207352	1.163349078334325	6.274126537160916	15.083406314540593	0.3465487023989262	0.8800000000000004
ID175897	175897	0	0.9871523976325989	70.50114950940701	3.0846114889760368	0.0	129.0	129	1.3807021695643604	1		26543.913112164308	26648.0	19585.0	32857.0	1.6802297E7	2661.575254580075	-0.981039557515228	-1032.0345665792725	0.008076036198176225	0.02029706471107279	1.412609577447682	1.3771202535739773	1.481703869297897	1.0257706789088323	5.988938967289946	10.315451582002122	0.7072667823612636	0.9516616314199392
ID160796	160796	0	1.0	80.18468865811428	0.9130939196174037	0.0	21.0	21	1.2794648672068578	1		26057.33948339483	26376.0	18749.0	33643.0	1.4123078E7	2840.099960990755	-0.981330669771506	-964.5240818385295	0.006093651913152972	-0.17466553503157317	1.4323127286564268	1.3545794490461884	0.3206172937857037	1.0573855447644458	5.142882510006141	9.181281401469517	0.7666724721772031	0.9558303886925794
ID171042	171042	0	1.0	71.08511262716651	3.775700185405301	0.0	94.0	94	1.3823448853976597	1		26431.61244019138	26504.0	17749.0	33688.0	1.6572621E7	2759.065952062801	-0.9811226092395026	-995.8017601203485	-0.010694230614543552	0.0106138070604432	1.4504046289743942	1.3487677239910938	2.4819908806627726	1.0753553804524252	6.003198345783507	9.473833200251086	0.8405065234400689	0.9851794071762867
ID192546	192546	0	0.9756117463111877	70.8249735948183	6.540589796790889	0.0	249.0	249	1.0120665451425344	1		27665.571847507345	25871.0	21568.0	42755.0	9433960.0	5221.909464117546	-0.9795508868430822	-507.56636312777647	-0.008095602254166938	-0.0034742910988715217	1.0603231741458565	0.9915870949263892	3.072536180297962	1.0693192555360655	3.2178664133772203	7.4510117988051565	0.7283621557327725	0.9299450549450544
ID163616	163616	0	0.9936836957931519	83.13293330539568	3.739300419334627	0.0	41.0	41	1.3975837933882556	1		26099.64098613252	26378.0	17848.0	32560.0	1.6938667E7	3075.2109205364554	-0.9809683332980594	-874.9188745032639	0.009459013014666597	-0.013554694490119529	1.49011023704078	1.338256288729695	-0.4277476338700215	1.1134714998837991	6.136285878389948	9.24058401459762	0.9030600049583425	0.9780303030303034
ID159009	159009	0	0.875705897808075	75.63010475079922	2.7284768967384214	0.0	8.0	8	0.9335250504961718	1		28835.49300699302	27679.0	23394.0	37783.0	8246951.0	3577.4095692647097	-0.9784955739535623	-733.5331108492325	0.016882276930311125	0.005413530386842236	0.9614607493496168	0.9444264792919859	1.066211719155207	1.018036629034799	2.7378006707611275	6.398809120981562	0.8402593991862517	0.9411764705882355
ID162342	162342	0	0.9918954372406006	82.18465922406287	3.570115468014002	0.0	32.0	32	1.4046028019234766	1		26184.185298621735	26379.0	17906.0	33278.0	1.7098273E7	3059.5058265557086	-0.9809753424869504	-882.5900371614489	-0.006277264092829026	-0.016584209260527803	1.4575767730540965	1.380585920927721	-0.21472475705139832	1.055766795068169	6.198076518528654	9.623695088649082	0.8409750053414972	0.9553113553113552
ID182054	182054	0	0.992027759552002	71.8120061132382	6.99999363206569	0.0	173.0	173	1.3535889685077858	1		26352.867549668885	26363.0	19074.0	33612.0	1.5917132E7	2534.691737598488	-0.9810005953870056	-1073.6482118053787	0.09725782972264888	-0.03772025687763277	1.686383912929723	1.1797545551360598	2.638626104362624	1.4294362378920709	5.756035785228693	11.890358151949851	0.5116152446561383	0.8668575518969228
ID189990	189990	0	1.0	70.34014523376848	5.041886305363402	0.0	231.0	231	1.4265134700231494	1		26407.102678571446	26438.0	18022.0	35706.0	1.7745573E7	3125.8357442009897	-0.9810815393451127	-876.2013226741201	-0.0019094601566663468	-0.006548984834747838	1.4900345450401664	1.401947122692801	2.143025855581648	1.0628322002460198	6.392954691273777	9.693118730504889	0.855036049669693	0.9620886981401989
ID183591	183591	0	0.9555772542953491	70.54192249573691	2.795231248277286	0.0	184.0	184	1.3052206313678176	1		26686.957446808494	26389.0	21015.0	36899.0	1.5051444E7	2853.4329556323955	-0.9807856897160357	-954.7962550264979	0.008704578013923709	-0.009094030011060789	1.4600496678869923	1.1506412629040068	-0.8211196881121807	1.2689008424763906	5.352020061244824	14.419654740854083	0.32345798208591875	0.8279411764705875
ID166692	166692	0	0.9436113834381104	72.05356953152456	5.2184144773759735	0.0	63.0	63	1.0765373932698703	1		27476.872395833347	26648.0	21998.0	37287.0	1.0551119E7	3557.9693297299073	-0.9801220101472272	-761.5576234709065	0.04579380677835936	0.049856270048382556	1.3837521958665735	0.9084134642426068	2.711015846046452	1.52326253444546	3.6408946420191453	11.164506123555414	0.36706159150384327	0.7840327533265109
ID191275	191275	0	0.9952667355537415	72.5155056550286	8.758914272393069	0.0	240.0	240	1.4522658384508207	1		26361.908571428576	26216.0	20412.0	36221.0	1.8453336E7	2891.7573576247837	-0.9809740926026846	-940.0634232646569	0.0034873508653349245	-0.0036932647848585422	1.4770111769757777	1.4388201382641574	-0.0820804371456304	1.0265433028743225	6.625857873335088	9.836007539195638	0.860625627038757	0.9707520891364902
ID161070	161070	0	0.99369215965271	80.28444110494061	1.1773413821664414	0.0	23.0	23	1.3719077987476518	1		26303.38041733549	26411.0	18481.0	34529.0	1.6387006E7	2851.07452267178	-0.9812737410983418	-966.8790413132187	-0.004765458070431602	0.013781023307618556	1.4488958929096458	1.3083976886684607	-0.17806997138278363	1.107381880492443	5.912888948657704	9.404846406806534	0.8400520032265308	0.9591364687740936
ID184111	184111	0	0.9651470184326172	70.76016580518434	4.459630513863519	0.0	188.0	188	1.365828821899634	1		26322.44911147009	26315.0	19699.0	32844.0	1.6293596E7	2432.8574138306503	-0.9810343602783533	-1119.325393389009	-0.007351988454490187	-0.008541244335040441	1.4167683597646685	1.3262244316639407	2.7373719898975417	1.0682719500100955	5.860604560848033	9.561234381988498	0.8056090822477334	0.951388888888889
ID187183	187183	0	0.9660237431526184	70.77594533075143	3.0779424092771186	0.0	211.0	211	1.2999939204135569	1		26702.18458781364	26487.0	21540.0	35960.0	1.4899819E7	2957.263383283663	-0.9807629807878481	-920.6892444627524	0.07565751684621978	0.02632992128141321	1.3668953176472387	1.1625890321322119	-1.023634293426224	1.1757338834861748	5.309241925764192	13.107342975801556	0.3883408277844698	0.8788355625491736
ID177965	177965	0	0.9675627946853638	71.14445710827292	4.404795038969304	0.0	144.0	144	1.1063409701314457	1		27014.945945945954	26136.0	21764.0	39542.0	1.0995083E7	3913.3732242331357	-0.9806253690674412	-698.7993870608395	0.0030834741245177365	0.0019477156152110542	1.362703844533363	0.9200521629791983	-0.335084773930214	1.4811158533890352	3.845279067093324	11.18166402726673	0.38647806476341806	0.8255102040816334
ID183858	183858	0	1.0	71.23593349129224	3.704771221859559	0.0	186.0	186	1.3894408781286254	1		26344.995290423863	26324.0	19641.0	33602.0	1.6781762E7	2639.6249003897615	-0.9809960216506898	-1030.406580494594	-0.023657303933880592	-7.761464191915974E-4	1.4679657471129912	1.317101997519815	2.8223576540538304	1.1145421917795753	6.064988985922219	10.278566288795076	0.7213977747800007	0.9536621823617342
ID174640	174640	0	0.9843622446060181	71.12329624611667	5.118692539461715	0.0	120.0	120	1.3011572261679607	1		26667.362500000003	26278.0	21477.0	38784.0	1.4933723E7	3574.826308605072	-0.9808320928925789	-763.4403084314532	0.00455493428951342	-0.008555820606428325	1.383448053087938	1.181250746558529	0.5072652688535599	1.171172214805784	5.318748178093235	14.068143614201462	0.3377113884796786	0.8332092330603129
ID172593	172593	0	1.0	71.28632062304715	4.219210006725704	0.0	105.0	105	1.4201355835187595	1		26355.657657657663	26308.0	18955.0	35141.0	1.7552868E7	2930.1551433035916	-0.9811054813697802	-934.0994317003369	0.009070417827102552	0.004253701579941613	1.4766762683328656	1.3953515271909736	0.4352005700334509	1.0582826187932797	6.335917177299622	9.697465670726086	0.8466479357650893	0.9583033788641263
ID166966	166966	0	0.9569265246391296	72.09101240526444	4.93827656430681	0.0	65.0	65	1.4180032466050243	1		26341.330316742093	26368.0	20714.0	34116.0	1.7464302E7	2490.0508568862824	-0.9810625898057361	-1096.0632382579024	0.028354293556300997	0.03755552036122843	1.5686979371043215	1.3237711244960269	0.21711269393587407	1.185022023880103	6.316904672641558	11.909103642135898	0.5597009414566987	0.8824701195219126
ID176184	176184	0	0.963840663433075	71.61450000084616	3.974921539559429	0.0	131.0	131	1.3133097255508428	1		26665.929824561383	26323.0	22013.0	36789.0	1.519958E7	2847.6424273444636	-0.9808747687551658	-960.5238233337345	-0.002589656681369173	-0.036845156301429954	1.4101937654367016	1.2021058656169539	-0.2241039360090662	1.1731028071416583	5.418563827548065	16.801000444198742	0.24122580862246937	0.8028169014084507
ID182329	182329	0	0.994912326335907	70.93269140387197	5.230301298097824	0.0	175.0	175	1.3986659335375253	1		26348.223255813933	26453.0	17479.0	33416.0	1.6994604E7	2892.5291647126032	-0.9810878708118942	-945.0854226789222	0.003102575756200448	-2.4714153774742497E-4	1.461319381865169	1.3700933563051936	-0.03820241133498576	1.0665838025855332	6.145792130718988	9.199290508000548	0.9125970559043804	0.9707207207207207
ID184377	184377	0	0.9492484927177429	71.28504649955144	4.32739828250128	0.0	190.0	190	1.4328629678859135	1		26338.86911764707	26217.0	20999.0	34756.0	1.7910431E7	2503.903087306041	-0.9809921325160504	-1085.7797383196876	0.010321854635781313	-0.0050857630662083445	1.4829845111197217	1.3796410608637253	-4.760521825344864E-4	1.0749060412795326	6.449992205248002	11.53257034467893	0.609420177248045	0.9058744993324434
ID172862	172862	0	0.9712227582931519	70.69317673305119	4.600236147213895	0.0	107.0	107	1.4667784914184216	1		26366.61991584851	26236.0	20848.0	36432.0	1.87994E7	2594.039221047581	-0.9810807407652445	-1054.1648681258216	0.03237321742532643	-0.005246928376903351	1.5028380750818702	1.386405108090712	2.8229367318152416	1.0839819229687517	6.758945405941522	12.975871618972791	0.5044472077525558	0.9097888675623802
ID191550	191550	0	0.9968527555465698	71.0647902015004	6.795750832479514	0.0	242.0	242	1.3861703183679053	1		26370.05845181678	26079.0	20561.0	37852.0	1.6692247E7	3176.7931602435788	-0.980968748917311	-855.7363536520962	0.005338923926646831	-0.03037093021074844	1.4037537096935575	1.3204380773490754	0.32348055950536025	1.063096962874433	6.036470228935123	12.834204223890966	0.46052693466918704	0.9039145907473309
ID179519	179519	0	0.9647669196128845	70.54820334693451	5.20260490161153	0.0	155.0	155	1.2705651658573038	1		26774.579925650574	26338.0	21650.0	38267.0	1.4404724E7	3385.9111339226833	-0.9806811317291108	-802.8293559152291	0.12898641092162047	-0.012358260870752265	1.420292169951222	1.179371292278499	2.7179282462280305	1.2042790758517392	5.071585617538401	16.67670062163931	0.2291571227728516	0.792719167904903
ID171331	171331	0	0.9902006983757019	70.85190054520228	4.056323742851866	0.0	96.0	96	1.400827705976782	1		26450.355486862434	26277.0	21508.0	38172.0	1.711338E7	3009.5599948493395	-0.9810274861932319	-908.8972754323482	0.022029463059844167	-0.024363318820479964	1.5211461534563278	1.2982985393900082	0.31995941112870974	1.1716458944573889	6.164804635377049	12.270364384243317	0.5145342187726369	0.8944827586206903
ID162628	162628	0	0.9968451261520386	82.88197080300249	3.6050953907236334	0.0	34.0	34	1.389985223253572	1		26134.29017160687	26456.0	17685.0	32925.0	1.675208E7	3113.2739163409433	-0.9809491023603335	-864.4789087051205	-0.01862162930991744	0.034688652342902596	1.5026539930533966	1.3330074898677213	-0.40769898720069353	1.1272659789799906	6.069742112086713	10.103002811964712	0.7472727673751525	0.9529850746268652
ID173124	173124	0	0.9135825634002686	71.364011108022	4.247760772716618	0.0	109.0	109	1.3850784156239286	1		26392.32176656151	26349.0	21476.0	34534.0	1.6732732E7	2450.514026213527	-0.9810632314511372	-1115.9417571325348	0.015110084321783191	0.013259795176669191	1.4761466223872513	1.3212803363712715	-0.5622113262200695	1.117209256622482	6.026963976606094	10.884916601280393	0.6392316177044579	0.900568181818182
ID187460	187460	0	0.9918314814567566	70.27172493955582	5.190768824723732	0.0	213.0	213	1.398124968159121	1		26351.21118012421	26295.0	20243.0	33448.0	1.697018E7	2667.7243105921325	-0.9810941594554942	-1025.1899269332932	-0.002052675010532111	0.006616144162916987	1.4091529587648848	1.39087601658157	0.19513607771937075	1.0131405976991645	6.14103900455444	11.526909877636564	0.5807990863049295	0.9315068493150681
ID159301	159301	0	0.9711059927940369	76.29426594077145	2.160782638796591	0.0	10.0	10	1.1233051759884691	1		26611.95421686747	25856.0	21913.0	38415.0	1.1043961E7	3689.530765672744	-0.9808734371759812	-739.7954731342728	0.005488696519980112	-0.0048897474428250985	1.1905397557686246	1.072112184903458	-0.41762309868698955	1.1104619204340362	3.9641072212061923	7.725529605199546	0.8346391162430362	0.961937716262976
ID173381	173381	0	0.9808308482170105	70.9432947303217	5.153781700103782	0.0	111.0	111	1.3513516298403583	1		26377.63966942149	26531.0	18113.0	33292.0	1.5958472E7	2571.94308726284	-0.981014240140734	-1059.8682952415743	-5.807112546862769E-4	-0.01056931764222978	1.459318947413824	1.273430267855557	-0.7156208513152074	1.145974761438097	5.737023280570623	9.275449514130731	0.8379662830287247	0.9511426319936964
ID179786	179786	0	0.9756236672401428	70.47732461364038	2.982203835953083	0.0	157.0	157	1.408367778852664	1		26517.568807339496	26540.0	20697.0	34364.0	1.734249E7	2557.4666034724637	-0.9811042804377132	-1076.7266553964369	0.0010779350173698117	-0.004362911021465653	1.4602353163803312	1.377104277928489	1.0307945694697997	1.0603665530520987	6.2313484016802505	9.536672640237045	0.8609900798087122	0.9618488628026401
ID185419	185419	0	0.9761807918548584	69.68214441528154	3.8492011820067114	0.0	198.0	198	1.3052206313678192	1		26458.703900709224	26645.0	19025.0	32296.0	1.4922709E7	2453.8814802102884	-0.9810777145504437	-1118.0849453243045	-0.022685578667247554	-0.016924868243576856	1.4175253999203323	1.247435149982571	-0.9575670757669851	1.1363519778484177	5.352020061244838	9.070875174613606	0.8173898028236105	0.9526226734348557
ID184648	184648	0	0.9857376217842102	70.55041238919469	4.9085223497866055	0.0	192.0	192	1.325350800069081	1		26420.93115318419	26255.0	20005.0	33688.0	1.5350561E7	2597.7382301712623	-0.9809935574573554	-1049.9002699738944	0.007234187011661182	-0.0026760078224226614	1.4604554423916891	1.19649703453239	-0.8211142096261199	1.2206093289336553	5.51837947700288	11.24177842628801	0.5487207501466864	0.9056162246489857
ID161353	161353	0	0.9469513893127441	81.16705094118146	2.007121457993605	0.0	25.0	25	1.3029002372992473	1		26261.483928571437	26411.0	20916.0	31997.0	1.4706431E7	2358.6291438087273	-0.9810592020760932	-1153.4175171462923	-0.013845927855624983	0.008951915506687738	1.3848195568227242	1.2854982609340275	-1.371597116094502	1.0772628784550289	5.333007556586785	9.100702063325944	0.8091560199597702	0.9389121338912138
ID163918	163918	0	0.9615816473960876	82.37939171331672	4.928915640466983	0.0	43.0	43	1.3625015847480955	1		26069.81505728314	26242.0	18974.0	32141.0	1.5928657E7	2474.951675667156	-0.9812209701897199	-1100.765709359011	0.0028618683147058088	-0.004662660388317795	1.425574559743233	1.3176647767481977	-0.8841965091526317	1.081894716242883	5.832085803860923	9.375342919033095	0.8337953051052213	0.9570982839313571
ID174924	174924	0	0.9235192537307739	71.26891179166668	4.811454671035855	0.0	122.0	122	0.9817127939774344	1		27988.304075235108	27177.0	21759.0	37566.0	8928269.0	4021.132371845222	-0.9796972851385327	-671.7319395581289	-0.022000998132206413	0.008166064989594187	1.1345936159174586	0.877414319935775	-0.5657885972848996	1.2931104384078307	3.0277413667965996	7.219361456276805	0.7300137926007444	0.932650073206443
ID167245	167245	0	1.0	72.96125511804435	3.841095772291303	0.0	67.0	67	1.4072930989717465	1		26386.006106870227	26505.0	18147.0	33352.0	1.7282834E7	2901.9231517316102	-0.9810358396570715	-940.738681520661	0.00807153387224519	0.006470878403916885	1.44722484045615	1.38937849084498	0.9122434370371295	1.041634694931825	6.221842149351231	9.925795467896519	0.79359369555007	0.9458092485549131
ID190285	190285	0	0.9904369711875916	70.22949707912466	5.526514082454273	0.0	233.0	233	1.268181364196862	1		26647.52641509434	26210.0	20699.0	39284.0	1.4123189E7	3598.2282591799312	-0.9809509407223447	-762.7319550649844	0.05712065279964052	-0.039282366702723316	1.276719272316897	1.2143398368374267	0.03563777521273143	1.0513690102121072	5.0525731128803155	13.552770493610693	0.3456736718170422	0.8463375796178345
ID185168	185168	0	0.9768573641777039	70.53368398633462	5.5262197228468635	0.0	196.0	196	1.4412854531680848	1		26376.017441860462	26305.0	20915.0	35083.0	1.81467E7	2649.7975627246856	-0.9810565308807385	-1031.0056364805753	-0.004765408767163989	-0.007096136101625926	1.4766238157727187	1.4025543274291579	2.8110336643376534	1.052810423735477	6.52604222388024	10.822845492295508	0.700127000248665	0.950173010380623
ID185686	185686	0	1.0	69.31753926979397	4.129914127836633	0.0	200.0	200	1.3801541631250087	1		26549.36783439488	26732.0	16560.0	32558.0	1.6673003E7	2880.7822618586833	-0.9810079527139389	-952.0822996229716	0.002306554395059581	0.022744061497512444	1.4764479290317705	1.3175628880755073	-0.8507819545598949	1.1205901003999421	5.9841858411254485	9.282923242026104	0.8726606987212305	0.9729520865533233
ID184916	184916	0	0.9930382370948792	70.69314308202037	5.90752315726812	0.0	194.0	194	1.4517448462050135	1		26364.57327586207	26269.0	19854.0	36457.0	1.8349743E7	2916.0629899797073	-0.9810911827480064	-938.2073895961857	-0.02937038697007948	-0.03449002411014701	1.4834060060976622	1.354746255350826	0.3005067863200716	1.094969630097644	6.621104747170563	13.092884363235576	0.4853663437325442	0.9237400530503979
ID168538	168538	0	0.9952831268310547	71.17598942952593	6.042853108469608	0.0	76.0	76	1.4072930989717476	1		26373.319083969454	26285.0	20377.0	35480.0	1.7274524E7	2927.5418758280794	-0.9810079858600785	-930.6645826170181	0.011027720882626784	-0.027898974949055484	1.4394751989071621	1.3630097325206436	0.2512301498032483	1.0561004551633753	6.22184214935124	12.218892351552963	0.5236790201151775	0.8996563573883165
ID173658	173658	0	0.9721336960792542	71.72773492978912	4.26564167562264	0.0	113.0	113	1.2337118183493678	1		26718.193612774427	26054.0	21938.0	37491.0	1.3385815E7	3373.4181194211783	-0.9807363969074232	-806.4578740121738	0.034431734514702446	0.03930740744224515	1.2827221443045052	1.20582362379251	3.0003120024566954	1.0637726106825947	4.781644921502946	14.074629269603857	0.3033285286225801	0.7896389324960758
ID170328	170328	0	1.0	70.48435240835303	4.62323173467794	0.0	89.0	89	1.4029861474818437	1		26397.88940092164	26446.0	18735.0	34752.0	1.7185026E7	2947.263758924896	-0.9811208749394754	-930.9381959778754	0.01192892735766075	0.011619835095247073	1.4522616109010826	1.3991453268554477	-0.001803427498157415	1.0379633788042681	6.183817140035098	9.408747842132378	0.8778146889242356	0.9658500371195241
ID180056	180056	0	0.9741032123565674	70.84966245915219	3.271432531334671	0.0	159.0	159	1.4837004601624826	1		26469.296853625176	26425.0	21279.0	35427.0	1.9349056E7	2626.692538385349	-0.9811116466496288	-1046.8573158975191	0.03479469914901178	9.913168438802104E-4	1.6170681664507336	1.422696289718535	0.9362422572093513	1.1366221857306265	6.91579856937055	10.395155502558808	0.8042484243172586	0.9441920830629466
ID182621	182621	0	0.9698418378829956	71.06801780461865	5.605293147653579	0.0	177.0	177	1.321349300489711	1		26676.753472222208	26234.0	21246.0	39770.0	1.536581E7	3538.4421664350134	-0.980575483365937	-761.1700287355523	0.030970172765762097	-0.029061128193643978	1.4325574884156786	1.16035180547256	2.8414660168402417	1.2345889252374296	5.485107593851285	18.349750681698414	0.20470793589708847	0.7975120939875607
ID158050	158050	0	0.9968181252479553	73.55648473145806	4.367946286211509	0.0	1.0	1	1.4121227177017925	1		26163.39513677813	26269.0	18886.0	35285.0	1.7215514E7	2815.1886255379677	-0.9810429963645643	-961.9111195639144	0.002994946722453889	0.012301179585968368	1.4620633008373993	1.3876097061675652	0.04247056285653032	1.053656005964002	6.264620284831862	9.997169354928074	0.7876812686812157	0.9482014388489208
ID168803	168803	0	0.9655527472496033	72.23732102523647	6.472384212556127	0.0	78.0	78	1.3236373529401562	1		26524.365684575412	26211.0	21769.0	37595.0	1.5304559E7	3127.5807087908947	-0.9808326963741144	-867.9613547841354	0.12725993087353696	-0.03346326678239865	1.539218948097755	1.1891251642212657	-0.5738037534445346	1.2944128964807156	5.504120098509343	18.37122620063061	0.20493752000669227	0.754397394136808
ID187747	187747	0	0.9744909405708313	70.34581677446256	4.396533771203836	0.0	215.0	215	1.0007917795775896	1		28161.106382978727	26798.0	22079.0	40644.0	9265004.0	4519.4946388371145	-0.9794051283690731	-592.6429435581924	0.004547210990378545	-0.008537449227371787	1.0974902579100803	0.931407841346701	-1.5481457843217667	1.1783133115169446	3.146569520909472	7.059084679104951	0.7935063606495408	0.9390070921985817
ID171617	171617	0	0.9746006727218628	70.735397737934	4.861476864846579	0.0	98.0	98	1.1707895395375194	1		26717.205689277886	26191.0	21158.0	35793.0	1.2209763E7	3197.5264688509847	-0.9806918033057799	-848.7850323663021	-0.019416261004489874	0.032274830720928155	1.43153901947344	0.9990785436742057	2.682512997242558	1.4328593367732834	4.3063323050513524	9.50046778233598	0.5995527851393181	0.8745173745173749
ID181345	181345	0	1.0	70.7263037090176	3.9901562695749235	0.0	168.0	168	1.4196027995632157	1		26458.723053892223	26464.0	17818.0	34696.0	1.7674427E7	3034.9324047327336	-0.9810401529668094	-902.1978904092829	-0.0020700700922927466	0.001517601390760574	1.455573811011524	1.399248392607267	-0.10058280800548622	1.040254052605559	6.331164051135096	9.931005186239037	0.8066906320856877	0.9466950959488268
ID161639	161639	0	0.9920995235443115	81.70662357434652	2.9459512991120285	0.0	27.0	27	1.3910732744755672	1		26218.896874999988	26450.0	18718.0	33592.0	1.6780094E7	3049.662860659109	-0.9811008911900453	-892.6165296664858	-0.01409040356871664	0.016400338230745267	1.4897373298193635	1.3207542162565251	-0.6310128387220608	1.127944405918154	6.079248364415762	9.627394855310866	0.8242181658880393	0.946005917159763
ID178279	178279	0	0.9951804280281067	70.8971026339398	4.166417707838399	0.0	146.0	146	1.3785088366949116	1		26429.0492063492	26550.0	17517.0	33168.0	1.6650301E7	2851.856945451598	-0.9811032307376851	-962.3010156185129	0.0025810930141520953	0.0021651922773339143	1.406200234444546	1.3787594296491041	-0.28747553836750683	1.019902532817074	5.9699264626318955	9.331091586539266	0.8616163693653927	0.9736434108527131
ID176996	176996	0	0.9716352224349976	70.32053807286513	3.6316425627106104	0.0	137.0	137	1.3785088366949088	1		26479.73290938001	26577.0	19668.0	34255.0	1.6655752E7	2483.9867082505834	-0.9810521208719953	-1103.8900114533265	-0.012630101402034319	0.0015051926697315725	1.4827998808539418	1.3287043620258618	-0.42232586475675354	1.1159742702982718	5.96992646263187	9.292311859393031	0.8688229655683912	0.9646697388632877
ID190565	190565	0	1.0	70.9546231779226	5.928423623428133	0.0	235.0	235	1.4507023004000277	1		26334.587392550147	26314.0	19354.0	34644.0	1.8381542E7	2806.162605735185	-0.9810444854601805	-971.3971034556118	0.008686421625203304	-8.768231537690812E-4	1.5103291435110087	1.4164744063711012	1.4000338440680573	1.0662593949581878	6.611598494841539	9.929992074255239	0.8425943301830925	0.965301873698821
ID193381	193381	0	0.9701111316680908	71.06724878135333	6.50175174164424	0.0	255.0	255	1.265195296092268	1		26424.253283302074	26063.0	21429.0	34293.0	1.4084127E7	2820.412215515	-0.9808518760961807	-959.8366531457575	0.002163974371522295	-0.0121749989338054	1.4316218316033977	1.1359405010945594	1.3485293367253146	1.260296494599786	5.028807482057765	9.196954165226368	0.7471139226269612	0.951438848920863
ID185962	185962	0	1.0	69.5456033186811	3.154829420045634	0.0	202.0	202	1.3591662025486104	1		26610.10327868852	26760.0	15995.0	33721.0	1.6232163E7	2946.357451834277	-0.9810608855120679	-935.68014316088	-0.007732677236062449	0.006373196709388277	1.4422453760324452	1.3008864088250573	-1.0257945819721472	1.1086635745046036	5.803567046873841	9.356820017972762	0.8330063626360634	0.9667458432304042
ID167528	167528	0	0.9822622537612915	71.31737427422686	5.882902115077858	0.0	69.0	69	1.3779599579804622	1		26358.324840764315	26300.0	20746.0	34769.0	1.6553028E7	2637.4865341976897	-0.9810700464181742	-1035.876588428929	0.0012490389502499443	0.0033566727939577604	1.4101381334240486	1.3456037121781856	1.405126014937836	1.0479594554190093	5.965173336467389	10.140479190491925	0.7289806081356656	0.948601662887377
ID160108	160108	0	0.9005010724067688	78.8386290080143	2.977744008841462	0.0	16.0	16	1.0349785844637163	1		26899.06798866857	26193.0	22282.0	36019.0	9495371.0	2912.882491645884	-0.9805082316260947	-929.0610761225907	0.017334819595851605	-0.0314437804790435	1.1199619642429697	0.9611918338393067	-0.33837105291783304	1.1651804819954457	3.3652133244772147	9.664118174818155	0.4527912231434996	0.8719211822660089
ID181617	181617	0	0.9858828783035278	70.38462504810892	3.0153081311080836	0.0	170.0	170	1.4475701579181777	1		26545.858585858598	26429.0	21530.0	35871.0	1.839628E7	2619.053091401562	-0.981067799950507	-1050.4621458388267	0.028199895060394522	-0.030576202226925794	1.4458031610852524	1.3429701525773803	1.3351560104705826	1.0765713283430154	6.5830797378544155	14.304946473559284	0.4042653372156686	0.8999350227420396
ID186487	186487	0	1.0	68.63210039556326	2.7183794131201813	0.0	206.0	206	1.4281034911037898	1		26683.960000000025	26668.0	15975.0	35816.0	1.8011673E7	3153.6123561808245	-0.9809449435833638	-871.1769217191986	-0.011384366880719997	0.012521342643866886	1.5839193223110801	1.3294603091182668	-0.7815078231284744	1.191400233198069	6.407214069767365	9.738679287769145	0.8489438576150263	0.971881759192502
ID188023	188023	0	0.9494878649711609	71.75769447178764	6.566618338867147	0.0	217.0	217	0.9939655339266493	1		27996.47865853656	26358.0	21974.0	41911.0	9182845.0	4848.234410445282	-0.9793611672490893	-548.0340520234012	0.004749452126474717	0.008816380347537432	1.045242286960522	0.979125062778477	0.14080608382865467	1.0675268427859699	3.103791385428856	6.786621918761092	0.8468277411745803	0.958883994126285
ID177268	177268	0	0.9968326091766357	71.19752435819383	4.632541958214844	0.0	139.0	139	1.4339184840274979	1		26341.85903083698	26339.0	18777.0	34780.0	1.7938806E7	2983.7880332150435	-0.9810681355623365	-914.9855456844454	0.010626647097171394	0.009977464227405301	1.4735129083449114	1.4349385622633706	0.22266508789862685	1.0268822283378436	6.459498457577036	9.962553362350022	0.8178381053047613	0.9577167019027486
ID160373	160373	0	0.9676458239555359	79.59503752816974	2.0238058034717605	0.0	18.0	18	0.9407899464491918	1		28241.023890784985	26346.0	22509.0	41971.0	8274620.0	4700.889288075432	-0.9790870628879987	-562.5183463032852	-0.005386404284700592	0.013768116024685695	0.983349591050634	0.9424316550606129	1.557466606554129	1.0434174040847444	2.7805788062417536	6.270951864271991	0.8885423618998272	0.966942148760331
ID186229	186229	0	1.0	69.65898525874782	3.118226706220345	0.0	204.0	204	1.3730101756219857	1		26584.67471819643	26687.0	16330.0	35493.0	1.6509083E7	3071.6474129536696	-0.9809974610635691	-893.6063292639075	-0.02949628940764563	0.005007931656568078	1.5415929619713005	1.2958132292666689	-0.8518263169347535	1.1896721897520093	5.922395200986735	9.337451424266947	0.8535923956056979	0.9734375000000003
ID171899	171899	0	1.0	71.14684037958696	4.486502860844702	0.0	100.0	100	1.4013676280265	1		26357.975384615365	26401.0	18868.0	33879.0	1.7132684E7	2764.7354107644546	-0.9810543211979035	-987.3505071566406	0.010454745563697899	0.011180403005846964	1.4935372834900573	1.353163097161818	2.91553546181214	1.1037378174313697	6.169557761541568	9.659651435273712	0.8308851324164784	0.9495245062179959
ID177531	177531	0	0.9678015112876892	70.38383562972105	3.9754226542060307	0.0	141.0	141	1.1727263308358875	1		27157.18901098903	26297.0	21326.0	40193.0	1.2356521E7	4153.052443511567	-0.980458035489931	-656.1576329895281	-0.010115133361264825	0.004464930771435656	1.363091861347598	1.018097231625079	2.6306220731657817	1.3388621626756034	4.3205916835448805	9.905668343849815	0.5533316641388595	0.8851022395326188
ID167800	167800	0	0.9801722764968872	71.9193355817724	3.6244413888759652	0.0	71.0	71	1.3861703183679055	1		26257.2605965463	26306.0	20167.0	34088.0	1.6725875E7	2628.3427948190088	-0.9812458212037123	-1045.3871849429038	0.02289215961430627	-0.0012257218309913527	1.5240510767962294	1.2839506268755918	0.04525020004740732	1.1870013105604427	6.0364702289351255	11.019654663473801	0.624679073791392	0.90520313613685
ID163193	163193	0	0.9922175407409668	82.2275030447557	4.1091360455378565	0.0	38.0	38	1.3724590978652411	1		26177.58360128617	26458.0	18703.0	32590.0	1.6282457E7	2684.3829186668154	-0.9810927140779181	-1012.0359569799716	-0.02742672392953532	-0.01166139361530116	1.436303292793949	1.3573463553671548	2.6270674125584788	1.0581700736253399	5.9176420748222185	9.822530465107747	0.7707469035558494	0.9438968915845332
ID169081	169081	0	0.9639440178871155	71.02988824302548	4.713963847602773	0.0	80.0	80	1.3839856514178186	1		26333.52208201891	26306.0	20389.0	33325.0	1.6695453E7	2471.4141138749746	-0.981048771615112	-1103.1807004298962	3.094074569489377E-5	-0.006484496160059883	1.4638675033911885	1.34007183732389	1.3461955461754964	1.0923798729436156	6.017457724277062	9.471885519178645	0.8428494953404572	0.9627376425855516
ID173945	173945	0	1.0	71.20403672090585	4.743077427730721	0.0	115.0	115	1.3801541631250092	1		26405.302066772656	26529.0	17993.0	33682.0	1.6608935E7	2694.5646401029567	-0.9810313677866452	-1013.6298867348153	-0.0011949587219480208	0.002755064323202123	1.437899687784327	1.3284277885111153	3.0884587068983786	1.0824071132958657	5.984185841125451	9.471134357709852	0.8383221499427493	0.9596036585365856
ID178559	178559	0	1.0	71.14236340942544	5.443411620618237	0.0	148.0	148	1.4249216746937934	1		26424.982062780266	26498.0	18196.0	33615.0	1.7678313E7	2946.2904515385917	-0.9811573703385883	-934.041766820369	8.299701189085213E-4	0.0040759958333630745	1.4604221249906977	1.4027401144058262	-0.18572590632696484	1.0411209531918921	6.378695312780263	9.492033440830477	0.8896582344344085	0.9668587896253604
ID161916	161916	0	1.0	81.50660882176915	3.067129970622163	0.0	29.0	29	1.4201355835187595	1		26266.461654135306	26383.0	19253.0	33970.0	1.7467197E7	2975.4330886727985	-0.9810524153583169	-914.1547831120179	0.013147552524039199	-0.006205382755084786	1.5309210299020821	1.3773341234324539	2.511483707459918	1.1115102747087064	6.335917177299622	9.294138194912671	0.9217244419529095	0.9815905743740795
ID158339	158339	0	0.9287832975387573	73.40405429016174	5.903931342497624	0.0	3.0	3	1.1486110160726164	1		26724.63448275863	26334.0	21470.0	35717.0	1.1625216E7	2834.7133149704705	-0.9808050052090904	-963.4458289567668	-0.02668153486466438	-0.04716026690188774	1.3512804060777093	1.0166922329050907	2.9080717593187018	1.3290948453659062	4.144726015457799	14.020487762342372	0.2649594696065379	0.7427597955706978
ID164480	164480	0	0.9745360612869263	77.91685545171697	8.971174854988163	0.0	47.0	47	1.3730101756219872	1		26129.03054662382	26215.0	20002.0	32869.0	1.6252257E7	2523.0107083585935	-0.981299783633958	-1086.8992025197801	0.026638818760441503	0.011641644866799883	1.4915512312861503	1.3336539950387443	2.851216776868509	1.1183944537599642	5.922395200986748	9.266112765932865	0.8667863952968023	0.9757243539545811
ID189569	189569	0	0.9689700603485107	70.21695846698809	4.199870972088521	0.0	228.0	228	1.0602521006789192	1		27331.335120643438	26102.0	21437.0	41386.0	1.0194588E7	4889.787380514573	-0.9803106519439143	-556.5872492708032	0.002041788758663244	-0.008215582769649973	1.08244060412449	1.0536306547481902	-1.050342105688373	1.027343499590172	3.531572740235253	7.250115664265064	0.8442832041821178	0.9574742268041236
ID158598	158598	0	0.9753180146217346	73.60376940715244	6.532379229144145	0.0	5.0	5	1.349110580819233	1		26593.880794701992	26102.0	21579.0	41024.0	1.6062704E7	3573.8346573725976	-0.9805477198022974	-750.1972619037323	0.05882719477267665	0.035766327042457	1.4899761389608146	1.2115058917886572	1.230141375273456	1.2298546371582446	5.7180107759125365	20.434011794669257	0.17208679810233093	0.7716484926234749
ID193670	193670	0	1.0	70.44305210753501	6.853723665668147	0.0	257.0	257	1.3451797611989622	1		26268.959866220725	26368.0	17856.0	32731.0	1.5708838E7	2617.068793595878	-0.9811402273924801	-1044.3651329428787	-0.007291801365161621	-0.01787984922846699	1.4331665795760997	1.304409642196179	1.2640711179237607	1.0987089739409914	5.6847388927609215	8.843092363248841	0.9135073870255317	0.97077922077922
ID174215	174215	0	0.9821748733520508	70.63783448251863	5.585225802673568	0.0	117.0	117	1.383985651417817	1		26460.415213946115	26357.0	21033.0	34798.0	1.6696522E7	2675.446399546726	-0.9810599463024694	-1024.5773126794618	0.04479017592441761	0.01194618578919884	1.43790103371389	1.320138603391978	2.394553760100132	1.089204595653314	6.017457724277049	12.761193071899994	0.46434455040195255	0.8822299651567934
ID170629	170629	0	1.0	70.49955595363244	3.8349278170215535	0.0	91.0	91	1.4249216746937916	1		26429.324444444446	26373.0	19588.0	33897.0	1.7839794E7	2666.1628079723932	-0.981100027073537	-1029.1566811379598	-0.005979216161451719	0.0035151933975332613	1.4776502176649857	1.3691241432691044	0.8353434040862923	1.079266788866019	6.378695312780247	10.275200392990058	0.759208603570155	0.9613180515759305
ID175498	175498	0	0.9908368587493896	70.67640292826286	4.16531893564312	0.0	126.0	126	1.3547062522048292	1		26534.922570016486	26362.0	20359.0	35834.0	1.6106698E7	2880.9588049656127	-0.9810211770531028	-952.1818089981134	-2.808453007510084E-4	-0.015393972610009165	1.4190877692027346	1.276999506216018	-0.2441204916989599	1.1112672810718227	5.765542037557707	13.274537013370722	0.4111603636132236	0.8873445501097286
ID166283	166283	0	0.9802470803260803	70.45354357679611	3.7242343271864535	0.0	60.0	60	1.3524707618167109	1		26579.674958540643	26801.0	18881.0	32868.0	1.6027544E7	2563.0653037555267	-0.9810493808327533	-1073.7111266652923	-0.010870581921397936	0.01939073202081783	1.4503581260720204	1.2881859007671896	-0.5584344783480233	1.12589194246595	5.7465295328996335	9.008313397771575	0.8898740317656386	0.9718649517684872
ID172169	172169	0	0.9885957837104797	70.8771911011557	4.304169734577897	0.0	102.0	102	1.220147358178153	1		26713.973630831635	26175.0	20847.0	36053.0	1.3169989E7	3341.648329529358	-0.9808685595482727	-819.7301122382353	0.014772354790338123	0.03327907813748997	1.3226491833172802	1.2109930512688178	-0.6439889230820846	1.0922021244725348	4.677076145883584	10.996978730412426	0.4860014158101912	0.8504753673292994
ID169356	169356	0	1.0	70.47949122746375	4.914749071834882	0.0	82.0	82	1.4062175977837172	1		26334.742378048744	26401.0	18606.0	34380.0	1.7275591E7	2979.09002794449	-0.9810792450403762	-916.7292087785378	0.005853285994904065	0.014368570827981082	1.4498999709507294	1.3828061317805689	-0.9115610023576652	1.0485200619437283	6.212335897022182	9.710577297746635	0.827893922379155	0.962444771723122
ID188300	188300	0	1.0	70.14061633762408	5.0291263829391335	0.0	219.0	219	1.4046028019234735	1		26402.874233128823	26480.0	18679.0	34000.0	1.7214674E7	2724.594043715945	-0.9810967617898106	-1005.9005252700379	0.027631368242246372	0.009274670331376446	1.4913383344105517	1.3765633410819538	0.02990306066711179	1.0833779237782017	6.198076518528627	9.580595569897735	0.8485584891638657	0.9673590504451037
ID180365	180365	0	0.9961978793144226	70.93317330527182	3.518325375066456	0.0	161.0	161	1.4243906809452664	1		26585.856508875768	26455.0	21129.0	36477.0	1.7972039E7	2877.591761404963	-0.9809163227392764	-949.7763885049426	-0.004660428072646087	-0.12455884212878696	1.4233260040178837	1.377094124414838	1.3111644708131485	1.0335720549404643	6.3739421866157455	16.966168829074334	0.278259765867286	0.8288009888751549
ID164754	164754	0	1.0	77.30125946940545	8.637554207706826	0.0	49.0	49	1.386170318367905	1		26148.563579277874	26307.0	17549.0	34291.0	1.6656635E7	2894.1389978363554	-0.9809871031443	-932.3381444891879	-0.0057699283704256135	0.0058444700437733695	1.4295160319958233	1.3703863317670095	-0.8581760685228162	1.0431481975980967	6.036470228935121	9.180902148930276	0.8999579334958521	0.9739263803680978
ID165010	165010	0	0.9556480050086975	76.32784471601329	8.986995742444195	0.0	51.0	51	1.43074959952643	1		26173.608567208263	26084.0	20981.0	34919.0	1.7719533E7	2588.642353174418	-0.981065714749689	-1047.7815080691673	-0.011241300370570825	0.001126734374721699	1.4679121889857167	1.3975879493580725	-1.3312184598701235	1.0503182927843253	6.430979700589901	10.20259473788808	0.7763646103957292	0.9643620812544548
ID170898	170898	0	0.9952151775360107	70.29488847609623	3.119987475129367	0.0	93.0	93	1.380154163125005	1		26488.16057233705	26594.0	18651.0	34604.0	1.6661053E7	2846.3454635832272	-0.9810625826641916	-964.2067080354259	-0.004606052684034517	-0.012594545280430372	1.4161964839241414	1.3671398358364448	1.555210531518205	1.0358826850054317	5.984185841125416	9.543535063695938	0.8256507682051591	0.9559605163249811
ID160657	160657	0	1.0	79.79493226396178	1.031073270411279	0.0	20.0	20	1.3161866396786754	1		26330.42682926832	26353.0	19409.0	34149.0	1.5113665E7	2935.5497811013706	-0.981115743108133	-932.0061759021839	-4.948743443878354E-4	-0.06826127763629396	1.4368324811505064	1.3020316802565437	0.3164138040443661	1.103531122120932	5.4423294583706205	9.198797449898747	0.80822555947939	0.9557595993322188
ID163479	163479	0	0.9904069304466248	82.83608799173223	3.984412913240256	0.0	40.0	40	1.4217327374445206	1		26170.314285714267	26366.0	16994.0	32914.0	1.7403259E7	2946.585507427496	-0.9810428928255451	-919.2546087151756	-0.0062853392357441465	-0.003435733006370032	1.5341099458321956	1.3395421102598957	-0.49681347859938674	1.145249510323009	6.350176555793139	9.989510290676705	0.7996634882750697	0.9522451888809685
ID183445	183445	0	0.9870213866233826	70.82053246812897	3.351101262782652	0.0	183.0	183	1.4595402030124012	1		26517.68758915833	26428.0	21106.0	35417.0	1.8588899E7	2678.9435093980146	-0.9810522012518704	-1025.0273251601488	0.04778893384533621	-0.02982896969319292	1.4330575111521446	1.3407211628553322	-1.3772583376826915	1.0688706577139155	6.692401639638299	17.64852156023042	0.2700071105432129	0.8585365853658533
ID158874	158874	0	0.9790297150611877	74.93932419554677	2.117514449282019	0.0	7.0	7	1.2108117400911127	1		26685.51134020623	26066.0	21154.0	39158.0	1.2942473E7	3575.4673748665055	-0.9807733889782257	-761.4451745733453	0.016708073607167365	-0.038093280192720666	1.2771454867102825	1.138669826166801	-1.4631871582692888	1.1216117766197808	4.605779253415865	11.431336347137124	0.4429135600034938	0.8492550394390899
ID166554	166554	0	0.9559586048126221	71.30601601654033	4.648386491757445	0.0	62.0	62	1.4233280991629556	1		26430.860534124626	26383.0	21055.0	34437.0	1.78144E7	2605.015842125898	-0.9810271474000232	-1049.2508333811163	0.008149523628410031	-0.0032711747717332363	1.4707812840984187	1.4125281825134266	0.5424976552524883	1.0412403110296444	6.364435934286716	11.421414476771597	0.6130981404810154	0.9053414469235965
ID188570	188570	0	1.0	70.11150590461054	5.1103016229445	0.0	221.0	221	1.4046028019234735	1		26387.629230769242	26505.0	18022.0	34519.0	1.7151959E7	2852.0402244132556	-0.9810699109425384	-959.0075397874085	0.002719690383848116	3.285330438053123E-4	1.4689877874989503	1.3655654708795952	-1.3617403075223549	1.0757358902409404	6.198076518528627	9.776342074550588	0.8149182038001915	0.9469862018881627
ID175768	175768	0	0.9947073459625244	71.12398000979505	3.854412172428391	0.0	128.0	128	1.3138856123250893	1		26425.19720767887	26579.0	19060.0	32380.0	1.5141638E7	2446.1031456488145	-0.9811288388653822	-1123.3132588117876	0.011917641723012778	0.00853708115571422	1.3985660099379646	1.251879523631991	-0.3019596649180618	1.1171730054984863	5.423316953712583	9.684114867875488	0.7266997089089264	0.9556113902847572
ID189848	189848	0	0.9625594019889832	69.88159189382817	4.1053755029084895	0.0	230.0	230	1.0863306576666714	1		27645.282051282033	26308.0	21626.0	42029.0	1.078166E7	4792.640244322769	-0.980055024160305	-566.8826111546341	-0.01773405550567611	0.04570711070936613	1.2499520618861424	1.0012739854109947	2.6158993518404463	1.2483616673343134	3.7074384083223553	10.747850436955726	0.4033114763820935	0.8245243128964055
ID162201	162201	0	0.9954560995101929	81.92971352476214	3.6174267997239147	0.0	31.0	31	1.3970424089815825	1		26185.08978328173	26358.0	17517.0	33356.0	1.6915568E7	3193.7987463577815	-0.9811198784383565	-852.106357845271	0.008182008083076916	9.124966870271645E-4	1.4563935040710578	1.3441639188162557	2.5132766484259337	1.08349397248636	6.131532752225436	9.898445026880129	0.7864026449297152	0.962686567164179
ID191133	191133	0	0.9810848832130432	73.20293936274722	9.362035743225036	0.0	239.0	239	1.3552645486440247	1		26264.363036303657	26379.0	19258.0	32906.0	1.5916204E7	2526.993505220148	-0.9811199860281621	-1080.2208459986555	0.005741832049150806	0.002601343521844267	1.4130407116285204	1.3203953074314267	0.7161856497504258	1.070164899614281	5.770295163722202	8.834716190455309	0.9290149174182296	0.9782433521353746
ID160930	160930	0	1.0	80.40298337877758	1.3791854630678801	0.0	22.0	22	1.3888963196604711	1		26051.974882260616	26141.0	18337.0	33669.0	1.6595108E7	2760.2380103139535	-0.9811678639668903	-983.4852414396422	0.01857250269728955	-0.004762080589863432	1.462083648635136	1.385117746527398	1.0442949401283113	1.0555663244519808	6.060235859757704	9.207200766214967	0.8983470883322381	0.9770114942528736
ID187040	187040	0	0.9642656445503235	71.3837115746936	2.418891805748216	0.0	210.0	210	1.020996717124047	1		27529.96811594206	26330.0	22121.0	39295.0	9497839.0	4101.488502718733	-0.9801577815538575	-663.1319779450024	0.0046897954904058054	0.0165295878223433	1.1017451051088545	0.9701577840809235	-1.1464067047349664	1.1356349690608214	3.2749039273514255	7.610778587592422	0.7104773754817741	0.9150066401062421
ID192683	192683	0	0.8774356842041016	71.7475315917263	6.183273974698192	0.0	250.0	250	0.9551539824614029	1		28497.003322259137	27428.0	22734.0	38209.0	8577598.0	4044.609653599334	-0.978785257108373	-650.1330151663757	-0.005116108770818799	0.0024613108376346808	1.005647950606883	0.947813432195712	2.585980523678196	1.061018884568022	2.8661350772030656	6.790241615483049	0.7811529233756398	0.9363354037267086
ID172456	172456	0	1.0	71.24158130773887	5.065954921654745	0.0	104.0	104	1.3524707618167142	1		26399.339403973514	26311.0	18049.0	34608.0	1.5945201E7	2736.897953946898	-0.9810154550437565	-996.873629704739	0.011522348831242429	0.009809521317312227	1.451133994694377	1.288343841727523	-0.7022143318835512	1.126356138551158	5.746529532899662	10.065955129323367	0.7126979781782437	0.9117647058823536
ID159151	159151	0	0.9449299573898315	76.30517564035914	1.3116350635153557	0.0	9.0	9	1.0060690609541614	1		27983.670658682622	26849.0	21630.0	39568.0	9346546.0	4565.071632990189	-0.9795021496539742	-585.8469258073934	0.00830203615435268	0.0034294437549752775	1.08448142472055	0.9602753894572745	-1.3439918464674432	1.129344182540671	3.1798414040610816	7.318591809631835	0.7460368390555422	0.9317548746518104
ID176047	176047	0	0.9653437733650208	71.0884285989969	4.03537160450963	0.0	130.0	130	1.3412374214135976	1		26417.491610738267	26468.0	20693.0	33047.0	1.5744825E7	2593.7937048120807	-0.981138961975481	-1059.6222612054676	9.464605996093079E-4	-0.004875218117207687	1.4271144804638423	1.279336626701175	0.22125808831568738	1.1155113131902734	5.6514670096093385	9.026719170992235	0.8715879111467741	0.962753036437247
ID183983	183983	0	0.9853841066360474	71.05008326503892	3.1611784574198007	0.0	187.0	187	1.4683249109216374	1		26360.223463687176	26285.0	21169.0	35001.0	1.887392E7	2670.9384339266057	-0.9810617546435126	-1022.5200029709241	-0.02684495564237695	0.0012153980582258724	1.4910572602620118	1.421755091035942	0.11645406125532896	1.0487440978147464	6.773204784435073	11.660400600797589	0.6260040287522397	0.9474734042553192
ID182192	182192	0	1.0	71.47230875535871	6.325600774886151	0.0	174.0	174	1.4024468485391908	1		26378.90292758092	26434.0	19193.0	34494.0	1.7119908E7	2812.489024089541	-0.9810951583303102	-973.4955646223075	-0.004065396250210189	2.6299482709226394E-4	1.4247540677363553	1.386027260805841	-0.28177086550831654	1.0279408695814527	6.179064013870601	9.4448049827294	0.8704554894622973	0.9651076466221236
ID171185	171185	0	0.9810237884521484	70.42064970065967	3.301380888534136	0.0	95.0	95	1.4142639209296384	1		26443.287650602433	26401.0	20445.0	34290.0	1.7558343E7	2683.2780744500997	-0.9810635186710358	-1021.1219351490995	0.010783585853231971	0.003347792039607945	1.4527198234085867	1.4066730404922057	0.41511843836054213	1.0327345314731198	6.283632789489928	9.786291833172022	0.8244879945493011	0.9635568513119522
ID172721	172721	0	0.9536899328231812	71.75894853747593	4.218011502059317	0.0	106.0	106	1.0659447703242528	1		26977.851063829796	26047.0	21204.0	37504.0	1.0143672E7	3889.9641697268708	-0.9805426680564665	-698.996427137632	0.0027828235408507342	0.011627642686103305	1.128987393021366	1.0318623616879532	-0.4851571853208587	1.0941259560766736	3.569597749551408	8.123289442617995	0.6797751545207631	0.8866587957497051
ID166836	166836	0	0.9876702427864075	71.61169730023262	6.034578852000222	0.0	64.0	64	1.389985223253575	1		26491.8855799373	26331.0	21030.0	36408.0	1.6901823E7	3016.442150007906	-0.9809165723371225	-902.8665315876374	0.04435779917485228	-0.07784109142181253	1.45945662163293	1.2816992570996655	2.7564526874108335	1.138688825439057	6.069742112086737	16.829331778007585	0.2693062042741489	0.8254686489980616
ID184244	184244	0	0.9479190111160278	70.8980193765454	3.8991280936577537	0.0	189.0	189	1.2894769428881678	1		26481.69872958256	26298.0	21160.0	33139.0	1.4591416E7	2606.2999325024007	-0.9809393698405829	-1045.81858168207	0.05340216599626554	-0.02271083495576001	1.3319413220382315	1.2559511366180962	0.6822291382408647	1.0605040938334227	5.223685654802913	16.600242350030392	0.23820893185913686	0.7946493130874912
ID191412	191412	0	0.9566773176193237	70.99797080446149	6.900784117065217	0.0	241.0	241	1.2794648672068585	1		26482.968634686313	26281.0	20674.0	34140.0	1.4353769E7	2685.7803653534816	-0.9809367583067727	-1014.7765486522459	-1.4375903601767124E-4	-0.03300656807121897	1.2393167190090697	1.2331651655013716	-0.43789247597160214	1.0049884262706992	5.142882510006146	13.42577961350817	0.3585398555290299	0.8600953895071546
ID162485	162485	0	0.9968458414077759	82.57369894716443	3.59568808845916	0.0	33.0	33	1.3845321413310838	1		26196.984101748778	26488.0	17796.0	33365.0	1.6477903E7	3159.48744780983	-0.9811509039498242	-863.1970325820291	-0.014146586498873254	-0.006240955613918223	1.463961305836932	1.3398498127814968	-0.5161409977393979	1.092630899278019	6.022210850441541	9.605308224299977	0.8202442792147822	0.950487621905476
ID163765	163765	0	0.9936351776123047	83.52777726001628	3.7298282432816694	0.0	42.0	42	1.3981249681591246	1		26085.558641975276	26317.0	17444.0	33117.0	1.6903442E7	3126.7663332735206	-0.9810944168263016	-865.8754697278512	-0.001017344454683678	-9.11300210108948E-4	1.4755722310239885	1.349410032369743	2.5455780817797984	1.0934943387316365	6.141039004554472	9.094510853288977	0.9330244586871358	0.9825095057034219
ID179381	179381	0	0.9780215620994568	70.80231881599673	4.8993010588800585	0.0	154.0	154	1.2182859576157783	1		26679.865306122465	26261.0	21013.0	37714.0	1.3073134E7	3361.445417480982	-0.9809277248719819	-816.4358589371584	-0.009191861968692115	-0.0030298945359731374	1.5304476021274742	0.9972884112148657	2.517357749041885	1.5346088302210699	4.662816767390038	12.751538934497061	0.3603570400460506	0.8074074074074078
ID183733	183733	0	0.9819727540016174	70.54013518437685	2.8669818326867804	0.0	185.0	185	1.107024529646848	1		26968.897310513476	26248.0	21129.0	38784.0	1.1030279E7	3728.583584063872	-0.9804258954029283	-724.5730403199428	0.024346077904216407	-0.016223323322814537	1.3741061127010084	0.9069378445323232	2.698262073594619	1.5151050548668943	3.8500321932578148	10.352372692401323	0.45143416936407804	0.8499475341028325
ID190133	190133	0	0.9888030886650085	70.3544762990317	5.257030111666814	0.0	232.0	232	1.261602685065044	1		26787.218216318768	26258.0	21351.0	38797.0	1.4116864E7	3677.3316422950206	-0.9806895607485124	-739.8849818762703	0.0679663533222331	-0.05657558246031581	1.2860469982973055	1.1708569986009214	2.922785859953196	1.098380929382518	5.000288725070643	16.326819299262553	0.23572289909123548	0.8129829984544034
ID167103	167103	0	0.9968253970146179	72.23566478946269	4.088651490958803	0.0	66.0	66	1.4094416393051832	1		26387.064024390227	26412.0	18327.0	33460.0	1.7309914E7	2737.7835703972974	-0.9811615220460655	-1003.9605563224243	0.024565119738174736	0.01811909031517161	1.552820379473874	1.3336364089044848	0.5099695661067092	1.1643506199335378	6.240854654009304	10.012780344277823	0.7822481674459083	0.9345195729537363
ID184511	184511	0	1.0	70.55942395116472	4.637249456128272	0.0	191.0	191	1.4286331048772702	1		26337.217777777787	26311.0	18179.0	34957.0	1.7777622E7	2721.6992049627283	-0.9811071966787972	-1005.0318430574512	-0.002446089570403414	0.0043761078682989256	1.4778508904129721	1.3950494416481096	-0.259771371859105	1.05935377363188	6.411967195931858	10.140216105714314	0.7836222062057998	0.9547062986553426
ID168380	168380	0	1.0	71.08054836798291	5.131473596245622	0.0	75.0	75	1.3845321413310878	1		26360.35590551181	26540.0	17458.0	32113.0	1.6738826E7	2721.9817028190373	-0.9809652934902647	-998.1677202532314	-0.010059725362285256	-0.002369466853526424	1.4335134493977375	1.3572571259129524	0.168885844320172	1.0561841393416826	6.022210850441576	9.354452009678816	0.8648267581404381	0.9671755725190838
ID174786	174786	0	0.9481895565986633	71.48007889659029	5.004968047978311	0.0	121.0	121	1.2287966122785938	1		26517.449999999986	26254.0	21097.0	33775.0	1.3258725E7	2877.717390268981	-0.9809673863996038	-949.8822040305461	-0.0014960433298726722	0.005103687517713154	1.3998529054510356	1.0941728654647542	0.07344164750942417	1.2793708833717445	4.743619912186817	9.34182821975623	0.6830555009614107	0.9031674208144801
ID176322	176322	0	0.9873462915420532	71.67420219225177	4.692956655968298	0.0	132.0	132	1.338414354883411	1		26620.650847457648	26325.0	21182.0	37179.0	1.5706184E7	3199.056159107701	-0.9808761093057724	-853.620241703043	0.07248532285051332	0.00554076849580327	1.3272378583900624	1.2339441505080315	-0.4498755152543772	1.075606102467134	5.627701378786766	13.970457264134733	0.3623428252257403	0.8969696969696974
ID161216	161216	0	0.9767318367958069	80.6397148225439	1.6552713351471333	0.0	24.0	24	1.377410860545637	1		27182.521531100472	26589.0	20683.0	34617.0	1.7043441E7	2868.103568111004	-0.9802395344665452	-940.2859547085432	-0.007581787882569556	0.031973449915281185	1.6721571911140323	1.149635756074857	3.0335640480338255	1.4545104240870115	5.96042021030287	11.357447541596635	0.5806644841010719	0.8812368236120877
ID170186	170186	0	0.9736394286155701	71.26962321651001	4.6895959440591515	0.0	88.0	88	1.3344520283692727	1		26365.818336162978	26455.0	18497.0	32599.0	1.5529467E7	2415.663925991503	-0.9812010234062325	-1139.3535833572612	0.013861467064658383	0.013115262846680742	1.408790684499771	1.2598556453751855	2.6679724040989186	1.118215955670249	5.594429495635151	9.918507375827115	0.7146164806150138	0.9461414790996786
ID191690	191690	0	0.9905197620391846	71.6855537571694	7.328671886417091	0.0	243.0	243	1.3663825737253055	1		26495.362012987014	26283.0	20952.0	38631.0	1.6321143E7	3237.209721995264	-0.9808962422400263	-840.4914225166598	0.0666270743263843	-0.021687798028983463	1.400697496430122	1.3021423739629512	0.9097653236401624	1.0756869021681763	5.86535768701256	15.07774658586695	0.32421379242973625	0.8440492476060202
ID173001	173001	0	0.992071270942688	71.33916535383392	4.554085188225645	0.0	108.0	108	1.3943323338612086	1		26391.51863354038	26386.0	19123.0	33559.0	1.6996138E7	2497.274014508676	-0.9809700505099416	-1089.5478088919976	-0.0038797254262160287	0.009262412494950925	1.430803991408158	1.3659487541022883	-0.4494867037173261	1.0474799930166436	6.107767121402865	10.535628534332877	0.6914669613512585	0.9204871060171922
ID184777	184777	0	0.9887765645980835	70.46773652213474	4.498855283460448	0.0	193.0	193	1.3965008146952922	1		26446.954898911346	26301.0	20868.0	36555.0	1.7005392E7	2849.508770501545	-0.9810276118418185	-959.8312865176218	-0.02395017292679931	-0.04506744426394783	1.4647263925953942	1.3405571296837717	2.557217081162934	1.0926251184393112	6.126779626060906	12.773903573310111	0.47184011013784666	0.8846945778997932
ID179918	179918	0	0.9266031980514526	70.57658147422472	2.6500743061867524	0.0	158.0	158	1.402986147481844	1		26540.97404580149	26400.0	22052.0	33771.0	1.7384338E7	2399.5846189209615	-0.981129575996881	-1150.1526717140548	-0.004084377882277574	0.004850964140227947	1.4865862871188518	1.3358479613108558	-0.5370031043993962	1.1128409296369908	6.1838171400350985	10.394264512381167	0.7192485146506344	0.9386724386724381
ID185551	185551	0	0.9958035945892334	69.44267759386467	4.181833499826453	0.0	199.0	199	1.350231570277967	1		26490.371048252924	26698.0	17781.0	32397.0	1.5920713E7	2622.7979831521675	-0.9811210324798155	-1049.7781826474754	0.005868638069514518	1.8251091989697518E-4	1.446256355256681	1.2744481080901997	-0.6905960038424622	1.134809919741606	5.727517028241593	9.234309210722195	0.8440485486975218	0.9609250398724084
ID182477	182477	0	0.9400181174278259	71.17170701932955	5.6126895884944545	0.0	176.0	176	1.446524603315954	1		26302.61449275364	26313.0	20909.0	34693.0	1.8148804E7	2448.6512799183893	-0.981171208292191	-1119.5005716120017	0.005324671481610967	-0.01878900274622212	1.5194140567071646	1.4056281073378576	-0.5688104220278617	1.0809502519018406	6.5735734855254115	9.983007364168063	0.8288741647935021	0.9492107069320522
ID185037	185037	0	1.0	70.33065956233766	5.079906849528201	0.0	195.0	195	1.4412854531680834	1		26352.7419825073	26462.0	18457.0	34401.0	1.8077981E7	3072.879270677894	-0.9811076534248339	-890.7197199207706	-0.003557954272715228	-0.008038979993506761	1.4990305926183733	1.4010065820608506	-0.1989387241749737	1.0699668451331124	6.5260422238802285	9.596592173506528	0.8904830667872763	0.9751420454545452
ID161491	161491	0	0.9845184683799744	81.342938451507	2.850921350025882	0.0	26.0	26	1.3856244745513613	1		26253.884310618057	26381.0	20171.0	33727.0	1.6566201E7	2711.109812743381	-0.9810525701372431	-1002.8094679380416	-7.20491571890265E-4	-0.018035522981036518	1.4528252158326334	1.3445394633301448	-0.5628698125250525	1.0805374296967731	6.0317171027706085	10.244790443602527	0.7221786906126975	0.9393042190969657
ID171475	171475	0	0.9370262622833252	70.43590406978775	3.657708479907206	0.0	97.0	97	1.4460015425129842	1		26449.601731601735	26396.0	21279.0	36296.0	1.8329574E7	2552.9176944131723	-0.9810358732668384	-1071.9248981580513	-0.00281864807199492	-0.0031731422295241973	1.5299004080168896	1.38605144937553	-0.4192954626675889	1.103783274932665	6.568820359360884	10.185605662202335	0.7956526845991773	0.9388586956521742
ID178128	178128	0	0.951820969581604	71.02260578764792	4.8913557771846286	0.0	145.0	145	1.367489404667208	1		26419.67096774195	26228.0	21353.0	33632.0	1.6380196E7	2564.463080246499	-0.9810335225138782	-1065.7568117268704	-0.011977543592950722	-0.008816773345899972	1.4884571133017155	1.2849026349477883	0.5317247463751494	1.1584201579306423	5.874863939341581	12.19514637100995	0.4964021369294695	0.8704225352112684
ID185296	185296	0	0.9871740937232971	69.89248312852112	3.483292627155481	0.0	197.0	197	1.4169358747965615	1		26486.957703927514	26554.0	19818.0	34322.0	1.7534366E7	2497.040257308606	-0.981010744311628	-1095.9792990797587	0.023930589025945952	0.03914679859171771	1.4628541086496525	1.3333876072765631	-1.0553323630216642	1.097095923695829	6.307398420312512	12.14529099320239	0.5373339481497591	0.9444839857651246
ID173265	173265	0	1.0	71.29352571322595	4.770009616118114	0.0	110.0	110	1.4470474750493931	1		26392.8913043478	26365.0	19906.0	34250.0	1.8211095E7	2783.827214050678	-0.9811241059452995	-985.5782345589543	0.0066987195524980375	-0.018841632827758064	1.4715442752736776	1.4503140077486096	-0.17692999678474028	1.014638393762758	6.578326611689933	10.323147813323608	0.7757128834644815	0.9351351351351355
ID173521	173521	0	0.9719701409339905	71.27755762448955	4.871702626303873	0.0	112.0	112	1.4318066736266946	1		26342.8197932053	26231.0	21010.0	34785.0	1.7834089E7	2528.875373336536	-0.980973592899914	-1074.151059420343	0.00930742087363941	-0.003681974267409951	1.5284251949073264	1.3508935433843978	-0.565521600118603	1.131417943621344	6.440485952918969	11.00430830683167	0.6683485380397124	0.9280821917808221
ID187601	187601	0	0.9853507280349731	70.46292597533164	5.602369695226104	0.0	214.0	214	1.3647206441740547	1		26347.907617504017	26364.0	19935.0	33478.0	1.6256659E7	2443.1891674633093	-0.9810651319556721	-1117.5181653531463	0.008329210612747013	3.1125938341413587E-4	1.405159815253896	1.3482458814208895	1.3218011745848386	1.042213319259708	5.85109830851898	9.44869780298786	0.8235753522410766	0.9520494972931162
ID168667	168667	0	0.9815957546234131	71.60871115301991	5.992965019852498	0.0	77.0	77	1.4370803808856285	1		26409.205580029353	26253.0	20923.0	37060.0	1.7984669E7	3126.114031833715	-0.9810177238111257	-873.1906624563028	0.06287422660072658	-0.05922696953749611	1.5429433340352112	1.411428385956342	2.8627397383550925	1.093178619182835	6.488017214564129	14.620347241728323	0.3814226529798285	0.8267716535433075
ID164063	164063	0	0.9780420064926147	82.10237725137723	4.748809381404716	0.0	44.0	44	1.3658288218996335	1		26056.224025974007	26165.0	20724.0	31789.0	1.6050634E7	2400.1439452376258	-0.9811178279892461	-1128.1670318931112	-0.014850784452672697	-0.020509908893262558	1.4369594450045562	1.3384365476162037	0.9827246778925135	1.07361043567125	5.860604560848029	10.190990255218093	0.7091196338510527	0.9305660377358488
ID185823	185823	0	0.996852695941925	70.19652011351566	3.42697446352022	0.0	201.0	201	1.3921604753249732	1		26517.579029733966	26530.0	18672.0	36327.0	1.6944733E7	2941.311445330303	-0.9811008287320823	-936.0385528088135	-0.018884742202359712	0.01505614957766131	1.4686516790714654	1.3340044991001179	-0.5879530209435473	1.100934577103883	6.088754616744762	9.493073508374414	0.8490331519087189	0.9741444866920149
ID190429	190429	0	1.0	70.12562478757206	5.39893969028043	0.0	234.0	234	1.428633104877268	1		26408.351713859938	26408.0	18887.0	35956.0	1.7720004E7	2988.1846935355074	-0.9811549688343351	-920.2474057767052	0.014416833961578206	-0.0028749934552844327	1.4827751241029645	1.382495817170104	-0.4683601128400314	1.07253498035034	6.411967195931839	9.776751591010921	0.8429697580952444	0.9698058950395401
ID162787	162787	0	0.9859262704849243	82.87124631773563	3.7739698299002207	0.0	35.0	35	1.3834389456285923	1		26135.25673534074	26471.0	18459.0	32388.0	1.6491347E7	2797.4077593510715	-0.9812564378330124	-978.2083806955741	-0.005958504417550348	-0.0010311983754617265	1.4571635329153296	1.3246258886003859	-0.32179281539613425	1.1000566616246528	6.012704598112519	10.113889719658927	0.7386578268472392	0.9419210722263581
ID157926	157926	0	0.9708694219589233	73.34938255944395	4.866115615110602	0.0	0.0	0	1.4105146822008487	1		26207.173780487818	26148.0	19730.0	33457.0	1.7191906E7	2518.1673750036675	-0.9810412957516036	-1077.0707411604653	-0.01092384322842053	-0.007816498596824152	1.5561351391289184	1.2761270351041138	-0.7304784094986349	1.2194202429086223	6.250360906338307	10.887165272628447	0.6626517167219718	0.9280169371912483
ID193511	193511	0	0.967399001121521	70.92091239376532	6.704498087400608	0.0	256.0	256	1.1158726992222754	1		26989.5	26208.0	20883.0	38818.0	1.1119674E7	3900.7433601247308	-0.9804991710941818	-695.7794789172767	-0.01956254105453024	-0.02158260891728438	1.2097899916226693	1.0455260502549175	2.7617498602141675	1.1571112851063838	3.9118228333965415	11.99103799006541	0.3418814077278614	0.8329959514170041
ID159972	159972	0	0.961365282535553	79.32832371771957	2.2686822779135674	0.0	15.0	15	0.9724219276001761	1		28065.295819935694	26726.0	22152.0	40031.0	8728307.0	4524.76006948455	-0.9792098308547205	-584.2810579401727	0.007267429572954782	-0.0025613950744579547	0.9937874942624075	0.9795536848188228	1.4038191338036587	1.0145309130721278	2.9707038528223864	6.510228292294422	0.8807989480347521	0.9600614439324116
ID160234	160234	0	0.9950470924377441	78.43835619519979	3.8065976346557733	0.0	17.0	17	1.3965008146952942	1		26074.897674418604	26229.0	18862.0	33782.0	1.6818309E7	2732.0111745445324	-0.9811467218392165	-993.3841335060633	0.0018052083312377729	0.003680880257710481	1.4560317156709102	1.3646849957993799	-0.07457806344033169	1.0669361209016759	6.126779626060923	10.097009136438441	0.7551906859990433	0.9415631848064281
ID181482	181482	0	0.9881041049957275	71.07493058167856	3.5205473062670465	0.0	169.0	169	1.3741116681181365	1		26532.67948717952	26252.0	21373.0	36193.0	1.6556392E7	2991.9248553605576	-0.9809031532091085	-911.0136654279686	0.04943064637128177	8.643776438889086E-4	1.428508141044086	1.2713028434775004	-0.8265980022381265	1.123656844136814	5.931901453315778	12.914614641385247	0.4469314205655678	0.9036929761042731
ID161771	161771	0	1.0	81.96178475514832	3.5979975890436724	0.0	28.0	28	1.4105146822008519	1		26190.937404580185	26331.0	17686.0	33453.0	1.7155064E7	3150.9136547976364	-0.9811005589569449	-862.9966287844964	-0.0070754425876918365	0.01232353844028458	1.4753517098641282	1.3656841021827373	-0.5870792056786599	1.0803023243121246	6.250360906338334	9.813420813124855	0.8155941727862611	0.9640762463343107
ID173800	173800	0	0.9027442336082458	71.04816244463115	4.022135138073972	0.0	114.0	114	1.3932468277925327	1		26417.94383775352	26327.0	21813.0	34301.0	1.6933902E7	2401.7405654474587	-0.9811069774306734	-1142.3990566937184	-0.007224235642498986	0.009451604249138244	1.4806300519425883	1.3310053453624089	0.027698214550812006	1.112414805170778	6.09826086907383	10.095777529222877	0.7518588546220064	0.9413059427732945
ID187881	187881	0	0.9869069457054138	70.80217533993346	5.043639506734769	0.0	216.0	216	1.3304779016127084	1		26685.001709401713	26256.0	20483.0	40344.0	1.5610726E7	3605.187536445542	-0.980772212645199	-755.10650569972	0.03779080232054348	-0.031769642070784726	1.3723530979293221	1.2743502519917316	-1.4366955832724844	1.0769041680530278	5.5611576124835365	15.116976341155084	0.3058054359793486	0.8147632311977716
ID177135	177135	0	0.9673145413398743	71.2106858066424	3.565156686731682	0.0	138.0	138	1.3741116681181362	1		26429.540930979132	26412.0	20735.0	33196.0	1.6465604E7	2606.54804578044	-0.9811242241376431	-1054.0787732554857	-0.0015980451996199017	-0.0011712040952032861	1.4067007316360076	1.3463539720079865	-0.21066708459995695	1.0448223579256934	5.931901453315775	9.7632227936338	0.7820191564571488	0.9622205088666149
ID163052	163052	0	0.9874326586723328	81.91171843483201	4.251593816458376	0.0	37.0	37	1.368595340476492	1		26176.653721682847	26363.0	19534.0	33831.0	1.6177172E7	2573.8498083875947	-0.981069709194514	-1054.1526479509896	-0.022719868041175664	-0.054395027143728326	1.422732428407311	1.3884358524479259	-0.7442132802088453	1.0247015920101152	5.884370191670618	10.215983924038824	0.7085156525696326	0.9238805970149258
ID167660	167660	0	0.9571781754493713	71.16234812384903	5.328279202676641	0.0	70.0	70	1.4190698155761325	1		26455.634586466214	26253.0	20951.0	36548.0	1.7592997E7	2808.0446199548537	-0.9810345833929086	-974.6890896945262	0.0442047486274862	3.0783352376451763E-4	1.4711494536193612	1.3286801196487161	2.8798451293238667	1.1072262103299264	6.326410924970591	12.456630216679507	0.5123492643786856	0.9103967168262659
ID171756	171756	0	0.98159259557724	70.74256614842685	4.194058385946722	0.0	99.0	99	1.3932468277925318	1		26350.908527131774	26311.0	20139.0	33432.0	1.6996336E7	2488.648506234349	-0.9810079836400651	-1093.8644127432099	0.04151084723629075	0.019425617543855255	1.3876460935268105	1.377893593844821	2.9186072650263553	1.0070778322256195	6.0982608690738225	11.008669087222104	0.6323335541971093	0.9524870081662955
ID164339	164339	0	0.9858089685440063	77.80475120405697	8.857333598270914	0.0	46.0	46	1.4137289241558428	1		26126.54009077156	26260.0	18922.0	33455.0	1.7269643E7	2791.51683275544	-0.9810023702321417	-966.589964967646	0.003441394670467506	0.008676878700311648	1.4802435584175828	1.3699325893753933	-0.43657465188347716	1.0805229176221618	6.2788796633254345	9.208108908763608	0.9305744605908316	0.9865571321882
ID186359	186359	0	1.0	69.24687392616717	2.8072002674294363	0.0	205.0	205	1.4067554511588218	1		26663.299079754615	26769.0	15850.0	34744.0	1.7384471E7	3042.447104728078	-0.9810646887476726	-908.1258530632398	-0.004588487058265999	0.008054231169803616	1.5257467403839835	1.3021719015602575	-0.8531429716354728	1.1716937975361312	6.217089023186724	9.79179979009148	0.8148391745083448	0.9471397538015933
ID158196	158196	0	0.9757460355758667	73.81120764686568	5.324249918006237	0.0	2.0	2	1.43550030302367	1		26177.120411160093	26109.0	19801.0	34384.0	1.7826619E7	2471.6404382652545	-0.9811008523703598	-1099.6083013500586	0.005807748028760904	-0.005437304840244315	1.5120953468938279	1.3406389774709884	-0.9028850756215451	1.1278915295647145	6.473757836070576	11.689639220152042	0.5953386775964173	0.9309637730690363
ID186101	186101	0	1.0	70.10918337403368	3.0465017371871275	0.0	203.0	203	1.3932468277925285	1		26554.477379095188	26531.0	16556.0	36765.0	1.702142E7	3065.8111788323044	-0.9811481579718926	-901.5776802536625	0.01957338880567002	0.01039568493623675	1.5299450579363185	1.2916875509611243	-0.7376749167799788	1.1844544424059136	6.098260869073793	10.356141641117752	0.7145290647951758	0.9276934201012288
ID177403	177403	0	0.9555918574333191	70.54510118321177	4.150753270898233	0.0	140.0	140	1.170143230054351	1		26893.732891832224	26222.0	21275.0	36978.0	1.2182861E7	3653.2839066228053	-0.9806858151332049	-747.5688018211271	0.0016663241313133032	0.017961454741587186	1.3726096508692394	1.0208502088883633	-0.7030066139492188	1.3445749816360602	4.301579178886828	8.962330794758294	0.672970220063543	0.9059059059059059
ID160505	160505	0	1.0	79.6738770039171	1.6225615263251174	0.0	19.0	19	1.4480926521268251	1		26287.87681159419	26141.0	20453.0	35693.0	1.8138635E7	2886.121251585237	-0.9810597486763569	-943.5841867951715	-0.006452234904583117	0.02190239313350905	1.4828985772561991	1.3877935136223878	0.09413665245282213	1.0685296931425845	6.5878328640189325	11.41227914930395	0.6356347970986891	0.9467213114754092
ID175356	175356	0	0.9717994332313538	71.1452973496205	4.912654465232333	0.0	125.0	125	1.2976641803326605	1		26658.692307692272	26218.0	21644.0	39786.0	1.4902209E7	3547.752572229063	-0.9807955225651475	-767.523169383999	-0.025788947842425736	-0.062473341309961204	1.3380420563807272	1.1815285309000778	2.663473534559774	1.1324669877937004	5.2902294211061385	16.99501604794157	0.23016602235863223	0.8374717832957117
ID178428	178428	0	0.9469544887542725	70.5018535373269	4.275070164866993	0.0	147.0	147	1.2657930732558305	1		26523.12098298674	26435.0	20550.0	33235.0	1.4030731E7	2410.7464274801127	-0.9809680145728982	-1134.1587315465715	0.013261130787614532	-0.015379864344399181	1.3802755900450228	1.1571675926857965	-0.5584088945421734	1.1928052589525002	5.033560608222261	11.699415482880834	0.4621222055959875	0.889915966386554
ID172034	172034	1	0.9968864321708679	87.75435705729458	6.125569612657771	0.0	101.0	101	1.2312566680189498	1		26159.91683168317	26505.0	15386.0	33340.0	1.3210758E7	3522.4626228786638	-0.9809687053660596	-765.6085610801014	-0.005245494897797169	0.009048120078796741	1.3112634200448081	1.1776934667946042	-1.052265858138836	1.1134165697749423	4.762632416844883	8.03768681527098	0.9263919392050745	0.9813907933398629
ID177667	177667	1	1.0	83.94427391000754	0.4574188191365319	0.0	142.0	142	0.8495206190010351	1		25593.83193277312	26400.0	14478.0	32157.0	6091332.0	3078.4354369657826	-0.9812847735887561	-871.8368757942221	0.012258027055761851	-0.25233789677856494	1.172376748189891	0.9407432742702891	3.0854015637220256	1.2462238957799343	2.2672411804740618	6.197604142670976	0.7417540370733351	0.9835051546391751
ID178691	178691	1	1.0	82.2115413209141	1.1651563927316626	0.0	149.0	149	1.2543865952655917	1		26176.162162162163	26468.0	14958.0	33670.0	1.3559252E7	3587.691560303517	-0.9812572915491805	-763.9614009390608	0.0023637029270340963	-0.0032000310204873803	1.2940253705887994	1.2450026102391323	0.07531232170091147	1.0393756285701692	4.943251211096471	8.20650387011273	0.9223721642822749	0.9765258215962446
ID169216	169216	1	0.9940029382705688	87.2878033005595	3.7856498477257094	0.0	81.0	81	1.2139315899937233	1		26044.178644763833	26462.0	14980.0	32766.0	1.2683515E7	3520.0480032787373	-0.9810603604336205	-766.5069445270038	0.0023777409217247856	0.0017713323093855886	1.2780303140532163	1.1726875819485567	-0.6725753024213473	1.0898301761920428	4.629544884238443	7.980510070342373	0.91345438117085	0.9710867397806583
ID164614	164614	1	0.9623034000396729	88.15120433679087	4.060481990508142	0.0	48.0	48	1.098105066744552	1		26187.99999999999	26471.0	17267.0	31661.0	1.034426E7	2617.66743824705	-0.9812945234111377	-1049.6595329130744	-0.007811111579535122	0.012499564637101786	1.113861047428964	1.104426989529076	-0.08145008987661113	1.0085420385315926	3.7882415531191302	7.477562653428858	0.8513877680263439	0.9602409638554229
ID183302	183302	1	0.9968309998512268	87.2662897598882	8.670950674594595	0.0	182.0	182	1.2495527175731542	1		26056.982456140326	26358.0	16105.0	32040.0	1.3367232E7	3247.8667857371734	-0.9811852129970527	-836.7728809419216	0.007730993160347999	0.0037491992109628496	1.2983872992040948	1.2281281493846015	-0.9169019374584706	1.0572083213422796	4.905226201780362	8.473045960764727	0.8585978153159457	0.9617893755824795
ID181767	181767	1	0.9205271601676941	88.67033998445805	5.171217388793348	0.0	171.0	171	1.0666542178372798	1		26185.683510638282	26092.0	20183.0	34996.0	9845817.0	2734.6879414113614	-0.9812627476764929	-1002.9182659760719	-0.006725488807349006	0.00949478209082172	1.1141496868114746	1.0593851624072843	-1.3799226851467596	1.051694630383294	3.574350875715895	7.328635436138414	0.8362975227815745	0.9531051964512041
ID158469	158469	1	0.9911292195320129	91.14387713060594	5.207731220471379	0.0	4.0	4	1.184280563847861	1		26341.71982758622	26515.0	16409.0	33453.0	1.2222558E7	3270.3825271392466	-0.9810855502947061	-835.5813479125777	0.006379014104942247	-0.005654956568174771	1.2311070594748061	1.1806614589239213	-1.2117636548927033	1.0427265582098886	4.40614795450619	8.206470538825075	0.8221595595509475	0.9468845760980592
ID163333	163333	1	1.0	88.29543364917144	3.10069276884118	0.0	39.0	39	1.1963556443751353	1		26280.213080168778	26524.0	15563.0	32907.0	1.2456821E7	3396.0770340034437	-0.9810561181868764	-801.5049703647326	9.026300202480702E-4	-8.321769874343979E-5	1.2398141833882166	1.1686995498955786	-0.8892438443794292	1.0608493718500978	4.4964573516319835	8.049170417404307	0.8721237183821661	0.975257731958762
ID167941	167941	1	0.9968695640563965	87.65916614365393	3.2823314831667174	0.0	72.0	72	1.2064303960872995	1		26081.428274428257	26528.0	14525.0	32787.0	1.2545167E7	3519.9906740452525	-0.9811392839078964	-770.8898730009813	9.708217038691921E-4	0.0018140229721234397	1.2772693840212006	1.1527915779210138	-0.6929757677772154	1.107979454815826	4.572507370264252	7.9376712576574	0.911964769681239	0.9786368260427268
ID162058	162058	1	0.9968718886375427	88.32902042570566	3.93410354527145	0.0	30.0	30	1.2070572760444291	1		26334.347916666662	26800.0	14556.0	33094.0	1.2640487E7	3594.099875377965	-0.9810415096179167	-758.3087271174641	0.0011220582572106443	0.0014483731361849583	1.2596775949101005	1.1735393723363017	-0.8126116985780142	1.0734003686662112	4.577260496428751	8.13851141142707	0.8684114475194248	0.970766129032258
ID166152	166152	1	0.9852405190467834	87.70446550017705	4.446618874177116	0.0	59.0	59	1.1420059525934765	1		26210.81206496518	26357.0	15417.0	32361.0	1.129686E7	3138.755943666315	-0.9810764731498036	-865.8720170203534	6.492227444354603E-4	-0.00660940450109533	1.1749469218724709	1.1324189403319376	-0.7826620481143903	1.037554989611943	4.097194753812666	7.562734079027507	0.9001995924673607	0.9729119638826188
ID158734	158734	1	0.9944177269935608	89.71263495674084	4.80650885326017	0.0	6.0	6	1.2101868049578217	1		26219.630927835045	26685.0	14561.0	33771.0	1.2716521E7	3510.0114521887313	-0.9810162433140843	-772.0440420632578	0.003784914878036342	-0.003189394486104728	1.2849779637143146	1.1724940155377772	-0.8854222994255758	1.0959356266948155	4.601026127251338	7.998456056330186	0.9037581717871804	0.974823766364552
ID170771	170771	1	0.996849000453949	86.86889953032846	5.292970345358496	0.0	92.0	92	1.2238616661860915	1		26100.507070707077	26379.0	13840.0	33173.0	1.2919751E7	3698.6767022304025	-0.9809854021451816	-728.1283966096602	0.005548604993231261	0.0097182501658536	1.2966187659575201	1.1835906850539988	-0.8602056241272729	1.0954959196036294	4.705594902870693	7.974956670153392	0.9297533172285881	0.9840954274353877
ID166417	166417	1	0.9936970472335815	88.02096762295939	4.696532877171075	0.0	61.0	61	1.1804417188566076	1		26257.06507592193	26481.0	15246.0	32943.0	1.2104507E7	3457.2599970294773	-0.9809949511999035	-784.0466765082608	0.005591687705157713	0.007882562985112945	1.226279516591323	1.162008665479948	-1.0172333017270034	1.0553101306562365	4.377629197519095	7.866863542155905	0.8888850508290016	0.9735729386892176
ID174353	174353	1	1.0	84.59644344387215	0.7471718087002596	0.0	118.0	118	1.0946551522593022	1		25578.746192893384	26198.0	13964.0	33683.0	1.0078026E7	3661.901948364868	-0.9813645626646148	-735.6874018846491	0.020100996541053767	-0.09777107825564668	1.3134442925111682	1.0500053206907867	2.833636858030363	1.2508929875203565	3.764475922296553	7.4606249056361555	0.8498924599814306	0.9814126394052048
ID175637	175637	1	1.0	84.77961240343967	0.6489070301637544	0.0	127.0	127	1.006069060954165	1		25386.253731343277	26226.0	13877.0	32515.0	8504395.0	3721.315229890912	-0.9813717878515812	-718.7776183113269	-0.018382475349434955	-0.0930646130741715	1.28719358997619	0.9552614725386022	-0.32228039592077246	1.3474777607804909	3.179841404061104	7.099407379804344	0.7928136677411557	0.9695652173913042
ID172314	172314	1	0.9968483448028564	87.69963248669215	5.992082397356769	0.0	103.0	103	1.2287966122785943	1		26159.64200000001	26558.0	15244.0	33042.0	1.3079821E7	3541.45141348348	-0.9810180383355216	-763.5129455725812	0.005847660925434803	-0.00225218752785708	1.298777431858453	1.1844519977956298	2.2292140654270804	1.0965217959660611	4.74361991218682	8.076177044144853	0.9139197985183548	0.9746093750000004
ID175896	175896	1	1.0	84.75852869383105	0.6871394713195734	0.0	129.0	129	1.0060690609541647	1		25341.059701492548	26225.0	13516.0	33165.0	8489255.0	3712.840492583969	-0.9814208462447517	-721.0706614135988	0.051963674772362516	-0.23951475515296278	1.2407553383117385	1.121038425417191	2.6220073704976823	1.106791087780952	3.179841404061103	7.103980608653867	0.7917932394774417	0.9709724238026123
ID178968	178968	1	1.0	81.95502428819515	0.9740065959997425	0.0	151.0	151	1.2083100602695849	1		26032.729729729723	26425.0	14914.0	33177.0	1.2521743E7	3678.9656627420622	-0.9812148387354096	-739.2190502821217	0.01658029261903116	-0.07268466069819791	1.3456320258608943	1.1803988478390415	2.695845835025073	1.1399808025264897	4.58676674875779	8.332016171031604	0.8302641982720016	0.9659659659659664
ID180505	180505	1	0.9602452516555786	84.26371174717553	4.854667045473884	0.0	162.0	162	1.080745373063865	1		25985.950904392776	25888.0	19955.0	37600.0	1.0056563E7	3037.960190546452	-0.9810569306599359	-885.9932065572825	0.03589658339995313	0.0026729056191596885	1.1579715707388676	1.054450601082317	2.961972608439554	1.0981752673385494	3.6694133990062405	7.590342811699684	0.8003569576553237	0.9530864197530866
ID169502	169502	1	1.0	87.25632260840374	3.81023137490607	0.0	83.0	83	1.2108117400911123	1		26054.265010351934	26429.0	14835.0	33085.0	1.258421E7	3575.19594219107	-0.9811400514610651	-758.2273998460806	-0.002713771746396014	0.003090906043460048	1.2801925777216325	1.1581457407444915	-0.7287262526705928	1.1053812423457912	4.605779253415861	7.8780705780816	0.9325524098602493	0.9817629179331308
ID163615	163615	1	0.9957860112190247	88.2732242966168	3.0188486844157207	0.0	41.0	41	1.160405391712469	1		26292.43792325057	26489.0	15456.0	32914.0	1.164755E7	3510.224812979021	-0.981268827203652	-784.7818552026785	-0.003172209852188817	0.008852615589400788	1.1913062285758498	1.153656020160681	-0.715090532747651	1.0326355583962756	4.230282286419097	8.073924685793035	0.8154734480045378	0.9488272921108735
ID160797	160797	1	0.9968538880348206	89.51502123253022	3.547405465357979	0.0	21.0	21	1.213931589993721	1		26203.314285714278	26500.0	14467.0	33010.0	1.2839624E7	3707.957899774894	-0.9809829317509978	-729.0701425096222	4.42052800347914E-4	-0.0030506256946121035	1.2819829885878296	1.162196546145075	-0.9096018346083644	1.103069005703104	4.629544884238427	8.062241805677392	0.8950277980472553	0.9710867397806573
ID159010	159010	1	0.9949148893356323	89.4070778329198	4.26871350416125	0.0	8.0	8	1.2379966155341495	1		26197.049309664708	26539.0	14658.0	33535.0	1.3281904E7	3504.191119038675	-0.9811149236367323	-776.7758682892575	-0.012037650724067228	0.006954490922549232	1.3269039050823936	1.1912289923776083	2.2958093755939295	1.1138949048192555	4.814916804654543	8.151303278611246	0.9106354393058147	0.9825412221144518
ID166688	166688	1	0.9921078085899353	87.68933382291064	4.133737362323945	0.0	63.0	63	1.199513094163824	1		26070.542194092846	26485.0	15325.0	32713.0	1.2357437E7	3474.1761831393706	-0.9811410618536066	-780.8047308335103	-0.006504080688189585	0.002410856341266482	1.2761375415194862	1.1511544167392662	-0.7631159375092147	1.1085719890944294	4.520222982454575	7.696727215998278	0.9588651480469683	0.9926931106471819
ID162343	162343	1	1.0	88.31968844403416	3.7783325219690753	0.0	32.0	32	1.2182859576157785	1		26318.379591836725	26716.0	14496.0	32870.0	1.2896006E7	3659.5737963529036	-0.9810428494815715	-744.3437587793793	8.174184972621033E-4	0.0014098382123139406	1.2842268631553801	1.1745453107568864	-0.9159234667157337	1.0933821380869624	4.66281676739004	8.072827887296476	0.899097575789053	0.9741807348560076
ID171047	171047	1	1.0	87.0222381602235	5.40351566193071	0.0	94.0	94	1.2300272551631686	1		26121.970059880237	26422.0	13808.0	33213.0	1.3087107E7	3671.85339537158	-0.9811086602939518	-738.9327950438836	-0.0071858796104381185	-0.005398297636959217	1.3015865830744306	1.182189966904419	2.198781711658392	1.1009961338807954	4.753126164515853	8.193043783291825	0.8898128121255101	0.9689922480620158
ID165156	165156	1	0.9291097521781921	88.06327928265037	4.487570702788662	0.0	52.0	52	1.0891125589122004	1		26185.05626598465	26381.0	19147.0	32688.0	1.0238357E7	2572.3842461122586	-0.9809963639848523	-1050.9410596626349	-0.010155889628834614	0.0038308063609423385	1.1579289879967087	1.0568589364182506	1.5147060993898056	1.0956324899148695	3.7264509129804226	7.499065062289529	0.8327047186933815	0.9549330085261873
ID182053	182053	1	1.0	88.15250357324904	5.405113860585081	0.0	173.0	173	1.2531798738749027	1		26215.77263969173	26522.0	14586.0	33129.0	1.3605986E7	3595.929486912727	-0.9810773245098319	-755.9658672027493	0.011543033558184656	-0.008144288281300684	1.333214311066003	1.2063701589958815	2.2413124254361256	1.1051452998271276	4.933744958767447	8.581461963311638	0.8419067586813758	0.9628942486085342
ID174638	174638	1	1.0	84.85178671013317	0.7251097379487499	0.0	120.0	120	1.0588241510738123	1		25530.518918918915	26200.0	15066.0	32915.0	9446292.0	3404.58172494997	-0.9813833888739578	-790.6129976218339	0.01721243965754802	-0.08689505461279252	1.2565695064648703	1.0314570910084542	2.9561050884310496	1.218246999723783	3.522066487906242	7.3253950590047925	0.8247936558200789	0.9673629242819842
ID176430	176430	1	1.0	84.99069136735328	0.6265990904154443	0.0	133.0	133	0.9985215495545162	1		25328.390909090904	26227.0	14032.0	32588.0	8358369.0	3693.215604762409	-0.9815010321693834	-727.7399181132712	0.006447552823182252	-0.14931688075862032	1.2302486624258282	0.9947346800471972	3.008552361332967	1.2367606027040865	3.1323101424159434	7.385618876041239	0.7216071624298742	0.966275659824047
ID161071	161071	1	1.0	89.03878456655653	3.7263082903318456	0.0	23.0	23	1.1995130941638197	1		26275.50210084035	26620.0	14550.0	33429.0	1.2507139E7	3694.8344696197573	-0.9810575829041243	-736.6227653295423	0.008183308476959706	0.0011072030579645901	1.2897319994351328	1.145444116598045	-0.7435232610280418	1.1259667588722015	4.520222982454543	7.788356239096116	0.9364360130755834	0.9814241486068113
ID169775	169775	1	0.9937959313392639	87.24428591914494	3.7750377950888985	0.0	85.0	85	1.2120606437135708	1		26080.940573770516	26468.0	14766.0	32836.0	1.2727499E7	3554.3923520560443	-0.9810164038516576	-758.3778894457353	0.002976782446245037	2.761260801481288E-4	1.2830048137424543	1.1762480240687623	2.4562362059634273	1.0907604412413034	4.615285505744892	7.869725092613454	0.9364601746011278	0.9808080808080808
ID180780	180780	1	0.99033123254776	84.8126365363374	4.851296465843428	0.0	164.0	164	1.2182859576157794	1		25947.79022403257	26282.0	15886.0	31911.0	1.2740365E7	3197.6264843560552	-0.9811679785308032	-845.5690280842441	0.007430215007636065	0.0015343862346900562	1.283693536563714	1.1757957378236257	2.245647595332274	1.0917657678703658	4.662816767390048	8.054942375060353	0.9030947922031245	0.9732142857142856
ID183596	183596	1	0.9958614110946655	88.02952321191492	8.925197078040267	0.0	184.0	184	1.2579998142578048	1		26241.56704980847	26641.0	15389.0	32981.0	1.3698098E7	3358.731597873125	-0.9810926356347562	-810.8181912084943	0.007693157827797955	0.0015667436191394173	1.3730512825141512	1.1799752607574931	-1.1082310592731286	1.163627177770415	4.971769968083574	8.47865171831904	0.8690950950336637	0.9658356417359186
ID172592	172592	1	0.9447708129882812	86.8736653214	1.939101190746122	0.0	105.0	105	0.934335050692377	1		26946.616438356166	25961.0	22499.0	36249.0	7868412.0	3381.4749852309424	-0.9800053281823216	-781.1639879709355	-0.0012921768527326366	0.00635586083651019	0.974579169353051	0.9268327519174749	-0.8620677608285581	1.0515156778143586	2.7425537969256504	6.212349372063591	0.8930037360517447	0.9697478991596649
ID184113	184113	1	0.9959102272987366	87.93281564981892	9.038842570672847	0.0	188.0	188	1.2699696349289447	1		26253.485928705417	26642.0	15623.0	33157.0	1.3993108E7	3343.603854973457	-0.9809593789250657	-809.0438650029448	-0.00376497178745583	-0.001740057903407122	1.3496566339459848	1.2108913519003444	-1.1166949773980703	1.1145976324200064	5.066832491373895	8.394547960269698	0.9035491495492549	0.9779816513761473
ID176183	176183	1	1.0	84.99336745775787	0.3745427288083128	0.0	131.0	131	0.7471846096353454	1		25866.603260869557	26242.0	15222.0	31195.0	4759455.0	2460.9246496704095	-0.9809755291810751	-1083.9685198101936	0.045743333974681916	-0.16313764749521809	1.1041289700251036	0.7075887803603016	-0.13774300326107794	1.5604105105551351	1.7539035547063477	5.715142898241315	0.6747787305054276	0.9761904761904763
ID166965	166965	1	1.0	88.40723117327796	4.126164657380236	0.0	65.0	65	1.2058031902242206	1		26010.858037578324	26535.0	14491.0	32090.0	1.2459201E7	3580.691478633723	-0.9814099525813942	-766.9865216059688	0.004822985102957363	0.011274439135496653	1.3039111636229412	1.1346989631852784	-1.3691603240748789	1.1491251917272027	4.567754244099717	8.03474578274804	0.8891362425655136	0.9776195320447602
ID168245	168245	1	0.9937430620193481	87.75940295236188	2.694502113970512	0.0	74.0	74	1.2182859576157798	1		26120.441056910568	26500.0	14575.0	33335.0	1.2851257E7	3532.433159027247	-0.980988214772347	-763.0929464237438	-0.009522503420963878	0.009121695892384787	1.2902000164437275	1.1764590129769095	2.323042269048682	1.0966808041862912	4.66281676739005	8.03926796542444	0.9066198090232026	0.9780658025922231
ID183861	183861	1	0.9968559145927429	87.94062979758577	8.899128719206548	0.0	186.0	186	1.2579998142578053	1		26203.770712909438	26607.0	15599.0	33121.0	1.3599757E7	3371.1578403832827	-0.9810729787788405	-805.8120259666828	-6.445422180647941E-4	0.00726637087743335	1.3702298482701427	1.181633820604909	-1.0452119759685483	1.159606152410809	4.971769968083578	8.585006201460534	0.8476950833771429	0.9613970588235293
ID182330	182330	1	1.0	88.310667432842	6.32943900492823	0.0	175.0	175	1.2471287526958361	1		26250.47563352827	26677.0	14835.0	32802.0	1.3466494E7	3523.079908668287	-0.9810188638232986	-770.1934700488241	0.0017158900945821304	-0.003137012381557199	1.3392983348458982	1.1872375891878255	-0.7197129821691451	1.128079456919904	4.8862136971222805	8.143448373133728	0.9259032871870484	0.97998093422307
ID172859	172859	1	0.9968443512916565	86.24236511014426	0.5614818869633507	0.0	107.0	107	0.91221262688275	1		26329.974729241912	25482.0	20697.0	39976.0	7293403.0	4139.235519288759	-0.9808362583324697	-651.1431916466184	0.01986424333519623	-0.3157778248987114	1.1787579180602905	1.1076157851896573	-1.1014199926836359	1.0642299738067127	2.614219390483706	7.109201804204081	0.6499952916741384	0.9417808219178079
ID179256	179256	1	1.0	82.54245241914204	0.7725577869460226	0.0	153.0	153	1.1306887971211939	1		25561.710213776732	26303.0	14760.0	33780.0	1.076148E7	3571.7187921377176	-0.9810867093345985	-742.4768880104689	0.027428002916107527	-0.18369031813282416	1.3299835165201899	1.192939319780175	2.6677375143111313	1.1148794364203438	4.016391609015866	8.102739161963747	0.76874481199978	0.9624145785876991
ID170044	170044	1	1.0	86.8108986652229	4.408330655850621	0.0	87.0	87	1.251971989378448	1		26130.17408123789	26362.0	14194.0	33803.0	1.35093E7	3859.112440215514	-0.9810535401779562	-701.2122625513732	0.0036886110736500744	-0.007512542680805899	1.3400316307822138	1.1977236733082628	-0.7203064310931064	1.118815350022162	4.924238706438416	8.446446834237678	0.8673629280798106	0.968224299065421
ID184380	184380	1	0.9968178868293762	88.31031449032957	8.97912068562969	0.0	190.0	190	1.267584713322063	1		26262.721280602655	26616.0	15617.0	32475.0	1.3945505E7	3312.914808701862	-0.9810420915376415	-820.458599423154	-0.007592343790918562	-6.80464967785561E-4	1.3716054261478527	1.2021198823175598	-1.0403774529395085	1.140988886652089	5.047819986715821	8.57767406851273	0.8621337421290169	0.9593495934959346
ID179517	179517	1	1.0	83.34254706449862	0.7558846134803868	0.0	155.0	155	1.1097545572934615	1		25552.909090909096	26327.0	14676.0	33464.0	1.0400034E7	3630.051140799345	-0.9812622386959715	-737.2673240721629	0.014623449088654206	-0.1185936931204843	1.3219663095570333	1.1139191029208095	2.807084204298663	1.1867704809897799	3.8690446979158937	7.678663921737878	0.8245980268676436	0.9760191846522773
ID173121	173121	1	0.9968409538269043	86.53086007186127	0.5979886295916353	0.0	109.0	109	0.9270195701905789	1		25965.69824561403	25404.0	21410.0	40784.0	7400224.0	3803.535911457973	-0.9814094214619742	-720.7751381338031	-4.4369023829383004E-4	-0.14779068589608282	1.1833141517324375	0.920538044556522	0.33488353957352057	1.2854592580174244	2.6997756614449986	7.33005352366734	0.6314271478073689	0.9030206677265488
ID159303	159303	1	0.9951927065849304	89.05177295703521	4.292480445507581	0.0	10.0	10	1.2275647356658836	1		26207.76305220882	26563.0	14548.0	33510.0	1.3051466E7	3544.295865070416	-0.9810444512571638	-765.3891573674107	0.007346055887346928	0.007528834487076805	1.2892323633617118	1.1905620055130741	-0.6260704124167892	1.0828771264257804	4.734113659857755	8.214529702083494	0.8816234555289414	0.9641819941916747
ID165444	165444	1	0.9623283743858337	87.64371522664598	4.540021794016712	0.0	54.0	54	1.1165504233656682	1		26122.747572815544	26321.0	16971.0	32731.0	1.0762572E7	2786.7195819785857	-0.9811381248024684	-975.2161053864785	0.002188073338499647	-0.00668847451094673	1.163015926880561	1.0963358705153035	1.6630456253593835	1.0608208288705507	3.916575959561063	7.344631462747164	0.9123813522960008	0.9694117647058824
ID162629	162629	1	0.9968414902687073	88.40882839764967	3.9136829118586	0.0	34.0	34	1.2064303960872973	1		26300.41962421711	26729.0	14660.0	33324.0	1.2597901E7	3610.212995911515	-0.981114249317221	-756.9116318609331	0.009966151740151355	-0.005130401120114205	1.2796448298847454	1.164534489430857	-0.8676244918866375	1.098846656323718	4.572507370264236	7.977125384323591	0.9029660908302352	0.9746707193515707
ID171333	171333	1	0.9968483448028564	87.09831290834845	5.711576570314815	0.0	96.0	96	1.2330984890455667	1		26101.46812749001	26410.0	15202.0	32910.0	1.3102937E7	3547.383386131766	-0.9810796293169037	-763.0648020668116	0.0023038116536029094	0.002100001310223549	1.3190212590269377	1.1782726244845314	2.2964893689911285	1.119453368955237	4.776891795338431	8.290853036023863	0.8732866761652758	0.9644913627639154
ID176709	176709	1	1.0	85.24679563334792	0.6482368829280776	0.0	135.0	135	1.0157969910562679	1		25261.014705882357	26194.0	14132.0	32409.0	8588745.0	3645.7344975096275	-0.9814687151555517	-733.9503446062835	0.024755240751403916	-0.15413605823040552	1.2555530078660353	1.03684801206992	2.9733140493138075	1.2109325506247555	3.2416320441998008	7.092355255828134	0.8098276825279602	0.9827089337175787
ID181061	181061	1	1.0	86.80372422568912	4.836032145812042	0.0	166.0	166	1.2483413234759009	1		26193.032882011616	26419.0	13837.0	33777.0	1.3541798E7	3842.780334914431	-0.9809296510232219	-701.2121718875328	0.0014065139193501837	0.0047042533905620855	1.3252091272419866	1.1949579448707561	-0.6552076386109541	1.1090006413450124	4.895719949451323	8.558282684100567	0.8399495005505401	0.9608208955223884
ID179785	179785	1	1.0	84.21068521076683	0.9496350953218957	0.0	157.0	157	1.2001435872923347	1		26082.802105263156	26462.0	15126.0	33488.0	1.2389331E7	3715.68300091473	-0.9809712724236971	-723.755916719736	0.015033155059618221	-0.05207100889375419	1.3231565448006275	1.1616590564272724	2.7174486483278093	1.1390231389148266	4.524976108619088	8.151246552445915	0.855811455549239	0.9764102564102565
ID167246	167246	1	0.996856153011322	88.11845867970722	4.103264601340746	0.0	67.0	67	1.225714599368518	1		26119.67943548386	26587.0	14768.0	32129.0	1.2955361E7	3417.557362698368	-0.9811852970696158	-797.1419994459729	0.004601926635333614	0.003976190213704503	1.3080311527301018	1.1670765038080295	-0.6090928412938796	1.1207758432820423	4.719854281364234	8.2345138977705	0.8747068365895988	0.9612778315585673
ID161356	161356	1	1.0	88.5559643245876	3.894849659123152	0.0	25.0	25	1.2164217086925309	1		26264.23155737705	26773.0	14580.0	32747.0	1.2816945E7	3583.2080864253858	-0.9810464975641875	-758.792065674374	7.189682483339845E-4	3.7865490775790424E-4	1.2811929608187826	1.1753765745775913	2.2337779572707803	1.0900276460582174	4.648557388896475	8.220504219769268	0.8644326215624504	0.9625984251968495
ID184652	184652	1	1.0	88.89995570790363	9.794571737263094	0.0	192.0	192	1.255592156904019	1		26390.14450867054	26805.0	15109.0	33168.0	1.3696485E7	3521.7836851000347	-0.9810103159874324	-774.2209571832512	-0.08360133575062463	0.09787834417285515	1.5146175907717003	1.1606150269832338	2.4506716190842446	1.3050129074311738	4.9527574634254865	9.670453808490933	0.6655232244506668	0.8951890034364242
ID163917	163917	1	0.9957640767097473	87.81355805445814	4.099291042703731	0.0	43.0	43	1.2064303960872989	1		26211.729166666675	26594.0	15167.0	32847.0	1.258163E7	3519.514627403717	-0.981091820963163	-772.8635801115872	-6.568597186259322E-4	0.005060911582802273	1.2595977764837074	1.1797453002258913	-0.6283516073984285	1.0676861999302107	4.572507370264248	8.009488822326398	0.8956837166861102	0.9717171717171721
ID184918	184918	1	1.0	89.06021140492506	10.12281807172824	0.0	194.0	194	1.2361620924978527	1		26327.033730158713	26691.0	15435.0	33417.0	1.3268825E7	3500.0444474390433	-0.9811353549653284	-782.4176772019598	-0.022366776722323133	0.0114531533722341	1.36432301275491	1.1670993704402133	-0.11734452712068026	1.1689861611700696	4.800657426160976	8.935669410688384	0.7555381422578775	0.9291628334866605
ID180055	180055	1	0.9968295693397522	83.82908223875998	1.5072800141872684	0.0	159.0	159	1.2639988936534379	1		26105.335205992484	26355.0	15034.0	32528.0	1.3940249E7	3361.1604823318094	-0.9811617113737837	-809.0384580057336	-0.0015337351811717578	-0.0027034064939172008	1.2887159203634868	1.2562701071537843	-0.06955894696899628	1.0258270996220804	5.019301229728737	8.29866065869667	0.9158769137245543	0.9759704251386321
ID168533	168533	1	1.0	87.59299265785309	2.9677137169585874	0.0	76.0	76	1.2275647356658876	1		25902.619433198375	26305.0	15259.0	33109.0	1.2795894E7	3511.0988491793855	-0.9811440594532208	-767.7418281765024	6.051858797049458E-5	0.028736101890757315	1.3671800592486465	1.142306411853003	2.530243754367447	1.196859305929013	4.734113659857786	8.43102078936957	0.8369282437223665	0.9494756911344139
ID159576	159576	1	1.0	89.23550680913742	3.344805210902554	0.0	12.0	12	1.2489471673958028	1		26215.166666666642	26413.0	14648.0	33767.0	1.3527026E7	3649.9192420023755	-0.9810545603718374	-743.8542296840047	0.0036879876139544777	-0.003266023221552395	1.3255529528690158	1.1907413072697601	-1.027724641311018	1.1132165691877811	4.90047307561581	8.64082553277301	0.8247786278090515	0.9537465309898238
ID170329	170329	1	1.0	86.63166917269085	4.670231603231769	0.0	89.0	89	1.2471287526958375	1		26144.243190661495	26433.0	13756.0	34171.0	1.3438141E7	3836.3932431623343	-0.9811208850364894	-708.3107651098725	-1.769683234184548E-4	1.6411534537669778E-4	1.3240716059418387	1.190400505516123	2.4327996872722553	1.1122908632903845	4.886213697122291	8.250653781412323	0.901998040416307	0.9679849340866296
ID162910	162910	1	1.0	88.44866401271648	3.3653641163285757	0.0	36.0	36	1.2343248428932077	1		26317.551792828675	26571.0	14563.0	34198.0	1.3211411E7	3721.5857908570847	-0.981089176361709	-733.7455614013342	0.007567492954375146	-5.936087310258915E-4	1.2983922062404964	1.1946902617260073	-0.8644034603277131	1.0868023686446289	4.7863980476674435	8.105445003744132	0.9155139157003055	0.9824390243902436
ID182622	182622	1	0.9968276619911194	88.25292984507469	6.418166032437453	0.0	177.0	177	1.263998893653437	1		26228.508604206512	26580.0	14859.0	33702.0	1.371751E7	3606.3329568966064	-0.9811479960598725	-757.0329293831522	0.0018745616280571047	-0.00716663410055385	1.330030848282416	1.2354140935071232	2.3827051356487865	1.0765870773796116	5.019301229728731	8.208410895268381	0.9361273806636374	0.9841565703634667
ID168797	168797	1	1.0	87.38398823582472	3.89706105759481	0.0	78.0	78	1.1532120514382806	1		25900.977324263025	26178.0	15208.0	33126.0	1.1422331E7	3813.0192611431003	-0.9812349849005398	-710.3972215029261	0.001213522929402538	0.004390441005019467	1.2071930734184888	1.1181928061315005	1.4298759255407758	1.0795929528422683	4.17799789860944	7.70007539474268	0.8854991040725125	0.9734219269102995
ID171618	171618	1	0.9968478083610535	87.27560279652472	5.822994134369418	0.0	98.0	98	1.222624817293886	1		26116.60931174091	26426.0	15329.0	33084.0	1.2901605E7	3559.9291522673025	-0.9810387171312693	-759.1434744062275	0.0023110329181340555	0.004792080444387163	1.298840027037896	1.1667222092510903	-0.88729797473385	1.1132384527689851	4.696088650541664	8.329433782853414	0.8505800469613107	0.9601554907677359
ID181346	181346	1	0.9537955522537231	87.251317101588	4.4719542295246475	0.0	168.0	168	1.1286798725901201	1		26152.71631205672	26055.0	20045.0	38038.0	1.1062599E7	3157.8172833715116	-0.9810750235649145	-858.6707579454478	-0.003529335686699564	0.00821524293709618	1.2132982689508416	1.065164778044514	0.8465991317067966	1.1390709625024205	4.00213223052235	8.284216485102188	0.732821864949547	0.9546485260770978
ID158051	158051	1	1.0	91.93283177459122	4.8149044359795985	0.0	1.0	1	1.2386075194033206	1		26351.0177514793	26598.0	15157.0	34022.0	1.3359966E7	3561.035082025378	-0.9810567247872962	-766.4612219629594	-0.001136472497663392	0.003140907038639336	1.3421503534899144	1.1679043802824147	2.0242720350052883	1.1491954103000837	4.81966993081904	8.179169354806227	0.9053338524451354	0.9731285988483683
ID159846	159846	1	1.0	89.30487492948336	3.7046131481156044	0.0	14.0	14	1.2083100602695829	1		26240.52904564317	26491.0	14145.0	33181.0	1.2647935E7	3722.955074491308	-0.9810073258636757	-728.1165799570533	9.048092457075502E-4	0.002873335342392579	1.2843257051384434	1.1493671809796393	-0.6710074399635635	1.1174198518908247	4.586766748757775	8.021241397707897	0.8958459742737704	0.9718026183282975
ID178278	178278	1	1.0	83.4147683649483	0.46847001665437715	0.0	146.0	146	0.8618972217069271	1		25525.28861788618	26297.0	14743.0	33119.0	6279221.0	3237.988091964924	-0.980982606835345	-813.2718344576444	-0.001160480181078358	-0.3094138836181156	1.1839573780108956	1.0155297349056387	-0.10690596922349715	1.1658520054274009	2.3337849467772798	6.464258744335943	0.7018321117411865	0.9800399201596802
ID167524	167524	1	0.9937374591827393	87.81072049177655	3.7466938840463904	0.0	69.0	69	1.2182859576157798	1		26139.353658536565	26557.0	14881.0	33164.0	1.2860562E7	3490.1229171053424	-0.9811108902566735	-778.0199341297064	-0.0033881744585295493	0.006195742910935598	1.2844790987478452	1.169335415137813	-0.5553444710584677	1.09846933747103	4.6628167673900505	8.127742090460664	0.8869893090695588	0.9712871287128716
ID164202	164202	1	0.9449068903923035	87.99266621951551	4.154906597058938	0.0	45.0	45	1.0807453730638643	1		26218.55958549223	26429.0	18606.0	31695.0	1.0120364E7	2440.1028832522484	-0.9811224402937785	-1116.8839306244406	0.018078835186612234	0.031769475177604777	1.1308035160459384	1.0799937250069984	1.130189301916918	1.0470463761616862	3.6694133990062348	7.035561653796658	0.9315559843816942	0.9834394904458595
ID175210	175210	1	0.9814897179603577	85.1817532663062	0.3282034452228452	0.0	124.0	124	0.6497059384952093	1		26104.100719424456	26265.0	18379.0	30767.0	3628470.0	1782.4869586894683	-0.9813282768486591	-1539.3673991854641	-4.5931144497329444E-4	-0.1624324315167927	0.9422734997544713	0.6582165193422269	-0.004676180597356855	1.4315555323590328	1.3261221998999169	5.024625747891331	0.6600638838024308	0.9687500000000002
ID182890	182890	1	0.9672845005989075	88.44177736304273	6.655229563789805	0.0	179.0	179	1.1320260995366953	1		26263.12735849058	26473.0	17141.0	32270.0	1.1135566E7	2914.7978292898315	-0.980922238461695	-926.5634452609324	0.007067385782745152	-0.002551796423400545	1.1833343623099017	1.1041327700174561	-0.7539023327389233	1.0717319460513735	4.025897861344908	7.5509862194161315	0.8872893343708927	0.9724454649827773
ID161640	161640	1	0.9968549013137817	88.41583276609614	3.8422940370437297	0.0	27.0	27	1.2220059233958154	1		26316.39837398373	26704.0	14863.0	33047.0	1.2947668E7	3607.64868670407	-0.9810729139842514	-756.2227497295237	-0.003445633802692174	0.0033188976830243687	1.2937821632058126	1.1682147776588179	-0.9426707933310514	1.1074865580785072	4.691335524377133	8.271149044954123	0.8617368506618587	0.9781962338949455
ID165736	165736	1	0.992067277431488	87.83639233890656	4.065177843522087	0.0	56.0	56	1.149927476121979	1		26143.63157894737	26396.0	15618.0	32989.0	1.1424767E7	3196.443228932662	-0.9810820819783647	-848.3223708368498	-0.0027431207133284292	0.006860018812580502	1.1968105636045367	1.1303802151270597	-0.8586260497585905	1.058768145079406	4.154232267786855	7.840152648681374	0.8492813784257808	0.9520697167755997
ID160110	160110	1	1.0	89.40265270440221	3.5163999152950645	0.0	16.0	16	1.2114363528435597	1		26221.985596707844	26388.0	14462.0	33142.0	1.2743885E7	3768.204453297879	-0.9809736802229746	-717.5690115380813	0.001524217887339363	0.007629309673175283	1.291169950193997	1.164426192114964	-1.0326530436611256	1.1088465365493254	4.610532379580359	8.038483930914268	0.8966287176649413	0.9778225806451613
ID160374	160374	1	0.9958745241165161	89.5003039525276	3.730864070132166	0.0	18.0	18	1.2157996571516285	1		26247.977459016387	26612.0	14552.0	32739.0	1.2809013E7	3487.6963228107948	-0.9810161689031602	-777.8206714105293	0.013899195463864275	0.007254624524354354	1.2928412694176232	1.1801577837813317	2.269814198459627	1.095481712009087	4.643804262731976	8.030811903499105	0.9048255631522849	0.9828973843058353
ID167799	167799	1	0.9968894124031067	87.61848781874343	3.48156711032306	0.0	71.0	71	1.2120606437135708	1		26025.60580912862	26492.0	14903.0	32884.0	1.2544342E7	3501.3340840598216	-0.9811499552189675	-773.7849773135123	-6.321386643861237E-4	0.0012132307398290388	1.2843357722935895	1.1674931688121908	-0.7670790838113415	1.1000799033370572	4.615285505744892	7.8454109789519615	0.9422736321190486	0.9847870182555786
ID181620	181620	1	0.9610399007797241	87.36636939803228	5.452111175130019	0.0	170.0	170	1.119257216242911	1		26197.134615384603	26098.0	19323.0	39064.0	1.0898008E7	3363.937526625585	-0.9809033145854379	-800.0259494412322	-0.004867820240247416	0.0045418746335070155	1.1447783899217963	1.0776802431015866	0.630836546630626	1.062261646949284	3.93558846421913	8.530173088971281	0.6796790059487414	0.9419795221843007
ID163192	163192	1	1.0	88.27243976074251	3.3030951414712564	0.0	38.0	38	1.198882269458525	1		26313.85894736841	26535.0	15386.0	33289.0	1.2499083E7	3585.6366469019817	-0.9811172866639142	-762.6140247815617	-0.001466677084699687	-3.8508426816753966E-4	1.2369628779974153	1.180025150996378	2.4470364907697535	1.0482512825705121	4.515469856290049	7.903227525190079	0.9084558826105193	0.9723643807574199
ID166008	166008	1	0.9715532064437866	87.69628543415291	4.213284466744646	0.0	58.0	58	1.1070245296468515	1		26123.86206896554	26324.0	16287.0	31729.0	1.0606288E7	2856.8881733888434	-0.9811424396511439	-951.5260707224661	-0.004696490472181774	-0.0034928706733654865	1.1431299236370938	1.0991781887150613	0.34506908526245184	1.0399859962408933	3.850032193257839	7.188063081333142	0.9363764131988561	0.9854014598540143
ID169080	169080	1	0.9937378168106079	87.30002612635194	3.7951779340451095	0.0	80.0	80	1.2126846131982547	1		26073.55785123969	26507.0	14918.0	32878.0	1.2619602E7	3541.8141014389057	-0.9810914131486571	-763.9324029939636	0.0016569225594656985	0.0032530762556998672	1.2883418054343387	1.1665421277391614	-0.6748112875983673	1.1044108693538857	4.620038631909411	7.946071481227387	0.9194974643864681	0.9759036144578318
ID177529	177529	1	1.0	83.88395116248329	0.4103325625810099	0.0	141.0	141	0.7837503567261459	1		25727.192118226587	26260.0	15144.0	31208.0	5222620.0	2651.047259446492	-0.9817239702026004	-1042.5873543828093	0.020148415666369462	-0.22274313775698934	1.140660329579296	0.8305863660640954	-0.012481746124656199	1.3733193514655797	1.9297692227934364	5.926654752438868	0.690392368350501	0.9854368932038837
ID183166	183166	1	1.0	87.72647286770531	8.196107064629178	0.0	181.0	181	1.223861666186091	1		26180.848790322572	26434.0	15185.0	33958.0	1.2985701E7	3585.596807221654	-0.9811070448217929	-758.3483837430607	-0.006743740225670833	0.02376048937890809	1.2678338993119695	1.223052663450161	-0.3590312602379015	1.0366143153112337	4.705594902870691	7.901304302838439	0.9471675802602721	0.9919839679358717
ID171903	171903	1	0.9968575835227966	87.80635944048956	6.136152067468087	0.0	100.0	100	1.2226248172938856	1		26178.896969696976	26540.0	15401.0	33025.0	1.2958554E7	3557.472099732535	-0.9811053124254997	-764.2153364056389	0.006782479729157838	0.017987741950070107	1.3019595647280255	1.182392819604299	-0.9007623391009292	1.101122692172421	4.69608865054166	8.046120377480683	0.9115344762397172	0.9791873141724482
ID178556	178556	1	1.0	82.27655206729514	1.183426785896437	0.0	148.0	148	1.2519719893784464	1		26166.235521235532	26508.0	15111.0	33513.0	1.355411E7	3584.130981451163	-0.9811632509338561	-760.5411034393949	-0.005358951655907727	-0.0011204739485272744	1.2892095051542583	1.2331606556164931	-0.2457820065989765	1.0454513767386981	4.924238706438403	8.335822069405861	0.8905372491829726	0.9691300280636106
ID161917	161917	1	1.0	88.37404467998688	3.914422354516745	0.0	29.0	29	1.2051756579463693	1		26337.28033472802	26837.0	14309.0	33358.0	1.258922E7	3625.511183052462	-0.9811769436619042	-757.3364598590497	-0.00545106905644309	0.00877599800728181	1.268116465799372	1.1657015916441165	-0.8722954826176542	1.0878568536659614	4.563001117935202	7.964084336849118	0.9040422726545003	0.9795918367346935
ID164477	164477	1	0.9652443528175354	87.97837470140203	3.938054279880032	0.0	47.0	47	1.093272138248729	1		26189.1085858586	26471.0	17722.0	32029.0	1.0370887E7	2579.827909249727	-0.9810527526122736	-1051.2504877429794	0.029116725289380023	0.010934729322801085	1.138866978492128	1.1069352704710584	0.23738642030063728	1.028846951464001	3.7549696699675215	7.1728182066407005	0.9171421425578724	0.9801488833746899
ID158337	158337	1	0.9968639612197876	91.67849174072062	5.095759767637693	0.0	3.0	3	1.2537833797484936	1		26391.64807692305	26653.0	15451.0	34714.0	1.3723657E7	3578.4332904574994	-0.9809641457491152	-760.1238246396557	-4.444410878370859E-4	-0.0019391379780874525	1.3401491145784872	1.1898060400985544	-1.1955929318296636	1.1263593135461638	4.938498084931943	8.456261038906707	0.8678566426942914	0.9576036866359446
ID170630	170630	1	1.0	86.7109396592016	4.998269167954986	0.0	91.0	91	1.22818082842019	1		26064.895582329304	26398.0	13309.0	33185.0	1.2980318E7	3738.926102982236	-0.9810223584895368	-720.7352618610057	-0.0015993360078143469	-9.458498248397854E-4	1.3048598261909286	1.188545152024637	-0.6698147630121908	1.097863067270229	4.7388667860222995	8.09253649130106	0.9093164161960143	0.9736328124999998
ID174212	174212	1	0.9827626347541809	84.74226612805393	0.47244546017341826	0.0	117.0	117	0.811258692448496	1		25294.59174311927	26069.0	18282.0	28293.0	5514221.0	1894.8759898447272	-0.9811890454250229	-1392.5754455044232	-0.010741297742024855	-0.1634782466149469	1.0926522578255131	0.8335992534545961	0.2694538434310121	1.3107644390243292	2.067609881564395	5.792257086002375	0.7744311334987635	0.9954233409610985
ID158597	158597	1	0.9968265891075134	90.45293949696956	5.116529910939703	0.0	5.0	5	1.1810823928353131	1		26151.651515151534	26387.0	15037.0	33494.0	1.2082063E7	3354.896158135756	-0.9812046421280405	-813.8774743541376	-0.0020324746488866235	-0.004518774430679473	1.2068802748102077	1.173070814632006	1.517738896595526	1.0288213292466983	4.382382323683618	7.881084024241829	0.8866418199643176	0.9725738396624478
ID169354	169354	1	0.9907063841819763	87.27478846893993	3.791962585727552	0.0	82.0	82	1.2238616661860917	1		26060.243460764592	26423.0	14687.0	32738.0	1.2951941E7	3516.6055846205977	-0.9810762106684978	-768.3859996768317	-0.0023673254896124933	0.009223849899952029	1.2965068071977994	1.1808934457474158	-0.49785611406536145	1.0979032967510538	4.705594902870695	8.070102358816186	0.9079591598257538	0.9734513274336284
ID175496	175496	1	1.0	84.58275305449767	0.44193898941936294	0.0	126.0	126	0.8512997217224906	1		25550.58995815899	26370.0	14035.0	31960.0	6106591.0	3207.8557131731136	-0.9813239421676057	-837.0343617343802	-0.001067626629045411	-0.22501745004600562	1.2087151443877737	0.8754196879394966	0.017932221786063133	1.3807264801557813	2.2767474328030923	6.477409441034162	0.6819020870889952	0.9657258064516129
ID165006	165006	1	0.8996334671974182	88.11134041147457	3.9873364757098924	0.0	51.0	51	1.0898069246562552	1		26185.66496163682	26319.0	20070.0	34364.0	1.0238595E7	2551.541502453667	-0.9810159653930302	-1060.665698445173	8.405739210408804E-4	0.007910573061217067	1.0968170110856996	1.0732596859731358	1.534707522120748	1.021949324492892	3.731204039144936	7.387142522184482	0.8592230255314858	0.9667487684729056
ID164751	164751	1	0.9593561291694641	88.13418155810882	4.116640553428568	0.0	49.0	49	1.1097545572934624	1		26209.080882352966	26479.0	17085.0	32444.0	1.0693305E7	2744.4737148183713	-0.9810319685824431	-987.8331825867268	0.0022230102243968497	-0.00818339037321333	1.184398550785359	1.1033265081468009	1.384840641999271	1.0734796472666377	3.8690446979159	7.248980713235832	0.9252513395421393	0.984280532043531
ID181903	181903	1	0.9936337471008301	88.65493982334046	5.218227209521891	0.0	172.0	172	1.231870914337034	1		26170.713426853705	26408.0	15627.0	32409.0	1.3059186E7	3368.6953679381513	-0.9811424884451764	-808.4097056303328	0.01099836951100817	0.002860991171827047	1.3197218025364967	1.1835836479159785	2.4015569320260086	1.115021996848492	4.7673855430093655	8.162575622926825	0.8991573598534847	0.9775828460038986
ID166284	166284	1	0.9881873726844788	87.70519081749353	4.706024498675222	0.0	60.0	60	1.1995130941638237	1		26265.835095137398	26570.0	15338.0	32643.0	1.242374E7	3420.4984822122874	-0.9810204755631465	-793.8245988399116	0.0018380135676475682	0.007420738024262917	1.2920365412336343	1.1510675459090862	-0.8420691345307836	1.122468047879166	4.520222982454574	8.124336324677728	0.8605853243561787	0.9615773508594544
ID172172	172172	1	0.9958968758583069	87.74306025347484	6.103693817009379	0.0	102.0	102	1.236162092497857	1		26171.72365805168	26525.0	15436.0	33246.0	1.3164377E7	3535.8005727720665	-0.9811063102431992	-768.730033946004	-2.0724213316725622E-5	0.0035519665842955717	1.3253917814649157	1.1673365237091282	-0.8969567834704244	1.135398194561392	4.800657426161008	8.066386550894443	0.9271553736888938	0.978682170542636
ID178828	178828	1	1.0	82.13644052369675	1.1642602484929125	0.0	150.0	150	1.2537833797484952	1		26160.296724470132	26483.0	14860.0	33526.0	1.3577194E7	3551.7101325210333	-0.9811614081612692	-767.2328126073685	-0.013147282228696393	0.01577996696702559	1.322562756095104	1.2346470190699401	-0.07239593062475272	1.071207183646214	4.938498084931956	8.283160617896506	0.9045083660312209	0.9710280373831772
ID160658	160658	1	1.0	89.47848000377815	3.626354502501067	0.0	20.0	20	1.2058031902242208	1		26236.80375782884	26485.0	14498.0	32993.0	1.2567429E7	3737.577695293311	-0.9810739803393892	-727.7683490311977	0.002784963376326916	0.0018231053420500263	1.2640083610839736	1.167247106138862	-0.9716539008540639	1.0828969756585547	4.567754244099718	8.243508821839098	0.8446725479669482	0.9648594377510032
ID177811	177811	1	1.0	84.00162726267637	0.41556771145750615	0.0	143.0	143	0.8121906384105201	1		25721.861111111106	26385.0	14484.0	32229.0	5555922.0	2975.405343371612	-0.9816885963532183	-926.9116825762075	0.008300330408214367	-0.22818400123472948	1.18830596415434	0.8657583394384794	-0.06684778162462138	1.3725608059693208	2.0723630077289124	6.174610980997458	0.6830562878107669	0.9841986455981941
ID163478	163478	1	0.9819186329841614	88.29530911162962	3.3534833653471416	0.0	40.0	40	1.1538678445259345	1		26283.657596371875	26457.0	16438.0	33311.0	1.1591093E7	3207.813306917775	-0.9810295410459983	-847.4439023983047	-0.00719816150152103	0.004186396991824159	1.1962048842371715	1.1405700449018663	-0.6529412828079678	1.0487780996739153	4.182751024773938	7.89379285300938	0.8435297948561508	0.962800875273523
ID170903	170903	1	1.0	86.97415151727732	5.271748107718025	0.0	93.0	93	1.220767194315761	1		26114.044534412937	26417.0	13422.0	33268.0	1.2900338E7	3742.521183014851	-0.9809431265370896	-718.3433026762193	-0.005059408654365986	-0.00240983083873551	1.2930888544957728	1.1701091522696878	-0.7926394940807008	1.1051010514596338	4.681829272048114	8.109605735839574	0.8945939470284305	0.9762140733399404
ID175767	175767	1	1.0	84.77931202865807	0.4156338537320488	0.0	128.0	128	0.8028224975903737	1		25718.45070422535	26325.0	14106.0	32166.0	5478030.0	2863.872570104039	-0.9814646528448784	-951.0318187718557	0.012771717279073672	-0.22375446412023564	1.161412649566536	0.8426576465404395	3.0652269654929367	1.3782734356411008	2.024831746083753	6.182174961484721	0.6657577359733043	0.9703872437357635
ID162202	162202	1	0.9968453049659729	88.31606930733228	3.901548096987288	0.0	31.0	31	1.2089359655486849	1		26347.637681159427	26787.0	14439.0	32903.0	1.2725909E7	3606.3068595355553	-0.9811030080313061	-758.6316004839452	0.0018810058332245907	0.01033881222231567	1.2680152423425157	1.1738006582264837	-0.7703999262509733	1.080264552124534	4.5915198749223025	8.160997526380783	0.8663229910252369	0.9767441860465111
ID166555	166555	1	0.995873749256134	87.83019122628981	4.501147048205823	0.0	62.0	62	1.1938236719191293	1		26199.72245762712	26478.0	14925.0	32755.0	1.2366269E7	3486.5294427988238	-0.981069482943	-778.8801573234242	6.971442948315576E-4	0.004381940286410785	1.2721037621207485	1.1542201017174083	-0.7941363643182942	1.10213273900527	4.477444846973933	8.17662594274782	0.8415731052968788	0.9661538461538467
ID183448	183448	1	0.9968492984771729	88.01474971347105	8.67892430667144	0.0	183.0	183	1.2537833797484965	1		26223.770712909456	26496.0	15274.0	32787.0	1.3610137E7	3412.1000088643295	-0.9810641530867689	-796.3721361133779	-0.002158168238411405	0.003601026631360452	1.3535352573522013	1.1771334591914768	-1.0834948712538883	1.1498570929093184	4.938498084931966	8.378796028113515	0.8839781236377969	0.9701213818860881
ID158876	158876	1	0.9968487024307251	89.49982134297154	4.6628748226992505	0.0	7.0	7	1.231256668018948	1		26171.89620758481	26609.0	14566.0	33487.0	1.311212E7	3475.3528737677234	-0.9810710279366937	-780.6200425970522	-0.0015008789841432235	0.006342147647010989	1.2983277922516747	1.179488868391417	-0.9321047735742192	1.100754595524356	4.762632416844869	8.349739800928134	0.8584421700556878	0.9597701149425278
ID160931	160931	1	0.9952839016914368	89.41200419621428	3.6245274710316453	0.0	22.0	22	1.2064303960872973	1		26009.53638253636	26237.0	14364.0	33018.0	1.2510587E7	3651.410847653419	-0.9810311410732451	-736.7896085567817	-0.0016286708165252697	0.0037144179837693718	1.2699595046931726	1.174021349829759	-0.9190269923121278	1.0817175555430278	4.572507370264235	7.957663836913548	0.9073881439526764	0.9786368260427258
ID169635	169635	1	0.99684077501297	87.22407604608776	3.8000704044709663	0.0	84.0	84	1.2195272070030607	1		26035.985743380854	26411.0	14969.0	33148.0	1.2783669E7	3526.2050957576685	-0.9810535888609188	-764.6491772191828	-0.0019255599818638219	-0.008546989137328072	1.2982118970302332	1.1659098664633967	2.5471775066650317	1.1134753503443229	4.672323019719082	8.321610600275658	0.8478674145972128	0.9571567672833495
ID168096	168096	1	0.9914054274559021	87.71449896492118	2.9810330876896254	0.0	73.0	73	1.2020330824333614	1		26107.899791231754	26582.0	14554.0	32687.0	1.2505684E7	3574.046375778207	-0.9810970323669765	-758.2697321901974	0.005194281103077302	-0.012087314532075202	1.2990935612710417	1.1387521789305766	-0.8496945434492996	1.1408044571129117	4.539235487112641	7.950781657920621	0.9023456383576766	0.9744897959183674
ID179104	179104	1	1.0	82.16110557035287	0.8200225723628751	0.0	152.0	152	1.1604053917124688	1		25764.927765237015	26409.0	15150.0	33494.0	1.1413863E7	3581.999668935564	-0.9813080907800649	-755.2402023522402	0.019266675702261597	-0.1353904356813487	1.3150815496814965	1.1862625876981696	2.9191779366805912	1.1085922824501175	4.230282286419096	7.969542105451202	0.8369749764991592	0.9845132743362827
ID174502	174502	1	1.0	84.56834429075512	0.6663899668551517	0.0	119.0	119	1.026907022454143	1		25412.53581661891	26239.0	14080.0	34115.0	8868975.0	3837.1655467727633	-0.9810126449482086	-684.3489367989416	0.02986078416586966	-0.15579161988617152	1.2517662568914711	1.0547453297248142	2.878112374225019	1.1867947850672733	3.3129289366675483	7.378508698638534	0.7646889191719761	0.974825174825175
ID180645	180645	1	0.9754039645195007	84.31605437906046	4.994477156445869	0.0	163.0	163	1.149927476121979	1		25976.71428571431	26234.0	16501.0	32848.0	1.1273894E7	3016.2401662251173	-0.9811186161458721	-895.0266958314147	-0.0028578928241239977	-0.0020056551423519326	1.1838447519388107	1.1435105787024376	0.06788442892068382	1.0352722344572807	4.154232267786856	7.615017290902875	0.9002411304185489	0.9721913236929922
ID180907	180907	1	0.9936424493789673	85.665157476293	5.366034736423622	0.0	165.0	165	1.2058031902242186	1		26031.394190871364	26291.0	15535.0	32125.0	1.2547132E7	3451.237715580662	-0.9810866873962872	-782.5143896317867	0.005979822116360681	-0.005473167691499172	1.2551735192252589	1.1762154449579436	-0.6445996928484963	1.0671289214962982	4.567754244099702	8.21662376012415	0.8502091836121589	0.9581256231306083
ID165288	165288	1	0.8908563852310181	88.04501721224916	4.448866226220032	0.0	53.0	53	1.0849370321311815	1		26179.686528497386	26272.0	19903.0	34511.0	1.0105359E7	2609.2667901155432	-0.981179921321429	-1046.1721838414394	-0.0021404342254898756	0.008409582236332615	1.143651194300618	1.0839587265819812	-1.54093077888805	1.0550689488951885	3.697932155993329	7.361039334342749	0.8576113623697064	0.9652605459057072
ID176046	176046	1	1.0	84.87248275560133	0.4097635637095478	0.0	130.0	130	0.7847149729148827	1		25739.16336633663	26335.0	14809.0	31830.0	5199311.0	2769.3410405815503	-0.9816169492597404	-992.5958220898973	-0.010834327838657516	-0.2225910330060646	1.0942625609027457	0.8403197083335044	0.04370775289366713	1.3021979016449021	1.934522348957952	6.059785396204459	0.6620169774508177	0.9599056603773585
ID169903	169903	1	0.9936637282371521	87.39290947863773	3.7988782772235385	0.0	86.0	86	1.2164217086925346	1		26078.78600823045	26487.0	14924.0	33036.0	1.267429E7	3532.6758579014436	-0.9810172222514532	-763.010377410155	-0.0019045108059036512	0.004598896980375809	1.316734129015947	1.1550511244263149	2.452234832793768	1.1399790893844082	4.648557388896505	8.011360458487804	0.9101553280808626	0.9829145728643217
ID172719	172719	1	0.9498311281204224	86.58979463866365	1.0782571128893013	0.0	106.0	106	0.931090821970954	1		26877.750000000004	25795.0	21820.0	37746.0	7740792.0	3659.4718540892045	-0.980201049762007	-727.2395571794312	-0.004134641005013293	-0.002704532379571153	0.9713113661201674	0.9138536834865455	1.7325256719843098	1.0628740504873917	2.7235412922675777	6.052793264430735	0.9341834021170026	0.986230636833046
ID182191	182191	1	1.0	88.09664559576007	5.870807091722857	0.0	174.0	174	1.242266633784036	1		26274.464285714308	26682.0	14586.0	33363.0	1.324233E7	3614.9315910905834	-0.9810358094487232	-751.9939249753712	-0.008757684308649247	-0.006376086106182298	1.3315225484796593	1.1932732749739734	2.3110386377805954	1.115857177400291	4.84818868780616	8.090750050273574	0.9307044892011892	0.9826589595375723
ID159154	159154	1	0.9968831539154053	89.21036216793873	4.172255159861561	0.0	9.0	9	1.210186804957819	1		26121.84886128362	26517.0	15149.0	33657.0	1.2616853E7	3542.1456580724935	-0.981099381099483	-765.6044839861042	0.0031896194656053384	-0.0026370462961655236	1.2875172859370723	1.158531437636755	-0.9314681842019519	1.1113356479677674	4.601026127251318	7.933501066313031	0.9186176690945678	0.977777777777777
ID171187	171187	1	0.9968453645706177	87.02402474495032	5.5246083226397715	0.0	95.0	95	1.22633162160713	1		26100.315261044172	26398.0	14187.0	33011.0	1.2997957E7	3628.35387830422	-0.9810485288377007	-744.755420676529	-6.752375070423986E-4	0.004858406653280645	1.3363985246731103	1.151349878982312	-0.7871611043944283	1.1607232076615706	4.724607407528757	7.963817614071561	0.9361231382703685	0.9841584158415847
ID183984	183984	1	0.9958505630493164	87.9433340613905	8.91188031060601	0.0	187.0	187	1.2525760772251213	1		26183.005813953485	26597.0	15557.0	32987.0	1.3510431E7	3380.8044400855338	-0.9810641353230286	-802.493837373888	0.0023344169663371793	0.010846396260803354	1.3580000023038332	1.187102265854178	1.9792457938083985	1.1439621011309298	4.928991832602931	8.66477806010825	0.8249983429066524	0.9444444444444442
ID166833	166833	1	1.0	87.91001076897608	3.8322120079075104	0.0	64.0	64	1.2386075194033244	1		25904.67786561267	26458.0	14699.0	31807.0	1.3107767E7	3385.9427189519843	-0.9813243005150434	-804.015204027382	0.001289855282905011	-0.005800836391606376	1.3069323482601622	1.2127177363376855	2.1871783858142684	1.077688821643689	4.819669930819071	8.109787604080235	0.9208909412080906	0.9768786127167632
ID162486	162486	1	1.0	88.362105670267	3.8827834193179376	0.0	33.0	33	1.1931898392904727	1		26303.85106382979	26760.0	14535.0	33063.0	1.236281E7	3651.714270325524	-0.9811072132637699	-748.1229717370761	0.0070815171085886145	0.013620694954056937	1.2525153442180037	1.1663651056474909	2.186034151207929	1.0738621535858515	4.4726917208094035	7.80489331438217	0.9226667865812517	0.9781704781704785
ID184246	184246	1	1.0	88.11847724063833	8.86577377036729	0.0	189.0	189	1.265195296092268	1		26227.54887218044	26563.0	15540.0	32551.0	1.3953056E7	3342.4908936682	-0.9809155354407784	-806.6202134256	-0.004493687343440001	-0.002318517401061165	1.3519514431598472	1.2014489332884464	-1.0529807747592321	1.1252675046782599	5.028807482057765	8.381440525160222	0.8995753338207861	0.9688644688644688
ID163764	163764	1	1.0	88.3545493056715	3.459851069687539	0.0	42.0	42	1.1855574165786718	1		26257.45572354213	26477.0	15210.0	33832.0	1.2157202E7	3346.4677568610573	-0.9811550838036106	-817.0327036663182	-0.0036924418846746958	0.014830908850732998	1.2574510766768088	1.152748275517866	2.365379407677914	1.0908288508277366	4.4156542068352165	7.883482810711905	0.8928297852531051	0.9697286012526098
ID179380	179380	1	1.0	82.91158244582543	0.7645332261854346	0.0	154.0	154	1.1206081608701184	1		25540.181159420306	26258.0	14885.0	33972.0	1.0573635E7	3629.2965965189087	-0.9811751298211282	-733.5775792069321	0.005682563599760651	-0.14705253181349864	1.326648002814401	1.1435021721113412	2.7980144072488367	1.1601622062203019	3.9450947165481307	7.933957701321148	0.7875670482465548	0.9696261682242983
ID176570	176570	1	1.0	85.05316920279773	0.5456377357595427	0.0	134.0	134	0.946401866375478	1		25328.493288590624	26236.0	14239.0	32950.0	7547891.0	3606.684876672499	-0.9813376462564495	-738.5555993625712	0.0037612420368484927	-0.25624197369070983	1.2253154207582289	1.0631308799638424	3.1227367603440217	1.1525536919780774	2.813850689393381	6.887575498609293	0.745380742142562	0.9801324503311257
ID183738	183738	1	1.0	88.00116269401774	8.939133870163468	0.0	185.0	185	1.2573983321224134	1		26192.62955854126	26584.0	15506.0	32738.0	1.364636E7	3356.908394382911	-0.9810394697446372	-807.4313507774849	0.007531788416731881	-0.001106154259487037	1.3600656869576242	1.193586096517477	2.1129540325089295	1.1394784933620494	4.967016841919058	8.621181593400074	0.8397923430908493	0.9684893419833178
ID168377	168377	1	0.996860921382904	87.70850472019609	2.599217185873982	0.0	75.0	75	1.2275647356658883	1		26083.45454545453	26420.0	14874.0	32929.0	1.291131E7	3521.9613033826545	-0.9810435392031779	-766.5518751661926	0.005901585640636234	2.0632917779338247E-4	1.2876709034342613	1.1936451266683978	-0.7068210082339473	1.0787719688751214	4.73411365985779	8.02430899308257	0.923917635837	0.9764705882352948
ID174783	174783	1	1.0	84.93507998228232	0.4832270265657509	0.0	121.0	121	0.8878377285514779	1		25463.16923076922	26261.0	13666.0	32895.0	6620424.0	3497.7867655082478	-0.9809898822726506	-751.3267362753355	0.00991572906869486	-0.284627154418808	1.2247607819199209	1.0243340719917937	2.854564415071351	1.195665374615922	2.4763787317127575	6.581968125114825	0.7183157349358229	0.9886148007590132
ID161218	161218	1	0.9958707690238953	88.89859352606085	3.8789570651304155	0.0	24.0	24	1.2026622544641041	1		26239.41004184102	26628.0	14507.0	33276.0	1.2542438E7	3559.2094668027316	-0.9811034333964543	-765.5303389978437	0.005545205748887021	-0.002414333660421612	1.2795084893730535	1.167134383643112	2.2569287064144037	1.096282062549794	4.543988613277121	8.001037792304874	0.8919786406888299	0.9745158002038736
ID184515	184515	1	1.0	88.83046106882158	9.68145932442584	0.0	191.0	191	1.2717553910980206	1		26360.91198501875	26695.0	14829.0	33839.0	1.4076727E7	3570.813732304296	-0.9809943262241212	-762.090337932484	0.012277318677109456	-0.004855548854608666	1.3246880925476237	1.2586536824694479	2.5725529329050305	1.0524643204067206	5.08109186986741	8.697199704756045	0.8441274563240538	0.9682971014492752
ID167104	167104	1	0.9707695245742798	88.40905145881632	4.103964025867288	0.0	66.0	66	1.1293499111606142	1		26954.517814726845	27402.0	16285.0	33325.0	1.1347852E7	3561.2760457575664	-0.9804517467249712	-759.2314532635978	-0.007358285307396833	0.0039026373257322147	1.1832363241348862	1.1116379959100622	2.3777057031104762	1.0644079533879272	4.006885356686846	7.59137081854546	0.8737282313850036	0.9711981566820275
ID176321	176321	1	1.0	85.01001759763543	0.3944828069448324	0.0	132.0	132	0.7256118334609722	1		26044.540229885046	26383.0	16212.0	30769.0	4531750.0	1936.7887062330408	-0.9807712946642583	-1371.7726788624072	0.03199508356820584	-0.24801747812813246	1.159202328957008	0.7899199633750646	0.07411399411876818	1.4674933951588245	1.654087905251513	5.87657136278836	0.6018945643302787	0.9560439560439554
ID172999	172999	1	0.9957841634750366	86.47211059283329	0.45565005581713475	0.0	108.0	108	0.8251273670166966	1		25299.155555555564	26025.0	18703.0	27377.0	5692310.0	2006.6606940070903	-0.9813959298437137	-1330.1430850984177	-0.027905657715587978	-0.19019694695157108	1.1413489280287488	0.8301220034539635	0.20523247867782146	1.3749170884277677	2.138906774032131	6.203564834514562	0.6984238622365895	0.9719222462203017
ID179655	179655	1	1.0	83.63418827136022	0.8783684282108254	0.0	156.0	156	1.177875538171739	1		25936.991247264767	26383.0	15033.0	33134.0	1.1853205E7	3690.7740594376614	-0.9813471746614825	-739.4523346849728	0.022968959747330386	-0.09522621435088265	1.330587267571533	1.188906751312199	2.5736832219683734	1.1191687372478631	4.358616692861028	7.906308064294683	0.8762157939179289	0.9870828848223892
ID170187	170187	1	1.0	86.7025250164529	4.587023114693459	0.0	88.0	88	1.2555921569040225	1		26133.226487524007	26334.0	14024.0	34143.0	1.3615411E7	3860.151495949566	-0.980900831170627	-695.3913968583242	-0.004225664526640627	-0.00437094812540395	1.3338050084443518	1.208823173109292	-0.7758130956449507	1.1033913297786855	4.952757463425515	8.377971828717254	0.8867049516882973	0.9666048237476816
ID182478	182478	1	1.0	88.25002048180698	6.401212099428949	0.0	176.0	176	1.250762938406531	1		26273.554474708188	26641.0	15005.0	33163.0	1.3504607E7	3603.5537573639594	-0.9810690754379812	-755.6933199652265	-0.006987859379058707	-0.00803073727884382	1.3044646302866618	1.2334263656503235	2.319725440566086	1.0575942485215835	4.914732454109382	8.53393821089442	0.8480291029456015	0.964552238805971
ID184782	184782	1	1.0	89.06927968569066	10.060549651389723	0.0	193.0	193	1.237385410058466	1		26340.23913043481	26667.0	15572.0	32988.0	1.3328161E7	3473.8679130555424	-0.9810642200249706	-785.688951760887	-0.02337717771184944	0.016374362549010382	1.3116679500650175	1.207322795880855	2.9863974121035293	1.0864268897598615	4.810163678490008	9.026286435582698	0.7419104640445863	0.93790546802595
ID178127	178127	1	1.0	84.0753847718083	0.4513660890476195	0.0	145.0	145	0.8468449568619804	1		25638.481012658227	26411.0	13786.0	32851.0	6076320.0	3263.5074671257316	-0.9813396013192468	-826.2968226893431	0.028576309138976123	-0.24927225139560688	1.1883684012085998	0.9194207730696412	3.0155623360120503	1.2925185464768558	2.252981801980515	6.250204062859234	0.7247348643214659	0.989561586638831
ID179917	179917	1	1.0	83.88849711844632	1.3147930460524022	0.0	158.0	158	1.245915001797389	1		26111.171875	26381.0	14996.0	33601.0	1.336892E7	3556.017755804775	-0.9812519769727613	-768.6303073108078	0.0052909894306898955	-0.008313227904611703	1.2881376335049874	1.2328069672873279	-1.0902294127776366	1.0448818571648806	4.876707444793262	8.499989264965977	0.8482030162253141	0.9661016949152543
ID185041	185041	1	1.0	89.00420092267973	10.27586531975707	0.0	195.0	195	1.240438425826845	1		26344.729941291604	26634.0	15611.0	33396.0	1.3462157E7	3467.328423658986	-0.9811570138533716	-791.2569740054522	-0.09094366266064939	0.041220307705963785	1.5383921547438066	1.088111476310509	-0.20376038647313402	1.413818517896785	4.833929309312593	9.711916393610029	0.6440213856310223	0.8851174934725833
ID159444	159444	1	0.9968714118003845	89.013012691633	4.2219961760301095	0.0	11.0	11	1.2170434422923855	1		26221.704918032796	26621.0	14147.0	33654.0	1.2796192E7	3574.0098513967914	-0.9810755158010159	-760.7002557914277	0.013687911316305939	0.0073343149964911454	1.2996342309063023	1.1764712957475325	-0.8584422167414645	1.1046884319268595	4.653310515060986	8.008226058619847	0.911799290401276	0.97997997997998
ID161492	161492	1	1.0	88.47452508683469	3.921773796479491	0.0	26.0	26	1.2083100602695838	1		26283.131250000028	26747.0	14448.0	33060.0	1.2615903E7	3611.994626100603	-0.9811246799035254	-756.4668116190043	0.008324922314689722	-0.004253943663846987	1.3026021384888946	1.1523226165847438	-0.8345214614560922	1.130414451422944	4.586766748757782	8.093886808425141	0.8798370908644403	0.9679037111334001
ID168660	168660	1	1.0	87.44522608714294	3.8006919330208575	0.0	77.0	77	1.3547062522048308	1		26259.240924092443	25749.0	13690.0	39643.0	1.59131E7	4682.5230228174	-0.9812447308043057	-586.7948285389551	0.05035926906475235	0.047023506420958656	1.7429330497846345	1.1812901778436853	0.39757257853688704	1.4754486937038334	5.7655420375577195	12.09950288779331	0.4948971489934638	0.8001319261213727
ID171477	171477	1	0.996850848197937	87.20980359737364	5.815327558685049	0.0	97.0	97	1.23125666801895	1		26133.858846918505	26436.0	15512.0	33300.0	1.3145331E7	3557.125302303969	-0.9810223433686422	-759.5750435656471	-0.0026126173001995282	2.28847095021164E-4	1.3110014746900298	1.1752845055925907	-0.9156837527568444	1.1154758430419442	4.762632416844885	8.412560258374498	0.8456692741522533	0.9625360230547554
ID175067	175067	1	0.9461963772773743	85.25664365561774	0.32381390828034357	0.0	123.0	123	0.6438578812701746	1		26153.70149253733	26397.0	18887.0	30995.0	3504596.0	1829.0811984502136	-0.9814531301682734	-1513.314220745456	0.02099591041728591	-0.12117116259430723	0.9214151542357498	0.604995858588824	-0.04396285438227243	1.5230106804119055	1.302356569077334	4.849973172111304	0.6957626263042006	0.9785714285714284
ID164062	164062	1	0.9864481687545776	88.00755110350573	4.209758580211542	0.0	44.0	44	1.1042877528280641	1		26231.90074441686	26490.0	16027.0	31571.0	1.0571456E7	3083.2468074573535	-0.9811606437240991	-886.1873080803757	0.00774504625254509	-0.012636375908965523	1.1308433995452543	1.1152327531831436	-0.4614960933864589	1.0139976577244114	3.831019688599775	7.412091525923592	0.8762795995339873	0.9722557297949339
ID167388	167388	1	0.9958767294883728	87.93039076123758	4.00027812565332	0.0	68.0	68	1.2157996571516292	1		26126.41836734696	26487.0	14733.0	32785.0	1.2801945E7	3448.2751128729096	-0.9810389247229869	-784.027402151162	-0.0031618394059144245	0.0010230784941557996	1.2873558409701111	1.1690552282864166	-0.681532327011126	1.1011933481167504	4.643804262731981	7.92490095497643	0.9291719346815869	0.9770000000000001
ID181212	181212	1	0.9676550030708313	86.85275764545058	5.265954237893761	0.0	167.0	167	1.1239784185877144	1		26175.279904306248	26156.0	17557.0	37176.0	1.0941267E7	3249.368442694944	-0.9810186504435785	-832.6692920245749	-0.013581667743648149	-0.005480601158361583	1.1404209953277658	1.1365645876574377	-1.5667147976273827	1.003393038734628	3.968860347370738	7.6804504410851395	0.8454779764507055	0.9564719358533794
ID165597	165597	1	0.9876253008842468	87.67917089694856	4.314448073162745	0.0	55.0	55	1.1643103003091733	1		26167.32359550562	26364.0	15139.0	32396.0	1.1644459E7	3384.507362784693	-0.981118016227732	-803.4659345358897	-0.009687848056213305	-0.0022177757831008905	1.22802330958063	1.1392024856325453	-0.8914601092233828	1.0779675475328399	4.258801043406202	7.606024363793844	0.9250853244814005	0.9813800657174157
ID159713	159713	1	1.0	89.35535865291052	3.295088888194754	0.0	13.0	13	1.2318709143370354	1		26273.763888888872	26438.0	14208.0	33702.0	1.3241977E7	3757.7613838689867	-0.9809881512359325	-721.5434692885768	0.0015128859331138744	-4.387292118522423E-5	1.280519058461376	1.2016396408030594	-1.057527042815131	1.0656431553852543	4.767385543009377	8.182954464482153	0.8946844109550198	0.9672131147540983
ID167654	167654	1	0.9937071800231934	87.65408442183553	3.560153067697698	0.0	70.0	70	1.1988822694585264	1		26091.243128964026	26540.0	14799.0	32542.0	1.2341158E7	3526.7878015439214	-0.9812288679325568	-773.437613913158	0.003900554039739406	0.009841761790404113	1.28847470455668	1.1421009234739075	-0.7153893610572944	1.1281618621212126	4.51546985629006	7.8801089296351705	0.9137941418628469	0.9753593429158113
ID157927	157927	1	1.0	92.24759542355343	4.791378549029148	0.0	0.0	0	1.263400267575031	1		26336.081285444237	26623.0	15238.0	34446.0	1.3931787E7	3477.9705668986758	-0.9809999616431165	-781.933392275386	-0.003568954100178168	-0.005102724188272983	1.3562183649826396	1.2010203355271476	-1.0948451296191068	1.1292218165376633	5.014548103564188	8.316168189647396	0.911161031523638	0.9786641929499071
ID162788	162788	1	1.0	88.49239286576851	3.7201131280362203	0.0	35.0	35	1.1944571682077638	1		26290.829787234034	26774.0	14917.0	33198.0	1.235669E7	3653.998758372768	-0.9811480377122247	-748.9345585639809	-0.005706808703173116	0.005801100152641429	1.266954724332507	1.155737153346266	-0.8280831219931034	1.0962308520274069	4.482197973138427	8.111082481253586	0.8561369938432779	0.9612640163098877
ID159973	159973	1	1.0	89.36029585423366	3.5131036131067375	0.0	15.0	15	1.2139315899937202	1		26236.01224489798	26376.0	14433.0	33874.0	1.2855646E7	3775.331436560565	-0.981042837655627	-719.2624340496075	-1.4574865347465708E-4	-0.0034083678787747715	1.3000107719813547	1.1554453226958052	-0.9101031404426745	1.125116651083289	4.6295448842384195	8.187145908136573	0.8679268073256712	0.9730269730269724
ID160235	160235	1	0.9928017258644104	89.2550640425536	4.012605413823985	0.0	17.0	17	1.208310060269582	1		26197.40208333335	26582.0	14835.0	32953.0	1.2574753E7	3529.017027498086	-0.9811248628463376	-771.7357747167064	0.0032799735678167544	-6.963094913983381E-4	1.304541740157724	1.1395267949409018	-0.767222048801534	1.144810061465365	4.586766748757768	7.887687064375419	0.9264397384659933	0.9737638748738638
ID163051	163051	1	1.0	88.0558740602974	3.1569115643663865	0.0	37.0	37	1.2312566680189492	1		26291.389558232924	26655.0	15338.0	33166.0	1.3093112E7	3568.921234423155	-0.9811190847786346	-765.6058691431135	0.0012848137957270722	-0.0011469828147885215	1.2951300438466018	1.199528950347921	-1.0659664470212382	1.0796988630169801	4.762632416844878	8.03813400927407	0.9262888641890829	0.9737609329446066
ID168937	168937	1	0.9949861168861389	87.28939278789322	3.8401488192314472	0.0	79.0	79	1.2108117400911127	1		26025.195426195398	26437.0	15055.0	32848.0	1.2518119E7	3554.164544244169	-0.9812337908389963	-765.7418938352324	6.308060249787015E-4	-1.699176380353931E-4	1.3020168382459658	1.1455400343853064	-0.760543822623191	1.1365965388932255	4.6057792534158635	7.9597292370201025	0.9135164950827696	0.9748490945674048
ID182761	182761	1	0.9968528151512146	88.2548868939953	6.214710819049931	0.0	178.0	178	1.2537833797484956	1		26261.99613899613	26633.0	14576.0	33800.0	1.3603714E7	3621.4549637050113	-0.9810654822705712	-751.4816633649718	-0.00713512997948942	-0.001886296704071785	1.3679383934899205	1.1818966446183217	-0.796516765441486	1.157409490684931	4.938498084931959	8.48021356624195	0.8629610106103115	0.966511627906977
ID171758	171758	1	0.9968496561050415	87.57175615437025	6.0515734039194315	0.0	99.0	99	1.2201473581781548	1		26151.21926229507	26521.0	15562.0	33145.0	1.2761795E7	3560.4938481318973	-0.9810754444291213	-761.5324509717703	0.003468842771228004	0.0027218270895542542	1.3063155916636373	1.1554872254432438	-0.759953526507826	1.1305322663022397	4.677076145883598	8.048160667907641	0.9073838162375389	0.9723320158102768
ID181487	181487	1	0.9691531658172607	87.22000005261452	5.4276783684143	0.0	169.0	169	1.1158726992222765	1		26190.058394160573	26106.0	18116.0	38092.0	1.0764114E7	3293.317985357528	-0.9809617720732493	-819.5177376859959	3.313847950376253E-4	-0.0037342055027075683	1.1751571910994256	1.0651650544238878	0.3103124882782177	1.1032629978036868	3.91182283339655	7.875384475900535	0.7925843832727467	0.9648300117233297
ID161772	161772	1	1.0	88.39509017283133	3.887774929946457	0.0	28.0	28	1.205803190224221	1		26336.285416666677	26790.0	14615.0	32871.0	1.2641417E7	3618.310359522033	-0.9810859183573711	-755.0930677500884	-0.006957958738104476	-0.007436427713145129	1.2678793193339937	1.1777928511904903	2.354088845690163	1.0764875317866345	4.56775424409972	8.058937079487569	0.8838062405801512	0.9668008048289742
ID180204	180204	1	1.0	83.87549744204907	1.5477663492972027	0.0	160.0	160	1.2616026850650477	1		26073.624999999993	26390.0	14977.0	32303.0	1.3766874E7	3374.340529216893	-0.9812583905407543	-809.1313009910215	-0.0027352660640177348	0.004044901206308228	1.2792188779679932	1.2590211679731218	-0.33229296462199054	1.0160423911119678	5.000288725070674	8.250161451182692	0.9231665309026266	0.9786046511627903
ID164336	164336	1	0.8865616321563721	88.0806850702346	3.8656497226034285	0.0	46.0	46	1.099482001538427	1		26199.65413533835	26339.0	19798.0	33922.0	1.0453662E7	2505.7305679326437	-0.9810958162665526	-1085.2871898982055	0.009609158398595627	-2.325608024687608E-4	1.1354519284563724	1.097529646704499	1.0344832162953677	1.0345523985304095	3.7977478054481635	7.451504129034795	0.859504376862337	0.9673123486682809
ID183024	183024	1	0.9952774047851562	88.02113109163886	7.7532956517654466	0.0	180.0	180	1.1707895395375199	1		26248.968957871413	26443.0	14166.0	32625.0	1.1838285E7	3397.21653304107	-0.9811025300413002	-802.2869869220725	-0.004173848566396096	0.006969670195170768	1.2017109839355196	1.165408304622017	2.0758411269894332	1.0311501807302437	4.306332305051354	7.578656760578461	0.9421779311490682	0.9847826086956522
ID158193	158193	1	1.0	91.754637329003	4.883762698938517	0.0	2.0	2	1.2501579744347864	1		26352.30350194553	26630.0	14826.0	34535.0	1.3545084E7	3604.3398372091638	-0.9810467991618452	-756.8851907540466	-0.001238492724630264	-7.343407271654949E-4	1.3076319489087471	1.2155689535694483	-1.1243414526451256	1.0757365471279612	4.909979327944843	8.458809904335489	0.8623250403858828	0.967228464419476
ID165873	165873	1	0.9945638179779053	87.71695778155085	4.342139664733152	0.0	57.0	57	1.1740157499508688	1		26183.579868708963	26369.0	15123.0	32371.0	1.1965896E7	3407.7997388263175	-0.9811122607461767	-798.2219729228879	-0.003820420928547063	-0.0016456891946910592	1.2400325698404755	1.125883139982975	-0.8834706814685906	1.1013865700655459	4.33009793587394	7.965956783219678	0.8574951872725578	0.9701810436634717
ID170481	170481	1	1.0	86.58623367243564	4.745239317824662	0.0	90.0	90	1.2428754388359131	1		26125.40155945418	26375.0	13448.0	33782.0	1.3402331E7	3774.659611950634	-0.9810882062297561	-718.1092279039271	0.005951249130471062	0.003991375962793772	1.306472771149923	1.2040661036200662	2.384433145893018	1.0850507021350138	4.852941813970673	8.136710303800768	0.9211221813808629	0.9807877041306435
ID160506	160506	1	0.996880829334259	89.49365093226596	3.747297030180037	0.0	19.0	19	1.2157996571516287	1		26238.030612244907	26558.0	14559.0	33017.0	1.2856635E7	3537.1648700731184	-0.9810718346202845	-768.9501977998657	0.007026049036812915	-0.003282646958817451	1.2933077900859065	1.1676352313663414	2.3103215441445064	1.1076299818159012	4.643804262731979	7.908784292366555	0.9329627597538135	0.9848790322580646
ID175354	175354	1	1.0	84.44690550603657	0.39407262891906286	0.0	125.0	125	0.7808493584059787	1		25884.24623115577	26337.0	15458.0	31310.0	5150965.0	2456.475527014585	-0.9817679438538083	-1134.8181533588913	0.03244938290014618	-0.15019220698756472	1.147843052410902	0.7475905568195771	0.017374904711841666	1.5353899831133389	1.91550984429989	5.864072886168707	0.6999959592384948	0.9877450980392157
ID178427	178427	1	1.0	82.71847988884043	0.8648211381270483	0.0	147.0	147	1.1675544144271173	1		25877.202222222233	26211.0	15850.0	34076.0	1.1644741E7	3564.6147764761513	-0.9811124242752987	-754.1839211292091	0.012699803061658748	-0.14531530166781118	1.3085807467236337	1.2426957608273088	2.287714726733833	1.0530177924260904	4.28256667422875	7.741725924970085	0.8979215871984791	0.9922907488986781
ID166402	166402	2	0.9813063740730286	57.471021792994236	76.86999944847695	0.0	60.0	60	1.3774108605456354	1		24625.477707006383	24797.0	17552.0	32736.0	1.54648E7	2807.4034779807594	-0.9810817331472599	-909.7743088690642	0.004850629723375315	-0.0023060749653702043	1.4020662775867627	1.372562481763709	-0.42268542835916434	1.0214954118410275	5.960420210302857	9.580720488437874	0.8160004579647961	0.9587155963302751
ID166272	166272	2	0.9917910695075989	57.360719663129096	77.17952771645821	0.0	59.0	59	1.3423649856492363	1		24614.54208754209	24715.0	17034.0	31537.0	1.4621038E7	2619.536289772761	-0.981029007973621	-971.8274119804304	0.008678372275440601	0.00659407964138115	1.4482292539560893	1.276940061086782	1.8289510157434115	1.1341403548131506	5.660973261938338	9.227800781564262	0.8354193836080726	0.9635922330097085
ID158721	158721	2	0.9952880144119263	57.3854856468328	76.83456876475849	0.0	5.0	5	1.3757622532995055	1		24511.143769968043	24698.0	17188.0	33119.0	1.5343976E7	2909.7081269600103	-0.9809867782716092	-869.2637859775786	-0.01510050795024317	-0.01441786694456893	1.4098184959640756	1.382757785161136	1.1619405683830388	1.0195701019320504	5.946160831809302	9.091129022386088	0.9040883502396277	0.9788732394366192
ID164742	164742	2	0.9899684190750122	57.36751522424556	77.06464878468682	0.0	48.0	48	1.3586095094257065	1		24547.06250000001	24725.0	17579.0	32760.0	1.4924614E7	2755.7756529033886	-0.9811020142556959	-924.8777155853525	0.01978494708702672	-0.007876447890353747	1.3970719747354188	1.353154765954381	2.815615994294113	1.032455421867478	5.798813920709302	9.182099634200817	0.8643010387144383	0.9744408945686903
ID164998	164998	2	0.9918829202651978	57.301671876099	77.20093582548745	0.0	50.0	50	1.3196306577066577	1		24588.169284467713	24782.0	17350.0	32071.0	1.4089021E7	2731.0861496769026	-0.9811045204664804	-934.9279623403579	0.004912977280667463	0.0032305656046662753	1.3521353679456982	1.3137155329903918	-0.460801525955038	1.0292451706556685	5.470848215357706	8.834766322871168	0.8807940977374756	0.969671440606571
ID160647	160647	2	0.9763221740722656	58.19323947218064	77.44490114030363	0.0	19.0	19	1.3730101756219848	1		24577.65861513693	24759.0	17584.0	31909.0	1.5262726E7	2768.516551543737	-0.9811727408717124	-925.2982758971384	0.006799555084577203	0.002252797084150953	1.4054373769999324	1.3665106974126755	-1.5208634492422017	1.028486187236558	5.9223952009867284	9.428410014559212	0.8372021356138309	0.9599383667180276
ID163467	163467	2	1.0	56.95102486406534	77.25729864630341	0.0	39.0	39	1.3327502822635309	1		24708.4358974359	25161.0	16987.0	32105.0	1.4454435E7	3005.4532456961188	-0.9811413197251551	-855.4320980612953	-0.010525013897948254	-0.0014643341430591967	1.3591256225482713	1.3449250241239832	1.4469815681088134	1.0105586543261307	5.580170117141563	8.924728194517565	0.880374198986728	0.9702479338842975
ID160782	160782	2	0.9837800860404968	57.75635575936715	77.00720926891363	0.0	20.0	20	1.3563804521255034	1		24534.80196399348	24711.0	17398.0	33266.0	1.4990764E7	2832.612317752762	-0.981168342738855	-902.5689711769211	0.0049694771195304835	0.009865249532618225	1.4046565394027304	1.3367721533503347	-1.2319239798326223	1.0507823161054468	5.779801416051248	9.18182275224694	0.8615192214583771	0.9735788630904708
ID166543	166543	2	0.9952324628829956	57.18590812170298	76.92463262901127	0.0	61.0	61	1.377410860545635	1		24601.86102236421	24803.0	17061.0	32944.0	1.5400765E7	2891.891350907622	-0.9811313437449203	-884.7124962371107	0.0035423548438545107	-5.541814045532974E-4	1.4206116911464948	1.352877402242613	-1.4080932299657625	1.0500668344312656	5.9604202103028525	9.122682076849932	0.8999982448698961	0.9743589743589741
ID158860	158860	2	0.996833324432373	57.11398159763595	76.94485094547242	0.0	6.0	6	1.342364985649236	1		24498.546822742483	24753.0	16521.0	32201.0	1.4650131E7	2852.4460460940663	-0.9810796716450071	-890.6939229425789	0.0023267543539833148	-0.008781943545495151	1.3893050472870367	1.323889994087195	2.7445435073464086	1.0494112452635798	5.660973261938334	9.10736410511876	0.8576608148350595	0.9612590799031467
ID164876	164876	2	0.9919444918632507	57.30995946612025	76.96218786989407	0.0	49.0	49	1.2924069101805464	1		24548.558770343596	24846.0	16368.0	29919.0	1.3575353E7	2687.159269381267	-0.9811530612133169	-951.1708469782	-0.0040249949329221185	-0.00631788498216339	1.353000857632144	1.2725889729392597	3.112221661618887	1.0631876327728658	5.247451285625463	8.615601937394732	0.8883559777332733	0.9769911504424778
ID162189	162189	2	1.0	57.32901945373895	76.96699936530946	0.0	30.0	30	1.3845321413310854	1		24722.655608214856	24849.0	16959.0	33615.0	1.5649441E7	2937.248592775829	-0.9810106715997865	-869.6580810323253	-0.013486004874021799	8.52024012734242E-4	1.4440340626811197	1.3546526226750282	2.1367622711819845	1.0659810777390224	6.022210850441555	9.01818726752569	0.9305234499797634	0.9890710382513654
ID166675	166675	2	1.0	57.26282890746421	76.7776952297967	0.0	62.0	62	1.3647206441740565	1		24581.0517799353	24816.0	16217.0	32425.0	1.519109E7	3001.602981342841	-0.9810299799019258	-847.0161629119873	-0.012481738771910441	0.0033552453398935284	1.4244882815629873	1.3340716789048952	0.2807044878315026	1.0677749210089766	5.851098308518996	9.061831705697593	0.8953962568134198	0.9754358161648182
ID163600	163600	2	0.9958144426345825	57.0101031375866	77.23568253829768	0.0	40.0	40	1.3378490267251828	1		24630.8845500849	24843.0	16531.0	32663.0	1.4507591E7	2988.971147512512	-0.9811217797735009	-856.5449323940863	0.00581161206021448	0.005343209197990364	1.404780453432564	1.301488845776494	-1.4621002368688736	1.0793641897057091	5.622948252622206	8.802204797577582	0.9119919669336469	0.9744645799011533
ID160916	160916	2	0.9692686796188354	57.53898960667085	76.9549006845187	0.0	21.0	21	1.3253508000690801	1		24536.235800344246	24642.0	17580.0	31310.0	1.4255553E7	2653.5527286936504	-0.9810102946801064	-955.3566915619831	9.078041030844323E-4	-0.002164913559545589	1.3605618295772908	1.3047723469259949	-1.035153689986512	1.0427580204184541	5.518379477002873	9.00539691654069	0.8550976390352596	0.9683069224353622
ID158997	158997	2	0.9859417676925659	57.34768501533139	76.9112329773673	0.0	7.0	7	1.3636115658566261	1		24489.101141924966	24662.0	17681.0	32898.0	1.5011819E7	2755.0313082361595	-0.9811668835580756	-926.183397867183	0.004147881172125956	3.8623674859574706E-4	1.4046754684318794	1.3438025288943816	-0.08449949479485355	1.045299021417664	5.8415920561899535	8.940083315664461	0.9184551564441377	0.9761715647339155
ID165274	165274	2	0.9833945035934448	57.276292111306304	76.89596214477277	0.0	52.0	52	1.3535889685077833	1		24571.773178807933	24829.0	17345.0	31606.0	1.4841351E7	2676.362851454551	-0.9811222599093519	-954.3213215919718	0.007430046163187151	-0.007054391606719361	1.391250027488491	1.3396616492025493	1.1729450421078311	1.038508513188125	5.756035785228672	8.858638088155987	0.9217208902862061	0.9758259468170826
ID162331	162331	2	0.9839786291122437	57.4656853809329	77.02655331659206	0.0	31.0	31	1.3708045353615268	1		24692.53462157809	24841.0	17389.0	32892.0	1.5334064E7	2773.753494090061	-0.9811496702959553	-926.7105693311877	0.01797161855613633	-0.015005869591871081	1.421201302455768	1.3645386112087583	-0.5288985512638431	1.0415251651961799	5.903382696328648	9.134442428500417	0.8890920279556709	0.9756480754124117
ID165144	165144	2	0.9900196194648743	57.41047925500487	77.23834279502876	0.0	51.0	51	1.3304779016127055	1		24570.644939965678	24745.0	17695.0	31455.0	1.4324686E7	2634.674968869057	-0.9811403632848155	-970.3252351371183	-0.012327039231477398	-0.0030581096691024404	1.3563259741631122	1.333181162564696	-0.4312403538815559	1.0173605900295586	5.5611576124835125	9.438159673629299	0.7845135103076954	0.9598031173092703
ID159138	159138	2	0.9947855472564697	57.23113083460091	76.98282059379113	0.0	8.0	8	1.329909199769406	1		24521.632302405495	24793.0	15918.0	31909.0	1.427159E7	2881.527483063472	-0.9810982874246744	-883.4215075822775	0.026700258115355698	-0.008966762355937357	1.3927113152723347	1.3195486719806466	2.6140440667377787	1.055445202473563	5.556404486318991	8.969224011932384	0.8679485370336775	0.9653179190751445
ID166816	166816	2	1.0	57.37471676256823	76.30399976944237	0.0	63.0	63	1.3910732744755678	1		24613.41874999999	24848.0	15527.0	33344.0	1.5752588E7	3257.126025569129	-0.9810717415765513	-783.3529501976813	-1.20993582267444E-4	-0.003158573508294494	1.4398908764521865	1.3569858230342222	0.08851320069378898	1.0610950033601592	6.079248364415767	9.119093885963625	0.9186633203984194	0.9793261868300152
ID161057	161057	2	0.9667856097221375	57.468634617232944	77.03321819946238	0.0	22.0	22	1.3270620348684095	1		24296.750859106534	24451.0	18115.0	31339.0	1.4140709E7	2585.9172510047583	-0.9811075412529563	-975.8694085889919	0.004061995887808074	-0.006674921870248335	1.3883530021757604	1.309670005535291	-1.090217030403356	1.0600784902364089	5.532638855496422	8.86600670262292	0.8844760467355626	0.9635761589403966
ID163751	163751	2	1.0	56.92011088716336	77.32143098116074	0.0	41.0	41	1.3691479733843226	1		24651.344103392552	24883.0	16358.0	32863.0	1.5259182E7	3052.292268668806	-0.9810340859477598	-835.5160597367735	-0.0038404398273452407	-1.982316627234469E-4	1.3906061015962634	1.3685335910883274	1.9141487925138299	1.0161285851159727	5.889123317835098	9.71339498930167	0.7843653745743863	0.9560185185185183
ID162474	162474	2	0.9858134984970093	57.249338786846096	77.1574819904439	0.0	32.0	32	1.3636115658566246	1		24661.93170731708	24885.0	17461.0	32637.0	1.5167088E7	2807.7298331882685	-0.9811298918101412	-913.3850252793112	-0.008273564460631965	-0.009938653185672087	1.3993201841015968	1.3538377520069627	1.564373001756404	1.0335951867402204	5.841592056189939	9.004825102735406	0.9052958402641351	0.982414068745004
ID161203	161203	2	0.9597498774528503	57.35446354766268	77.02215617434679	0.0	23.0	23	1.345179761198963	1		24585.774789916002	24748.0	18439.0	31371.0	1.4628536E7	2586.562954751344	-0.9811805012922581	-991.1324596196137	0.0043460905652230025	0.002438480560858039	1.3809909504600348	1.3361305912962111	-1.4346363822220187	1.0335748312747661	5.684738892760929	8.930849233980299	0.8956428640004728	0.9715678310316812
ID162614	162614	2	1.0	57.35478384910713	76.96893126441704	0.0	33.0	33	1.3434916035442739	1		24678.615771812074	24941.0	16563.0	32176.0	1.4708455E7	2852.6711896021466	-0.981150067591464	-900.5850160411521	0.010930878682329882	-0.005226266921632859	1.3722243842904378	1.3431735485618803	0.21279845379636433	1.021628504938667	5.670479514267374	9.23349695837254	0.8357901121565376	0.969918699186992
ID165430	165430	2	0.9968177676200867	57.10490318179842	77.12666834633157	0.0	53.0	53	1.3361516071030966	1		24544.353637901877	24788.0	16930.0	31854.0	1.4505713E7	2834.1945901310796	-0.981035590942649	-895.9780693498602	0.008945127176861429	-0.006717981093510655	1.3729546472782541	1.338755845447877	0.7197572926699	1.0255452119568047	5.608688874128662	8.795638186143918	0.9110380193357559	0.9744013212221301
ID159287	159287	2	0.9858337044715881	57.00786003689833	77.11337140567632	0.0	9.0	9	1.3355853211666195	1		24483.80238500854	24709.0	16930.0	31995.0	1.4371992E7	2888.846129665211	-0.9811319416477413	-881.4235602714595	-3.7910419501491514E-4	0.005046319365494423	1.3692084006507312	1.3501680500797995	0.40839855581407375	1.0141022079213076	5.603935747964144	8.905474032809892	0.88795085137258	0.9751861042183627
ID161341	161341	2	0.9895129203796387	57.19042707941618	76.96860611712398	0.0	24.0	24	1.3602789053158524	1		24651.416260162612	24815.0	17372.0	32830.0	1.5160621E7	2879.643451236599	-0.981031693047295	-885.4980755870704	-0.00317292144438754	-0.008957848102360251	1.421317974806207	1.3229474649394548	-1.025249824191882	1.0743570795316912	5.8130732992028555	9.170400033494207	0.8686385537353026	0.971405877680699
ID163901	163901	2	0.9918769598007202	57.284127147174424	77.33429410548344	0.0	42.0	42	1.3219216848789055	1		24629.961805555566	24740.0	16757.0	31909.0	1.4186858E7	2837.5520463825765	-0.9810859102317555	-900.4746490596492	0.017166961560086257	-0.005376836116300675	1.3743436992077604	1.3134920318300656	1.7284207586367497	1.0463281587577744	5.489860720015774	8.80423172238381	0.8899964237896812	0.9624999999999996
ID159430	159430	2	1.0	57.33558031677842	76.94180159404114	0.0	10.0	10	1.37245909786524	1		24515.654895666168	24696.0	17126.0	33096.0	1.5273253E7	2883.074983662221	-0.9811548004507546	-885.430238671707	7.120947312360422E-4	0.008793742211151026	1.4268718574810406	1.3409500067047224	-1.1880263584057782	1.0640753572815622	5.917642074822209	9.101689896168963	0.8976654053331423	0.9726562499999987
ID159559	159559	2	0.9802517890930176	57.34107281375747	77.01254890772394	0.0	11.0	11	1.3669361012236898	1		24527.898222940257	24705.0	18140.0	32073.0	1.5182769E7	2650.865344024276	-0.9810554067054776	-958.3207968171777	0.003467071849800893	-0.0107659439098439	1.3970799246433079	1.3757841226947154	1.2784119581978899	1.0154790287206403	5.870110813177037	9.133815008695334	0.8842025050106761	0.9793814432989689
ID161476	161476	2	0.9929975271224976	57.74255994656909	77.06444778836146	0.0	25.0	25	1.3768615441287555	1		24650.853035143795	24800.0	16977.0	33405.0	1.5431434E7	2956.400126770186	-0.9810816169245387	-864.8083195420634	-0.006506181546886256	0.011096084274868672	1.428442836198181	1.3642375659738766	1.5695312302266253	1.0470631155640922	5.955667084138332	9.078336769550926	0.9080875021646215	0.981205951448708
ID165583	165583	2	0.972131073474884	57.138466157879165	77.11156885210922	0.0	54.0	54	1.3541477255877226	1		24538.40495867771	24751.0	17005.0	32199.0	1.4845735E7	2807.755919051502	-0.9811840525790897	-911.4678692586857	-0.0012369289791567923	0.010374987014249645	1.4135870365268588	1.322440941912298	-1.4046433382095593	1.0689226200776574	5.760788911393166	9.18952730995616	0.8572460259289444	0.958102766798418
ID158035	158035	2	0.9458622932434082	57.591469418280674	77.14742429496019	0.0	0.0	0	1.3412374214135945	1		24428.61616161616	24600.0	18480.0	31670.0	1.4510598E7	2585.5010449488213	-0.9810606531522665	-978.8474282295545	-0.002324519431948105	-0.0037972570395243973	1.396005360442537	1.3110023154123105	1.2707111826433728	1.0648382112151291	5.651467009609312	8.963314334183819	0.8839624295356927	0.9674532139951179
ID162896	162896	2	0.9816031455993652	57.17304984895853	77.0745165131781	0.0	35.0	35	1.3485497366541441	1		24689.115577889475	24811.0	17563.0	32618.0	1.4739402E7	2809.8129463838536	-0.981184343057041	-916.4089932231241	0.00715145036364887	0.010609818112384478	1.39014261499546	1.3321665504737068	-1.082079148864077	1.0435201322996268	5.713257649748012	8.823732469387638	0.9221233294618789	0.9812244897959186
ID164048	164048	2	0.9968231320381165	57.20821605973854	77.18689307609414	0.0	43.0	43	1.3247798972641844	1		24678.384482758633	24786.0	16540.0	31593.0	1.4313463E7	2855.4468289306906	-0.9810627941646036	-895.4751745767658	0.028263280606589482	-0.009195553593722176	1.3888093655993532	1.3056370831477693	-1.0062781905269933	1.06370245110614	5.513626350838345	9.198466667849802	0.8188725583068575	0.9747899159663862
ID162772	162772	2	0.9962065815925598	57.28604649122819	77.00682083684868	0.0	34.0	34	1.313309725550839	1		24667.29422066549	24966.0	16079.0	31550.0	1.4085025E7	2817.7816379017668	-0.9811068229236491	-909.1917280371013	0.005625675747361895	0.010659029301590713	1.4038928867240539	1.2760656295448576	-0.32906314723245333	1.1001729489609318	5.418563827548035	8.884245785731572	0.8626863523833505	0.9661016949152549
ID159701	159701	2	0.9914972186088562	57.43103848954435	76.8642353145533	0.0	12.0	12	1.3608349155190504	1		24555.53908794789	24734.0	17002.0	33113.0	1.5077101E7	2922.6265200662	-0.9810214146091009	-868.6019445516378	-0.001491556568861902	0.002140662498846703	1.3946887900998315	1.3405431536258858	-0.62433676984881	1.0403908194432183	5.817826425367382	9.341688100134931	0.8377605352129734	0.9577464788732394
ID161627	161627	2	0.9905000329017639	57.38909326433889	76.85950110832418	0.0	26.0	26	1.3828920237073863	1		24680.623417721497	24812.0	16963.0	33955.0	1.5598154E7	2985.554966866251	-0.9811195971281002	-859.1554379090107	-8.087822331995947E-4	0.006060019546771108	1.4165625216820845	1.3789504163319868	-1.3108246703043218	1.0272758939731468	6.007951471948014	9.316851764850588	0.8697569517539641	0.9685823754789262
ID159960	159960	2	0.9968376755714417	57.598380711716686	76.69803358905884	0.0	14.0	14	1.3524707618167133	1		24564.047854785487	24812.0	16759.0	33018.0	1.4885813E7	3008.449882177515	-0.9811165182549145	-848.4488480497812	0.004727895779794249	0.005473681040492741	1.4156820889742607	1.3390463075141095	0.5317413198937542	1.0572316140450906	5.746529532899655	9.061529374787355	0.8794527307186102	0.9610492845786965
ID159833	159833	2	1.0	57.56976806724821	76.82708159857573	0.0	13.0	13	1.386715947327578	1		24577.43799058086	24748.0	16865.0	33494.0	1.5655828E7	3005.2814974004245	-0.9811043644490539	-849.2492087857114	0.00420457904335133	-0.0018409753555796448	1.41372867633293	1.3849763341661996	1.0631593332736644	1.0207601685728733	6.041223355099634	8.972617837086688	0.9429668284901779	0.9860356865787433
ID165721	165721	2	0.9951169490814209	57.3743947834698	76.87771349915832	0.0	55.0	55	1.388351547598069	1		24592.08647798744	24750.0	17163.0	33093.0	1.5640567E7	2893.6448160829323	-0.9811481973967676	-884.6304365884546	0.002605405172450543	5.491770662654171E-4	1.421375801513627	1.3807486345703026	-0.833422795461234	1.0294240138473632	6.055482733593175	9.42209453068994	0.8571635993999345	0.9710365853658539
ID164190	164190	2	0.9803079962730408	57.19409915572915	77.1497565121351	0.0	44.0	44	1.342364985649236	1		24635.074198988194	24768.0	17138.0	32180.0	1.4608599E7	2813.6367416707867	-0.9810538441131202	-906.7500356168414	0.002012901387040247	-0.0025083197071508645	1.4036588840356976	1.3121309011940507	-1.246522087977427	1.0697552224083402	5.6609732619383335	9.354236440669716	0.8129882736626919	0.9452380952380945
ID160220	160220	2	0.9950164556503296	57.42160787448337	76.87469008941869	0.0	16.0	16	1.3418013219730545	1		24545.278246205722	24788.0	16836.0	32185.0	1.455535E7	2858.870191546029	-0.9810668188904722	-889.7715537128795	0.005648393986102575	-0.0020091875424742816	1.3794694522120072	1.3296578001259902	-0.5362225907230166	1.037462008707276	5.65622013577384	8.850497128517768	0.9074043074365463	0.9754098360655727
ID163036	163036	2	0.9815588593482971	57.094492915588084	77.15487079960891	0.0	36.0	36	1.331614576661217	1		24695.393162393193	24836.0	16798.0	32171.0	1.4446805E7	2819.152744083533	-0.9810862262547915	-908.7748979255333	-0.0026827706835279757	0.004681273766971729	1.3729666959735074	1.307054783522915	-1.5425891227434718	1.0504278116583143	5.570663864812531	9.179349913176562	0.8307932650941937	0.953620829943043
ID158179	158179	2	0.9917913675308228	57.5961862626526	76.77155673461313	0.0	1.0	1	1.3674894046672081	1		24410.02261712441	24610.0	16935.0	33266.0	1.5109804E7	2893.0429819275973	-0.9810827465873633	-875.1668282366566	-0.002093765964171741	0.0036720549336428203	1.42744252577774	1.3308245679029527	1.3091483816943987	1.072600070817022	5.874863939341583	9.104172861605983	0.8906902261688978	0.9778481012658226
ID165859	165859	2	0.9782143831253052	57.16841744456047	77.13318644372599	0.0	56.0	56	1.3350187950239871	1		24577.337883959033	24769.0	17561.0	31704.0	1.440232E7	2749.0782147728028	-0.9810722953072011	-926.7888489269133	-0.0074441713144124755	-0.0021617820646147746	1.380569658869621	1.3169622768585114	-1.2904579821338353	1.0482985603527224	5.5991826217996294	9.01892538673169	0.8650175295860429	0.9663658736669398
ID160096	160096	2	1.0	57.61307967761299	76.97837497093423	0.0	15.0	15	1.3636115658566261	1		24529.31260229131	24728.0	16980.0	32716.0	1.498741E7	2880.3520860867907	-0.9810610363824699	-882.2864584151416	0.0032123140315610164	0.005148899216342636	1.4062168431340154	1.3520697606423295	0.3528525321964988	1.0400475508497151	5.8415920561899535	9.195745950195635	0.8680948103448642	0.9654359780047124
ID161760	161760	2	0.9910829067230225	57.42289026063162	76.9761029287747	0.0	27.0	27	1.3730101756219846	1		24693.081861958286	24878.0	17966.0	32805.0	1.538379E7	2730.854216270537	-0.981068131863605	-937.1572585384974	9.521200845476292E-4	9.241468109937374E-4	1.4115770623813853	1.357922277118494	-1.443197025487319	1.0395124125783888	5.922395200986725	9.02267082220896	0.9141911701021634	0.9818754925137904
ID164320	164320	2	0.9873337149620056	57.27132122451742	76.93616621838181	0.0	45.0	45	1.3513516298403563	1		24637.71122112212	24807.0	16851.0	31813.0	1.4930453E7	2803.441947764471	-0.9810690406090405	-910.8895839687875	-0.0027647654209057453	-0.0042760046346813525	1.4092282803830825	1.3353089206220923	-1.3429139366356035	1.0553574971449697	5.737023280570607	9.003955780449914	0.8892620715085837	0.9749596122778658
ID160359	160359	2	0.9924198389053345	57.636176023151734	76.93267149880327	0.0	17.0	17	1.3663825737253026	1		24569.20941558445	24750.0	17307.0	33195.0	1.5134633E7	2876.6401992165447	-0.9811591146699632	-889.5569740618558	0.0032822829688623086	-0.007062001474292045	1.3968260253890157	1.3581313866631255	-0.9324412071982361	1.0284910864338106	5.865357687012535	9.277628408980483	0.8563088210894904	0.9625585023400925
ID165991	165991	2	0.9879764318466187	57.273670883382295	77.33392743206532	0.0	57.0	57	1.3253508000690795	1		24571.26333907054	24729.0	16853.0	32056.0	1.4275904E7	2891.454491615716	-0.981093371477435	-881.9366100919838	0.018299389325327733	-0.010166813399226008	1.366549174950965	1.3306229150241917	-1.3818368202548381	1.0269995800621847	5.518379477002867	8.6876497656897	0.9187911790119597	0.976450798990748
ID160491	160491	2	0.9789851903915405	57.472140732392326	76.95858351683293	0.0	18.0	18	1.3519113116327683	1		24560.087458745864	24705.0	17815.0	32632.0	1.4883413E7	2771.9640846434513	-0.981181710412821	-923.9353900199667	-0.008967797073935234	0.009457576647808445	1.39131012847055	1.3290928246817921	-1.0952500912525966	1.046811857406313	5.7417764067351245	9.273522442205573	0.8390091281191753	0.9648562300319479
ID161903	161903	2	0.9863824844360352	57.650984003990196	76.82638077045111	0.0	28.0	28	1.3674894046672073	1		24720.81685575366	24873.0	17045.0	33235.0	1.5252744E7	2875.734085362452	-0.9811180875983873	-893.3453714295744	0.006390631375501984	0.0025467959816797498	1.416429344488925	1.3563768623316825	-0.9745202481012417	1.0442741864926899	5.874863939341575	9.117475517783165	0.8880930374770775	0.9732283464566928
ID163181	163181	2	0.9952436089515686	57.052585817774876	77.18667100328419	0.0	37.0	37	1.3591662025486067	1		24678.532019704424	24828.0	17086.0	33157.0	1.5029226E7	2939.383766542881	-0.9810643478229576	-869.9819714190065	-0.00514410106703682	0.004077936309646326	1.3957057976456022	1.3438624973442275	-1.3965105103235795	1.0385778309937428	5.803567046873808	9.387198313648152	0.8276236345929648	0.9599056603773584
ID158323	158323	2	1.0	57.61264966180101	76.70227237793635	0.0	2.0	2	1.3867159473275779	1		24471.240188383046	24682.0	16490.0	33321.0	1.558818E7	3008.994936635291	-0.9811177994312638	-845.1485812261778	-0.013765144751271639	-0.0021062141713865147	1.4614207757960258	1.349437093948166	0.5695390365358695	1.0829854776855286	6.041223355099631	9.062411256831505	0.9243729391939932	0.9799537393986117
ID164467	164467	2	1.0	57.060458888092086	77.56969996820398	0.0	46.0	46	1.324208748327417	1		24639.691379310352	24903.0	15682.0	31647.0	1.4291021E7	3044.4208594054294	-0.9811088732045066	-840.6590856908565	-0.002998685549612837	0.011221151192282139	1.389474307590758	1.2861931973923109	-1.531086138245808	1.0802998417406064	5.508873224673847	8.993742946591244	0.8558382662398714	0.9626245847176085
ID158583	158583	2	0.9861977100372314	57.079833206685734	77.02590767688139	0.0	4.0	4	1.3440545583578103	1		24467.53601340035	24712.0	16746.0	32652.0	1.4607119E7	2876.867191298312	-0.9810344558457398	-879.8717448229963	-0.0054007595820641015	0.0060927313150445665	1.400149383793395	1.3193005167945053	-1.2576171575354085	1.061281615499801	5.675232640431889	9.209712191457607	0.8408168686413023	0.9590361445783133
ID158452	158452	2	0.9925296306610107	57.42702034595712	76.93510717829278	0.0	3.0	3	1.3485497366541461	1		24451.286189683848	24655.0	17258.0	31949.0	1.4695223E7	2754.440193812945	-0.9811003992874763	-921.6354704481346	0.006890522361983764	-0.009643322805728355	1.3746909776806706	1.342792721121329	-1.1951395386890131	1.023755160463414	5.71325764974803	9.109331415791438	0.86520828223672	0.9717057396928046
ID163322	163322	2	1.0	56.89676033969489	77.54913018216338	0.0	38.0	38	1.3401089084486022	1		24845.894295302005	24954.0	16445.0	33472.0	1.4808153E7	3144.228960898941	-0.9809455405310592	-813.6145923187115	-0.011485671082052057	-0.002912038974559242	1.3911200876633698	1.3060142793475455	1.8881405602300134	1.0651645312471936	5.641960757280294	9.064193590192762	0.8629419468062933	0.965040650406505
ID164602	164602	2	0.9961901307106018	57.048268577826434	77.29453347521596	0.0	47.0	47	1.3519113116327655	1		24604.20398009949	24805.0	16657.0	32537.0	1.4836335E7	2947.1222034797406	-0.9812176284262033	-872.2803400675265	0.006243950644630915	-9.178096187255792E-4	1.4046043097514413	1.323874423822673	1.5514525081881643	1.060980017799318	5.7417764067351005	9.042454760954104	0.8824364749329544	0.9757673667205169
ID162043	162043	2	0.9951384663581848	57.455430297781966	76.85392159814721	0.0	29.0	29	1.3828920237073863	1		24735.616113744065	24867.0	17174.0	33565.0	1.5657645E7	2920.8462239746605	-0.9810730442700951	-877.9395461361872	0.002800380467408514	-0.001428114464506292	1.4325244890042343	1.3591803759014611	2.1585628607740355	1.0539620159348817	6.007951471948014	9.165063438848463	0.8988046886695589	0.9723076923076922
ID166137	166137	2	0.9672146439552307	57.32313567095404	77.0692056461429	0.0	58.0	58	1.3468658029234504	1		24567.361204013392	24641.0	17927.0	32104.0	1.4691282E7	2689.791497769655	-0.9810235414065768	-944.3525390586542	0.005371896940606893	-0.0017517329186172111	1.370674367990892	1.3409159049374746	-0.7935182803034633	1.0221926393324456	5.698998271254471	9.61709793404028	0.7743197060726518	0.9584332533972809
ID166915	166915	3	0.9391574263572693	8.18037694986361	54.02827220397264	0.0	64.0	64	1.3401089084486029	1		24580.758853288356	24395.0	19938.0	32291.0	1.457639E7	2579.7903514875807	-0.9807757600326352	-972.2129743131861	0.10571380952705302	0.030921367253763765	1.4255308133854838	1.159627376667229	-1.1083318514717793	1.2293007582163693	5.641960757280301	13.930588815389541	0.36534315772730336	0.8845007451564824
ID182275	182275	3	0.9565094709396362	8.491842468822147	52.89119362202831	0.0	174.0	174	1.1505851413036345	1		24784.711009174312	24249.0	19740.0	33639.0	1.0806134E7	3356.5620505289244	-0.9807762150239099	-753.4426489251662	0.0230269277564772	-0.008990074642490893	1.2088178252563506	1.1467201581627562	1.199427933485022	1.0541524160463749	4.158985393951358	9.313896597549833	0.6024686250821963	0.8919469928644238
ID174593	174593	3	0.9852105975151062	8.414576673501521	54.037276725037785	0.0	119.0	119	1.514982182235126	1		24395.597368421037	24383.0	17462.0	33095.0	1.8540654E7	2544.4895625875374	-0.9810525636248021	-992.8476187490056	0.01938859683692403	0.008664859380472421	1.6179198787703823	1.4479366146712684	2.8398769316400347	1.1173968959530083	7.210492391570529	10.363349696199567	0.8436736415116413	0.9711907810499363
ID188929	188929	3	1.0	7.958336191164716	53.306668085909294	0.0	223.0	223	1.5308775124222442	1		24437.601290322622	24389.0	17296.0	33053.0	1.8939141E7	2728.7320161130906	-0.981080348226071	-928.7934025692743	0.004788884921274499	-0.009826625398350164	1.6406266477132896	1.462597521624892	-0.8068253761378182	1.1217212004370236	7.362592428835034	10.599317552693188	0.8235402246636031	0.9609181141439207
ID197127	197127	3	0.9554857015609741	7.686580222254509	53.568057473941025	0.0	281.0	281	1.222005923395815	1		24812.30505050503	24629.0	19190.0	31294.0	1.2282091E7	2648.938476924124	-0.980855910166167	-959.833106693637	0.009571774126452073	-0.01574743081400648	1.3373764893113198	1.0981179787104796	0.08676102292846255	1.2178805148803789	4.691335524377131	11.915156878988478	0.4152473114406807	0.8273260687342838
ID176135	176135	3	0.993711531162262	8.3811014685612	53.71686161090698	0.0	130.0	130	1.4918359588981185	1		24440.139945652154	24404.0	18165.0	32281.0	1.7987943E7	2597.6794973331025	-0.981009525337738	-972.0430998656633	-0.01033904348226723	-0.0689488586340299	1.4629317230616639	1.4205862483343037	-0.3460577998863638	1.029808450403495	6.991848588002799	14.31343708409779	0.42885849003091336	0.9257394587791065
ID179205	179205	3	0.9714091420173645	8.318275920692564	54.25581758998087	0.0	152.0	152	1.519469550838681	1		24336.539164490867	24350.0	18776.0	32336.0	1.8641789E7	2462.9947540737576	-0.9810005016482127	-1020.3576440612906	0.002844322223945143	0.0015356026806964342	1.5827503346460976	1.4697613502038136	1.6523923421516322	1.0768757352522678	7.253270527051176	11.10732484613443	0.7387964378789126	0.9537500000000003
ID191493	191493	3	0.9793625473976135	8.105622400984714	53.01222272962956	0.0	241.0	241	1.451223666921944	1		24545.28879310346	24417.0	18880.0	33367.0	1.7083521E7	2771.9782336788526	-0.9808221488253462	-905.7297783108069	0.09317017125009347	0.022508895499314997	1.5377719165579817	1.3638890391787142	0.5048798996600299	1.1274904866776947	6.6163516210060465	16.41631090210243	0.30851572477817096	0.841087613293051
ID184330	184330	3	0.9751180410385132	8.299488001136172	53.065178069111454	0.0	189.0	189	1.4958871162788403	1		24419.00677506773	24365.0	18920.0	33231.0	1.8021227E7	2682.2077357673493	-0.9810338901292949	-941.8274167646415	-0.0075736899352639	-0.07563653704859839	1.4942939241524398	1.3930577708580936	0.457860900239455	1.072671898762667	7.029873597318932	15.934051978542094	0.3479404501975275	0.9045871559633033
ID159243	159243	3	0.9653654098510742	8.21249610406997	54.37414228174736	0.0	9.0	9	1.5214596886278915	1		24308.0522875817	24313.0	18786.0	31925.0	1.859566E7	2475.677282630681	-0.9810946378893177	-1019.0887983865141	-0.014240793600697922	0.002608848291430841	1.6017789609500979	1.4544170466628634	1.6154987132265894	1.1013202606675672	7.2722830317092395	11.138466744727875	0.7365967729651022	0.9628697293895534
ID198665	198665	3	0.9936763048171997	8.177636871325767	52.39624043388498	0.0	292.0	292	1.5382719082681	1		24460.16475095787	24444.0	17979.0	32232.0	1.9152309E7	2587.9568637395964	-0.9810864816057273	-980.5444950190576	-0.004402765720702473	-0.00917348599218444	1.5807410056491826	1.520251044282052	1.9421238192314112	1.039789455560412	7.43388932130277	10.9447057984511	0.77986202132896	0.9624615384615386
ID165390	165390	3	1.0	8.813780878935331	53.72870482517924	0.0	53.0	53	1.5529550783007569	1		24400.320754717	24437.0	17175.0	31846.0	1.9398255E7	2691.400500466959	-0.9810176237885452	-937.0730228641717	-0.010446663220631298	0.016692672796383645	1.6174584827946452	1.5239483982425992	-1.2104368657009088	1.0613604008245165	7.576483106238249	10.303943126145725	0.8967484144208298	0.9731379731379725
ID187406	187406	3	0.9937304258346558	8.342667151009014	52.503798367199394	0.0	212.0	212	1.531371582957109	1		24401.540645161298	24446.0	18013.0	32238.0	1.8911194E7	2576.330013625604	-0.9810545900988135	-980.9230007819282	0.004744251878608709	-0.007853238094164983	1.5544433606093844	1.530869676361479	1.3417464471901248	1.0153988837925998	7.367345554999546	10.198833769949918	0.8900612169051975	0.9687499999999994
ID195599	195599	3	0.9434936046600342	7.517815754605202	54.092770543540276	0.0	270.0	270	1.4928497788988544	1		24347.69523809523	24289.0	19369.0	32490.0	1.7895556E7	2538.3285446778964	-0.9810272329996899	-991.9514330511424	0.0013073365552095425	-0.019612999029137042	1.584336885085378	1.400388825271382	1.392921045701595	1.131354989767466	7.001354840331834	12.133399578600113	0.5976225177591749	0.925251256281407
ID176658	176658	3	0.9505431056022644	8.976681238211611	54.07546563117341	0.0	134.0	134	1.1446525516298411	1		24727.152424942244	24295.0	19707.0	34277.0	1.0706857E7	3546.8648303623036	-0.9807242158875595	-709.4051043446905	0.022142974494650067	0.003688883072971043	1.2138742665658726	1.1136797444077307	1.8009036541498706	1.0899670867332032	4.116207258470715	8.638954387610731	0.6930821854750199	0.9202975557917107
ID170000	170000	3	0.9626513719558716	8.365124651101318	53.90938847203167	0.0	86.0	86	1.3378490267251866	1		24555.838111298483	24341.0	19456.0	31790.0	1.4561612E7	2692.533381577644	-0.9807432792251001	-928.9592606298764	0.08703707804482305	0.03326313776137762	1.3892769647845586	1.3052611483857133	2.611134071358215	1.064367055207881	5.622948252622237	16.855778092173477	0.24870031798943665	0.8136176066024758
ID161306	161306	3	0.9667185544967651	9.159612796349448	53.53400018119797	0.0	24.0	24	1.5209623983094498	1		24494.81592689293	24567.0	19465.0	32181.0	1.8763029E7	2434.82205790372	-0.9811034591840475	-1044.6467209387501	0.004745602187067861	-0.0010680423341682976	1.5751752557639092	1.4929221002835273	1.4414524328607647	1.0550954101789778	7.267529905544716	10.143312843785663	0.8876403803551345	0.9695624603677871
ID163867	163867	3	0.9637428522109985	8.590279977929217	53.837599570313266	0.0	42.0	42	1.5426915333931086	1		24461.505102040846	24447.0	19425.0	32695.0	1.917782E7	2490.068419351533	-0.981080147683162	-1018.7992965703862	0.0038241989172445954	0.0069703340751539975	1.6262991258623094	1.4721923374769614	1.2757038221198909	1.1046784339670288	7.4766674567834155	11.370731382388877	0.7266765215943016	0.9424805272618331
ID173083	173083	3	0.993649423122406	8.551987907232625	54.5755181625468	0.0	108.0	108	1.5079752895229037	1		24313.748998664887	24372.0	17696.0	32100.0	1.8210998E7	2672.060627257107	-0.9810967110717128	-944.5176204689684	0.00589059141599204	-0.0018713271331802824	1.5610792169718564	1.467945204119262	0.9130640285914388	1.0634451562573637	7.14394862526731	11.427470281829786	0.6874608736828272	0.9458779106356198
ID194584	194584	3	0.9620268940925598	8.357378210858332	53.43199678768133	0.0	263.0	263	1.0602521006789214	1		25185.7810810811	24392.0	19325.0	36511.0	9318739.0	4083.0817554050172	-0.9801508685210996	-609.1843875102752	0.00929272338310756	0.003934688046703704	1.1075072457351867	1.0221338498011334	-1.1393836061721718	1.0835246733592312	3.531572740235267	8.082045131719191	0.6794155419226169	0.9218362282878415
ID179737	179737	3	0.9552224278450012	8.553183940014547	53.48393771120266	0.0	156.0	156	1.549541450197767	1		24409.767295597492	24397.0	18454.0	33270.0	1.9405765E7	2415.865231873755	-0.9810770260195575	-1047.6944538450662	0.011511399994229829	0.011991144871675694	1.6954372476283563	1.424493190995104	2.5671747221439807	1.1902038271197208	7.543211223086632	11.127740015455585	0.7655123333463788	0.954873646209386
ID193049	193049	3	0.9630704522132874	7.897203192538298	53.20403793110728	0.0	252.0	252	1.5204649453449397	1		24310.005249343798	24304.0	18891.0	32596.0	1.8524224E7	2566.963023541626	-0.9811415569709154	-985.4197728427802	0.004091716829405903	0.0027007563439803445	1.5837098934794596	1.4764679848325934	1.174532965095621	1.0726340901045854	7.262776779380204	10.56220010814856	0.8180950745104907	0.9514321295143218
ID185373	185373	3	0.9843076467514038	8.733865355612833	52.80605805604396	0.0	197.0	197	1.543671953913677	1		24361.161167512695	24331.0	18034.0	32752.0	1.9196595E7	2561.1403026731623	-0.9810205228478751	-983.3054785606979	0.008664383152031796	-0.0048600358013287815	1.6345586077389194	1.4862162496478601	1.3910966543928565	1.0998120953974275	7.486173709112448	10.108068173714372	0.9207324288526939	0.9800871188550092
ID168482	168482	3	0.9815390110015869	8.61738978207598	53.613550264865815	0.0	75.0	75	1.525928008641193	1		24326.783116883133	24370.0	18181.0	32183.0	1.8731623E7	2482.7903051454987	-0.9811269695489631	-1018.7279256445497	-0.004927911570599949	-0.0066702185994575395	1.589475754927424	1.4687323115764241	1.4641967809533443	1.0822092919174653	7.315061167189877	11.926791543999263	0.6462202582399279	0.928786964393482
ID184865	184865	3	0.9446786642074585	9.20811922953978	52.724799505145235	0.0	193.0	193	1.1707895395375194	1		25016.382932166314	24536.0	20616.0	32001.0	1.1432487E7	2602.2089974938367	-0.9804834715351549	-965.9397653348624	-0.02040314135243331	0.011722926999781245	1.4291192617804924	0.9618836287444935	1.4570938742605954	1.485750686541845	4.306332305051352	12.7855734036973	0.3310373402901541	0.7898866608544028
ID173615	173615	3	0.9813518524169922	9.093954870210865	55.00611853839205	0.0	112.0	112	1.4610942835268412	1		24506.231638418092	24375.0	19612.0	34241.0	1.7350412E7	2726.451162337232	-0.9808253130686518	-919.5433136517219	0.09011346200017582	-0.05172104566458544	1.3946096358657332	1.3379037288615787	1.2124754840378356	1.0423841460195387	6.706661018131846	20.603641576304547	0.19853096220496988	0.8454164170161772
ID190508	190508	3	0.9603130221366882	8.546718043672657	52.65040331436087	0.0	234.0	234	1.5139831829954442	1		24406.82694848086	24409.0	18936.0	32135.0	1.8475968E7	2587.7538186299066	-0.9810586420574728	-977.0172149612104	-0.012091987994230353	0.0016500064257470564	1.5896198342650851	1.4491836324044316	1.0983879452443965	1.096907112887859	7.200986139241501	10.99817016426657	0.7481022644903332	0.9552332912988655
ID196146	196146	3	0.9522936940193176	7.559346164115097	53.29124896959862	0.0	274.0	274	1.4147987153979615	1		24716.348942598204	24508.0	19664.0	33474.0	1.6362223E7	2658.4679281977546	-0.9807462989751726	-947.1643478046119	0.12267021729931356	0.01571011038887458	1.394511328229224	1.2422534229764024	1.3354888257814554	1.122565897132339	6.288385915654456	21.678713738649343	0.1681442533259334	0.7945945945945949
ID171568	171568	3	0.9849534034729004	8.22604346649889	54.4917557246693	0.0	97.0	97	1.5451414182672742	1		24270.515267175575	24242.0	18997.0	34051.0	1.9076625E7	2639.4985642101146	-0.981098847132437	-954.5793449771945	0.0017248013339339848	0.0038076680990877395	1.6028614660724705	1.5004601728204647	-1.3966519039341239	1.068246592016847	7.500433087605999	10.763360571175811	0.8135803043496282	0.949458483754513
ID162865	162865	3	0.9683763980865479	8.642513813809993	53.6509449833195	0.0	35.0	35	1.440760490319432	1		24801.44250363902	24609.0	19988.0	32475.0	1.7038591E7	2374.686624554498	-0.9807469501197333	-1064.040260608134	0.022678945069988594	-0.01313148149041458	1.4470696878460851	1.3401782089899414	1.3790637090318243	1.079759153028391	6.521289097715733	17.841477341166048	0.2574433582811678	0.8370957901159245
ID178228	178228	3	0.9585181474685669	8.819732642239469	53.908306495308324	0.0	145.0	145	1.1810823928353114	1		24623.76906318085	24359.0	18953.0	31439.0	1.130231E7	2922.3609748071435	-0.9809102525631838	-865.9239599882527	-0.0052600897547520516	0.002410687283770974	1.328932333208719	1.0723905998742873	1.1047528405837825	1.2392241533677237	4.382382323683605	11.393407305751431	0.4242412370666074	0.8731060606060606
ID185915	185915	3	0.961921215057373	8.31221948671542	53.600873683224606	0.0	201.0	201	1.4775694402988404	1		24429.46036161335	24328.0	19571.0	34048.0	1.7564782E7	2939.4102805701186	-0.9809410165825131	-855.5134124237292	-0.0077414035725230914	-0.02028607410361997	1.4655680633796515	1.42740258534994	-1.3181366443054725	1.0267377111555076	6.858761055396351	13.187637326765712	0.49558887305322474	0.9185232336091655
ID192060	192060	3	0.9958107471466064	7.655798524966668	54.4958629089871	0.0	245.0	245	1.5024469495721964	1		24257.517426273447	24217.0	18147.0	31649.0	1.8096108E7	2547.296645274117	-0.9811089621345234	-989.1411016374168	0.009213283456832002	0.004529209534037671	1.5478680770676294	1.4808712724647135	1.3090732900019013	1.0452414776683516	7.091664237457634	10.148774060677317	0.8652285893902397	0.9656957928802591
ID175165	175165	3	0.9739462733268738	8.128306260596501	53.910906702189266	0.0	123.0	123	1.5209623983094507	1		24370.34816753927	24406.0	18737.0	31934.0	1.8618946E7	2520.03991818314	-0.9810388536164731	-1000.7046687044684	-0.005031662744671298	-0.01098580098275329	1.5867347075212364	1.467353341458807	-1.3432891060406402	1.081358295026434	7.2675299055447224	11.380915625995918	0.7050863129171959	0.9473358116480801
ID159811	159811	3	0.9794076681137085	7.9336193052017	54.66227669612894	0.0	13.0	13	1.5064695724329624	1		24351.960000000032	24370.0	18081.0	32141.0	1.826397E7	2590.6768462628356	-0.9810186071548439	-971.6275956853017	0.001079978197521054	-0.0052076727913621355	1.5869507576736699	1.4551883061556394	1.4831945947149632	1.0905466673698914	7.129689246773761	10.004546836100007	0.8951289883855456	0.9715025906735753
ID187968	187968	3	1.0	8.015207133695338	52.65094231361472	0.0	216.0	216	1.5204649453449397	1		24402.90394736842	24475.0	17113.0	31747.0	1.8546207E7	2654.781196055596	-0.9810737022270071	-952.9689251064403	0.0032170489231198906	-0.008339191985397069	1.5685124256427943	1.4742801932360659	-1.545519487420147	1.063917451268125	7.262776779380204	11.034178024754784	0.7496051942950107	0.9508400746733042
ID177223	177223	3	0.9850541949272156	8.02343566755557	54.287472866431806	0.0	138.0	138	1.4775694402988413	1		24334.745879120892	24291.0	18176.0	31833.0	1.7715695E7	2578.4480409435128	-0.9811012095037172	-979.8920344052832	9.524124264718856E-4	-0.019893752833886193	1.578016012438339	1.4094348185054404	-1.4062650329634139	1.1196090743037423	6.858761055396359	11.006300796894429	0.7114965226383242	0.9303675048355903
ID199237	199237	3	0.919442892074585	8.247271609541718	52.7232633250169	0.0	296.0	296	1.1008572140853834	1		25115.31658291459	24518.0	19621.0	33809.0	9995896.0	3322.3525988688284	-0.9804483874584363	-758.1673625503141	0.010566080367532503	0.003392343299457258	1.1896058141180177	1.0445684270738842	1.2682066869933655	1.1388491010114312	3.8072540577771874	8.25252848781574	0.7025021501954557	0.92174913693901
ID160330	160330	3	0.9968298077583313	8.760197847317796	53.58556624165129	0.0	17.0	17	1.5313715829571093	1		24416.692108667543	24481.0	17632.0	31564.0	1.8874103E7	2588.116229522036	-0.9810597621797523	-977.334168021399	0.0054408328648308454	0.002468297439241477	1.5813533427966013	1.5013194651983899	0.6283778820830047	1.053309025462902	7.367345554999549	10.287463585464717	0.8747909519262551	0.9663341645885285
ID164426	164426	3	0.9905511140823364	8.744991492717483	53.724270629754976	0.0	46.0	46	1.5392551438483713	1		24467.60969387755	24503.0	17926.0	31852.0	1.9182606E7	2641.2844142661206	-0.9810535556059266	-959.3373816112507	-7.253009276720644E-5	-9.384457211255785E-4	1.5777604813139654	1.5132249986863904	0.8297069069375631	1.0426476450518578	7.4433955736318005	11.370186156639422	0.7235121248228051	0.9445114595898668
ID169032	169032	3	0.9604141712188721	8.913499005672735	54.20085330163494	0.0	79.0	79	1.4750073273251247	1		24387.368055555562	24377.0	18418.0	31541.0	1.7558905E7	2541.0443445303436	-0.9810418323224325	-993.2849393610778	0.0414430666246418	-0.04839215413645524	1.5224635191755562	1.3856948690288269	0.46746787518050753	1.0987004088732641	6.834995424573773	15.446854155234275	0.35997140242580195	0.8688821752265856
ID165961	165961	3	0.9495952129364014	8.623792772743593	54.31752006271644	0.0	57.0	57	1.1266673660156814	1		24793.230215827345	24213.0	19850.0	33403.0	1.0338777E7	3270.1301674792526	-0.9806464294187192	-768.3328810143049	-0.007548535301088891	-0.00946697027540368	1.1826005403015536	1.0931205724961455	1.128903164004946	1.081857363274282	3.9878728520287923	8.1829542045028	0.7483950832384942	0.9416386083052752
ID189513	189513	3	0.9270013570785522	8.386537097002476	53.128734742100576	0.0	227.0	227	1.102916817783266	1		25055.294264339147	24353.0	19581.0	33490.0	1.0047173E7	3598.58808676292	-0.9803948497735616	-696.3510137503422	-3.056596618345156E-4	-0.0050570595325624265	1.1513480505262963	1.0634043501130654	1.2717133285544189	1.082700151079766	3.8215134362707395	8.987256473962702	0.5945535598990916	0.9273356401384083
ID170574	170574	3	0.9530985355377197	8.719498290360814	53.783426032914434	0.0	90.0	90	1.1669063131202133	1		24530.846666666665	24127.0	19938.0	33274.0	1.1038881E7	3218.6776374273386	-0.9809139236026123	-783.3922885366302	0.013717564892980002	0.007769002380281006	1.2583128735437723	1.1169495086146062	1.2664476574394157	1.126562001092157	4.277813548064251	8.907256065330527	0.6775538860106202	0.9297520661157026
ID186446	186446	3	0.9757148623466492	8.214864225802195	52.71791521822291	0.0	205.0	205	1.5466094864542683	1		24373.13037974683	24371.0	18789.0	32880.0	1.9254773E7	2522.9582103690395	-0.9810889567949613	-1002.3609769943089	0.0011724806003873725	0.006200354713505761	1.6255525826601518	1.4990326671713223	-1.534322412631185	1.0844010395901331	7.514692466099544	11.045824752902634	0.7739711611162067	0.9541339770669889
ID161869	161869	3	1.0	8.470965737886775	53.96726241369808	0.0	28.0	28	1.5318654941400724	1		24542.546391752585	24596.0	17516.0	31905.0	1.9045016E7	2609.178850020331	-0.9811288630507157	-978.0785902945846	-0.012079010255296372	-0.004143263513032804	1.556490937514958	1.5111191355707423	3.0819299711183796	1.0300252977255027	7.3720986811640685	11.518416466492038	0.6982572437942602	0.9538745387453874
ID158290	158290	3	0.9253904223442078	9.728080791146779	53.11781455173861	0.0	2.0	2	1.4928497788988537	1		24305.13839891451	24336.0	19164.0	31720.0	1.7912887E7	2364.618165897747	-0.9810950832806437	-1066.850102093001	-0.026243485673286264	0.016128205786085027	1.5716523306675758	1.4457780018977795	-1.1233497704176996	1.0870633863598487	7.00135484033183	10.551123024582331	0.7903047264169504	0.9602346805736632
ID180310	180310	3	0.9523723721504211	7.843252673127228	53.69779767387069	0.0	160.0	160	1.4862475872910879	1		24371.29863013698	24489.0	19172.0	31463.0	1.7791048E7	2307.501482803296	-0.9811325521144262	-1098.4523039402618	0.005399276274051913	0.005257166502257346	1.5533143203164859	1.4337889767822043	-1.0855768864964055	1.0833632741427037	6.939564200193119	10.308719844894497	0.8206020311492724	0.9580052493438321
ID181846	181846	3	0.9507485628128052	8.332008308376896	53.439171628680775	0.0	171.0	171	1.0925799747489884	1		25000.695652173912	24292.0	20049.0	34819.0	9775272.0	3596.273021915959	-0.9805357961291387	-700.4162960703513	0.007987956733032682	-0.00773045816144655	1.1389470840983111	1.0456422111771442	2.2172290231501472	1.0892321215840435	3.750216543802995	8.119609817000592	0.7148186737823186	0.9404052443384989
ID174171	174171	3	0.9950404763221741	8.719238794204907	53.827585728246	0.0	116.0	116	1.5303832823811405	1		24373.529032258062	24439.0	17773.0	31820.0	1.8889485E7	2586.420756486152	-0.9809847685199867	-972.3214830904656	0.002042976839561537	-0.0023530532912342927	1.5643846039258713	1.5209346078858967	1.1782282823150774	1.0285679580270517	7.357839302670516	11.115591693241592	0.7483331623824485	0.9597024178549289
ID198233	198233	3	0.9852575659751892	7.7948710323410415	53.19166968576645	0.0	289.0	289	1.5308775124222445	1		24432.920000000027	24429.0	18255.0	32402.0	1.8935513E7	2674.0112053632574	-0.9810224957429113	-944.6741131548982	-6.284482132471394E-4	-0.006018268746280325	1.5764388984065005	1.4943797251561688	0.7135093570645789	1.0549118620046563	7.362592428835035	10.5818773073743	0.8262570543756298	0.9591331269349844
ID183391	183391	3	0.9960052371025085	7.905173995550729	53.13723322341208	0.0	182.0	182	1.5293943431616277	1		24358.272609819123	24355.0	17353.0	32284.0	1.8853303E7	2641.079600954144	-0.9810842556564118	-956.7045998387014	-0.0015472366285479103	-0.007410457325550984	1.566963348150518	1.507005125714125	1.2965922156760916	1.039786342735882	7.348333050341488	11.151892802368236	0.7425086604129172	0.9555006180469714
ID172124	172124	3	0.9543317556381226	8.353680551162338	54.435891974950245	0.0	101.0	101	1.4652304398088267	1		24465.386779184235	24375.0	19410.0	33171.0	1.739489E7	2685.8199410654775	-0.9808694700490564	-934.0914651688779	0.07642064867736062	-0.04973446937219003	1.4919699122352355	1.364726577539139	1.2866417331762092	1.0932372365206957	6.744686027447974	17.75983080356084	0.2687162645241461	0.8446428571428567
ID178781	178781	3	0.9623607993125916	8.254322159979504	53.7750751253055	0.0	149.0	149	1.522453781964026	1		24378.43660130718	24392.0	19154.0	32233.0	1.8649504E7	2454.775047588003	-0.981077820121685	-1029.8084167393386	-0.003311321808392044	0.005818060170579818	1.578379543510633	1.480693151759246	1.6178593800231884	1.065973420377695	7.281789284038263	10.420019886084617	0.842773508896073	0.9726984126984126
ID196707	196707	3	1.0	7.831616465702133	52.887791288881104	0.0	278.0	278	1.5461202852759843	1		24468.00760456276	24480.0	17413.0	32768.0	1.9305258E7	2800.0325972437136	-0.9810571106258708	-905.13546553314	-0.021582243624024444	-0.008152372303146097	1.5569276276255166	1.524919780554513	-1.0226182136982105	1.020989856305336	7.509939339935028	11.630765169953026	0.6976373418405338	0.9616555082166766
ID163430	163430	3	1.0	9.20522965724378	53.58630048104298	0.0	39.0	39	1.5249361801264951	1		24545.010443864216	24628.0	17011.0	31974.0	1.8801478E7	2747.813296241559	-0.9811173221280621	-928.2465746589287	-0.005127716505726924	-4.062645634938393E-4	1.5613660075232878	1.5217037369909523	0.7132830982555215	1.0260643839981392	7.3055549148608385	10.187573381028395	0.8845483438455435	0.9660590823381521
ID164967	164967	3	0.9873729944229126	8.121397077208497	54.089609879629265	0.0	50.0	50	1.509479504649539	1		24399.91766268262	24405.0	18427.0	32639.0	1.8373138E7	2564.512568492544	-0.9810707998384981	-986.2377247918598	-0.021330042650226987	-0.029802919061454224	1.5878844681682518	1.4357871325259415	1.7616081912957813	1.1059330677902994	7.158208003760857	11.87775828498732	0.6375954540304187	0.9483627204030227
ID177765	177765	3	1.0	8.166135488800432	54.35722200529428	0.0	142.0	142	1.5139831829954444	1		24328.096560846578	24325.0	17226.0	31727.0	1.8392041E7	2707.2696487288713	-0.981065416694424	-931.2125640600327	0.004075037740775778	-0.0122882644921318	1.5441804571657487	1.5019677268109677	-0.42938135871775085	1.0281049516585876	7.200986139241502	11.174549631015683	0.7246725009383336	0.928308823529412
ID191082	191082	3	0.9968370795249939	8.211739078756597	52.6358374271743	0.0	238.0	238	1.5524678766955748	1		24391.783375314848	24416.0	18077.0	32623.0	1.9367076E7	2605.8156286405383	-0.9809959997796035	-966.3892165695124	-1.8925051636535368E-4	0.011845239898473584	1.6046966085862953	1.5190438925045662	1.288451417283621	1.0563859388819283	7.5717299800737345	10.864854279055887	0.8060410687782819	0.9584837545126358
ID168041	168041	3	0.9957965016365051	8.66349961989493	54.18272204417365	0.0	72.0	72	1.536795875391866	1		24319.287548138618	24372.0	17368.0	31394.0	1.8944725E7	2614.6957742268846	-0.9810735935783264	-964.2576723815956	0.0011893131948304168	0.008321590648030563	1.5988519434325759	1.4996988886655567	0.31524966858992526	1.066115308557204	7.419629942809231	10.455086275095187	0.852976109239516	0.9689633767846063
ID186990	186990	3	0.9873701930046082	8.015151829866564	53.04627117527209	0.0	209.0	209	1.5229505852998027	1		24412.381014304276	24325.0	19266.0	34393.0	1.8773121E7	2799.779379646039	-0.9810449327438245	-902.5679209489974	0.020881545937418016	-0.006616095739450468	1.5872772531918684	1.491713825891844	-1.117126858629643	1.064062842109069	7.286542410202782	12.173952367071548	0.6178288223074242	0.9119571683521711
ID158831	158831	3	0.9787296056747437	9.246794610993229	53.584952216330606	0.0	6.0	6	1.503956693998909	1		24358.47855227886	24403.0	18756.0	32209.0	1.8171425E7	2424.313117459394	-0.9810471634896422	-1040.1766796905313	-0.0022824627899179126	0.008489238119843158	1.538341113818154	1.4684616328975488	-0.8456738242110111	1.047586861893504	7.1059236159511725	9.959920201265358	0.9001578663277119	0.9745762711864401
ID175727	175727	3	0.9745646119117737	8.255968670493772	53.8721600900995	0.0	127.0	127	1.4867564890650475	1		24491.038461538457	24415.0	19727.0	32342.0	1.7829476E7	2500.229091820603	-0.9809411649975817	-1008.3330484296537	0.05630766401645057	-0.09810556726888121	1.4079570109680681	1.3750773468805955	1.757252203692342	1.0239111379167587	6.944317326357641	16.732840006822034	0.3116736629459694	0.905204460966543
ID188527	188527	3	0.9621175527572632	7.806126132059227	54.34080658642569	0.0	220.0	220	1.466778491418422	1		24307.902816901424	24314.0	18460.0	31276.0	1.7258611E7	2407.7656024758635	-0.9810328546678998	-1044.3470911276513	0.006883496824838047	0.005456241801306118	1.5576381978269023	1.4002567564752944	-1.117046435289633	1.1123947023457086	6.758945405941527	10.215729674595073	0.8138605883930751	0.9614604462474647
ID194162	194162	3	0.9937416315078735	7.920101544925077	52.80773316115689	0.0	260.0	260	1.5392551438483715	1		24347.569426751572	24416.0	17333.0	31915.0	1.9112842E7	2616.039034042786	-0.981045544138119	-963.4279399295638	0.0086858562610053	0.0068437082188353305	1.5930337489109945	1.5169575228988461	1.2196584290451242	1.0501505314840784	7.443395573631804	11.326207791427565	0.7291416621893468	0.9508196721311476
ID180855	180855	3	0.9830670356750488	8.07402876684632	54.19550877570213	0.0	164.0	164	1.5169782070562787	1		24360.96719160106	24330.0	18955.0	31631.0	1.8563057E7	2476.462090652433	-0.9810810457206341	-1020.2358872188975	-0.004673611392063511	0.00584975119118646	1.5782683856426805	1.4454429705603182	-1.3289648903158395	1.0918925324538216	7.229504896228597	11.701003406928699	0.6635477923768717	0.9365763546798035
ID192629	192629	3	0.986342191696167	8.275323957171924	52.49431555651758	0.0	249.0	249	1.5343326651607299	1		24358.551989730448	24333.0	18420.0	32064.0	1.8975312E7	2519.3791571713095	-0.9810561277844247	-1001.4125517617294	0.007735762793670534	-0.0041624219588211	1.6024349504578277	1.495321167144552	-1.5684787827602245	1.0716326269344658	7.395864311986646	10.331049223296406	0.8707829907073449	0.9664596273291928
ID160890	160890	3	0.9193326234817505	8.581726415591753	53.46621664676594	0.0	21.0	21	1.476545128605334	1		24418.92777777777	24408.0	20382.0	31828.0	1.7581628E7	2286.091721209119	-0.9810737682241067	-1107.3896104554194	-0.010277915265083495	-2.557351027039732E-4	1.5790501921007494	1.374183301838892	1.7923190239509577	1.1490826514830375	6.849254803067325	11.062193316498234	0.7033487170457239	0.9606666666666667
ID169593	169593	3	0.9905824065208435	8.442445301715498	53.88993335310942	0.0	83.0	83	1.5412197332169895	1		24331.925925925934	24368.0	17820.0	32029.0	1.9051898E7	2639.565787090397	-0.9810615651582612	-955.0501308881059	-7.352754979826361E-4	-0.008386940468913967	1.5817924471282632	1.5236385665380683	0.9822010449705326	1.038167766206082	7.462408078289867	11.462415922458856	0.7137342410833628	0.9356376638855783
ID171139	171139	3	0.9896341562271118	8.068205533809655	54.249620281941574	0.0	94.0	94	1.4708986638362467	1		24362.093184979127	24349.0	17814.0	31926.0	1.7516345E7	2658.9587126531605	-0.9810887379446005	-950.6502780556847	0.02005587339403498	-0.05808159391519627	1.5057719214360334	1.4345345821467883	2.3611900031115995	1.049658851153409	6.796970415257652	15.441731804335754	0.3582063109887262	0.8767627222562844
ID162432	162432	3	0.9463047981262207	8.451981644786091	53.924821356483605	0.0	32.0	32	1.4780813299522715	1		24678.271468144063	24597.0	19349.0	34180.0	1.7817712E7	2714.9011912432334	-0.9808720415351826	-932.2543972728716	0.13141008087567277	-0.04484743230576075	1.4311744481819388	1.2775292857480869	-1.1595743007418324	1.1202674288158345	6.863514181560876	20.61829130312243	0.20288552212875421	0.8559573206876117
ID172672	172672	3	0.9568036794662476	8.843559605450391	54.387950297906684	0.0	105.0	105	1.1842805638478608	1		24478.122844827587	24094.0	19366.0	33310.0	1.1357849E7	3277.034985783872	-0.9809060354363488	-767.4645466395251	0.009691254716281357	-0.022112809426310807	1.315919028053587	1.1068141766618924	-1.4672823799218029	1.1889249847000936	4.406147954506189	8.116275059680108	0.8405342731735188	0.9576446280991744
ID190080	190080	3	0.9509397745132446	8.65857730181048	52.71954723828646	0.0	231.0	231	1.4605764404187718	1		24631.319148936167	24449.0	19894.0	33591.0	1.736508E7	2664.510164451466	-0.9809525294353799	-952.1622650905869	0.04866653997300705	-0.037293675853211215	1.4593338559328126	1.321465207913479	1.376996780660797	1.1043301383901136	6.701907891967331	21.145290793657242	0.1883566660671929	0.8260105448154655
ID183942	183942	3	0.9847053289413452	7.554677649585954	54.04401524108163	0.0	186.0	186	1.5104814825259878	1		24277.961281708915	24264.0	18193.0	32141.0	1.8184193E7	2572.9747998554894	-0.9811412830158326	-981.8069094810362	0.009424434705519255	0.011872552268025692	1.5848592349227801	1.437008201377525	1.4865060852238912	1.1028880930557838	7.167714256089887	10.715859493341696	0.7843980885775779	0.9562460367786932
ID179339	179339	3	0.9904803037643433	8.429446261734608	54.5932027014778	0.0	153.0	153	1.5524678766955748	1		24355.304020100495	24322.0	17667.0	33549.0	1.9386822E7	2593.4443216683644	-0.9809902040185174	-969.2455971118479	0.004983447331306621	-0.0044111175308884495	1.649781506291802	1.4819445891509981	-0.7151108283908619	1.1132545159714489	7.5717299800737345	10.94084203506925	0.7948835081904952	0.9521817095038854
ID184456	184456	3	0.9968269467353821	8.97037513979164	53.16422965839786	0.0	190.0	190	1.5382719082681007	1		24346.403329065302	24330.0	17828.0	32395.0	1.9014541E7	2573.1696840695413	-0.9810561218900447	-979.9893215391734	0.002429312990535887	0.001951708187120097	1.5772188386219583	1.5028622775753802	1.6028306495176632	1.0494766301317644	7.433889321302776	11.310986391280691	0.7301716976328679	0.9478787878787881
ID197257	197257	3	0.9732112288475037	7.929201322820993	52.65437595806947	0.0	282.0	282	1.312157193757493	1		24813.95606326886	24586.0	19671.0	34564.0	1.4119141E7	3001.3293832447207	-0.9805991451730256	-835.7627080975782	0.039744543218842486	0.019988830958671728	1.3453506683366785	1.2352058012957456	-0.5938656607378615	1.0891712675939422	5.409057575219026	14.703863423527103	0.3143898727743853	0.8392330383480824
ID174736	174736	3	0.9748362898826599	8.251967123398007	54.00831543954865	0.0	120.0	120	1.5382719082681005	1		24331.0907928389	24332.0	18305.0	32128.0	1.9026913E7	2515.940989659545	-0.9811117573597155	-1004.6575478797599	-0.0036248830911549735	-0.003293283123874321	1.5849398683427105	1.4971023149443385	1.3877229988868733	1.0586717103577772	7.433889321302774	11.326436675470761	0.7281810158039632	0.9542403904820012
ID198807	198807	3	0.9506323337554932	7.8579739355747815	52.77603284859046	0.0	293.0	293	1.5333462731171785	1		24465.92682926827	24453.0	19732.0	33077.0	1.9058957E7	2441.4723672063055	-0.9810116826400628	-1035.4462333479837	0.005602185813706106	0.002248631033983946	1.5751749909103412	1.4635693201009305	-1.3657732139979126	1.0762558146557173	7.386358059657616	12.139734489416547	0.6298278260340562	0.9372738238841981
ID176279	176279	3	0.9629347920417786	8.392137495180636	53.607974198727135	0.0	131.0	131	1.5249361801264953	1		24384.702597402607	24367.0	19211.0	32530.0	1.8776221E7	2459.4399081420493	-0.9810356006299648	-1025.786355938687	0.0038633883161641198	-0.005845441096472224	1.5995320267205395	1.4906876551553652	-1.314334160454368	1.0730162158308276	7.305554914860841	10.987679379134985	0.7604157739855643	0.9546583850931676
ID167060	167060	3	1.0	8.622058649509825	54.42401728470278	0.0	65.0	65	1.533346273117179	1		24395.778635778624	24416.0	16843.0	32097.0	1.895552E7	2705.2061143354376	-0.981022453539299	-932.3590775689236	0.003216242088199172	-8.744052320383457E-4	1.5945062908454395	1.4938395449703947	-0.15764496955525237	1.0673879241006703	7.38635805965762	10.951788204308878	0.7738738074633378	0.9610389610389611
ID195732	195732	3	0.9652265906333923	7.55911717963619	53.48437061889098	0.0	271.0	271	1.4407604903194322	1		24530.736535662305	24435.0	19443.0	32215.0	1.6852616E7	2562.8917703258026	-0.9808598396740467	-981.0060801586135	0.07425874694521857	-0.034990841826526516	1.4491824345545148	1.2767488378813792	1.2655416289240082	1.135056787644522	6.521289097715736	17.968537212547343	0.25381534261128963	0.8667087807959574
ID182421	182421	3	0.9733916521072388	8.199600342199375	52.992052849142254	0.0	175.0	175	1.5114827961808874	1		24506.767904509306	24384.0	19844.0	33295.0	1.8478103E7	2640.5846168420558	-0.9810165865268776	-959.2194750540184	0.06627299416960239	-0.04980257759673999	1.496029244586534	1.3893746924273633	-1.4157199384149213	1.07676442700481	7.177220508418918	18.673312269662496	0.25865652206716344	0.8773968622893665
ID191637	191637	3	0.9824674129486084	8.25288144576061	53.06006743529985	0.0	242.0	242	1.5154814349038883	1		24359.197109067012	24305.0	19410.0	32337.0	1.8537349E7	2541.1916776732614	-0.9810349637399397	-991.7137833228343	0.0038992649326699616	-0.035104958378633255	1.5164356907063223	1.5050804397246889	0.710088235866359	1.007544614016584	7.2152455177350445	13.41582948861868	0.5037625955990336	0.9261744966442953
ID189080	189080	3	0.9968308210372925	7.987403975302468	53.45367926100975	0.0	224.0	224	1.5485647457514042	1		24390.817380352622	24382.0	17719.0	32705.0	1.9366309E7	2730.9532387210334	-0.9811181703991803	-928.1524838675383	-0.012937525013202266	-0.007503120296128591	1.5537784810199162	1.5414969990660206	1.426928948638461	1.0079672435050713	7.533704970757606	11.39699161097885	0.7288497606639458	0.9468339307048983
ID184990	184990	3	0.9681768417358398	8.80725854157575	52.619579037485956	0.0	194.0	194	1.493356430798355	1		24371.278154681157	24374.0	19822.0	32245.0	1.7961632E7	2370.709177163638	-0.9810929115261602	-1066.8798251970416	-0.0048089639905817844	0.003967504597635185	1.5779618759275085	1.4208313882422503	-1.501169255445284	1.1105905239605163	7.006107966496349	10.40103939754213	0.8138290850537578	0.9608865710560627
ID187550	187550	3	0.978766679763794	8.629596620834791	52.96699531434126	0.0	213.0	213	1.505967332188155	1		24371.643524699586	24368.0	18649.0	32783.0	1.8254361E7	2532.8667082562606	-0.9810429263772501	-995.9079315633536	-0.006974946593939739	-0.006479596795875279	1.5573412099011827	1.4658207278014816	1.4570394685117294	1.0624363405182355	7.124936120609248	10.98724230401573	0.7416746487128498	0.9487341772151899
ID170141	170141	3	0.9158878326416016	8.873364464596241	54.211301707297935	0.0	87.0	87	1.2628013577202963	1		24719.60943396225	24478.0	19467.0	31930.0	1.3101393E7	2733.2396691720587	-0.98046252250018	-907.72937928471	0.05552408009706019	0.005923679296891362	1.357532076192671	1.185321872641421	2.8932523644806762	1.1452856034517356	5.0097949773996975	14.300204122763926	0.30785438480423655	0.7883320867614062
ID179869	179869	3	1.0	8.421615370130088	53.024040242926574	0.0	157.0	157	1.5009356865413876	1		24414.64563758388	24475.0	17102.0	32038.0	1.8188911E7	2516.203936608196	-0.9811042023711908	-1007.591488586044	0.005424586382235647	0.0074399403701214135	1.624449146109111	1.3944623098275764	-0.22049698171875898	1.164928685888952	7.077404858964089	10.145787057592338	0.8639973648934487	0.9600257898130234
ID185501	185501	3	1.0	8.3718100906131	53.1187722998482	0.0	198.0	198	1.5475874248930896	1		24381.27777777779	24358.0	17531.0	32687.0	1.9309972E7	2676.6142960126563	-0.9810472856405251	-943.0162750633893	-0.004523466756278298	-0.0028591037643063474	1.5860489320884046	1.5142958133476538	0.26479653779554835	1.0473838190056974	7.524198718428578	10.690570542526794	0.827310152415917	0.9640682095006088
ID165538	165538	3	0.9887017011642456	8.404939280606417	53.69621151770612	0.0	54.0	54	1.5054649243902902	1		24382.46480743691	24396.0	17874.0	31877.0	1.8359996E7	2493.79048447845	-0.98095780054706	-1007.3510733286356	-0.001342620889545342	-0.004220275137617643	1.5219559876509001	1.489620070897755	1.2473366221375044	1.0217074926586194	7.120182994444724	10.772019580869706	0.7710929832264906	0.9493029150823828
ID173222	173222	3	0.9640795588493347	8.091006618157984	54.721113616519915	0.0	109.0	109	1.5338395484309255	1		24284.372422680404	24299.0	19051.0	32017.0	1.8844673E7	2476.088564096893	-0.9810104142139322	-1013.3251739665511	-0.007367832569287212	0.003923348581384868	1.609066343476131	1.473360339273008	1.426005162413854	1.092106459354053	7.391111185822134	11.349691311748963	0.7210269536854188	0.9528186274509809
ID193191	193191	3	0.9777445793151855	7.944074740625231	52.86496324564163	0.0	253.0	253	1.4339184840274968	1		24540.939794419974	24388.0	19212.0	32540.0	1.671238E7	2630.5430971713504	-0.9808655657109362	-956.4661968204338	0.056149878928277545	-0.030989930901447894	1.4537279278657607	1.3617533929305525	0.9380147045835102	1.067541256304326	6.459498457577024	16.67514966796751	0.2919235835602353	0.8201569100784546
ID161445	161445	3	0.9419346451759338	9.021681092368222	53.51834255343949	0.0	25.0	25	1.5382719082681	1		24494.281690140826	24474.0	20105.0	32636.0	1.9130034E7	2355.802720732463	-0.9811659593569463	-1083.3149929007157	-7.157325101343248E-4	-6.219380679011341E-4	1.6017240715952614	1.4891942426984053	1.3345492301322355	1.075564238479027	7.43388932130277	10.444874253684784	0.856287340072047	0.9666254635352287
ID194728	194728	3	0.9508981108665466	8.202587176755264	53.16456348751673	0.0	264.0	264	1.365828821899634	1		24524.488562091512	24390.0	18885.0	33235.0	1.5008987E7	2981.421859222757	-0.9809772841954064	-848.3849482454027	0.04717477084478513	-0.01641840671351468	1.421535667828949	1.2793933613059494	-0.19505895569903625	1.1111013319452485	5.860604560848033	14.288240556081034	0.3607403946167814	0.8526970954356852
ID159401	159401	3	0.989533007144928	8.097375991928558	54.55018760345056	0.0	10.0	10	1.5164794471522642	1		24324.21550591327	24341.0	17915.0	31469.0	1.8510728E7	2518.7204433833363	-0.9811174872219172	-1003.5756150962766	0.002430945820746072	-5.264283233787257E-4	1.5703558846214052	1.4795725867668992	1.4499154760645736	1.061357785800075	7.2247517700640795	10.476041897663368	0.8272529809248327	0.9706257982120049
ID176809	176809	3	0.9896613359451294	8.514471151718281	54.96828119013578	0.0	135.0	135	1.4923429549905451	1		24387.238095238103	24303.0	18069.0	36234.0	1.792462E7	3124.528067543689	-0.9810132822685447	-806.553494691667	-0.0027309169164879254	-0.007183388958867516	1.501336086071994	1.4624531086403771	-0.6813974354439326	1.0265875036962833	6.996601714167313	12.017011981133171	0.6088411923681566	0.9148539465506519
ID168623	168623	3	0.9660206437110901	8.537018223903427	54.097080509480634	0.0	76.0	76	1.5059673321881548	1		24267.335561497322	24308.0	18600.0	31471.0	1.8151967E7	2453.521195218613	-0.9811520679368618	-1029.7573320557042	0.0142729766447623	0.0054263215888672636	1.604720891066868	1.4415541470601543	1.1631989870034665	1.11318807853279	7.124936120609246	10.550410538434079	0.804363065307856	0.9559948979591837
ID173750	173750	3	0.9807333946228027	8.853739624203342	53.5032326510686	0.0	113.0	113	1.519967329574667	1		24393.48883048621	24408.0	18596.0	31520.0	1.8563445E7	2487.8993892954477	-0.9810360169286151	-1014.4403005890159	-0.01742972147715676	-0.008007275765427358	1.583639465634438	1.476894396717215	1.1550100714007	1.0722767106128182	7.258023653215682	10.95678175617782	0.7597351514588363	0.9621928166351608
ID164020	164020	3	0.9837160706520081	8.249965489646488	53.86128027865627	0.0	43.0	43	1.4953813218041003	1		24473.579945799454	24506.0	18373.0	31999.0	1.8061502E7	2523.747812293974	-0.981093079440604	-1006.4007568226264	4.552272704475016E-4	-0.01950390527454125	1.564711505354159	1.4519402238599537	1.5462877738397462	1.0776693693314763	7.02512047115441	10.504167481436461	0.8000928049429643	0.9560155239327299
ID181434	181434	3	0.982674777507782	8.015007586858243	53.861329253230736	0.0	168.0	168	1.513483436098516	1		24357.56896551723	24364.0	18082.0	33109.0	1.8365607E7	2666.7629374008	-0.9811030412009314	-948.4233367308204	-0.0019198004403421587	0.0029421843033708545	1.5527575515872283	1.4862328786877537	-0.22687820902514996	1.0447605983244104	7.196233013076981	10.690653710185131	0.7912369441010585	0.9680306905370845
ID197819	197819	3	0.9677476286888123	7.740021273355884	54.38419873523518	0.0	286.0	286	1.4943692192706894	1		24409.632791327927	24382.0	18281.0	31512.0	1.8014309E7	2451.1960881440095	-0.9810669871628999	-1032.029519004182	-7.440179596164051E-4	0.01496752653022625	1.5527539200285256	1.4526555890975739	-1.343810600549764	1.0689071323458958	7.0156142188253785	10.312314074716888	0.8290167407464347	0.9547218628719274
ID190651	190651	3	1.0	8.039074878015905	52.99453611422704	0.0	235.0	235	1.5244400238810136	1		24396.586475942793	24425.0	17220.0	32239.0	1.8760975E7	2684.092103472052	-0.9810258087002737	-939.8938420848103	0.0039198871457574	-0.011200812134824776	1.5651266279945137	1.5045337437876358	-1.3230274493126244	1.0402735295616146	7.300801788696333	10.844310800409197	0.7801471202430741	0.9540372670807454
ID163000	163000	3	1.0	8.503054401307967	53.98959324086634	0.0	36.0	36	1.5154814349038883	1		24508.589709762527	24564.0	17653.0	31638.0	1.8577511E7	2611.0368685504304	-0.9810975507642445	-974.3823848625536	0.0013352613013350946	-0.002771449799127235	1.528368335102772	1.5095645590678917	0.8742657686791724	1.012456423888549	7.215245517735045	10.476094417514885	0.8261562065528727	0.9650349650349651
ID159932	159932	3	0.9949804544448853	8.19066671860177	54.42053638444703	0.0	14.0	14	1.5009356865413874	1		24370.1528150134	24381.0	17706.0	32067.0	1.8180134E7	2605.4898949571098	-0.9810344854885782	-967.6504433737099	-0.006790138557689211	-0.0036792562544606844	1.5582949906113936	1.4465932745095809	1.4381956978334058	1.077217085182206	7.077404858964088	10.5345737395548	0.8014011642467121	0.9656290531776913
ID196290	196290	3	1.0	7.8363622452208785	52.894204755402484	0.0	275.0	275	1.553442127106303	1		24428.124060150396	24449.0	17380.0	32660.0	1.9493643E7	2658.659869092088	-0.9810587587463601	-951.796089489508	-0.012296207033422457	0.004322976489148539	1.6010000991903004	1.5098433204864905	-1.3188633866681692	1.060374992204117	7.581236232402768	11.27163143332151	0.7498533474007295	0.958533653846154
ID186052	186052	3	0.9843068718910217	8.172349778461662	52.909295413177865	0.0	202.0	202	1.5333462731171783	1		24394.397668393784	24367.0	19314.0	32363.0	1.8832475E7	2529.771484765125	-0.9810172254749837	-996.6800052408796	-0.009926247429544838	-0.007040164047985424	1.6100336976474539	1.4674722010558625	-1.2204599118616388	1.0971476641867675	7.386358059657615	11.510018611685453	0.7006290959136046	0.9487179487179486
ID171717	171717	3	0.9539041519165039	8.15324764306818	54.59904695683995	0.0	98.0	98	1.501439609901747	1		24256.407258064497	24258.0	18850.0	31752.0	1.8046767E7	2441.286713552282	-0.9810823062848485	-1030.5639285544028	0.0072233833238553955	0.012327759803365732	1.5554316649186835	1.4715557721619998	1.2837484810061877	1.0569981065912668	7.082157985128604	10.19022617315338	0.8570532930038779	0.9706840390879481
ID169166	169166	3	1.0	8.339623460467127	53.82287424036128	0.0	80.0	80	1.5129835241324094	1		24294.83487450461	24357.0	17529.0	32180.0	1.839119E7	2621.4179430646523	-0.981048829220776	-959.5381757592644	4.6158769509842935E-4	-8.48313396635818E-5	1.5889428066013738	1.4560008308849455	0.9936741342712169	1.0913062498979669	7.191479886912461	10.948958470604333	0.7538457959414914	0.956989247311828
ID175309	175309	3	0.9463182687759399	8.155860045376267	54.07462794251563	0.0	124.0	124	1.4688400222902016	1		24370.344101123606	24354.0	20090.0	31464.0	1.7351685E7	2415.1767997922816	-0.9810707660100232	-1045.947831482169	0.01686621161631962	-0.002488189771374499	1.551981886811501	1.359391211404031	-1.4730206237207337	1.1416742095960404	6.777957910599592	13.035679867946627	0.5012349649885868	0.9141025641025645
ID178381	178381	3	0.995265781879425	8.999873983840487	54.81309993494369	0.0	146.0	146	1.5234472266256736	1		24332.57496740549	24405.0	17279.0	31486.0	1.8663085E7	2596.192085830052	-0.9810840413234382	-972.2077949778474	0.0033974710041863023	-0.0047092775859146445	1.5839955908270589	1.4929185510579766	0.7081737211194827	1.0610060339223057	7.291295536367301	10.103412125085347	0.8975908747500696	0.9764481222151499
ID189645	189645	3	0.9485325813293457	8.525821356913175	52.68192051603564	0.0	228.0	228	1.121957478831352	1		24943.03357314149	24324.0	20005.0	35345.0	1.0401245E7	3585.6902348653307	-0.9805250214390395	-700.4678241820448	-6.594917024814499E-4	0.003085515046238604	1.231349435630428	1.0388105400188026	-1.0460994447849616	1.1853455352966868	3.95460096887718	9.054623337437038	0.6061383393043996	0.9132821075740934
ID160464	160464	3	0.969119668006897	8.67382160624584	54.272960020770725	0.0	18.0	18	1.4826803840981624	1		24389.547455295728	24477.0	18545.0	30862.0	1.7731201E7	2490.877844338632	-0.9810744188156193	-1015.1589192847322	-0.00222975237256605	-0.0028065198638479883	1.5270087681570572	1.4504899188367257	0.9966777055779119	1.0527537960289297	6.90629231704152	10.478669120113983	0.7903920554332501	0.9515389652914213
ID192208	192208	3	0.9483786821365356	8.159209947842712	53.19725974544644	0.0	246.0	246	1.2806468211468576	1		24801.234750462118	24419.0	19387.0	33280.0	1.3417468E7	3045.4427900360843	-0.9806535642542888	-825.5958459344026	-8.268589037736725E-4	-0.03638055464556707	1.3650367873969438	1.179944053686398	2.936165875883204	1.1568656862435778	5.152388762335174	14.615675634448882	0.30309634272890273	0.8156508653122648
ID177361	177361	3	0.9937374591827393	8.47969213991471	53.61237692603138	0.0	139.0	139	1.53728804381934	1		24360.820742637687	24369.0	17842.0	32303.0	1.9025801E7	2510.6180495851067	-0.9810867405247907	-1006.6587907195822	0.003955788808229251	0.0020825176716505445	1.5817844572693092	1.5057920427013232	1.3537701173103387	1.0504667393723632	7.424383068973738	10.645275546430371	0.8232967878152633	0.9571078431372544
ID186577	186577	3	0.9234108924865723	9.094504496610586	52.43252026062199	0.0	206.0	206	1.109072680388964	1		25004.945409429307	24451.0	20303.0	32073.0	1.0076993E7	2892.630183776874	-0.9806737390390506	-877.2829703326091	-0.008788393170318595	-0.018971343232484776	1.190244502412612	1.019204650757886	1.373434066080029	1.1678169850653055	3.8642915717513726	10.16565725979422	0.46990365756803243	0.8751345532831004
ID158422	158422	3	0.9793856739997864	9.4159326398486	53.34571572529513	0.0	3.0	3	1.509980576698078	1		24330.662666666656	24362.0	19505.0	32230.0	1.8247997E7	2413.4883522074856	-0.9811239658760504	-1047.9772539039352	-0.01242548041009634	2.3667496314935024E-5	1.5859596620729073	1.4354547320466	-1.4644078769044353	1.1048482593468656	7.162961129925368	10.558048686645828	0.8074862536250523	0.9660256410256406
ID166103	166103	3	0.9746993780136108	8.359830763983423	54.83503666253484	0.0	58.0	58	1.4867564890650469	1		24466.401639344247	24377.0	19593.0	35006.0	1.7909406E7	2924.644369723327	-0.9809693258331514	-862.4387988957006	0.014740977804715281	-0.0043842738429552015	1.5163506953209358	1.4080535358156994	-1.4079697527033634	1.0769126718200377	6.944317326357637	13.433829351429816	0.48354819634676055	0.8843825665859558
ID188117	188117	3	1.0	8.803981182293914	52.6527391489225	0.0	217.0	217	1.4785930423892573	1		24382.950276243075	24408.0	16750.0	32051.0	1.7653256E7	2730.2132028598894	-0.9811216565380589	-928.279297986355	-3.238961127542064E-4	0.008212936312999656	1.522550974807503	1.4079560537555458	-0.2289061393497043	1.0813909786078122	6.868267307725392	11.944722675202492	0.6049297052344592	0.9322580645161289
ID199380	199380	3	0.9522963166236877	8.310942338383736	52.421870724857065	0.0	297.0	297	1.112477885455429	1		25001.704156479227	24602.0	20014.0	32389.0	1.0225697E7	3062.1452852610378	-0.9806890589807454	-829.2809864316208	0.026729757371042953	-0.021261535882116094	1.1830623884200777	1.024507759856079	1.1022980711403203	1.1547617644070087	3.888057202573952	10.637442659748208	0.43178549174769104	0.8998899889988997
ID164570	164570	3	0.9635529518127441	8.556924125146278	53.55839598398076	0.0	47.0	47	1.430220769495607	1		24687.09911242602	24513.0	20189.0	32987.0	1.6688479E7	2423.1173843440424	-0.980802590094705	-1041.0331733131975	0.11736137684484634	-0.009351466750662453	1.4039461247206044	1.2732180498113383	-1.2628387394092486	1.1026753233105964	6.426226574425418	16.970888826784815	0.28038625552520136	0.8392302917442584
ID162009	162009	3	0.9407410621643066	9.192229784584693	53.852704767687754	0.0	29.0	29	1.1138370525908499	1		25118.781553398072	24468.0	20324.0	35069.0	1.0348938E7	3492.4963075496166	-0.9805629567717983	-725.6678645618402	-0.005128999370224188	0.008068053779512287	1.203815235712261	1.0377504645011213	-1.2013265496066294	1.1600237984870208	3.8975634549029863	8.317483350566553	0.7079770474744101	0.9371428571428576
ID170718	170718	3	0.9694452881813049	8.313369662455615	53.71184980004102	0.0	91.0	91	1.5234472266256736	1		24342.06241872564	24341.0	18539.0	32460.0	1.8719046E7	2505.197571790097	-0.9810596511899705	-1006.5904993188828	0.010796614530041345	-0.019094791415194056	1.5910673110827318	1.4723668694516254	-1.298148355827119	1.080618794197207	7.291295536367299	12.105053338439626	0.6252895215597152	0.940527283874923
ID193757	193757	3	0.9968141913414001	7.941623073364309	53.073762944835096	0.0	257.0	257	1.53235924612522	1		24362.98711340205	24334.0	17851.0	33308.0	1.8905678E7	2731.8606382702783	-0.9810147540631972	-921.6399720621276	-0.011057348037706992	-0.006966321082309028	1.6103168891735984	1.4525016758269813	-0.5636424037316194	1.1086506239359517	7.376851807328585	11.291798655925232	0.7270339171923417	0.9486552567237163
ID172256	172256	3	0.9485924243927002	8.946222378618069	54.40062009738812	0.0	102.0	102	1.5397465261893324	1		24282.789002557547	24324.0	18930.0	31944.0	1.8989141E7	2527.6745483777277	-0.9811074530527779	-997.776959775305	-0.002787040220377913	-0.009431682456560777	1.593888366454568	1.4693699230641635	1.053548328401376	1.084742746830382	7.448148699796324	12.542913178636274	0.5949238371421608	0.9372009569377995
ID178912	178912	3	0.9789586663246155	8.238336857620125	54.324323388465054	0.0	150.0	150	1.5019433641886617	1		24356.601342281894	24346.0	19316.0	33267.0	1.8145668E7	2649.663184265494	-0.9810677076138216	-952.6904021267844	0.013641123429416589	-0.013587361543975288	1.6069297320840636	1.4276446014958062	1.460706198479749	1.1255810657641352	7.08691111129312	11.753038733276325	0.6447131296923652	0.9255121042830544
ID174310	174310	3	0.9802382588386536	8.679354951047639	53.89015398841455	0.0	117.0	117	1.5407288207238166	1		24350.456743002538	24350.0	18480.0	31971.0	1.9139459E7	2497.656354466209	-0.9809789511137366	-1005.6101533569494	3.202793300226659E-4	0.0028293670766183126	1.59149480217712	1.5177126877461629	0.8254278002846722	1.0486140196538287	7.457654952125349	10.941416511611415	0.782825651482063	0.9649446494464942
ID163562	163562	3	0.9729062914848328	9.04640292336582	53.4702615006018	0.0	40.0	40	1.5139831829954435	1		24551.245382585752	24561.0	19092.0	32385.0	1.8609844E7	2471.0813629242025	-0.9810427606776774	-1028.322461118127	-0.0028464263417371963	0.004636678002993851	1.5950124521484594	1.4643426465103895	-1.5025176813336703	1.0892344465617139	7.200986139241494	10.628013182395687	0.8011201772969817	0.9504391468005017
ID180456	180456	3	0.9875816702842712	7.609702259622138	54.15656636869265	0.0	161.0	161	1.4908214494581775	1		24348.040871934576	24392.0	18274.0	31530.0	1.7871462E7	2456.0516997698737	-0.9810738900751488	-1027.772215373188	9.293787321243625E-4	0.007694465534332678	1.5250849935444122	1.4561828998663862	-1.2091248111605455	1.0473169226780155	6.982342335673771	10.365374269358608	0.816659513799394	0.9570032573289906
ID181993	181993	3	0.9809854626655579	7.678185563659797	53.89702878384034	0.0	172.0	172	1.5059673321881546	1		24413.51599999999	24352.0	18876.0	34924.0	1.8310137E7	2891.4638055829087	-0.9810071178312468	-872.2156006962858	0.008412039642255426	-0.005926056224800738	1.5660545529314764	1.4364092865906102	2.0744102828082607	1.0902564941282062	7.1249361206092425	12.590485646695972	0.5648145481521831	0.912911084043849
ID166638	166638	3	1.0	8.59365527350201	53.821863736035475	0.0	62.0	62	1.5264236812248824	1		24408.340702210637	24459.0	17868.0	31405.0	1.8770014E7	2605.695755099944	-0.9810648490924404	-970.6742118828429	-0.006276421216041793	-0.010365028099415913	1.5433105527242332	1.5203701038406228	0.9854856927856103	1.0150887266367974	7.319814293354392	11.40538899712236	0.7071144672249626	0.954742715437074
ID175854	175854	3	0.95917809009552	8.684546225147164	53.51375171672432	0.0	128.0	128	1.531371582957109	1		24383.35392535394	24335.0	19509.0	32535.0	1.8945866E7	2442.1152267047646	-0.9808794679578996	-1024.4079917765382	0.0020358204056929205	0.010656173515796626	1.5985584421010701	1.478279069620887	1.3522532050157174	1.0813644561111384	7.367345554999547	11.736330324909403	0.6721346045605235	0.9399636143117038
ID196847	196847	3	0.9598979353904724	8.219634719565315	52.57303275598619	0.0	279.0	279	1.458503229380241	1		24752.994310099573	24528.0	19607.0	33386.0	1.7401355E7	2595.090848657922	-0.9807550559067915	-972.1853522078668	0.09876604262920505	-0.017685977070149912	1.4735234109506024	1.318631461059652	1.025371749993575	1.1174641698344427	6.682895387309265	18.38036083579605	0.24858015860850843	0.8349168646080756
ID165107	165107	3	0.9571842551231384	8.305653112818222	54.184856709899094	0.0	51.0	51	1.4470474750493914	1		24523.749279538926	24439.0	19179.0	32406.0	1.7019482E7	2588.6243903484415	-0.9809158177959637	-973.8812574010407	0.07029277761010201	-0.02391192719551439	1.4528866107995844	1.3421069671498373	1.282174065648479	1.082541590470247	6.578326611689916	15.476102769206893	0.34514539735997024	0.8726355611601506
ID188656	188656	3	0.9296689629554749	7.8141565127897135	53.90359178837517	0.0	221.0	221	1.4291625223884497	1		24373.881656804748	24426.0	19326.0	30934.0	1.6476744E7	2325.348451955357	-0.9809241819441061	-1078.00040112427	0.049431657476136016	-0.016551501678410414	1.4775311265994173	1.3022255324264007	-1.4091020789612254	1.134619994622878	6.416720322096381	13.78814771813337	0.42414184340321426	0.9158751696065129
ID198385	198385	3	0.9776079058647156	7.871550764398235	52.62184771866146	0.0	290.0	290	1.5069716452922386	1		24447.730820995966	24499.0	19208.0	31604.0	1.8164664E7	2442.857153621055	-0.9810165873547522	-1034.3619614128836	-0.005526773152126492	-0.007569704483746957	1.5678197562852918	1.4595765420209723	1.1432059173631526	1.074160697399564	7.1344423729382775	12.459942191163139	0.5774811911788261	0.9440251572327047
ID183543	183543	3	0.974412202835083	9.060689939721799	52.783187317004554	0.0	183.0	183	1.192555669785516	1		24505.499999999975	24067.0	20085.0	33155.0	1.1517585E7	3199.2715293896713	-0.9809721807975517	-789.7872853708149	-0.0050106090676207355	0.0026749660269791017	1.2940277992589633	1.1330451237690666	1.6048941106566406	1.1420796684199028	4.46793859464489	8.073313977460604	0.8614168725662547	0.9650924024640661
ID158964	158964	3	0.9948874115943909	9.26354187669891	53.91640403659198	0.0	7.0	7	1.5446517521423906	1		24339.064803049572	24408.0	18189.0	32018.0	1.9154844E7	2524.3689720385864	-0.9810933195553088	-1000.6359085626003	0.002599669709307315	0.004327335349126991	1.6110267791603616	1.4968074532938285	1.4897782608897574	1.0763086298208802	7.4956799614414775	10.496670599654733	0.8549048131840629	0.9728562615669342
ID191220	191220	3	1.0	8.020872831296435	53.15991197427415	0.0	239.0	239	1.529888892679214	1		24406.802580645155	24410.0	16731.0	32969.0	1.8915272E7	2848.6449861014407	-0.9810254038648657	-885.9521537931873	-0.010156239714472926	0.007401945479832166	1.598079834530691	1.4668188519720713	-0.787081481571391	1.0894868390750128	7.353086176506007	11.566256681476915	0.6907070164500277	0.9496623695518723
ID177912	177912	3	0.9968576431274414	8.492638457566748	53.856165537777734	0.0	143.0	143	1.5114827961808872	1		24384.77025232401	24432.0	17594.0	31454.0	1.8361732E7	2603.856167398052	-0.9810440062080441	-969.334352022529	0.003106862238453797	-0.002742688194073046	1.5547064551589937	1.487656766387792	0.27759291058016633	1.0450706710621203	7.177220508418915	10.601692005380945	0.8024459455667277	0.9461152882205511
ID194302	194302	3	0.9811631441116333	8.211804803414415	52.91290679828673	0.0	261.0	261	1.5461202852759843	1		24357.667512690332	24374.0	18342.0	32864.0	1.9193842E7	2742.927394657263	-0.9810960290144755	-921.7430199214522	-0.007928581027240358	0.01363966746247119	1.5513058814680267	1.530464915845677	1.0800355381158826	1.0136174082833085	7.509939339935029	12.492932024953763	0.6046687707171137	0.9410363311494938
ID184063	184063	3	0.958965003490448	7.6019964580835255	53.3729646230126	0.0	187.0	187	1.510982222298578	1		24302.41534391534	24312.0	19059.0	31829.0	1.8372626E7	2509.7870487174705	-0.9810312067140977	-1001.580082443599	-0.0023981824063122993	-0.013327735625092776	1.6008642421513857	1.451603716709768	1.622059352506452	1.102824568250579	7.172467382254402	10.991765651933063	0.7460080689613944	0.9562737642585551
ID192767	192767	3	0.9756953716278076	8.160423056572881	53.05259867229376	0.0	250.0	250	1.0814451111579326	1		25148.354755784076	24444.0	20244.0	32724.0	9782710.0	3171.6166667869034	-0.9803248259905538	-790.151377088422	-1.7311694175987138E-4	0.0073857545384545505	1.1832078012029614	1.0172319956970335	1.1427406459703982	1.1631641613791326	3.674166525170744	8.937354634396707	0.5780304509633825	0.8627232142857131
ID161026	161026	3	0.8878543972969055	9.6798307312336	53.19551788008626	0.0	22.0	22	0.9302779970041759	1		25301.045454545452	25148.0	20490.0	30232.0	7236099.0	2382.0758972758986	-0.9802253212092084	-1053.0023659578126	-0.031876432846595866	5.128917810774449E-4	1.0315647862787387	0.7689728038826326	0.8978793360082817	1.3414840954975895	2.7187881661030584	9.752054290802835	0.3592468875568255	0.8326055312954872
ID168194	168194	3	0.9724087715148926	8.740862721241115	53.772858528922555	0.0	73.0	73	1.423328099162955	1		24581.37874251498	24404.0	19533.0	31823.0	1.6420361E7	2457.5390096141564	-0.9807928105575633	-1021.5256299646819	0.06267393098948823	0.03877617475009101	1.468729171246024	1.3381949559822541	1.2304766380621557	1.0975449912437878	6.364435934286713	18.91942596531824	0.22343637278515938	0.7984496124031014
ID169730	169730	3	0.9713694453239441	8.586563551854077	53.83190242774166	0.0	84.0	84	1.5363035492938906	1		24294.008985879376	24348.0	18640.0	31541.0	1.8925033E7	2536.6595210288056	-0.9811022892083434	-994.4251408777262	0.0016557429463901487	-0.005503150512977389	1.60120175897671	1.4781485026616004	0.8656017388673974	1.083248236624085	7.414876816644708	11.567196474066062	0.6963981036805711	0.9517998779743745
ID176394	176394	3	0.9664372205734253	8.252834344305569	54.09445788443291	0.0	132.0	132	1.5510053536420607	1		24338.79471032747	24317.0	19536.0	32719.0	1.9325003E7	2493.3529589650066	-0.9810600938655593	-1011.2606068087393	2.1150518192265995E-4	-0.0037425346213388615	1.6384717613463045	1.474782947024149	1.430601310720356	1.1109918002865782	7.557470601580188	11.442357937088117	0.7253627883771366	0.9430604982206411
ID181007	181007	3	0.9729552268981934	7.7846613177665835	54.00745059350314	0.0	165.0	165	1.4698697034697896	1		24395.61312849165	24442.0	18938.0	31597.0	1.7467259E7	2490.736039116686	-0.9810037053137517	-1011.6162062144722	-0.01908251595698737	-0.0011765695530207589	1.5214545947782552	1.42284017533986	1.9387732268411322	1.0693081493955146	6.78746416292862	10.627290303409712	0.755217987118247	0.9558232931726907
ID172813	172813	3	0.9732416868209839	8.659988049051154	54.870392738278284	0.0	106.0	106	1.476545128605334	1		24428.526970954375	24373.0	18880.0	32791.0	1.7661825E7	2610.920104059875	-0.980924796086451	-962.2772468741612	0.05047668382548348	-0.07966863818949957	1.4389107183734937	1.3449457075371354	0.7980403114424595	1.0698652817803531	6.849254803067325	17.256162161391835	0.2890445335487819	0.8608124253285546
ID184594	184594	3	1.0	8.036394493916903	53.053373263552324	0.0	191.0	191	1.5229505852998029	1		24337.272135416668	24324.0	17631.0	32665.0	1.8691025E7	2647.044477206104	-0.9810697121838435	-952.9789474691264	0.00210517719278418	-0.0021248360303395488	1.591225851294924	1.4869362528648873	1.434302510778472	1.0701372356946046	7.2865424102027845	10.852182616743198	0.7774942294742798	0.960526315789474
ID171281	171281	3	0.9968456029891968	8.40744959294329	54.017182482552386	0.0	95.0	95	1.5219568164596928	1		24313.14154652689	24384.0	17667.0	32344.0	1.8550927E7	2553.7548333712775	-0.9810805972472357	-987.3909374641861	-8.828150856392891E-4	-0.002737907199821001	1.5885033665106638	1.490689664056563	1.4451938332243994	1.0656164088425513	7.277036157873751	11.188892179774827	0.7304495387178319	0.9485749690210659
ID179478	179478	3	0.9955928921699524	8.41109388750186	54.66565669654292	0.0	154.0	154	1.5436719539136772	1		24330.761118170267	24292.0	17310.0	33279.0	1.9148309E7	2659.6901197684015	-0.9810563721700719	-947.5136180771904	-0.006267310285658509	0.008269437874011434	1.6478985073642691	1.4679583338620283	-0.7570727078294046	1.1225785292071875	7.48617370911245	10.418696683996828	0.8666484702992552	0.9746287128712873
ID162580	162580	3	0.9599294066429138	8.145933563666338	54.292945795622806	0.0	33.0	33	1.5164794471522642	1		24463.836411609493	24434.0	19200.0	32279.0	1.8543588E7	2476.8390495344265	-0.9810775544089851	-1024.1954643050396	0.025636963972355445	-0.001500066026165864	1.6032560533376496	1.466903351307797	-1.1980680951197002	1.0929527510509056	7.224751770064079	11.034718152786652	0.7456075623248708	0.962634578847372
ID197402	197402	3	1.0	7.985492335457106	53.051554194077816	0.0	283.0	283	1.5372880438193406	1		24509.454545454533	24530.0	16613.0	32714.0	1.9141884E7	2908.3199330312923	-0.9810498362140616	-872.5685661174135	-0.0015895094536277081	0.008256945613288403	1.5887840092517223	1.5026391696739962	-0.7691598509545636	1.0573290257011039	7.424383068973743	11.060599647382885	0.7626282524363609	0.954184483811851
ID190233	190233	3	0.9675508141517639	8.630103658343716	52.49083157463522	0.0	232.0	232	1.143991475887938	1		24894.40322580644	24342.0	19875.0	34426.0	1.0804171E7	3376.663697182395	-0.9805172419957561	-742.0765458745968	0.01511488109276697	-0.010323280953046505	1.2614918203143808	1.0690808750954992	1.7257355252017519	1.1799779134592543	4.1114541323062	8.43511579418525	0.7261447738155207	0.9311087190527441
ID195865	195865	3	0.9425095319747925	8.077142272505773	53.982936338668836	0.0	272.0	272	1.2428754388359133	1		24980.27165354331	24540.0	19620.0	33743.0	1.2689978E7	3148.808742065185	-0.9803512218348936	-791.6386965066896	0.03219539463819526	0.01464878527821216	1.3472085287959583	1.1233266933313528	2.3918118381736826	1.199302515282227	4.852941813970674	13.82179992170375	0.3192168033205743	0.7878086419753086
ID167197	167197	3	0.9874305129051208	8.130312688469731	54.21221109836	0.0	66.0	66	1.5303832823811414	1		24338.7293814433	24349.0	18293.0	32450.0	1.8886854E7	2537.0486269883295	-0.9811626135817553	-999.3542204555338	-0.014489782509870843	-0.008781966768775075	1.5644289300185314	1.4913817703861834	-1.4506025036789694	1.0489795175741172	7.357839302670524	10.94113063750176	0.7723884224478403	0.95320197044335
ID170274	170274	3	0.9757784605026245	8.611518400550677	53.7519138093068	0.0	88.0	88	1.5417104893934828	1		24338.89668367346	24329.0	19245.0	32221.0	1.9081695E7	2491.6364020333904	-0.9810730873991701	-1012.6696666556679	0.01937028145193153	0.01525116966041938	1.5865815601400564	1.4847971311087462	1.2918791522895847	1.0685510679531718	7.467161204454384	12.622388011227745	0.5889553059756515	0.9407185628742512
ID173346	173346	3	0.9531762599945068	8.912411749581926	54.86842465307083	0.0	110.0	110	1.5466094864542683	1		24336.56020278831	24317.0	19264.0	32993.0	1.9201546E7	2567.4402583489295	-0.9810574663359737	-981.850175938723	0.04621952416576281	0.0032283512498415172	1.5758088457179749	1.4941692867299317	0.8918408486680018	1.0546387612923804	7.514692466099545	12.485325200427837	0.6057889658679698	0.9433174224343677
ID185123	185123	3	0.9474368095397949	7.964765217408168	53.100490530984416	0.0	195.0	195	1.4019073421339445	1		24708.816640986137	24445.0	20052.0	32389.0	1.6036022E7	2381.626013435107	-0.9806888483598937	-1053.7350830957898	0.03199341684669453	-0.019881564946425664	1.3829866191568527	1.3079231010188481	-1.4415282911574985	1.0573913849212782	6.174310887706075	18.098322052556114	0.23687636674358697	0.8237159162967659
ID191776	191776	3	1.0	7.937474513071861	53.536522754503615	0.0	243.0	243	1.5358110653737846	1		24368.81876606686	24345.0	17647.0	32656.0	1.8958941E7	2680.739049216627	-0.981083050654082	-942.8977622850591	-0.01870905524362082	-0.019609759124767916	1.5498171664777323	1.4923493811808344	-1.2705892920456776	1.0385082649020339	7.410123690480187	11.93016923049111	0.6542475619334349	0.9541003671970623
ID182566	182566	3	0.9706751704216003	8.780140556732803	53.11303333648167	0.0	176.0	176	1.4590218083226298	1		24506.23829787231	24419.0	20005.0	32674.0	1.7276898E7	2503.332259880965	-0.9808414538666046	-1002.3615872758684	0.07962674410589482	-0.07512066649684258	1.4670329277991707	1.2813982303123248	1.3897915817308275	1.1448688573899464	6.687648513473783	17.529676623020045	0.27348624884317735	0.8669131238447316
ID159527	159527	3	0.982232928276062	8.216290815412837	54.14660058200313	0.0	11.0	11	1.5412197332169897	1		24353.402035623418	24377.0	18498.0	32049.0	1.9141774E7	2461.055962828598	-0.9810705349135296	-1025.7228616951115	-0.00556274916199402	-1.0698700940357208E-4	1.6176483456047155	1.4843436121841778	1.54491919639256	1.0898071931096756	7.4624080782898705	10.188398843818062	0.9033935443905725	0.9727385377943002
ID174885	174885	3	0.9936784505844116	8.014145546238366	54.1943525785592	0.0	121.0	121	1.5199673295746674	1		24340.003947368426	24344.0	18263.0	32247.0	1.8498403E7	2593.2396759868147	-0.981047630432014	-971.7052721533569	-0.004436604681146269	-0.006754467443629826	1.5918813121147	1.4700829579284471	1.8225789759964002	1.082851347625908	7.258023653215686	10.714387976937573	0.7944992768285085	0.9531835205992508
ID189226	189226	3	0.9890804290771484	8.043637586880793	53.11152691788544	0.0	225.0	225	1.4724407561666406	1		24520.391910739192	24403.0	18584.0	33302.0	1.7581121E7	2756.8182942233684	-0.9808989058403395	-913.5141219355196	0.01799816568148455	-0.029490052569336227	1.5088739184251998	1.3962044458956109	0.4713727755808287	1.0806969730405893	6.811229793751198	14.887373526528094	0.3861884016368365	0.8813038130381305
ID198952	198952	3	0.9442480206489563	8.052643238264785	53.12920445021609	0.0	294.0	294	1.1179046390524272	1		25049.581730769227	24443.0	20185.0	33081.0	1.0420626E7	3190.9972030590206	-0.9804109820703806	-785.7774371679767	0.0013963348785338851	-0.03253538251231	1.1926293723231145	1.0082920004752811	1.3229392917552836	1.1828214165747044	3.926082211890083	9.84748101675373	0.5087670174234977	0.9127071823204417
ID187695	187695	3	0.9808833599090576	7.944156246596653	53.02752277191333	0.0	214.0	214	1.5244400238810132	1		24375.38411458334	24339.0	19130.0	32831.0	1.8720295E7	2570.6600296143447	-0.9810195542641522	-980.1850535783834	-0.009656899704500631	-0.0010859407473127343	1.5776416014611785	1.4932983318702975	1.5261594369064226	1.0564811918628774	7.300801788696329	11.65089823187005	0.6758675637025915	0.9121140142517814
ID180012	180012	3	0.9701207280158997	8.266367369012979	53.219620881105705	0.0	158.0	158	1.5084768612279502	1		24414.92430278884	24475.0	17801.0	31904.0	1.8384438E7	2344.489222341873	-0.9810473008081847	-1078.0924748120487	0.0018964701845794161	0.003440597540207022	1.6045959746773923	1.440168871419901	-0.5259306149854952	1.1141720992034623	7.148701751431823	9.876897341544694	0.9208649915921036	0.9778933680104029
ID168754	168754	3	1.0	8.302305133898221	54.35727093499398	0.0	77.0	77	1.509479504649539	1		24276.23878627968	24327.0	17006.0	32037.0	1.8401389E7	2670.945018462724	-0.9809668155675589	-936.8915207141171	-0.0011633214536339177	0.005114873737814046	1.521973610105376	1.501416031006555	0.6824243532484712	1.013692127081552	7.1582080037608575	11.476002195065387	0.6830192324831188	0.936567164179105
ID176944	176944	3	0.976092517375946	8.043059035840297	54.41156937333492	0.0	136.0	136	1.507975289522904	1		24310.211436170208	24325.0	18768.0	31861.0	1.8281279E7	2588.302615731284	-0.9810776265805733	-973.9382973859027	0.005715096393937046	-0.009419348111550612	1.5494307561091976	1.460415960161477	-1.3184953707772096	1.0609516729315107	7.143948625267311	11.67939982262303	0.658123100152968	0.9411396368190357
ID165687	165687	3	0.964927613735199	8.5459440915906	54.11796173945672	0.0	55.0	55	1.460058413645812	1		24544.99999999999	24452.0	19666.0	33373.0	1.732877E7	2638.401529295195	-0.980861143898365	-953.5504941431332	0.09985859956518553	-0.05880180614696741	1.4044506849396647	1.3560560435169353	1.3222608069336255	1.0356877886088083	6.697154765802813	18.40809137776992	0.2483605862161185	0.8386904761904755
ID193335	193335	3	0.9610188007354736	7.947987963783266	53.310885574184134	0.0	254.0	254	1.4667784914184216	1		24490.95627644567	24377.0	18615.0	33196.0	1.7364088E7	2770.654619777941	-0.9808559643622	-905.784928933869	0.057305891705458724	0.016640040802380632	1.4737199901911544	1.3935728301662424	0.34684941784444145	1.057511999581214	6.758945405941523	16.277821279409245	0.32055034658517245	0.8561107766405778
ID194868	194868	3	0.96553635597229	7.968959466054832	52.83310282817868	0.0	265.0	265	1.4190698155761312	1		24593.752994011982	24459.0	18802.0	32884.0	1.6428627E7	2722.9152971600606	-0.9807826160851383	-921.9325828474392	0.06406415527158968	0.007484918521902	1.5019501228117438	1.3304444931219725	0.8089356160575389	1.128908519353049	6.32641092497058	15.982929885845362	0.31121066605340225	0.8042296072507547
ID158005	158005	3	0.954383909702301	9.973810543825826	53.24237686117494	0.0	0.0	0	1.4938629108640613	1		24286.68292682926	24318.0	19340.0	32031.0	1.7923572E7	2398.4829499216717	-0.9811845175104524	-1056.0801755687608	-0.013127533249626882	-0.014751020353455008	1.5918930383075618	1.425033805665316	-1.1419798333856688	1.1170914205535938	7.010861092660865	11.898959048018035	0.6222476810598497	0.9424920127795527
ID164152	164152	3	0.9926825165748596	8.435916298600308	53.84573751460242	0.0	44.0	44	1.529394343161627	1		24470.751295336835	24520.0	18243.0	31915.0	1.889142E7	2552.2051806955624	-0.9810867612355654	-994.7254353861888	0.004012847607068716	-0.0020267715069262207	1.5635857409602913	1.5190802848480482	1.3363813217957532	1.0292976326242658	7.348333050341481	11.593888233244675	0.6869742790094101	0.9409616555082165
ID161593	161593	3	0.9605083465576172	9.104586048133232	53.432491350342175	0.0	26.0	26	1.5377800547277034	1		24518.76440460946	24503.0	19209.0	33199.0	1.9149155E7	2332.184316354368	-0.9810569535136903	-1088.955420693086	0.0018226653854311818	-0.002048517364053603	1.597226822179553	1.5042020398920246	-1.242092592631351	1.0618432762491175	7.429136195138258	10.088808494999153	0.917209253226856	0.9768750000000003
ID181567	181567	3	0.9791535139083862	7.821883428300198	54.07443889503492	0.0	169.0	169	1.5094795046495393	1		24336.454666666687	24325.0	18804.0	33011.0	1.8252341E7	2634.646574281527	-0.9811483368587544	-961.5014478671234	6.003939635117135E-4	-0.005687982025797227	1.522320617428177	1.4627256017630628	-1.351035382489174	1.0407424438276616	7.158208003760858	12.109511509483621	0.613424234177884	0.9447929736511924
ID160060	160060	3	1.0	8.851502973477904	53.68067408217985	0.0	15.0	15	1.5500295716306334	1		24421.45854271353	24455.0	17382.0	31818.0	1.9439481E7	2676.6964741321217	-0.9810545936940209	-944.9127713729072	-0.010532927013144958	-8.189788044536843E-4	1.5781551018662776	1.5351200785517722	1.1877239883500204	1.0280336528169864	7.547964349251155	10.713557368541123	0.8263657430981305	0.961841308298001
ID183110	183110	3	0.969872236251831	8.900421057298248	52.70392642322752	0.0	180.0	180	1.5139831829954438	1		24399.858652575935	24422.0	19128.0	32714.0	1.8470693E7	2495.9830039326002	-0.9810841144420057	-1014.0403775830484	-9.809420658242229E-4	0.0013595110237206126	1.558123146346705	1.4754086016420693	-1.4376997558742715	1.0560621272050181	7.200986139241498	10.798055073918496	0.7760876323157834	0.9619047619047619
ID197956	197956	3	0.9848593473434448	7.804653635900871	54.34179438606614	0.0	287.0	287	1.464714059021052	1		24385.26197183101	24410.0	18032.0	31398.0	1.7313536E7	2530.718684967697	-0.9810612414129491	-998.2933083386813	-0.0013426445582784344	0.0012640422708353398	1.5257431833033284	1.4334364583396688	-1.4956904029632028	1.064395407572218	6.7399329012834635	9.929296074194054	0.8590699254960639	0.9620081411126186
ID190795	190795	3	0.960031270980835	8.197968237260824	52.77235476558457	0.0	236.0	236	1.3674894046672075	1		24794.346839546197	24499.0	20054.0	32814.0	1.5298112E7	2575.306421616917	-0.9806590982111096	-976.3265493376574	0.05658361768568682	0.03162932151943242	1.3602603852229669	1.2361621842544126	1.3341778164012272	1.1003899023520152	5.8748639393415765	20.718434415924804	0.17198628160692542	0.746376811594203
ID171848	171848	3	1.0	8.30736212876304	54.407823331625465	0.0	99.0	99	1.5436719539136774	1		24271.0903307888	24289.0	17648.0	32310.0	1.9077077E7	2614.524462269283	-0.9811488420638217	-966.3254915708934	-0.0025823503321796043	0.008924835380812257	1.599095372127975	1.4974258632279842	1.1257452646070747	1.067896188650584	7.4861737091124505	11.509081528762675	0.7102126952478744	0.9499396863691196
ID173897	173897	3	0.959952175617218	8.5428172903288	53.97846415288335	0.0	114.0	114	1.465230439808827	1		24469.95197740114	24409.0	19135.0	32282.0	1.7324726E7	2606.779154285639	-0.9809328856842536	-965.8578133468736	0.04522168974466856	-0.006389917992161474	1.4731830988994177	1.3515815205672488	0.7258779017945525	1.0899698438323822	6.744686027447976	18.614461571068734	0.2446079930374876	0.8451459201905894
ID177486	177486	3	1.0	8.609785864825307	54.30203513301164	0.0	140.0	140	1.5461202852759843	1		24327.611675126915	24383.0	17682.0	32015.0	1.9170158E7	2561.9675717789637	-0.9811228274219366	-987.0570990048087	0.004802585134001433	0.00801856622320383	1.5862673763184298	1.5283232107189428	1.0700559173706312	1.0379135546676865	7.50993933993503	10.644114584045447	0.8329658776149914	0.9587378640776698
ID196429	196429	3	0.9510849118232727	8.387075067069732	53.492086788220355	0.0	276.0	276	1.1049725825080439	1		25093.47014925375	24509.0	19601.0	33973.0	1.0087575E7	3609.603509613339	-0.980403415298766	-695.5937089409096	0.03317868882897753	0.012998336639752228	1.2006622553869444	1.0497642044572084	1.0469983702494003	1.1437447098015305	3.835772814764278	8.05119336920147	0.7436048711374709	0.9361948955916477
ID163152	163152	3	0.9874919652938843	8.514597975153098	53.77549940734183	0.0	37.0	37	1.5224537819640258	1		24534.47464239273	24560.0	18584.0	32551.0	1.8867011E7	2500.8318355046063	-0.9809931642972131	-1012.6944497853011	-0.006823280782656379	-0.011593769593664066	1.5624267903794469	1.492314520511397	-1.335235221321403	1.0469822339087227	7.28178928403826	10.842664409150514	0.7783518090674894	0.9491945477075584
ID178513	178513	3	0.9670981168746948	8.428821787247594	54.53913403953437	0.0	147.0	147	1.4439074044952311	1		24574.51669085629	24477.0	19272.0	33913.0	1.6931842E7	2743.260058247742	-0.9807662667563702	-913.5870444845401	0.08703272213593928	-0.020379887920859943	1.4397250555022252	1.2948196307985127	1.2302085158364298	1.1119116680478112	6.549807854702826	19.11451564071564	0.22527439326371848	0.8296207104154124
ID186709	186709	3	0.9573426842689514	9.124220067781023	52.70185664803926	0.0	207.0	207	1.5372880438193408	1		24374.455242966753	24343.0	20127.0	32107.0	1.9060824E7	2375.6764864266966	-0.9810817946918805	-1064.1501172488295	-0.01090776181032995	0.01244802937271069	1.6188338556621538	1.4794231333353902	1.5318167407661536	1.094233163714602	7.424383068973746	11.813801340584353	0.6684838331855614	0.9541844838118513
ID158554	158554	3	0.9928751587867737	9.489666800344269	53.155963301729045	0.0	4.0	4	1.4852292606300532	1		24347.283746556477	24422.0	18244.0	31683.0	1.7676128E7	2512.748920741422	-0.9811313526362722	-1007.6687809522028	-0.007626504730520898	0.005504169684293389	1.531396845455706	1.446215284674108	-1.5526278133898996	1.0588996407964204	6.930057947864097	10.497093296884561	0.7903302697415779	0.9681274900398407
ID188251	188251	3	0.948180079460144	8.567531895586045	53.1468822449227	0.0	218.0	218	1.1346959761213768	1		24907.80997624706	24285.0	19573.0	33943.0	1.0486188E7	3450.7468407640545	-0.9805932919528437	-729.4398507259519	-8.870895671277575E-4	-0.0052671651661482105	1.1972966076234093	1.0842849768195537	1.1828735967206465	1.1042268713667356	4.0449103660029815	8.670547206797037	0.6761230657939906	0.9280261723009815
ID193886	193886	3	0.9875012636184692	7.92767954256935	53.17541598242718	0.0	258.0	258	1.508978266214783	1		24340.24734042555	24336.0	18786.0	32637.0	1.8303866E7	2711.678630663716	-0.9810947170038534	-931.6322597093716	0.01847691597935644	0.004394377966177588	1.5455658109775396	1.4990170692125346	0.8915220400462205	1.0310528430403119	7.153454877596339	11.447289570251643	0.6859940808379484	0.9371108343711079
ID192349	192349	3	0.9968692064285278	8.123591556364477	52.97488212717829	0.0	247.0	247	1.5402377517644998	1		24345.059948979564	24326.0	18187.0	32871.0	1.9086527E7	2608.6850668508696	-0.9811053849496935	-969.1629496385119	-0.01153825473049109	-0.005795835570892185	1.5671537993842315	1.5055309148399163	1.5119245250365694	1.0409309991159281	7.45290182596084	11.937180529912823	0.6572517342365601	0.9491525423728815
ID164706	164706	3	0.951166570186615	9.050084840692795	53.743732660162244	0.0	48.0	48	1.1246512581682284	1		24960.419664268582	24407.0	20071.0	33581.0	1.0408495E7	3292.6102463723573	-0.9805817377702555	-765.6230366996476	0.021534110528760444	-0.006478968880495659	1.1927333296553695	1.1264855140810885	1.181840337483996	1.0588092920380974	3.9736134735352397	9.150805126328734	0.5963165598749407	0.8989247311827961
ID160611	160611	3	0.9826868176460266	9.056084222390785	53.25235202903096	0.0	19.0	19	1.51298352413241	1		24442.463672390993	24405.0	19551.0	32260.0	1.8502945E7	2434.7349263744622	-0.9811353123076153	-1044.2454107474555	-0.004394691412661111	0.0018862393836107572	1.592549155219011	1.454591047707407	-1.3189689225114203	1.0948432260249648	7.191479886912467	10.010482486352437	0.9018163687523952	0.9754996776273374
ID169315	169315	3	0.9896041750907898	8.329829234463592	54.121655616603114	0.0	81.0	81	1.5456309292626897	1		24296.200504413617	24269.0	18788.0	32484.0	1.9266887E7	2523.142144572302	-0.9810817796777503	-998.7379950607989	0.0022164291378463075	-0.0034958247939251962	1.6104392357154829	1.5001846008920476	0.9731433788545059	1.0734940451714243	7.505186213770509	10.756923557640985	0.8150704933601023	0.9616321559074299
ID170855	170855	3	0.9884874820709229	8.563175639152904	53.597930336238115	0.0	92.0	92	1.5189716089767629	1		24351.871391076114	24348.0	17616.0	31692.0	1.8556126E7	2582.8465933599155	-0.9810690469477886	-977.2165650273171	0.018266206232141213	-0.0018985792765012256	1.5437494792851292	1.5027220372710381	-1.2477668411484255	1.027302083150785	7.248517400886651	12.24387092627716	0.6076053154824593	0.9448574969021062
ID189796	189796	3	0.9594653844833374	7.963169078936458	53.0357823589522	0.0	229.0	229	1.5104814825259876	1		24425.389920424404	24353.0	19157.0	33072.0	1.8416744E7	2640.6863703322847	-0.9810479190035515	-957.6085043231282	0.02556913662810337	0.005852241397354714	1.5427335189854026	1.501339680578954	-1.5514723880137746	1.0275712678096178	7.167714256089885	11.913176637260175	0.6346516089763475	0.9117291414752113
ID166245	166245	3	1.0	8.254938350561568	55.31590491244522	0.0	59.0	59	1.5343326651607294	1		24404.511597938137	24339.0	17825.0	34384.0	1.8937901E7	2896.357183884527	-0.9810265996770502	-871.3318927556908	-0.03391231875608895	-0.02172249350013927	1.5632130238632014	1.4645041034451385	-1.1183572378255737	1.0674009176115364	7.395864311986641	11.568517222276512	0.694453872290825	0.9610870907967884
ID199529	199529	3	0.9911771416664124	7.697133295840028	52.91669765876626	0.0	298.0	298	1.529888892679214	1		24456.23544631307	24456.0	17613.0	32782.0	1.890467E7	2680.13113928551	-0.9810426090867389	-944.4367161554218	7.995692064776048E-4	-7.963017155729055E-4	1.5325980959305652	1.5065837741908101	1.3127555541284905	1.0172670927335106	7.353086176506007	12.040601490371467	0.6373575788817513	0.9473361910594003
ID162158	162158	3	0.9732323884963989	8.840699173677825	53.53588364645164	0.0	30.0	30	1.1259957311625424	1		24921.06474820143	24556.0	19848.0	32226.0	1.0392084E7	3030.03186755416	-0.9807557116285301	-838.3172120197297	0.012218115220307739	-0.0020173456998401613	1.2717995562761433	1.057787714791833	1.0100254842095	1.2023202184064188	3.9831197258642734	8.35424594625958	0.7171643810213425	0.908893709327549
ID188781	188781	3	0.9563499689102173	8.071279627545753	53.65218480689383	0.0	222.0	222	1.498413527665592	1		24446.619433198422	24386.0	19208.0	32816.0	1.8114945E7	2434.867699019794	-0.9809641240303028	-1034.7935123633044	0.03791455396816598	-0.07854265242124686	1.478894220886244	1.3673063524761435	-0.9370674954134268	1.08161146052457	7.053639228141507	16.749520979679694	0.31594997462118063	0.9217391304347828
ID179058	179058	3	0.9729880094528198	8.424410731533076	54.545737413400744	0.0	151.0	151	1.5219568164596933	1		24338.299346405212	24355.0	18296.0	31865.0	1.8618799E7	2516.108458083611	-0.9810809142137595	-1003.2185341371045	0.0141677517131537	0.004143284797122537	1.5964467479842641	1.4686440461194383	1.2084454218436953	1.0870208831081403	7.277036157873754	10.420538532108994	0.842139560251655	0.9751592356687899
ID180595	180595	3	0.9637295007705688	7.9083049036384345	54.16057312042298	0.0	162.0	162	1.4933564307983551	1		24376.776422764222	24405.0	18188.0	31563.0	1.7990061E7	2476.4626269375426	-0.9810874315591481	-1021.2491097245006	0.0044558482283886145	0.010210568726692836	1.5617634233395836	1.426556647530629	-1.1369577150557135	1.0947784134916743	7.00610796649635	10.776930596966984	0.7580476707519989	0.9615133724722763
ID195443	195443	3	1.0	7.830128772695588	53.24371150627743	0.0	269.0	269	1.5338395484309253	1		24383.15038560412	24383.0	16897.0	32447.0	1.8970091E7	2770.0036359864635	-0.9810296158795172	-910.4277094964236	-0.009851176019753214	0.01049544960250662	1.6056825629884046	1.4816412931723808	-0.573442387900033	1.08371882613398	7.3911111858221314	10.604829382701123	0.8258710223388338	0.9676415681393903
ID196987	196987	3	0.967574954032898	8.207589956740662	53.056418796540214	0.0	280.0	280	1.100857214085384	1		25111.449999999986	24471.0	19628.0	35005.0	1.004458E7	3669.9049529120666	-0.9804347838794398	-685.7740244597682	-6.591509105083788E-4	0.011338706016863655	1.1620689395820774	1.0559987680979506	1.6756932723755409	1.1004453553247784	3.807254057777191	8.566185175103472	0.6519988138508823	0.9379391100702573
ID182139	182139	3	0.9644870758056641	7.722563795176063	53.583292178478345	0.0	173.0	173	1.4719269049012393	1		24511.699300699336	24440.0	19314.0	33718.0	1.7525865E7	2771.0818651874833	-0.9809982114819177	-913.3301513194109	0.041879560628418945	-0.04132192750167986	1.4434722810134368	1.4070068921989158	-0.9452584394506987	1.0259169937380561	6.806476667586677	16.46378967909221	0.31555321202883513	0.8652567975830812
ID172408	172408	3	0.9379461407661438	9.3587055883549	54.616922977589034	0.0	103.0	103	1.152555885210795	1		24585.018264840175	24208.0	19334.0	32395.0	1.0768238E7	3190.477682022328	-0.9807658068291722	-785.8436765007947	-0.0061860372400653766	-0.00841135291833837	1.2510077370961485	1.1036798137605903	0.8449973445503396	1.1334879205895456	4.173244772444912	7.971763150206972	0.8252298872009186	0.953311617806732
ID165241	165241	3	0.964411199092865	8.577254862657842	54.14824837394847	0.0	52.0	52	1.5431818215139868	1		24371.162849872784	24364.0	18845.0	32492.0	1.9155734E7	2523.5618511853913	-0.981037989005339	-999.295023831341	0.007735155810158593	0.020411779743095004	1.5773344031889738	1.4849041802169378	1.2684303105295536	1.0622465908598442	7.481420582947936	12.191428815561258	0.6325352308210003	0.9516324062877874
ID174457	174457	3	1.0	8.32693492057307	53.95485608590956	0.0	118.0	118	1.5204649453449401	1		24333.217847769032	24383.0	17622.0	31558.0	1.8541912E7	2551.2602352998865	-0.9811335962863078	-992.0048685652575	0.001950783085206359	-0.0027968596225740184	1.5934529473249355	1.472837782613486	0.3545811479106022	1.0818930408598177	7.262776779380206	10.704255921651187	0.796525332817956	0.9514321295143215
ID169855	169855	3	0.9945283532142639	8.177040743535313	53.89911495861976	0.0	85.0	85	1.4923429549905454	1		24284.12771739131	24330.0	17950.0	32199.0	1.7873118E7	2596.2751036047875	-0.9811226377283763	-972.2630503274439	0.0032297831136169006	0.0018402620595784288	1.5593027259167775	1.4478122264728355	1.1895519096646217	1.0770061872702619	6.996601714167316	10.301556582282148	0.8284977085671458	0.9608355091383811
ID191356	191356	3	1.0	8.01764928724678	53.40212518582813	0.0	240.0	240	1.5234472266256731	1		24399.05851755526	24391.0	16736.0	32988.0	1.8762876E7	2825.5325319343165	-0.9809783337248746	-890.663407481159	0.01636847174185815	0.011816160567265416	1.5714605919257898	1.4944021187530978	-0.6240635257344069	1.0515647510169406	7.291295536367296	11.35399931410737	0.7107499510672888	0.956359102244389
ID159101	159101	3	0.9832945466041565	8.685564355120842	53.82720596092125	0.0	8.0	8	1.5461202852759837	1		24331.536616161622	24354.0	19275.0	31877.0	1.9270577E7	2396.759257145086	-0.9810116825585903	-1048.9693892149571	0.0016624748929547864	-0.011892747824461283	1.6142128640396276	1.499084588641366	1.3619952873071886	1.076799052081913	7.5099393399350225	10.927825504695937	0.7902759944441228	0.9512341962673081
ID166786	166786	3	1.0	8.21242514850232	54.215473330050095	0.0	63.0	63	1.514482764986601	1		24377.285336856006	24396.0	17533.0	32030.0	1.8453605E7	2643.419663807524	-0.9811002696475182	-957.4299464720744	-0.024485862545133498	-0.0010547741057398	1.553709390707146	1.4724271422568673	-0.5664535721866744	1.0552029001079761	7.205739265406017	11.597640352198423	0.6732077911961469	0.9516635279347144
ID184195	184195	3	1.0	8.110363265059945	53.04316739857122	0.0	188.0	188	1.522453781964027	1		24353.508496731996	24356.0	17453.0	32349.0	1.8630434E7	2685.67870544741	-0.9809903553388213	-935.8973456702689	-1.7742246599482326E-4	-0.0076151308373646875	1.5643709727515942	1.5025216405612485	-0.15760594602564898	1.0411636881098383	7.281789284038271	10.98702618605885	0.7580321966778013	0.9545171339563869
ID183680	183680	3	0.9543983340263367	8.660546651350483	52.88790259237058	0.0	184.0	184	1.4227965106853424	1		24656.897744360893	24399.0	19985.0	33851.0	1.6396837E7	2673.6987509090054	-0.9807180217969877	-938.0986803540634	0.06138488807825948	0.00274375528371603	1.4178847440654232	1.3507356142245692	-1.3692022218055813	1.0497130075891299	6.3596828081221926	19.730497772098072	0.20529068108350093	0.8016776512881965
ID163718	163718	3	0.9881340265274048	8.905613870267267	53.75881943461715	0.0	41.0	41	1.4719269049012396	1		24698.491620111752	24517.0	19720.0	33723.0	1.768412E7	2554.619650627122	-0.9808676035263061	-991.3230326178654	0.07493194444773192	-0.05106367431330412	1.4804426717364074	1.295385342041853	1.3148905688517123	1.1428589035930092	6.806476667586679	21.45488655533	0.18581457618099506	0.8374269005847949
ID176004	176004	3	0.963592529296875	8.456685592730677	53.5438240798941	0.0	129.0	129	1.478081329952271	1		24385.618585298198	24371.0	18542.0	31356.0	1.7582031E7	2450.6427445193262	-0.9810616697037615	-1030.951867197496	0.0014859004222932	0.013792463484991947	1.498935433188087	1.4844124776153655	0.8603888334163479	1.0097836388414438	6.863514181560871	10.991497218623536	0.7139087266520437	0.9493754109138728
ID176523	176523	3	0.9410365223884583	8.24512160727079	54.44011960918968	0.0	133.0	133	1.4056795386104797	1		24583.044342507652	24407.0	19356.0	32837.0	1.6077311E7	2719.7909859434226	-0.9808874211772763	-927.747955176845	0.10245591237035369	0.012594560271494276	1.4157515298462477	1.2970851349482526	1.2482648094708	1.0914869746793678	6.207582770857688	18.482947231578557	0.2283441742237971	0.8244949494949495
ID187272	187272	3	0.9722771048545837	8.558341344026656	52.549728481043715	0.0	211.0	211	1.5343326651607299	1		24394.994858611844	24349.0	19861.0	32741.0	1.8979306E7	2475.1029660158024	-0.9810821066132864	-1022.2804072069689	0.00919896936460876	4.6350723892501675E-4	1.5877320535132433	1.4951135455491107	1.3510719462248275	1.061947474317154	7.395864311986646	10.44930254775478	0.8511854496282398	0.9658597144630663
ID192904	192904	3	0.9640317559242249	7.937517979148686	52.99700479145293	0.0	251.0	251	1.1551783138233749	1		24684.07534246576	24223.0	19558.0	32979.0	1.0811625E7	3255.674732611083	-0.9808567834178044	-776.9562007571094	-0.014750578727486733	-0.011111743409805213	1.2407566192766923	1.1249992869649559	1.1266784875600628	1.10289547171539	4.192257277102973	8.315196060194493	0.7619260178314307	0.9514563106796117
ID198537	198537	3	0.9968208074569702	7.971671552937275	53.076971984502926	0.0	291.0	291	1.5024469495721962	1		24445.097855227898	24418.0	18190.0	32632.0	1.8236043E7	2692.484752433958	-0.9810935393927842	-942.2555515799536	-0.016815965954301296	-0.010128705090601656	1.5323647128919418	1.462584992464654	1.0331083782867196	1.0477098567172494	7.091664237457632	11.519445598966419	0.6715755447727693	0.9503184713375791
ID168332	168332	3	1.0	8.474983611062598	54.13485295598117	0.0	74.0	74	1.5451414182672738	1		24308.428571428576	24365.0	16883.0	31941.0	1.9057808E7	2681.415500835819	-0.9811078604066588	-941.5824906503391	-0.0030844541337108895	0.0059287511186484785	1.563186453804347	1.5274234415750756	0.036365903038279114	1.0234139474724786	7.500433087605996	10.853950385440143	0.8000562844453005	0.9598540145985403
ID194445	194445	3	0.9574615359306335	8.249584343907438	52.86736170224081	0.0	262.0	262	1.4636807509142953	1		24598.203125000022	24455.0	19597.0	34103.0	1.7317135E7	2814.053685021102	-0.9807741933375427	-891.8369462859014	0.0905413946571694	-0.052579364185023444	1.5065125658181449	1.3341546082245341	1.2978983463500149	1.1291888934993684	6.730426648954427	20.901458808618052	0.19359728494658018	0.8189705031810294
ID161168	161168	3	0.9291896224021912	9.379799999600143	53.58979823141659	0.0	23.0	23	1.0261700958989137	1		25137.41595441594	24761.0	20148.0	31862.0	8823233.0	2765.138983471926	-0.9803750570896616	-908.2753198784734	0.020665653256775624	0.0306476594522264	1.0945934511100237	0.9664890799508751	1.2429404002464817	1.132546113367013	3.308175810503021	9.402665026858857	0.47021504075592196	0.8635235732009924
ID178070	178070	3	0.9928048849105835	8.368838098190068	53.742718405318556	0.0	144.0	144	1.5029503662221328	1		24332.473190348537	24362.0	18228.0	31740.0	1.8152025E7	2514.470485563553	-0.9811651167508489	-1008.2050623659565	0.007290583913954392	-7.434059743980152E-4	1.5478298598535416	1.4479722447802115	1.9130908414845311	1.0689637632442932	7.096417363622152	11.840519180813178	0.6360738223765942	0.9319600499375778
ID179604	179604	3	0.983754575252533	8.402600007607171	54.11846288749412	0.0	155.0	155	1.5392551438483721	1		24392.86299615878	24365.0	17823.0	33784.0	1.9050826E7	2598.891109275752	-0.981043180891883	-971.4654201709142	-0.013569161576814879	6.2437299660499E-4	1.6417757075615176	1.4515325449779126	-0.8351700584961994	1.131063656300245	7.443395573631809	11.478631411900274	0.7099058299735246	0.9560439560439564
ID184731	184731	3	0.9854909777641296	7.940992073095129	53.34661090389174	0.0	192.0	192	1.5288996336732972	1		24324.47662337661	24299.0	18667.0	32184.0	1.8729847E7	2598.0325681312206	-0.9811199277413718	-973.077328187271	-0.02400083525590146	-0.004540050493980029	1.5620412463697688	1.5002949483874362	-1.3262092710511268	1.041156106036816	7.343579924176973	12.118792765225075	0.6283461695929592	0.9346642468239567
ID171417	171417	3	0.971466064453125	8.964842647489078	53.66150305240781	0.0	96.0	96	1.1817227194710385	1		24613.543290043304	24135.0	19742.0	33882.0	1.1371457E7	3362.2736086111613	-0.980821759513822	-748.7768585358917	-0.014350644099772103	-0.0035918091767304073	1.2917581732909793	1.1112450115124242	1.29797392603077	1.1624422696241161	4.387135449848115	8.70883314922123	0.7268938041166496	0.9447287615148412
ID195996	195996	3	0.9390024542808533	8.34315883253633	53.03108043996952	0.0	273.0	273	1.0870268004216581	1		25175.533333333333	24442.0	19623.0	34244.0	9818458.0	3565.2574653895404	-0.9802409666581975	-700.623874235932	0.01630133750703222	0.007102284305625297	1.1708427282189229	1.019982127757606	1.3455743096720327	1.1479051410371066	3.7121915344868714	7.885045891341826	0.7502945459119797	0.9501216545012158
ID172957	172957	3	0.9968125820159912	8.558878139839663	54.45300377474002	0.0	107.0	107	1.5333462731171785	1		24286.56041131102	24315.0	17436.0	32059.0	1.8894944E7	2700.8404053768472	-0.981052953375373	-931.2108152547756	-0.004869839769034236	-6.81225768695366E-4	1.5837195442446244	1.5004288313191465	0.5279897681107688	1.0555112719689945	7.386358059657618	11.096653743462507	0.7538000315825684	0.9481391092129349
ID173479	173479	3	0.9447985887527466	9.242193417209844	54.33022603118833	0.0	111.0	111	1.1333618240125944	1		24770.075650118186	24175.0	19526.0	32733.0	1.0477742E7	3220.066820852696	-0.9806358222611178	-779.1142329695621	0.017774937311151526	-0.0016116479599889142	1.2124092329206388	1.1026827756020463	0.7528573291890135	1.0995086345288052	4.035404113673948	8.166276255975253	0.7604116489866554	0.9350220264317181
ID190378	190378	3	0.9580912590026855	8.719048247398353	52.46951028916714	0.0	233.0	233	1.5009356865413872	1		24406.56469002699	24416.0	19003.0	31722.0	1.8109671E7	2477.0686123146743	-0.9811328572432773	-1024.7555974185025	-0.01222419323378029	-0.003667766094644128	1.5573242669276863	1.461326287039668	1.3741826439822027	1.0656923650381254	7.077404858964086	10.951064098724224	0.7416026310930088	0.9496173469387759
ID185771	185771	3	0.989799976348877	8.311143013032405	52.98838641483829	0.0	200.0	200	1.5431818215139865	1		24387.087786259515	24360.0	18229.0	32492.0	1.9168251E7	2602.3410349812825	-0.9810832795479261	-972.04362312963	-0.0028920425527909706	-0.006310752180946447	1.6217956424203863	1.496230390199084	1.3082491951283821	1.0839210679343272	7.481420582947933	10.572069008432159	0.8411509806652864	0.9650521152667078
ID191915	191915	3	0.9614660143852234	7.893083942582279	54.6580324466816	0.0	244.0	244	1.454347941080483	1		24424.643776824036	24284.0	19389.0	34508.0	1.7072826E7	2938.0890326459134	-0.9809291838164325	-855.1881165211325	0.07059180560830995	-0.03599055988326119	1.4627452532774263	1.2892312390750897	0.9094728550372551	1.1345871934710623	6.6448703779931435	17.228086470337406	0.2813340458371508	0.8661710037174719
ID181161	181161	3	0.965237557888031	7.806159949830572	54.05869952012049	0.0	166.0	166	1.455907563985562	1		24361.688571428575	24407.0	18664.0	31762.0	1.7053182E7	2507.5877772898402	-0.9810041563417802	-1003.4448290847638	0.008845105100105657	-0.001233142650778994	1.5186213235169992	1.3871745155465767	-1.094857823160921	1.0947586669862008	6.659129756486696	10.668354715686036	0.7352456215443193	0.9524133242692048
ID197544	197544	3	1.0	7.999840723570227	53.19542318310598	0.0	284.0	284	1.5169782070562785	1		24507.65177398163	24511.0	16655.0	33114.0	1.8650323E7	2891.7997375337295	-0.9810155681999587	-875.8742904820724	-0.010703550248668805	0.001979856887084986	1.5769907102175786	1.4545768183258092	-0.7328156817642859	1.0841577360160775	7.229504896228596	11.096997123665824	0.7377470358982048	0.9614412136536036
ID162734	162734	3	0.9865574836730957	8.660726190137895	53.518436788566376	0.0	34.0	34	1.5303832823811407	1		24535.784974093236	24543.0	19240.0	32738.0	1.8941626E7	2454.9412841385247	-0.9810483073099276	-1034.739982247254	-0.009128025637943469	0.009268744569638426	1.585098651189715	1.4975391265329914	-1.5270130739737364	1.0584689395457973	7.357839302670518	10.440866347524064	0.8481781680898866	0.9674999999999997
ID175022	175022	3	0.9888994693756104	7.826614534477444	54.40857320941329	0.0	122.0	122	1.505967332188155	1		24305.26506024095	24290.0	18012.0	32519.0	1.8156033E7	2675.266631876682	-0.9811353677722783	-945.0262520738971	-0.0024492894005777566	-0.004852543372069899	1.5711117947480249	1.453235713941318	-1.5186160868215475	1.0811128433439166	7.124936120609247	10.246127858553372	0.8528473355491414	0.9615137908915974
ID167340	167340	3	0.9908939599990845	8.206458805802711	54.73850574638779	0.0	67.0	67	1.5382719082681007	1		24328.99102564103	24329.0	18246.0	32525.0	1.8976613E7	2534.5040484128804	-0.9810958050269778	-996.3555298360931	-7.156089267067363E-5	-0.002389790538253531	1.6070361237916957	1.5019336462732893	1.2288519827386917	1.0699781097381995	7.433889321302776	11.242790276653041	0.7390566618701533	0.9636475662353668
ID180149	180149	3	0.9403851628303528	8.070137787497494	53.74509208308984	0.0	159.0	159	1.4872652167066471	1		24391.31506849313	24433.0	18275.0	31725.0	1.780566E7	2298.153446000474	-0.9809904936947821	-1095.4186982187232	3.36010096274331E-4	0.0019924097011780107	1.6124362611457272	1.400409257511162	-1.063381619072115	1.1514036004099146	6.949070452522155	10.224202787502033	0.8353676814116657	0.9714285714285718
ID159674	159674	3	0.9885178208351135	7.9097948171174135	54.77637451115314	0.0	12.0	12	1.5204649453449397	1		24341.494764397903	24351.0	17879.0	32703.0	1.8596902E7	2627.3927014388473	-0.9809682726634821	-955.0563679698763	0.003109372110144491	0.005094829077837803	1.6204754245551287	1.4397296371109705	-1.424631128583367	1.1255414786118116	7.262776779380203	10.862174905909852	0.773533233429789	0.9640378548895899
ID193466	193466	3	1.0	7.9060753016106595	53.006058054725415	0.0	255.0	255	1.524936180126496	1		24334.130718954257	24329.0	17746.0	32549.0	1.861561E7	2677.128476218157	-0.9811017992961645	-943.7788354593349	-0.010394749561140422	-0.014409921699911895	1.5441853734453872	1.4933445994957066	-0.46104265638702685	1.0340449042818711	7.305554914860847	12.023128105574951	0.6350795445254028	0.9475955610357586
ID187832	187832	3	0.9702509045600891	7.861485742824758	52.91190091175964	0.0	215.0	215	1.5284047640588858	1		24400.42487046628	24409.0	18769.0	32506.0	1.8837128E7	2515.1726895823394	-0.9810456187229486	-1004.2438149813044	0.01148595689322786	0.006718684793216883	1.6582043123265877	1.4120090481192529	1.8463883286865794	1.1743581349816834	7.338826798012459	11.796469211163005	0.6627235828099493	0.9513247073321016
ID182713	182713	3	0.9815906882286072	8.341152516356457	53.41934248136977	0.0	177.0	177	1.492342954990545	1		24449.211956521714	24322.0	19098.0	32458.0	1.799462E7	2680.5955346376722	-0.9809369699870855	-938.6695775392564	0.04186602636570817	-0.046078793367553515	1.4456212756368612	1.4019908032159054	1.081180621426297	1.031120369920313	6.996601714167312	16.892806619943798	0.30810120376989397	0.9014084507042252
ID199096	199096	3	0.9604017734527588	8.564314382461951	53.07016650109611	0.0	295.0	295	1.0652348503185467	1		25302.816489361703	24621.0	19624.0	35632.0	9513859.0	3907.5494541848993	-0.9802189013291297	-641.7517204191261	-0.005821355062738752	0.008881203979215711	1.124545697311539	1.0336120213449416	-1.2341051128887108	1.0879766044596444	3.564844623386882	7.688570887011297	0.7578080666480133	0.957854406130269
ID160191	160191	3	0.9921970367431641	8.738504448845203	53.819018417154346	0.0	16.0	16	1.4963927397904155	1		24424.808108108096	24533.0	17889.0	31353.0	1.8074358E7	2579.541858272702	-0.9810793106935071	-981.9417812129153	-0.004233225032696222	0.009841428816698536	1.5047429613511107	1.495758664725261	0.24168136745217117	1.0060065148460966	7.034626723483441	10.682008104417173	0.774720619940295	0.9616634178037686
ID161727	161727	3	0.9772828221321106	8.750518026725672	53.590626578149426	0.0	27.0	27	1.5084768612279502	1		24538.192052980143	24562.0	18753.0	31866.0	1.8526335E7	2531.934938348979	-0.9810830976862408	-1005.2539486802107	0.013514479481914024	-0.003457483097992932	1.5709819066651938	1.459969744054558	1.0903123164741653	1.076037303555578	7.148701751431823	11.276832502245096	0.706419668893419	0.9370716510903423
ID164287	164287	3	1.0	8.79770161671656	53.43121215724493	0.0	45.0	45	1.5446517521423904	1		24493.361216730063	24562.0	17142.0	31925.0	1.9325262E7	2662.431185939743	-0.9810766622556599	-953.9051543150489	6.336963355879747E-4	0.00566135670677295	1.567109050052473	1.5421674595692756	0.9107710200585781	1.0161730753222893	7.495679961441477	10.737738623986738	0.8169495596244131	0.9621720561317879
ID168892	168892	3	1.0	8.636361019144326	54.14263114734918	0.0	78.0	78	1.5293943431616281	1		24303.374677002565	24323.0	16658.0	32348.0	1.8810812E7	2704.731908182507	-0.9810661781940175	-931.1772818941406	-0.008991604883485558	-0.010374947283239516	1.5458764055517773	1.5207946113160502	-0.2416717216660495	1.0164925585934461	7.348333050341492	11.18908491574458	0.7375807203564646	0.9590570719602982
ID177090	177090	3	0.9671919941902161	8.269488585639865	53.69341603515822	0.0	137.0	137	1.5308775124222445	1		24341.386597938115	24364.0	18558.0	32158.0	1.8888916E7	2507.99110458386	-0.9810825266712913	-1006.6806675646841	0.01705303979679859	0.010875230367868761	1.5964022237875013	1.5001556945323296	1.404068896099976	1.0641576935020578	7.362592428835036	10.13510710517611	0.9007078313165786	0.9711598746081506
ID186306	186306	3	0.9957894682884216	8.032455902008639	53.04820076069972	0.0	204.0	204	1.5189716089767638	1		24381.801054018455	24401.0	17714.0	31923.0	1.8505787E7	2656.0992032525223	-0.9810213111702157	-948.9945623524341	0.03635757317229175	0.002058209684192526	1.5538852453845553	1.4665347919559055	-0.9450798256526449	1.05956248287308	7.2485174008866595	12.253630744858699	0.6066378053378597	0.9431045145330856
ID158144	158144	3	0.9348618984222412	10.008209887423007	53.257675487319716	0.0	1.0	1	1.518473503828438	1		24205.265091863494	24242.0	19167.0	31534.0	1.8444412E7	2258.4173933976085	-0.9810340887393931	-1108.7816075741378	0.008307189054015665	0.012848955542895215	1.535675678935532	1.4942156413138437	-1.0405066363890216	1.0277470242415834	7.243764274722141	10.883727429380361	0.7684557410287417	0.9548872180451129
ID170433	170433	3	0.9528113007545471	8.47586741127459	54.28822618041002	0.0	89.0	89	1.4355003030236695	1		24443.99559471365	24381.0	18797.0	32057.0	1.6646361E7	2562.3381587305075	-0.9809656376397682	-983.2890665065145	0.028219383744527666	-0.025417324617263305	1.447344344178001	1.3653700380360556	0.594027490803444	1.060038160980782	6.473757836070573	15.702650770674822	0.32992890806502845	0.8642131979695423
ID195009	195009	3	1.0	8.351811114540348	52.48195531865414	0.0	266.0	266	1.5219568164596926	1		24399.714471968684	24416.0	17118.0	31943.0	1.8714581E7	2681.8370366135546	-0.9810132581366724	-940.1708604342233	-0.01243706356243916	0.003383934000182178	1.5766918980625027	1.4829891595474347	3.0503555538538976	1.0631850461696317	7.277036157873749	10.604870524471286	0.813118150888899	0.9616834170854273
ID189381	189381	3	0.961461067199707	8.218092960739352	52.75927370439021	0.0	226.0	226	1.1472930454537253	1		24869.949308755753	24321.0	19297.0	32864.0	1.0793558E7	3362.384525480915	-0.9806253640087713	-748.7331947910404	0.004049686084421148	0.0034052465033731594	1.208305761837151	1.104055684506137	0.6899883673542045	1.0944246551999295	4.135219763128781	8.124262180178052	0.7873006289703421	0.948745910577971
ID196555	196555	3	0.9911893606185913	7.823432145239153	52.824488794232465	0.0	277.0	277	1.5480761624466892	1		24456.147727272724	24493.0	18472.0	32934.0	1.9369269E7	2603.116030678058	-0.9810345899769747	-971.9559931129129	0.004567752557600337	-2.5026476665160433E-4	1.6175207422951436	1.4773497400164874	1.2800176068347973	1.0948800398997545	7.528951844593092	13.151054490976316	0.5470452216557167	0.9395017793594308
ID165832	165832	3	0.969622015953064	8.266715104813589	55.06269136577647	0.0	56.0	56	1.4943692192706888	1		24415.32926829268	24309.0	18726.0	35643.0	1.8018513E7	3114.644909204132	-0.9810114299380045	-809.9642417748452	0.025622137882954133	0.01416990759311867	1.5114791689916276	1.4562257353634582	-1.4489660243750908	1.0379429042396224	7.015614218825373	12.436921478862066	0.5699670882869655	0.9055214723926379
ID171986	171986	3	0.963202714920044	8.180811568311388	54.17169771569071	0.0	100.0	100	1.5159805231554901	1		24302.917214191864	24274.0	18606.0	32183.0	1.849452E7	2515.617055145217	-0.9810695050475169	-1001.3402655602291	0.004652433877423842	2.1616231337975126E-4	1.6082039597019833	1.4395000971721457	1.9102252611792476	1.1171961452876948	7.219998643899563	11.426190669439823	0.6949347776431226	0.9399752475247528
ID167891	167891	3	0.9629546403884888	8.524674797938314	54.93136853261156	0.0	71.0	71	1.4365538813695555	1		24506.317647058826	24311.0	19546.0	34125.0	1.6664296E7	2791.9006525815826	-0.9809234040795147	-902.6976459333188	0.09972994544298137	-0.0957678542391983	1.3869011959928186	1.2487125955691107	1.2346992792899287	1.1106648566804336	6.483264088399604	19.547111762229804	0.2132251282533878	0.8430160692212605
ID178643	178643	3	0.9899815320968628	8.574850279030631	54.01145121668311	0.0	148.0	148	1.4688400222902007	1		24564.30379746837	24413.0	19550.0	32793.0	1.746522E7	2530.051414157692	-0.9809808794421884	-1001.5559606783858	0.08097833237740373	-0.036196791884178216	1.4515483477089741	1.325246332045784	1.5185673282422	1.0953045578086738	6.777957910599584	19.486002995927066	0.2243175235346051	0.8503279666070358
ID174033	174033	3	1.0	8.770188574348161	53.73477741584406	0.0	115.0	115	1.5363035492938906	1		24399.183333333316	24436.0	17045.0	32086.0	1.9031363E7	2755.2271942421203	-0.9810243779380603	-915.6545276957357	0.015916822876620242	-0.003761029188075962	1.590739333209939	1.518403510774089	-0.43129352262660337	1.047639393562106	7.4148768166447105	11.239886939019025	0.7375473705907859	0.9471766848816027
ID163287	163287	3	0.9733496308326721	8.394398618675343	54.114790765608475	0.0	38.0	38	1.5034536143079666	1		24516.990654205612	24528.0	19029.0	32147.0	1.8363226E7	2436.7463883511737	-0.9810350700710833	-1040.9266235481603	-0.01975768656241843	-0.008031346141477914	1.5180257827608095	1.4700620652328433	1.4586458941140397	1.0326270017180323	7.10117048978667	12.003004901536901	0.6193837922382198	0.9402139710509756
ID177623	177623	3	0.9673582911491394	8.659164912098944	53.61433427045804	0.0	141.0	141	1.4963927397904153	1		24364.27800269902	24378.0	18693.0	31031.0	1.805393E7	2393.7141474928367	-0.9810263621169641	-1052.546582610076	0.0053799706184526775	-0.004541594976101986	1.5807655669602647	1.4331115041160507	0.7309493394694199	1.1030304079062485	7.034626723483438	10.368419613569113	0.8222914823800742	0.9629147690305787
ID181717	181717	3	0.9680495858192444	7.895384277903777	54.30225902651827	0.0	170.0	170	1.4933564307983553	1		24330.97961956521	24295.0	18830.0	31723.0	1.7907601E7	2555.072859617005	-0.9810925675408625	-988.2429611373948	0.016023082607909484	-0.013012829151357846	1.5590023792251646	1.3842513035590507	1.8728289537332499	1.1262423052929849	7.0061079664963515	13.901107589700256	0.4556043693444508	0.9070769230769231
ID183253	183253	3	0.9677192568778992	8.690541450464414	52.93939252170066	0.0	181.0	181	1.5209623983094502	1		24401.56601307188	24332.0	20103.0	32656.0	1.8667198E7	2484.465784729705	-0.9810079929623503	-1014.6502289481245	-0.0011394746061156023	-0.007115831674199373	1.5995380221472417	1.4600038970790685	1.4395616040223143	1.095571063438481	7.26752990554472	11.528090635345887	0.6871980634578868	0.9415024630541869
ID158686	158686	3	0.9945084452629089	9.686246232800181	53.41847913293073	0.0	5.0	5	1.513483436098516	1		24360.944444444456	24449.0	17673.0	32192.0	1.8416874E7	2533.2291257468237	-0.980997428866575	-992.8991674648927	-0.01094400525044497	-0.021169888556711435	1.5695989987841559	1.4647434880347443	-1.1555318451167793	1.0715862617625267	7.196233013076981	11.954335380483844	0.6327967057271205	0.9386236825790453
ID175582	175582	3	0.9666881561279297	8.072389396060997	54.29937643330485	0.0	126.0	126	1.5348256234594448	1		24325.536082474224	24314.0	19005.0	31861.0	1.8876616E7	2487.6591844646273	-0.9811809115489363	-1019.6521565283296	0.0030766340190085317	-0.018437741328288463	1.61107199074891	1.4788862104558849	1.6949966800708243	1.0893819817633414	7.400617438151164	11.529307552034288	0.6996347461930642	0.9447815533980586
ID186845	186845	3	0.9690541625022888	8.523094834091905	52.464889589560926	0.0	208.0	208	1.5372880438193401	1		24413.702944942364	24403.0	19089.0	32721.0	1.9067102E7	2484.8619171983382	-0.9810258805846936	-1015.9684620019415	0.003965573777700241	-0.003172935310794306	1.5907125382738918	1.4864569386436244	1.5533924817346925	1.0701369793634248	7.424383068973739	10.818052842121244	0.7972087168918326	0.9624152803450398
ID160747	160747	3	0.971066951751709	8.557134530963419	53.72034268829626	0.0	20.0	20	1.5372880438193406	1		24405.0166028097	24409.0	19883.0	32459.0	1.9109128E7	2363.0093666736548	-0.9811398564638802	-1074.557314124749	0.005946926574404616	-0.0020742901685371577	1.6264062329064275	1.4732559201644717	-1.3477388452219519	1.1039536380921913	7.424383068973742	10.76121052064472	0.8056529109524685	0.9618226600985218
ID192488	192488	3	1.0	8.3053435383588	52.64521840906503	0.0	248.0	248	1.5318654941400727	1		24374.82276843468	24420.0	17120.0	31981.0	1.8841738E7	2742.9884908681865	-0.9810880707650582	-921.9760461425137	-0.008615769251317068	-5.421298525450007E-4	1.572509649900466	1.4839039248035728	-0.7438456136582989	1.059711227671712	7.372098681164071	12.184530858431563	0.6239982613511156	0.9440048691418139
ID194024	194024	3	1.0	8.075015486612068	52.63949420607003	0.0	259.0	259	1.5323592461252198	1		24365.584516129027	24434.0	17443.0	32321.0	1.8883328E7	2727.0647347395698	-0.9811877989696504	-932.0171648395711	0.006050170665886007	-0.00933350653725153	1.5556787117822413	1.5275328329530902	-0.26530705763390605	1.0184257112004187	7.376851807328583	10.786891817683887	0.7966880017976565	0.9562538508934075
ID164845	164845	3	0.9706529974937439	8.814328632111254	53.598547141738145	0.0	49.0	49	1.5204649453449397	1		24446.476439790575	24409.0	19918.0	32997.0	1.8677108E7	2422.115169826885	-0.9810807737040557	-1046.7738637968591	0.017092014361140526	0.01606660828723428	1.6118409520604642	1.4366472889965023	1.134684308533699	1.1219461898587053	7.262776779380204	10.805084928188577	0.7817289413480972	0.9604022627278436
ID169458	169458	3	1.0	8.21864294226764	54.53597119678541	0.0	82.0	82	1.53137158295711	1		24307.974193548398	24349.0	17074.0	31947.0	1.883868E7	2660.025063870346	-0.9810209500199943	-944.7063749371516	0.0032581034631785815	8.772861207614175E-4	1.5622431433782762	1.5150433850051304	0.3691057843569412	1.0311540638639771	7.367345554999555	11.148176994446498	0.7449261051800092	0.9550215650030806
ID170994	170994	3	0.9548742771148682	8.600598525025214	53.52498820444592	0.0	93.0	93	1.3619462549574526	1		24604.24999999998	24376.0	19643.0	33139.0	1.5057801E7	2719.2931830353978	-0.9808980249239376	-929.2438144396898	0.0322404239075405	0.07298051684229717	1.4610755712231973	1.2595755902554384	2.1520835617458625	1.159974504528859	5.8273326776964165	13.036586630664345	0.43087558535795856	0.8513888888888882
ID189939	189939	3	0.9691675305366516	8.425066939130604	52.51612908738142	0.0	230.0	230	1.3011572261679596	1		24815.19141323792	24497.0	20021.0	32696.0	1.3871692E7	2851.8566198427975	-0.9807710686871018	-887.6309488039451	0.022458641823232244	0.0070273548163851075	1.3312185499106868	1.2257139056597466	-0.27947022236192615	1.0860760767775999	5.318748178093225	13.906888805475804	0.34558853665431044	0.8227941176470586
ID162296	162296	3	0.935861349105835	9.071091227487747	53.494817599627005	0.0	31.0	31	1.1406803503444958	1		25076.146853146845	24567.0	20212.0	33094.0	1.0757667E7	2936.465091407807	-0.9805230287419291	-859.809684550257	0.044561724421105835	-0.016464819013931337	1.265826503750431	1.07858110142283	1.4182853440736933	1.1736034518689349	4.087688501483622	10.915607325811797	0.4311137248189524	0.8766564729867473
ID180729	180729	3	0.9726499319076538	8.043434632303219	53.812466845109704	0.0	163.0	163	1.5269191929020223	1		24389.1313394018	24414.0	18734.0	32056.0	1.8755242E7	2435.822810731434	-0.9810895426587865	-1038.9323020017705	0.01090561877807473	0.0017892807720184675	1.5981685047687781	1.4819795405927512	1.4856860194387176	1.0784011931295316	7.324567419518902	10.294237954717094	0.8685672283375386	0.9716267339218152
ID199676	199676	3	0.9670873880386353	8.045752572906302	52.477323095138864	0.0	299.0	299	1.543671953913677	1		24481.397208121853	24477.0	19313.0	32091.0	1.9291341E7	2462.9116431521475	-0.9810867468353073	-1031.2371200076896	0.009245665862434822	0.00136756316903663	1.579416641873992	1.5376134758459568	1.2534598560409609	1.0271870445236806	7.486173709112447	10.140780462885841	0.9148017835789849	0.9788688626476071
ID199683	199683	5	0.9598422050476074	23.381876145673022	54.525280510694174	0.0	299.0	299	1.2847750969927232	1		24518.336976320566	24203.0	19009.0	33234.0	1.3460567E7	3035.6618864416514	-0.980658184722684	-819.0077915770429	-0.025526785324368608	-0.05387661876907625	1.4040131603069572	1.1695051794478162	1.5816486950746222	1.200518975871372	5.185660645486785	12.751409073931534	0.4007722104117712	0.88197251414713
ID182278	182278	5	0.9751332998275757	23.89851860413523	53.62506019943081	0.0	174.0	174	1.513983182995443	1		24163.784676354022	24092.0	17964.0	31865.0	1.8291985E7	2771.7041536236543	-0.9810430921806661	-902.3367924707836	0.03207800693611659	-0.002811557719410913	1.514467413755506	1.4943628299349199	-1.4981131387088613	1.0134536160950027	7.200986139241492	11.58318633610808	0.6744437794105186	0.9323076923076924
ID179207	179207	5	0.9746187925338745	23.925111248346322	54.68596416266034	0.0	152.0	152	1.5466094864542683	1		24145.09987357774	24135.0	19147.0	34959.0	1.9098774E7	3032.3998056245614	-0.9810412170877497	-824.0419896076158	0.01445327587524345	-0.001403060678722506	1.61993504451517	1.4745518181184147	1.0271362579086976	1.0985948575088191	7.514692466099544	12.014397131205195	0.6542098964019449	0.9261862917398951
ID188935	188935	5	0.934424102306366	23.78305700313506	54.80503969514941	0.0	223.0	223	1.0709010331121784	1		25049.271767810034	24419.0	19940.0	33721.0	9493674.0	3215.966034810999	-0.9801011213877941	-767.28362586006	-0.005657182008714875	-0.0049566435681651306	1.2452259945789657	0.9606492624342489	-0.9403128163786745	1.2962337486457962	3.60286963270301	7.8391406042156575	0.7367523055669106	0.9439601494396012
ID176133	176133	5	0.9926506280899048	23.447726791358463	53.24293634381137	0.0	130.0	130	1.4847198353841877	1		24202.032876712343	24213.0	17154.0	31600.0	1.7667484E7	2794.533626736586	-0.9810457334377081	-896.5092434715801	0.005748692437715548	-0.011157010151591507	1.5428748523714464	1.4523109439246222	0.7046933078727811	1.0623584837845335	6.925304821699578	10.799931088329892	0.746116748904403	0.9516655780535599
ID172555	172555	5	0.9936414957046509	24.352319084853665	55.510899172965836	0.0	104.0	104	1.493862910864061	1		24186.191836734688	24084.0	18084.0	36219.0	1.7776851E7	3350.778597948144	-0.9810035218269135	-745.5027152691256	0.006623706221929013	0.003265360655517673	1.518194503295831	1.4726956480990068	0.48050451461782234	1.0308949478159695	7.010861092660862	11.46691495029937	0.6700204276635581	0.9230287859824783
ID197128	197128	5	1.0	24.651678881899564	54.46583770654778	0.0	281.0	281	1.4811489527539556	1		24417.63223140497	24199.0	17689.0	36628.0	1.7727201E7	3094.363389222362	-0.9808673780377146	-809.0922295615668	0.0049895482887697355	-0.011882464481979023	1.554952308036086	1.3096557840614462	-1.0347642847505985	1.1872984695367337	6.892032938547967	13.476108571087849	0.47690097014443383	0.8934072704867526
ID176654	176654	5	0.99100661277771	24.15201115534263	53.35619506072415	0.0	134.0	134	1.5490531749531895	1		24150.92784810125	24171.0	17516.0	31852.0	1.9079233E7	2767.3642749510705	-0.9811840060793263	-910.1663649879129	0.009997517338911091	0.0021384260187644363	1.64598749442058	1.4846240831646895	1.0702599399090789	1.1086897438117271	7.538458096922124	10.941874454666623	0.7912412752819868	0.9508393285371706
ID165391	165391	5	0.9696065783500671	23.718469400358174	54.25901990151705	0.0	53.0	53	1.4333908231139445	1		24322.35882352939	24154.0	18791.0	33358.0	1.6539204E7	2974.4076858527455	-0.9809635802374681	-842.7578440947484	0.006092948301884742	-0.02468954057198039	1.527421142139923	1.3747238782798898	-0.13135919250234493	1.1110748611212706	6.454745331412514	11.74541378546594	0.5879661628213495	0.9169480081026337
ID159245	159245	5	0.9393886923789978	22.7520042533953	54.007715560224646	0.0	9.0	9	1.0157969910562679	1		25242.592375366563	24842.0	20032.0	31950.0	8607724.0	2819.2308162188783	-0.9800351007562026	-879.0383524894529	-0.021039240590566853	0.021813559930176384	1.0770393667999278	0.9672493087790006	-0.07779324490088887	1.1135075073452572	3.2416320441998017	8.35928581500324	0.5829552685271187	0.8621997471554996
ID169997	169997	5	1.0	23.391196125393787	53.133281955869066	0.0	86.0	86	1.4831905098260023	1		24189.45392022007	24160.0	16689.0	31767.0	1.7585733E7	2885.3396332463653	-0.9809728207148819	-864.4535915494366	0.02384974617693295	-0.010119293506901834	1.5065811158392883	1.4608021236870363	0.9257625636901483	1.0313382568452918	6.911045443206031	12.870430093436037	0.5242850724811621	0.9121706398996233
ID198675	198675	5	0.949923038482666	24.199418548844076	54.648756694472006	0.0	292.0	292	1.2770976776358516	1		24537.289962825274	24234.0	19173.0	35376.0	1.3201062E7	3369.1987296148554	-0.9807299807655935	-741.3055748582713	-6.621287860704162E-5	-0.021008198035172412	1.4412797386671234	1.10428274286367	1.4533521029239775	1.3051727449163424	5.123870005348078	11.888153479058808	0.45559522155967663	0.8807189542483661
ID184339	184339	5	0.9905664324760437	23.683623590898673	56.23181723322423	0.0	189.0	189	1.5104814825259876	1		24113.270916334714	24125.0	17477.0	33243.0	1.8157293E7	2819.679979562404	-0.98100360908652	-883.2543958996217	-0.0020567866456895436	-0.0194899494978834	1.5685774298927309	1.4548154018502677	2.6383474919967815	1.0781968818159184	7.167714256089885	12.31100605206208	0.5942968906920704	0.9407361197754207
ID183824	183824	5	1.0	22.78866285157089	55.74409993324838	0.0	185.0	185	1.5069716452922388	1		24108.339095744668	24016.0	17084.0	36838.0	1.8129471E7	3430.0041803382605	-0.9809886358130654	-725.3595490034112	-0.009425035143249326	0.010781643633057586	1.5178077810676498	1.4491157292683903	0.8335426654940479	1.047402737001509	7.13444237293828	12.193718291296143	0.6029726083713974	0.9524111675126906
ID195601	195601	5	0.927008330821991	23.24777891095277	53.8367915744304	0.0	270.0	270	1.0502156818081925	1		25184.241095890422	24554.0	19768.0	32808.0	9192248.0	2987.1598885822705	-0.9799496796209861	-824.1055781846669	0.0038821140054266083	0.011509241941186722	1.1144449958779932	1.021365178007316	-0.3911244663578324	1.0911327504353299	3.4650289739320463	7.800181857089253	0.7156608800687639	0.9239543726235743
ID161307	161307	5	0.9834486246109009	23.238438485359154	53.615510373328114	0.0	24.0	24	1.511983204337679	1		24284.80636604776	24218.0	18204.0	32456.0	1.8310744E7	2777.6168972330843	-0.9810573560832793	-905.6201942732222	0.01933448076385196	0.003662894950362472	1.5184063394555265	1.4671545444379914	0.03843300251992754	1.03493278551454	7.181973634583426	12.182899946171034	0.6080682331135274	0.922466422466423
ID193051	193051	5	0.9624302387237549	23.583714172190607	53.63841641583842	0.0	252.0	252	1.1694965633953724	1		24356.300220750545	23937.0	19267.0	32849.0	1.1033404E7	3436.8574093415596	-0.9808086460024124	-724.36668701224	0.0037130234468872895	0.007550675372154889	1.3284306769638374	1.0312170670409992	0.5680693900956482	1.288216341081001	4.296826052722314	8.671589198220248	0.71805919058021	0.922448979591837
ID187416	187416	5	0.9571890234947205	23.524152881709632	54.345897282374295	0.0	212.0	212	1.1001698226889287	1		24786.521197007478	24013.0	19529.0	35708.0	9939395.0	4094.969434583677	-0.9803334558445839	-603.4491519263279	5.230555784454272E-4	-0.015934929563249597	1.1894969588252104	1.0189230758050323	-1.3820706120690918	1.1674060457266717	3.802500931612675	8.21342889319588	0.7083211175972599	0.947867298578199
ID185379	185379	5	0.985352635383606	24.495221772112107	55.46243901789465	0.0	197.0	197	1.4847198353841875	1		24279.776859504127	24116.0	18522.0	37565.0	1.7627118E7	3280.8007668127234	-0.9809550824127824	-762.3683408970234	0.06780210461963611	-0.01864074075047031	1.5612018892375616	1.4177486978695586	-0.4490989819777121	1.1011837934209139	6.925304821699575	14.412989266587097	0.41892919913633275	0.8824954572986073
ID173610	173610	5	0.9716168642044067	23.126391606802336	54.11200849284693	0.0	112.0	112	1.3513516298403585	1		24435.125827814594	24156.0	18974.0	33379.0	1.4758816E7	2844.455397468474	-0.9806211315597035	-869.3972868274375	-0.012553068062185006	-0.07206102282473761	1.4090376550261594	1.170784766737699	-0.7059359999190418	1.2034984525399435	5.737023280570625	14.970669911660613	0.3216725536853699	0.8677210639827461
ID168491	168491	5	0.9578960537910461	24.085050120230356	55.69670493605516	0.0	75.0	75	1.4439074044952311	1		24240.951895043716	24100.0	18564.0	33700.0	1.6629293E7	2881.046913684402	-0.9809766644219646	-867.7634275975339	-0.008145392888562407	-0.03723928973518687	1.5158976812808405	1.3746559544170596	2.5311810024852104	1.1027469647295685	6.549807854702826	12.417465907055783	0.5337925045180192	0.8856041131105395
ID181294	181294	5	0.9785831570625305	24.08981809758224	53.636069274001024	0.0	167.0	167	1.523943706100031	1		24127.88556566972	24151.0	17813.0	31497.0	1.8554344E7	2701.3215968670274	-0.9810564654744001	-925.1368066672618	0.002040455270994824	-0.015349521763393307	1.6208395111997402	1.4256039995161836	0.6108346200527891	1.1369493293718418	7.296048662531806	12.854353978536972	0.5548774499843343	0.9252561784207353
ID190511	190511	5	1.0	24.310577736888177	53.19453304366137	0.0	234.0	234	1.5338395484309253	1		24125.75546975547	24161.0	16646.0	32086.0	1.8745712E7	2870.4548261904542	-0.9810932298487377	-872.2744166988201	-0.0025836839944696397	-0.004953636552341648	1.6438219781043866	1.4443598008830665	1.1972016552233948	1.1380972920316468	7.3911111858221314	10.444067963941972	0.8514913116689694	0.9646401985111662
ID184876	184876	5	0.9915311932563782	23.377998925319673	55.86608054952011	0.0	193.0	193	1.4201355835187592	1		24440.300898203575	24100.0	18573.0	39838.0	1.6326121E7	3700.9497789278535	-0.9807137103577721	-671.6096293454806	0.03979607919079921	-0.06053085096116873	1.3655881667113616	1.3425392086998107	-0.9936369903749555	1.0171681823980938	6.3359171772996215	15.730460301016603	0.32176328971184176	0.8404791929382095
ID171565	171565	5	0.938558042049408	22.511622048246256	53.744378546755584	0.0	97.0	97	1.2477351853855516	1		24401.76015473888	24170.0	19195.0	31932.0	1.261571E7	2477.5803541671494	-0.9807954956619124	-1006.0018078013711	-0.009360459962203064	-0.0275043977349166	1.396644619198844	1.078564568623417	-1.1566309495780405	1.294910531857537	4.890966823286797	10.669742715560648	0.5398793129187748	0.9212175470008949
ID162866	162866	5	0.9844841361045837	23.97257893922851	53.87245647001052	0.0	35.0	35	1.5293943431616275	1		24266.64553686935	24291.0	18111.0	31880.0	1.8758117E7	2692.7703978698055	-0.9811052435774651	-935.8682566859769	0.02987811013734484	0.007933314764264666	1.5859873839837788	1.4572044214704138	0.7412912068645121	1.0883767305505527	7.348333050341487	12.216162548356253	0.6187697728889886	0.9444105070250461
ID178226	178226	5	0.9774810671806335	23.3874308484999	53.63028949152237	0.0	145.0	145	1.2126846131982527	1		24379.706365503112	23921.0	19290.0	32643.0	1.1872917E7	3354.618587302626	-0.9807911647407848	-742.1485277828992	0.015474270594314193	0.017082418865967945	1.4215977114772946	1.075907802848125	0.7129152789124066	1.3213006799598117	4.620038631909395	8.810694426724902	0.7478856366441222	0.9455252918287941
ID197682	197682	5	0.9497857689857483	23.86720090309641	54.637383090329415	0.0	285.0	285	1.3264918685542877	1		24565.39862542954	24243.0	18930.0	35385.0	1.4297062E7	3258.3317435957015	-0.9806738344492463	-765.1338301638589	-0.02538927114337466	-0.030307324272135984	1.3975440473261052	1.2002919002519834	-0.8567075993754771	1.1643368142638566	5.527885729331925	12.909938126203043	0.41679317546703215	0.8520146520146521
ID185913	185913	5	1.0	24.530437787587726	53.70137515549437	0.0	201.0	201	1.515481434903888	1		24205.03689064557	24150.0	16993.0	32796.0	1.8371623E7	2898.324757457779	-0.9810214195625463	-863.3829398958833	0.012190754648761975	-0.002729115443944218	1.5840183850852885	1.4362028972850842	-1.3963408310354022	1.1029210344023301	7.215245517735044	11.611801548909314	0.6724527405314908	0.928440366972477
ID192062	192062	5	0.9388382434844971	22.94328269847237	54.7962006726839	0.0	245.0	245	1.1022307108317757	1		24808.757425742562	24102.0	19878.0	32800.0	1.0022738E7	2932.87481077047	-0.9802260869526944	-838.6391236723225	0.007889776188887372	-0.008920639130178785	1.1637365430479105	1.0538144235026154	-1.2808449615275512	1.1043088015249796	3.8167603101062237	8.93208408845687	0.6011725546749804	0.8872928176795586
ID159807	159807	5	0.9405232667922974	22.86695302001986	53.92280474558675	0.0	13.0	13	1.4402353361229008	1		24336.158892128253	24258.0	19395.0	32085.0	1.6694605E7	2322.8146705440226	-0.9808659778717218	-1074.1646764998352	0.02213718528545324	-0.07198339701075278	1.575084377670647	1.2411632200238554	2.6225984222992444	1.2690388759992208	6.516535971551216	16.929147728350785	0.2857304146208439	0.8782831518257527
ID175164	175164	5	0.9839152693748474	23.836439512914453	53.76923516309542	0.0	123.0	123	1.4796159363492967	1		24266.815172413797	24159.0	17859.0	33228.0	1.7593441E7	2935.4475326894867	-0.980984092136527	-852.9299331730949	-0.005690013984744426	-0.015859829974285373	1.5446081882086822	1.4372408747650924	-0.3499135518077409	1.0747037711831973	6.877773560054416	11.65356321046407	0.6364147914803153	0.9009962640099617
ID165954	165954	5	0.9324269890785217	23.885579456595647	53.68569535200785	0.0	57.0	57	1.4913287904459644	1		24143.08979591836	24135.0	18571.0	30945.0	1.7745171E7	2528.738430892213	-0.9810980710822895	-991.1177013246537	0.015335578879060207	0.005798128798464536	1.6003527692189112	1.379543336607582	0.9714741907077702	1.160059801495123	6.987095461838281	11.875805157246779	0.622558853429763	0.9321496512365237
ID182849	182849	5	0.8984105587005615	23.65739245626353	54.50932645650905	0.0	178.0	178	1.2275647356658865	1		24725.226452905823	24220.0	19066.0	33619.0	1.2337888E7	3127.4470590644137	-0.9804745594467611	-793.9913928939411	0.04123212323066587	0.04552452904336517	1.3519551265206566	1.0850733246074635	-0.7661012166873191	1.245957389109847	4.734113659857778	13.62239077718559	0.320584023812297	0.7811764705882354
ID187974	187974	5	0.9936701655387878	24.3148890329959	54.008152874502464	0.0	216.0	216	1.4913287904459653	1		24209.52510176391	24128.0	17966.0	34882.0	1.784242E7	3125.8236514091323	-0.9810062979529752	-800.0441751539772	-0.0048333698620330575	-0.007866189112016298	1.5703387963611402	1.4407198434025281	0.17322921214673315	1.089968187466963	6.987095461838289	11.048678263695713	0.71925996344186	0.9181761399125552
ID177221	177221	5	0.9487305283546448	23.610603613720215	53.640607292396574	0.0	138.0	138	1.1675544144271195	1		24540.824833702907	24030.0	19293.0	32882.0	1.1067912E7	3342.936937339135	-0.9806607509074899	-744.5093459636805	0.03866087953777582	-0.0626379190544624	1.279170601799075	1.1480660768409912	1.0088716076405857	1.114195974955405	4.282566674228767	8.593302030635932	0.7287756349976617	0.9375650364203952
ID169035	169035	5	0.9734576344490051	23.197865656634544	53.96073908554674	0.0	79.0	79	1.175303754452263	1		24465.613537117915	24034.0	19447.0	33654.0	1.1205251E7	3272.3425019215197	-0.9807679218982025	-762.5483623218247	0.004217026553833075	-0.002136140325971338	1.3084309626554673	1.0811001397221078	-0.18874819963281442	1.2102773041836752	4.33960418820296	8.302527750407378	0.7911144405899118	0.9316326530612244
ID164424	164424	5	0.9856323599815369	23.12905099844691	53.44978865769215	0.0	46.0	46	1.4641974961204791	1		24362.483002832825	24290.0	18076.0	31895.0	1.7199913E7	2715.7212111838385	-0.9809714800584302	-924.9488823682094	-0.03391904558062141	-0.03669617733339089	1.5099216500999353	1.4485511590861526	1.303924464626106	1.042366809503987	6.7351797751189455	13.515601876201329	0.46332771096336867	0.8656078191814301
ID199241	199241	5	0.9957910776138306	22.547742123801186	53.55391935855152	0.0	296.0	296	1.5318654941400711	1		24176.596649484516	24274.0	17336.0	32134.0	1.8761039E7	2705.9204992139325	-0.9810848928010527	-926.8467027433459	-0.007823630217924784	-0.02147275562493639	1.6421423942477094	1.4304895478340354	0.19882323886890108	1.1479583312818653	7.372098681164056	11.608599627808593	0.6874503510381532	0.9699812382739208
ID170575	170575	5	0.95002681016922	24.192100981153207	53.773941058672825	0.0	90.0	90	1.17208108933954	1		24409.182417582426	23908.0	19029.0	32652.0	1.1106178E7	3493.351577207901	-0.9808845990381703	-717.0929225806341	0.002669761315599196	2.9094411275363153E-4	1.2797792273309616	1.0817750869745824	1.1565966748206848	1.1830363286606467	4.315838557380376	8.517931728995192	0.7474923371579985	0.9409326424870467
ID189516	189516	5	0.972284197807312	23.44496710906564	54.550371123837124	0.0	227.0	227	1.4903139357585493	1		24310.165087956695	24184.0	18652.0	35890.0	1.7965212E7	3208.7266598429787	-0.9807574322632652	-772.2959636550771	0.11645116435802023	-0.02907615170975844	1.53541070236229	1.2837518760306157	0.7353494474541522	1.1960338528266132	6.977589209509256	18.82206549892349	0.24750313310088584	0.8520023215322111
ID193612	193612	5	0.8936726450920105	22.748145643788522	54.0095899495032	0.0	256.0	256	0.7971487692686848	1		26178.170616113763	25573.0	23091.0	31209.0	5523594.0	2113.061191570881	-0.9792777287866047	-1170.915998552888	-0.02490314257694117	9.725096250127412E-5	1.0381620916921905	0.628922409824299	0.8235148850732713	1.6506997929716323	1.996312989096654	6.7286840572111615	0.5540873347805584	0.875
ID160333	160333	5	0.9850476384162903	24.11174405567277	54.23199586313023	0.0	17.0	17	1.486756489065048	1		24279.748971193418	24195.0	18317.0	36118.0	1.7699937E7	3215.702126487089	-0.9810821845473047	-783.1280504308618	-3.8305492056984314E-4	0.009998111453063544	1.5644619696761348	1.4033028283197169	0.35162677991039953	1.1148427396454308	6.9443173263576465	11.908776337589318	0.6153258278414235	0.9293893129770996
ID158291	158291	5	0.9686184525489807	22.51450012248396	53.83630554073029	0.0	2.0	2	1.4174696611687827	1		24238.33785822021	24066.0	19031.0	31966.0	1.6070018E7	2521.5390094769173	-0.9809006843466382	-987.3573657002806	-0.06057926202060293	-0.04784776043736596	1.5389770962453566	1.3251834614898261	-0.4607448944618167	1.1613313484271641	6.312151546477036	13.670093465259065	0.4244673728201361	0.8545688545688548
ID180311	180311	5	0.9321420788764954	23.018757855044246	53.95201944900097	0.0	160.0	160	1.225714599368518	1		24804.93737373736	24217.0	20473.0	32343.0	1.2278444E7	2358.4010550701173	-0.9804803547350939	-1056.6166394787763	-0.04724197762056618	0.02758819438716948	1.3435572207715096	1.0000223947709876	2.0485683353401116	1.3435271327890552	4.719854281364233	15.716123234394491	0.24013065390422234	0.7656129529683895
ID181845	181845	5	0.985348641872406	23.609191403452577	53.952625541234944	0.0	171.0	171	1.5288996336732967	1		24151.268482490297	24075.0	18347.0	31995.0	1.8620628E7	2781.6549053107087	-0.9810994678276443	-901.3753954670044	0.005865446744578844	-0.013319013740172114	1.5545272427441106	1.497799827093362	0.2040919408217441	1.03787382974989	7.34357992417697	12.101034866630373	0.6301916802911554	0.9307228915662652
ID186453	186453	5	0.9362819790840149	22.30696027977235	54.575421605125534	0.0	205.0	205	1.471412874187154	1		24319.012534818943	24165.0	19704.0	32367.0	1.7461051E7	2345.367764558078	-0.980822713859782	-1060.640842912196	0.004448685459158902	-0.11875124734971217	1.5702875588242966	1.291427528663874	-0.4370235693553994	1.2159316136376113	6.801723541422172	19.617412155310323	0.2220983881860833	0.8112244897959185
ID174169	174169	5	0.996817946434021	23.0839959499906	53.255311226271296	0.0	116.0	116	1.5377800547277034	1		24147.2115384615	24229.0	17165.0	32381.0	1.8834825E7	2911.0001889817518	-0.9810626069350419	-859.471100447917	0.004485401372884998	-0.005818042462580911	1.6104429667637157	1.4820959395549067	1.1906698160184288	1.0865983259136067	7.429136195138257	10.515091304247875	0.8443491839936803	0.9559633027522937
ID172125	172125	5	1.0	24.67480042817222	54.49487615031765	0.0	101.0	101	1.5367958753918658	1		24158.979460847277	24091.0	17269.0	33894.0	1.8819845E7	2980.2488094383293	-0.9810763774502069	-840.5326710129369	-0.00114801428382231	0.009254063692202172	1.539599466039091	1.4901147687598753	-1.5565644127149383	1.0332086482978748	7.4196299428092285	12.734274366431839	0.5749680386391075	0.9420639710319855
ID178786	178786	5	0.9889293313026428	24.605240083106874	54.78698947002546	0.0	149.0	149	1.5104814825259876	1		24266.61835106386	24164.0	17922.0	36543.0	1.8248497E7	3230.193363108713	-0.9810351576316283	-777.2237612892958	-0.006043221502498367	-0.016192497314908436	1.5262260510122667	1.4896544291170497	-0.2631930656572514	1.0245504065777817	7.167714256089884	12.625825165706898	0.5650293471363028	0.9128329297820821
ID198243	198243	5	0.960686445236206	23.130873620048703	55.15531855427892	0.0	289.0	289	1.1604053917124686	1		24650.46741573033	23968.0	19750.0	33589.0	1.0969458E7	3130.9269936536407	-0.9805580421598646	-794.1737393638309	0.002588927439435655	0.006027484125648573	1.2883380068446637	1.0611043926712664	-0.6544225903863818	1.2141482174071019	4.230282286419094	8.01531902847977	0.8274420484936976	0.9549356223175963
ID177763	177763	5	0.9968262910842896	23.10218167132718	53.340795262207344	0.0	142.0	142	1.5500295716306334	1		24113.321563682246	24120.0	17446.0	31720.0	1.9121864E7	2739.804721669116	-0.9811216199881628	-914.7987143404516	0.005335309998561854	-0.0035939214667848702	1.6878547060535598	1.4632706609015051	0.4263077958255169	1.153480863898201	7.547964349251155	10.610612164550384	0.8424784931107765	0.9665246500304321
ID196711	196711	5	0.9560567736625671	23.1593597552604	54.060935867747574	0.0	278.0	278	1.0967264032169401	1		24950.12626262627	24745.0	19578.0	31814.0	9880250.0	2924.671039247808	-0.9802193337432146	-845.489205967029	0.00690503605239543	2.2865965048527763E-4	1.3017995908420885	0.9459643986021677	0.09957619047600375	1.376161293982872	3.778735300790092	8.154529296547304	0.7140991894597916	0.9265734265734271
ID163434	163434	5	1.0	24.649247612408463	54.63186578909649	0.0	39.0	39	1.5422010894025258	1		24363.437817258917	24324.0	17323.0	35785.0	1.9198389E7	3181.5882470497313	-0.9810756150874137	-793.9722069526917	-0.0078549892184792	-3.53822162857209E-4	1.5547866320225612	1.5209019906764634	1.1524035980013572	1.022279306328626	7.471914330618902	11.483653164802293	0.7120026554876864	0.9351576442593692
ID191087	191087	5	0.956108808517456	23.951359239026505	53.743688768351845	0.0	238.0	238	1.4365538813695549	1		24258.26061493414	24067.0	18624.0	31976.0	1.6568392E7	2673.340645093239	-0.9810224733691314	-938.1552183630974	-0.03859403206494443	-0.02858570057448176	1.4783514481201587	1.385300215379887	0.3098563429988088	1.0671704455880378	6.483264088399596	13.103358346261006	0.47450232005654924	0.8834196891191702
ID188524	188524	5	1.0	23.183607373144678	53.464837401945566	0.0	220.0	220	1.4953813218041003	1		24198.5894308943	24068.0	17699.0	33124.0	1.7858559E7	2949.7277515285714	-0.9810124741212651	-847.7040607491259	0.0015606142217319255	-0.018600108862956537	1.5453067322033853	1.4699992732187823	-0.6899863618051665	1.0512295892634738	7.025120471154409	11.953361272987776	0.6178507084220726	0.9220212102308175
ID175725	175725	5	0.9865562319755554	23.08725353540196	53.38585342802701	0.0	127.0	127	1.4626467128121363	1		24240.305516265937	24183.0	17643.0	31557.0	1.7137896E7	2711.7801456028233	-0.9809971788380437	-922.9183595124007	-0.018334940960887922	-0.010383643429461291	1.5128265948050348	1.424194253575798	-0.5233901969767167	1.0622333231626957	6.720920396625399	10.641868442253351	0.7457664540763796	0.9370444002650763
ID186992	186992	5	0.9957995414733887	23.82130146179923	53.212664285542644	0.0	209.0	209	1.423328099162955	1		24169.659701492546	24149.0	17510.0	31177.0	1.6193672E7	2787.622426521025	-0.9810543801059362	-897.9472876543841	-0.01742209898917771	0.0027762407522741346	1.4658977865752791	1.4013251347263251	2.2125869671452785	1.0460797071634378	6.364435934286711	10.34002266239854	0.74804341110538	0.9240855762594891
ID192635	192635	5	0.9877492189407349	23.795727750863033	53.73764243260662	0.0	249.0	249	1.4402353361228997	1		24250.964963503622	24090.0	18057.0	32810.0	1.6611911E7	2843.9119053991885	-0.9809307459327086	-877.2987742519492	-0.0493313361113415	-0.04613793788310693	1.5595508056488896	1.3473790450083054	2.692764407567957	1.1574699869547669	6.516535971551206	12.621322094030226	0.5140637274456569	0.859561128526645
ID169592	169592	5	0.9672395586967468	23.03774814922695	53.80071920741069	0.0	83.0	83	1.4507023004000263	1		24223.90791366905	24072.0	18751.0	32796.0	1.6835616E7	2713.5279274099125	-0.9809089104274769	-917.355926857608	-0.04330374173620343	-0.04534364443237011	1.5404175504596103	1.4061523353179448	0.01609705083165877	1.0954841177370067	6.6115984948415285	12.352494750141874	0.5445114044090915	0.8831746031746028
ID194168	194168	5	0.9648101329803467	22.656551688471257	54.19699033478382	0.0	260.0	260	1.3451797611989655	1		24222.826086956524	24091.0	18688.0	31040.0	1.448525E7	2467.4637022927814	-0.9809230097413713	-1009.5529405832957	0.0024188885569781274	-6.202149201355295E-4	1.4534319616299638	1.2482323603330523	-1.0405676091241707	1.1643921499056156	5.68473889276095	10.052442588085713	0.7069312546045149	0.9351055512118847
ID158841	158841	5	0.9252188801765442	23.88263156096941	55.49037592508862	0.0	6.0	6	1.1630101208971249	1		24551.305803571428	24009.0	19988.0	33401.0	1.0998985E7	3014.606693957002	-0.9807223862967699	-828.6416294483057	0.020279481414103556	0.014507602975699009	1.266045427609854	1.1164318960652306	2.604971618215415	1.134010441722351	4.249294791077159	8.443452830900844	0.749008181986294	0.943037974683545
ID162433	162433	5	0.968504786491394	23.244010011241553	54.064568525922574	0.0	32.0	32	1.4349732237685142	1		24445.340675477237	24282.0	18677.0	33112.0	1.6647277E7	2961.099647429117	-0.9809009442697325	-847.9813949609149	-0.020886779326568093	-0.02270996688885502	1.4902097201177078	1.3758645385753632	2.5279768074962625	1.0831078775100513	6.469004709906056	12.654154258693888	0.507669511913576	0.9019218025182235
ID171137	171137	5	0.9586713910102844	23.681497306165134	53.61813524902039	0.0	94.0	94	1.133361824012594	1		24420.2570754717	23944.0	19275.0	32976.0	1.0354189E7	3547.3912590283403	-0.9808346228217474	-704.6112171320294	-0.015464223186965328	-0.01242790003571954	1.2502342702236597	1.0516468337319205	2.6214874405114528	1.1888347210508143	4.035404113673945	8.791987628456345	0.6560285798361024	0.9528619528619531
ID172676	172676	5	0.9550991654396057	24.589713910742507	54.8202604592423	0.0	105.0	105	1.3485497366541475	1		24420.711666666633	24127.0	18440.0	35071.0	1.4652427E7	3338.032409340405	-0.9809079947142286	-751.7518246864673	-0.030218593299984317	-0.017117020298238004	1.4865083306124336	1.2408870786662478	-0.9585828939147354	1.1979400512496179	5.713257649748042	12.799801615096785	0.43821495707241925	0.8500707213578502
ID183947	183947	5	0.9745407104492188	22.569790995683743	55.0120063641576	0.0	186.0	186	1.4206681676678088	1		24114.1244377811	24116.0	17988.0	31543.0	1.6084121E7	2502.4444291789223	-0.9809829520224338	-994.1579944913055	0.036496371821751125	1.3151399495490824E-6	1.4897871459269898	1.3565357381828282	-1.4450596626846246	1.098229190719782	6.340670303464132	13.146057488348598	0.4610563220190857	0.873608382449247
ID179336	179336	5	0.9704359769821167	22.730018312377265	54.03721158850189	0.0	153.0	153	1.395959010285107	1		24299.110248447174	24059.0	19095.0	32244.0	1.5648627E7	2650.0830542964686	-0.9808839429392802	-940.9795585404524	-0.0012047736716600884	-0.011601523509683149	1.5502524511169182	1.2913525231898035	-1.1258865140476904	1.2004874139925783	6.122026499896405	10.556495772293959	0.6903439337917603	0.927953890489914
ID197266	197266	5	0.9412966370582581	23.751976676999526	54.21721745071009	0.0	282.0	282	1.09396386380876	1		24912.765151515163	24247.0	19859.0	33799.0	9865455.0	3390.4163693217365	-0.9804166923752591	-735.7386044988817	0.0025200799505544955	0.0040733511651366225	1.1618777145021584	1.038737813806367	-0.5108368410615627	1.118547624876152	3.7597227961320345	8.1610402659492	0.7093729901214034	0.9394299287410923
ID184464	184464	5	1.0	24.010469359193088	55.718557279774096	0.0	190.0	190	1.526919192902023	1		24175.837451235337	24060.0	17562.0	37035.0	1.8591219E7	3214.106862374406	-0.9810058555615346	-776.9678955304275	0.006779958696893647	0.017565269262354632	1.596610260326082	1.4438074119987874	-0.7218533738955044	1.1058332621493863	7.3245674195189086	11.649123839548754	0.6782742354315257	0.9465601965601965
ID167057	167057	5	0.9522688388824463	23.66398545697742	54.22334966561541	0.0	65.0	65	1.30057570335627	1		24566.209591474235	24161.0	19004.0	34274.0	1.3830776E7	3021.3250231471325	-0.9803887895357927	-812.9515004121835	0.0015057426813137433	0.0069687781558279245	1.4982813042667291	1.2209092775038262	2.573735374731558	1.2271847973258059	5.313995051928716	13.04715447538671	0.392282921463733	0.7934705464868707
ID170138	170138	5	0.9578343629837036	22.90467100951045	53.865186029117325	0.0	87.0	87	1.3735610322843175	1		24360.886217948697	24149.0	19275.0	31810.0	1.5201193E7	2488.05417177193	-0.9807743096648249	-998.9652603023096	0.01576407762879287	-0.05830996743059271	1.4556171235147022	1.2348722305978597	1.9930778327492522	1.1787592978829635	5.92714832715125	12.631941250536316	0.4667834669396834	0.9003610108303249
ID176280	176280	5	0.9430881142616272	23.751128262288884	53.610866162816656	0.0	131.0	131	1.2681813641968647	1		24590.40712945592	24167.0	19191.0	32946.0	1.3106687E7	2891.6107729308105	-0.9806066580937243	-859.9992336842228	0.032299583683532355	0.027451065938941	1.5280675816802372	1.0240893548382786	-0.23589198760521343	1.4921232941841736	5.052573112880336	13.003715415324528	0.37548064721319735	0.8443208895949169
ID182424	182424	5	0.9907820820808411	23.923442550703047	53.62229456059016	0.0	175.0	175	1.4933564307983545	1		24156.868385346006	24167.0	17523.0	31717.0	1.7803612E7	2752.3692195941426	-0.9810885159568904	-910.639570349954	0.011692771034900122	-0.015618715507580103	1.5424106916140685	1.436930571047528	0.06869533651755685	1.0734065533101194	7.006107966496343	12.124056470318642	0.5989503025760372	0.9200998751560551
ID195737	195737	5	0.965715765953064	22.867268524511307	54.437854152914745	0.0	271.0	271	1.096726403216941	1		24660.182957393514	24014.0	19124.0	34416.0	9839413.0	3731.132037400021	-0.9804259204983213	-662.0931711707233	-0.006568542786586804	0.008340065013627511	1.1920047984282653	1.0369176982583987	2.1269044135290205	1.1495654866633582	3.7787353007900983	7.536072510111865	0.8361153524564283	0.9543817527010805
ID189086	189086	5	0.925629198551178	23.80989362709383	54.753760122634716	0.0	224.0	224	1.0523744008009603	1		25087.81643835616	24449.0	19895.0	33925.0	9157053.0	3235.3250370454953	-0.9800628470012407	-762.3698712133147	0.012803735244181338	-0.036410372669545533	1.2103645713923192	0.9002186158270805	-0.4560733958592766	1.3445229304442794	3.4792883524255975	9.04961674273055	0.5338754043268722	0.897058823529411
ID198814	198814	5	0.9239919185638428	23.72244034698141	54.40600406794708	0.0	293.0	293	1.265793073255832	1		24675.84150943396	24251.0	18930.0	34274.0	1.3078196E7	3144.25426006866	-0.980315414882731	-781.6707764503614	-0.06944149423889645	0.013126010889968575	1.3963954307737616	1.1453589417423597	-0.971124394816284	1.2191771329339922	5.033560608222274	15.743435826231035	0.25520320830414867	0.7624190064794808
ID191644	191644	5	0.9155815839767456	23.70435145275472	54.28748397790611	0.0	242.0	242	1.11858113208805	1		24723.893719806754	24045.0	19634.0	33827.0	1.0235692E7	3313.0048485765456	-0.980355820109851	-744.859945977738	0.020427025908469024	-0.026903894771168942	1.231433602939493	1.0541163374409963	-0.5584522484364847	1.1682141327293696	3.930835338054605	8.114208548142539	0.7502437472241728	0.9582850521436848
ID165539	165539	5	0.9303415417671204	22.492974845650686	53.80308754891466	0.0	54.0	54	1.3823448853976588	1		24336.608214849897	24179.0	19093.0	31857.0	1.5405073E7	2414.3971529316186	-0.9809293752674775	-1036.9412612562642	-0.025381411480212772	-0.06254740361810589	1.5427821415724927	1.230359908037757	-0.23741188792226853	1.2539275146188755	6.003198345783501	13.112725309321124	0.43873939259127365	0.8819832402234637
ID173217	173217	5	0.9885464906692505	23.252536632219673	53.27256283219563	0.0	109.0	109	1.4775694402988409	1		24153.184466019415	24283.0	17360.0	30635.0	1.7414446E7	2728.449285477931	-0.9810834257398716	-918.2310139322407	-0.00259680796418475	0.011119456409593614	1.5388101593557726	1.4278136343333159	0.44997474848757996	1.0777388045284242	6.8587610553963545	11.381759410282648	0.6653294308743155	0.952475247524752
ID176801	176801	5	1.0	23.881732690525293	53.1158681254928	0.0	135.0	135	1.5224537819640263	1		24213.528720626633	24120.0	16196.0	33259.0	1.8547563E7	3042.449185588227	-0.9811240471161279	-827.3319249761868	0.013550623669863133	0.025941813038951225	1.6306342854448148	1.4083247339846954	-1.1522013181898176	1.1578538998112458	7.281789284038266	12.300385818339123	0.6047982191133184	0.9375764993880045
ID187558	187558	5	0.9822049736976624	24.872035655520488	54.80464801791839	0.0	213.0	213	1.5039566939989106	1		24268.857333333337	24156.0	18172.0	37550.0	1.8201643E7	3285.593615191194	-0.9809290219779788	-759.8538995671469	-0.01629498339548323	-0.012579917716281268	1.57454272145185	1.4409181721452171	1.0727817094540018	1.0927356958151861	7.105923615951188	11.073783264638411	0.7281793523294333	0.9444093493367028
ID161444	161444	5	1.0	23.325143895369663	53.157465409274	0.0	25.0	25	1.5318654941400727	1		24272.384318766137	24312.0	16456.0	31875.0	1.8883915E7	2860.163084533296	-0.9810927760611139	-880.7120703444573	-0.007342730978211068	0.007827101473382551	1.619210619959032	1.4711982532420347	0.7877964997334768	1.1006066764902873	7.372098681164071	10.373933415606915	0.8608234546830927	0.971195992485911
ID185508	185508	5	0.99367755651474	24.582309237508536	55.679527151111344	0.0	198.0	198	1.5431818215139868	1		24222.046835443023	24066.0	17772.0	37215.0	1.9135417E7	3062.98832257272	-0.9810287604191428	-817.8648151732671	-0.010536534916998203	0.0144494100980147	1.6961889041673868	1.4143183605055645	-0.7383730666133074	1.1992978041811353	7.481420582947935	11.770341940857104	0.6786029991218576	0.9313609467455621
ID194730	194730	5	0.9499091506004333	24.408680526295655	54.060836332598235	0.0	264.0	264	1.2513676099131639	1		24551.36699029124	24098.0	19285.0	33420.0	1.2643954E7	2999.280239091496	-0.980735681444773	-833.4642048309483	-0.023551551467849367	-0.025216417249969144	1.3509418362729773	1.105259644571872	1.517555284701976	1.2222845943102096	4.9194855802739	13.644430502104553	0.3320616555116748	0.854665565648225
ID185000	185000	5	0.9948850870132446	23.522770065110194	56.145037263349664	0.0	194.0	194	1.3434916035442774	1		24455.726510067096	24085.0	18383.0	36140.0	1.4575613E7	3565.3917706219504	-0.9807400051849118	-698.5556858867485	-0.06612274336743602	-0.0285140630110282	1.454273352021366	1.2531082689641164	-0.5752131741298085	1.1605328829435808	5.670479514267404	12.224820185105283	0.4768092699621758	0.8413258110014104
ID193198	193198	5	0.979732871055603	23.90423020099522	54.32843847341493	0.0	253.0	253	1.470898663836247	1		24226.5125	24093.0	18317.0	36109.0	1.7443089E7	3267.0707499167697	-0.9809298408109002	-762.8620041464086	0.055239559366017564	-0.02190970871914257	1.4951082817332062	1.3708095722757552	0.7791348861234183	1.0906754023106915	6.796970415257654	15.088368738277072	0.37518085216454483	0.8915211970074812
ID159404	159404	5	0.9457396268844604	23.195286132075267	54.34768431444065	0.0	10.0	10	1.0870268004216581	1		24907.650510204057	24313.0	19826.0	32528.0	9763799.0	3031.4786273081036	-0.9803814183918731	-821.1749905906191	0.0017828578882316845	-0.012573829121242898	1.2232273467095156	0.9776570983180087	2.7415692239467955	1.2511823918774727	3.7121915344868714	8.27026204057291	0.6820272068893787	0.9199057714958776
ID168626	168626	5	0.9824698567390442	23.437674716689934	55.39788892685724	0.0	76.0	76	1.5524678766955744	1		24093.831234256915	24031.0	18413.0	34237.0	1.9130502E7	2908.663927451352	-0.9810709402000085	-858.6450752406136	0.02337490484326011	0.021487241826255485	1.6218481690370754	1.4792272994598088	-0.44463262876354015	1.096415790615377	7.571729980073732	12.072807721637222	0.6528124286938223	0.9267015706806288
ID159927	159927	5	0.9848005175590515	22.598152422253126	53.495467625859874	0.0	14.0	14	1.478593042389256	1		24234.3952843273	24240.0	17729.0	32468.0	1.7472999E7	2632.7404159354473	-0.9810823522037925	-954.7561632607787	-0.01750972724336884	-0.024483798112498303	1.6243604720846747	1.3378632641060375	2.9430691341426796	1.2141453582478587	6.868267307725379	13.806060984186605	0.4528115316508406	0.8986318407960197
ID173751	173751	5	0.9893183708190918	23.35365837263425	53.480240803298116	0.0	113.0	113	1.3861703183679048	1		24307.07413249211	24266.0	17739.0	33122.0	1.5410685E7	2855.137043082179	-0.9809083756873808	-874.8252019213633	-0.03946001021857948	-0.01456579323178163	1.5108904146940063	1.3081587001193067	-0.9695585722330322	1.1549748624201406	6.036470228935119	11.786512542007593	0.5460372638524456	0.8949964763918251
ID181432	181432	5	1.0	24.598753013347082	53.73186582585062	0.0	168.0	168	1.529888892679214	1		24264.81735751296	24204.0	16586.0	35973.0	1.8732439E7	3151.6799064129136	-0.9810262523073161	-796.1454686489813	-0.009080725218882186	-0.0030166072099340547	1.611692704484203	1.460940346655611	-1.1767574676032324	1.1031885786258795	7.353086176506006	11.592898100283069	0.6875360628597063	0.9347432024169182
ID163001	163001	5	0.9431007504463196	24.0020611542691	53.84022419150911	0.0	36.0	36	1.4169358747965624	1		24464.327844311385	24343.0	18587.0	31801.0	1.6342171E7	2797.1916933093057	-0.9808939079828236	-898.0307877234869	0.06025980732762806	-0.004387285348249582	1.457250321307863	1.3228477781338153	0.4796836538560722	1.101600913873593	6.30739842031252	15.221542516382172	0.34209190608175716	0.850096092248559
ID171710	171710	5	0.9672638177871704	23.429559202963812	53.49933829151945	0.0	98.0	98	1.4333908231139436	1		24159.722304283594	24123.0	18349.0	31700.0	1.6356132E7	2763.0110252638488	-0.9810598241903463	-905.8385539844234	0.02134025358952039	-0.05749388396678204	1.492238378057891	1.3455670918861056	0.13063402006588287	1.1090033243650406	6.454745331412506	13.171120095905497	0.46756668215766795	0.8812459441920835
ID182974	182974	5	0.9681096076965332	23.776775639927298	53.603279293673516	0.0	179.0	179	1.4708986638362453	1		24185.516806722655	24144.0	18154.0	31675.0	1.7268459E7	2677.3739369341665	-0.9809190137114728	-928.771049417317	-0.009633043704589339	-0.025060610247860552	1.5440138082255093	1.4334074187986712	0.11790931764137731	1.0771632600587044	6.79697041525764	11.618411133064246	0.632749430011214	0.8999370673379481
ID197821	197821	5	0.8991683125495911	23.286021371056723	53.979728834740165	0.0	286.0	286	1.0305837510886016	1		25473.284900284896	24759.0	20599.0	33106.0	8941123.0	2808.8975689557687	-0.9799045524760709	-884.4334087297531	0.005659615930381392	0.03245029650532529	1.127833230905299	0.948767016693927	0.03151469382706242	1.1887357075663803	3.3366945674901203	9.105223228687176	0.5057607505116116	0.8447653429602895
ID190653	190653	5	0.9802526831626892	23.9782880613069	53.830101291156254	0.0	235.0	235	1.482170082797864	1		24219.454419889473	24065.0	18113.0	34308.0	1.7534885E7	3060.9499559408587	-0.9810186980337008	-817.8796621485301	-0.01965563366315284	-0.014981675174699898	1.5764612046696775	1.4287251889509747	-0.18606067355469577	1.1034040813875314	6.901539190876995	11.404346032712864	0.6668298770185191	0.9149338374291116
ID178379	178379	5	0.9462448358535767	23.145839102971582	54.413741994323445	0.0	146.0	146	1.1353624642705469	1		24689.19203747073	24091.0	19168.0	33859.0	1.0542285E7	3231.1337027873915	-0.9804652722269285	-767.0201907855932	0.02045629261677817	-0.0022539299205807926	1.3235877862218295	1.0094399301067574	-0.9985065107284434	1.3112100549478443	4.049663492167499	8.367563293457787	0.7268265593484051	0.9220779220779227
ID186057	186057	5	0.9618933796882629	22.573104745747308	53.79734241366324	0.0	202.0	202	1.4755201058309075	1		24182.903448275836	24155.0	18780.0	32290.0	1.7532605E7	2528.0737434939147	-0.9808440003291493	-979.5888168565069	-0.010954316736153095	-0.07192390788776722	1.5758995072043738	1.3571750263116855	0.04687252829693955	1.161161586864078	6.839748550738291	15.529412841673938	0.35640183291464017	0.8817401960784317
ID196297	196297	5	0.8867324590682983	22.771920364492676	54.548732840259234	0.0	275.0	275	1.0538110900716835	1		25006.96174863391	24459.0	20214.0	31880.0	9152548.0	2753.4542069491017	-0.9802038115349313	-899.3896273978266	0.04264074098569698	-7.599525909524895E-4	1.1229558618857016	1.0099845143215678	-1.012054751449046	1.1118545343638457	3.4887946047546325	9.299322032238896	0.5069705025703739	0.8984088127294978
ID175310	175310	5	0.9819210767745972	23.84751982523531	53.905397172805216	0.0	124.0	124	1.4579844659886299	1		24223.21448863633	24075.0	18295.0	34166.0	1.7053143E7	3115.0139542925003	-0.9809362580619357	-800.2660830908779	-0.022536262314918242	-0.023098626336906698	1.518414592074473	1.3492627662694316	-0.2747983615028349	1.1253661110598405	6.678142261144758	13.833011146119363	0.4385630884984186	0.8853182104599876
ID169167	169167	5	0.9118251204490662	23.77173708925301	53.58896858996512	0.0	80.0	80	1.0932721382487272	1		24893.933842239192	24594.0	19410.0	32274.0	9783316.0	2947.8069487055077	-0.9803772538028681	-843.8357644036437	0.023587400107027808	0.002089741216383494	1.1928732228669243	0.9385606517221198	0.18075433601788982	1.2709601885378197	3.754969669967509	10.292583817034709	0.44541770179632517	0.8768035516093227
ID177359	177359	5	1.0	23.369505993944024	53.16697503635494	0.0	139.0	139	1.514982182235126	1		24154.539577836396	24275.0	16524.0	32255.0	1.8309141E7	2934.3759794525654	-0.9811323943288978	-856.0986742679404	-0.001208117526531799	-0.0031647068135623683	1.6196233914285056	1.4297821750140134	0.7096363510320949	1.1327763205696921	7.210492391570531	10.106505273047741	0.8871003959580129	0.9755627009646302
ID160466	160466	5	0.9855366349220276	24.553773525513478	54.67733782170998	0.0	18.0	18	1.548076162446689	1		24205.35696202532	24226.0	18272.0	34711.0	1.9122232E7	3048.7505648648757	-0.9810733933752847	-823.0919148010767	7.868905723084395E-4	0.013780598744673148	1.5799342181405054	1.481704439413147	0.443439737496558	1.0662951234500344	7.528951844593091	12.592449101583455	0.5966559490240252	0.9334119033588683
ID158426	158426	5	0.9584860801696777	23.78031029013721	54.19826483600884	0.0	3.0	3	1.0953460044279513	1		24924.477272727265	24468.0	19091.0	32857.0	9870093.0	3280.5158249828905	-0.9802652501182433	-754.7895839638102	0.012016011440714278	0.005885178426787305	1.2050775455792524	1.023450437391078	0.3439049840917263	1.1774654654026706	3.7692290484610598	7.969615762986579	0.7457403233795897	0.9395734597156392
ID188120	188120	5	0.9905083179473877	24.57295288368467	54.21055139095103	0.0	217.0	217	1.5466094864542683	1		24154.147727272735	24086.0	17981.0	33790.0	1.9130085E7	2864.7788749167516	-0.9811638836737033	-878.3766817041937	0.00959216534515624	-0.0016570216165845634	1.6318300161922288	1.4922964001714603	0.9528701563354647	1.0935026151672929	7.514692466099544	10.370176927834597	0.8781096381410303	0.972324723247233
ID199385	199385	5	0.9626844525337219	23.01529684453141	53.32600653243651	0.0	297.0	297	1.551005353642061	1		24188.712846347615	24201.0	18412.0	32120.0	1.9205838E7	2662.0118141216617	-0.9811336734645023	-945.0909630854659	0.020414087564096524	0.016733504121214625	1.6779246046365752	1.4284908319295222	0.3968547133952982	1.1746134921777078	7.55747060158019	12.375878551402963	0.6200607664712846	0.9589867310012062
ID166105	166105	5	0.9381832480430603	23.296131044031583	54.91731531205866	0.0	58.0	58	1.142005952593475	1		24693.424242424244	24102.0	20155.0	33076.0	1.0593479E7	3003.75290914949	-0.9806126662566912	-831.6230557294658	0.007252275087418223	-0.0048055701742888	1.2723869571908253	1.0275626705475343	-1.0062595267905565	1.2382572797363658	4.097194753812654	8.54167251770358	0.7056845972157901	0.9462129527991212
ID195289	195289	5	0.9146616458892822	22.207898019612646	53.94506002707292	0.0	268.0	268	1.5169782070562778	1		24072.446194225722	24054.0	19310.0	32357.0	1.8343204E7	2212.235899972563	-0.981144236083948	-1132.4199439785866	-0.0031790816298322916	0.005850266529492118	1.648559784884032	1.388492170844756	-0.7516912276824622	1.1873021825402525	7.229504896228589	11.196393665846172	0.724706406319076	0.9584120982986765
ID170720	170720	5	0.9498051404953003	23.19095993044515	53.594665147436785	0.0	91.0	91	1.4238594891755547	1		24214.31184407797	24124.0	18822.0	32139.0	1.6150946E7	2734.9528939337674	-0.9809933845989756	-913.9313356996773	0.026304165641633705	-0.005329267978936018	1.4925601291135002	1.3753028390885695	2.6005709028084683	1.0852592510480372	6.369189060451217	10.971601634606293	0.664896341762483	0.9254143646408842
ID193761	193761	5	0.9541805982589722	23.503585281423987	53.549058235737846	0.0	257.0	257	1.1636603921924942	1		24503.76286353467	23888.0	19193.0	32193.0	1.0953182E7	3128.14635467811	-0.9805709365807801	-790.683841660491	0.005162159335701569	0.01168358590167832	1.3019037040453627	1.0645470459315431	-0.11040306630773097	1.2229649305034875	4.254047917241675	8.728817868462356	0.7016190590817842	0.939139559286464
ID172260	172260	5	0.9968394041061401	24.757372956636107	55.06859653016716	0.0	102.0	102	1.5441619307404622	1		24166.003816793895	24086.0	17112.0	35409.0	1.8994479E7	3118.4561436279055	-0.9811017935186646	-804.6160188097795	-0.01141809392385893	0.012208157179198743	1.5984044660427352	1.513306003871001	2.937817759388178	1.056233479517067	7.490926835276958	10.410798313100983	0.8685150595066584	0.9710412815773256
ID180458	180458	5	0.9441137909889221	23.18028338821284	53.85878776977101	0.0	161.0	161	1.1015441765323242	1		24873.883084577094	24439.0	19627.0	32615.0	9999301.0	3007.0587453552325	-0.9804130626751194	-828.0836830882333	0.018711456300726136	9.217475382777382E-4	1.2173316407082233	1.0316414242788028	-0.5109002795356787	1.1799949207732061	3.812007183941703	8.702523889318124	0.6325183453470654	0.886187845303868
ID178920	178920	5	0.9574185609817505	24.394380394007314	55.57214210396702	0.0	150.0	150	1.4019073421339443	1		24479.904173106665	24224.0	19478.0	36155.0	1.5838498E7	3026.834602199011	-0.9805972208859993	-817.4811316825535	0.012108619335910346	-0.10696405400253642	1.3345224220118954	1.3141382771966328	2.5412270567260333	1.0155114154796152	6.174310887706074	18.224883466197745	0.23359784779441592	0.8247619047619051
ID163567	163567	5	0.9570467472076416	23.99368242057168	54.97559021949365	0.0	40.0	40	1.2894769428881676	1		24898.01639344259	24396.0	19703.0	34603.0	1.3669011E7	3265.03144060282	-0.9804509336942058	-764.9045095628453	-0.06240251629912135	-0.1195497317725633	1.30591483201733	1.2043452359575233	3.096281924410815	1.084335947058447	5.22368565480291	17.004752517790994	0.2270106682617886	0.7696078431372546
ID175853	175853	5	1.0	23.197103536089937	53.21381175859163	0.0	128.0	128	1.5480761624466894	1		24155.967213114745	24157.0	16876.0	31931.0	1.9155682E7	2787.1325098946304	-0.9810899412823767	-899.3169021052845	0.011787662605536056	0.021316492466493097	1.66907715682434	1.4609239209075433	0.6254805018399554	1.1424805446319817	7.528951844593093	10.363444610425596	0.8809192944311012	0.9747692307692314
ID181997	181997	5	0.9688885807991028	23.374790130492396	54.06480631237956	0.0	172.0	172	1.103602498183838	1		24928.449131513662	24362.0	19690.0	32517.0	1.0046165E7	3097.875514887468	-0.9802113192385427	-797.19426408836	-0.004956754870846414	0.004424189108283846	1.2086418619053532	1.008425114731464	-0.12994964148873625	1.1985439912682117	3.8262665624352485	8.272834505890462	0.7025486658806722	0.9371362048894061
ID165106	165106	5	0.9911906719207764	22.725938910732477	53.908029987287215	0.0	51.0	51	1.5524678766955748	1		24198.101503759386	24232.0	18018.0	32928.0	1.9310085E7	2726.234561494817	-0.9810117610719278	-917.1441427806026	-0.0029465184752788124	-0.012162870529730576	1.6443009260422485	1.4589555157671956	3.0368487406098756	1.1270397954372093	7.571729980073735	11.164189415242522	0.7633972469951934	0.952751196172249
ID191222	191222	5	0.9421663880348206	23.459822570797236	53.551083832733426	0.0	239.0	239	1.117227736393298	1		24777.294685990335	24192.0	19661.0	32489.0	1.02578E7	2964.990755347094	-0.9803949490441743	-835.78318205619	0.0021398604029937633	-0.0035621138516127903	1.2383692626127434	1.029579068645076	2.9493469818501	1.202791801354737	3.921329085725566	8.253757806203115	0.7233353878182094	0.925925925925926
ID158965	158965	5	0.9747301936149597	22.75845166139417	54.08513227534241	0.0	7.0	7	1.3213493004897106	1		24426.09638554217	24157.0	19305.0	32258.0	1.4191562E7	2701.6433436356933	-0.9808234340660826	-924.8600974412705	-0.009601803332595787	-0.06941822430547599	1.4053806067850805	1.171355319438594	-1.0976213011152316	1.1997901776368336	5.485107593851282	13.159429923138182	0.39803463471930667	0.8904320987654325
ID177909	177909	5	0.9908950924873352	23.923317075343064	53.5884868277474	0.0	143.0	143	1.5164794471522638	1		24211.268421052617	24161.0	17493.0	32218.0	1.8400564E7	2722.725956472221	-0.9809864386795151	-917.578313380266	-0.008675388897963985	-0.00659310132657826	1.5827798690775976	1.4762115261329478	-0.6035352811372081	1.0721904287143822	7.224751770064074	12.045589867341176	0.6257151205995937	0.9123649459783915
ID196857	196857	5	0.9601713418960571	24.274184311615183	54.5892496449282	0.0	279.0	279	1.3110036487487948	1		24523.600700525385	24184.0	19310.0	32177.0	1.4002976E7	2808.4637440571873	-0.980846291661807	-894.3211357682839	0.04019725377569798	-0.017674592838974844	1.3457611222135741	1.2344386246050365	-0.603753232780845	1.0901806662475064	5.3995513228900025	14.651931421018876	0.31606600202501806	0.8458674609084145
ID198397	198397	5	0.9166151285171509	23.356480952405857	54.9838227619298	0.0	290.0	290	1.1226315296454334	1		24885.616867469875	24228.0	20369.0	33238.0	1.0327531E7	2972.6613314506985	-0.9802649218681987	-831.6442405863897	-4.6190319879610264E-5	-0.0029260523705375934	1.2530684399384655	1.0373017907241486	-0.7756242626104747	1.208007593492814	3.95935409504169	7.9373387227455305	0.7897404438326425	0.9498289623717209
ID169728	169728	5	0.983342170715332	22.82844556333811	53.420900153609864	0.0	84.0	84	1.4678096187805116	1		24125.962131837296	24156.0	17559.0	31460.0	1.7201811E7	2653.6033282244703	-0.9809877724515405	-938.2298043558176	0.006433638180259479	-0.0063138737860923356	1.578721007023031	1.363652599149938	2.9573838429764896	1.1577149546791907	6.768451658270558	11.478481857204258	0.645550603137902	0.9449236894492372
ID192768	192768	5	0.9668208360671997	23.711687606174102	53.43308676943326	0.0	250.0	250	1.4238594891755556	1		24211.884902840062	24084.0	18166.0	31542.0	1.6197751E7	2729.2757857309184	-0.9810545708489778	-918.7553741404687	-0.043714668947570826	-0.04991028290194586	1.5056717938113915	1.3408121993130329	-0.615548526968771	1.1229550227711418	6.369189060451226	13.490307885076252	0.43979499375194797	0.8611825192802055
ID194305	194305	5	0.9426603317260742	23.73349811119059	54.04158335870328	0.0	261.0	261	1.1233051759884713	1		24658.25542168674	23915.0	19216.0	33297.0	1.0233176E7	3429.8110365144585	-0.9803608846277704	-717.771487597638	-0.0038814870996233598	-2.7636872999991624E-4	1.2352914493096472	1.0317951652027655	-0.36045878409113347	1.197225467776728	3.964107221206208	8.291614458885256	0.7245645073895659	0.9381327334083243
ID184070	184070	5	1.0	22.82143680577828	55.55556042230752	0.0	187.0	187	1.5441619307404626	1		24064.021601016524	23990.0	17104.0	35753.0	1.8938385E7	3180.4750526613943	-0.9810938035082979	-785.2583743781307	-0.010163562745212896	-0.0028589886044931142	1.577101168325804	1.5125242956452878	0.965425610174028	1.0426947671957665	7.490926835276962	11.375507806502815	0.7274511481718083	0.9668711656441719
ID168197	168197	5	0.996864378452301	23.937757169663588	55.49831188328942	0.0	73.0	73	1.5234472266256736	1		24134.31421121251	24073.0	17838.0	36395.0	1.8511019E7	3393.962936864253	-0.9810575285720662	-736.5728333411721	0.007837461641482543	0.004264402601160776	1.5588658758291827	1.479719550071879	0.5723363779801751	1.0534873826283224	7.291295536367299	11.501923339150814	0.6925858723911755	0.9405272838749236
ID171279	171279	5	0.9945303797721863	23.95783658745329	53.85273488559401	0.0	95.0	95	1.5392551438483713	1		24182.571246819338	24098.0	17638.0	36133.0	1.9007501E7	3216.8925015074724	-0.9811037431099959	-780.6117272236962	0.012749112938235644	-0.0014430668953246742	1.597033890947275	1.4901978496908541	0.5599935558341191	1.0716925214182695	7.4433955736318005	12.463889623610548	0.6021071370752712	0.9288256227758009
ID176397	176397	5	0.9724928736686707	23.552188958202876	54.470266375805	0.0	132.0	132	1.1512424307838687	1		24536.64236902052	24013.0	19067.0	33831.0	1.0771586E7	3578.394562618923	-0.9807027090824088	-696.9440812396713	0.010705391827284052	0.009963400555775017	1.3061484743788334	1.0454731600348368	-0.026148702530909073	1.2493371655139482	4.16373852011588	8.718784818307382	0.6883057438491473	0.9309245483528154
ID181005	181005	5	0.9789124131202698	22.55957052055621	53.616653764300295	0.0	165.0	165	1.4507023004000255	1		24235.261494252893	24245.0	17166.0	32136.0	1.6867742E7	2598.6744015346426	-0.9809696554442933	-961.4678335705674	-0.05330452544164024	-0.0376236333059063	1.605831453001817	1.3546152502562483	-0.27920034289607837	1.1854520703927163	6.61159849484152	14.012430771616572	0.42314515852176243	0.8792667509481666
ID162578	162578	5	0.9810141324996948	22.831405481411203	53.54087736412723	0.0	33.0	33	1.5014396099017455	1		24317.268194070064	24338.0	17989.0	32016.0	1.8043413E7	2687.7504893790024	-0.9810409620424799	-936.325121811739	0.01939795789459083	-0.00610350011655542	1.6186331876990396	1.3834090469610028	0.07846242148597261	1.1700322411905317	7.082157985128589	12.149865928627886	0.6028822579928188	0.9353421217827989
ID179475	179475	5	0.9739232063293457	22.4962654094445	53.91874033606623	0.0	154.0	154	1.4465246033159533	1		24230.395953757194	24179.0	18301.0	32526.0	1.6767434E7	2517.8823147544467	-0.9810220395410104	-994.9111686800295	-0.0016237328766190108	-0.04227156542367275	1.5993350715289754	1.3174286648248459	-0.4849518651105187	1.213982293107012	6.573573485525406	12.30589180448444	0.5454880004718746	0.9062909567496723
ID167199	167199	5	0.9702903032302856	24.097315605483722	53.896944563063585	0.0	66.0	66	1.109754557293461	1		24718.15270935961	24113.0	18935.0	34311.0	1.003557E7	3887.4018295038222	-0.9805141740757864	-639.9140262581976	0.0027779713839199563	-4.499696408190263E-4	1.1395478335705376	1.0849328165207404	-0.025897891780752615	1.0503395382812195	3.8690446979158897	7.56686746514728	0.8491440218895909	0.9599056603773588
ID184607	184607	5	0.9826877117156982	24.51728690167294	55.80584497180936	0.0	191.0	191	1.493862910864061	1		24212.417687074827	24000.0	18885.0	35570.0	1.7796127E7	2950.631822324314	-0.9809984775528185	-847.2919209271319	-0.011472136635275026	-0.004038703470476021	1.558398073064557	1.4431844810957004	-0.9752968924518153	1.0798328927992515	7.010861092660862	10.728985422253686	0.7653567487414102	0.9503865979381446
ID173340	173340	5	0.972256600856781	23.420519827438188	53.713628935864136	0.0	110.0	110	1.4402353361228994	1		24211.817518248175	24103.0	18681.0	32233.0	1.6585095E7	2673.8127709687506	-0.9809340095941922	-931.765908287519	-0.015201454634900143	-0.013625085273268342	1.535557828188713	1.3466208762546699	-0.2781914013862211	1.140304487525494	6.516535971551203	12.226376549513978	0.547811476941015	0.8937418513689696
ID195868	195868	5	0.8995449542999268	22.14400359292271	54.67762333533413	0.0	272.0	272	1.311003648748794	1		24797.744718309874	24306.0	20462.0	31752.0	1.4085119E7	2087.848051219454	-0.9805442129115395	-1197.1861056287119	-0.09216343672153596	0.11131178342855595	1.4309118516153831	1.2065050072404422	-0.9970162108103706	1.1859974413933114	5.399551322889995	22.647222886313227	0.1322932327003671	0.678614097968937
ID190237	190237	5	1.0	24.412648109282816	53.76894128326527	0.0	232.0	232	1.5144827649866008	1		24250.722002635044	24160.0	16701.0	35876.0	1.8406298E7	3196.7093796546014	-0.9810032082537008	-783.5048323638639	0.002733108204435901	-0.0054095780359941425	1.5708245656618647	1.4914135176603396	-0.25625255161828714	1.0532454929911736	7.205739265406014	11.644634546629776	0.6677850328691458	0.9215805471124618
ID170275	170275	5	0.9693085551261902	22.731980475885827	53.40777212318867	0.0	88.0	88	1.4616119431652366	1		24155.82011331444	24182.0	17897.0	31730.0	1.7054009E7	2588.8072951779395	-0.981010464916723	-964.0762114640142	0.04968028875232984	-0.013603952135945228	1.5581470655231886	1.335801084327761	-0.14123329642492055	1.1664514154121404	6.7114141442963655	11.861858669888026	0.5994023100723357	0.9283366206443125
ID191777	191777	5	0.9802857041358948	24.224687750133388	54.02219140032804	0.0	243.0	243	1.5039566939989097	1		24205.56283422457	24050.0	18471.0	34441.0	1.8105761E7	2902.5824632361323	-0.9810262876328344	-862.3606801812797	0.021220079141048488	-0.015999496967651693	1.5606335202337867	1.4835126886068057	0.7101672472569245	1.0519852861517527	7.1059236159511805	10.785998438113802	0.7675553315159644	0.950413223140496
ID189227	189227	5	1.0	24.393484393160705	53.56700036361074	0.0	225.0	225	1.5426915333931077	1		24238.16178343948	24153.0	17229.0	34066.0	1.9026957E7	2999.1166919112857	-0.9811128807405624	-839.6331300422346	0.011046524615140075	-0.01764014975512815	1.5828421849208318	1.5039571515585581	-1.5347076978180896	1.0524516494904956	7.4766674567834075	12.875943794963074	0.566708575179382	0.9145348837209297
ID159529	159529	5	0.9368075728416443	23.406691729305447	54.11049996994122	0.0	11.0	11	1.117904639052427	1		24754.85783132531	24231.0	19286.0	32783.0	1.0273266E7	3348.516463857503	-0.980438822199981	-741.0772692608703	0.010814454799647521	-0.009349733348375184	1.2274815409230673	1.047188583736838	-0.36670495458930075	1.1721685663749917	3.9260822118900816	8.04015926727537	0.763202791109293	0.9461626575028633
ID176942	176942	5	0.9909146428108215	22.703035306632074	53.34316023351688	0.0	136.0	136	1.5402377517644998	1		24137.144132653077	24188.0	17555.0	32270.0	1.8923521E7	2777.1758882118274	-0.9810641623083758	-900.5863964163192	-0.00842313068315493	-0.002871541478911233	1.7048721271503418	1.4099829242144943	0.4180620587849364	1.2091438115111437	7.452901825960841	10.36065686474519	0.8724904529477862	0.9708978328173377
ID185644	185644	5	0.9382138252258301	24.947703744167306	54.58487480591393	0.0	199.0	199	1.1486110160726186	1		24403.69794050341	24020.0	19391.0	32795.0	1.0664416E7	3165.354418801185	-0.9808873197566471	-791.3358088601235	0.01350373976845483	-0.006164032042499992	1.3782789610056059	0.9974399206739692	2.3345682148958042	1.3818165209131634	4.144726015457815	8.08095113734734	0.7975918904028995	0.9550930996714123
ID198962	198962	5	0.9371141195297241	22.439756810241704	54.81418992773345	0.0	294.0	294	1.2947461101220625	1		24585.436823104683	24230.0	19580.0	33026.0	1.3620332E7	2641.5355068893123	-0.9806340376733748	-942.5824574391178	0.022186209362101392	0.04309355622970853	1.4537007327396467	1.152640782782356	-0.5673835794356404	1.2611914782596563	5.266463790283551	14.444806113660233	0.3171798086719325	0.8250186150409536
ID168756	168756	5	0.9770814776420593	24.29783521104421	55.145142945426045	0.0	77.0	77	1.4765451286053335	1		24183.522099447524	23994.0	18955.0	36519.0	1.750887E7	3316.390765642318	-0.980889700854541	-748.5771039488163	0.012956361019630309	-0.004482288878944888	1.5163075571545368	1.4211858441898646	0.9393415084923573	1.0669312274348577	6.849254803067321	12.752044452649969	0.5292898320412901	0.9278815196394073
ID187700	187700	5	0.9791157841682434	24.390984904138897	54.55711328223041	0.0	214.0	214	1.5441619307404626	1		24187.86404066072	24071.0	19790.0	33830.0	1.9035849E7	2749.4659801765188	-0.9810614185855487	-911.4396459438813	0.03762093466026357	0.021631944371366937	1.6010956618473287	1.4328775458664487	1.5246767409232007	1.1173988080601542	7.490926835276962	13.139753343994034	0.5452190147490159	0.9078341013824882
ID158008	158008	5	0.982995331287384	23.14658341396883	53.82167920773109	0.0	0.0	0	1.4190698155761312	1		24208.590704647704	23960.0	18600.0	33040.0	1.614713E7	2983.3562330547884	-0.9809324199870816	-834.9066114288158	0.011610626943687053	-0.03509429838299458	1.507138132877399	1.296782470219866	-0.8249721150617793	1.162213530401801	6.326410924970579	13.312687470319304	0.4485757464003602	0.8956931359353967
ID165688	165688	5	0.9556620121002197	23.348504502227225	54.13742863511756	0.0	55.0	55	1.3574954382999151	1		24429.143092105227	24225.0	19516.0	31669.0	1.4852919E7	2720.1640185039223	-0.9807750842033915	-916.3220039312795	0.00507384730427331	-0.09241189665348369	1.3826064847270323	1.247257942828926	0.7004009175598188	1.1085168811121138	5.789307668380296	17.68227500030685	0.23268062051730648	0.7997373604727513
ID194872	194872	5	1.0	24.7301522713897	53.80927933326737	0.0	265.0	265	1.5475874248930892	1		24227.922979797986	24140.0	15657.0	36504.0	1.9188515E7	3351.9954768377197	-0.9809758250594465	-745.4100263235047	0.00478019426715577	0.00875631266735402	1.5740770864798275	1.5591445295075739	-0.7009919988094803	1.0095774039479006	7.524198718428573	10.064072487541276	0.9335178114951058	0.9820099255583128
ID171845	171845	5	0.9719706177711487	23.826895299216666	53.57274988857781	0.0	99.0	99	1.1662578516568993	1		24484.19599109132	24046.0	19073.0	33301.0	1.0993404E7	3517.534611450434	-0.9807614128537189	-709.6883224044851	0.02660935113204628	0.004599860001810452	1.3146809379537168	1.068196744447954	0.5893016009902033	1.230747935515518	4.273060421899738	9.1689205068066	0.6387228938672701	0.9044265593561375
ID186186	186186	5	0.9606231451034546	22.91048941724621	53.72542924323511	0.0	203.0	203	1.3757622532995062	1		24283.859200000003	24162.0	18404.0	30727.0	1.5177412E7	2664.9754597927226	-0.9809424100450996	-938.0587102619905	-0.02798713132354738	-0.04464288669294435	1.4807796611706676	1.3097981508423047	-1.0027832372332246	1.1305403509834002	5.946160831809307	11.713198629430002	0.5446224002453159	0.8866052445074406
ID167753	167753	5	0.9825425744056702	23.620988680743427	56.04154294380684	0.0	70.0	70	1.4407604903194322	1		24209.32554744527	24134.0	17839.0	32100.0	1.6583388E7	2728.710103876633	-0.9809871942739808	-915.5296521295045	-0.04291602340903958	-0.022864368008041328	1.548688557318453	1.3952668208919412	-0.8089727573248026	1.1099587076315878	6.521289097715734	12.392270036848997	0.5336316508446454	0.8783610755441742
ID197960	197960	5	0.9417378902435303	23.63983120139969	54.58575925415056	0.0	287.0	287	1.085634068523119	1		25058.97953964192	24375.0	20223.0	34101.0	9798061.0	3296.809078035335	-0.980224932552416	-753.5418051601628	0.03465168504652306	0.0029209886848536675	1.20191196856759	1.028236855417127	-0.6308601689873973	1.1689057460209475	3.702685282157844	7.778738004045826	0.7689681911944527	0.9208037825059097
ID178510	178510	5	0.9878293871879578	23.392690950558187	53.64174793180613	0.0	147.0	147	1.449659004831495	1		24292.76834532372	24139.0	18150.0	33190.0	1.6883474E7	2934.0590098612747	-0.9809272868519987	-851.652643675482	-0.02741150511621694	-0.055691304336845195	1.4879080633976962	1.4453919280625016	1.494392669420121	1.0294149527956655	6.602092242512498	13.053975336138555	0.4868619971473004	0.853194103194103
ID183118	183118	5	0.927621603012085	23.020561740723178	54.14930178747335	0.0	180.0	180	1.1720810893395417	1		24444.97592997813	23899.0	19507.0	33160.0	1.1171354E7	3525.62614469241	-0.9807258589026444	-705.5957303504299	-0.005953510625264922	0.0063598713532093554	1.3322408030360526	1.0428105034156896	-1.4070373959432472	1.277548316470101	4.3158385573803875	8.045066422211129	0.8379455259586593	0.9628844114528106
ID173900	173900	5	0.95329350233078	24.047312237191058	54.43032752816297	0.0	114.0	114	1.4465246033159538	1		24319.173661360343	24130.0	18999.0	34323.0	1.6804549E7	3016.9876119993355	-0.9809215972528629	-828.8912723153499	0.06290857768184642	-0.11402016517352498	1.4106930702845473	1.2400052047308059	0.5943763836671365	1.137650926707841	6.57357348552541	19.48205446399941	0.21764158498644068	0.8427787934186473
ID177485	177485	5	0.9610623717308044	24.041024849442696	54.051377910215024	0.0	140.0	140	1.4454782924352365	1		24258.05057803466	24143.0	18317.0	32678.0	1.6786571E7	2857.9544578947607	-0.9809932629826142	-876.1713500481727	-0.007455656082016554	-0.006153103603368734	1.4781685501762238	1.3726178943771303	2.758011295900341	1.0768973333594711	6.564067233196372	12.476027279148287	0.5299443342418414	0.9091507570770239
ID190800	190800	5	0.9702934622764587	23.16582698611047	53.66778630042304	0.0	236.0	236	1.5049623488715644	1		24149.691689008047	24118.0	18435.0	32053.0	1.801567E7	2708.029694375989	-0.9810108362632307	-921.4168064699834	-8.500695864476662E-5	0.0018194218696134471	1.5653955970067652	1.4321421374060752	0.17908537124531604	1.093044856456805	7.115429868280203	12.095888795421352	0.6111325780985833	0.9172794117647065
ID163153	163153	5	0.9546062350273132	23.44635996722628	53.89372982822058	0.0	37.0	37	1.0631022458765869	1		24905.94070080861	24290.0	19601.0	31872.0	9240104.0	3268.8037727251553	-0.9804404578501392	-763.8474521824795	-6.010303943016586E-5	-0.02458436639210274	1.212689178525724	0.998724263229982	0.46863136025389873	1.2142382268793155	3.5505852448933317	8.544590225691774	0.611121169211843	0.8696158323632136
ID186711	186711	5	0.9694541692733765	23.747389754882363	53.58087643635842	0.0	207.0	207	1.4626467128121359	1		24151.982954545463	24168.0	18263.0	31441.0	1.7002996E7	2672.5547305453333	-0.9810030262105958	-933.3447844624194	0.038257284936344914	-0.006998353941084301	1.498501281748646	1.3967719780630974	0.9126524889574127	1.0728317186221166	6.720920396625393	11.844313010610685	0.6020310123742056	0.9140271493212665
ID196436	196436	5	0.8899455666542053	22.636514568139376	54.649467281439954	0.0	276.0	276	1.1466334920531671	1		24642.690531177843	24108.0	20079.0	32604.0	1.0670285E7	2725.381470296771	-0.9806751141987894	-917.6964219949309	0.019542285001681873	-0.00824083193087742	1.2622064526244694	1.1025644200689462	-1.2473633041625811	1.1447915692268942	4.130466636964266	8.354524859936099	0.7436446730294746	0.9324034334763942
ID192351	192351	5	0.9904624223709106	24.13511659291552	53.60243838448053	0.0	247.0	247	1.4708986638362465	1		24173.375698324	24064.0	17551.0	33012.0	1.7308137E7	2885.738498622075	-0.9810084286325386	-865.4105055980266	-0.02694037284572404	-0.017500969450056268	1.5577220092282322	1.3974448193981939	-1.2786697629666954	1.1146930366088168	6.79697041525765	12.752968975105139	0.525173298818491	0.9010712035286698
ID158556	158556	5	0.9696314334869385	23.08557683337834	53.91992821679101	0.0	4.0	4	1.4979085862771464	1		24162.673414304973	24113.0	18520.0	32323.0	1.7904541E7	2732.429640786072	-0.9810507675280389	-915.6423048023187	0.018867332089436344	-0.0651388437868626	1.5389325938473415	1.3785607894395415	0.345869271430507	1.1163327766438211	7.048886101976989	14.722449763315549	0.4086675884401394	0.8987878787878789
ID175452	175452	5	0.9968465566635132	24.065270042012646	53.566128356722544	0.0	125.0	125	1.5169782070562778	1		24214.587926509168	24117.0	17398.0	33234.0	1.8451516E7	2909.931159263788	-0.9810198548999158	-860.2063268879197	0.0195550935414811	-0.010763864349916389	1.5399238897047567	1.4907057209356633	-1.0112179923109652	1.033016690066904	7.229504896228589	11.930381359362434	0.6382778414165143	0.9234972677595624
ID188253	188253	5	0.9817015528678894	23.080412012433456	53.42749273271347	0.0	218.0	218	1.4801271182392584	1		24245.075862069	24135.0	18274.0	31717.0	1.757768E7	2692.877321583528	-0.980924832865009	-925.9858524408285	-0.01915060009621316	0.003261273088589658	1.4804851179265153	1.463749160017532	0.5826516031219378	1.0114336242616753	6.8825266862189345	15.012537587542074	0.3837510285180685	0.8722891566265057
ID193891	193891	5	0.9687220454216003	24.02301175205278	54.13298202618559	0.0	258.0	258	1.115872699222275	1		24418.682038834962	23807.0	19500.0	35105.0	1.0060497E7	3790.0435479998123	-0.9807621570482298	-656.924320515469	0.007853788912830579	-0.012329741977205691	1.2132413615076638	1.0579797510729354	2.25710119364829	1.1467529130659373	3.9118228333965384	7.855543672907901	0.7965931114465337	0.9331065759637188
ID160614	160614	5	0.9431188702583313	23.497352794462557	54.24816890400673	0.0	19.0	19	1.34236498564924	1		24553.519392917384	24231.0	19269.0	33203.0	1.4560237E7	2961.9236809778654	-0.9806092753660398	-838.4397122352184	0.0697472449289371	-0.07933141907592926	1.3056037839295738	1.2178799258246717	-0.12342327453149902	1.072029972942941	5.660973261938366	16.682408689457308	0.2556133044773242	0.8174330816746734
ID189798	189798	5	0.9861689209938049	22.60711930323714	53.421676530876425	0.0	229.0	229	1.5094795046495382	1		24172.988079470208	24289.0	17716.0	32062.0	1.8250606E7	2616.5789180924244	-0.981002163176468	-954.0965106326827	0.008753881662281575	0.0011713802416264936	1.6541843301219648	1.3794404073717543	-0.08211879157351412	1.1991705631370329	7.158208003760848	10.388307806334003	0.8335363797148182	0.9616858237547884
ID166244	166244	5	0.9146897792816162	24.13125295607826	54.41022663731965	0.0	59.0	59	1.0408094958665934	1		25157.957983193275	24425.0	19099.0	34745.0	8981391.0	3788.9932990360035	-0.9801129865033194	-654.4675544758825	-0.0033962023474405478	-0.0019960284803040586	1.1463147220610757	0.9573837160365263	-1.0917186187292367	1.1973409437197293	3.403238333793343	7.972395608056846	0.6728597440031967	0.9156010230179025
ID170857	170857	5	0.9660356640815735	23.04366801174613	54.07297790381501	0.0	92.0	92	1.4008277059767817	1		24303.71561051005	24121.0	18861.0	32362.0	1.5724504E7	2805.479281601056	-0.9808789602257937	-888.7907348908925	-0.02635699793402704	-0.013189379507248624	1.5124685857825781	1.3125398446601668	2.4044517414171986	1.1523220357353612	6.164804635377047	11.82163105575055	0.5543376543507155	0.8871409028727772
ID162160	162160	5	0.9795333743095398	23.947101117208142	54.024306652249635	0.0	30.0	30	1.4857385112058372	1		24393.283950617282	24295.0	18642.0	33292.0	1.7782704E7	2956.4932845372823	-0.981062977992127	-854.8867251921196	-0.015464132168343752	-0.02605199373208212	1.51100153045753	1.4320335744165118	0.2913390242603282	1.0551439278043422	6.93481107402861	13.13615855565608	0.5050190195560768	0.9193446754883433
ID179056	179056	5	1.0	24.781273922594753	54.43259824896849	0.0	151.0	151	1.5343326651607305	1		24274.034615384593	24155.0	16930.0	36834.0	1.8933747E7	3232.639350564124	-0.9809255796637157	-772.3238000799669	0.004793087147232358	-0.01135338956274478	1.5700113224271144	1.5317600259020319	-1.1048993742567512	1.0249721208794158	7.395864311986651	11.059168399440763	0.759895471625634	0.9516819571865446
ID199536	199536	5	0.9645886421203613	22.739074289402073	53.88997409976573	0.0	298.0	298	1.467294145676369	1		24269.634965034962	24188.0	19048.0	32624.0	1.7352789E7	2612.8319010287355	-0.980893927581516	-953.7452684798037	0.001163896086912783	-0.02579681184950881	1.5593027728482078	1.3484931935896451	-0.005646776496327691	1.1563297317781742	6.763698532106041	14.045118207022627	0.43086707543425606	0.8833022967101183
ID165239	165239	5	0.9853547811508179	23.40611641500806	53.63540699269067	0.0	52.0	52	1.5259280086411917	1		24200.6922077922	24222.0	17913.0	32158.0	1.8634533E7	2720.6061064669366	-0.9811378540952977	-925.4033073849547	0.019329090892122845	-0.012027902993608286	1.6458098175585447	1.4122715624664661	0.1659832966116263	1.1653635612999351	7.3150611671898655	12.232989733224318	0.6142746646481787	0.9166170339487782
ID195447	195447	5	0.9516202807426453	22.448203460014103	53.8032135666677	0.0	269.0	269	1.3457420098175388	1		24356.54318936876	24220.0	18573.0	31115.0	1.4662639E7	2669.5388427417483	-0.9808358968868149	-933.9362987234282	0.06899912138818637	0.01091024564371375	1.5094812204493768	1.138987766481954	-0.4970811716781048	1.3252830845688393	5.689492018925459	12.564853302757465	0.4528647438835646	0.8853550295857983
ID188788	188788	5	0.9568358063697815	23.69688718504706	55.09193125371233	0.0	222.0	222	1.1056569880134346	1		24919.674937965236	24204.0	19541.0	34119.0	1.0042629E7	3090.8439823816816	-0.9802973619258638	-802.285123364659	0.009514770822557429	-0.011110562122228938	1.2736251478797784	0.9848532712335462	-0.976962463173076	1.2932130958803034	3.8405259409287944	8.438344342167548	0.677775833494473	0.9223744292237448
ID174458	174458	5	0.9442761540412903	22.872654546968473	53.816554392224496	0.0	118.0	118	1.4121227177017932	1		24335.54833836857	24192.0	18941.0	32205.0	1.6110133E7	2607.6442200085476	-0.9808117859715496	-954.0561091955144	0.005486116651659798	-0.03872617017083745	1.4973432646850209	1.307976441608196	-0.29659988058542924	1.144778466226802	6.264620284831868	14.509356680601433	0.37394549228048657	0.8699669966996691
ID169854	169854	5	0.9696899652481079	22.909431749857657	53.67769816777976	0.0	85.0	85	1.4259830690120587	1		24161.67111111113	24087.0	18540.0	32020.0	1.6309128E7	2695.7986217777884	-0.9809097948075152	-921.0601479551541	-0.010144966906390288	-0.007089404967039853	1.4586724106126525	1.3901512620721177	1.3902332069338275	1.049290426452154	6.388201565109284	11.757599898950724	0.580699055961423	0.902619207521827
ID159103	159103	5	0.9246249198913574	22.628281719332893	54.02188293346987	0.0	8.0	8	1.1988822694585257	1		24774.473029045635	24251.0	20283.0	32332.0	1.1941296E7	2471.292967598841	-0.980560008151017	-1011.3192782254209	-0.09408676289347641	0.0285598442892383	1.3398213046939051	0.999080166180512	2.0630177942971173	1.3410548523008399	4.515469856290055	17.21885481093548	0.1913834077353506	0.7387247278382589
ID196990	196990	5	1.0	24.668023021832763	54.30666165256623	0.0	280.0	280	1.5064695724329624	1		24314.238031914887	24113.0	16183.0	36138.0	1.8284307E7	3315.3703957037387	-0.980904993642601	-753.4696139723674	0.0020694429085505897	-0.007422712469901636	1.5562850252175071	1.4788989958089358	-1.035425487814876	1.0523267847418087	7.129689246773761	11.218327311574267	0.7119086192983242	0.9305210918114143
ID172412	172412	5	1.0	24.714671169140207	55.68709278879921	0.0	103.0	103	1.5470985329444207	1		24145.17319848295	24193.0	16480.0	33014.0	1.9098832E7	2817.5616042981114	-0.9810750367252296	-888.4931424760232	-0.004833545923241841	0.010564021453417071	1.63435612795936	1.47960890246597	-0.9610600178001449	1.1045865736786813	7.5194455922640575	11.413333197019849	0.7253885450012465	0.9484412470023982
ID176003	176003	5	0.980230450630188	23.627080659722168	53.43371014622384	0.0	129.0	129	1.4275736808495685	1		24319.964232488826	24162.0	17959.0	32519.0	1.6318696E7	2865.4505032853876	-0.9809727466881025	-875.1466980226769	-0.0585787100836054	-0.03697535304698582	1.5133950465481867	1.3869440710614167	-0.9752365291698994	1.091172368176316	6.402460943602841	12.791826309344563	0.4916903606532216	0.8552380952380955
ID176519	176519	5	0.9686918258666992	23.850749721147398	53.686862906654106	0.0	133.0	133	1.4585032293802414	1		24242.3645390071	24161.0	18591.0	31536.0	1.7090867E7	2712.1777451310068	-0.9809740323122111	-921.7169658358447	-0.02377538001445717	-0.026642352057025205	1.5094054391223921	1.4175315532226893	0.9147350361266222	1.064812586140204	6.6828953873092685	13.302917289934497	0.4745486530691107	0.8738346799254192
ID184202	184202	5	0.9959572553634644	22.834299672201706	55.78107066296827	0.0	188.0	188	1.5084768612279507	1		24106.547872340445	24019.0	17120.0	33211.0	1.8128124E7	2941.8345663119917	-0.9809880342493774	-845.6359906478184	0.01665955612628179	-0.008485831885002713	1.5987752885321262	1.4250956649625584	2.71271488864695	1.1218722559051015	7.148701751431827	12.280196186926975	0.5956983980808451	0.9226993865030674
ID192906	192906	5	0.9580962657928467	23.629926663953256	53.543207330534564	0.0	251.0	251	1.4349732237685142	1		24122.692194403535	24103.0	18203.0	31384.0	1.6379308E7	2702.4534075290267	-0.9809759245207154	-920.5605177705709	-0.023077640323980304	-0.03901845820258763	1.4487904804343252	1.3956329846281539	0.5440726971381054	1.0380884490347113	6.469004709906057	12.75244750899255	0.4998736476278647	0.8995373430270983
ID187275	187275	5	0.9804815053939819	23.582689571604476	53.36175206331077	0.0	211.0	211	1.4826803840981617	1		24227.29315068495	24163.0	17857.0	32088.0	1.7685924E7	2768.550656884129	-0.9809527312130456	-901.3589718945256	-0.021349563762454442	-0.05448904794890386	1.5131914851515658	1.4710253930081427	0.732889876092503	1.0286644216638547	6.9062923170415145	13.554784196308123	0.4723561837330876	0.8726726726726725
ID183688	183688	5	1.0	22.484152754309164	55.43072775800712	0.0	184.0	184	1.5313715829571095	1		24121.99225806453	24045.0	17259.0	32533.0	1.8694544E7	2886.602124337435	-0.9810134968918753	-863.5475180412021	-0.018453259286489908	-0.03276179372895152	1.5737594107125024	1.5285487854468343	0.5453179624461757	1.029577482705239	7.367345554999551	10.882185052582559	0.7817874431295342	0.9286998202516475
ID161170	161170	5	0.9617086052894592	22.83640523648371	53.93856932524408	0.0	23.0	23	1.317909773699999	1		24515.189565217395	24185.0	19597.0	31711.0	1.4096234E7	2515.3709746199693	-0.9808084540878987	-996.1791496163972	-0.01964648862602494	-0.029824929916009914	1.4376223383247846	1.1571821944211147	2.003831359308627	1.2423474412721682	5.456588836864188	12.1639654934533	0.463426362299832	0.894080996884736
ID194451	194451	5	1.0	24.286220696172347	53.8518666678671	0.0	262.0	262	1.5308775124222445	1		24181.6541450777	24126.0	17124.0	35777.0	1.8668237E7	3285.025860806817	-0.9810811344738605	-763.4613265861412	0.023350615777054627	-5.450258297086865E-4	1.5659194891668076	1.515830272456574	0.9487186709279483	1.033044079947723	7.362592428835036	12.328220958794862	0.6087511639818385	0.918197984588026
ID198546	198546	5	0.9473804235458374	23.707472333514215	55.10331517407161	0.0	291.0	291	1.055245823329785	1		25239.65217391305	24710.0	20250.0	33193.0	9288192.0	2827.723670002378	-0.9800873091721563	-878.6404823659913	0.017509303585375134	-0.0041352416785850115	1.1940658808082547	0.9322075123251631	-0.9698047600155054	1.2809013712300497	3.498300857083656	9.964000814113422	0.4427917410238483	0.8608187134502924
ID168336	168336	5	0.9598550796508789	24.083861471173424	54.66592108564271	0.0	74.0	74	1.3719077987476522	1		24393.404494382045	24119.0	19146.0	33888.0	1.5197091E7	3115.401055989136	-0.9806206680839967	-792.411357536343	-0.010064482771332475	-0.09555513269953762	1.4263487035950448	1.2886008215230873	0.07010767967518235	1.1068972483729629	5.912888948657708	15.46467299768053	0.310690593031195	0.842247799593771
ID171415	171415	5	0.9792852401733398	23.397839477431063	53.75151566171775	0.0	96.0	96	1.4142639209296395	1		24281.387291981835	24060.0	19009.0	33348.0	1.6049997E7	2889.0769063819976	-0.980863569929505	-861.5729810560904	-0.08560220080326952	-0.11079519788535006	1.4393704288825566	1.3446613994894194	2.413946971429637	1.0704333666669537	6.283632789489939	15.646550170795873	0.3225399150632439	0.8221393034825869
ID178074	178074	5	0.899575412273407	22.79655798738276	54.37238003723793	0.0	144.0	144	1.079344535957848	1		24913.528645833358	24302.0	19959.0	33113.0	9566795.0	2934.2139302053665	-0.9803199120695673	-845.890707586364	0.03309801822619818	-0.016326778148647362	1.1899746041309112	1.018993663809366	-0.7343609409629135	1.1677939190341544	3.6599071466772024	9.073690938567681	0.5586141934615761	0.9005847953216372
ID173474	173474	5	0.9949453473091125	23.353705258572152	53.156300587810264	0.0	111.0	111	1.464714059021052	1		24175.705799151357	24169.0	17410.0	31496.0	1.7092224E7	2824.2652239062672	-0.9810589997004949	-886.7391727379904	0.005759494680530036	-4.599757600173281E-4	1.5062903650537407	1.4251336916936703	0.09654182633800774	1.056946708812716	6.7399329012834635	10.69902663078213	0.7399065977969705	0.9447035309793472
ID167335	167335	5	0.9626585245132446	24.08327465983444	53.68910257420057	0.0	67.0	67	1.4933564307983545	1		24191.67619047619	24141.0	18730.0	32302.0	1.7780882E7	2724.7386388005993	-0.9811760151400037	-925.5640216963438	0.02138773874384434	-0.01835323009555989	1.5446286330104753	1.4025642080923197	1.031535194808979	1.1012890704742728	7.006107966496344	13.388274312115577	0.49117639313601535	0.9121287128712866
ID181159	181159	5	0.9502791166305542	23.100912846148574	53.53973375731484	0.0	166.0	166	1.3630566882890522	1		24287.07479674797	24233.0	18218.0	32026.0	1.4936551E7	2517.977391525482	-0.981041322292579	-998.2346403664365	-0.02896507929400527	0.00810667511945466	1.5716808067914896	1.2091626663557378	2.5677963322572577	1.299809240330199	5.836838930025447	12.103704903671872	0.5006692507350439	0.8796561604584527
ID184740	184740	5	1.0	23.3053524777846	56.42485842053091	0.0	192.0	192	1.5514930145104673	1		24051.643304130153	24034.0	15861.0	32742.0	1.9217263E7	2938.420793739351	-0.9810627603029893	-848.087917692322	-0.0037178893121964664	-2.80255977576681E-4	1.6001404644198325	1.5267887091847294	1.0574478336968699E-4	1.0480431606507434	7.562223727744701	10.53340315764154	0.8564893601287397	0.9590114526823388
ID191912	191912	5	0.8681252002716064	22.469539789555565	54.19736775028808	0.0	244.0	244	1.069487301759044	1		25040.519788918213	24367.0	20896.0	30968.0	9490357.0	2098.470093127424	-0.980334281235099	-1189.693028874493	-0.22487953342787018	0.1938402986914133	1.4128076771158469	0.9726255574796819	-0.9448645750955409	1.4525709984187418	3.593363380373973	15.217739099142651	0.19498927905652985	0.6062550120288687
ID185774	185774	5	1.0	24.861046433908022	54.03361199101863	0.0	200.0	200	1.5426915333931084	1		24238.06988564169	24159.0	15777.0	36680.0	1.9075361E7	3228.793682668036	-0.981044879045534	-777.0519403950752	0.0019107235194608635	0.0188076397571598	1.642703931999705	1.4496099059735508	-1.0170361329943136	1.133204129766534	7.476667456783412	11.346907564815842	0.7297311658714097	0.9391044776119403
ID190383	190383	5	0.9644509553909302	23.762512309403373	53.726728594889764	0.0	233.0	233	1.345742009817539	1		24394.41206030149	24074.0	19172.0	33009.0	1.4563464E7	2929.8308775185324	-0.9807493216635383	-848.3787433558697	8.463991616564751E-4	4.074407202251604E-4	1.5341771576589112	1.1821633121913775	-1.4194126734673902	1.2977709101926072	5.6894920189254625	11.37991111088977	0.5520845797063461	0.9075056861258528
ID162738	162738	5	0.9447430968284607	24.254597901605692	54.23032721975569	0.0	34.0	34	1.5109822222985785	1		24286.864721485425	24334.0	19669.0	31023.0	1.8312296E7	2366.053077091537	-0.9811607776035556	-1069.1882377378768	0.031442396610184796	0.025132401872564537	1.5785131462366673	1.3756798147060842	1.4576082448314982	1.1474422531771455	7.172467382254404	14.40543095293305	0.4343361081977715	0.9246323529411767
ID159667	159667	5	0.9903727769851685	22.81473828666633	53.40094514741809	0.0	12.0	12	1.4621294195288268	1		24209.613314447608	24259.0	17854.0	32026.0	1.7091987E7	2608.085937494083	-0.981053884305369	-961.3214383498698	0.002406243248040711	-0.010081772574533967	1.5992150547639312	1.3375153437159675	2.9875958909068663	1.1956610907512235	6.716167270460883	11.435041043073383	0.6454400535179281	0.9464166108506359
ID168886	168886	5	0.9910489320755005	23.96115139462501	53.57564206721814	0.0	78.0	78	1.4698697034697892	1		24229.678770949744	24095.0	18216.0	33644.0	1.734845E7	2929.5613739126084	-0.9810396175351884	-855.8832036519582	-0.034447346112010585	-0.030225605301335254	1.53052638839993	1.4385550450155176	-1.1824773184583923	1.0639331415944673	6.787464162928615	12.632500673521855	0.534488977584217	0.8875077688004968
ID170427	170427	5	0.9880161285400391	23.88980500983441	53.566890242499525	0.0	89.0	89	1.4760327061958	1		24214.869262865115	24129.0	18018.0	32820.0	1.7410491E7	2807.173767240935	-0.9810943927243138	-895.2884649005548	-0.047880104986205846	-0.05198230823308353	1.550938776895144	1.4300803735698997	-0.5306787067358154	1.0845116159615185	6.844501676902808	13.891524702623899	0.4457094756620962	0.8700906344410876
ID180155	180155	5	0.9489325881004333	22.792776657529817	54.71843588923678	0.0	159.0	159	1.390529355285868	1		24334.956250000007	24094.0	19817.0	32829.0	1.5574372E7	2625.5285434876237	-0.9808900004102853	-951.4882966647301	-0.026153213718387663	-0.06743352764849511	1.48452294980733	1.2376587944119692	-0.6310954367537904	1.1994605916509078	6.074495238251243	14.658076646449203	0.3552761741666911	0.8446794448116328
ID177086	177086	5	1.0	23.35847508363541	53.17837977824032	0.0	137.0	137	1.4760327061958007	1		24188.713490959657	24224.0	16840.0	32225.0	1.7391685E7	2796.370942817078	-0.9810484285715724	-895.5569429768739	-0.007808580665572835	-0.01031252170118944	1.531041814727084	1.4267459152785007	0.27662456029816457	1.073100541821579	6.844501676902813	12.639198620833708	0.5384093842633227	0.9230769230769227
ID199101	199101	5	0.9512983560562134	22.75679111673356	54.055554640754465	0.0	295.0	295	1.3253508000690826	1		24465.86183074265	24155.0	19477.0	32025.0	1.4165734E7	2529.590260783477	-0.9808028032430895	-988.2895796078236	-0.04408856875130626	-0.007575827579505501	1.454398251180421	1.1845518763794232	-1.072095359045148	1.2278046071108188	5.5183794770028936	11.660693713729128	0.5100029048464544	0.9120188531029071
ID187837	187837	5	0.9936593770980835	24.458480818744626	54.097042917210516	0.0	215.0	215	1.5004315939372317	1		24290.39650537634	24131.0	18174.0	36255.0	1.8072055E7	3105.743345941936	-0.9809348576712683	-804.8207262180714	0.011832504018258357	-0.006479805434891378	1.5316368485720155	1.4609628521701097	1.9862846781422163	1.0483749441657102	7.072651732799572	11.80067549544841	0.6382317445788509	0.9151291512915132
ID165827	165827	5	0.9837705492973328	23.13208552151923	54.1031292070289	0.0	56.0	56	1.3975837933882564	1		24401.109230769212	24201.0	18830.0	33248.0	1.5860721E7	2805.8037444106585	-0.980769994250862	-887.0947942984371	-0.05261198477238741	-0.02683751569219328	1.4705575983256547	1.3025900441162672	-0.5202404747427806	1.1289489006676263	6.136285878389955	14.129610237221174	0.3862380753175305	0.8728870858688307
ID164289	164289	5	0.9755009412765503	23.484424208158295	53.80365825509364	0.0	45.0	45	1.4142639209296395	1		24390.989409984864	24185.0	19210.0	32549.0	1.6122444E7	2702.2651393268234	-0.9809329954951888	-928.7275495984492	-0.021218903855838866	0.010776540270175149	1.5149476486815825	1.3481062731632	-0.6670859458129953	1.1237598094747423	6.283632789489938	11.068296632135434	0.6445536643203865	0.9231843575418994
ID186310	186310	5	0.8997870087623596	22.19145422566171	54.275262218838115	0.0	204.0	204	1.5194695508386802	1		24083.145478374827	24048.0	20484.0	31598.0	1.837544E7	2109.7729570387037	-0.9810624962665547	-1182.7185978749649	-0.002356079447362895	0.0087114906736899	1.6708020163283797	1.4015436772316185	-0.8669122039889074	1.192115553350867	7.253270527051168	10.693877184848628	0.7970275906654593	0.9555416405760799
ID195015	195015	5	0.9752820730209351	24.40992275915043	54.53617484499544	0.0	266.0	266	1.5353184234796764	1		24078.551989730426	24047.0	18832.0	35369.0	1.8757192E7	3132.573552612126	-0.9811681484809507	-800.9575600466852	0.009722336550237442	-0.004098720873084555	1.599729248930221	1.451963060686585	0.8010178271604006	1.1017699363327895	7.405370564315683	12.915138680567532	0.557902762249248	0.9153936545240896
ID158149	158149	5	0.9133277535438538	22.742934036009842	54.13724725681367	0.0	1.0	1	1.1001698226889287	1		24611.09595959596	24072.0	20015.0	32227.0	9745994.0	2853.4199699563424	-0.9804995800032887	-867.3586216694425	-0.00689330867653693	-0.013347312076627833	1.1575315688455718	1.0694070579450206	-0.7673451041086209	1.0824050208438796	3.8025009316126757	8.202099466717332	0.7102792538939865	0.9456264775413711
ID189385	189385	5	0.9895171523094177	23.67391477055827	53.86901379319913	0.0	226.0	226	1.4501807464373146	1		24251.859195402292	24043.0	17862.0	34701.0	1.6879294E7	3140.3494660044994	-0.9809815329003763	-796.6771770361397	-0.012732338713766772	-0.012926343929485851	1.5478843926330268	1.402890245497358	-0.49984481942909376	1.103353877896745	6.606845368677019	11.909619925792441	0.5853399989721225	0.8898847631242002
ID178642	178642	5	0.9681979417800903	23.69754424153268	53.57241797994594	0.0	148.0	148	1.3861703183679042	1		24153.330708661426	24080.0	18830.0	30334.0	1.5337365E7	2541.794507721141	-0.9810681397426475	-984.8553956161799	0.017297153958065473	-0.021561641026825715	1.50850074940839	1.2295237665815206	0.8344225233161311	1.2268984060409966	6.036470228935114	13.625655185260738	0.40858097305828855	0.8825573314801946
ID174032	174032	5	0.9930539727210999	23.899618796721033	53.70619518102426	0.0	115.0	115	1.550029571630633	1		24139.585858585862	24163.0	18358.0	32936.0	1.9118552E7	2757.768799896201	-0.9810512491637694	-906.385745275556	0.04720590562914398	0.019877053701316708	1.5180830048790006	1.4938764573564611	1.8169548948611824	1.0162038483191407	7.547964349251151	14.775737360428439	0.4344515774736804	0.9275700934579432
ID196560	196560	5	0.9558789730072021	22.439469647152965	53.76017758050222	0.0	277.0	277	1.4381328016644592	1		24306.705710102466	24223.0	18342.0	32270.0	1.660148E7	2534.362609326821	-0.9810422618714125	-992.6326192672134	-0.01280970780355062	-0.05210881459515204	1.5780044167529497	1.3454316933841284	-0.4668967944396563	1.1728610411903093	6.4975234668931465	13.583681953696116	0.4425096150658933	0.8453927025355595
ID198097	198097	5	0.946976363658905	22.99334977271645	54.29671606510103	0.0	288.0	288	1.1584480014096608	1		24656.89887640449	24104.0	19481.0	33389.0	1.097232E7	3208.0881899264523	-0.9804641177677397	-771.4731701081585	0.0011826144974645156	-0.008752050907931304	1.3099634307320902	1.0619717786187723	2.2808478129450616	1.2335200022319446	4.216022907925554	8.21477131307236	0.7850943832504248	0.9416135881104031
ID181713	181713	5	0.9847832322120667	23.47949303094985	53.33977446661241	0.0	170.0	170	1.4667784914184219	1		24124.93258426966	24163.0	17527.0	30996.0	1.7176952E7	2745.1495591935286	-0.981068971838867	-910.8679743028654	0.015647553516388843	0.011389703205304063	1.5315941907854038	1.3996907302545192	1.2596968246787739	1.0942375752584284	6.758945405941525	10.936453098375921	0.7101266525731249	0.9417218543046357
ID167892	167892	5	0.9664157629013062	23.879968464143904	55.153253414587645	0.0	71.0	71	1.3457420098175377	1		24644.332220367294	24171.0	19367.0	38414.0	1.4761955E7	3644.3919020782264	-0.9806503307437898	-685.4292136554627	0.01400066836810507	-0.055096546604090996	1.3678797508248417	1.2612330066958828	-1.242842995738337	1.0845575270887866	5.689492018925451	14.965144110346904	0.3192431224430623	0.8006688963210697
ID177621	177621	5	1.0	23.643270015163548	53.32032952915614	0.0	141.0	141	1.5303832823811407	1		24133.420103092787	24183.0	16702.0	32170.0	1.8727534E7	2851.186016277208	-0.9810794143702216	-877.794600089561	0.0058913209826087255	-0.003725244110265453	1.651800029744044	1.4420819770111808	0.9193190266569766	1.1454272753394499	7.357839302670518	10.27599163114646	0.8756139635292035	0.9699248120300754
ID183259	183259	5	0.9600263833999634	23.823838012317285	54.107166252542086	0.0	181.0	181	1.1353624642705469	1		24682.859154929596	24132.0	19096.0	33607.0	1.0514898E7	3652.9323304304767	-0.9805175203969406	-680.134745176142	0.010604855447032694	0.00745472786253104	1.1821542092973116	1.0952948636513407	1.1601704165955504	1.079302248671569	4.0496634921674985	8.728671140958816	0.6679324420687874	0.9260869565217389
ID163292	163292	5	0.9763516187667847	24.048192629489556	55.00957743742053	0.0	38.0	38	1.5149821822351257	1		24354.528947368424	24227.0	18757.0	37820.0	1.8509442E7	3459.4009696751937	-0.9809983400513695	-726.9182254313287	-0.0066565666234916524	-0.013599516571468582	1.5928185209459034	1.4543485314772733	1.0125471085800035	1.0952110078647912	7.210492391570528	12.099002224724838	0.6189786561502595	0.93239090350338
ID190946	190946	5	0.9912111759185791	23.632617682835704	53.160116550112015	0.0	237.0	237	1.54563092926269	1		24112.689873417727	24158.0	17908.0	31804.0	1.9049025E7	2713.3961263849023	-0.9811192980454283	-923.562173108864	0.011675662528712933	0.008023102510560374	1.6435159766099836	1.4733754284971472	0.7508972889419917	1.1154767107025674	7.505186213770512	11.136683369601293	0.7604306120756589	0.9523522316043426
ID186849	186849	5	1.0	23.66304720252059	53.33487203985066	0.0	208.0	208	1.546120285275984	1		24210.63498098859	24114.0	16734.0	36550.0	1.9102191E7	3299.3237418286285	-0.9810359100637442	-759.2138844722214	-0.005011283071355261	-0.008811884107575324	1.576429991665596	1.5253476026396546	1.4244443808530576	1.0334890151841731	7.509939339935027	10.784246917834084	0.8114591227871899	0.9541062801932367
ID158694	158694	5	0.92474365234375	23.57279007774789	54.546636847248756	0.0	5.0	5	0.9567366744871658	1		25741.50495049508	25221.0	21127.0	31230.0	7799676.0	2578.625324094507	-0.9795655979077196	-957.0778728235422	0.005226005416836196	0.01564681721681954	1.1478047767318271	0.8193429486191253	0.23960673908613717	1.4008844265594438	2.8756413295320806	8.432426911912705	0.508205556995908	0.8618233618233616
ID188389	188389	5	0.9295694231987	23.179915120241834	53.42161681983845	0.0	219.0	219	1.0987937498268263	1		24712.81407035176	24519.0	18898.0	31953.0	9835700.0	3037.928516794241	-0.9806504040885258	-824.5499289267951	0.01225008394843636	0.0058701205576167205	1.2311478659679154	0.9869787761724396	0.21895724495513016	1.2473904157720368	3.792994679283637	9.003603221078313	0.5879757324248867	0.9257540603248262
ID160750	160750	5	0.9313051104545593	23.745965408881368	53.907797228706514	0.0	20.0	20	1.1001698226889278	1		24898.146039603955	24199.0	19932.0	33825.0	1.0058851E7	3453.410417920185	-0.9803237037463497	-718.4142890998008	-0.0028738088985507727	0.003939585702140567	1.3559826365894476	0.9061162010590018	-1.2160684371794481	1.496477642718092	3.8025009316126694	8.154521013068399	0.718591839240089	0.9142857142857139
ID170991	170991	5	1.0	23.68109684997925	53.21302244216279	0.0	93.0	93	1.54121973321699	1		24144.99107142858	24157.0	16715.0	32037.0	1.8929673E7	2767.912672599797	-0.981108606924911	-906.0616772169163	0.005036927878145589	-0.0174532764414362	1.589082445165437	1.5308419924165908	-1.146717486797674	1.0380447185518524	7.462408078289873	10.616311188486627	0.8320349667321392	0.9673444239063465
ID194035	194035	5	0.9284274578094482	22.358011491591693	54.1809202039023	0.0	259.0	259	1.1759472276756435	1		24285.494529540498	23890.0	19195.0	31731.0	1.1098471E7	2800.348425312434	-0.9808403146441563	-887.921990302961	0.003211741805813241	-0.005554597656758908	1.2549744208217275	1.149733725145772	-0.7486449019790347	1.091534842698132	4.344357314367482	8.957127046658785	0.6804526870821259	0.9393627954779036
ID192496	192496	5	0.9699686169624329	23.938619437335056	54.12708430047032	0.0	248.0	248	1.2483413234758995	1		24605.274319066153	24166.0	19133.0	34033.0	1.2647111E7	3295.254357311161	-0.9805653987084562	-753.4773346007167	0.07607939203527705	0.029281289262553623	1.3756298530692461	1.1622463599140707	2.8354951080102566	1.183595750879316	4.895719949451312	13.459481017259217	0.33960165830317474	0.8059467918622847
ID162293	162293	5	1.0	23.731284510542427	53.53601537386451	0.0	31.0	31	1.5079752895229028	1		24336.81806108897	24286.0	17824.0	32121.0	1.8325624E7	2803.8322862576147	-0.9810170297328462	-897.1274342822479	0.012845910141524778	-0.01298012405783938	1.5293517143914581	1.492684368639248	0.15797546927311343	1.0245647013679366	7.143948625267301	12.522746567158988	0.5724650847398014	0.9249230769230768
ID189941	189941	5	0.9906608462333679	22.625657771643407	53.4362898792794	0.0	230.0	230	1.5064695724329615	1		24163.328000000038	24317.0	17529.0	32577.0	1.8122496E7	2702.528563141462	-0.9810942166077918	-927.966909567745	0.004078345195721524	0.003097978249193	1.6901765681497944	1.3510380746958113	-0.21628274886084445	1.251020677955609	7.129689246773753	10.456300766898373	0.8194535319909172	0.9677419354838701
ID174591	174591	5	0.9816046953201294	23.70875290432281	53.878746262449795	0.0	119.0	119	1.4816596057437026	1		24215.63310344826	24116.0	18954.0	33431.0	1.7556334E7	2910.9632617155007	-0.9810574394023838	-861.6776914208286	0.03348031928444107	-0.033501346861668245	1.4335848046043316	1.4255277099071697	-0.6433789760246608	1.0056520084745926	6.896786064712482	15.777273860866307	0.34817107666833136	0.8611275964391694
ID164096	164096	6	0.9968578815460205	20.688115237459332	25.14664871776141	0.0	44.0	44	1.3299091997694088	1		26103.666095890378	25903.0	19640.0	38263.0	1.5244541E7	3070.740308851596	-0.9810146145833833	-878.5054711983405	0.026277213438524977	-0.004105569445227845	1.396347820436211	1.224513532850776	-0.6794191982854394	1.1403286145685867	5.556404486319014	11.135147370989236	0.563134038472588	0.9322169059011168
ID157958	157958	6	0.996826171875	20.575701339420803	24.955524710594734	0.0	0.0	0	1.3150366292889946	1		25829.831282952564	25874.0	18476.0	33071.0	1.4697174E7	2651.2128163428865	-0.9810850283074964	-1010.6666316021388	0.008244026622259334	0.02633504695495883	1.4087862272860951	1.2157176094569375	-1.2197332076148473	1.1588104147931209	5.432823206041606	9.99532840342061	0.683347014076412	0.9524999999999998
ID159751	159751	6	0.9695737957954407	21.58278835817745	24.89398742451365	0.0	13.0	13	1.3017384891972514	1		26011.851520572447	25799.0	21050.0	35119.0	1.4540625E7	2869.495727892731	-0.9809853666654451	-935.3416065258435	-0.02411512071837798	-0.02723887883096668	1.391165050467971	1.2610466166521062	1.0240527021052248	1.1031828895915918	5.32350130425774	11.487216059941186	0.506964617194266	0.8924302788844616
ID175112	175112	6	0.9089833498001099	19.401616013061535	23.935721113943963	0.0	123.0	123	1.290063468705575	1		25980.3825136612	25876.0	21148.0	34844.0	1.426323E7	2561.2809080443812	-0.9810554807880744	-1050.578006716268	0.033725488214390344	-0.00812144205104092	1.3408504180434424	1.1616114911635118	-1.3118318549552361	1.1543019574474065	5.22843878096743	13.222392865299302	0.375804328226259	0.8702531645569628
ID165900	165900	6	1.0	20.530076685964076	24.95226091005519	0.0	57.0	57	1.3167612682324359	1		25897.707317073175	25877.0	18580.0	34337.0	1.4865284E7	2880.703887595738	-0.9811246563220309	-934.5919100320841	0.0010038982557857288	-0.010478026871918476	1.3404164466643462	1.3154780976666272	-1.1185055527065741	1.0189576314816295	5.447082584535153	9.403713869069476	0.7740606876295708	0.9550000000000003
ID160274	160274	6	0.973829448223114	20.594880064462444	24.637796456207763	0.0	17.0	17	1.2794648672068574	1		26786.410351201466	26157.0	20324.0	37423.0	1.4491448E7	3125.1371279252844	-0.9803408513429632	-854.845890849222	0.02455644898725459	0.002743839419785439	1.4616725417118481	1.1280905018330167	-0.2656730775600904	1.2957050337156453	5.142882510006136	10.668900158031294	0.5677761754677694	0.8818255908720453
ID171794	171794	6	0.994938850402832	20.706695200988385	24.581402673953715	0.0	99.0	99	1.3395442954433654	1		25833.020304568534	25935.0	18372.0	34143.0	1.5267315E7	2849.750181663668	-0.9810812081194077	-940.1777053641266	-0.0021909887504652256	0.006075927542883347	1.392693940277607	1.3022975909111154	1.154957817309144	1.0694129744210372	5.637207631115786	9.233208261808752	0.8309380226542364	0.9650122050447523
ID173843	173843	6	1.0	20.274169150252174	24.807012842780374	0.0	114.0	114	1.4164018872611883	1		25903.468373493994	25743.0	18273.0	38640.0	1.7199903E7	3024.8364136453715	-0.981016688245295	-885.0961195941584	0.004169750507410735	0.010854939604961472	1.4959361775924898	1.3410135748221494	-0.909558692872178	1.1155264985224975	6.302645294148007	10.286456923841081	0.7485160321092144	0.9643636363636365
ID161809	161809	6	0.9803754687309265	20.121509492997152	24.4104136328457	0.0	28.0	28	1.3724590978652416	1		26059.80676328504	26043.0	20021.0	34933.0	1.618314E7	2624.299585453661	-0.9810699703428859	-1029.286941799963	0.008508937147045658	-0.005102890326498909	1.4022006729414465	1.3867175585596672	-1.5392921535080228	1.0111652977105599	5.917642074822223	9.462543253220074	0.8305060533256335	0.9628770301624124
ID167697	167697	6	0.996824324131012	20.357729076649058	24.85465287123427	0.0	70.0	70	1.3207766680465713	1		25880.268630849238	25961.0	18015.0	32700.0	1.4932915E7	2660.8457574098666	-0.981125381719929	-1011.1728704652891	2.828985972385905E-4	0.015470444122081312	1.4112247992117508	1.2295219936955069	-1.2478298504941667	1.1477832901305896	5.480354467686764	10.340828691401462	0.6440325630020529	0.9381611065907239
ID177169	177169	6	1.0	21.173940455079528	24.890427285245995	0.0	138.0	138	1.3535889685077849	1		25861.196694214883	25876.0	17626.0	33450.0	1.5646024E7	2832.1763983983556	-0.9810580574280312	-945.8635880079875	0.008779599520499767	0.012085663064409868	1.3739629875096924	1.3345937285421492	0.623091727989944	1.029499058871308	5.756035785228685	10.225146129038986	0.6918218952175537	0.9438815276695243
ID158230	158230	6	1.0	20.602912171636266	24.836323869402257	0.0	2.0	2	1.4056795386104792	1		25870.02607361964	25721.0	18315.0	37920.0	1.6867257E7	2987.4000811901387	-0.9809403077009353	-891.3744243618812	0.003222692511299034	0.003153980675800008	1.467329359130536	1.3707524696621587	-0.6222010521972899	1.0704553824310674	6.207582770857685	9.527169048531759	0.859418385764368	0.9638376383763837
ID170519	170519	6	0.9265748262405396	19.80127186578039	22.767061498141032	0.0	90.0	90	0.9863254088533069	1		26727.19814241485	25929.0	22290.0	35985.0	8632885.0	3402.2926446913366	-0.9803505472586446	-783.8675731145585	-4.5783802528690524E-4	-0.0011775802692632269	1.114092293241085	0.88485121596961	2.4683332964209157	1.2590730205645648	3.0562601237836855	6.868286929111787	0.8141479229231979	0.9640179910044976
ID164372	164372	6	1.0	20.75158600694697	24.95901548841872	0.0	46.0	46	1.384532141331087	1		26042.86006289307	25888.0	19047.0	38826.0	1.6563259E7	3086.772864306644	-0.9809014489437219	-866.6404493309244	0.023800891468881667	0.005147239830851096	1.413024496282333	1.321966054312875	-1.3900703604203977	1.0688810742699348	6.022210850441568	11.971334473461706	0.5280568626794898	0.9254930606281959
ID168984	168984	6	0.9504780173301697	21.939305319143706	23.71054237822549	0.0	79.0	79	1.3669361012236927	1		25843.68336025851	25741.0	21366.0	34270.0	1.599724E7	2404.9366911779207	-0.9811072600202085	-1116.097925152803	0.0023147239435130475	0.01880947521157221	1.444388811793539	1.3130951066793501	-1.3377424312557187	1.0999879631310285	5.870110813177062	9.540912784426585	0.8103568581894917	0.9625876851130161
ID163097	163097	6	1.0	20.144751661930137	25.290122961053545	0.0	37.0	37	1.3702525705574482	1		26045.093247588466	26013.0	18759.0	34722.0	1.6200048E7	2814.692206965856	-0.9810432579359281	-957.7440404071433	-0.0020313064082380294	0.003852456555397528	1.3889040632560752	1.349705291075155	-0.2760419078009107	1.0290424675965335	5.898629570164156	9.448113172958116	0.8303684010263915	0.9687743950039032
ID175388	175388	6	0.9372093677520752	19.694117263505888	23.664361840302828	0.0	125.0	125	1.2133082617934485	1		26059.3778234086	25794.0	21142.0	34821.0	1.2690917E7	2741.622556018934	-0.9809349703796436	-978.1131705312597	0.07386867203321694	0.02660550006590421	1.2833855102777856	1.101291606274483	2.803736695269765	1.1653457657952202	4.6247917580739095	11.898659150031179	0.41049322973115937	0.8773669972948602
ID177436	177436	6	0.9611430168151855	20.77833117262623	24.806863377676603	0.0	140.0	140	1.3196306577066605	1		25933.02787456447	25896.0	19582.0	33175.0	1.4885558E7	2593.425475899998	-0.981072233667976	-1036.599675203761	0.022809518987783172	0.005894388011083172	1.375406513338768	1.2240513371811734	-1.466945169103784	1.1236510034833551	5.470848215357731	11.141598932288757	0.55382108720508	0.9327390599675852
ID164647	164647	6	0.9325388669967651	20.457026038138455	24.727187325445634	0.0	48.0	48	1.2741325060529076	1		26005.54748603352	26091.0	20098.0	31617.0	1.3964979E7	2398.357048437404	-0.9809963989095787	-1119.4731113752198	0.03826539020646898	-0.014000211267942035	1.3592366370272309	1.1409930557540835	1.5472163248477127	1.191275117909381	5.100104374525493	11.831129399727406	0.45786402251131575	0.9062500000000004
ID172069	172069	6	0.9919634461402893	21.521433260349134	23.665606347312437	0.0	101.0	101	1.357495438299915	1		25897.01475409837	25885.0	18487.0	35127.0	1.5797179E7	2777.7205498364897	-0.9810916015337163	-967.4888314522753	0.019769501074748858	0.014465173665173064	1.476548380352066	1.2786510396855288	-1.230888207079284	1.1547704060954802	5.789307668380294	9.304150353437977	0.8403942158750564	0.9552941176470586
ID174117	174117	6	1.0	19.968110607741654	24.988691650655074	0.0	116.0	116	1.381797530442367	1		25879.281399046104	25842.0	18018.0	35871.0	1.6278068E7	2979.491348563744	-0.9810376563507737	-898.7393244423689	0.005204483825152853	4.09636652536241E-4	1.4322639160789772	1.3469044235165377	2.6604324853889976	1.0633745728888322	5.998445219618992	9.183029451058808	0.893874620691752	0.9745173745173746
ID167979	167979	6	0.9005571603775024	20.007019348606804	24.35483833875363	0.0	72.0	72	1.32134930048971	1		25822.592334494773	25917.0	20795.0	32223.0	1.4822168E7	2371.200478210215	-0.9811159769099671	-1131.5855317750766	0.006257236724999422	0.0019595080404364636	1.3829320850360143	1.2281163825047796	1.4114621030518224	1.126059471835628	5.4851075938512786	10.803173105532798	0.5905985070253867	0.9195219123505975
ID160553	160553	6	0.989741861820221	21.04689355268551	24.578283761638684	0.0	19.0	19	1.3763120084676226	1		26023.754385964916	25948.0	18555.0	36368.0	1.6316894E7	2796.797970619111	-0.9811446115712451	-968.3589944976816	-0.0034207436974384416	0.007399338114035231	1.4753609139125126	1.302841474373741	-1.1576941628986914	1.1324178289777729	5.95091395797383	10.304914490760888	0.7042141548703624	0.9513677811550149
ID177710	177710	6	0.9911239147186279	20.474604991460073	24.86983903617722	0.0	142.0	142	1.4286331048772716	1		25886.643067846588	25720.0	19914.0	38394.0	1.7551144E7	2990.607737158382	-0.9809427739765144	-891.1078431863209	-0.01448901294044936	0.00950458451040165	1.4652308077060625	1.3763050456176367	-0.2790099296242808	1.0646119567544847	6.41196719593187	11.659642822462308	0.5926941799435582	0.9440167949615118
ID163375	163375	6	0.9941405653953552	20.336531076496296	24.89040518085752	0.0	39.0	39	1.249552717573152	1		26272.492277992267	25783.0	20522.0	40308.0	1.3609151E7	3601.7491531508203	-0.9808137747855357	-745.787026945011	-0.02843401508934884	-0.042776046622258625	1.3571593137020779	1.1761448287318803	-0.9828840693693086	1.1539049278185982	4.905226201780345	11.953825024748198	0.431375141158944	0.8459016393442617
[truncated: 1,832 more rows]
