# Supplementary material for: Adhesion pilus retraction powers twitching motility in the thermoacidophilic crenarchaeon Sulfolobus acidocaldarius
Source: Nat Commun. 2024 Jun 14;15:5051. doi: 10.1038/s41467-024-49101-7 (PMC11178785; doi:10.1038/s41467-024-49101-7)
Supplement: Supplementary file 15 — Source Data [file 41467_2024_49101_MOESM15_ESM.zip › TWITCHING FULL TRACK DATASET/Figure 1/MSD data/flaJ_100X_1sec_interval_5min_total__4_spots 3.csv]

LABEL	ID	TRACK_ID	QUALITY	POSITION_X	POSITION_Y	POSITION_Z	POSITION_T	FRAME	RADIUS	VISIBILITY	MANUAL_SPOT_COLOR	MEAN_INTENSITY_CH1	MEDIAN_INTENSITY_CH1	MIN_INTENSITY_CH1	MAX_INTENSITY_CH1	TOTAL_INTENSITY_CH1	STD_INTENSITY_CH1	CONTRAST_CH1	SNR_CH1	ELLIPSE_X0	ELLIPSE_Y0	ELLIPSE_MAJOR	ELLIPSE_MINOR	ELLIPSE_THETA	ELLIPSE_ASPECTRATIO	AREA	PERIMETER	CIRCULARITY	SOLIDITY
Label	Spot ID	Track ID	Quality	X	Y	Z	T	Frame	Radius	Visibility	Manual spot color	Mean intensity ch1	Median intensity ch1	Min intensity ch1	Max intensity ch1	Sum intensity ch1	Std intensity ch1	Contrast ch1	Signal/Noise ratio ch1	Ellipse center x0	Ellipse center y0	Ellipse long axis	Ellipse short axis	Ellipse angle	Ellipse aspect ratio	Area	Perimeter	Circularity	Solidity
Label	Spot ID	Track ID	Quality	X	Y	Z	T	Frame	R	Visibility	Spot color	Mean ch1	Median ch1	Min ch1	Max ch1	Sum ch1	Std ch1	Ctrst ch1	SNR ch1	El. x0	El. y0	El. long axis	El. sh. axis	El. angle	El. a.r.	Area	Perim.	Circ.	Solidity
			(quality)	(�m)	(�m)	(�m)	(sec)		(�m)			(counts)	(counts)	(counts)	(counts)	(counts)	(counts)			(�m)	(�m)	(�m)	(�m)	(radians)		(�m^2)	(�m)
ID630794	630794	0	0.9343018531799316	54.075261726260855	44.34582175889428	0.0	68.0	68	1.3883515475980688	1		20283.626771653566	20460.0	13983.0	25935.0	1.2880103E7	2380.0303263134565	-0.9810606074232278	-882.9231562372422	0.007120498212526473	-4.270811029970278E-4	1.4073810456144211	1.3869818245274343	0.24171844221793282	1.01470763403402	6.055482733593173	9.960823109574898	0.7669519902085956	0.9493293591654244
ID643082	643082	0	0.904302179813385	53.26220299981802	35.996894096305155	0.0	120.0	120	1.0765373932698696	1		20940.540469973897	20275.0	15961.0	28957.0	8020227.0	3041.7524860160993	-0.9804110996369093	-689.1157447666255	-0.00421811156834847	0.009014997361840775	1.1257106135842376	1.0481922959321999	-0.5948482602407243	1.0739542905942632	3.64089464201914	7.461656221549759	0.8217647417169675	0.949194547707559
ID628748	628748	0	0.9397366046905518	53.189729402503055	45.08826110544821	0.0	59.0	59	1.377410860545637	1		20300.003184713372	20554.0	14210.0	25723.0	1.2748402E7	2339.8371145184187	-0.9811128874017577	-901.3508803028654	-0.0023751061397961465	8.274304159962581E-4	1.4154240262988074	1.358484620862532	-1.2453476608867726	1.0419139124299568	5.96042021030287	9.332670217850964	0.8599533708505416	0.9646153846153847
ID664079	664079	0	0.9041440486907959	47.628838883936176	34.530146904559395	0.0	211.0	211	1.3327502822635342	1		20276.401360544205	20447.0	14272.0	26320.0	1.1922524E7	2191.585898784902	-0.9811239111868283	-961.7766422844924	-0.014006655931893972	0.02808505877375916	1.4445158217286218	1.26019805909397	-0.8785461654191818	1.1462609478760573	5.580170117141592	10.061260106548026	0.69271174270785	0.9407051282051284
ID675340	675340	0	0.920914351940155	49.59477827162149	34.76024763819211	0.0	260.0	260	1.393789686503096	1		20595.207165109034	20547.0	15434.0	28307.0	1.3222123E7	2382.508545524268	-0.9809898793788088	-892.1571242405473	0.022882430344442505	-0.013295856092123073	1.4308162128799657	1.3545950749760596	-0.4494523875784008	1.056268577460503	6.103013995238343	12.897839333510278	0.4610205712298744	0.9035890218156233
ID666625	666625	0	0.9028207063674927	48.069606050077724	34.15760919238469	0.0	222.0	222	1.3685953404764901	1		20449.342995169063	20539.0	15060.0	26543.0	1.2699042E7	2229.0830350899555	-0.9811110543148754	-953.0014461067808	0.048899066493327	0.011311021572105557	1.4195519440368443	1.2842961980050152	-1.0007961703314876	1.1053150715870148	5.884370191670603	11.331934140101522	0.5758399177403426	0.9231916480238623
ID650757	650757	0	0.9513611793518066	49.43188252368941	37.700780851704266	0.0	153.0	153	1.3899852232535743	1		20380.12244897957	20475.0	13585.0	26770.0	1.2982138E7	2319.570261668991	-0.9811368771486271	-913.9980280870578	-0.0040587203359213515	7.536565446919623E-5	1.420542043290371	1.3819845809317002	2.3955705235584612	1.0279000669693987	6.069742112086732	9.279492881281445	0.8857917224109958	0.9637735849056606
ID683525	683525	0	0.9119911789894104	45.72583794031604	35.71456980860582	0.0	295.0	295	1.3790574969501461	1		20246.89984101747	20278.0	13949.0	26872.0	1.27353E7	2274.1647702777796	-0.9810287938881948	-920.7747782372552	-0.0028292877540427525	-0.00236964236421315	1.4912064072275422	1.2881074441010996	-0.6097458581832627	1.1576723774530893	5.97467958879641	9.563941032817807	0.8208252437027621	0.9676674364896073
ID623129	623129	0	0.9758451581001282	55.2958090993172	43.77390264912424	0.0	32.0	32	1.397042408981582	1		20345.210526315805	20537.0	13496.0	27088.0	1.3143006E7	2430.532263577699	-0.9810899785993001	-868.57557538016	0.002674081784472355	-0.002261748867318458	1.4437330869899132	1.385839135698974	-0.3918788468005172	1.0417753762320612	6.131532752225431	9.301284775188881	0.8906212107181002	0.9626865671641789
ID645661	645661	0	0.9114813208580017	51.05481040167962	37.6203022275347	0.0	131.0	131	1.4035252392010602	1		20370.730769230788	20485.0	15179.0	26109.0	1.3240975E7	2201.875552213141	-0.9809422273798797	-952.390652976054	-0.00853754646870121	0.004262120469554089	1.4199313059704124	1.3985770618757798	-0.44721833320007576	1.015268550212022	6.188570266199624	9.903369212420888	0.7929289044788077	0.9601769911504423
ID677918	677918	0	0.9435193538665771	48.061513778221254	34.82167766827342	0.0	271.0	271	1.4019073421339456	1		20377.589861751174	20352.0	14213.0	28801.0	1.3265811E7	2401.8641111542725	-0.9810605357277408	-878.9466101595251	6.361470008060613E-4	-4.7625934171352275E-4	1.4882574482823743	1.3440782119882266	-0.7076280936969082	1.107269975071518	6.174310887706085	9.657935297430718	0.8318207966656697	0.958671586715867
ID670737	670737	0	0.9679400324821472	48.944775068285644	34.70372059376378	0.0	240.0	240	1.4222647235201826	1		20334.920777279553	20336.0	13535.0	28706.0	1.3604062E7	2530.419761396133	-0.9809685997598363	-828.4461293457325	0.003968854911753906	-0.00538101791318779	1.4750130752772315	1.3872537306938082	-0.5601821093650188	1.0632612063977165	6.354929681957678	10.316454787235987	0.7503426885231171	0.9495738636363636
ID680982	680982	0	0.9781902432441711	47.89833267005195	35.65003375584266	0.0	284.0	284	1.3894408781286238	1		20392.06279434855	20378.0	14224.0	27250.0	1.2989744E7	2498.6494797121436	-0.9810076867968034	-843.1024790749166	-0.013385078964159153	0.004360032823428534	1.414015272452455	1.3092323893235855	-0.28200706161643896	1.0800338304974304	6.064988985922206	12.7023076931197	0.4723616416673158	0.9153515064562409
ID636968	636968	0	0.8904886245727539	58.300847676836035	40.764380508041896	0.0	94.0	94	1.355822615189666	1		20318.819967266783	20326.0	14722.0	26041.0	1.2414799E7	2271.5546940786658	-0.9811459040106578	-930.9645870502551	0.027631518894080415	0.009186803131590055	1.3721729222121728	1.2858967151018028	-1.2189258325976369	1.0670941966777943	5.775048289886746	11.77873094067235	0.5230804411232763	0.931034482758621
ID624172	624172	0	0.9678387641906738	56.17117875597031	45.75049080180438	0.0	37.0	37	1.356380452125506	1		20371.46457990116	20492.0	13669.0	26292.0	1.2365479E7	2296.779015603291	-0.9811093135580697	-921.3034474051589	0.0012271496390142583	0.007688984592042775	1.4116591667407272	1.315817002688025	2.227359577270186	1.072838520749398	5.779801416051271	9.184765194424976	0.860967315255513	0.9627870150435472
ID661548	661548	0	0.8761352300643921	47.91484592661841	34.44458755279544	0.0	200.0	200	1.3625015847480966	1		20389.652528548122	20437.0	15073.0	26705.0	1.2498857E7	2243.5024274865846	-0.9810354959671015	-940.2785061899028	0.0441840374741276	0.009594943817961724	1.4023679576834784	1.2742001944290382	-1.0145401785805188	1.1005868338545275	5.832085803860932	11.86109500647473	0.5209357945541219	0.9246420497362464
ID654382	654382	0	0.9793392419815063	50.83449027795598	34.45211509663356	0.0	169.0	169	1.4029861474818446	1		20514.658986175113	20617.0	13516.0	26835.0	1.3355043E7	2480.5431527714745	-0.9809987584811233	-853.9530435268866	-0.010674641516171566	3.2063422230491523E-4	1.4343989296765545	1.385221755512291	-1.1091230606409415	1.035501300761824	6.183817140035105	9.426199393781092	0.8745673467399186	0.9644180874722017
ID633890	633890	0	0.9809660315513611	56.95582073547783	41.79521112289668	0.0	81.0	81	1.424390680945265	1		20239.53353204172	20324.0	13868.0	28425.0	1.3580727E7	2587.9358544138017	-0.9810072999323814	-807.9091303866418	-0.0051073968067185185	-0.0016820803514129836	1.4595209640576334	1.4036514245400373	1.9443712522390033	1.039803001329838	6.373942186615733	9.593985689897572	0.8702015475721949	0.9745639534883723
ID650274	650274	0	0.9457585215568542	49.53949055405735	37.96946360648503	0.0	151.0	151	1.387806561689889	1		20318.777080062788	20452.0	13889.0	26855.0	1.2943061E7	2324.8669733856304	-0.9811025439935452	-907.4872085078986	-0.01155002652599567	0.006759960793018566	1.433355661252666	1.367096578975115	2.693865856467223	1.0484670090588801	6.050729607428667	9.325516611896457	0.8743228119523331	0.9710144927536237
ID617509	617509	0	0.9320613741874695	47.650851633510364	39.19641041999171	0.0	5.0	5	1.3680424843277044	1		20362.34789644011	20371.0	13558.0	27087.0	1.2583931E7	2323.310347924949	-0.9810839431932485	-909.1304006339996	-0.007362886345554605	-0.0033762873866529123	1.4591522135724642	1.297615278936287	-0.5973975501179668	1.1244875405355863	5.879617065506092	9.907765985882946	0.7526748854529497	0.9442748091603046
ID640037	640037	0	0.9907242059707642	55.78277839888375	38.34657817988306	0.0	107.0	107	1.3763120084676224	1		20286.50319488817	20402.0	12967.0	26858.0	1.2699351E7	2540.8126499979826	-0.9810198189493653	-825.3572619947773	0.010406701749081563	-0.009723547800615972	1.4116218840461685	1.3709488115137636	-0.5851189078185163	1.029667827267376	5.950913957973829	9.042912828040048	0.9144855476067683	0.9773614363778296
ID619579	619579	0	0.9273852705955505	48.002678611316526	39.884560282423685	0.0	15.0	15	1.360278905315854	1		20296.521241830083	20301.0	13352.0	27741.0	1.2421471E7	2323.73693855684	-0.9809422310695598	-899.1580082678887	0.025616499738240154	0.009039229369186632	1.5136913710992004	1.261438505335658	-0.5721707906314348	1.199972384461516	5.813073299202869	9.969731161847863	0.7349347254226379	0.937164750957853
ID672825	672825	0	0.9584863185882568	49.62833842777755	34.15239484560714	0.0	249.0	249	1.38562447455136	1		20427.43264659272	20478.0	14263.0	27515.0	1.288971E7	2428.9702818231694	-0.9809830655332009	-867.646026107224	0.036360800102923474	0.010958955386613352	1.3854112667010714	1.3255284499464466	-0.5869153310836082	1.0451765609082506	6.031717102770596	12.288871059243313	0.5019111612443186	0.9358407079646018
ID647741	647741	0	0.9655383825302124	50.339115704545115	35.94049993177255	0.0	140.0	140	1.4249216746937934	1		20543.58395245168	20559.0	13724.0	28755.0	1.3825832E7	2607.255297010576	-0.9809494341781585	-811.4493004429456	-6.01834290931974E-4	0.010924806351252134	1.4789107354452369	1.388145680663593	-0.36071568433752504	1.0653858280481443	6.378695312780263	10.130371968107871	0.7810717631686565	0.9626972740315641
ID659519	659519	0	0.9319235682487488	48.59544456806456	34.43632218786274	0.0	191.0	191	1.3344520283692722	1		20410.490662139226	20595.0	14172.0	25322.0	1.2021779E7	2258.176849963699	-0.9811249643292491	-939.6411662218113	0.005841218808887214	0.012015411531725865	1.4446667829084947	1.2736871279093624	-0.6196310109855099	1.134239917521801	5.594429495635147	9.581954416057702	0.7656979212583478	0.9631751227495916
ID633407	633407	0	0.974402129650116	56.95974951488214	41.80313012088305	0.0	79.0	79	1.4238594891755543	1		20234.59821428572	20295.0	14121.0	28483.0	1.359765E7	2578.7181185426102	-0.9810180075085512	-811.0654308286192	0.004220720909705901	-0.013492397681521572	1.4601098448540046	1.4145119850447678	-1.2180598433495655	1.0322357535965265	6.369189060451213	9.53272270054367	0.8807650739247735	0.9703113685734971
ID642608	642608	0	0.9380778074264526	53.86028393544363	36.733837701162706	0.0	118.0	118	1.3817975304423662	1		20300.842271293364	20383.0	13793.0	26145.0	1.2870734E7	2341.193589210376	-0.9810098430684339	-895.8834991851289	-0.009794571635616053	-0.010391972019907316	1.4184095439494497	1.3792980161147024	2.2635535038467003	1.0283561111360975	5.998445219618984	9.3595659584748	0.8604727922560802	0.9670498084291194
ID652336	652336	0	0.954667866230011	49.5165799204406	37.6969497205612	0.0	160.0	160	1.3839856514178182	1		20313.408874801928	20492.0	13752.0	26731.0	1.2817761E7	2343.8536963761944	-0.9810876608354211	-899.1763431692023	-0.003390441516843689	0.015045872353467946	1.424197489095622	1.3743712317276293	2.615964341260425	1.0362538564674113	6.017457724277058	9.117101486253569	0.9097233324199677	0.9745958429561203
ID666161	666161	0	0.946590781211853	47.893246681619694	33.927356392523315	0.0	220.0	220	1.3763120084676215	1		20456.83598726111	20561.0	14287.0	27265.0	1.2846893E7	2271.0565430085107	-0.9810081761991691	-930.5644694720112	0.014110842798979395	0.014172236004314106	1.4853324457772623	1.2876962835894736	-0.7642987898153807	1.1534804166995611	5.95091395797382	9.610966868430944	0.8095792618770787	0.9564553093964847
ID618548	618548	0	0.922221839427948	47.68525623890019	39.30671387707558	0.0	10.0	10	1.379605939006804	1		20319.77866242038	20347.0	13439.0	27028.0	1.2760821E7	2283.491168679817	-0.9809373501886639	-915.8147492845387	-9.735360285964778E-4	0.004197853766559115	1.464454525196521	1.3121783612741942	-0.7321490277481439	1.1160483730081165	5.9794327149609225	9.493668243528523	0.8336845340486255	0.9595728451563694
ID663626	663626	0	0.9264660477638245	47.636205391529174	34.55035027761586	0.0	209.0	209	1.3691479733843253	1		20301.32850241546	20440.0	14394.0	26290.0	1.2607125E7	2201.848117064795	-0.9811987617840447	-962.3601599395	0.059965290400615004	0.010282608612330294	1.4657425721696111	1.29845909311897	2.4733468674033245	1.1288323058748175	5.88912331783512	9.976006916460982	0.7436130955371285	0.9717647058823529
ID680522	680522	0	0.9800205230712891	47.5901833335341	35.137945261049786	0.0	282.0	282	1.4227965106853417	1		20402.70958083834	20416.0	15220.0	28384.0	1.362901E7	2384.5345560430746	-0.9809640855780656	-881.8477003961528	0.03794977913877778	-0.01497936636997278	1.4523113172345745	1.3762784368069483	-0.08343559882912084	1.055245274789037	6.359682808122187	12.3876175733493	0.5207985190695015	0.9278779472954233
ID635979	635979	0	0.9617836475372314	56.97452447373586	41.367601944882445	0.0	90.0	90	1.4180032466050227	1		20318.96390977444	20466.0	13708.0	27560.0	1.3512111E7	2586.9194480352976	-0.9809896801896363	-810.631852157745	-0.011397793404678426	0.016325737086905313	1.471975390590592	1.39455706464002	-1.125581397620134	1.0555146346560984	6.316904672641542	9.680873071119949	0.8470033638319068	0.9736263736263736
ID645195	645195	0	0.9114826321601868	51.2640429161396	37.43562436566637	0.0	129.0	129	1.4115869094041142	1		20377.84568835096	20368.0	15011.0	26972.0	1.3469756E7	2305.067729978493	-0.9808887611763992	-907.4767204555442	-0.0010579890810800963	-0.0047400692999010115	1.4459159742974623	1.3958033498041864	3.0802444173107717	1.0359023529355378	6.259867158667367	9.57246658487214	0.8584742304472831	0.9726735598227476
ID625229	625229	0	0.8493891358375549	54.038785945268195	43.61586311420715	0.0	42.0	42	1.0157969910562676	1		21114.225519287837	20457.0	16329.0	28951.0	7115494.0	2926.824210794773	-0.9801412253041828	-712.1061234639283	0.016290560297908315	0.0016321203028262724	1.0364442851942872	0.9369892761328179	-0.05220065505970244	1.1061431668374522	3.2416320441998003	10.05244258808571	0.4031163174249822	0.8399014778325125
ID627276	627276	0	0.9288180470466614	53.03830637553534	44.94359127201079	0.0	52.0	52	1.3658288218996344	1		20253.525974025986	20442.0	14398.0	26011.0	1.2476172E7	2330.6799641433427	-0.9810899053715783	-901.7021376938466	-0.004546606186444683	-0.002758004553156756	1.3972134097866304	1.355246378754885	-1.3617270430233754	1.0309663480306084	5.860604560848037	9.34450396013401	0.8434120040663784	0.9543343653250775
ID626243	626243	0	0.9087525606155396	52.41567708077852	43.301047134699964	0.0	47.0	47	1.387806561689888	1		20395.907232704394	20320.0	14949.0	26674.0	1.2971797E7	2223.8956001124634	-0.9809355585957553	-943.7892386789931	0.01477149243634593	-0.051087818116234536	1.3737248625174603	1.2864765158568388	-0.6872045626798933	1.0678196186134894	6.050729607428659	13.943161428111106	0.39110655860824584	0.9184704184704185
ID621634	621634	0	0.9742851853370667	51.76132029424929	41.47776477094812	0.0	25.0	25	1.3970424089815816	1		20276.889751552797	20399.0	13628.0	27085.0	1.3058317E7	2413.648266019005	-0.9810710495774935	-870.825785452776	-0.008216513127831554	-1.9908904450165632E-4	1.44213679608654	1.4048444558870206	-0.46666082865794395	1.0265455296799908	6.131532752225429	9.213215330244427	0.9077295494567287	0.9735849056603775
ID674884	674884	0	0.9766889214515686	49.3232597874187	33.91187962237084	0.0	258.0	258	1.421200552234993	1		20522.241017964076	20628.0	13527.0	28045.0	1.3708857E7	2455.8159656752646	-0.9811434737433901	-869.620542359348	0.01290791861792369	0.009759691944630956	1.5180499448054683	1.367412662852418	2.8785578898953346	1.1101622692588071	6.345423429628634	9.764617589300615	0.8362959477030731	0.9666908037653865
ID683076	683076	0	0.8981757164001465	46.03806267155085	36.05349276487617	0.0	293.0	293	1.360278905315854	1		20268.733660130718	20243.0	14518.0	26544.0	1.2404465E7	2243.2713966574674	-0.9810046663976607	-933.2520246810026	0.008352478415564017	0.02767971354692987	1.4488837597667836	1.211901287068121	-0.8425164092226123	1.1955460194880887	5.81307329920287	11.568506615149442	0.5458346036533962	0.9502719502719502
ID630342	630342	0	0.9569313526153564	53.46732042121773	44.553481163128495	0.0	66.0	66	1.3894408781286234	1		20278.369905956108	20422.0	13977.0	26145.0	1.29376E7	2380.835288267998	-0.9810484792264139	-881.8202926322772	0.02623506116580393	0.007258083472303408	1.4471191193670212	1.3766281071298356	0.023858891378683307	1.0512055593461287	6.064988985922202	9.235060532624997	0.8936354479666716	0.9718202589489718
ID636486	636486	0	0.909775972366333	58.2008404629386	40.893755009486654	0.0	92.0	92	1.3741116681181358	1		20208.32640000002	20412.0	14809.0	25220.0	1.2630204E7	2159.182040866401	-0.9811952849699437	-976.6968350577179	-0.014041065423578707	-0.01734528723086367	1.4230870705605607	1.3620133571601982	1.5160715450133997	1.0448407595118607	5.9319014533157715	9.325434661990336	0.8571673582619972	0.9659442724458203
ID670277	670277	0	0.971791684627533	49.077619820810085	34.59149513275438	0.0	238.0	238	1.4121227177017939	1		20343.436447166925	20384.0	13689.0	28565.0	1.3284264E7	2528.9695234685532	-0.9810589559777922	-833.301013029475	0.004347943000951596	0.003776277699727472	1.49626524591284	1.3454350243472444	-0.6067789545390994	1.112105169581692	6.264620284831874	9.58718276802821	0.8564906039058233	0.9641550841258233
ID642138	642138	0	0.9346311688423157	54.94842505622442	37.87805397671261	0.0	116.0	116	1.3507917161515874	1		20339.692561983455	20378.0	13694.0	27452.0	1.2305514E7	2404.94168012357	-0.9810159890231208	-874.093599407269	-0.0014594441359938278	-0.00212601049030078	1.447769189716543	1.280039276062985	-0.6227987598135006	1.1310349743091044	5.732270154406115	10.015584213039068	0.7180983685981598	0.9414519906323192
ID620625	620625	0	0.9336260557174683	48.024798851788546	39.94989356573761	0.0	20.0	20	1.3916169810722412	1		20315.90795631829	20305.0	13379.0	28073.0	1.3022497E7	2357.466024930629	-0.9810384742183039	-891.7303510273146	0.0018649864013675346	9.564435207936445E-4	1.4951026828472582	1.3076626543738092	2.5645249828003367	1.143339742743672	6.0840014905802695	9.693167862346312	0.8137063559469097	0.9566517189835567
ID677462	677462	0	0.9679086804389954	49.739959144788244	35.05387362117313	0.0	269.0	269	1.3905293552858686	1		20503.973354232003	20551.0	13813.0	27787.0	1.3081535E7	2483.7879900484004	-0.9810157417175293	-853.1705267188552	0.016843580305218146	0.008999463185287864	1.447527192880153	1.3085509184513544	-0.5949179266618718	1.1062062411704043	6.074495238251249	10.992418225120586	0.6317330133034471	0.9403973509933773
ID649814	649814	0	0.9552755951881409	49.908698390884446	38.18592625420819	0.0	149.0	149	1.3785088366949123	1		20368.386942675155	20524.0	13641.0	27062.0	1.2791347E7	2357.2496303390403	-0.981075274881896	-895.8881801432657	-0.005717107231971647	0.021789846700559258	1.4126420491710754	1.3859485303713752	-0.8084156775877818	1.0192601083047055	5.9699264626319	9.01599914370893	0.9228925113112721	0.9843260188087775
ID661097	661097	0	0.9242975115776062	47.49723986096461	34.42878081326992	0.0	198.0	198	1.359722667752087	1		20297.761047463162	20417.0	13984.0	26764.0	1.2401932E7	2239.5545667748706	-0.981088735503331	-940.3817739294427	0.004234640503993482	0.015466181007555955	1.4253203656303919	1.298187705540621	-0.8214766716812412	1.097930876673052	5.808320173038351	9.95859954525533	0.7359763761253582	0.9465530596436875
ID622701	622701	0	0.957783043384552	54.161778423808826	42.78931143435154	0.0	30.0	30	1.4067554511588212	1		20288.79019908115	20399.0	14160.0	27922.0	1.324858E7	2390.7010979330726	-0.9811532872968831	-883.6130451253778	-0.009545408049731878	-0.004399129107248944	1.4827142921799634	1.3565014677700948	2.776485239664921	1.0930428955726421	6.217089023186717	9.626056261025084	0.8431409034891868	0.9603524229074888
ID632941	632941	0	0.9802274703979492	56.89914461059434	41.81962965473983	0.0	77.0	77	1.4212005522349935	1		20207.31287425153	20251.0	13876.0	28537.0	1.3498485E7	2598.741110756043	-0.9811426663609163	-809.1469876833049	0.004516610396252851	0.01650194537256819	1.4386424290068398	1.4161518104939177	-0.5995370184753025	1.0158815024958927	6.345423429628639	9.86088255173903	0.820047293398526	0.9645953757225435
ID665710	665710	0	0.940433144569397	47.87288004205901	34.034960994940434	0.0	218.0	218	1.3563804521255032	1		20412.550819672106	20521.0	14303.0	26242.0	1.2451656E7	2224.7517685646794	-0.9810522207422785	-950.1223245510216	0.014238153395134536	0.022762585842066266	1.414364716865258	1.3113410751856593	-0.6753550793485917	1.0785635740610142	5.779801416051247	10.069384035699956	0.7163363202860784	0.9433669511249028
ID628332	628332	0	0.9198496341705322	53.184681852695526	45.01060817464357	0.0	57.0	57	1.380154163125009	1		20319.511111111122	20519.0	14383.0	25865.0	1.2801292E7	2346.487208926772	-0.9809864743701835	-893.5635073218122	0.010176961884238828	0.0030035711380523456	1.4152860749157505	1.384606812254494	-0.7363038697012284	1.0221573824350199	5.98418584112545	10.11003075532755	0.7357156303667053	0.9480421686746988
ID659053	659053	0	0.9628817439079285	49.46886805689857	34.22397249160093	0.0	189.0	189	1.4115869094041131	1		20504.78810975613	20511.0	14535.0	28363.0	1.3451141E7	2442.932250593162	-0.9810104240283055	-867.2258473894034	-0.011965554402621533	0.00776521474477149	1.4990349612452087	1.35730299262817	-0.7900166260257957	1.104421760938286	6.259867158667357	9.723564929282905	0.8320011833961072	0.9585152838427944
ID653921	653921	0	0.987472653388977	50.49001281884003	35.82992383571616	0.0	167.0	167	1.4126583227723346	1		20463.130500758733	20551.0	13061.0	27187.0	1.3485203E7	2550.1784134429654	-0.9809518813403348	-826.4700517442434	-0.013922412662539366	-0.014095532985686525	1.445423615841863	1.4307176089300946	-0.22113871474744032	1.0102787627830803	6.269373410996392	9.660136474883815	0.8442430180540822	0.9670087976539589
ID656994	656994	0	0.9375628232955933	50.59075372619784	34.40382423094308	0.0	180.0	180	1.3552645486440271	1		20384.008250825093	20606.0	14289.0	25956.0	1.2352709E7	2187.577041083494	-0.9810409526237255	-964.3326040964308	-4.6453734076409446E-4	0.002038514136869093	1.3953381377023049	1.3179377258842093	-0.4198346937689115	1.0587284287398082	5.770295163722223	9.204326939993916	0.8559015637810249	0.9665605095541404
ID672355	672355	0	0.9596230387687683	49.47150100582697	33.787165880763276	0.0	247.0	247	1.3948747701135344	1		20372.67857142857	20505.0	13929.0	26852.0	1.3120005E7	2470.085297217014	-0.9810100641691173	-852.150187418996	-0.003966591162257872	-0.002838249067959214	1.43363644625843	1.393037230331797	-0.5472348204434866	1.0291443868423837	6.112520247567371	9.302395616123396	0.8876475605999239	0.9691032403918611
ID644707	644707	0	0.9209407567977905	51.43529684136478	37.10352288495007	0.0	127.0	127	1.3997472370879258	1		20359.17283950618	20337.0	14766.0	27331.0	1.3192744E7	2318.924612406511	-0.9810000802729645	-906.610556706837	-0.002729602496519454	0.018406529953242608	1.4522854826623095	1.3195732679325578	-0.4175445247544836	1.1005720697401506	6.155298383048008	11.593292774434632	0.5755000522769879	0.9223646723646721
ID667751	667751	0	0.9109779596328735	48.07200000885287	35.63570083739317	0.0	227.0	227	1.3658288218996328	1		20339.771474878435	20418.0	14591.0	27049.0	1.2549639E7	2248.571225569189	-0.9809649233644111	-932.327007228648	-0.0045535797199301896	0.014354560785898076	1.5026134548039554	1.2616479530838969	-0.8470081205507534	1.1909926625181428	5.860604560848024	9.505008305388376	0.8151682976739898	0.9499229583975346
ID639097	639097	0	0.8763683438301086	54.630278979844846	41.83446160075112	0.0	103.0	103	1.3412374214135974	1		20102.930508474597	20155.0	15531.0	25764.0	1.1860729E7	2116.2112411652192	-0.981164930570216	-989.7035808745096	-0.007934286984348239	0.0013580367980660472	1.3672722208910937	1.3214718281246183	2.1331281179023804	1.034658622145183	5.651467009609336	8.941396477249521	0.8883014180467768	0.9674532139951179
ID663163	663163	0	0.9451348185539246	47.837995159765356	34.33749350595387	0.0	207.0	207	1.3943323338612068	1		20473.587596899193	20476.0	14793.0	26875.0	1.3205464E7	2360.0887544832863	-0.9810762195330485	-899.4778203147143	-0.0029635564591603413	0.0041360471797775855	1.4649893686186444	1.301779226288818	-1.146845615810954	1.125374671091591	6.10776712140285	10.765961709431537	0.662196181517923	0.9198282032927705
ID618107	618107	0	0.930849552154541	47.6432776616977	39.28946116216469	0.0	8.0	8	1.3807021695643613	1		20347.620031796523	20361.0	13617.0	27011.0	1.2798653E7	2297.5232656819135	-0.9809905650184896	-914.0697121564687	-0.012664421006509056	0.030398183691591838	1.4845547812846633	1.303000457296315	-0.6974369108156874	1.1393355796398321	5.988938967289955	9.924350941935261	0.7641093690041101	0.9581749049429661
ID669816	669816	0	0.9626996517181396	49.42318403787853	34.00536939199464	0.0	236.0	236	1.355822615189665	1		20453.07730263158	20505.0	14111.0	27841.0	1.2435471E7	2514.2163393915066	-0.9810219164752885	-841.0317032484068	0.016907610129258965	0.02331257650818732	1.4438976298598758	1.2473259750615064	-0.5102727368101326	1.1575944530367663	5.775048289886738	10.929500449499232	0.6075259868328083	0.93032159264931
ID674430	674430	0	0.9318525195121765	49.771144489822284	34.76774979476372	0.0	256.0	256	1.42598306901206	1		20541.574404761894	20549.0	14784.0	28262.0	1.3803938E7	2363.6837211545276	-0.9810008153631238	-897.4469035482713	0.00420386853413786	-0.004970962953312354	1.5040582775341562	1.3772323924743506	0.022002622405357868	1.0920874979072697	6.388201565109296	9.596379463059515	0.8717132546059997	0.9669064748201434
ID617087	617087	0	0.9454052448272705	47.82120683849041	38.995391605580366	0.0	3.0	3	1.3321825504881404	1		20363.457482993203	20468.0	13096.0	26774.0	1.1973713E7	2341.7583668293196	-0.9809867910841975	-897.3196384968566	0.003431261251480985	1.538668802281656E-4	1.4464561100708406	1.2386657183889942	-0.3522470563668562	1.1677534048105394	5.57541699097708	10.068525054396963	0.6911232576590413	0.9339171974522292
ID647295	647295	0	0.9918075799942017	51.062645790057864	35.88947726467798	0.0	138.0	138	1.3970424089815827	1		20584.612055641413	20672.0	12967.0	27822.0	1.3318244E7	2570.0575934162885	-0.9808743686892063	-821.5375775451861	-6.857540275818259E-4	0.011069313948960269	1.486609409791451	1.339529881695774	-0.7098562643547563	1.109799363273242	6.131532752225437	9.62426048471516	0.8318483868401161	0.9626865671641788
ID623742	623742	0	0.9731294512748718	56.71607154568764	45.20510799664096	0.0	35.0	35	1.392160475324977	1		20389.37968749999	20545.0	13095.0	26801.0	1.3049203E7	2408.2570495694936	-0.9811252994018818	-880.1882608152016	-0.003444414018938112	0.011017253398391802	1.447991984452638	1.3862223056783176	-0.2574850960784569	1.04455972070374	6.088754616744796	9.211578981001102	0.9017168300638073	0.9697199091597277
ID651902	651902	0	0.9475641250610352	49.382384632144465	37.75261011832511	0.0	158.0	158	1.3785088366949119	1		20280.697933227344	20398.0	13498.0	26696.0	1.2756559E7	2331.4646747547954	-0.9810124457388905	-898.8547997124151	-0.01231816435964624	0.006102206659238884	1.4154452600233243	1.3708045487028893	-0.686244613734709	1.0325653364388643	5.969926462631896	9.157002144895454	0.8946892387804894	0.9781931464174451
ID635507	635507	0	0.9639869928359985	56.92157739017845	41.43578562729785	0.0	88.0	88	1.4249216746937912	1		20352.94205052006	20494.0	13811.0	27521.0	1.369753E7	2574.214420950539	-0.9810359322159538	-818.023703721116	-0.0010747059569991301	-0.00494844489326509	1.479081682268841	1.3995213430615998	-0.9569199901987056	1.0568482500118181	6.378695312780243	9.317960997242919	0.923208821151436	0.9824304538799414
ID682608	682608	0	0.9114848375320435	45.93912550614653	34.70571365964403	0.0	291.0	291	1.4121227177017934	1		20291.27507598787	20236.0	14749.0	26684.0	1.3351659E7	2275.932939392936	-0.9811055177999978	-925.8925639952248	-0.010974727367509311	0.0057467442812570045	1.5081710133479582	1.3420047001492201	-0.6038886656073024	1.1238194718545038	6.26462028483187	9.823258376093733	0.8158183733029178	0.9705449189985274
ID656521	656521	0	0.9034110903739929	49.912338717516654	35.073666687013166	0.0	178.0	178	1.0994820015384275	1		20581.8175	20190.0	15830.0	28073.0	8232727.0	2788.5298916427655	-0.980896781459986	-757.9755203807492	-0.005549407302978518	-0.008994811828635757	1.130076873684831	1.0951483790294338	1.3905179025026584	1.0318938468286392	3.7977478054481657	7.3095355855424256	0.8932158397269642	0.9603365384615383
ID632461	632461	0	0.9758607149124146	56.30970459823414	41.655337076071454	0.0	75.0	75	1.4281034911037884	1		20243.5695266272	20334.0	14019.0	28570.0	1.3684653E7	2560.2517809437304	-0.9811014986013931	-820.9580850774614	-4.8610199040241504E-4	0.007625479378892683	1.4769422234039264	1.4240138928418202	-1.0790216234102459	1.037168408839383	6.407214069767353	9.856940346591772	0.828695235392768	0.9683908045977012
ID680064	680064	0	0.9440317153930664	47.44151422011592	34.35150441314461	0.0	280.0	280	1.3580525881030971	1		20381.367380560132	20446.0	14376.0	27355.0	1.237149E7	2360.036182763034	-0.9811287559325867	-897.987155585765	0.011994235561875318	0.022513273058580873	1.4565807234834625	1.2782500027913875	-0.8870661932473776	1.139511613770893	5.794060794544804	10.794409415135378	0.6248778628502031	0.9369715603382016
ID629893	629893	0	0.9446591138839722	53.46571059511016	44.56548366037069	0.0	64.0	64	1.3878065616898878	1		20275.866352201265	20450.0	13852.0	26489.0	1.2895451E7	2378.0317175821424	-0.981026775233168	-881.7216037245148	0.0031389390628847845	0.006435175956390123	1.44877445134573	1.3658753173302973	-0.5416014180274212	1.0606930464029944	6.050729607428656	9.522836973979635	0.8384649463788898	0.9680608365019014
ID676999	676999	0	0.9746739268302917	50.10630123606096	34.40235029271917	0.0	267.0	267	1.3888963196604711	1		20570.536891679763	20614.0	13861.0	27327.0	1.3103432E7	2461.5883787738	-0.9809903404792376	-862.4830768696681	-3.186556843916285E-4	0.006006024332430514	1.4393025008745646	1.3546506355051604	2.540336892878623	1.0624898133516445	6.060235859757704	9.606534563969873	0.825212678065156	0.9593679458239286
ID641670	641670	0	0.9176900386810303	55.07686941138962	37.98699889682799	0.0	114.0	114	1.3563804521255054	1		20336.149425287353	20348.0	14686.0	27162.0	1.2384715E7	2364.8770759900513	-0.9810864083577943	-892.1202545519981	0.025954314737619402	0.008859256337777949	1.491945426094091	1.254162108855617	-0.412729217212283	1.1895953605674179	5.779801416051265	10.673317123520022	0.6375642463888452	0.9254185692541855
ID649350	649350	0	0.9599243998527527	49.91820917782972	38.097515605689445	0.0	147.0	147	1.3790574969501475	1		20405.744444444466	20583.0	13642.0	27375.0	1.2855619E7	2342.649046065052	-0.9810850928430664	-903.6030131945754	0.0030177336739559703	0.014631295214809959	1.4203593157726835	1.3687345725745226	-0.41779468200143083	1.037717132475917	5.974679588796421	9.433542461798467	0.8436743908811158	0.9654377880184334
ID653465	653465	0	0.9583714008331299	50.896862351298296	36.46511224147833	0.0	165.0	165	1.4328629678859128	1		20469.19350073858	20377.0	15155.0	27795.0	1.3857644E7	2472.230486101044	-0.980938066147239	-852.150688984093	0.009841896679506983	0.014168514218052047	1.4409691178266273	1.4251358212903795	0.5655365683538125	1.0111100263565838	6.449992205247995	10.331608844468729	0.759334518797074	0.9516129032258066
ID624792	624792	0	0.9036828279495239	54.45613240186919	43.096858349539865	0.0	40.0	40	1.017285339094129	1		21024.699708454806	20336.0	16465.0	28243.0	7211472.0	2844.4015218932163	-0.9800583603027226	-726.5407324701818	0.012664349919021933	-0.027006193125803237	1.0544576123771785	0.94608096960437	0.655952076009363	1.1145532425391973	3.251138296528836	7.935531789106885	0.648773700431625	0.9268292682926829
ID644250	644250	0	0.8991203308105469	51.50720419482853	37.279885609081745	0.0	125.0	125	1.4153333077901358	1		20381.658132530087	20367.0	14782.0	26998.0	1.3533421E7	2295.9119500422994	-0.9810173011601752	-917.5568648864083	0.0010056484357692792	0.015516382118788885	1.5047488407529754	1.3635549673294343	-0.2533434186394559	1.103548354709949	6.293139041818974	10.582494733111925	0.7061566759643931	0.9436920883820383
ID667294	667294	0	0.9298394322395325	47.720193396413585	34.23569661074264	0.0	225.0	225	1.365828821899632	1		20339.62824675323	20450.0	14635.0	26328.0	1.2529211E7	2255.4681362429683	-0.9811125338866475	-936.874538621587	0.009719330421131125	0.001900236704819156	1.4673883150299036	1.3118136956704782	-0.7588552551862978	1.1185950565029816	5.860604560848016	9.759804041911593	0.7731612630040632	0.9499229583975344
ID671903	671903	0	0.9471402764320374	49.56037121797655	33.88022439762233	0.0	245.0	245	1.3992066897663258	1		20387.852941176483	20485.0	13789.0	26940.0	1.3170553E7	2393.793818399329	-0.9809783311170287	-878.4671861459368	-0.005130240324165608	0.009603727613419981	1.4669587340472128	1.350872985253561	-0.3537573187314644	1.0859338739177335	6.150545256883494	9.531093153324443	0.8508207129052304	0.9649515287099183
ID679580	679580	0	0.9191757440567017	46.36288363937939	34.37053016667345	0.0	278.0	278	1.288890150164772	1		20342.473588342426	20329.0	14835.0	26374.0	1.1168018E7	2358.476825387255	-0.98102787898085	-892.0056524432015	0.04267704897698301	-0.025080990794542308	1.2743875015375652	1.2079715078526003	1.4871701148682561	1.0549814240263264	5.218932528638389	12.812740321991113	0.39949145805258235	0.8840579710144925
ID660637	660637	0	0.9230756759643555	48.01395131514576	34.430635022706504	0.0	196.0	196	1.3981249681591246	1		20361.657894736836	20416.0	14662.0	27213.0	1.3153631E7	2301.99413431278	-0.9810084400683696	-913.7997288880264	-0.011069687998516847	0.007109692993708367	1.5029014972717092	1.3472038739268921	2.515766879470227	1.11557094390694	6.141039004554471	9.512820798693754	0.8527723068846771	0.9706987227648388
ID638608	638608	0	0.9053843021392822	58.150452972978805	38.35491552856956	0.0	101.0	101	1.0800451816245942	1		20635.549479166675	20278.0	15774.0	26664.0	7924051.0	2751.8019204797174	-0.980688814921295	-761.6424823639084	0.01515393803548496	0.0038618970835963746	1.1167642680880876	1.0973291644710574	0.558756505490243	1.0177112795743457	3.6646602728417057	7.150000277148772	0.9008064080228223	0.9710327455919397
ID658602	658602	0	0.9518757462501526	48.70060895204355	34.41832542604685	0.0	187.0	187	1.40567953861048	1		20408.152307692322	20380.0	14813.0	28943.0	1.3265299E7	2406.9003684295476	-0.9811641833785795	-883.3499761298392	-0.001493178515888783	0.010510259076093403	1.5170432892953858	1.3419058741101615	-0.8513236103947746	1.1305139343706656	6.207582770857692	10.317436720649495	0.7328055590940866	0.9470630891950692
ID665259	665259	0	0.9027177691459656	47.693650664478966	34.386634471262546	0.0	216.0	216	1.3674894046672064	1		20381.33333333336	20490.0	15053.0	26576.0	1.2595664E7	2187.593059223006	-0.9810903684636407	-966.767398102551	0.007092909222409302	0.03264499245371271	1.4521972667445155	1.312714924301429	2.317004244626875	1.1062548614790169	5.8748639393415685	10.42513733131052	0.6792726169667004	0.945677123182862
ID621227	621227	0	0.9577292203903198	50.32036316813769	40.75537172405244	0.0	23.0	23	1.3943323338612084	1		20318.079439252364	20471.0	13599.0	27515.0	1.3044207E7	2406.2051118891413	-0.980978490065759	-870.9525616212616	-8.55919084377974E-4	0.004943668362696639	1.4587623732334214	1.3747235700953062	-0.7855690753166181	1.0611314194113142	6.107767121402863	9.152738557986492	0.9161998565113911	0.9816653934300996
ID646829	646829	0	0.968921959400177	51.24352865387554	36.50871396305817	0.0	136.0	136	1.4002875757442577	1		20498.931888544856	20446.0	14523.0	27674.0	1.324231E7	2441.766398048851	-0.9809649426188922	-865.2794943096651	-9.31677642699892E-4	-0.0058623996427950185	1.4500893539179547	1.362875609077109	2.693554343297649	1.063992446750077	6.160051509212535	10.830670382156775	0.659908207762569	0.93304535637149
ID626863	626863	0	0.912356972694397	53.21678835135445	44.136670779412896	0.0	50.0	50	1.3959590102851074	1		20244.81026438569	20403.0	14600.0	26057.0	1.3017413E7	2222.888008402742	-0.9811426415466927	-947.7142658826547	0.006678594742645335	0.010191410448790152	1.4429115715904017	1.3776570870529776	2.718555087394387	1.0473662750699548	6.12202649989641	9.268688779301158	0.8955059371527507	0.9764973464746017
ID629423	629423	0	0.9404386878013611	53.3626562258848	44.610425371465716	0.0	62.0	62	1.394874770113534	1		20291.609034267938	20410.0	13958.0	26234.0	1.3027213E7	2362.7869966141925	-0.9811146140930029	-892.3100627679224	-0.01272319803737672	-0.010961754096751049	1.441792429084501	1.393041070599955	3.0749822997449154	1.034996354029641	6.112520247567366	9.498030696289746	0.8514576211747052	0.9632958801498126
ID619169	619169	0	0.9240282773971558	48.085277379319606	40.104418765440315	0.0	13.0	13	1.4040641239355256	1		20288.745788667668	20297.0	13692.0	27314.0	1.3248551E7	2271.7351027343107	-0.9810488281010779	-924.659976678873	-0.005831494751200485	-0.0037777502553976495	1.5038318056525242	1.3216160704407063	-0.4595086444085061	1.1378734257907868	6.193323392364132	9.896971096113367	0.79456424483554	0.960914454277286
ID635042	635042	0	0.9811196327209473	57.06682400099593	41.942691073178665	0.0	86.0	86	1.4333908231139432	1		20297.59646539026	20414.0	14012.0	28894.0	1.3782068E7	2590.858658086577	-0.9811028863857809	-813.485784055532	5.290225484525134E-4	0.003175300891558862	1.4778076962283926	1.4239641769654785	-0.9440474434306687	1.0378124113892082	6.454745331412502	9.732887651342995	0.8562598009955606	0.9706933523945674
ID682145	682145	0	0.9063450694084167	46.63056810961809	34.63779980963329	0.0	289.0	289	1.3574954382999158	1		20265.702127659577	20316.0	15066.0	27158.0	1.2382344E7	2402.457326615518	-0.9810685554120622	-874.2820660547684	0.04561505473382614	-0.028449130654725208	1.41116023287248	1.292120304229849	0.9950119421725195	1.0921275892445503	5.789307668380301	12.89135535814262	0.4377632844372209	0.8942731277533038
ID631997	631997	0	0.9580252766609192	55.84486752210969	42.51699824238698	0.0	73.0	73	1.3981249681591246	1		20243.740340030923	20484.0	13627.0	26383.0	1.30977E7	2379.312306784328	-0.9809792174707104	-877.6083150652529	0.0020045089686080964	0.006137839754054215	1.4324331708059612	1.3842723880647718	2.908912229993317	1.0347914060530519	6.141039004554472	9.665094314053398	0.8261131345708246	0.9549150036954912
ID662719	662719	0	0.8747068643569946	48.0669446217548	34.24311069149258	0.0	205.0	205	1.3563804521255045	1		20430.96732026145	20460.0	15106.0	26357.0	1.2503752E7	2232.0903911980286	-0.9811342798948539	-952.0553762211014	0.004191316148330056	9.322679726342931E-4	1.3952957776051071	1.306885446729229	-1.1455350148362398	1.0676496406759632	5.779801416051257	11.179194620364713	0.5811680721141862	0.9205147615442841
ID648895	648895	0	0.962364673614502	50.160244709298716	38.25265847143953	0.0	145.0	145	1.385078415623928	1		20474.933544303785	20699.0	13580.0	27471.0	1.2940158E7	2364.229454089215	-0.9810204262635628	-895.2709007038449	0.0028244296427145403	1.622955547272112E-4	1.4217073220632643	1.3884493473116288	2.309016919076508	1.0239533223275525	6.026963976606089	9.071823307132874	0.9202785383478036	0.9799072642967541
ID673981	673981	0	0.9634091854095459	49.576844308457446	34.129909366672365	0.0	254.0	254	1.398124968159123	1		20463.73602484473	20519.0	14294.0	27547.0	1.3178646E7	2373.1529313006645	-0.9811052101490259	-895.494062335673	0.0028012112799453886	0.0031672999820189897	1.4168813575505004	1.3857079434842459	0.0682551454230647	1.0224963811550878	6.141039004554458	9.711414897773746	0.8182512968988137	0.9577464788732397
ID620209	620209	0	0.9614018797874451	47.762125238614814	39.566022193775986	0.0	18.0	18	1.3613906986402495	1		20322.35504885993	20342.0	13072.0	27701.0	1.2477926E7	2370.333302531241	-0.9809603056529932	-883.4583379487956	-0.007498196586488104	-0.008428904094629529	1.5233187813747118	1.2054832303277316	-0.653713381833117	1.263658210293453	5.822579551531901	11.949473940540672	0.5124219465610385	0.9162303664921464
ID641202	641202	0	0.8963159918785095	54.94015596810557	37.72434522241938	0.0	112.0	112	1.3367176531387037	1		20316.793220339	20332.0	14603.0	26836.0	1.1986908E7	2317.502486989719	-0.9810156240020695	-906.0341027417322	0.0036851275049130266	-0.008396927029482056	1.4152478171772445	1.2687255259598116	-0.7030985170456348	1.1154877774738443	5.613442000293216	9.754138106993787	0.7414148885870943	0.9531880548829706
ID651444	651444	0	0.9485073089599609	49.34887925668358	37.730592857291036	0.0	156.0	156	1.379605939006805	1		20282.62480127187	20471.0	13837.0	26212.0	1.2757771E7	2345.9230604388044	-0.981117684113438	-898.4754876676253	-0.004228914220288594	0.00412173535327263	1.4100459067083604	1.3563780954125573	-0.3929998440594442	1.0395669994062233	5.979432714960929	9.162390506749384	0.8950602117522198	0.9721792890262752
ID656052	656052	0	0.9299916625022888	49.80904703258739	35.32361789054598	0.0	176.0	176	1.373010175621986	1		20402.85829307568	20464.0	15273.0	28354.0	1.2670175E7	2319.4281829829943	-0.981128032508417	-914.6366159124543	0.0066821421477720215	-0.005016717858823349	1.4699204876579879	1.304375453041703	-0.9961463273051405	1.1269151717247106	5.922395200986738	9.689074383927494	0.7927617148011267	0.9446550416982561
ID653001	653001	0	0.9405696392059326	50.49735540771532	37.75656980027663	0.0	163.0	163	1.394332333861207	1		20403.379471228633	20351.0	13927.0	27533.0	1.3119373E7	2392.73719658352	-0.9810055174976593	-880.807665642193	-0.00656330530706837	-0.009076235782072818	1.4536372271022018	1.3429015736898429	-1.041951930465481	1.082459992289751	6.107767121402852	9.965846134480078	0.7727944215442211	0.9561011904761898
ID664776	664776	0	0.9222537875175476	47.65187878817465	34.470436599677406	0.0	214.0	214	1.3586095094257078	1		20311.03130148267	20473.0	14327.0	26312.0	1.2328796E7	2215.7038144589715	-0.9812007150461411	-956.9005208055148	0.0237017509691723	0.01862769134636257	1.4376698912512584	1.263491360122366	-0.7683516924193028	1.1378549443440782	5.798813920709314	10.153329803050216	0.7068577928134945	0.9501557632398753
ID681673	681673	0	0.9764033555984497	48.03221370128367	35.613313186160376	0.0	287.0	287	1.398124968159123	1		20389.01857585144	20413.0	13696.0	27044.0	1.3171306E7	2486.3866157046414	-0.9810583267600514	-849.4428120658165	0.020275595213020636	0.0010145810496331948	1.464694149732351	1.3698236842262093	-0.029030253215196252	1.0692574282359064	6.141039004554457	9.599623998193126	0.8374198947572744	0.9627421758569298
ID616654	616654	0	0.9677097201347351	47.85312681669991	38.88998858279333	0.0	1.0	1	1.3674894046672075	1		20314.733766233778	20475.0	12954.0	27022.0	1.2513876E7	2362.0411781716066	-0.9810707528767146	-891.4985766973471	0.00608387659899063	0.011447526002171911	1.463103280568264	1.3044092919157233	-0.3699693426793525	1.1216596582346285	5.874863939341577	9.78094051979199	0.7716963412302633	0.9656249999999996
ID671437	671437	0	0.950706422328949	49.67637975354607	34.17595548031461	0.0	243.0	243	1.4099782628309279	1		20395.15372907153	20571.0	14442.0	26433.0	1.3399616E7	2437.2582392530676	-0.9810229925176435	-865.1808317095393	0.015467258703378341	0.0059258405997626405	1.4688524393934106	1.3844193303180232	-0.1436830666856633	1.060988103262031	6.245607780173804	9.71263607066724	0.8319751200502343	0.9704579025110782
ID676546	676546	0	0.9860289096832275	50.09075108561097	34.628956262248515	0.0	265.0	265	1.3954169955062652	1		20577.543613707163	20624.0	13711.0	26967.0	1.3210783E7	2441.6704018865885	-0.9810323723697154	-871.7798192528381	0.00970571239673573	-5.597071112369244E-4	1.4318200065812534	1.3900205023650862	-0.8480766961463432	1.0300711422205977	6.117273373731893	9.459968979897498	0.8589904360254829	0.9618834080717489
ID655552	655552	0	0.915492832660675	50.621689507866044	34.114750584807574	0.0	174.0	174	1.3763120084676208	1		20506.46548956664	20439.0	15287.0	27637.0	1.2775528E7	2416.1722022540907	-0.9810461189493774	-878.5858345982673	-0.0076172592059321155	-0.0076780639399656354	1.4133818540740355	1.314440353817889	-0.4589615246433767	1.075272719654995	5.950913957973816	10.689993914236242	0.65439296086829	0.9506454062262721
ID622274	622274	0	0.9279277920722961	54.21222255009285	41.57591734052823	0.0	28.0	28	1.0946551522593007	1		20582.503797468347	20207.0	15598.0	27132.0	8130089.0	2812.132456184751	-0.9807692593677239	-746.5574980412642	0.0036916518600761893	-0.004003987639646759	1.126057410203859	1.0859263708798814	-1.4262781358165966	1.0369555804151445	3.764475922296541	7.209725282860461	0.9100745175576938	0.9801980198019806
ID638146	638146	0	0.9448068141937256	59.073017335371475	37.516994496902626	0.0	99.0	99	1.3547062522048308	1		20393.500000000015	20546.0	13266.0	26271.0	1.2358461E7	2375.54793453136	-0.9810666706039418	-889.6711259789414	-0.012008594554362793	0.0014492631133854203	1.4077774775425085	1.334912179155785	-0.47760088853538324	1.0545843385988165	5.76554203755772	9.407400030638826	0.8186735951059901	0.9673046251993619
ID684225	684225	0	0.870222270488739	46.38107592136195	34.94856120529977	0.0	298.0	298	1.0659447703242517	1		20455.489361702133	20193.0	15423.0	26511.0	7691264.0	2752.254120029591	-0.980815334399474	-759.9488329067137	-0.010152365000930003	4.6470889614671227E-4	1.148550682010084	1.0338675236344679	0.2664752886304845	1.110926357346498	3.569597749551401	7.046061956532101	0.9035167908964258	0.9765929778933683
ID679110	679110	0	0.9526734948158264	45.59605558551667	34.81525426486861	0.0	276.0	276	1.4024468485391903	1		20281.68055555555	20411.0	14072.0	27014.0	1.3142529E7	2487.6904457864493	-0.9811104308686528	-846.9025426804047	-0.007371889632268833	0.00769821322886937	1.4536515511957773	1.3719811181209813	-0.18942959678089374	1.0595273739529658	6.179064013870597	9.46040976069273	0.8675862560344885	0.9811320754716981
ID646343	646343	0	0.9218392372131348	51.164977022427486	37.22642437155836	0.0	134.0	134	1.415867698335056	1		20502.131818181802	20485.0	15274.0	26929.0	1.3531407E7	2318.2059554959383	-0.9810624437412622	-916.3253778643882	-0.0016955764717357465	-0.004088948244551895	1.4477238511190924	1.4090356515428675	1.4163599591301792	1.0274572183704949	6.297892167983484	10.03433942970213	0.7860089820944549	0.9601449275362314
ID648409	648409	0	0.9580682516098022	50.29109941462757	38.25111182861813	0.0	143.0	143	1.3807021695643624	1		20465.522979397796	20672.0	13731.0	27318.0	1.2913745E7	2355.8389714476957	-0.9810505924653459	-899.5038144581192	0.004319267210475171	-0.011079735656835048	1.4185302065073646	1.3656545306247196	-0.9161985993451172	1.0387181931424905	5.988938967289964	9.132649975706633	0.902331514174212	0.973724884080371
ID640731	640731	0	0.9207873940467834	54.657657110501354	37.602491120828425	0.0	110.0	110	1.3502315702779675	1		20322.386666666658	20408.0	13592.0	27018.0	1.2193432E7	2340.5122137814883	-0.9810268270554514	-897.9139367867981	0.009485962792763862	0.003342476262771962	1.4417273340128318	1.281532778187487	-0.755138489467502	1.1250023086041647	5.727517028241597	10.113691797928782	0.7036502126177672	0.9392049883086515
ID623325	623325	0	0.9719555377960205	55.75174172624705	44.30026973520694	0.0	33.0	33	1.379605939006805	1		20383.59206349206	20538.0	13485.0	27330.0	1.2841663E7	2482.0764994380215	-0.9810037303105005	-848.199250602434	0.013043097165114642	0.0037512889300062714	1.4470104170083	1.3481578983966038	-0.3514015145711607	1.0733241400946163	5.979432714960929	9.15427830598209	0.8966472566453224	0.9744384198295895
ID655068	655068	0	0.9365237355232239	50.85245911635536	33.13364980867205	0.0	172.0	172	1.3735610322843173	1		20514.643199999988	20660.0	14159.0	26770.0	1.2821652E7	2393.264745765307	-0.9810420052847333	-887.1527952177054	0.011562301965361076	0.005026112233298932	1.4200658682814136	1.3784600857732066	-0.6118255298587193	1.0301827981365665	5.927148327151248	9.018297369666001	0.9158124776163183	0.9834384858044163
ID634590	634590	0	0.9661023020744324	56.94702887382238	41.82771862754604	0.0	84.0	84	1.4397099903691015	1		20282.731104651164	20350.0	13970.0	28452.0	1.3954519E7	2570.094343856596	-0.9810153052407143	-815.6043382045922	0.0038873736372363036	7.851166197017539E-4	1.470424681527037	1.4291941917449436	-1.314216246981793	1.0288487666828214	6.511782845386691	9.675539968649831	0.874096438510634	0.9750889679715301
ID658130	658130	0	0.9654688239097595	49.22583489693424	34.307213237856004	0.0	185.0	185	1.4056795386104786	1		20464.499231950846	20385.0	14570.0	29415.0	1.3322389E7	2468.6890325868903	-0.9810349341848988	-857.6198973579113	-0.0016238399287390752	0.005075404427034553	1.475967872018151	1.371924365500275	-1.1477019983606789	1.0758376402768648	6.207582770857679	9.76405253664493	0.8182239134290947	0.9539810080350624
ID660178	660178	0	0.9304564595222473	48.7898571672313	34.24455776638517	0.0	194.0	194	1.3338850208958861	1		20399.999999999985	20560.0	14250.0	25263.0	1.19544E7	2231.8223805808398	-0.9811629355499514	-952.2005872157282	0.013505493625786413	0.011716028444375297	1.404455311894266	1.2658586220406187	-0.685160003399512	1.1094882852164196	5.589676369470625	10.344580170347982	0.6564033493832513	0.9468599033816432
ID627922	627922	0	0.9317096471786499	53.16077860054764	44.92470329443965	0.0	55.0	55	1.3724590978652422	1		20231.8766025641	20440.0	14201.0	25887.0	1.2624691E7	2331.4884289955135	-0.9810745122738466	-899.679472319584	-0.006225121244632545	0.015011667325122114	1.3966538289440718	1.3868103862111598	-0.191098903642776	1.007097900932084	5.917642074822229	9.058054404417312	0.9063349091587082	0.9711388455538222
ID643796	643796	0	0.9170515537261963	52.132438274175044	37.33613178012312	0.0	123.0	123	1.4040641239355258	1		20347.259202453995	20407.0	15036.0	26548.0	1.3266413E7	2296.442290554587	-0.9809283782944914	-911.4441300258043	0.005134581108952024	-6.617614636664142E-4	1.4567513342632021	1.385459164314433	-0.27849450537407205	1.0514574314314393	6.193323392364133	9.400965947161433	0.8806202395664599	0.9752994011976044
ID617709	617709	0	0.9294126629829407	47.640207711944555	39.231242570916415	0.0	6.0	6	1.3619462549574524	1		20364.50572831424	20392.0	13535.0	27241.0	1.2442713E7	2344.2650526896946	-0.9810526575513152	-899.5828558166161	0.004904332431688561	0.015682850235696138	1.4704007272651056	1.2465437585247603	-0.7201469050034695	1.1795821183247286	5.827332677696415	11.466569870499985	0.5569454148393804	0.9259818731117827
ID631525	631525	0	0.9936094284057617	56.6138911104186	43.47191041607466	0.0	71.0	71	1.3845321413310874	1		20296.15981012658	20500.0	12975.0	26920.0	1.2827173E7	2560.3589334777985	-0.9810505610848113	-820.8013309478088	-0.006537173360601692	0.002145356350300815	1.4197063924043904	1.3709324230596815	-1.2007454227104577	1.0355772235919944	6.022210850441573	9.13659105674184	0.9065618673038478	0.9821705426356594
ID662246	662246	0	0.8583517670631409	48.10572104691948	34.36390818040386	0.0	203.0	203	1.366382573725304	1		20464.528455284562	20501.0	15495.0	26886.0	1.2585685E7	2220.2866767876103	-0.9810154656551526	-952.5737066006408	0.028380346677003926	0.007243893983090232	1.3974837339364763	1.2650104679851526	-1.140392717969269	1.1047210827925564	5.865357687012548	13.030657836682515	0.4340819063251544	0.9188384214445269
ID676070	676070	0	0.9790429472923279	50.08612406007869	34.322763638500824	0.0	263.0	263	1.415867698335057	1		20590.59125188536	20728.0	13662.0	27319.0	1.3651562E7	2506.268272335244	-0.9810051618053004	-848.6076664486515	-0.008071406889480201	0.019077276001621454	1.43215326905012	1.4190201405967342	-0.9769874493690306	1.0092550683937882	6.297892167983494	9.701902542909822	0.840797223557176	0.9721203228173146
ID628964	628964	0	0.9506330490112305	53.295603051493266	44.893637593795226	0.0	60.0	60	1.375762253299508	1		20286.971200000004	20424.0	13827.0	26165.0	1.2679357E7	2365.2402827880046	-0.9811081539918213	-890.8701955490988	2.58315491731164E-4	0.0029916813627007717	1.3980447124905226	1.379138691052107	0.8508982244324442	1.0137085715606984	5.946160831809322	9.55894308662011	0.8177616956797694	0.9578866768759567
ID666853	666853	0	0.9411424398422241	48.37584485884598	33.764125677606415	0.0	223.0	223	1.3834389456285952	1		20440.015772870658	20494.0	14163.0	27207.0	1.295897E7	2313.267038527107	-0.9811225886405445	-918.4727749061911	0.0012997227689216634	-0.010454909998821737	1.473919827986061	1.3079509111766696	-0.7505309359419826	1.1268923133056126	6.012704598112544	9.492497747981893	0.8385302339783944	0.9700920245398775
ID673509	673509	0	0.9172148108482361	49.66404303353088	34.33607535396802	0.0	252.0	252	1.3872613616838998	1		20506.007836990622	20502.0	14885.0	28886.0	1.3082833E7	2408.7759846136614	-0.9810161096434383	-879.8438937293884	0.041627520176794865	-0.02259295185569981	1.4295820045648973	1.305335818430553	2.664079300737658	1.0951833117425134	6.0459764812641525	13.061737979323073	0.4453222374936569	0.9027679205110007
ID670968	670968	0	0.9744518995285034	48.96985965279712	34.74954471170341	0.0	241.0	241	1.424390680945266	1		20316.429210134138	20341.0	13457.0	28574.0	1.3632324E7	2508.1441014052903	-0.9810871832127245	-840.3811008387515	0.008250236295430188	-0.0010994746482871265	1.515729828105209	1.386804621443113	-0.6015272416263668	1.0929656598114996	6.373942186615741	10.078807811583712	0.7884962935360813	0.954448398576512
ID631036	631036	0	0.9382010102272034	54.77927929851489	44.01456128764731	0.0	69.0	69	1.40567953861048	1		20205.4510703364	20294.0	14957.0	26839.0	1.3214365E7	2285.281138834653	-0.9810534009579746	-915.6305906628924	0.004354979247962729	-0.0036310441188929557	1.4565165106237832	1.380028536855788	2.3498797502346758	1.0554249218224594	6.207582770857691	9.76499837119808	0.8180654153034332	0.9645494830132937
ID643327	643327	0	0.967114269733429	52.370963242752055	36.06042510013279	0.0	121.0	121	1.3724590978652411	1		20439.2680577849	20403.0	13950.0	27926.0	1.2733664E7	2374.875476253009	-0.9809210588800508	-884.9816847021831	0.012718352937471367	-0.009402876694856267	1.5056230350008766	1.2198022307823664	-0.6564462618723739	1.2343173319458418	5.9176420748222185	12.094569209487473	0.5083674663094411	0.918141592920354
ID650992	650992	0	0.9577754139900208	49.45241385259675	37.73061393758898	0.0	154.0	154	1.4105146822008516	1		20365.596651446	20468.0	13535.0	27083.0	1.3380197E7	2318.9251071586414	-0.9810766514124122	-910.6371456512459	-0.008157383248852164	0.002110767912776986	1.4438704121344068	1.4050619815609733	-0.9559172194437536	1.0276204402956792	6.250360906338333	9.665857563157624	0.8406867002319266	0.9669117647058821
ID637683	637683	0	0.9034042954444885	58.748737035429194	38.0648870554213	0.0	97.0	97	1.060965354779556	1		21182.340482573738	20447.0	16132.0	29632.0	7901013.0	3119.83049742846	-0.9801122682705414	-669.2116818172871	0.003080825060143618	-0.009351207053060832	1.1582754664958002	0.9612452868789176	0.20134086807234483	1.2049738836760624	3.536325866399779	9.352358865611553	0.508065628969805	0.9117647058823521
ID678640	678640	0	0.9915193915367126	46.15525370849326	34.315388444880185	0.0	274.0	274	1.3943323338612066	1		20333.17601246103	20442.0	13027.0	27646.0	1.3053899E7	2621.2753035538267	-0.9810832698083692	-804.6043574883358	-0.006899919361411989	-0.012265325821104052	1.4951508503757942	1.3693032692702582	-1.4150071576770011	1.0919062883510122	6.107767121402847	9.171456197415583	0.9124640050275641	0.9690799396681747
ID654601	654601	0	0.976715087890625	50.67615357421294	34.337764663387105	0.0	170.0	170	1.397583793388255	1		20511.4027993779	20624.0	12993.0	27076.0	1.3188832E7	2502.2455400068884	-0.9809941956325914	-846.2050606281022	0.030146648912187126	0.013417541089587808	1.4694440345310316	1.388762238742917	-0.14626346470974771	1.0580961906489812	6.136285878389941	9.264562592578912	0.8983914473384375	0.9714070729872091
ID634120	634120	0	0.9653589129447937	56.94705704992316	41.83176879770937	0.0	82.0	82	1.430749599526432	1		20267.973333333328	20310.0	13865.0	28903.0	1.3680882E7	2595.8391596761185	-0.9809392738086596	-803.646800713391	-0.0035565535807176316	-2.1606100957301854E-4	1.465597578706865	1.430179469138878	-1.3198171845561002	1.0247648007346326	6.430979700589921	9.52385151082023	0.8909673135809597	0.9712849964106249
ID619786	619786	0	0.9307756423950195	48.0130554847732	39.929375923094	0.0	16.0	16	1.3807021695643615	1		20341.805379746813	20330.0	13854.0	28077.0	1.2856021E7	2339.7725244187513	-0.9809500764822926	-895.3637815622524	0.001985809174959174	0.008014834285686192	1.499375444732978	1.2723882001843052	2.5952947167990823	1.1783946475735894	5.988938967289957	11.030902177222009	0.6184971243703431	0.9292035398230084
ID640270	640270	0	0.92209392786026	54.63531428444916	37.80728866280647	0.0	108.0	108	1.3167612682324366	1		20397.300869565202	20345.0	14486.0	27579.0	1.1728448E7	2336.9003983990347	-0.9809761629277114	-900.1664692503188	-0.0012896097979430141	-0.018969750668842815	1.4215812369803464	1.1936464550986146	-0.6311834043687695	1.1909566948472199	5.447082584535158	11.431702251148332	0.5237837433236499	0.9052132701421789
ID678146	678146	0	0.9332283139228821	47.41374211491261	34.97498863498384	0.0	272.0	272	1.390529355285868	1		20356.866771159894	20393.0	14039.0	28014.0	1.2987681E7	2381.261669621397	-0.9810464377524735	-884.9781087578351	0.003283731686632225	-0.0036921124602146745	1.45992648223595	1.3498309070634682	-0.4356393086078337	1.0815624939363646	6.074495238251243	9.186965414899158	0.9044319526032925	0.9778117827084923
ID618752	618752	0	0.9287168979644775	47.98096957061486	39.795391804396175	0.0	11.0	11	1.3502315702779661	1		20311.830845771117	20295.0	13169.0	28129.0	1.2248034E7	2378.00671113081	-0.9809574851190851	-880.0186428333027	0.045750347721410366	0.009652697138169592	1.5278859065129071	1.2182731562565672	-0.5259387319138507	1.2541406651425353	5.727517028241586	10.833427971176109	0.6132597374818162	0.9135708870356329
ID664323	664323	0	0.9118959307670593	47.670865912791626	34.35856330721759	0.0	212.0	212	1.3647206441740556	1		20332.985413290102	20430.0	14560.0	25799.0	1.2545452E7	2207.946034885975	-0.9810854014057272	-955.327709220753	0.014313242030932302	0.006236358013814579	1.4318605092418155	1.3122015177629802	-0.847677541818707	1.0911894932744994	5.8510983085189885	10.15212805273872	0.7133999671361796	0.9404125286478223
ID681217	681217	0	0.9713268280029297	47.9716019708761	35.82351270237922	0.0	285.0	285	1.3986659335375249	1		20418.20865533229	20398.0	14648.0	27705.0	1.3210581E7	2541.1730814271923	-0.9810358413358222	-831.3132088074722	0.02642259364995264	0.016406405603730287	1.423485462354977	1.3490583296580827	-0.2832346900741967	1.0551696921183222	6.1457921307189824	11.44385796865999	0.5897158666541537	0.9362780593772633
ID675590	675590	0	0.97683185338974	49.810945033138125	34.69496989898848	0.0	261.0	261	1.407830541458009	1		20551.184170471864	20575.0	14209.0	27627.0	1.3502128E7	2405.466268855728	-0.9810229741425084	-883.3210993417225	-0.007193377086683091	0.0034723976559890143	1.4578330278269982	1.380487550116193	-0.17572122425324757	1.05602765320433	6.226595275515762	9.435339779970507	0.8789120386256488	0.9696521095484825
ID661767	661767	0	0.9339997172355652	47.67142997906216	34.43016334499726	0.0	201.0	201	1.3746620833888041	1		20337.814400000007	20393.0	14053.0	26360.0	1.2711134E7	2250.9987628252993	-0.981028182793734	-934.3972925508622	3.871148366975199E-4	-0.003628943883732647	1.4628235899256832	1.291552816323281	-0.7868705713612364	1.1326084163479788	5.936654579480279	9.613987365339488	0.8071319712170253	0.9629915188897458
ID645895	645895	0	0.9586890935897827	50.95111007598319	37.73434308107509	0.0	132.0	132	1.4115869094041134	1		20429.477996965103	20515.0	14227.0	26860.0	1.3463026E7	2298.0048530423774	-0.9809832619613685	-917.1954620998843	-0.008615796625393211	0.00403034862951064	1.4375765660148816	1.3884923733730101	-1.5040019601452956	1.0353507110180469	6.25986715866736	9.694997367507822	0.8369116052153792	0.9690949227373065
ID652551	652551	0	0.9482424259185791	50.17162144282756	37.481928107518286	0.0	161.0	161	1.4099782628309292	1		20391.229832572302	20387.0	13720.0	28180.0	1.3397038E7	2500.417705438362	-0.9810392285879381	-843.9004551920565	-0.01010532764776221	0.011812423862885535	1.4916221413482442	1.3655740262152043	2.2039745836699707	1.0923041246488792	6.245607780173816	9.51371365713433	0.8671304149187483	0.9711751662971179
ID626457	626457	0	0.9236171245574951	53.01227537677176	43.44361960193666	0.0	48.0	48	1.3867159473275783	1		20270.282334384843	20458.0	14156.0	26386.0	1.2851359E7	2290.8726265193045	-0.9810719075960974	-917.239699221527	-0.0014285252682315736	0.003140134572969438	1.4605646888490358	1.3299941283235346	-0.7573384505784674	1.0981737871956518	6.0412233550996355	9.22460036394202	0.8921536076247722	0.9739463601532563
ID659738	659738	0	0.939095675945282	49.31940066972478	34.17818600500903	0.0	192.0	192	1.3530299806794817	1		20449.265339966823	20619.0	13928.0	25507.0	1.2330907E7	2271.4658700012947	-0.9810348394564116	-931.385339104304	0.007225646532256859	0.0115472344846411	1.4068845296541206	1.3024793574003948	2.3696594583356	1.0801587922760687	5.751282659064151	9.814820968893542	0.750256578748312	0.9656823623304069
ID620824	620824	0	0.9391483664512634	48.37247743018646	40.50757525093081	0.0	21.0	21	1.411050897647783	1		20261.74961832061	20331.0	14071.0	27643.0	1.3271446E7	2354.299470185799	-0.9811768762865247	-897.2239192141723	-0.006306058853130279	-0.008526331403650193	1.4875784458094174	1.3760957202897313	-0.6276890679212974	1.0810137869596848	6.255114032502849	9.697925235007471	0.8357712587036217	0.9662261380323054
ID647960	647960	0	0.9742773771286011	50.443941156962374	36.32018755834188	0.0	141.0	141	1.422796510685343	1		20554.394618834085	20530.0	13781.0	27998.0	1.375089E7	2664.855759940555	-0.9809645427381474	-794.9704304877181	0.0018008001406931322	0.006405020000465835	1.4578208932552614	1.41949127632551	2.9262766045603565	1.0270023617397432	6.359682808122199	9.722450109707353	0.8454615725329038	0.9598278335724538
ID650520	650520	0	0.9495595693588257	49.53359632960601	37.90545017844519	0.0	152.0	152	1.401907342133945	1		20369.500772797535	20511.0	13878.0	27404.0	1.3179067E7	2319.401891832313	-0.9812870436528618	-921.0602374186534	0.025817699121957922	-0.00397076477630326	1.4733940965665513	1.3751389192681216	-0.37537742594612733	1.0714510919018445	6.1743108877060795	9.660966014967734	0.8312989816749696	0.9544452608376203
ID642842	642842	0	0.9229267239570618	53.205025897459905	36.359694376542485	0.0	119.0	119	1.249552717573154	1		20570.497098646054	20454.0	15076.0	27387.0	1.0634947E7	2424.7307815258914	-0.980836714433581	-868.4363616358847	0.04131254097594935	-0.0035048558230439454	1.3959416542764982	1.0897263181166363	-0.342965284497737	1.2810020562677524	4.90522620178036	12.948316272464604	0.36765654848925355	0.8716216216216227
ID627486	627486	0	0.9313547015190125	53.110554326866826	45.01566632959331	0.0	53.0	53	1.3691479733843273	1		20206.21612903225	20430.0	14144.0	26004.0	1.2527854E7	2348.9295100871323	-0.9810846879611498	-892.3556815434468	9.460775532918227E-4	0.007302044784348335	1.4145112184336877	1.3567209880208893	0.6043403388351454	1.0425955158968239	5.889123317835138	9.585454003026836	0.8054436046602466	0.9523443504996156
ID625425	625425	0	0.859050452709198	54.238859990717806	43.70124551088368	0.0	43.0	43	0.8766910861926624	1		22453.19685039371	21517.0	17627.0	29994.0	5703112.0	3008.0789085378137	-0.9784585758502167	-678.0894491911137	-0.029270150344436495	-0.039352650487817525	1.0421191523730233	0.7974897530783384	1.075168057628538	1.3067492696306215	2.414588091574044	6.954583410090825	0.6273511204787832	0.9071428571428575
ID657686	657686	0	0.948284924030304	49.41145235775391	34.27595781697334	0.0	183.0	183	1.401907342133944	1		20478.318461538456	20497.0	14679.0	28115.0	1.3310907E7	2337.354531972679	-0.9809858222696181	-904.0342374471201	0.0032255396131645403	-7.489680136527742E-5	1.4712157435535211	1.3490123588598766	-0.7793702964759188	1.0905872981007567	6.1743108877060715	9.430314696335445	0.8724609261337493	0.9657992565055756
ID621844	621844	0	0.9632604122161865	52.56609207246281	41.86820926846564	0.0	26.0	26	1.3652748454737225	1		20265.93658536589	20371.0	13530.0	27096.0	1.2463551E7	2425.9248045250324	-0.981137166820903	-869.044756886511	0.003485698232897264	0.01114651261106386	1.4325483749774042	1.3253135615093392	2.116112526470358	1.0809127866660777	5.855851434683514	8.917794023027522	0.9253052787878845	0.9824561403508776
ID673047	673047	0	0.9547606706619263	49.63079065424065	34.29491301571702	0.0	250.0	250	1.4110508976477825	1		20448.96335877864	20454.0	14138.0	28035.0	1.3394071E7	2395.5602018343347	-0.9810392442311777	-883.3339848154335	0.026402827457336336	0.018928017201226503	1.4323570650050113	1.355083627824104	-0.5261646495022639	1.0570248474664161	6.2551140325028465	12.375983996003617	0.5131987823493676	0.9393290506780868
ID668436	668436	0	0.9356662631034851	47.871114550826896	34.68316405749793	0.0	230.0	230	1.3491105808192354	1		20369.67330016586	20356.0	14007.0	28392.0	1.2282913E7	2441.024684981954	-0.9809629811916665	-859.9942898610784	0.02077563018237902	0.058073489628871065	1.3639922925852723	1.1264810008301251	-0.5019184696430921	1.2108435842061434	5.718010775912557	13.257940322287252	0.40879230662932764	0.9127465857359636
ID663851	663851	0	0.9023504853248596	47.770270938064165	34.53422405802807	0.0	210.0	210	1.324779897264187	1		20263.642487046644	20402.0	14408.0	25665.0	1.1732649E7	2211.7846467322365	-0.9810794610023862	-950.1131977811862	0.0047711734828215805	0.00510244561551461	1.3703995729354075	1.2906615027462922	2.3027287441374304	1.0617807767717928	5.513626350838368	10.103561752468856	0.6787317964446766	0.934730056406124
ID670510	670510	0	0.9543651342391968	49.00430446283165	34.669263262762094	0.0	239.0	239	1.4190698155761314	1		20317.223723723702	20306.0	13584.0	28174.0	1.3531271E7	2502.9106670065726	-0.9811083547377298	-843.133220390954	-0.0020407233592058547	0.011874177741220633	1.5036745608586923	1.3602695096505877	-0.5671711100309966	1.1054239988404513	6.326410924970581	9.57110995902613	0.8678459682609513	0.9651921682378528
ID630572	630572	0	0.9439185261726379	53.50004521354872	44.57594618220238	0.0	67.0	67	1.381249958583955	1		20296.6887835703	20426.0	13897.0	26104.0	1.2847804E7	2376.079278317927	-0.9810507615688521	-884.4921447094409	-0.00745629248938518	-0.008837547488115143	1.4084867465851154	1.3861363828575093	0.5404670146598063	1.0161242169270033	5.993692093454467	9.220480262340342	0.8859255108997046	0.9729938271604941
ID633644	633644	0	0.9806606769561768	56.973749409263846	41.80193074526502	0.0	80.0	80	1.4137289241558406	1		20237.0363086233	20313.0	14169.0	28516.0	1.3376681E7	2599.928217286645	-0.980996012276043	-803.5965246086324	0.005554620317862703	-0.012094580321970893	1.4435035269741805	1.4084420713458456	2.3785572499868657	1.0248937860787073	6.278879663325414	9.726303809334613	0.8340582101991009	0.9642335766423357
ID683308	683308	0	0.8443114757537842	46.712485471912146	35.49165567320713	0.0	294.0	294	1.0135603711144379	1		20695.52366863906	20310.0	15995.0	26013.0	6995087.0	2610.739730722814	-0.980425817013247	-794.0976889917213	6.973281081224742E-4	0.017092373219879824	1.0632912463170834	1.0005683672280876	0.327649951198121	1.0626872497106412	3.2273726657062607	6.940431715526308	0.8419494334292772	0.9509803921568625
ID666400	666400	0	0.9076829552650452	48.52756478029946	33.88831236766843	0.0	221.0	221	1.3535889685077847	1		20522.8157894737	20569.0	14825.0	26565.0	1.2477872E7	2272.9328372501	-0.9810587316091555	-935.3330688962272	0.026172389427203218	0.0239683903018348	1.4214817035544447	1.2513979351499884	-1.1309096950872828	1.1359150144227068	5.756035785228684	10.968217244693948	0.6012585451239926	0.9293937068303914
ID675109	675109	0	0.970715343952179	49.21913810847531	33.74772426598136	0.0	259.0	259	1.396500814695292	1		20549.79598145288	20633.0	13907.0	28075.0	1.3295718E7	2456.3796212639677	-0.9809651351220187	-862.27500738878	0.0013818959093833071	-0.0024631638533862354	1.4604960359050805	1.3497565368451496	-0.33151469526913385	1.08204405464023	6.126779626060905	9.19346137879698	0.9109279161125224	0.9743008314436885
ID677691	677691	0	0.9637182354927063	49.04600944850364	35.0221334951047	0.0	270.0	270	1.406755451158821	1		20474.799387442574	20584.0	13565.0	27683.0	1.3370044E7	2491.9227438318835	-0.981024049699576	-849.5544066634321	-5.004456142721225E-4	0.01026323673476083	1.4409171359064632	1.3999964247359713	-0.5576981893997465	1.0292291540517393	6.217089023186716	9.783203906776977	0.8162716989926398	0.9492017416545719
ID650042	650042	0	0.9593160152435303	49.5135500432221	38.07457875288336	0.0	150.0	150	1.3817975304423673	1		20341.20158730158	20504.0	13997.0	26894.0	1.2814957E7	2337.001609008052	-0.9810051633338345	-899.0489078918631	0.01947841771492896	0.00961910072990546	1.434140665181005	1.371474244804646	3.084589791919743	1.0456927431293361	5.9984452196189935	9.042023312093963	0.9219711177320349	0.9821011673151753
ID636732	636732	0	0.9700010418891907	58.128138967333584	40.725149746265316	0.0	93.0	93	1.390529355285869	1		20243.84169278998	20432.0	14373.0	25926.0	1.2915571E7	2409.691881855507	-0.9811505775456101	-874.5789685588093	0.003621943452699002	-0.0021240155220528184	1.4171340530812002	1.3872581956107368	1.0029915852592861	1.021535902663967	6.074495238251253	9.267476136576684	0.8887857996527654	0.967448902346708
ID639795	639795	0	0.980169415473938	55.92772291270388	38.33339557981576	0.0	106.0	106	1.3845321413310874	1		20290.854199683054	20446.0	12964.0	26597.0	1.2803529E7	2541.7183671826465	-0.9811012847865146	-828.8662617398784	9.409102043061784E-4	-0.007143363648152293	1.406338888066523	1.3749365934150224	-0.8267033012030728	1.0228390856726743	6.022210850441573	9.225094477864326	0.8892506181830644	0.9671755725190838
ID680753	680753	0	0.9594237804412842	48.03669220524991	35.23462892316052	0.0	283.0	283	1.3872613616838996	1		20427.025039123637	20470.0	14290.0	27621.0	1.3052869E7	2384.3182478874437	-0.9810735011587131	-888.1823884203626	0.004380376586209629	0.01061297791479806	1.414836098305507	1.3471656563739536	-0.4191258237855132	1.0502317154622958	6.045976481264151	11.30572979104493	0.5944004292818096	0.945022288261515
ID628532	628532	0	0.9431894421577454	53.165134104435026	44.99923597492591	0.0	58.0	58	1.377410860545637	1		20303.458466453678	20537.0	14275.0	26024.0	1.2709965E7	2354.6539018446438	-0.981130045261652	-896.6617676632503	0.004156876406214714	-0.013044719327664791	1.4383594560395874	1.3579846508464628	1.3239203805102373	1.059186828910787	5.96042021030287	9.00829745937572	0.9229991601094362	0.9874015748031493
ID636233	636233	0	0.9522820711135864	56.85450462822673	41.154901848327995	0.0	91.0	91	1.3937896865030948	1		20298.093457943905	20515.0	13976.0	27483.0	1.3031376E7	2437.3048151437315	-0.9809681152690807	-858.516190655991	7.269446076754854E-4	0.004655702765211964	1.4438996717270813	1.3617285967632198	-0.9719906558738215	1.0603432102103012	6.103013995238332	9.36658248814495	0.8741619635591088	0.967596081386586
ID654153	654153	0	0.9875689148902893	50.86700894018739	35.16598534498529	0.0	168.0	168	1.3981249681591232	1		20503.823255813993	20680.0	13380.0	26540.0	1.3224966E7	2482.778009131308	-0.9809748347867152	-851.6406540130364	-0.003609763470668021	0.0010817622747214797	1.426934711948113	1.386167341366968	-1.217053725979445	1.029410136398786	6.14103900455446	9.545222539053825	0.8469925759612343	0.9641791044776119
ID667979	667979	0	0.920801043510437	48.0208138595237	35.65849121027079	0.0	228.0	228	1.3563804521255045	1		20333.700164744634	20425.0	14548.0	27091.0	1.2342556E7	2238.870050867166	-0.9810018109048079	-937.9401504428067	0.0092860824653968	-0.002013139491243178	1.4723057723620776	1.2697217074618155	-0.7738740403262738	1.1595499735963635	5.7798014160512565	9.358413687088099	0.8293126742897294	0.9620253164556959
ID618316	618316	0	0.937751293182373	47.61191914060357	39.22593574556245	0.0	9.0	9	1.342364985649239	1		20347.718381112998	20344.0	13134.0	27460.0	1.2066197E7	2406.221231477603	-0.9810441944223633	-875.2991078181526	7.173062319956536E-4	0.022223827546771966	1.440139805197083	1.2309783163000902	-0.6634096071066994	1.1699148442562843	5.66097326193836	11.41231170000538	0.5462025431591921	0.9232558139534884
ID665935	665935	0	0.9534797668457031	47.75294958523518	34.27462233475893	0.0	219.0	219	1.398665933537523	1		20425.437596302007	20470.0	13737.0	27736.0	1.3256109E7	2384.7568061048382	-0.9810313332156121	-885.9380192300528	8.477132983443366E-4	-0.0029265616143418025	1.4851508315508541	1.3540634250804646	-0.8063471725058898	1.096810388673337	6.145792130718968	9.468547505791497	0.8614320108033786	0.9714500375657396
ID661324	661324	0	0.8939747214317322	47.62352503322747	34.34637062899847	0.0	199.0	199	1.3608349155190502	1		20328.042553191473	20427.0	14606.0	26580.0	1.2420434E7	2204.627534392005	-0.9810468841981151	-954.5517459452951	0.010812379762880226	0.011933567135286123	1.4317950289976074	1.2724345994776796	2.415426364654946	1.125240566065512	5.817826425367381	9.747434488785764	0.7694669554311724	0.9532710280373836
ID622926	622926	0	0.945212721824646	54.573323659827494	43.41321259294489	0.0	31.0	31	1.4019073421339452	1		20310.86000000001	20447.0	14398.0	27236.0	1.3202059E7	2368.5181678950007	-0.9811129512857967	-890.9154618140486	0.004960971588123539	0.009527940197457434	1.4543917105607678	1.3871666010671735	-0.3299348575648674	1.0484621742203688	6.174310887706082	9.709509269390505	0.8230075055815884	0.9509516837481706
ID657229	657229	0	0.8948154449462891	50.14200253083869	34.25310010290716	0.0	181.0	181	1.3730101756219857	1		20441.725363489528	20552.0	14759.0	26643.0	1.2653428E7	2258.963361398777	-0.9811487874227304	-941.9632044543819	1.4925910260094028E-4	0.004276010552195223	1.45926219891139	1.3124276993194772	-0.5517929995436948	1.111880067502423	5.922395200986736	9.319419551387087	0.8568987732450808	0.966640806826998
ID642371	642371	0	0.9527699947357178	54.246294651928835	37.415602134087564	0.0	117.0	117	1.3384143548834095	1		20353.944256756775	20443.0	13524.0	27354.0	1.2049535E7	2371.2910186280765	-0.9809575318024786	-884.3428872444083	0.004348934653293914	0.009436424124742127	1.4121323791232645	1.2710248450061696	-0.7004404724920991	1.111018706417505	5.627701378786754	9.76803885417639	0.7411841981298561	0.9426751592356684
ID645443	645443	0	0.9302276968955994	50.930085016460175	37.30809207973261	0.0	130.0	130	1.4115869094041134	1		20398.714285714264	20389.0	14880.0	27256.0	1.3422354E7	2389.5479286523646	-0.9810020108622259	-881.6156834640067	0.005525525834943085	-5.749317189825524E-4	1.4176971251025026	1.395844495407568	0.09792973406066466	1.015655490111421	6.25986715866736	9.971683149197684	0.7911121244384062	0.9515895953757223
ID672582	672582	0	0.9632710218429565	49.552428839051025	33.96164889714391	0.0	248.0	248	1.4083677788526652	1		20383.56686930092	20437.0	14009.0	27908.0	1.3412387E7	2433.8592587205803	-0.9809307943391957	-861.6293479974829	0.00809770103045552	0.006364769609381154	1.4433880320302293	1.3975717724175893	-0.134723392777851	1.032782759724307	6.23134840168026	9.558981338840525	0.8569760213537501	0.9611436950146627
ID682840	682840	0	0.9387871623039246	45.674367840006845	35.198830842468155	0.0	292.0	292	1.38835154759807	1		20265.497645211934	20284.0	14282.0	26807.0	1.2909122E7	2335.486731368882	-0.9810632470718934	-899.0862537148133	0.005691472602683974	0.0041782187456221075	1.4963201005915372	1.307162671819482	-0.25339397093731003	1.1447084076450569	6.055482733593182	9.634636553992364	0.819762336837335	0.9521674140508224
ID647516	647516	0	0.9949937462806702	51.249158028221096	36.1458347779047	0.0	139.0	139	1.379057496950147	1		20590.03210272872	20687.0	13262.0	27656.0	1.282759E7	2556.250427199216	-0.9810688753959527	-834.8466433041983	-0.0206496063991028	0.02662907017070417	1.486601805720474	1.317868616164205	2.4741020650087657	1.128034909919461	5.974679588796416	9.50027899269555	0.8318629181189358	0.9624808575803986
ID635742	635742	0	0.9618641138076782	56.97467282098358	41.37489368228725	0.0	89.0	89	1.4094416393051812	1		20323.205167173244	20472.0	13612.0	27302.0	1.3372669E7	2603.2925654998253	-0.9809773239786468	-805.1681293713445	-0.006284863190176545	-0.006741041773308389	1.4446155117160815	1.4089265501305057	-0.7934309625948861	1.0253306047659263	6.240854654009286	9.27856413927464	0.9109454769759193	0.9740356083086049
ID659283	659283	0	0.9503939151763916	49.164920975234466	34.23772571310897	0.0	190.0	190	1.3828920237073863	1		20527.18066561014	20420.0	15090.0	28962.0	1.2952651E7	2442.355836886755	-0.9810787778996292	-871.5755925403445	0.006815538872807421	-0.036808456825472076	1.4431461563595254	1.2583685981054353	-0.6293281976079564	1.1468389774921959	6.007951471948014	12.441878188355464	0.48771306519637997	0.9186046511627908
ID633171	633171	0	0.9778408408164978	57.03387996755824	41.82435534374599	0.0	78.0	78	1.4355003030236684	1		20207.270710059183	20300.0	13903.0	28438.0	1.3660115E7	2596.473990130136	-0.9811447997167826	-809.9451985809119	0.009257298443219528	-0.0020872459549868745	1.4698306737859566	1.435149290235372	-1.347739402064598	1.024165697454999	6.473757836070563	9.50881451141071	0.8997328191862406	0.9687055476529159
ID652114	652114	0	0.9579384922981262	49.44008608689811	37.66368982721654	0.0	159.0	159	1.4089048113903357	1		20313.71080669709	20365.0	13616.0	26997.0	1.3346108E7	2301.320021872016	-0.9811055246445343	-916.6913410009563	0.0018454163616194418	0.0040946489246059935	1.4581175735905165	1.4011242455169024	-0.7480404829011076	1.0406768552153547	6.236101527844788	9.240606950639881	0.9177450386312026	0.9769173492181686
ID617301	617301	0	0.935009777545929	47.88613531269179	39.665920866980436	0.0	4.0	4	1.383438945628594	1		20319.921383647787	20319.0	14123.0	26600.0	1.292347E7	2261.5063957596276	-0.9810727438371282	-931.4675914459854	-0.0038871285369015923	-0.012058806632296255	1.4639260773521696	1.3500180128156978	-0.4953383648921827	1.0843752182971964	6.012704598112535	9.567920687332226	0.8253622443148579	0.9532780708364725
ID644948	644948	0	0.9449803233146667	51.38874264457591	37.6407085891466	0.0	128.0	128	1.3927037574823695	1		20320.777777777796	20388.0	14391.0	26598.0	1.2984977E7	2293.149426494634	-0.9810446341589439	-917.2644518634285	0.003667253814014816	-2.2816164338678607E-4	1.421569790253097	1.3715194888661026	-0.6096907532258111	1.0364925921893922	6.0935077429093125	10.25428771026654	0.7282260900885151	0.9682779456193354
ID623959	623959	0	0.9656535983085632	56.88552167435764	45.532518322830754	0.0	36.0	36	1.3888963196604698	1		20361.308892355704	20561.0	13366.0	26418.0	1.3051599E7	2418.1684329387444	-0.9811956129882573	-878.7099771673079	-0.0070859386061425155	0.004559641518272059	1.4433172880520249	1.3706024292234873	-0.20039339961100514	1.053053210236709	6.060235859757691	9.503482507655843	0.8432062783798236	0.9629909365558913
ID619369	619369	0	0.9350982308387756	48.06162445229132	39.969326269097074	0.0	14.0	14	1.3927037574823682	1		20307.001562499994	20266.0	13387.0	27913.0	1.2996481E7	2342.4556437373676	-0.9810664499866751	-898.4021756239465	0.0038316873442718383	0.003688152035311354	1.5252982414551968	1.291086713068982	-0.6831185084063827	1.181406505090182	6.093507742909301	9.90179516801874	0.7809969810233844	0.9574309185959661
ID649580	649580	0	0.9672578573226929	49.90753458971379	38.165101886536796	0.0	148.0	148	1.3878065616898896	1		20384.68769716088	20540.0	13656.0	27149.0	1.2923892E7	2322.8675495403954	-0.9811306016687413	-912.5956202108491	0.009067254826575505	0.010288881753426356	1.4129288793414951	1.389212567141368	-0.8264152273187529	1.0170717662372786	6.050729607428672	9.105283970030866	0.9171294094088912	0.9814957594448728
ID630126	630126	0	0.9443972110748291	53.47888490819529	44.472533094016306	0.0	65.0	65	1.3839856514178168	1		20304.853736089037	20471.0	13998.0	26328.0	1.2771753E7	2404.4844431128117	-0.9811145722496366	-877.406383667446	-0.0073154756322923314	-0.014800207038180618	1.410867911243669	1.3938745446307108	0.4695487560412709	1.0121914606148865	6.017457724277046	9.3038327737901	0.8735728342607643	0.960546282245827
ID670051	670051	0	0.960650622844696	49.438721615401256	34.24094017506664	0.0	237.0	237	1.3663825737253028	1		20399.32686084141	20408.0	14212.0	28082.0	1.2606784E7	2456.4584176856442	-0.9809362624321969	-854.6123295626221	0.015529791878918106	-0.006388003325333835	1.4245696332770972	1.2967997969912186	2.695667764933533	1.0985270329177448	5.865357687012538	11.640246097978718	0.5439763784055206	0.9167904903417532
ID674656	674656	0	0.9926024675369263	49.94946165240611	34.3355348385143	0.0	257.0	257	1.3834389456285947	1		20570.082408874783	20722.0	13619.0	27695.0	1.2979722E7	2553.7232183104106	-0.9809637740847047	-830.1648129956027	-0.004402391876049198	-8.337343594982752E-4	1.4301482378026933	1.361848534072646	-0.18220870316382756	1.0501522027018637	6.012704598112541	9.816546383343375	0.7840834475029913	0.9405204460966538
ID663398	663398	0	0.9329670071601868	47.58592435962659	34.53288961366511	0.0	208.0	208	1.376312008467622	1		20328.411483253592	20488.0	14083.0	26746.0	1.2745914E7	2182.0642869667654	-0.9810576100289033	-964.9962705435199	0.011411020295558436	0.006648202346613089	1.4528766862141358	1.3160035290579357	-0.8665440472130129	1.1040066794153516	5.9509139579738255	10.06650286663768	0.7379658958787839	0.9506454062262716
ID680292	680292	0	0.9586016535758972	47.68016933419873	34.75310442281857	0.0	281.0	281	1.351911311632769	1		20392.021452145218	20403.0	13967.0	27321.0	1.2357565E7	2408.012722956258	-0.9809584635355393	-872.5295166934366	0.003459320217270194	-0.015434434635901577	1.4055744374943724	1.299975692248779	-0.8601008162545132	1.0812313229202941	5.74177640673513	11.183081011970769	0.5769433852107365	0.9116981132075472
ID621434	621434	0	0.9579963088035583	51.01057044337243	41.12427138541086	0.0	24.0	24	1.3774108605456359	1		20305.449760765543	20448.0	13653.0	27127.0	1.2731517E7	2424.487849204124	-0.9810029150382297	-864.9797294940932	-0.01400895191642146	-0.007808692905873866	1.441269314655138	1.3536068438365911	-0.9619678271965246	1.0647621362271493	5.96042021030286	9.129960655526112	0.8985638253567994	0.9751166407465006
ID638842	638842	0	0.8531066179275513	55.038223955298484	40.62300702549977	0.0	102.0	102	1.0523744008009601	1		20961.853260869582	20533.0	16412.0	27575.0	7713962.0	2748.656917540558	-0.9799894617891063	-746.9676138838608	-9.681920550641672E-4	-0.002394818738688785	1.1089309391937239	1.0120666253933819	0.7232143503754357	1.0957094240339085	3.4792883524255953	7.278482465515318	0.8253128499525529	0.9518855656697013
ID626045	626045	0	0.8615627884864807	52.79518797425719	42.560936720561934	0.0	46.0	46	1.050935747495675	1		20722.530054644827	20315.0	15445.0	27763.0	7584446.0	2683.404722980382	-0.9804549158967799	-774.7769269259705	-0.004289451101178006	-0.002282899760016231	1.1002545884678563	1.0196413452541022	-0.09567065242781791	1.0790603907824714	3.46978210009657	7.288609291791813	0.8207723650487238	0.9630606860158314
ID632701	632701	0	0.9566826224327087	56.57838771704143	41.668527330700556	0.0	76.0	76	1.4349732237685142	1		20251.024890190332	20325.0	14163.0	28459.0	1.383145E7	2552.0296489836455	-0.9809751716394136	-818.330156456305	-0.006375793918929736	0.003747140851306787	1.4599919253622304	1.427965113754799	-1.013600420135289	1.0224282871471682	6.469004709906057	9.474501260314689	0.9055962502249827	0.9749283667621773
ID620415	620415	0	0.9627731442451477	47.813000648757544	39.656567357928076	0.0	19.0	19	1.3741116681181356	1		20297.74079999998	20292.0	13395.0	27706.0	1.2686088E7	2364.5256835882988	-0.9809976961928084	-886.3298839974935	-0.0031514483564086416	0.011496789199181063	1.498863379295459	1.252728094213793	-0.781918859067472	1.1964794165777366	5.931901453315769	10.843397754516548	0.6339762870394933	0.9237601776461885
ID653694	653694	0	0.9875843524932861	50.613621958923886	36.184631864524306	0.0	166.0	166	1.3943323338612068	1		20472.883177570096	20613.0	12752.0	27361.0	1.3143591E7	2549.5748512975	-0.9809649288168235	-827.6376004984606	0.02628368808736905	0.008256353213192595	1.431070092776841	1.3960850418220743	3.0549115992604556	1.025059398179001	6.10776712140285	9.218491165221117	0.9031765357312778	0.9712773998488282
ID677234	677234	0	0.9877684712409973	50.043143885387316	34.41627972619849	0.0	268.0	268	1.3883515475980703	1		20533.05956112852	20623.0	13780.0	27010.0	1.3100092E7	2443.7391948270324	-0.9809870466238213	-867.0467160998902	0.009069569710091976	-0.006722164314328399	1.440002232965032	1.3471410861802338	-0.7278849849374598	1.0689320129401607	6.055482733593187	9.41223476106128	0.858960380394445	0.9578947368421061
ID625012	625012	0	0.8488218784332275	54.34156225330229	43.41284957433027	0.0	41.0	41	1.0135603711144363	1		21264.246334310865	20529.0	16350.0	28930.0	7251108.0	2681.9432832248804	-0.9800032068706845	-777.1369241546904	-0.002089005514890791	0.02895839047985188	1.0484612828137336	0.9762939275948405	0.019876294241235604	1.073919701003039	3.227372665706251	10.135406761043093	0.3947995189973849	0.8351783517835168
ID641908	641908	0	0.9271631240844727	55.268368584721756	37.915587977993376	0.0	115.0	115	1.3389794443554455	1		20351.206375838927	20416.0	14528.0	26737.0	1.2129319E7	2334.1363492378136	-0.9808498632416858	-893.1503818480403	2.844962226919563E-4	-0.021060742133472813	1.3830549928622737	1.2836704137377528	-0.5176303560613944	1.077422193470313	5.632454504951269	11.406399530388189	0.544014402442395	0.9122401847575051
ID679819	679819	0	0.9602602124214172	47.02463509805744	34.209560578683984	0.0	279.0	279	1.3850784156239269	1		20345.745655608203	20274.0	14452.0	28571.0	1.2878857E7	2439.3760323687648	-0.9810008436836889	-861.3108522377092	0.006391243112063282	-0.009401940449677699	1.4547256800768138	1.3402414908306128	-0.9645080084812294	1.085420567882322	6.026963976606079	11.373348781641134	0.5855065318166517	0.9269005847953212
ID635275	635275	0	0.9675859212875366	57.04589798514567	41.888249178929314	0.0	87.0	87	1.4259830690120583	1		20334.056547619057	20430.0	13886.0	28750.0	1.3664486E7	2610.5148100611736	-0.9810150687121276	-804.9974597696394	-0.003473516393092187	0.00879143875505253	1.4676986398425647	1.3900581340090985	-1.1004386334091252	1.0558541430274873	6.388201565109282	9.5133289258984	0.8869996514338769	0.9710982658959543
ID667528	667528	0	0.9654553532600403	47.711137685412936	34.74932225016025	0.0	226.0	226	1.3507917161515854	1		20317.702163061604	20413.0	13772.0	26142.0	1.2210939E7	2324.562120661002	-0.981149812022508	-909.8777989343694	0.014787979417387492	-0.0061061788708121675	1.4426639383072082	1.2778675113828801	-0.7732679505458594	1.1289620601951051	5.732270154406097	9.768343181164274	0.7549091621109961	0.9399844115354637
ID672136	672136	0	0.9478325843811035	49.5817900927569	34.04969364893584	0.0	246.0	246	1.3828920237073865	1		20379.198425196853	20513.0	14289.0	26630.0	1.2940791E7	2362.7831778272375	-0.9810705873584544	-894.03874570756	-0.0027312556670421664	0.017408806291547556	1.4231401754285415	1.3503187364302236	-0.31596531594242605	1.0539290739539264	6.007951471948016	9.403778316184344	0.8537515693335767	0.9745566692367001
ID665486	665486	0	0.8815674185752869	47.911782184983615	34.35014894473602	0.0	217.0	217	1.3669361012236922	1		20444.666666666653	20485.0	15267.0	26252.0	1.2634804E7	2223.739370205472	-0.9809890049159715	-948.8235051717329	0.04552329171291566	0.026749356500292622	1.3922913101971148	1.2777614151114776	-1.0565890789620829	1.0896332396104207	5.870110813177058	12.098192082498525	0.5039822171203724	0.9188988095238084
ID627072	627072	0	0.9267110824584961	53.168614399466335	44.61648164646526	0.0	51.0	51	1.3746620833888041	1		20220.29052969503	20427.0	14064.0	25967.0	1.2597241E7	2350.591648999089	-0.9811311485055533	-894.5853781258302	-0.002580917748673987	-0.005548894587881081	1.3920012690146644	1.37515430729991	0.9537055807254348	1.012250960946945	5.93665457948028	9.39433135032217	0.845317570218758	0.9607692307692306
ID660867	660867	0	0.8952573537826538	47.71607742372456	34.25548173617879	0.0	197.0	197	1.3423649856492386	1		20371.34170854275	20524.0	14873.0	26401.0	1.2161691E7	2201.4053078313586	-0.9810572339629727	-958.518654000398	0.007776972072648002	0.012801112444482102	1.4147802877987088	1.2639748937911852	-0.8776706400980618	1.1193104346837108	5.660973261938357	10.167458897838019	0.6881389124726608	0.9348508634222913
ID658822	658822	0	0.938945472240448	49.21575406042578	34.26941167831765	0.0	188.0	188	1.3861703183679035	1		20472.700156985855	20455.0	14892.0	28306.0	1.304111E7	2381.0555114553836	-0.9810555897911146	-890.5291264346702	-4.969938963997867E-4	0.0032259932718447923	1.4685163436068136	1.3162146229773053	-0.862255083640374	1.115711919599403	6.036470228935107	9.519832670066775	0.8370170360090935	0.9643128321943812
ID644484	644484	0	0.9404911398887634	50.79979821980652	36.79417645657411	0.0	126.0	126	1.381797530442366	1		20385.542721518996	20373.0	13764.0	28107.0	1.2883663E7	2389.3241022027364	-0.9808478219615169	-873.8978512173122	0.005199778283836919	-0.009465159943772526	1.4672606473933272	1.3155554071014328	-0.6087122188644061	1.1153164963428996	5.998445219618982	11.624129809718244	0.5578631293269155	0.9131693198263385
ID669572	669572	0	0.9613605737686157	49.34461740648785	33.976781233525735	0.0	235.0	235	1.3580525881030965	1		20432.21931260228	20460.0	14643.0	27821.0	1.2484086E7	2431.92853399233	-0.9809867139255823	-866.9632165896271	0.03269045276779926	0.01545744896574203	1.4496849438387622	1.2788366999946106	2.8228243637647212	1.1335966068575227	5.794060794544798	10.529504964179436	0.6567151033117007	0.9333843797856044
ID629656	629656	0	0.9532273411750793	53.38120567847743	44.60203402399943	0.0	63.0	63	1.3905293552858677	1		20287.090625000004	20427.0	13854.0	26072.0	1.2983738E7	2359.0712028531634	-0.9810624165817813	-891.0063425252848	-0.005040000951912267	-0.003267210514779891	1.4231803253253628	1.3929312105133655	0.2597391281950787	1.0217161584030046	6.074495238251241	9.272569945296626	0.8878095737812717	0.9726027397260276
ID647064	647064	0	0.9949597716331482	51.035566863784986	36.036802439294995	0.0	137.0	137	1.3975837933882562	1		20525.373643410843	20552.0	13048.0	27793.0	1.3238866E7	2527.976959485459	-0.9809544303561664	-836.3784267814561	-0.0125979005070064	0.0200342979008066	1.4946829703296534	1.333675044862284	-0.6358992696274726	1.1207250042561867	6.136285878389954	9.709950782005278	0.8178645632453557	0.9541759053954175
ID628123	628123	0	0.9371013045310974	53.155630524203474	44.98390756424156	0.0	56.0	56	1.3839856514178184	1		20265.84676145339	20452.0	14047.0	26056.0	1.2828281E7	2339.9130008358825	-0.9810714500270384	-897.79737503166	-0.0014312251912683878	-7.844008644872768E-4	1.418954810020794	1.3706912217964824	1.4993509118208117	1.035211131038729	6.017457724277061	9.741603681244868	0.7968232499027361	0.9598180439727064
ID622490	622490	0	0.9569821357727051	54.0486438682381	42.13564862973595	0.0	29.0	29	1.3948747701135342	1		20276.693023255808	20386.0	13630.0	27100.0	1.3078467E7	2443.3317370032923	-0.9811030587003957	-861.7232315348681	0.009004613158194688	-0.002224545819768215	1.4486052140635186	1.3757961766609097	-0.7415526036845621	1.0529213837323768	6.1125202475673674	9.255319710376996	0.8967003185027821	0.9720332577475428
ID684446	684446	0	0.9322901964187622	45.67838567690308	35.661303148997575	0.0	299.0	299	1.3641662177265665	1		20255.7954173486	20261.0	13638.0	27796.0	1.2376291E7	2345.7480583300703	-0.9810011926687694	-891.7459158892169	0.026513905296716104	-0.004987687286841014	1.4822379130828771	1.2306741813082356	2.5429403271132958	1.2044113182802156	5.846345182354475	11.040595170952413	0.6027113168208691	0.9490740740740742
ID676767	676767	0	0.977543830871582	50.05023975735209	34.36203096653702	0.0	266.0	266	1.3763120084676235	1		20580.712218649503	20672.0	13803.0	27190.0	1.2801203E7	2468.504721071099	-0.9810566293268314	-863.5614618942494	0.02426185148160484	0.014679253828610937	1.4606586832169461	1.3457238691177835	2.351207112074299	1.085407427732192	5.950913957973837	9.364659442363877	0.8527261047454358	0.9593869731800764
ID649119	649119	0	0.9613690972328186	50.01004625464118	38.154300420290035	0.0	146.0	146	1.3730101756219864	1		20422.695652173934	20607.0	13565.0	27029.0	1.2682494E7	2341.8761962395283	-0.9810061391983882	-900.8191355539981	0.0017491637263217332	-0.009977669432125389	1.4048443585097339	1.3628100968377759	-1.090158165606511	1.0308438143872671	5.922395200986741	9.225957139802007	0.8743481250017632	0.9673913043478256
ID651666	651666	0	0.9545813798904419	49.3423030189535	37.76937763630215	0.0	157.0	157	1.3785088366949114	1		20252.693779904315	20404.0	13558.0	26333.0	1.2698439E7	2346.3237069996	-0.9811515560113488	-898.6394018459426	-0.003509782072701524	0.00852112410996998	1.4005340509566793	1.3712542318807188	-0.6332304635460569	1.0213525824717435	5.969926462631893	9.233065560449303	0.8800087834365874	0.9721362229102162
ID682389	682389	0	0.9645800590515137	46.168124342463344	34.34092592393467	0.0	290.0	290	1.3954169955062636	1		20316.100000000002	20386.0	13940.0	27365.0	1.3002304E7	2581.21149862346	-0.9811881427924039	-821.0457628248344	-1.6105130756790116E-4	0.01696292019703029	1.4618723777182663	1.340402153410761	-0.16727658939004908	1.0906222240828354	6.11727337373188	9.64089633600199	0.8270522106386192	0.9669421487603305
ID638376	638376	0	0.9568021297454834	60.03819780231989	37.74597484770183	0.0	100.0	100	1.3757622532995066	1		20383.203199999996	20610.0	13748.0	26247.0	1.2739502E7	2434.9908009334995	-0.9810548656648077	-866.9632965970302	0.013991392948519952	0.003296724691008266	1.433540203657803	1.3427430716290694	2.7533860825134866	1.0676206296998987	5.94616083180931	9.378718625692562	0.8494924093731483	0.9615680245964644
ID656299	656299	0	0.9251706004142761	49.96774680427867	35.188168130426526	0.0	177.0	177	1.3959590102851072	1		20475.372093023245	20355.0	15316.0	28388.0	1.3206615E7	2329.061151818353	-0.9809903802621434	-907.3445315499677	-0.004832929768255347	-0.03425804989206554	1.4793670599853044	1.2818399807553404	-0.6563209478780769	1.1540965192188564	6.122026499896407	12.174392628465743	0.5190515133284654	0.9213161659513591
ID616874	616874	0	0.9489481449127197	47.84677234033044	38.848738681801066	0.0	2.0	2	1.371907798747652	1		20321.02407704654	20480.0	13461.0	26751.0	1.2659998E7	2317.8134996227604	-0.9810042047291158	-905.5459376522873	-0.010974916310425627	0.0021047302068044464	1.4434697131646417	1.321405618629843	2.8386701937454104	1.0923744328114529	5.912888948657707	9.498334824574272	0.8235967742468598	0.9539877300613501
ID632225	632225	0	0.985296368598938	56.08980056032475	41.774289097935714	0.0	74.0	74	1.4233280991629556	1		20253.122571001517	20313.0	14073.0	28867.0	1.3549339E7	2610.636843849186	-0.9810707706766872	-804.160853790263	0.0032138112978206614	-0.0033678636320502078	1.4662798528459189	1.3977730793337988	-1.1391908849577388	1.0490113699605457	6.364435934286716	10.083254692976418	0.7866260216767402	0.9674855491329483
ID641440	641440	0	0.9252093434333801	55.144903544242595	37.71939890753294	0.0	113.0	113	1.3468658029234533	1		20323.20166666667	20367.0	14464.0	26296.0	1.2193921E7	2292.3352166673144	-0.9809929712943348	-915.1571160019382	0.024120816620192408	0.004739821262338361	1.4406591953565788	1.269299694292493	-0.5402038600360735	1.1350031846967406	5.698998271254496	10.8581370972004	0.6074321124406628	0.9338006230529593
ID662945	662945	0	0.9110502004623413	47.72763530334041	34.508134532848366	0.0	206.0	206	1.3350187950239898	1		20366.58913412562	20570.0	14120.0	27000.0	1.1995921E7	2189.335224551042	-0.9811303846758027	-967.3858089507678	0.0017907487855609696	0.026538152154327525	1.4426661785556545	1.2399248483599803	-0.93215003208397	1.1635109825114283	5.599182621799652	9.801261410619722	0.7324374663825768	0.9523039611964434
ID674209	674209	0	0.9566363096237183	49.74749493335411	34.489831233933145	0.0	255.0	255	1.42598306901206	1		20548.05522388058	20551.0	14703.0	28936.0	1.3767197E7	2423.142641595776	-0.9810513870144625	-878.0840129446718	0.013078679620456824	0.004103847394816795	1.4995266066194006	1.3664000812082613	2.9123053689745033	1.0974286574203216	6.388201565109296	10.677659447183142	0.7041032422011598	0.9498233215547701
ID655801	655801	0	0.876514196395874	49.57809460791763	35.33564035303997	0.0	175.0	175	1.0559624589460554	1		20664.657608695645	20625.0	15595.0	25961.0	7604594.0	2807.346645918645	-0.9807625435513445	-750.5478571561868	-0.008648355809067707	8.63154956719946E-4	1.1378100219664944	0.9929695815174153	0.6297891509482955	1.1458659390429058	3.503053983248171	7.177039120957969	0.8546062546610369	0.9571428571428563
ID681918	681918	0	0.9605664610862732	47.933924024256015	35.071296840804656	0.0	288.0	288	1.3663825737253037	1		20455.62601626017	20525.0	14110.0	27648.0	1.258021E7	2493.7405305784596	-0.981141749662842	-853.5360456020195	0.01192585253351323	0.01298499336405128	1.4420265120261824	1.2735761709038775	-0.7019816722622697	1.132265619419334	5.865357687012546	10.404520758335462	0.6808637365127673	0.9434250764526003
ID617919	617919	0	0.9342712163925171	47.640415738548604	39.28282339980833	0.0	7.0	7	1.365274845473722	1		20368.374392220438	20423.0	13396.0	27034.0	1.2567287E7	2344.425026607195	-0.9809673874398495	-895.5836955560732	0.005468376925599873	0.043307680413799995	1.4427877221686276	1.2430603098782025	-0.6311635190551131	1.1606739517811446	5.85585143468351	11.464110893809123	0.5599112030238846	0.9347496206373289
ID667068	667068	0	0.864542543888092	48.18835927860149	34.396646618652504	0.0	224.0	224	1.3389794443554457	1		20497.645378151257	20455.0	15229.0	27048.0	1.2196099E7	2296.264607670991	-0.980930271081078	-918.3445569775898	0.03261910493293247	-0.02977285115789399	1.4028847607440333	1.2253083955795414	2.0475787080738974	1.1449238133070185	5.632454504951271	12.558720262351258	0.4487627313904624	0.9066564651874517
ID640958	640958	0	0.9027061462402344	54.787406582261056	37.679975546031464	0.0	111.0	111	1.3253508000690837	1		20314.89845094667	20395.0	14709.0	26748.0	1.1802956E7	2278.4253058094237	-0.9809853429570001	-919.9916332443387	-0.009257049531593455	-0.005662518484647966	1.429598236812403	1.2359020012614124	2.4087617636678296	1.1567245909087422	5.518379477002902	10.37915371761758	0.6437207934135515	0.936290322580646
ID623537	623537	0	0.9739501476287842	56.50115292139083	44.783653485997384	0.0	34.0	34	1.3752122783611602	1		20349.798076923085	20529.0	13184.0	26216.0	1.2698274E7	2398.758750903564	-0.9811179185025585	-881.6066704673634	0.014758521146947853	0.010349683749569454	1.4167115411602464	1.3681694942709337	3.018023430396763	1.0354795565115122	5.9414077056448	9.381753288802768	0.8482643257052929	0.9689922480620154
ID653237	653237	0	0.901883065700531	50.659295679446835	37.43841624034064	0.0	164.0	164	1.418536631332032	1		20454.203007518798	20415.0	15511.0	27614.0	1.3602045E7	2376.277623250706	-0.981017449497211	-889.6876203695675	0.009394971978864488	0.004071505923522823	1.4212960499254963	1.4166736979545933	1.1731337535055275	1.00326282049111	6.32165779880606	10.39951670387292	0.7345384487500043	0.9540889526542328
ID671670	671670	0	0.9408257007598877	49.67605216374628	34.28267380746975	0.0	244.0	244	1.3888963196604704	1		20375.523584905655	20475.0	13928.0	26803.0	1.2958833E7	2396.78276049743	-0.9810400133842435	-879.7490280221401	-0.004118925009497616	-0.001340377377843527	1.451895921855591	1.3591138097982447	2.830477841617733	1.0682666244640096	6.060235859757698	9.487385044849376	0.846070080546244	0.9579263711495117
ID679350	679350	0	0.9629324078559875	45.91958895848223	34.45319866496084	0.0	277.0	277	1.3954169955062639	1		20297.076086956546	20347.0	14167.0	26735.0	1.3071317E7	2531.0876556304443	-0.9810274406290173	-829.2997309308998	0.015710170700068932	0.007952590651846279	1.4693519235021948	1.3700159833979573	2.9210154403287087	1.0725071395574972	6.117273373731882	9.027642796660118	0.9432330718063725	0.9907621247113166
ID644022	644022	0	0.9385232925415039	51.8670053958546	37.78743087417161	0.0	124.0	124	1.4051412734026885	1		20337.630534351152	20496.0	14549.0	26181.0	1.3321148E7	2310.5217656726954	-0.9810199146456877	-909.9131626985454	0.003979274359149662	-0.00452169368228116	1.462719033317065	1.3786098280778056	2.4662581907634396	1.0610101593113788	6.202829644693179	9.445788775290692	0.8736213888950225	0.9717051377513034
ID629193	629193	0	0.9437300562858582	53.27957795532133	44.721682065709025	0.0	61.0	61	1.3807021695643613	1		20293.900316455685	20440.0	13897.0	26045.0	1.2825745E7	2355.4692927517804	-0.9810627192865704	-892.6829240798082	0.00904578169463382	0.003553037708899232	1.412395876042852	1.3777904401878607	-0.5703420067630776	1.0251166177711852	5.988938967289955	9.565827608702852	0.8224597462340523	0.9589041095890409
ID673738	673738	0	0.9492105841636658	49.686386275261555	34.39063345813564	0.0	253.0	253	1.415867698335057	1		20489.26998491701	20497.0	14321.0	28444.0	1.3584386E7	2394.555110295595	-0.9809911281654327	-883.1620142911522	-0.004461144640408396	0.008349939205703158	1.5210909086608635	1.3577154553684343	-0.5520387927712734	1.1203311435002374	6.297892167983491	9.747178181786563	0.8330043590609437	0.9692757863935623
ID655307	655307	0	0.9318351149559021	50.841152061373585	33.1337280172144	0.0	173.0	173	1.3741116681181353	1		20491.943729903556	20737.0	13947.0	26880.0	1.2745989E7	2381.592096286152	-0.9810453761738119	-890.6758877877297	0.012512937166568998	0.01733251630544996	1.425741813760663	1.3544612247710006	-0.7953685169843897	1.052626526094694	5.931901453315767	9.904305482895431	0.7598987628563384	0.9418867924528298
ID646592	646592	0	0.9322890639305115	51.006823162832355	36.613380879189975	0.0	135.0	135	1.4265134700231523	1		20516.010370370383	20433.0	15406.0	27632.0	1.3848307E7	2376.574028751392	-0.9809596595457107	-889.5041880344527	-0.005602940868688775	7.009973006159899E-4	1.5011906347702875	1.370478706522195	-0.6385965394307591	1.0953768399509063	6.392954691273803	10.773860682388051	0.6920998893271102	0.9353268428372735
ID665027	665027	0	0.9373313784599304	47.52059665728587	34.47194956043444	0.0	215.0	215	1.3719077987476511	1		20351.71382636656	20478.0	14502.0	26275.0	1.2658766E7	2204.1057388403296	-0.9811127869020135	-959.2893282768475	-0.0063342213890621455	0.019014618296059237	1.4481891896779369	1.3119355512827775	-0.6776854743106348	1.1038569602462056	5.912888948657698	9.457692261920265	0.8306904720643028	0.9741581832419735
ID658368	658368	0	0.9407145380973816	49.33299876555886	34.244814383817925	0.0	186.0	186	1.3867159473275772	1		20469.536163521992	20477.0	14643.0	27786.0	1.3018625E7	2405.4816670801383	-0.981088923891208	-882.9336652417237	0.010047109740573464	0.007190753578918926	1.4496496977454876	1.3577661479543073	-0.8326350064104237	1.0676725884863292	6.041223355099625	9.665016002922254	0.812698768782286	0.9577995478522978
ID660416	660416	0	0.9362940788269043	48.92878457776835	34.176526833941494	0.0	195.0	195	1.3115805480720928	1		20417.86491228071	20589.0	14412.0	25282.0	1.1638183E7	2245.9057318622436	-0.9810325673032456	-940.4239295753614	9.132832638472862E-4	-0.006554639123369947	1.3906071541276666	1.2558964074372398	-0.7695430172874892	1.107262626035626	5.404304449054499	10.031298724757944	0.6748936527340598	0.9296811120196241
ID624582	624582	0	0.8815138936042786	55.009231465408504	44.48739957539068	0.0	39.0	39	1.0523744008009595	1		20896.331491712688	20371.0	15717.0	29025.0	7564472.0	2811.945609611874	-0.9804972650918463	-747.2122750101845	-0.013205586435947565	-0.0026797005578625722	1.1571853128768272	0.9999102659748841	0.6204195811948405	1.157289161091475	3.4792883524255913	7.911589582105073	0.6985102564479085	0.9048207663782452
ID634822	634822	0	0.969506025314331	57.00917862541348	41.89114692270908	0.0	85.0	85	1.4238594891755545	1		20294.3095238095	20399.0	13982.0	28801.0	1.3637776E7	2593.728690715704	-0.981040829846559	-809.743532266972	0.004807590938719009	0.0038682144722567914	1.4481001795443906	1.4193037966020579	-1.3417716800907857	1.0202890903351869	6.369189060451216	9.625858060731112	0.8638037749169107	0.9612625538020088
ID671195	671195	0	0.9450860619544983	49.68905020455608	34.16716104822273	0.0	242.0	242	1.4164018872611874	1		20413.903469079953	20533.0	14427.0	26437.0	1.3534418E7	2446.5060034892203	-0.9810272950075978	-862.9022544028609	-0.0018707736950934115	-0.007306666008368928	1.445099368984011	1.4219272377368406	0.47948570284977454	1.0162962848113464	6.3026452941479985	9.255475350490636	0.9245603681061472	0.9836795252225519
ID651227	651227	0	0.9466933608055115	49.483809990887146	37.69597341590679	0.0	155.0	155	1.4013676280264995	1		20327.703076923062	20414.0	13610.0	26833.0	1.3213007E7	2304.768886566196	-0.9810533537237357	-913.379376235669	-0.015599498938341646	0.015394820149200324	1.4447119770570755	1.3925183401564156	-0.7817925794274784	1.0374814718022294	6.169557761541563	9.395599505626901	0.8782434224774068	0.9701046337817634
ID662488	662488	0	0.8569880127906799	48.11771891692819	34.34599898230422	0.0	204.0	204	1.371907798747652	1		20480.438202247173	20467.0	15336.0	27112.0	1.2759313E7	2249.9417282096183	-0.9809901505901183	-939.4722151067836	0.06346269638517828	0.013342265242088761	1.3996213604761976	1.2740957585817607	-1.1117516419003324	1.0985213246719883	5.912888948657705	12.507909757954005	0.474941487429225	0.9133627019089567
ID676312	676312	0	0.968916654586792	50.26159442766198	34.686650566168474	0.0	264.0	264	1.3746620833888055	1		20595.305111821068	20732.0	13712.0	27378.0	1.2892661E7	2559.4902863573884	-0.9810311999339105	-832.3149601268037	-0.002359947272625028	0.0030866175322458132	1.4285583077170472	1.3343656517047007	-1.1628168104137258	1.0705898386188313	5.93665457948029	9.106718851752197	0.8995551340958123	0.9742589703588144
ID637917	637917	0	0.960996687412262	58.88496515733139	37.6778317183372	0.0	98.0	98	1.2723500861929984	1		20607.4232209738	20365.0	15152.0	28050.0	1.1004364E7	2773.1182962665503	-0.9808578313150673	-761.5531429145105	0.03563279956729564	-0.003908610439498454	1.3639651088057694	1.1890998464651608	-0.42436098533279054	1.1470568370355365	5.085844996031947	12.575516974546952	0.4041301837331868	0.8411949685534581
ID678878	678878	0	0.9573169946670532	45.62921504903812	34.826916428459505	0.0	275.0	275	1.399747237087927	1		20290.44822256568	20428.0	14208.0	26669.0	1.312792E7	2465.757831627926	-0.9809825388880625	-848.9457835045637	-0.006177538637760815	-0.0069780281209055215	1.46833246466273	1.3660113029397254	-0.02738051158251646	1.0749050622808203	6.1552983830480175	9.394818146425708	0.8763593380277477	0.969311377245509
ID681439	681439	0	0.9861423969268799	47.99987774786588	35.72183524152805	0.0	286.0	286	1.4115869094041136	1		20395.595129375946	20386.0	14209.0	26760.0	1.3399906E7	2487.706749069609	-0.9809867950413307	-846.0090817133191	0.005533908621041239	0.02647306438150449	1.423719296539362	1.3687268086549895	-0.22611954850124905	1.0401778408493452	6.259867158667361	11.800964460634844	0.5648589003199491	0.9488472622478384
ID625630	625630	0	0.8985834121704102	53.92170750721328	43.41599980743834	0.0	44.0	44	0.8688904172412498	1		22547.479999999967	21494.0	18397.0	31346.0	5636870.0	3109.5599905677586	-0.978200902711152	-650.7566516371626	0.0013464887183661067	-0.004128731557504049	0.9983367189599365	0.801165246939092	0.9448298407757989	1.2461058723829472	2.3718099560934043	5.822757325540451	0.8790880387629124	0.9765166340508812
ID618960	618960	0	0.9079757928848267	48.07769057069982	40.101011910819295	0.0	12.0	12	1.3948747701135338	1		20278.35458786934	20292.0	13742.0	27035.0	1.3038982E7	2282.16841028172	-0.9809764127309435	-916.391746283713	0.0018308222358252484	0.00519533667446715	1.4897364243753821	1.3157977346295597	-0.5547301992990801	1.132192574259745	6.112520247567365	9.530178938313238	0.8457228501315063	0.954005934718101
ID648659	648659	0	0.9638264179229736	50.11821440593493	38.248618248859195	0.0	144.0	144	1.3730101756219861	1		20475.452648475104	20662.0	13546.0	27072.0	1.2756207E7	2351.544868945561	-0.9810249926203616	-900.3437527862179	-0.004289620613190388	0.0034542531867063687	1.4150694067889624	1.3684545778050485	-0.9421431587208707	1.034063848183169	5.922395200986739	9.168460020520731	0.8853489108308078	0.9673913043478258
ID683985	683985	0	0.930985689163208	45.877898533741195	36.016759162647766	0.0	297.0	297	1.3823448853976597	1		20252.252380952363	20306.0	14096.0	27647.0	1.2758919E7	2287.1857058174687	-0.9810637040437031	-917.495777913974	0.010314136695448959	-0.006827312287436053	1.536548863230233	1.3072140173506384	-0.5627865241443386	1.17543787232667	6.003198345783507	9.842620902469994	0.7787015521458804	0.9575435936315386
ID619991	619991	0	0.9331563115119934	47.89015815080754	39.72352855479494	0.0	17.0	17	1.337283459578068	1		20390.522689075628	20381.0	13290.0	27797.0	1.2132361E7	2348.6591376474175	-0.9808778542053211	-890.6696762684113	0.015042684306378356	-0.0194174959429404	1.433406445968876	1.1737810609057777	-0.6522442783104244	1.2211872330456175	5.618195126457726	12.825785029772396	0.4291793025352617	0.8988593155893541
ID626664	626664	0	0.9361354112625122	53.14702709874606	43.45114159727433	0.0	49.0	49	1.3888963196604704	1		20270.672413793105	20445.0	14338.0	26667.0	1.2932689E7	2308.8106925484108	-0.9810278946990258	-907.9786897402805	-0.007702970418551169	0.017655182304942243	1.4583564312030137	1.370301159380332	-0.7189970721685777	1.0642597951697723	6.0602358597576975	9.599359405395656	0.826446769726118	0.9493670886075949
ID664552	664552	0	0.9171631336212158	48.00564476958159	34.31997642642001	0.0	213.0	213	1.3304779016127077	1		20304.389365351642	20421.0	14631.0	25756.0	1.1837459E7	2219.1705520755777	-0.9810917381966549	-949.4831447868389	0.017192562546379006	0.014829888959756881	1.4054409206205922	1.2547613267021627	-0.6578112257069301	1.1200862592047323	5.561157612483532	9.833696525967714	0.7226723935738582	0.9527687296416932
ID657903	657903	0	0.9614402055740356	49.212119190303504	34.394807531782604	0.0	184.0	184	1.4243906809452649	1		20495.572280178843	20488.0	14649.0	28850.0	1.3752529E7	2424.5103263861038	-0.9810549097974036	-875.5130924327317	0.004208756161407079	0.00844975118036086	1.518966119723132	1.363507791787109	-0.8045182519442475	1.114013523701444	6.37394218661573	9.55811626625013	0.8767451375223011	0.9724437998549671
ID643553	643553	0	0.917799711227417	52.28656753569297	36.427733428217614	0.0	122.0	122	1.3138856123250875	1		20453.96140350877	20462.0	14239.0	27705.0	1.1658758E7	2404.9558261532516	-0.980968661868538	-876.7709100641247	-0.025753795018886024	-0.0012368017012334006	1.5084876685761333	1.1430298598609154	-0.6598017459259167	1.3197272630827745	5.423316953712569	9.815632280098281	0.7073564047532547	0.9367816091954022
ID652771	652771	0	0.8893502354621887	50.396352173552444	37.42638058473114	0.0	162.0	162	1.3752122783611598	1		20450.861513687567	20383.0	14949.0	26729.0	1.2699985E7	2264.9456064429987	-0.9809963517557407	-932.2110273062536	-0.007012010644466305	-0.04829854311950106	1.381005606952341	1.3189369064735055	-1.2183681324176727	1.0470596433947634	5.941407705644797	11.37140949404671	0.5773918120834916	0.9293680297397764
ID621026	621026	0	0.968732476234436	49.536297635893895	40.32250790862953	0.0	22.0	22	1.3823448853976597	1		20291.917721518985	20397.0	13636.0	27224.0	1.2824492E7	2430.054995928152	-0.9811086684950036	-867.3443019196393	-0.007520606108780143	0.017077898852546736	1.4401977640224737	1.349828883764053	2.3365436704313494	1.0669483971971494	6.003198345783507	9.311659780462197	0.8700382718807609	0.9663351185921958
ID646119	646119	0	0.9219721555709839	51.10475626033412	37.640379610947626	0.0	133.0	133	1.40244684853919	1		20463.835384615377	20528.0	14351.0	26621.0	1.3301493E7	2277.238775977126	-0.9809775747811904	-926.833351203102	-0.013020076290836883	-0.011738249632236734	1.4232587643616335	1.384019349341549	0.8544328310449688	1.0283517821038795	6.179064013870596	9.980708607909389	0.7794886678578978	0.9544787077826724
ID654841	654841	0	0.9664556980133057	50.78731852794725	34.12857616217415	0.0	171.0	171	1.3981249681591217	1		20514.414219474507	20628.0	13547.0	26824.0	1.3272826E7	2434.069217399459	-0.9808956280855018	-865.4584582054877	0.01666142663460253	0.013239352043742731	1.4262063156719873	1.3954625684892175	-1.1316706825722493	1.0220312231062236	6.141039004554446	9.437107001576107	0.8665107625511806	0.9736247174076863
ID662010	662010	0	0.8869599103927612	47.980481631480956	34.13198360252148	0.0	202.0	202	1.362501584748096	1		20407.07201309327	20480.0	15001.0	26490.0	1.2468721E7	2256.0246942431995	-0.9810465104257226	-936.4126247481264	0.021993141623119813	0.01281336289847276	1.413809502967968	1.2720989288174067	-0.8657992253320684	1.1113990201078945	5.8320858038609265	10.87292796427864	0.6199272791981268	0.930250189537528
ID616443	616443	0	0.9679480791091919	47.844437679125534	38.972424498892686	0.0	0.0	0	1.3468658029234524	1		20329.623960066536	20415.0	12983.0	26711.0	1.2218104E7	2331.6768604786616	-0.9809879699732171	-899.7589357201116	-0.02652867949054927	-0.016814762792252066	1.427938001257278	1.2718508031834108	2.5499901900584887	1.1227244561100915	5.698998271254489	10.504733066502222	0.6489905110959517	0.936718749999999
ID648186	648186	0	0.9146058559417725	50.70261860889216	37.62180978578433	0.0	142.0	142	1.0538110900716826	1		20866.629427792926	20743.0	16006.0	26641.0	7658053.0	2663.5575924115838	-0.9806484206464914	-793.9938260974104	0.009074260939440682	0.0016416901973706868	1.0873959310175445	1.051882479814277	1.4281591039397594	1.0337618050350434	3.4887946047546263	7.124631853288307	0.8636950083046419	0.9582245430809401
ID678393	678393	0	0.9903815388679504	46.722218838226894	34.57014767746672	0.0	273.0	273	1.4249216746937932	1		20334.38507462688	20411.0	13451.0	27960.0	1.3624038E7	2492.360673324658	-0.9809909143878777	-842.0810762934344	-0.00404043590694761	0.01688999180469573	1.4715961930104993	1.4041533892806266	-0.3447010248056204	1.0480309375348407	6.378695312780262	9.796046486644116	0.8352953182428136	0.9606299212598426
ID673278	673278	0	0.9496076107025146	49.725720377115714	34.36209604609204	0.0	251.0	251	1.3883515475980697	1		20474.242519685034	20497.0	14531.0	27768.0	1.3001144E7	2415.182181427024	-0.9809993905787999	-875.3649432673897	0.051675162528086585	0.005070224724364485	1.389426092701762	1.3298257413495933	-0.18595471003244565	1.0448181663950065	6.0554827335931805	11.58131322191352	0.567339496905053	0.9292487235594452
ID627711	627711	0	0.945728600025177	53.08746374267488	44.82659359786215	0.0	54.0	54	1.3790574969501472	1		20239.595541401275	20413.0	14240.0	25821.0	1.2710466E7	2321.30815057636	-0.9811341517229815	-906.8826317144843	-5.082750045155633E-4	0.0014153069966205193	1.4245426562398216	1.3741512408380476	1.0369892966001615	1.0366709383248396	5.974679588796418	9.029330598705622	0.920901912318385	0.9804992199687992
ID634367	634367	0	0.9629467129707336	56.95354258456435	41.82480284911621	0.0	83.0	83	1.4243906809452649	1		20289.808955223867	20345.0	14075.0	28515.0	1.3594172E7	2604.022164709693	-0.9811523587148472	-811.227606824113	0.0013506680177071417	-0.0024273913829881612	1.445913628994962	1.4194091379182883	-1.0807714716211023	1.0186729043576155	6.37394218661573	9.630723516288977	0.8635751840435725	0.971035481535119
ID637439	637439	0	0.8558854460716248	58.25202475833327	39.281574405779594	0.0	96.0	96	1.125323695452924	1		20608.94497607657	20214.0	16080.0	28594.0	8614539.0	2969.811979504391	-0.9807688135691509	-707.8111021176684	0.025413641196929758	-4.6455373137132243E-4	1.1977399506003794	1.106652901964621	0.6734543113409918	1.0823085978214608	3.978366599699761	7.984855866081278	0.7841163359909166	0.9500567536889893
ID622067	622067	0	0.9482396245002747	53.49311408396123	42.21553700370078	0.0	27.0	27	1.3959590102851067	1		20287.341085271335	20347.0	13480.0	28276.0	1.3085335E7	2454.436390555158	-0.9810614782502223	-856.35431719638	-0.018495290084040012	-0.007434507287833293	1.4874571698287324	1.3308056942856066	-0.9640834573884346	1.1177117562810086	6.1220264998964025	9.400857712635402	0.8705026755852823	0.9706103993971358
ID640498	640498	0	0.9270983338356018	54.551499219871125	37.533435360697524	0.0	109.0	109	1.350791716151587	1		20344.353719008253	20391.0	14137.0	26869.0	1.2308334E7	2294.1494247945107	-0.9809757773128214	-914.541789708386	0.020795265175909638	0.006471265836252732	1.4327208868276724	1.2763331466813854	-0.7254772253158908	1.1225289341994396	5.732270154406112	10.83497171226298	0.6135937825743931	0.9348837209302323
ID668657	668657	0	0.9027401804924011	48.13165063296976	34.333754205885384	0.0	231.0	231	1.3669361012236927	1		20380.28155339805	20363.0	14993.0	26989.0	1.2595014E7	2360.900931998769	-0.9810210210455345	-892.4170945265116	0.01283824575181792	0.003065846840699866	1.4729560362931182	1.2610668702327525	2.614267349021124	1.168023735348196	5.870110813177062	11.327513301127519	0.5748929755031779	0.9154929577464792
ID631285	631285	0	0.9412438869476318	55.423244509992514	44.14948449503521	0.0	70.0	70	1.404064123935526	1		20264.613496932532	20351.0	15131.0	26790.0	1.3212528E7	2269.1631799017573	-0.9811023919103432	-927.2782839054066	-0.001380800276276514	0.0036775082477325436	1.468299174514459	1.3630049902465626	-0.8059274503012526	1.0772515031282819	6.193323392364135	9.622129172362145	0.840603620669873	0.9531821506949529
ID675830	675830	0	0.9740526676177979	49.88316952897951	34.54687079870857	0.0	262.0	262	1.4206681676678095	1		20572.800599700186	20580.0	14067.0	28247.0	1.3722058E7	2449.8877594194782	-0.9810331416849165	-868.6913634731637	-0.004908003848244415	0.0031085896531474737	1.4897399082373848	1.3701532930195122	-0.4044024777659935	1.0872797341926101	6.340670303464138	10.02007493123457	0.7936026278901027	0.9590222861250901
ID659959	659959	0	0.9482174515724182	50.032125870035	33.74454903661948	0.0	193.0	193	1.3674894046672086	1		20557.422580645165	20579.0	13492.0	26339.0	1.2745602E7	2392.207373617668	-0.981043082519199	-889.4472456677966	0.004693465303555228	-0.010936747972935151	1.4366729667829345	1.3166803079627056	-0.8001567142526314	1.0911327207482073	5.874863939341585	9.67302972561356	0.7890102263860275	0.9420731707317078
ID628233	628233	1	1.0	43.80409815936926	7.695329386555392	0.0	57.0	57	1.5402377517644996	1		21133.9425287356	21264.0	12657.0	29356.0	1.6547877E7	2790.101647355377	-0.980979765789339	-781.3303264151125	3.9627487204896007E-4	0.021371737848553715	1.7160879767882198	1.404908276768688	0.19036292460500617	1.2214946734709615	7.452901825960837	10.568629964759587	0.8384899850214561	0.9643296432964331
ID644619	644619	1	0.9505261182785034	39.86179207315221	8.856457696486295	0.0	127.0	127	1.5426915333931075	1		20807.51395939086	20773.0	15603.0	28642.0	1.6396321E7	2544.483001398245	-0.9810228724596416	-845.4721240338334	-0.0049700418786912184	0.004729342907142844	1.7651486245838037	1.361696955808934	1.5693449056406341	1.2962859445736177	7.476667456783405	11.111992395795044	0.7609113421013327	0.9516031457955233
ID622604	622604	1	0.9612866044044495	44.341556387254464	7.2674770049155795	0.0	30.0	30	1.5412197332169888	1		21188.658195679807	21244.0	14368.0	29962.0	1.6675474E7	2550.276806573327	-0.9809436430204117	-855.362698043437	-5.8363235111907E-4	-0.004732087702214487	1.7340014316981525	1.364584706915094	-1.3504426530368394	1.2707173273385102	7.4624080782898625	10.454225360088678	0.858035275300076	0.9637814610190302
ID683011	683011	1	1.0	34.61540823278307	11.819827176699512	0.0	293.0	293	1.5451414182672738	1		20771.256962025353	20917.0	13706.0	28820.0	1.6409293E7	2703.875873390466	-0.9810756928157897	-796.5050803866577	-0.004376038031133563	-0.008240707776995464	1.7331128453500568	1.3781499927457606	0.1901639533600551	1.257564745835165	7.500433087605996	10.62562463543657	0.8348092747108738	0.9675045984058862
ID680448	680448	1	0.9683462977409363	35.58288642762226	10.474574475690869	0.0	282.0	282	1.4538276949750943	1		20900.951428571403	20959.0	13527.0	27298.0	1.4630666E7	2372.5976137635084	-0.9810099729524143	-910.1643097603297	0.013846682387260924	-0.015367952606469868	1.6885957041075461	1.248675936847877	2.5321481798663203	1.3523089972969211	6.64011725182863	13.014137152594564	0.49266856595803427	0.872579637726421
ID649735	649735	1	0.9713283777236938	39.45421709075926	9.898681960510933	0.0	149.0	149	1.4780813299522713	1		20915.053941908693	20984.0	12907.0	26899.0	1.5121584E7	2431.573634904273	-0.9810689618400106	-891.5109137476699	0.022049642271686175	-0.012215845062840378	1.72131201971865	1.2615148019845683	2.5242568382852806	1.3644802399549698	6.863514181560874	12.035073418721932	0.5954686631084428	0.9098928796471328
ID670213	670213	1	1.0	36.510410683315655	11.367151643417092	0.0	238.0	238	1.5529550783007564	1		20709.11166875785	20793.0	13761.0	27898.0	1.6505162E7	2689.389840166128	-0.9810379529645626	-796.779763233556	-0.0019047720953366345	0.0018624468557640265	1.7522419615120264	1.4036998423605642	0.3152961728307008	1.2483024565745682	7.5764831062382445	11.260469540221175	0.750869602164009	0.9579326923076923
ID639003	639003	1	0.9728866815567017	39.43718225040963	9.060476916360022	0.0	103.0	103	1.5313715829571095	1		20812.108527131764	20868.0	12761.0	29760.0	1.6108572E7	2560.1997539112444	-0.9811601208794228	-846.7086609151813	0.00484728800223129	-0.003882937782182518	1.7701009802928775	1.3481232184271557	2.0213431521695573	1.3130112708525559	7.367345554999551	11.071996884246202	0.7552121955084105	0.9422492401215805
ID616989	616989	1	0.9576815962791443	44.1969868057166	7.0170663935712225	0.0	3.0	3	1.5288996336732974	1		21115.014248704665	21170.0	14929.0	28642.0	1.6300791E7	2565.1003744599984	-0.9810980649779416	-854.5218335474648	0.019874649182369693	-0.015052640063366679	1.636444662813562	1.46632854321834	1.3780584910902711	1.1160150093115193	7.343579924176974	10.861521971034216	0.7822333355301919	0.9466911764705883
ID623644	623644	1	0.9472391605377197	44.154319453117175	6.784217346021098	0.0	35.0	35	1.5254321749941007	1		21260.763328998688	21380.0	14676.0	29374.0	1.6349527E7	2511.9950277488074	-0.9809937267850178	-873.69396427158	-0.00812476364608176	-0.01478886334760182	1.8011472110534916	1.3680502398697632	-1.285500776012147	1.3165797267978687	7.31030804102536	10.992876730833848	0.7601911784812145	0.9418248622167786
ID661023	661023	1	0.9405295848846436	37.84173709175322	10.056273161718032	0.0	198.0	198	1.4974034746167633	1		20860.266216216194	20899.0	14429.0	27562.0	1.5436597E7	2553.221788265755	-0.9809619365684897	-841.9585024530116	0.035588562782435405	0.03429123296059903	1.7031742733527386	1.3096106732075201	2.8087602755836345	1.3005195423318412	7.044132975812474	12.735233007985345	0.5457875428932158	0.9086450030656038
ID667676	667676	1	0.9314746856689453	36.77910388432201	9.764030699199337	0.0	227.0	227	1.3959590102851065	1		20980.978260869564	20941.0	14952.0	27661.0	1.351175E7	2396.438992988575	-0.9809792279451249	-903.0691829634577	-0.05140091701952982	-0.011200577925172473	1.6469427080472325	1.1739710013865914	2.3448457741231556	1.4028819332862639	6.122026499896401	12.706722363639365	0.4764726616984439	0.8598130841121499
ID653842	653842	1	0.9592733383178711	38.97674851595893	9.42585998637854	0.0	167.0	167	1.4750073273251256	1		20917.779472954237	20958.0	12899.0	27399.0	1.5081719E7	2476.1373323788566	-0.9810377920041076	-874.1132019372455	-0.028047372936234855	0.024992158107269746	1.7343117230520182	1.231777524771972	2.442462913163172	1.4079748072794849	6.83499542457378	12.289912295857116	0.5686571772159214	0.92475884244373
ID677393	677393	1	0.9531860947608948	35.74561878561789	10.452056365122672	0.0	269.0	269	1.523447226625674	1		20766.468750000007	20879.0	15162.0	28150.0	1.5948648E7	2329.1906600156294	-0.9811536198572829	-928.3177878879259	-0.02659972285893998	0.01240131226094023	1.6616953498351805	1.3772187258721107	-1.3596883841267453	1.2065587830160585	7.291295536367304	11.362950600778781	0.709630590283232	0.9319562575941677
ID629781	629781	1	0.9742065668106079	43.293017880927195	7.160696087385115	0.0	64.0	64	1.4816596057437026	1		21200.645919778675	21160.0	13421.0	29353.0	1.5328067E7	2580.841282922904	-0.9809658989187785	-846.7190491177696	-0.018386534602061307	0.021875333446259214	1.775923841310425	1.2162246161255499	-0.9236456105592467	1.4601939623355706	6.896786064712482	12.019699897742807	0.5998868880624261	0.9023631840796021
ID647208	647208	1	0.9705466628074646	39.0643805598599	9.384929898104964	0.0	138.0	138	1.5626672122333012	1		20931.575495049514	20906.0	14132.0	30343.0	1.6912713E7	2533.30122608823	-0.9810313601727004	-854.6568561356025	-0.0033311197682187642	-0.002207123962148957	1.8746178700630556	1.3558958607096097	1.7971098576385374	1.382567735756618	7.671545629528573	11.023421858891494	0.7933409661842838	0.9601427721594289
ID682537	682537	1	0.9754977226257324	35.61227708977682	10.737455860792926	0.0	291.0	291	1.4708986638362465	1		20871.62272089762	20881.0	13500.0	26660.0	1.4881467E7	2524.308009392036	-0.9809987780397919	-853.7501666186181	0.018524816857674715	-0.01958854890448433	1.6511063619558815	1.3071508754380352	2.6440727971343296	1.2631337307581916	6.796970415257651	13.15598858449655	0.4934898989325787	0.9062103929024077
ID672300	672300	1	0.9918651580810547	36.16239912442749	11.66675946776319	0.0	247.0	247	1.5338395484309253	1		20655.991002570678	20838.0	13203.0	27604.0	1.6070361E7	2602.0714283173825	-0.981088473253059	-823.6418384980334	0.008613155865041218	0.0048139660473915154	1.7736448117992212	1.3548659958826632	3.0815772575862814	1.3090924247779452	7.3911111858221314	10.353421881243024	0.8664665023315749	0.9664387818520822
ID663085	663085	1	0.9390529990196228	37.52683862115246	9.539387943254777	0.0	207.0	207	1.4169358747965621	1		21008.307110438705	20964.0	13931.0	28807.0	1.3886491E7	2420.1895933297214	-0.9808871186277964	-890.9729745871434	-0.02307129680438833	-0.01993902480379076	1.712927592406353	1.1622454666932318	2.3391122252392025	1.4738087964153537	6.307398420312518	12.539624365414051	0.50407025997973	0.8633702016916066
ID665634	665634	1	0.9796023964881897	37.56032246094561	9.956791861019436	0.0	218.0	218	1.424390680945266	1		21024.309523809527	20968.0	12453.0	29086.0	1.4128336E7	2688.219049233206	-0.9810182095522456	-808.4012516154511	-0.013925915711486136	0.011810938300433324	1.6773683668241373	1.0887371955068392	-0.8694488819603415	1.5406549659059576	6.37394218661574	12.96890605450629	0.4762240185667577	0.883981542518128
ID658976	658976	1	0.9968265891075134	37.86732156236316	10.154884740819966	0.0	189.0	189	1.4693549530763228	1		20945.5175315568	20931.0	13502.0	28437.0	1.4934154E7	2739.3573125823496	-0.9809312462822608	-786.6628956026757	0.03697163279885323	0.0011881261977281508	1.5925408861143944	1.3477260650978737	2.8490248992705247	1.1816502829146827	6.782711036764104	13.038297638050224	0.5013850698808592	0.9200515796260479
ID618021	618021	1	0.9680895805358887	44.489708744934916	7.364598630890162	0.0	8.0	8	1.537780054727702	1		21118.72015404364	21146.0	14595.0	29899.0	1.6451483E7	2614.7746483074484	-0.9810699961942656	-837.1679974790806	0.03092218887026918	-9.60644960393363E-4	1.6991900169582044	1.4124072392694262	1.6484977265439278	1.2030453892583541	7.429136195138245	11.066791119574537	0.7622628570678779	0.9427020506634498
ID635431	635431	1	1.0	39.62886856268535	9.599727170912852	0.0	88.0	88	1.5475874248930888	1		20943.5587863464	21134.0	12597.0	28853.0	1.6566355E7	2807.569244841125	-0.9810500543864701	-772.3838737043501	-0.005435871608346207	0.028888215620946976	1.7207001305669196	1.4401703891901578	0.3082214566645145	1.1947892717989503	7.52419871842857	10.478360158880486	0.8611592630212468	0.9711656441717792
ID651815	651815	1	0.9318724274635315	39.714093757808484	9.34169826997906	0.0	158.0	158	1.4600584136458126	1		20879.822190611656	20885.0	14440.0	29004.0	1.4678515E7	2465.241935150202	-0.9809564271719051	-872.5664908834528	-0.006428614708234107	-0.007068541310471041	1.773438339190072	1.212298153438811	2.4362714225450843	1.4628730846116758	6.69715476580282	13.125162916268247	0.48852949980011356	0.8697530864197528
ID676922	676922	1	0.950510561466217	35.82684473451584	10.504423171984248	0.0	267.0	267	1.5229505852998033	1		20805.318954248363	20897.0	14992.0	27736.0	1.5916069E7	2375.4831148684434	-0.9811732569408206	-912.8994237223936	-0.03501241000612389	0.024448693205551143	1.6718830665394002	1.4099471214293267	1.951681025759751	1.1857771409501778	7.286542410202788	11.305875727054165	0.7163461747877902	0.9347560975609759
ID649272	649272	1	0.956265389919281	39.2014921562682	9.682408773643646	0.0	147.0	147	1.3943323338612077	1		21066.61609907122	21056.0	13749.0	28250.0	1.3609034E7	2512.8430449732914	-0.9807100248846004	-852.4489127176208	-0.058753268130619145	0.048641021508407385	1.6237274926529521	1.1500124873929158	-0.9214547683061156	1.4119216186373338	6.1077671214028575	13.37185795295552	0.4292485381609585	0.8493060145406477
ID656440	656440	1	0.9870082139968872	38.906511469775516	9.306171022281925	0.0	178.0	178	1.5209623983094502	1		20831.126631853796	20894.0	13159.0	30074.0	1.5956643E7	2601.843762224851	-0.98098188481997	-825.9524672978322	0.012699357407046825	0.014209154097629104	1.8031335388835965	1.3184194976383743	2.0636471972465484	1.3676478102102319	7.267529905544719	11.060821880896906	0.7464863903051789	0.9467492260061922
ID638525	638525	1	0.971691370010376	39.79598728518807	9.33321783493594	0.0	101.0	101	1.4217327374445237	1		20938.401799100462	20997.0	12946.0	28031.0	1.3965914E7	2611.875421357891	-0.981025524930197	-828.9562378061374	-0.05470325105112935	0.0012076554769254314	1.604003155690197	1.128128204812235	2.387595596852595	1.4218270129653983	6.350176555793166	14.105017073741797	0.40109609326495715	0.8641655886157831
ID632368	632368	1	0.9715260863304138	42.79027006577329	6.721970403428986	0.0	75.0	75	1.5650858287746439	1		21167.280940594086	21086.0	13843.0	30075.0	1.7103163E7	2525.8174868221713	-0.9809959575279493	-865.1956542729966	-0.003462384797767808	0.012582895194747399	1.8172763430848013	1.3711253948004802	1.9429542302496705	1.3253903326247145	7.695311260351138	11.094608318318494	0.7856192306466461	0.9440233236151601
ID624691	624691	1	0.958734393119812	44.117343263799505	6.940516025932062	0.0	40.0	40	1.5387636045914355	1		21200.87468030691	21251.0	14521.0	29772.0	1.6579084E7	2490.2780328344384	-0.9809054292779689	-874.6880155970348	0.006281661408033502	3.0748371022505937E-4	1.7184010623617372	1.3782154614411861	-1.3152491824047405	1.2468304923562694	7.43864244746729	10.869468494579861	0.7912011902116585	0.9479103573591765
ID669744	669744	1	0.9692766070365906	36.3757438926484	10.7595611772012	0.0	236.0	236	1.5372880438193401	1		20776.246786632364	20910.0	13137.0	27868.0	1.616392E7	2696.157485169444	-0.981053040829603	-798.003514113197	-0.007667561062990855	0.01844817459201834	1.7857222774487729	1.322584089092965	2.8944950367124083	1.350176742768341	7.424383068973739	11.024194546519015	0.7676734101595659	0.9460932768019386
ID679988	679988	1	0.9356510043144226	35.89775984706673	10.669056143471616	0.0	280.0	280	1.4903139357585489	1		20911.534059945483	20922.0	14260.0	27226.0	1.5349066E7	2510.6602846671185	-0.9809767595842326	-859.0177912170066	0.0043586423371516645	0.015925260737175744	1.7840546162893667	1.2722263081717358	-0.5989452367531742	1.4023091684475213	6.977589209509252	11.489532630352919	0.6642178399999338	0.9095415117719948
ID621129	621129	1	0.9688042998313904	44.80012278024039	7.192499205477957	0.0	23.0	23	1.502446949572196	1		21144.296246648788	21264.0	12911.0	27858.0	1.5773645E7	2475.4931948518274	-0.9810057653909268	-882.2897942656825	-0.02398928753151736	0.01879147562559702	1.725712295706531	1.3112349620997956	-1.001310486572958	1.316096920526735	7.09166423745763	12.010246234814478	0.6178089655698011	0.9170251997541488
ID629321	629321	1	0.9753566980361938	43.70050855388084	6.986229518686457	0.0	62.0	62	1.4585032293802418	1		21200.02844950214	21142.0	12634.0	29802.0	1.490362E7	2613.0427977756385	-0.9810389684917378	-839.5454557079979	-0.034100357109242654	0.05107224509768108	1.7627442828198026	1.1842204613365006	2.257635930358572	1.4885271284963149	6.682895387309272	11.509595665510817	0.6339491045752292	0.915960912052117
ID625739	625739	1	1.0	44.26261057713489	7.456263563613673	0.0	45.0	45	1.5466094864542679	1		21129.088495575223	21294.0	13300.0	28150.0	1.6713109E7	2831.058622906956	-0.9809290384051075	-767.7624981106933	0.011121236944439745	0.011988618570726528	1.74536557478721	1.3936856378342695	0.2249796352222777	1.2523380649164448	7.5146924660995404	10.676780757939616	0.828400641392088	0.958181818181818
ID626767	626767	1	0.9739064574241638	44.14727805848101	7.295591664501073	0.0	50.0	50	1.4958871162788396	1		21149.319350473605	21217.0	12677.0	28102.0	1.5629347E7	2604.2692686476084	-0.980940525666899	-835.9345261208844	-0.0237894780060148	0.025861491640489693	1.7732718378136934	1.271750051112077	2.789265947633835	1.3943556253550473	7.029873597318926	10.749901323266899	0.7644488376836244	0.9396442185514617
ID619074	619074	1	0.9784567356109619	44.34329712524295	7.051725084078217	0.0	13.0	13	1.5417104893934819	1		21091.805590851298	21185.0	14220.0	29240.0	1.6599251E7	2537.389601317573	-0.9810654546824639	-861.3897556918051	-0.006355262265417796	-0.04113898163021721	1.7826783292011155	1.3697381968475946	-1.3910466283817025	1.301473765792535	7.467161204454376	10.909187952530072	0.7884615923923335	0.948098974049487
ID653383	653383	1	0.9625117778778076	38.942651196682554	9.330931818088795	0.0	165.0	165	1.51198320433768	1		20848.244031830232	20900.0	12758.0	26950.0	1.5719576E7	2454.073378597446	-0.9810482981584702	-879.5369855348165	0.005953185059177706	0.0028876009588664673	1.7822269591725577	1.30398871050341	2.6824704195905715	1.3667502983860358	7.181973634583434	11.036999622109533	0.7408863869621856	0.9491206030150752
ID634969	634969	1	1.0	40.494222553134954	9.360362257755506	0.0	86.0	86	1.5655691037062718	1		20926.133168927237	21077.0	13246.0	28163.0	1.6971094E7	2874.083922247344	-0.9810495241324924	-753.8593862398704	0.005264213025337676	-0.00813236568377245	1.7775258681929509	1.3923516444926771	0.33997446459369424	1.2766357372606238	7.70006438651566	10.515691567785934	0.8750412808799968	0.9688995215311004
ID682074	682074	1	0.9330759048461914	35.79147540606651	10.388752909819274	0.0	289.0	289	1.5199673295746683	1		20707.483617300106	20755.0	14926.0	28970.0	1.579981E7	2377.2776354679504	-0.9811580464234098	-907.1737141173476	-0.03305872651234624	0.0016060538292300972	1.706515826774179	1.3521921301780835	-1.1452466981134277	1.262036502571148	7.2580236532156945	12.303962647160844	0.6024738969090326	0.9067695961995251
ID660571	660571	1	1.0	37.63434709575674	10.09853607971685	0.0	196.0	196	1.5348256234594448	1		20862.570694087393	21064.0	12638.0	29402.0	1.623108E7	2859.064207456271	-0.9811338987942861	-758.9619958114062	0.005712504995662232	-0.00747592388562134	1.700099410129207	1.4109573696366164	0.29424125341059626	1.2049261350589617	7.400617438151164	10.870255547913965	0.7870427283362118	0.9424939467312349
ID655965	655965	1	0.9485084414482117	38.984498867181685	9.06514882096818	0.0	176.0	176	1.4312782341646557	1		20941.80973451326	20914.0	14158.0	28635.0	1.4198547E7	2396.218558539505	-0.9808465092714371	-895.0986307384197	-0.009933068384808914	0.004551489545386262	1.7363267387485695	1.1851966825036626	-0.7987097522660205	1.4650114739442865	6.435732826754451	12.259135881181223	0.5381311756798395	0.8662827895073577
ID620114	620114	1	0.9320743083953857	44.405577728839866	6.725216687292856	0.0	18.0	18	1.503453614307965	1		21071.636118598384	21152.0	15041.0	27810.0	1.5635154E7	2367.5483101755026	-0.9810615894820941	-922.1087651795107	-0.004603368577812355	0.013494103707618046	1.6569758513643815	1.3786305869928495	-1.3632181139861475	1.2018998178320381	7.101170489786655	10.898207126364369	0.7513281975542135	0.9419924337957125
ID679505	679505	1	0.9617384076118469	35.658293794664196	10.542453800411153	0.0	278.0	278	1.452786643860587	1		20850.4662840746	20892.0	13296.0	27668.0	1.4532775E7	2591.6274015184476	-0.9810487299594544	-832.9625271635144	0.0054143319763274135	0.04180754909526437	1.670947610668146	1.143203963237801	2.5472045907415066	1.4616355999463655	6.630610999499599	12.753587612159688	0.5122697060378704	0.8976833976833979
ID646740	646740	1	0.9609757661819458	38.769810899034425	8.122024724894553	0.0	136.0	136	1.5044596054638941	1		20913.37683089216	21028.0	15087.0	27712.0	1.5705946E7	2374.5652431148633	-0.9811210371052317	-915.407585628444	0.014905574647117706	0.0018649568508472992	1.678870968845019	1.3524968347958926	-1.32139870539017	1.2413123089477545	7.1106767421157	11.224213765058005	0.7092656727071959	0.9291925465838508
ID669269	669269	1	0.987565815448761	36.007775775528735	10.836489094527138	0.0	234.0	234	1.4816596057437028	1		20774.896836313612	20808.0	13665.0	29218.0	1.510335E7	2752.3691601009523	-0.9810717213209316	-782.4414059586788	0.024181155340605196	0.01867415338359335	1.6240008440448115	1.3730850970060426	0.03736363305488788	1.1827386719045168	6.896786064712485	11.589280744702737	0.6452732348380211	0.9247928616953474
ID616553	616553	1	0.98752760887146	44.6348024763102	6.957297860815975	0.0	1.0	1	1.516978207056278	1		21087.593955321954	21120.0	14185.0	28573.0	1.6047659E7	2561.5203543404177	-0.9810342791601218	-851.6752838604052	0.0244918232357219	-0.010414019719601585	1.568583262502281	1.463469286558	1.3866004326842665	1.071825201191276	7.22950489622859	12.130443657506252	0.6173977610630976	0.930844553243574
ID651369	651369	1	0.9521670937538147	39.370925581867255	9.507605331348337	0.0	156.0	156	1.4259830690120598	1		20882.131147540997	20880.0	13623.0	27993.0	1.401191E7	2475.5425404023686	-0.9809763348411222	-869.9589455717232	-0.033380274382733575	-0.006068298775740274	1.7282137377505535	1.173111948440738	-0.8332925989303199	1.4731873970320042	6.388201565109293	12.263541196229042	0.533773103582558	0.8906560636182902
ID655464	655464	1	0.9508242011070251	38.61295115865794	9.320313641738405	0.0	174.0	174	1.049495122078898	1		20175.515151515145	20739.0	14993.0	25325.0	7323712.0	1919.0954552816029	-0.9815693399132622	-1119.7940256772456	0.0066219357849504204	-0.05837129415436644	1.2520510376634788	0.9042314776366718	0.8119355842400436	1.3846576552896381	3.460275847767526	9.057567745103894	0.530026279996779	0.8396770472895033
ID648813	648813	1	0.9713711738586426	39.1798145821362	9.909368967520944	0.0	145.0	145	1.4449548528770875	1		21010.637283236993	21093.0	13993.0	27956.0	1.4539361E7	2422.233478536159	-0.9811500524178663	-902.9807733167908	0.04593939364139936	-0.022061070073526954	1.638783092696066	1.27294983495485	2.0132640665940853	1.2873901607868088	6.559314107031865	13.260475888623448	0.4687594890028074	0.8750792644261255
ID662639	662639	1	0.976662278175354	37.51521552798445	9.669434047276564	0.0	205.0	205	1.5179752352329638	1		20940.498687664054	21057.0	12112.0	27511.0	1.595666E7	2482.583872493884	-0.9810136338325951	-871.6583135321738	0.002791168761768652	4.059545903504124E-4	1.7379946108221929	1.3381436249162664	-0.9879858851463069	1.2988102162284314	7.239011148557632	11.680807710310164	0.6667198113700576	0.9196859903381651
ID658530	658530	1	1.0	37.84909838651451	10.416230963488305	0.0	187.0	187	1.555875084160285	1		20859.541927409246	21028.0	12847.0	28114.0	1.6666774E7	2840.529309799737	-0.9810503804885966	-760.3723296500175	-0.0033624501528052866	-0.01533447906867706	1.7443813720416894	1.4042888369008797	0.3118341429679532	1.2421813278038718	7.60500186322534	10.645516163010669	0.8432876526538369	0.9673518742442558
ID622176	622176	1	0.9717317223548889	44.237723873379856	7.137646773415371	0.0	28.0	28	1.5485647457514042	1		21159.514465408825	21144.0	13571.0	30143.0	1.6821814E7	2560.8842155534066	-0.980964837066963	-851.6136072660127	0.0027079083734113515	0.008627383987829333	1.7878015474936604	1.3698477566214895	-1.1863134769152803	1.3051096655463283	7.533704970757604	10.878048195848631	0.8000488686417164	0.9502398081534772
ID671841	671841	1	0.9904211163520813	36.33608504015084	11.48862791147346	0.0	245.0	245	1.5456309292626897	1		20657.9848101266	20838.0	13210.0	27682.0	1.6319808E7	2653.938079163228	-0.9811417238312705	-809.9475889935313	0.0034336334573629073	0.02424505162334522	1.7323987054061099	1.4069848900364261	0.12697518682297304	1.2312845131984742	7.505186213770511	11.110401828671773	0.7640324486357567	0.9610468654899573
ID627835	627835	1	1.0	44.00592248013585	7.607360633867455	0.0	55.0	55	1.5446517521423906	1		21077.098484848488	21199.0	12758.0	28879.0	1.6693062E7	2827.9479165748253	-0.9809978010584038	-769.5442316917494	0.03317072225355996	0.007206982175747845	1.7768396410486758	1.3685160916373347	0.22153108692067724	1.298369563870316	7.4956799614414775	10.354440051323353	0.8785523877434462	0.9657072872014695
ID638076	638076	1	0.9730273485183716	39.49439104882543	9.755029221896946	0.0	99.0	99	1.1617084863304803	1		20222.791479820644	20805.0	12614.0	24199.0	9019365.0	2235.435668573744	-0.9817663449411274	-974.1892411301668	0.07105179822235635	-0.021459152282767388	1.421444563827332	1.0103915014777594	0.10818357506514098	1.406825534209643	4.239788538748125	9.372626498804745	0.6065008854585365	0.877089478859391
ID679039	679039	1	0.9746995568275452	35.397824060319806	10.556187907599808	0.0	276.0	276	1.424390680945266	1		20980.541666666664	20992.0	12636.0	28916.0	1.4098924E7	2627.7998177214586	-0.9808761375695791	-819.0171055970018	-0.03056872849980721	0.08631640615837802	1.6415226681589832	1.0800858785942804	-0.8408991165438606	1.519807545577215	6.373942186615741	14.39625775960176	0.38647264205722404	0.8662790697674425
ID623231	623231	1	0.9610280394554138	44.26871229192671	6.907081517043961	0.0	33.0	33	1.538763604591435	1		21230.868286445006	21272.0	14476.0	29747.0	1.6602539E7	2534.7318943989667	-0.9810133178169794	-865.5487719124171	-0.014897073107827	0.024450519557149414	1.785241864314203	1.367983384472876	-1.2170601875306675	1.3050172133502258	7.438642447467288	10.640872735194645	0.8255607747055013	0.950789793438639
ID646260	646260	1	0.9723684787750244	39.30681274191388	8.781877600170255	0.0	134.0	134	1.5752034660476553	1		20955.282582216798	20961.0	14321.0	29620.0	1.7204287E7	2501.111517891187	-0.981102500333584	-869.9624292545141	-0.020730146852086836	0.026481545930940865	1.815433880783802	1.3755065264472826	-1.2289558351582235	1.3198293471371472	7.795126909805982	11.040236898355573	0.8036672470217364	0.9523809523809529
ID652916	652916	1	0.9670819044113159	38.96114607708827	9.26909896155159	0.0	163.0	163	1.5039566939989097	1		20868.741633199486	20914.0	12857.0	27649.0	1.558895E7	2575.602809561467	-0.9810871360962858	-840.615999506265	0.00986797590134269	0.0045944609683689006	1.7912098926788926	1.2735877562250604	2.5692879015826575	1.4064283233909807	7.105923615951179	11.291987779847917	0.7003088260821209	0.923409512044472
ID684170	684170	1	0.9271023869514465	33.538777918023804	12.373108658562865	0.0	298.0	298	1.4370803808856274	1		20887.99265785609	20867.0	13941.0	27807.0	1.4224723E7	2483.2744129959	-0.9808092184799216	-859.7929228154694	-0.03567609218379585	0.04622697852591586	1.637589151546003	1.1866046272902242	2.411722069036543	1.3800630082537806	6.48801721456412	14.665905827274557	0.3790566093889574	0.862831858407079
ID668808	668808	1	0.945257306098938	36.212390799654514	9.961390805095059	0.0	232.0	232	1.4538276949750943	1		20903.91583452212	20878.0	14109.0	30195.0	1.4653645E7	2559.4161962766425	-0.9809364576476509	-840.5315161943539	-0.02477729988000005	0.02778018773418954	1.6710571439191497	1.1862634147469728	2.449515846391906	1.4086729162726326	6.640117251828629	14.635714614424433	0.38954510133703063	0.8360263315380014
ID660105	660105	1	0.9608384966850281	38.16419659430602	9.927320840916419	0.0	194.0	194	1.4480926521268274	1		20944.89810771471	20960.0	13745.0	27951.0	1.4389145E7	2461.3694323108416	-0.9809386712320288	-875.8306283096604	-0.019165132217960255	0.017009565296882606	1.723224419232525	1.234930680855904	2.390738774157627	1.3954017386937014	6.587832864018951	12.84993608776446	0.5013609460873628	0.8811188811188809
ID640652	640652	1	0.9493406414985657	39.90878874484912	8.964383671194659	0.0	110.0	110	1.4569463850695605	1		20949.16073968706	20852.0	14246.0	30180.0	1.472726E7	2575.9238651455194	-0.98095664985336	-837.8573133257206	-0.017632313014117443	0.0016476337587299178	1.8078232637239362	1.20304283068119	-0.9766211158454627	1.502708978948244	6.668636008815719	12.790052300582088	0.5122739082377726	0.8602084610668299
ID654991	654991	1	0.9776898622512817	38.970496176448336	9.045750433795636	0.0	172.0	172	1.4979085862771462	1		20856.37889039242	20969.0	13137.0	28232.0	1.5412864E7	2542.6789224870704	-0.9810759466028048	-850.4834049624243	0.011744746731470227	0.011910612840716974	1.792752877608049	1.260975298725422	2.542475244839603	1.421719267157843	7.048886101976987	10.847401763586815	0.7527987784104456	0.9205462445685907
ID671372	671372	1	1.0	36.42667061133525	11.60524676325757	0.0	243.0	243	1.5607296204004126	1		20666.227611940318	20741.0	13391.0	27682.0	1.6615647E7	2711.394227003961	-0.9810538138275129	-789.349915472628	0.011023592091852295	-0.006428597642410132	1.7619970424653049	1.3927983340319046	0.08242124690087356	1.2650769313922392	7.652533124870497	11.116721412295448	0.778146982426514	0.9532267613972764
ID681601	681601	1	0.9435434341430664	35.714083322343754	10.273683641567223	0.0	287.0	287	1.4386587233502295	1		20928.263543191813	20922.0	14064.0	28987.0	1.4294004E7	2512.0933643488675	-0.9809851120091062	-859.5993130925395	-0.05547964029267727	-0.007880190520586342	1.7603889694296977	1.167603526706204	2.3645811573832773	1.5076941180502723	6.502276593057668	12.726848904015299	0.5044678891471046	0.8658227848101264
ID628871	628871	1	0.9921233654022217	43.811996564152714	7.4669216893458215	0.0	60.0	60	1.4657466386762805	1		21203.86797752808	21261.0	13776.0	29889.0	1.5097154E7	2773.6552691648244	-0.9808829365367115	-784.4921499860881	0.007239036833621306	-0.007252140662323697	1.6043245361905847	1.34411710153088	-0.17670013726096964	1.1935898549042654	6.749439153612498	11.910696376487214	0.5978651554219819	0.92749836708034
ID634503	634503	1	1.0	40.47420950354546	8.985961844582011	0.0	84.0	84	1.5426915333931088	1		20941.72370088719	21111.0	12611.0	29161.0	1.652302E7	2849.3419094525916	-0.9809537020916363	-757.0695740598036	-7.852845384295883E-4	0.008643618023588253	1.6974160059609429	1.416787615995834	0.21472601077152323	1.198073717469545	7.476667456783417	10.66665171286831	0.8257749403371872	0.9638480392156866
ID658052	658052	1	0.9922696352005005	38.811479453627676	9.52499674359905	0.0	185.0	185	1.4621294195288268	1		20942.283687943273	20960.0	12799.0	27792.0	1.476431E7	2648.2747233464884	-0.9810419285770478	-818.4354127096275	0.008079311697975123	-0.016284287296987415	1.6234345644970065	1.3296362327756854	-0.4034051174653573	1.2209614362779522	6.7161672704608835	11.898896519095429	0.5960984502811166	0.9151554404145078
ID648326	648326	1	0.9573343396186829	38.90570928248885	8.66828032395083	0.0	143.0	143	1.5422010894025264	1		21032.214012738856	21137.0	14652.0	29482.0	1.6510288E7	2466.1317330078477	-0.9811656113864083	-888.5656240661742	0.020657763632937108	-0.018527561081713852	1.763410879283281	1.3950540998122778	1.615152357531357	1.2640447990659074	7.471914330618908	10.578916912850952	0.8389949282177608	0.9620563035495717
ID666776	666776	1	0.9787032604217529	36.20321564179042	10.267156430140467	0.0	223.0	223	1.5104814825259878	1		20915.41246684348	20963.0	13281.0	26742.0	1.5770221E7	2500.810453154467	-0.9810019318644949	-863.7261630789454	-0.030338534086633524	-0.07041989534782012	1.5933949907520844	1.428366942174431	-0.7584477468741028	1.1155361719072188	7.167714256089887	14.652005024384337	0.41956227328593654	0.8923076923076928
ID650911	650911	1	0.959464430809021	39.47075933967264	9.460643050820734	0.0	154.0	154	1.477569440298841	1		20844.58275382476	20892.0	13445.0	28008.0	1.4987255E7	2468.871270869656	-0.9811056031393701	-876.8140066179042	-0.007503954518653764	-0.013375291899509735	1.7779164291502367	1.2444282173037882	-0.6716189136244136	1.4287014746437674	6.858761055396356	11.249404194753202	0.6810774392074023	0.9173553719008262
ID617620	617620	1	1.0	44.647058537517644	6.288994978291682	0.0	6.0	6	1.5544157668929641	1		21205.22903629535	21156.0	12542.0	31569.0	1.6942978E7	2836.85522944687	-0.980983589323303	-771.2034864607383	0.01700632931200944	-0.00835986097931956	1.64494531557047	1.506664603672955	0.05946743321613179	1.0917793592285991	7.590742484731794	10.132709155366905	0.9290583013746891	0.9797546012269936
ID624279	624279	1	0.9635825157165527	44.328838074910806	7.093131034197839	0.0	38.0	38	1.5426915333931082	1		21201.759897828873	21235.0	14049.0	30233.0	1.6600978E7	2608.5619816968024	-0.9810704744446257	-842.4831506423284	0.012501763278243436	-0.009046761366990123	1.7876901895549864	1.381260622740129	-1.244092910298527	1.294245387238063	7.476667456783411	10.437429881981613	0.862443765165881	0.9609040928527792
ID664238	664238	1	0.9781944155693054	37.548899345987735	9.981043931755847	0.0	212.0	212	1.4548680011511301	1		20905.69583931131	20878.0	13172.0	27499.0	1.457127E7	2587.2566711945515	-0.980917003320692	-830.6934683796136	0.016462191628130396	-0.0073689941020249694	1.6362584631014179	1.280781574890993	2.665149469620741	1.2775468473152258	6.649623504157662	13.803834715822445	0.4385381898593671	0.8865652724968313
ID619692	619692	1	0.991562008857727	44.54490574392408	7.018704593039568	0.0	16.0	16	1.5397465261893308	1		21155.062340966928	21262.0	13405.0	29414.0	1.6627879E7	2573.29078563738	-0.9809524708986539	-846.7686289558666	-0.012807042258088461	0.006115980778842582	1.7089573912506542	1.3983863309874578	-1.4313731905990732	1.2220924599884277	7.44814869979631	10.486548825187063	0.8511243903607912	0.966091245376079
ID621742	621742	1	0.9702900648117065	44.57981478306147	7.2181121522664915	0.0	26.0	26	1.5524678766955735	1		21118.65244667505	21140.0	14925.0	29272.0	1.6831566E7	2639.8218025380884	-0.9810422884075847	-827.9867816427522	-0.007457321402717558	-0.06221471964670111	1.7233735469121565	1.457078789988745	1.494986804729651	1.182759339270506	7.571729980073723	10.96787932852753	0.790969349706452	0.9454005934718093
ID626350	626350	1	0.9968315362930298	44.15631328696178	7.104553121111597	0.0	48.0	48	1.5338395484309248	1		21179.993564993554	21335.0	13024.0	28351.0	1.6456855E7	2857.739832402664	-0.9810202469584032	-766.1618882376024	0.006684246761187052	0.006517182954416807	1.7420429361859269	1.36699812024689	0.03110857995174756	1.2743564971920378	7.391111185822127	10.468965684001988	0.847446025177306	0.9616573902288187
ID683693	683693	1	0.9316288232803345	33.42017344880957	11.908152892440368	0.0	296.0	296	1.4527866438605856	1		20876.004304160702	20878.0	14750.0	26800.0	1.4550575E7	2359.9492643177446	-0.9809954633727352	-913.2389394658461	-0.005023559950633237	-0.035046783934361656	1.6483001898522336	1.281320980508001	2.7140182786907294	1.2864069307588624	6.630610999499587	13.815588542526967	0.4365405916157574	0.8574062692071298
ID618657	618657	1	0.9768859148025513	44.44863971889625	6.934835186866704	0.0	11.0	11	1.5446517521423897	1		21096.208596713048	21122.0	14453.0	29436.0	1.6687101E7	2484.64288919194	-0.9811104036985254	-881.9940058009163	0.00200373938992636	0.02375710161033733	1.7933409352790792	1.3767544711697803	-1.2507891376365643	1.3025858806584008	7.495679961441468	11.29273189753006	0.738623063320619	0.9342417061611376
ID673440	673440	1	0.9726181626319885	35.631987154130776	10.752253801182395	0.0	252.0	252	1.460058413645812	1		20893.67422096318	20893.0	13502.0	30005.0	1.4750934E7	2633.353844898345	-0.9809760069813852	-818.261848416628	-0.002566039600684042	-0.02631107262920187	1.7554688432573613	1.226697629774942	-0.9798723543647974	1.4310526087667026	6.697154765802813	13.431382111042534	0.4665076717193724	0.8612469437652804
ID637606	637606	1	0.9594984650611877	39.72332961693852	9.514953823389162	0.0	97.0	97	1.5089782662147826	1		20872.421333333325	20969.0	13268.0	28095.0	1.5654316E7	2606.2573334565072	-0.9811145437362675	-832.1042998403311	0.01000403774307586	0.002359208396245683	1.6998386074902034	1.3484445899607167	2.9311308794830992	1.2605921074886166	7.153454877596334	11.025375348601216	0.7395012952435033	0.9359452736318403
ID678565	678565	1	0.9611163139343262	35.59198433875637	10.551940520110884	0.0	274.0	274	1.4610942835268412	1		20912.36028368795	20895.0	14040.0	29547.0	1.4743214E7	2602.013403795992	-0.9810245736591968	-831.020739400942	-0.04183268064397978	0.03898926278983583	1.8020945087261377	1.1986141070308995	2.340889289621531	1.5034818113313602	6.706661018131845	12.170961748737946	0.568939942958661	0.8791277258566975
ID640185	640185	1	0.9566730856895447	39.679383999797395	9.194045460339723	0.0	108.0	108	1.4339184840274968	1		20892.88183161005	20881.0	13649.0	28652.0	1.4144481E7	2485.3222013645354	-0.9809184493874016	-864.3007374248119	-0.011249490093983761	-0.008590464833404119	1.738232247819404	1.169497027477208	2.2717914191339874	1.4863075381807929	6.459498457577024	12.499670624704208	0.5195310691962952	0.8756443298969078
ID661690	661690	1	0.9791557788848877	37.50879989684136	9.649142121617219	0.0	201.0	201	1.5014396099017469	1		20890.065595716216	21033.0	12353.0	26968.0	1.5604879E7	2530.7525922853447	-0.9810439630267745	-854.3995904380804	-0.011659807789686533	0.008066759908837387	1.7088147251435934	1.3017491871098819	-1.106110374433589	1.3127065813173047	7.082157985128603	11.230013069264883	0.70569160525828	0.9472345835982201
ID670906	670906	1	0.9935819506645203	36.30560883449375	11.504040768299138	0.0	241.0	241	1.5592748464750799	1		20688.226650062268	20806.0	13410.0	27793.0	1.6612646E7	2662.6535394712855	-0.9811496193995932	-808.8234184492769	0.010869146748230812	0.015421560797667891	1.7590798531046699	1.4198157418437702	0.066821550098068	1.2389493941096412	7.638273746376953	11.021547700554427	0.7901688660028655	0.955410225921522
ID681146	681146	1	0.9429925084114075	35.75380613967554	10.593016307996443	0.0	285.0	285	1.4806381236465898	1		20855.079889807155	20890.0	13957.0	27874.0	1.5140788E7	2400.2326977324483	-0.9809809343977498	-896.3134143414572	-0.020461478557860423	0.016054613892208924	1.7586352147221163	1.2502570129405157	2.4608277719676463	1.406618956358366	6.887279812383446	12.11516768949357	0.589656013823953	0.9011194029850741
ID627386	627386	1	0.9786583781242371	43.8930762988873	6.847151547995844	0.0	53.0	53	1.4605764404187722	1		21160.082036775082	21201.0	13167.0	27995.0	1.4960178E7	2443.621167964441	-0.9809989219345366	-894.1363523238132	-0.011049646374279047	-0.003542968399240206	1.7143638644274335	1.2150553203136498	-0.6550550120435841	1.4109348239262836	6.701907891967336	11.85031364640213	0.5997201329081489	0.9343936381709738
ID630461	630461	1	0.9710360169410706	42.90066928771461	7.025375764232321	0.0	67.0	67	1.400827705976781	1		21258.540247678022	21253.0	14054.0	28192.0	1.3733017E7	2653.073384227912	-0.9809150465600762	-823.6723060682036	0.0024494675985302365	0.0013041919275052847	1.6312703813040654	1.2208486336626148	-0.9299450825766887	1.336177423084926	6.164804635377041	11.47177139801156	0.5886649988828699	0.8907967032967035
ID678078	678078	1	0.9477015137672424	35.935184258175134	10.506292653927343	0.0	272.0	272	1.4501807464373144	1		20986.623563218393	21041.0	15354.0	28137.0	1.460669E7	2333.740004313194	-0.9808679866913999	-922.0829327987078	-0.021051296538023352	-0.048235636162070425	1.7057822725239025	1.2359401678874524	2.588341307194831	1.3801495548441751	6.6068453686770185	13.391595445885729	0.4629556241197169	0.8617482951022937
ID657599	657599	1	0.9708123207092285	39.06592459689649	9.290868119263434	0.0	183.0	183	1.4158676983350564	1		21077.274924471294	20992.0	14044.0	29837.0	1.3953156E7	2546.0452011619263	-0.9808793564090347	-849.3592767546613	-0.040014173195669654	0.0428550421050955	1.598843908732617	1.1109741772256685	2.270414418944415	1.4391368778032805	6.297892167983486	13.936028106345784	0.4074994785332972	0.8260598503740644
ID652479	652479	1	0.9641413688659668	39.023185422162236	9.427434729739966	0.0	161.0	161	1.4806381236465902	1		20861.02206896554	20871.0	13330.0	27467.0	1.5124241E7	2425.0258395977353	-0.9810259313153543	-889.5476699861338	0.031947038187139516	-0.012500791117057578	1.8044702317878403	1.251043235599928	2.6910552441476403	1.4423723980430787	6.887279812383451	10.904503732582674	0.7278565266600264	0.9330328396651635
ID637118	637118	1	1.0	39.669226773262174	9.611647976904354	0.0	95.0	95	1.5219568164596922	1		20860.400523560216	21118.0	13155.0	27746.0	1.5937346E7	2806.536311904593	-0.9811131393150262	-772.2204310749362	0.0031060161863625886	0.01916963320632978	1.732790924956467	1.3561071727369043	0.08654903954733525	1.2777684240540792	7.277036157873745	10.53049328549214	0.8246448778257467	0.9556803995006238
ID634032	634032	1	1.0	41.74155333669051	8.303730395379556	0.0	82.0	82	1.544161930740463	1		21016.92249047012	21138.0	12557.0	29414.0	1.6540318E7	2826.8831909736846	-0.9810510880424744	-769.8366813481069	0.005581611951078254	-8.844206674450632E-4	1.731187838082439	1.3762013194274714	0.22423680019704584	1.257946648970406	7.490926835276966	10.37055185419943	0.8752692771922698	0.969846153846154
ID625332	625332	1	0.9698184728622437	44.264560642014246	7.013473965452317	0.0	43.0	43	1.5417104893934825	1		21179.671337579624	21242.0	13651.0	29835.0	1.6626042E7	2462.7935993017372	-0.9810299977962665	-889.4798251220511	0.010594530227385967	0.002890075728355198	1.7859611226409615	1.3471481976599042	2.0495274671903507	1.3257347081362747	7.467161204454381	10.997514163747105	0.7758474395975724	0.9486714975845412
ID643255	643255	1	0.9757954478263855	39.479622652345846	9.805213844816882	0.0	121.0	121	1.1472930454537247	1		20169.617511520737	20712.0	12540.0	24172.0	8753614.0	2314.881905570242	-0.9817116634810619	-935.4241204050401	0.07078248364516786	0.0034258611621396503	1.3729612580895822	0.9935170064621857	0.16919424991574794	1.3819202380627178	4.135219763128775	9.421651969844296	0.5854021909820181	0.8717434869739469
ID654519	654519	1	0.967559278011322	38.91260907365866	9.190196280576997	0.0	170.0	170	1.4994229003146948	1		20846.70350404314	20983.0	13271.0	27778.0	1.5468254E7	2417.0655468957393	-0.9811116929834383	-895.9925028805487	0.0072751291306034	0.006774467929208113	1.7865107620976899	1.2706868884999694	-0.5291560514317668	1.4059409743391973	7.063145480470535	10.593502143050731	0.7909133351811171	0.9281698938163646
ID668361	668361	1	0.9252148270606995	36.93989142989854	10.13288219365903	0.0	230.0	230	1.127338600728795	1		21330.62945368173	21094.0	15725.0	28019.0	8980195.0	2762.923811142472	-0.9803793530749175	-771.517162662955	0.005610358698789974	-0.03783012070769594	1.290716545387839	0.936190197485502	-0.5659670176085583	1.3786905148703261	3.9926259781933076	9.476548570109362	0.5586864090178555	0.8888888888888893
ID659662	659662	1	0.973511815071106	37.85085037421216	9.896163255581751	0.0	192.0	192	1.4953813218041003	1		20938.560216508806	20886.0	12774.0	27322.0	1.5473596E7	2435.268864938693	-0.9810079781982483	-888.2418551031889	0.013353394366532085	-0.013243345776991256	1.744521216043494	1.3059664479317352	-0.6180723180949798	1.3358086027449632	7.025120471154411	11.906269286423246	0.622747852409985	0.9045287637698896
ID642754	642754	1	0.9684358835220337	39.60551160843192	9.089742104484383	0.0	119.0	119	1.4775694402988406	1		20819.401662049884	20869.0	13157.0	27695.0	1.5031608E7	2515.186439602674	-0.9810281153467381	-856.0498100364202	-0.0026999239121520712	-0.006812239765885781	1.7632926186702587	1.2658033824800734	2.4973922907330373	1.3930225207768527	6.858761055396354	11.025900150238183	0.7089692953753289	0.9109848484848484
ID650439	650439	1	0.9955835938453674	39.47559930876856	10.119072576347316	0.0	152.0	152	1.5343326651607299	1		20875.513548387094	21122.0	13683.0	27357.0	1.6178523E7	2654.024511571122	-0.9811197576463389	-817.4791620511427	0.005080452240615477	0.002541151149300051	1.7646747003639334	1.3531618061032786	3.0630646794940644	1.304112111651817	7.395864311986644	10.590977949636525	0.8285651662163025	0.9557739557739556
ID628441	628441	1	1.0	43.77062794254705	7.566525120447721	0.0	58.0	58	1.5313715829571095	1		21160.20231958762	21214.0	12915.0	29371.0	1.6420317E7	2744.060554498734	-0.9810685423757157	-799.2293375865036	7.796610697416599E-4	0.016575263068483056	1.6928931728597203	1.4123888856200675	0.11743408207852875	1.19860272910354	7.367345554999552	10.307232677806516	0.8714385024331553	0.9736180904522613
ID663769	663769	1	0.9439288377761841	37.599606591511495	9.439561625660374	0.0	210.0	210	1.44757015791818	1		20971.441260745014	20916.0	14302.0	29717.0	1.4638066E7	2507.5981014299546	-0.9808781008383882	-857.9942089454772	-0.03761514380641423	0.002213268166686412	1.7681229518959638	1.1511725599183205	-0.8114670752531674	1.535932156010927	6.583079737854436	13.093732187368794	0.48251639216313563	0.8710691823899371
ID666334	666334	1	0.9761869311332703	36.68100168443423	11.375244839160464	0.0	221.0	221	1.5568472023958118	1		20857.096009975045	21026.0	13741.0	27839.0	1.6727391E7	2574.6370311572614	-0.9810983663979986	-840.9710327009441	0.004633147320912692	0.005235035180565178	1.7772279563850941	1.3787552716435663	3.1010398713450282	1.2890090017690539	7.61450811555438	10.945844929954212	0.7986438202544083	0.953571428571428
ID672991	672991	1	0.9824429154396057	36.27924245790581	11.44837126543917	0.0	250.0	250	1.4862475872910887	1		20781.036986301377	20849.0	13027.0	27021.0	1.5170157E7	2472.8490191693504	-0.9810089532170998	-868.2077879821455	-0.010414935139737236	0.005925460983488482	1.6554129794587986	1.3021216655260692	-0.7891874737788166	1.2713197416848112	6.939564200193127	13.947776731488647	0.44826216911887606	0.894060012247398
ID633557	633557	1	1.0	42.278022060086464	7.970453548727803	0.0	80.0	80	1.5338395484309255	1		21025.8725868726	21158.0	12667.0	29543.0	1.6337103E7	2823.6970990526916	-0.9809523119384461	-766.9579283609445	0.00996985906962156	0.03965519161133277	1.7376493775023452	1.4136650064048182	0.15151346585275705	1.2291804420634789	7.391111185822133	10.472018366261347	0.8469520217688831	0.9616573902288192
ID680683	680683	1	0.9528985619544983	35.753450688522435	10.522650617883746	0.0	283.0	283	1.5014396099017473	1		20876.502688172055	20970.0	14021.0	27579.0	1.5532118E7	2487.6475003766195	-0.9810535792507367	-869.0893930674753	-0.008880095060569282	-0.006313446094729691	1.7839357426672375	1.2764534563630745	2.737257611779026	1.3975721039998616	7.082157985128606	10.927962013855836	0.7452416541764534	0.9341692789968659
ID623853	623853	1	0.960101306438446	44.18363238410361	6.914739806046131	0.0	36.0	36	1.5485647457514042	1		21217.954487989893	21311.0	14608.0	30021.0	1.6783402E7	2528.280166527768	-0.9809603588471094	-864.7707870651291	-9.264270670700654E-4	-0.011270671078228059	1.7702871432711487	1.3886484924035343	-1.2724014282363414	1.2748273972537552	7.533704970757604	11.109383507433584	0.7670762811108138	0.9329017068864038
ID636653	636653	1	1.0	39.50287646072393	9.689434906389497	0.0	93.0	93	1.533346273117178	1		20889.923969072144	21079.0	12917.0	28734.0	1.6210581E7	2781.8490310639054	-0.9811288339622136	-780.8373896784567	-0.008661080293772832	-0.0019401880628238354	1.7212817829232645	1.3768374542252348	0.24362963989101474	1.2501706556870602	7.3863580596576135	10.539635900722576	0.8355818624074545	0.961038961038961
ID642285	642285	1	0.9512985944747925	39.511043443043846	8.894343001321705	0.0	117.0	117	1.4344459508410063	1		20923.142647058812	20931.0	13985.0	28486.0	1.4227737E7	2402.0491893477133	-0.98094892936609	-897.0197914453472	0.0030014341230872794	-0.03422625666976953	1.633381031155809	1.217935941520023	-0.9217391862244066	1.3411058623635799	6.464251583741542	13.1039784180486	0.47306604411495273	0.8734746307000643
ID675042	675042	1	0.9720954895019531	36.416167095389	11.25924197065494	0.0	259.0	259	1.5004315939372317	1		20889.02425876011	20918.0	12760.0	27567.0	1.5499656E7	2633.2760002206087	-0.9810208471423136	-820.0742619317623	0.0053294480211622045	0.012476747752984355	1.8063322376735926	1.249625377143262	2.549791186796366	1.44549900371182	7.072651732799572	10.844433582699928	0.7557504090076516	0.943563728598605
ID622819	622819	1	0.9689475893974304	44.082195400068784	6.995530856952507	0.0	31.0	31	1.56798324408199	1		21236.378378378377	21312.0	14346.0	29845.0	1.7286412E7	2600.894479842673	-0.9809520542637176	-840.9832642567504	-0.02357508742282114	0.03373957921524547	1.770671296265789	1.3967275085421074	-1.4163276363163226	1.2677285192972256	7.723830017338241	10.832633886313404	0.8271312716003408	0.9508484493856054
ID639715	639715	1	0.9743837714195251	39.46534368467853	9.138106520114867	0.0	106.0	106	1.4734679211022808	1		20858.458970792763	20855.0	13079.0	29542.0	1.4997232E7	2577.2120018930236	-0.9810735575633346	-839.0631579771672	8.552037496866385E-4	0.012101449730468616	1.7680152923528925	1.2090269043725128	2.231220572552572	1.4623456979813825	6.820736046080233	12.607395103916966	0.5392502813580805	0.9013819095477389
ID649958	649958	1	0.9392106533050537	39.46397836795695	9.621721493396235	0.0	150.0	150	1.4543479410804832	1		20976.343347639504	21059.0	14603.0	27587.0	1.4662464E7	2478.6896522098436	-0.980996779454885	-873.7315094248156	0.047280727310546014	-0.029497087165038727	1.6672916757868106	1.2927925739188173	2.6223712936948775	1.2896822811510908	6.644870377993146	14.701901168728135	0.3863219456696682	0.8436934218467117
ID617209	617209	1	1.0	44.45454735135438	6.462664112262698	0.0	4.0	4	1.540728820723817	1		21167.914758269715	21266.0	12941.0	30409.0	1.6637981E7	2783.639653652571	-0.9810272518103251	-786.4043156785244	-0.0030128290189242314	0.006288973168800185	1.5935730709832316	1.5013693783855766	0.51190711879217	1.0614130632508316	7.457654952125351	10.818475539351057	0.8007187804845848	0.9596330275229354
ID633085	633085	1	0.9747062921524048	43.03384332413205	7.31593494316336	0.0	78.0	78	1.480127118239258	1		21093.759668508286	21035.0	12750.0	27343.0	1.5271882E7	2543.5060826557237	-0.9809830785686576	-855.6034214142051	0.002886683608854938	0.011378890335389432	1.7002598836833949	1.2801161440220867	-0.47776638455360276	1.328207515875262	6.882526686218931	10.816335417728906	0.7392604549165507	0.94148244473342
ID661245	661245	1	0.9083860516548157	37.872331109948874	9.305566826206464	0.0	199.0	199	1.3888963196604702	1		21085.264150943407	20965.0	14912.0	29483.0	1.3410228E7	2415.407028715112	-0.9808335174983731	-893.4527654119836	-0.01656490189043345	-0.024807698242983182	1.6656886770837405	1.1637138056823657	-0.947980672532192	1.431355947613797	6.060235859757697	12.275682194259385	0.5053684412755306	0.8404746209624258
ID645361	645361	1	0.9711917638778687	39.09692990729859	9.606280657901506	0.0	130.0	130	1.1326941586680457	1		20228.56132075472	20792.0	12689.0	24724.0	8576910.0	2299.028006355871	-0.9815749761434294	-937.4889327248143	0.07093930159799576	-0.004550864493837021	1.4118038275288576	1.0017595549508125	0.16899992293411414	1.4093240444291832	4.030650987509436	8.838960641395692	0.6483099071220821	0.89451476793249
ID670451	670451	1	0.9878078699111938	36.26385035816326	11.108626051400774	0.0	239.0	239	1.5636351077811863	1		20721.76761433869	20848.0	14103.0	27253.0	1.676391E7	2557.846458998517	-0.9811067653148633	-841.3801744861137	0.01420968997263182	-5.711114058049473E-4	1.8019012133239616	1.3654623365189416	3.114382861073008	1.3196271805765518	7.681051881857596	11.048678263695715	0.7906966672939078	0.958481613285884
ID636147	636147	1	1.0	39.42054398177663	9.564805407888942	0.0	91.0	91	1.535318423479676	1		20913.580769230783	21063.0	12872.0	29766.0	1.6312593E7	2748.897435621795	-0.9810344701340137	-787.0804840519158	0.004214714387353921	-0.012125548111867644	1.6913749163351135	1.4403695429008583	0.0693331637425707	1.1742645661117899	7.405370564315679	10.703316601808199	0.8123064759724977	0.9653035935563818
ID654067	654067	1	0.9409624338150024	39.069266707444	9.154198176087805	0.0	168.0	168	1.468840022290201	1		20955.300984528825	20969.0	14086.0	28864.0	1.4899219E7	2435.633241427269	-0.981053773226703	-891.0089927874974	-0.0013433986937932785	-0.005993113936198284	1.7110215710717294	1.239935984324907	2.444894953502615	1.3799273452034775	6.7779579105995875	13.261990784939423	0.4842741505966847	0.9008212255211625
ID618226	618226	1	0.9883860349655151	44.545145189465636	7.488466895466009	0.0	9.0	9	1.5780823051220128	1		21066.64433617539	21105.0	14480.0	30246.0	1.7295715E7	2630.2321227774646	-0.9810747294050072	-830.4075190224726	9.040249450297636E-4	0.0035989698330857944	1.6918619519589182	1.4771900988018636	1.5436536596899089	1.145324459818119	7.823645666793059	10.84158445948066	0.8364375516564293	0.9553105049332552
ID683249	683249	1	1.0	34.07496805609314	12.258585044390257	0.0	294.0	294	1.5519805221468537	1		20783.98366834171	20923.0	12543.0	28762.0	1.6544051E7	2796.4824569105403	-0.9810449544683146	-769.3266296387661	-0.01885553320595252	0.04410149380154588	1.7158115068394346	1.4502702615704879	0.3160438324856607	1.1830977661924846	7.566976853909215	11.169222116895215	0.7622306607656113	0.9660194174757283
ID644873	644873	1	0.9794836044311523	39.29360576197631	9.250743003134746	0.0	128.0	128	1.49436921927069	1		20840.936314363167	20945.0	13658.0	28691.0	1.5380611E7	2533.5059227333177	-0.9810300214776491	-850.8260079906248	0.06077011702211586	-0.0010020365117489962	1.6232939772769068	1.284675590298522	-1.3966824068551342	1.2635827982842731	7.015614218825386	13.863532720038396	0.4586989438046189	0.9088669950738917
ID635656	635656	1	0.9959333539009094	39.31651894817118	9.419577196966827	0.0	89.0	89	1.4994229003146953	1		20935.435309973054	21120.0	13176.0	29950.0	1.5534093E7	2800.5733479871556	-0.9810700732269486	-774.847317580636	0.021402662037464742	0.004852657491237659	1.6200171995654962	1.4187308645025298	0.051875605249272615	1.1418777444681492	7.0631454804705385	10.613112857879225	0.7879931653526983	0.9495207667731629
ID639243	639243	1	0.9697699546813965	39.43672799996218	9.205525964515244	0.0	104.0	104	1.4444312236325416	1		20937.85486211901	20882.0	13167.0	29418.0	1.4426182E7	2576.3286337158893	-0.9808800245210822	-833.8529693879407	-0.020896854979676648	0.01981700889926351	1.6168408682768272	1.1703104790651655	2.3217984240819995	1.3815486549931146	6.5545609808673495	14.74926727231498	0.3786278725188781	0.8486153846153851
ID665864	665864	1	0.9968423843383789	37.61932710159252	10.387252288698525	0.0	219.0	219	1.49436921927069	1		20951.44308943088	21048.0	12748.0	29158.0	1.5462165E7	2730.3446206979856	-0.981044956765426	-794.3110437702148	0.0037441260877617267	0.005170766627244733	1.6433840979891778	1.3618719434765443	-0.15554217379545587	1.2067097100142896	7.015614218825384	10.858673722529222	0.7476907296901545	0.9455477258167846
ID647437	647437	1	0.9850286841392517	38.86044136327498	9.371469449440394	0.0	139.0	139	1.590497062241475	1		20947.075178997613	20972.0	13948.0	29411.0	1.7553649E7	2574.7285876759147	-0.9811078156480038	-844.9995789116488	-0.01432029882386995	0.010486752802324159	1.791507886255669	1.4432652351480149	1.539849598296724	1.241288047842391	7.94722694707049	11.229223503661263	0.7920015421739038	0.9559748427672957
ID659212	659212	1	0.9670965075492859	37.916625983698694	9.940899055974912	0.0	190.0	190	1.4729544281711613	1		20951.104311543782	20979.0	13288.0	26966.0	1.5063844E7	2426.2409440594324	-0.9810474030958005	-893.9726947798295	0.0038656673487247	-8.84309106249718E-4	1.704753586784489	1.2664826579279012	2.5550060458935446	1.346053636118196	6.815982919915714	12.678619905180227	0.5328370227706681	0.916879795396419
ID630021	630021	1	0.983218252658844	42.74651938739209	6.689972517634842	0.0	65.0	65	1.5510053536420594	1		21223.48362720403	21285.0	13350.0	28743.0	1.6851446E7	2566.411773278332	-0.9810119598583721	-854.5047638339263	-0.0064437998313976565	-0.00897042898155393	1.7324909115152052	1.4008277914472078	-1.4461016564867646	1.2367622359386183	7.5574706015801745	11.333332936417095	0.7393856818753948	0.9287383177570082
ID667910	667910	1	0.9661604166030884	36.00993526228085	10.620402010219093	0.0	228.0	228	1.4605764404187718	1		20828.397183098612	20888.0	13057.0	27758.0	1.4788162E7	2525.364339923519	-0.9810325436164092	-853.1710749946591	-0.015091782727660064	-0.03431574606697735	1.7178532423856836	1.1873440597916305	2.3604523343149886	1.4468032481563544	6.701907891967333	12.743172976829173	0.5186246589277542	0.8856783919597989
ID652036	652036	1	0.9383604526519775	39.71168964729067	9.337316361212558	0.0	159.0	159	1.5039566939989097	1		20884.14	20945.0	15073.0	27333.0	1.5663105E7	2491.696832121491	-0.9810284102803518	-866.8206565362868	0.029838882310026505	0.01718678408476876	1.7585170672842871	1.3090836865720632	2.7364933594927723	1.3433190599824065	7.10592361595118	11.80428008863395	0.6408426199642705	0.9110298598415603
ID621337	621337	1	0.9756206274032593	44.89187390294867	7.255775954795673	0.0	24.0	24	1.5144827649866006	1		21120.58652575957	21278.0	12762.0	27526.0	1.5988284E7	2490.1654068386883	-0.9810123006750097	-876.4151605509991	-0.019594967034213543	0.003454332575772802	1.696253623584587	1.3375732097431399	-1.0835795707140898	1.2681575940881218	7.205739265406011	11.186846243889978	0.7235575331113097	0.9558638083228242
ID626971	626971	1	0.9785585403442383	43.9070055661552	7.232323654151694	0.0	51.0	51	1.4201355835187588	1		21189.10778443112	21166.0	12547.0	29002.0	1.4154324E7	2584.4795938396956	-0.9809018365000599	-842.1772372667818	-0.027649078598412546	0.01884216409853462	1.601412651728476	1.1435529458344251	-0.8662826929998316	1.400383478143166	6.335917177299619	12.778722966843885	0.4875783860425988	0.8781291172595527
ID625948	625948	1	1.0	44.13663249274501	7.403868044329405	0.0	46.0	46	1.5353184234796755	1		21111.344473007717	21287.0	12303.0	29532.0	1.6424626E7	2887.399171200567	-0.9809348421417251	-752.3827250585563	0.0037083589647891333	0.006070143450138456	1.7069363934782502	1.4086004479461194	0.16962691525996298	1.2117960035914617	7.405370564315675	10.536744946741194	0.8381924107265595	0.9534883720930232
ID620319	620319	1	0.9606989622116089	44.366497424215034	6.644710426794131	0.0	19.0	19	1.50546492439029	1		21111.64524765729	21178.0	15177.0	28400.0	1.5770399E7	2502.7473218093564	-0.9809543411808341	-868.9361456489062	0.03725360852650278	0.04010684946137867	1.686226220842003	1.305895836675191	-1.4169414851153932	1.2912409807011351	7.120182994444722	12.706693453473136	0.5541609433943642	0.929857231533209
ID649502	649502	1	0.9524039030075073	39.64239244008551	9.776110257976162	0.0	148.0	148	1.5014396099017469	1		20976.48257372653	21011.0	13356.0	26934.0	1.5648456E7	2449.08825721782	-0.9809639035602513	-882.7411169557904	0.02174277787477978	-0.0035074856676797473	1.7197320139020713	1.2756234332917133	2.610451356640901	1.3481502213112746	7.082157985128601	12.472962402171154	0.5720529744525696	0.9118727050183603
ID619282	619282	1	0.9651479721069336	44.3172463208227	6.914804553093732	0.0	14.0	14	1.5519805221468534	1		21127.569461827272	21118.0	14966.0	29290.0	1.6880928E7	2650.617209509316	-0.9810035872726628	-823.2495827315186	0.015037550028122317	-0.002742815264431731	1.7282423377559126	1.4144516139121361	1.4688848098647862	1.2218462058068456	7.566976853909212	10.754184293372747	0.8221997118257154	0.9510155316606927
ID672529	672529	1	0.9587141871452332	36.186619084634806	11.540063831529059	0.0	248.0	248	1.5174768030293326	1		20673.973649538828	20802.0	14129.0	27728.0	1.5691546E7	2402.2187796426438	-0.9811468416286839	-895.7592275838188	0.01660012605200099	-0.004004329702482046	1.7796261111678668	1.2976228008951545	2.846027425609574	1.371451017923087	7.234258022393105	11.372168664328372	0.702938409070941	0.9308868501529047
ID632597	632597	1	0.9693777561187744	42.92716784087488	6.945502862528542	0.0	76.0	76	1.4381328016644594	1		21260.853372433972	21263.0	13104.0	29656.0	1.4499902E7	2636.3918378474204	-0.9809250237928525	-829.4162471801383	-0.061331008150466874	0.03708152132942986	1.6165551501074105	1.165496209797585	-0.8453929224893733	1.3870102163508213	6.497523466893149	13.78763075269017	0.42951509625390405	0.8575909661229608
ID682775	682775	1	1.0	35.44391963113624	11.252738981766257	0.0	292.0	292	1.5426915333931088	1		20774.327411167516	20982.0	12684.0	28750.0	1.637017E7	2797.894735304543	-0.9811128657007308	-771.3979829688917	0.008859353197385362	-0.004827999767454751	1.7168468559758285	1.401737922817042	0.32848041712305054	1.224798750201121	7.476667456783417	10.778964687897687	0.8086560320317846	0.9626682986536108
ID680213	680213	1	0.9462706446647644	35.840231589125395	10.054008560606274	0.0	281.0	281	1.5239437061000316	1		20868.98956975228	20930.0	14427.0	27659.0	1.6006515E7	2459.309673013179	-0.9809799001053299	-875.3173061110848	-0.006601039682451912	-0.01296695069580602	1.7959557177857925	1.3117129558200682	2.8147319367458525	1.3691682389940116	7.296048662531813	10.994129159903885	0.7585355096244911	0.9224759615384615
ID677163	677163	1	0.949094831943512	35.9072642424957	10.522996027695644	0.0	268.0	268	1.492849778898855	1		20773.36141304347	20906.0	15244.0	27763.0	1.5289194E7	2371.608948350629	-0.981100099416264	-909.384384261267	0.025633587540953386	-0.020906737544334853	1.6774272152084746	1.3634121817615374	-1.230876477603179	1.230315555081243	7.0013548403318415	11.082583121825781	0.7163247525352479	0.9166148102053518
ID629549	629549	1	0.9683783650398254	43.66504484198754	7.189748309105643	0.0	63.0	63	1.4349732237685149	1		21259.079062957542	21203.0	13334.0	28958.0	1.4519951E7	2591.7748019915653	-0.9808696754041646	-841.135860041446	-0.013838247859989713	0.010360379233824914	1.6682896013105555	1.175403285872471	2.27022006848208	1.419333790676132	6.469004709906061	12.883944787379168	0.4897220077031513	0.8814766839378236
ID653614	653614	1	0.9672027826309204	38.88020084125586	9.381121597366638	0.0	166.0	166	1.4698697034697894	1		20903.745454545464	20903.0	12928.0	27765.0	1.4946178E7	2470.933696576049	-0.9809724845997883	-872.3037829093021	-0.004459012895719954	0.007235101354313858	1.7810176195183502	1.2144762008973666	-0.7046547291099862	1.4664903422581446	6.787464162928618	12.003694327472065	0.5919534530995371	0.9107142857142855
ID669985	669985	1	1.0	36.29657157446928	10.864282560752297	0.0	237.0	237	1.5328528390663914	1		20710.96915167097	20905.0	13349.0	28246.0	1.6113134E7	2787.5212357888495	-0.9810773467542782	-770.4304685526895	0.007603758465370367	0.027266703346071047	1.7348273789071957	1.3815778245391386	0.0877261292103086	1.2556855995324714	7.3816049334931	10.724664718263394	0.8064792802876868	0.9633995037220845
ID646970	646970	1	0.9762071371078491	39.07731845156765	9.23470454740036	0.0	137.0	137	1.5607296204004137	1		20913.644801980216	20927.0	13755.0	30424.0	1.6898225E7	2549.376681856812	-0.9810642050885129	-850.0404712128804	0.02807539256731907	0.014682832095879098	1.8159207876232564	1.3865501133774623	2.063752087759351	1.3096683416655608	7.652533124870509	11.14627869266173	0.7740255327453748	0.9549228944246737
ID632125	632125	1	0.9660013914108276	42.935846196380865	6.591925989992683	0.0	74.0	74	1.5771232759814044	1		21214.849816849823	21153.0	14157.0	30137.0	1.7374962E7	2574.614262305489	-0.9810049015485807	-851.1133744156566	-0.004720231255333814	0.01989857360483858	1.8491769609464783	1.3904811882568262	-1.2057694841130788	1.329882760416698	7.814139414464027	11.081695013760775	0.799610765106616	0.9448275862068964
ID628028	628028	1	1.0	43.792016164006085	7.695366029722963	0.0	56.0	56	1.5318654941400724	1		21086.001290322605	21227.0	12836.0	29024.0	1.6341651E7	2826.9970711988394	-0.9809528175205214	-768.2741879650475	0.0022413711356336834	0.003793548554101178	1.7386465010196541	1.366990274141969	0.25224241081691967	1.2718792034646815	7.3720986811640685	10.210973452945092	0.8885189808497239	0.9718045112781956
ID622389	622389	1	0.9681352972984314	44.4022152093861	7.316099555226005	0.0	29.0	29	1.4051412734026871	1		21318.651840490813	21286.0	13322.0	29472.0	1.3899761E7	2554.2119300613804	-0.9807278491339267	-849.4760224169088	0.0010333864339204368	0.01948396313867548	1.5669945867475716	1.1378475838185942	-1.0224164123116943	1.3771568433522252	6.2028296446931686	13.660694442883074	0.41769008208273256	0.8338658146964857
ID669494	669494	1	0.9648647308349609	36.11842766102194	10.66640690829461	0.0	235.0	235	1.4791045777937286	1		20816.009655172405	20900.0	12953.0	26753.0	1.5091607E7	2446.826063662526	-0.9809560787826064	-876.430665947554	-0.03953493751948222	0.004978807779852744	1.7409162250534385	1.2385736847510616	2.5865065216167213	1.4055814736636696	6.8730204338899075	13.203990855537345	0.4953898103320648	0.9043151969981242
ID660789	660789	1	1.0	37.53128030452275	10.045843132929422	0.0	197.0	197	1.5343326651607303	1		20855.759948652125	21032.0	12545.0	29239.0	1.6246637E7	2875.129141194891	-0.9810796869130621	-752.2715258579104	-0.015371979933627213	0.006937854518519081	1.6719644842586914	1.4348992241093832	0.2847082356797526	1.1652138743725717	7.3958643119866485	10.600414032172576	0.8270907088136098	0.9587184226740606
ID651594	651594	1	0.9637147784233093	39.59083414350578	9.501277133435483	0.0	157.0	157	1.4780813299522708	1		20802.134349030483	20865.0	13289.0	28305.0	1.5019141E7	2494.436682011809	-0.9810369012197359	-862.862200625404	-0.013241354158484311	-0.0014263051580858323	1.8149758509429905	1.2424815683565638	-0.6722959007602489	1.4607668211478322	6.86351418156087	10.594203700079078	0.7684573365921782	0.9268292682926828
ID656206	656206	1	0.9681149125099182	39.117271675979296	9.318284909717033	0.0	177.0	177	1.404064123935527	1		21016.844274809155	20943.0	13799.0	29791.0	1.3766033E7	2522.014955234838	-0.9807354464569414	-848.4822626859084	0.01644327945224019	4.509448227444814E-4	1.6553495297091319	1.0876757258686263	-0.9353138409039108	1.5219145654713926	6.193323392364142	14.118676025558145	0.390432243481194	0.8288804071246819
ID623436	623436	1	0.9358465075492859	44.11417500680501	6.622057986089994	0.0	34.0	34	1.5367958753918658	1		21260.20076726341	21304.0	15046.0	29126.0	1.6625477E7	2455.5552351307215	-0.9810013503936874	-894.1173486063406	-0.009877081548703226	-0.016641949172301985	1.732321467667164	1.4006840678014132	-1.4588520330976862	1.236768167418586	7.419629942809229	10.61742433518632	0.8270918851482327	0.9460606060606065
ID616770	616770	1	1.0	44.25456795832069	6.582293587079652	0.0	2.0	2	1.5957203835671356	1		21167.899880810506	21083.0	14536.0	31224.0	1.7759868E7	2791.3887685643667	-0.9809875819094332	-782.5527021785613	0.0127592934766132	-0.0051003701226222786	1.6603493043392143	1.5607746354766117	0.49005813786330255	1.0637982362086476	7.999511334880157	11.080882785022675	0.8186996417987741	0.9595210946408209
ID635202	635202	1	1.0	40.41147567676758	9.47307958875532	0.0	87.0	87	1.5544157668929643	1		20938.267834793503	21124.0	13371.0	28103.0	1.6729676E7	2849.487892847222	-0.9810357579220522	-760.2444832657787	3.9324458452689076E-4	0.018587542055319418	1.7378174130287294	1.4183540520847755	0.20658643276030042	1.2252352721623976	7.590742484731797	10.878339682403771	0.8060628221027029	0.9545726240286908
ID672071	672071	1	0.9936782121658325	35.95155071235483	11.558929524777094	0.0	246.0	246	1.528404764058886	1		20684.142487046647	20866.0	12798.0	28023.0	1.5968158E7	2652.311449729032	-0.9810594622748848	-807.8784484908902	-3.7026012592035387E-4	-0.002107655277431192	1.7292689869441262	1.3611344490790107	3.117614620010755	1.2704615536798791	7.33882679801246	10.886528987488019	0.7781398117132061	0.9489858635525507
ID658756	658756	1	1.0	37.9028133540072	10.38393793444463	0.0	188.0	188	1.539746526189332	1		20850.408684546604	21100.0	13365.0	27090.0	1.632587E7	2723.340664038435	-0.9810556421624669	-792.9692529621713	0.006986336773086347	0.018815023777946322	1.7371531542103678	1.3819872542720582	0.15310352762010926	1.2569965090780726	7.448148699796318	10.3995613035685	0.8654224636378645	0.9672839506172839
ID662870	662870	1	0.9591448307037354	37.797674727912245	9.91564235213997	0.0	206.0	206	1.4724407561666402	1		20929.226703755223	20940.0	13362.0	27932.0	1.5048114E7	2421.3084960274973	-0.9809352502653838	-889.4924880915836	0.006120903777998952	0.00959725937358967	1.7756362932449226	1.2352143553708477	2.5370837583146812	1.4375126758560253	6.811229793751196	11.703686878498592	0.6248704800201794	0.9185897435897431
ID676695	676695	1	0.9447311758995056	35.64461943540882	10.560847485430727	0.0	266.0	266	1.5179752352329627	1		20847.349934469206	20914.0	14586.0	29080.0	1.5906528E7	2281.876009513224	-0.9811028203025263	-948.6507203507948	-0.011307768142396849	-0.025168946550177443	1.739002133838428	1.3262975203620098	-1.0498517035844792	1.3111704629921734	7.239011148557623	11.101842770025018	0.7380723991486992	0.934355828220859
ID638295	638295	1	0.9778211712837219	39.863504515091016	9.24213478459163	0.0	100.0	100	1.4333908231139436	1		20955.22827687775	20984.0	12662.0	28329.0	1.42286E7	2647.7616950049583	-0.9809010125711579	-812.9397074862286	0.02224557326437948	-0.005029993959324699	1.6769838814637208	1.1553037844608744	-0.8261483272225636	1.4515523137893032	6.454745331412505	12.787444465408438	0.49604543223540654	0.8858447488584472
ID618860	618860	1	0.9683014154434204	44.23928802800825	6.9109138900651885	0.0	12.0	12	1.5607296204004129	1		21099.48014888336	21102.0	14519.0	30001.0	1.7006181E7	2539.762705984759	-0.9810865673473333	-861.8775757529071	-0.010065617505141209	0.028204646139192633	1.8185253470776739	1.3676751197351966	1.815421649952407	1.3296471660826652	7.6525331248705	10.857793506196852	0.8157027495917478	0.9532267613972762
ID681839	681839	1	0.9439795613288879	36.08697217377489	10.458465220135649	0.0	288.0	288	1.477057373244718	1		21015.593314763217	20949.0	14820.0	30272.0	1.5089196E7	2488.1802279836456	-0.9809572512989726	-870.1823338670088	-0.054679565225816275	-0.03176898170369266	1.7621662520426766	1.2374986421102476	2.267056041844512	1.4239742914285047	6.854007929231841	13.419614117092001	0.478271399454197	0.8686746987951807
ID640879	640879	1	0.939050018787384	40.028391002458946	9.142364657057573	0.0	111.0	111	1.4418102248778712	1		20918.8023255814	20893.0	14085.0	30239.0	1.4392136E7	2578.2839849988827	-0.9808511850296449	-831.184199990473	-0.032218127425334066	-8.284409575442365E-4	1.7206787496220368	1.2073986939359487	2.1748361617145404	1.425112316473416	6.530795350044762	13.197537954466215	0.47118352793257606	0.8630653266331664
ID660332	660332	1	0.9681404232978821	37.69607017779534	9.430483214254973	0.0	195.0	195	1.501943364188661	1		20917.755020080323	20967.0	12740.0	26975.0	1.5625563E7	2531.7340442873515	-0.9810515123348754	-855.5477327089802	-0.002674922301123541	0.007377741065678691	1.7168609519941525	1.3113437483067087	-0.3261741738852158	1.3092379127982832	7.086911111293113	10.881975296711925	0.7520580741928009	0.9484732824427478
ID679276	679276	1	0.9681999087333679	35.58596463624848	10.77173783557286	0.0	277.0	277	1.4407604903194315	1		20957.582848837235	21052.0	12538.0	27958.0	1.4418817E7	2637.7025569901316	-0.980824456479223	-812.8098737124609	-0.03286255131852888	0.027336063892535817	1.593466592981689	1.146826439692603	2.3405745593093643	1.3894574957731216	6.521289097715729	14.63477569379142	0.38262309177583415	0.867256637168141
ID669037	669037	1	0.9621745944023132	36.168950082870055	10.373033879392219	0.0	233.0	233	1.5039566939989097	1		20818.689932885918	20815.0	13873.0	28209.0	1.5509924E7	2446.93562566499	-0.9809694111885783	-877.1302485684091	-0.020592021225247704	0.02622404996289235	1.8276218476923847	1.2533447210039002	2.5183547033159845	1.458195672000359	7.105923615951179	11.680822130422772	0.6544607071635523	0.924551638837353
ID629089	629089	1	0.9738218188285828	43.639925136806525	7.042882081210155	0.0	61.0	61	1.4486149578794754	1		21290.826149425273	21200.0	13312.0	29750.0	1.4818415E7	2624.811350799605	-0.9809324875936495	-834.582923868802	-0.01600343973644937	0.011124125156494103	1.6969872029187292	1.2039868734888661	-1.051361759703511	1.409473176398731	6.592585990183472	12.63062279729493	0.5192973856980392	0.8784040531982268
ID646497	646497	1	0.9687057137489319	39.34396491735551	8.862772258328015	0.0	135.0	135	1.523943706100032	1		20922.046997389025	20955.0	14125.0	29866.0	1.6026288E7	2468.2590700743	-0.9811212453652289	-881.0341965275519	-0.001719524473126943	0.003923677603729381	1.7805843424534287	1.3128498958909607	2.04993691304566	1.3562741239698555	7.296048662531817	10.72582369237684	0.7969595481979808	0.9354052407068865
ID624480	624480	1	0.9712096452713013	44.19763890935655	6.740258916296613	0.0	39.0	39	1.5288996336732972	1		21228.62727272731	21292.0	13904.0	30157.0	1.6346043E7	2516.9250807670282	-0.9810921725963619	-875.285634268946	-0.003246903073379115	0.0051453684517611484	1.7628438955070616	1.3367092839923933	2.0087069050771196	1.318793784570657	7.3435799241769715	10.96767296132789	0.7671648673615403	0.9478527607361964
ID653154	653154	1	0.965681791305542	39.02080962094286	9.272722022841394	0.0	164.0	164	1.4948753561926607	1		20898.067658998647	20988.0	13457.0	27329.0	1.5443672E7	2495.0325463488803	-0.9810402114808451	-866.7886810959365	-0.005293138786623704	-0.00772346626997456	1.809039061643548	1.2704065110063978	2.6054483807408717	1.423984406542795	7.020367344989895	10.67282393488148	0.7744814340154996	0.9348101265822784
ID617829	617829	1	0.9828251004219055	44.49334416011221	7.1981637850009	0.0	7.0	7	1.5313715829571086	1		21110.02971576225	21162.0	14654.0	28710.0	1.6339163E7	2645.092214494217	-0.9809783546256036	-823.1696828508424	0.026782720835028504	0.023455723903697906	1.6585570526392839	1.3699477310705839	1.4876174062512215	1.2106717760269279	7.367345554999543	12.779629714102319	0.5668711612116047	0.9264793783622239
ID619899	619899	1	0.9742343425750732	44.42720316523188	6.851861807922683	0.0	17.0	17	1.5358110653737842	1		21119.975609756082	21212.0	13994.0	29657.0	1.6452461E7	2509.334777152293	-0.9810824716131956	-872.983277437916	0.021882807161780007	-0.010015831808398686	1.7241070294563032	1.4236469181415436	-1.228286965398184	1.2110495990866794	7.410123690480184	10.543133064346357	0.8377143324036219	0.9448484848484848
ID662398	662398	1	0.9601555466651917	37.71965819664776	9.784970866602713	0.0	204.0	204	1.5392551438483717	1		20946.8375959079	21031.0	13969.0	27234.0	1.6380427E7	2380.5444681056215	-0.9810026630903625	-908.7608819078248	0.008042255486726149	0.02169999521455084	1.6939293453511233	1.3350007477310952	2.577376103238635	1.2688602221609586	7.443395573631806	13.91069530153791	0.48337400145514037	0.9125874125874129
ID667006	667006	1	0.9885224103927612	36.20571194924459	10.745678984885037	0.0	224.0	224	1.4678096187805119	1		20897.407563025197	20933.0	14260.0	27034.0	1.4920749E7	2518.4567973485314	-0.9810031657352233	-856.9926128845045	0.04401141048043128	0.009566376262984377	1.5381020234102565	1.331163367471972	-0.735495411363632	1.1554569942315074	6.768451658270561	14.223633527073623	0.42041488803126453	0.8888888888888891
ID648574	648574	1	0.9792481064796448	39.01635435058177	9.638202773817081	0.0	144.0	144	1.5713568095951325	1		20988.129742962068	21034.0	14357.0	29687.0	1.7147302E7	2595.5429959702933	-0.981026055037627	-836.1773778222039	0.007446906107711299	0.014643331328437726	1.7849256269434133	1.3920543333657094	-1.440308918967926	1.282224108758614	7.757101900489858	11.385075098447091	0.7520341479645931	0.9499417927823053
ID658288	658288	1	1.0	38.42071026209234	9.878711527602437	0.0	186.0	186	1.5436719539136765	1		20910.120253164536	21093.0	12522.0	29161.0	1.6518995E7	2830.1126840249235	-0.9809918142184669	-762.6188114569768	0.001840070174228153	0.031168142525206746	1.6999833037623602	1.4377946997009794	0.2125616619331403	1.1823546881316982	7.486173709112443	10.460025901844432	0.8598134695719012	0.9716224552745216
ID671601	671601	1	1.0	36.43162098700322	11.574041582756013	0.0	244.0	244	1.5737620716941967	1		20670.55054811205	20805.0	13535.0	27412.0	1.6970522E7	2686.2030027786245	-0.9809886293509169	-794.1339334316757	0.010170833782164369	-0.0014551720702073148	1.762983370567254	1.4155559174678316	0.25497561008331626	1.2454353436781966	7.780867531312425	11.040515861914354	0.8021565858782173	0.9545189504373177
ID655220	655220	1	0.9593581557273865	39.069768299559954	8.988503353343875	0.0	173.0	173	1.4775694402988413	1		20908.95020746889	20963.0	13862.0	28616.0	1.5117171E7	2538.161777904171	-0.9809328647436799	-847.6113472499842	-0.023183411855540043	0.07544587017750351	1.6800020736707308	1.1635290947258616	2.501623434347246	1.4438848854626665	6.858761055396359	13.60195433795075	0.4658573073042562	0.8968303293971414
ID634743	634743	1	1.0	40.56753261447217	9.479345901207976	0.0	85.0	85	1.5909726182581532	1		20913.328963051274	21014.0	13539.0	28645.0	1.7546283E7	2826.9333226989847	-0.9811301825076326	-769.3014230684673	0.009953995420023438	-0.00161083676358501	1.7580693710947777	1.454823023482241	0.4197972615801857	1.2084420872627455	7.9519800732349974	11.369146089095452	0.7730889272894392	0.95381984036488
ID620936	620936	1	0.9659424424171448	44.86335523329369	7.156633094535287	0.0	22.0	22	1.5184735038284378	1		21108.123521682028	21254.0	12890.0	27917.0	1.6063282E7	2470.9306856209805	-0.9810472972817261	-884.3778462769776	0.008595511800128809	0.009825580666156249	1.7415174032691663	1.3543177080495226	-0.8396390809782684	1.285900193815885	7.243764274722138	10.867574379918917	0.7707418313993109	0.9554858934169277
ID626570	626570	1	0.973056972026825	44.26086326509279	7.30689305195714	0.0	49.0	49	1.5214596886278906	1		21151.497389033946	21264.0	12892.0	28425.0	1.6202047E7	2760.678835125905	-0.9809875844528416	-790.644840023197	-0.0010677004320251316	0.01189440530702225	1.7878127529075798	1.3128389811159622	2.8803206563985473	1.3617913381790905	7.272283031709232	10.618006104173322	0.8105777821849544	0.952677459526775
ID646031	646031	1	0.9570508599281311	39.35168316949069	8.657403708507006	0.0	133.0	133	1.5583042426795215	1		20971.238451935107	21003.0	14657.0	29145.0	1.6797962E7	2457.997082854168	-0.981071293856927	-884.407364370108	-0.010229761079990633	0.01581986843476341	1.7604796752685399	1.3969594629194133	1.936274351364645	1.26022244882427	7.628767494047925	11.377890704387182	0.7405267099247296	0.9331395348837214
ID625536	625536	1	0.9676703810691833	44.190682018863505	7.186778403316193	0.0	44.0	44	1.4641974961204796	1		21200.127988748227	21195.0	12764.0	29038.0	1.5073291E7	2496.8264475024926	-0.9808972712371149	-871.9834449690026	-0.02016411418089188	0.014690010980633333	1.7080310524443552	1.2665080386002554	-0.8291856965674814	1.3486144583275372	6.735179775118949	10.868218632920568	0.7165431087187033	0.9243313763861716
ID621955	621955	1	0.9815787672996521	44.11068242020382	6.892622483270704	0.0	27.0	27	1.5372880438193406	1		21166.660256410247	21213.0	14225.0	29753.0	1.6509995E7	2475.6375641689656	-0.9809576787525026	-880.8980618587624	0.011485636100068598	0.01524007528836007	1.7647208792689197	1.3717197779605268	1.9210166330769554	1.2865024676488277	7.424383068973743	10.543669480310685	0.8392409544886075	0.958282208588957
ID651143	651143	1	0.9517132639884949	39.30934315717578	9.427295687790863	0.0	155.0	155	1.4454782924352372	1		20912.442528735675	20859.0	13873.0	29499.0	1.455506E7	2508.014673491304	-0.9808663411766377	-854.9023072082255	-0.002766658899859912	0.015433196821519661	1.7506820298544352	1.1630127239692538	-0.9511904546850852	1.5052991199266685	6.564067233196378	12.079853290520399	0.5652747220145423	0.8996742671009771
ID654747	654747	1	0.9344043731689453	39.09819529944391	8.705604819977644	0.0	171.0	171	1.4616119431652366	1		20941.852691218144	20947.0	14182.0	29466.0	1.4784948E7	2478.7813193852276	-0.9808819846198061	-866.9236143032067	-0.04691673149272216	-0.008932804210725604	1.753730874823216	1.223855998461994	-0.8168117987409383	1.4329552472080944	6.711414144296365	12.596562608445051	0.5315202361509671	0.8830519074421511
ID616346	616346	1	0.9752346277236938	44.67430490585169	7.293406120142502	0.0	0.0	0	1.5500295716306327	1		21073.365119196988	21090.0	14360.0	29074.0	1.6795472E7	2610.3068185315415	-0.9810507752385017	-835.9347279951118	0.038421492388270244	0.006242583734641269	1.6571802421036512	1.4702201075631098	1.5329014219163055	1.1271647242333176	7.547964349251148	11.77800623885485	0.6837481183588587	0.9221835075493608
ID657817	657817	1	0.9270321130752563	39.12949881943143	8.994252550021805	0.0	184.0	184	1.4454782924352367	1		21059.046376811555	21071.0	14496.0	28938.0	1.4530742E7	2416.4579316505346	-0.9809304290758437	-896.5752445617287	-0.020419389337382698	-0.018382267694915213	1.7260396076731295	1.228810559006585	2.439595487559388	1.4046425586288276	6.564067233196375	13.087946539580583	0.4815483066384905	0.8593652769135034
ID627613	627613	1	1.0	44.04149885913587	7.506098958712794	0.0	54.0	54	1.5214596886278908	1		21078.51379763472	21221.0	13005.0	29446.0	1.6040749E7	2787.7033317639452	-0.9811715292868725	-788.0491747015199	-0.006292547825483035	0.022655533312507026	1.7004246965451626	1.3760096551845487	0.15615093048112882	1.2357650908467672	7.272283031709234	10.300052207586772	0.8613938861148761	0.9646910466582598
ID681372	681372	1	0.9537136554718018	35.805424978358275	10.47318095994984	0.0	286.0	286	1.499422900314695	1		20857.80753701212	20917.0	14330.0	27687.0	1.5497351E7	2440.202082093316	-0.9809870786984889	-882.0379972883136	-3.5861806270360457E-4	-0.024920974378442685	1.7934878816814046	1.300775092940369	2.5781868721977093	1.3787839968762554	7.063145480470537	11.089974564307834	0.7216837316617758	0.9110974862047821
ID643473	643473	1	0.9689927101135254	40.030974657724606	9.403419641324264	0.0	122.0	122	1.487773770394516	1		20846.878581173285	20958.0	12884.0	27605.0	1.5280762E7	2553.1038685593335	-0.9810578414115243	-845.8000256351703	0.01025805375427472	0.009552335529192796	1.781442299741902	1.2303596972321715	-0.6649959178850625	1.4479036526874627	6.953823578686668	11.833220646800822	0.6240618109855228	0.9143750000000003
ID652688	652688	1	0.9497121572494507	39.009284210301864	9.21113441659133	0.0	162.0	162	1.4953813218041003	1		20915.390773405685	20940.0	13855.0	28165.0	1.5414643E7	2496.893264056088	-0.9811072509018851	-869.9961473662138	-0.013741799275474484	-0.009302819425917428	1.8070505531158332	1.2624100520286	2.5281700234922235	1.4314291542688813	7.025120471154409	10.80092042124419	0.756732014282971	0.9360354654844837
ID637842	637842	1	0.9602247476577759	39.99908801549897	9.395250171166364	0.0	98.0	98	1.5219568164596924	1		20900.39346405229	21025.0	12963.0	28180.0	1.5988801E7	2615.1705791039003	-0.9810343821897957	-826.8022879918332	-0.00945027288437553	0.006892932569040792	1.7971178492120756	1.2986883458565108	2.783416787645053	1.3837945454317915	7.277036157873746	10.819994111282472	0.7811066730653254	0.9444787168414562
ID664471	664471	1	0.9648241400718689	37.695927430477404	10.07162903565461	0.0	213.0	213	1.4465246033159544	1		20960.697101449292	20917.0	13574.0	28990.0	1.4462881E7	2526.8166551700965	-0.9809973394781738	-856.4764119777803	0.0061300542627220735	-0.03855390255475616	1.592162426563423	1.1836411294145266	-0.9863329455966773	1.3451394911825736	6.573573485525415	14.314928476022107	0.40311877110005456	0.8584729981378032
ID678807	678807	1	0.9237649440765381	35.60075057321315	10.599556222688092	0.0	275.0	275	1.4131937248468056	1		20952.53021148035	20958.0	14314.0	28001.0	1.3870575E7	2461.5681873230324	-0.9808905976495274	-873.832247377357	-0.03725047332600261	0.00850119724970296	1.7586786340696536	1.150206901030035	2.331852176864012	1.5290106784220465	6.274126537160906	12.000402468700717	0.5474841039825278	0.8817635270541085
ID640406	640406	1	0.9745428562164307	39.81503779549145	9.107067841594427	0.0	109.0	109	1.4579844659886294	1		20915.829302987204	20867.0	13634.0	29910.0	1.4703828E7	2542.7176225729345	-0.980924910942551	-846.0112554726165	-0.0488680862142846	-0.01778944213480168	1.7553238320775622	1.2306444905724532	-0.9532292031125295	1.4263451756575503	6.678142261144752	12.207901826239965	0.5630973379144545	0.8830923947203013
ID683925	683925	1	0.9836767911911011	33.67485911544885	12.47421977177301	0.0	297.0	297	1.5279097341628043	1		20781.705194805167	20875.0	14624.0	28304.0	1.6001913E7	2681.3068442125063	-0.9810294559930391	-801.617004279493	0.01157880317240236	-0.004861743663748105	1.7135174114665936	1.3845191736471416	-0.11376162420719346	1.2376263500582625	7.334073671847934	11.310327374337989	0.7204515514699943	0.9374240583232074
ID630696	630696	1	0.9607939124107361	42.9919599379323	7.005732251709679	0.0	68.0	68	1.3823448853976592	1		21303.72496025437	21275.0	13096.0	28445.0	1.3400043E7	2500.4597932015213	-0.9807303632767126	-867.2449119257514	-0.033667449518250944	0.012884752845166604	1.5690466616684682	1.0891589098201808	2.2269702546180326	1.4406039812202578	6.003198345783504	13.649205624821406	0.4049279956889035	0.8364238410596028
ID659883	659883	1	0.9612962007522583	38.07560853750156	9.905474804969968	0.0	193.0	193	1.46574663867628	1		20980.77746478873	21035.0	13482.0	28327.0	1.4896352E7	2443.117691553272	-0.9809709766777931	-885.4149373474925	-0.004300994218920821	0.014609801900692096	1.7655626486689247	1.2230583622212734	2.3655579227352015	1.4435636950818724	6.749439153612494	11.805039348353183	0.608615029024413	0.9061901723037659
ID637355	637355	1	0.9905470609664917	39.68176385266666	9.559603772207513	0.0	96.0	96	1.5348256234594442	1		20838.964056482688	21080.0	13455.0	28001.0	1.6233553E7	2762.0350915648155	-0.9810387979849785	-780.7234913352689	0.008328268826691142	0.003158779491611127	1.7735561005713762	1.3448423824582507	0.05464079792465737	1.3187836163591717	7.4006174381511585	11.191459572325966	0.7425135070298106	0.9459295261239361
ID668584	668584	1	0.9551078677177429	36.49281633990607	10.192095229701824	0.0	231.0	231	1.4999273319186417	1		20832.66261808367	20819.0	15094.0	28731.0	1.5437003E7	2463.2855925255503	-0.9810685843896	-876.5491817922925	0.023941931676714778	0.006188484272682651	1.8115258636557843	1.295313225689558	2.7193671104281707	1.3985234055580813	7.06789860663505	11.628173269682378	0.6568666090966054	0.9105939987752604
ID628650	628650	1	0.9968240261077881	43.89013468688631	7.707931978704412	0.0	59.0	59	1.5104814825259878	1		21131.467463479414	21273.0	13050.0	28337.0	1.5911995E7	2676.011465527402	-0.9810340207466661	-816.9217902279199	0.006420164466987458	0.0015221961418897284	1.7425629651936871	1.3392155320437007	-0.016579263276919647	1.3011818661738943	7.167714256089887	10.053363826931562	0.8911847539530775	0.9729032258064515
ID634282	634282	1	1.0	41.241956135632186	8.726292496631736	0.0	83.0	83	1.5407288207238166	1		20993.244245524333	21143.0	12779.0	28899.0	1.6416717E7	2846.592696533952	-0.9810469220477123	-763.4740042569815	0.015084942013075213	0.00963096755684254	1.7216812756346414	1.4127645644345754	0.19937099315490436	1.2186611407001862	7.457654952125348	10.292046078414296	0.8847258279902434	0.9751398384089492
ID650668	650668	1	0.9823824167251587	39.25819925357386	8.953898060676805	0.0	153.0	153	1.5303832823811416	1		20918.35824742269	20905.0	13720.0	30142.0	1.6232646E7	2542.77597922535	-0.9810925693538576	-853.7426196650009	-0.019433734259584994	-4.053251832350358E-4	1.805766500868114	1.2923646609905566	-1.055493794888456	1.3972577209624808	7.357839302670526	10.912740045046755	0.7764125427903541	0.954377311960543
ID678319	678319	1	0.9607564806938171	35.6975478360929	10.734584068811321	0.0	273.0	273	1.4750073273251252	1		20881.675034867487	20936.0	13490.0	28486.0	1.4972161E7	2492.624237862087	-0.9809717475522387	-863.7660095955265	-0.035498901294193114	0.012177087973266696	1.8020575881236314	1.2295715630546056	2.379289521901958	1.4655979710906843	6.834995424573777	12.325116371553284	0.5654133197742924	0.8920595533498757
ID648099	648099	1	0.9625224471092224	39.02313996551995	9.70505489257293	0.0	142.0	142	1.42916252238845	1		21084.29777777776	21015.0	14190.0	28721.0	1.4231901E7	2519.147951059525	-0.9809259985599934	-860.8547823007976	-0.003122151263484113	0.021714158819812725	1.6536680243828437	1.1436558481890906	-1.075706995827832	1.4459489950594195	6.416720322096387	12.516418987004036	0.5147102171507439	0.8698453608247425
ID671137	671137	1	1.0	36.398207825056076	11.678371566486915	0.0	242.0	242	1.5650858287746443	1		20703.42416769421	20814.0	13319.0	27729.0	1.6790477E7	2813.3984374787365	-0.9810153043826121	-760.5242700003018	-0.014323552661134541	0.01630676130624166	1.7585440790565698	1.4354193448037333	0.22089173985361388	1.2251082482778004	7.6953112603511435	10.387097478544275	0.896288120527757	0.9753012048192772
ID661926	661926	1	0.966713547706604	37.664232353594585	9.514465206617865	0.0	202.0	202	1.4862475872910892	1		20923.880984952117	21010.0	13049.0	27534.0	1.5295357E7	2506.902277369777	-0.9810238573779624	-862.9913946432326	-0.00931895870652915	-0.023685373263137893	1.7880904024353508	1.2932751328369907	2.61354556564709	1.3826063434104	6.93956420019313	10.851483110812325	0.740566161934243	0.9130706691682303
ID666556	666556	1	0.9942247867584229	36.624359325193694	10.955821234561206	0.0	222.0	222	1.5004315939372315	1		20979.487179487165	20930.0	14690.0	29271.0	1.55458E7	2719.4879379706463	-0.9809446686285405	-794.2655617322525	0.06893008782916527	-0.009159624884059664	1.592018518394967	1.416271578957232	-0.3837279219481151	1.1240912703813017	7.07265173279957	14.589963889287203	0.41752617161452144	0.8706846108835574
ID673212	673212	1	0.9674931764602661	35.77981481412806	11.101953823422708	0.0	251.0	251	1.4019073421339443	1		20870.226502311267	20983.0	12593.0	28683.0	1.3544777E7	2629.4713921266753	-0.9808639273560518	-813.6631730875903	-0.026175605225180355	0.008531446604794962	1.6719702181547167	1.083257480114133	-0.8356131921378885	1.5434651953463145	6.174310887706073	13.758962739966464	0.4098519145033825	0.8659999999999992
ID623026	623026	1	0.9731674790382385	44.265214023259006	7.138465251868939	0.0	32.0	32	1.5353184234796755	1		21231.818998716306	21275.0	13783.0	30520.0	1.6539587E7	2588.211238135682	-0.9809834065811666	-846.3430268221551	-0.010353716133380536	0.00205806707927336	1.7333481832208877	1.3607664340367707	1.9280870959832708	1.2738028656974125	7.405370564315675	10.51100140710902	0.8423032395943768	0.9570024570024569
ID642999	642999	1	0.964279055595398	39.580394919520465	9.121229840754935	0.0	120.0	120	1.4605764404187722	1		20876.169971671374	20935.0	13313.0	27458.0	1.4738576E7	2531.1137205001505	-0.9809147456504511	-847.8176875603683	-0.02995417151350968	0.043525344746761015	1.6595585572965346	1.179907957077899	2.4884924482813155	1.4065152687049542	6.701907891967335	13.426417298033483	0.46718408162325054	0.8752327746741156
ID633802	633802	1	0.9968301653862	42.18856800232408	7.886204174616147	0.0	81.0	81	1.504459605463894	1		21053.424000000028	21143.0	13289.0	29406.0	1.5790068E7	2787.518992294139	-0.9809890980260654	-779.4645279593185	-5.677015380629554E-4	-0.002354958036047125	1.637307737486585	1.4148884373968948	-0.09436820793963661	1.1571991785436426	7.1106767421156984	10.76428435026561	0.7711706217518356	0.9571337172104928
ID645578	645578	1	0.9702165722846985	39.519217098721924	9.126379234324958	0.0	131.0	131	1.478081329952271	1		20901.2835408022	20969.0	12811.0	27529.0	1.5111628E7	2546.0845516492554	-0.9810069613748404	-848.0232677129026	-0.01902603007476749	0.021028366380086445	1.7556250543888599	1.2472563590433488	2.5446075719891375	1.4075895798482296	6.863514181560872	11.499618736301526	0.6522130973662302	0.9116161616161619
ID680905	680905	1	0.9505585432052612	35.7268292248173	10.477920197908041	0.0	284.0	284	1.4979085862771466	1		20849.269905533074	20910.0	13947.0	27317.0	1.5449309E7	2451.6019996913014	-0.9810504859853242	-880.5705590000085	0.011120573934250283	0.0017840565003479538	1.7843644310762843	1.2703274070040298	2.6680852912895427	1.4046492433667723	7.048886101976992	11.391364239584364	0.6826197978147809	0.9291979949874691
ID683470	683470	1	1.0	33.39257670145882	12.58423092945084	0.0	295.0	295	1.5563612191773526	1		20762.54239401495	20909.0	12744.0	29444.0	1.6651559E7	2834.814442370067	-0.980951062589038	-754.3319074952316	-0.009119658535624475	-2.6822028244700475E-4	1.7071080052565417	1.4302494104176497	0.3517444682390565	1.1935736472410403	7.609754989389847	11.031706513787176	0.7857694489888458	0.9546809779367915
ID618444	618444	1	0.9741986989974976	44.68034679615781	7.447628339518934	0.0	10.0	10	1.5790407517971463	1		21064.05968331305	20985.0	15249.0	30505.0	1.7293593E7	2610.631545420715	-0.9811150494552999	-838.3600529872981	-0.017431212360936428	0.003043897796977046	1.7076057365205264	1.498393022769386	1.3402792977710407	1.1396247250033678	7.833151919122098	10.94371950430999	0.8218953191478292	0.9487622337363266
ID624068	624068	1	0.9802077412605286	44.22300866407195	7.042702625254275	0.0	37.0	37	1.5641188309506175	1		21205.65265760196	21239.0	14450.0	29832.0	1.7155373E7	2624.8872011117696	-0.9809951845761314	-834.0156755638416	0.0016093961516714013	-0.014540260242960984	1.779450387047944	1.3957205161690078	-1.3947596368282094	1.274933173535489	7.685805008022111	11.285763218776761	0.7582935422070427	0.9346820809248554
ID675268	675268	1	0.9525905847549438	35.969476055745716	11.156818377019638	0.0	260.0	260	1.3812499585839564	1		21065.89715189874	21068.0	13731.0	28398.0	1.3313647E7	2498.812807279467	-0.9806403735525486	-854.0612707754467	-0.008284904985337075	2.3469808278380396E-4	1.6479088564972264	1.0922189263168876	2.135475845309718	1.5087715629083647	5.993692093454478	13.705663173411162	0.40096289382210915	0.8220338983050849
ID617414	617414	1	1.0	44.470082491610135	6.563958351254697	0.0	5.0	5	1.55100535364206	1		21141.683417085413	21169.0	13199.0	30343.0	1.682878E7	2736.797096047169	-0.9809756180538317	-796.662944707324	-0.0031147901076721586	0.018018608546910425	1.625894501382325	1.4940609177216362	0.7648413166456789	1.0882384259550326	7.557470601580182	11.490545018312686	0.7192917403375476	0.9419431279620848
ID664005	664005	1	0.9626289010047913	37.5291102602992	9.50739584697637	0.0	211.0	211	1.4801271182392584	1		20738.00552486189	20823.0	13354.0	28062.0	1.5014316E7	2522.3815137010884	-0.9813081579819439	-863.2558184423411	0.010491664937532164	-0.0012640988443211982	1.7674883173998255	1.221825712270383	-0.6692271042006426	1.4465961058517078	6.8825266862189345	11.595979881867727	0.6431952990226927	0.91183879093199
ID650200	650200	1	0.9651668071746826	39.46124166744558	9.84753329980545	0.0	151.0	151	1.51598052315549	1		20872.894598155464	20866.0	13077.0	28078.0	1.5842527E7	2516.2346365416183	-0.9811285576926801	-862.5461930378677	0.010841367990878389	-3.099504379905512E-4	1.7111443082590772	1.3371251893441698	2.7944503410327526	1.2797188489870237	7.2199986438995625	12.001790161430227	0.6298757977170119	0.9499687304565354
ID657371	657371	1	0.946841835975647	38.871134660576224	9.089729305653684	0.0	182.0	182	1.5470985329444213	1		20902.305941845767	20949.0	14472.0	29392.0	1.6533724E7	2435.8364035300306	-0.9810685160782002	-889.3869667138564	0.01332588976913939	-0.008744269514785803	1.7967819395871187	1.3623330677980272	1.906528312167685	1.3189006286776126	7.519445592264065	11.146590523665003	0.760521665459059	0.936094674556213
ID654300	654300	1	0.9681465029716492	38.856419070865556	9.077411889368143	0.0	169.0	169	1.4631638232093462	1		20886.368124118475	20943.0	13670.0	29020.0	1.4808435E7	2489.625997176815	-0.981015890297032	-867.0509546493014	-0.02459579057979293	0.014245955126055244	1.8156853086405182	1.175631604132025	2.327975469245924	1.5444339045147126	6.72567352278991	11.800538046607786	0.6069347827184232	0.9087989723827866
ID633311	633311	1	1.0	42.66071559964889	7.75179540835779	0.0	79.0	79	1.5323592461252198	1		21042.080206985745	21242.0	12557.0	29239.0	1.6265528E7	2896.8687497268497	-0.98099641763669	-749.9318393233367	0.0297853006003833	0.012126282966353145	1.7387163877183442	1.3909873870246816	0.14426891693089522	1.2499871702197487	7.376851807328583	10.145291859176258	0.900641246660839	0.9822784810126584
ID642513	642513	1	0.9157828688621521	39.75336435883845	8.526648854733505	0.0	118.0	118	1.439709990369103	1		20991.264619883063	20937.0	15397.0	29614.0	1.4358025E7	2435.3581849845036	-0.9809643804752219	-888.3660980179317	-0.06040162301192748	0.004980728018182428	1.6767270623712005	1.1765235521929898	2.4256717877870324	1.4251538434958253	6.511782845386706	14.93835110533829	0.3666945437338601	0.8348567946374168
ID670675	670675	1	0.9957885146141052	36.157707175168234	11.147916435862378	0.0	240.0	240	1.539255143848372	1		20727.409961685826	20851.0	13255.0	28054.0	1.6229562E7	2632.502004235654	-0.9809497302381157	-810.8713287032322	-0.002269924989989533	0.0024917417434752393	1.7114008449755602	1.3941099905509355	-0.041954264731770795	1.2275938459484357	7.443395573631808	10.81037846420752	0.8003854161000928	0.9490909090909094
ID639956	639956	1	0.9560502767562866	39.60765565135653	9.158222415486943	0.0	107.0	107	1.442859195714976	1		20900.560869565226	20858.0	13660.0	29139.0	1.4421387E7	2482.6100876946402	-0.9809538834441601	-867.2046015175304	-0.03137391028601603	0.00554300974516549	1.7684705345228997	1.1711082814669596	2.1970776251347712	1.510082852721073	6.5403016023737965	12.239914338999	0.5485937850559736	0.8792332268370605
ID619479	619479	1	0.9872336387634277	44.5858455460174	6.9822667334870925	0.0	15.0	15	1.5279097341628045	1		21070.168612191974	21144.0	12750.0	28922.0	1.62451E7	2542.1454161765723	-0.9810538461524939	-858.3598641466473	-0.007138055447622989	0.010124233425942259	1.7629936196775342	1.3570625697951786	1.8534807862032106	1.2991247853395755	7.334073671847936	10.713401021509224	0.80297201381717	0.9601742377100185
ID636886	636886	1	0.9816174507141113	39.54819573922268	9.590190471922927	0.0	94.0	94	1.5387636045914346	1		20874.357142857167	21039.0	13581.0	28943.0	1.6365496E7	2668.769813843977	-0.9811050935197508	-812.2744115789407	0.007610013559973224	0.004704446299778593	1.7264538289763278	1.3738694957291282	0.06688361745096794	1.2566359718614168	7.438642447467283	10.719481269923106	0.8134970989060825	0.9519464720194645
ID627177	627177	1	0.9712448120117188	43.95421502564738	7.253476224873729	0.0	52.0	52	1.4227965106853426	1		21202.530734632688	21235.0	12590.0	28691.0	1.4142088E7	2518.172429474295	-0.9807790757694417	-859.2690269688327	-0.0415290983256406	0.07150838253335928	1.5990449460613856	1.1129587327560957	-0.8839215990690571	1.4367513358752857	6.359682808122194	13.724727723489769	0.424265623974957	0.8632258064516125
ID621544	621544	1	0.9859135746955872	44.48639416721611	7.107923188846394	0.0	25.0	25	1.5665352062997324	1		21134.396039603947	21132.0	15089.0	29183.0	1.7076592E7	2622.031988984998	-0.9810349745999628	-833.8979634015853	0.01097947240001053	6.433313990474594E-4	1.6573963940609975	1.485425849527959	1.3410772775052162	1.1157718808971093	7.709570638844681	11.549780613912011	0.7262607705868647	0.9502050380785002
ID625133	625133	1	0.9788271188735962	44.26262263425431	7.220778889580017	0.0	42.0	42	1.5505175393970516	1		21155.608805031425	21182.0	13103.0	30943.0	1.6818709E7	2571.604014173999	-0.9810908951415602	-853.6693788601035	0.027501549970265285	0.022465180259452284	1.75180517134215	1.4092556782515147	1.978276979574187	1.243071217222727	7.552717475415667	10.880790536241445	0.8016636719352564	0.9480906921241053
ID620526	620526	1	0.9587167501449585	44.418178135321064	6.942352376649171	0.0	20.0	20	1.5099805766980772	1		21113.190981432384	21177.0	14905.0	28967.0	1.5919346E7	2397.272178900977	-0.9810439356033946	-911.6052311066743	0.0064562057350339526	-0.004195349672604542	1.7498621226304087	1.3318591534614348	-1.2770087128358467	1.313849229539479	7.162961129925359	10.79101569504287	0.7729970029296735	0.9406991260923843
ID652256	652256	1	0.9685375094413757	39.13567888652991	9.228231328478193	0.0	160.0	160	1.513983182995444	1		20846.956349206343	20893.0	13785.0	27927.0	1.5760299E7	2535.0594730433672	-0.9810523248377478	-851.5707601992685	0.017551397527288775	-0.00895570905216341	1.7422743309096322	1.3416898397725436	2.993665732084705	1.2985671347149796	7.200986139241499	11.716477229483596	0.6591856330432444	0.9226552984165657
ID661473	661473	1	0.9454329013824463	37.74308770847583	9.840914022203394	0.0	200.0	200	1.4249216746937927	1		20957.23731343282	21011.0	14488.0	27370.0	1.4041349E7	2364.756049530791	-0.9808457031386624	-907.6369371750591	-0.023237784774850886	-1.9228465701682403E-4	1.7368586608574292	1.183694709388328	2.455080621504295	1.4673197802454887	6.378695312780258	12.586830132194338	0.5059516070746508	0.8794233289646134
ID668134	668134	1	0.9280897378921509	36.24665647673247	10.437134354391745	0.0	229.0	229	1.4678096187805114	1		20855.82253521128	20840.0	14211.0	28552.0	1.4807634E7	2514.9261796711376	-0.9810191063965145	-857.221169528235	-0.011281400291892974	0.008959957342546853	1.712072078778592	1.1884632562813282	2.491166852067071	1.4405763659329465	6.768451658270557	13.105496822474423	0.49521320473505515	0.871481028151775
ID626151	626151	1	1.0	44.18069561569753	7.589309135797254	0.0	47.0	47	1.5422010894025253	1		21127.416347381848	21317.0	13491.0	27646.0	1.6542767E7	2844.273234603669	-0.9809853590815345	-766.4423067720073	-0.005091299232238064	0.024283986242878173	1.7383197540960582	1.3900005441246641	0.12437676542653753	1.250589261596832	7.4719143306188975	10.61294491949105	0.8336234584270333	0.9673846153846154
ID630247	630247	1	0.972831130027771	42.850780249220456	6.903050845623688	0.0	66.0	66	1.4024468485391892	1		21291.248456790156	21297.0	13312.0	28713.0	1.3796729E7	2556.6829985696995	-0.9808606249695107	-853.559476895903	-0.021266416174254323	0.026500806968529272	1.6384295598167522	1.1397232606251941	2.26124118632832	1.4375678872413231	6.179064013870589	12.937726868552229	0.463891699472625	0.8736559139784948
ID663547	663547	1	0.9648334383964539	37.641147534690305	9.698931200533677	0.0	209.0	209	1.5612142437998902	1		20886.61366459627	20868.0	15221.0	29058.0	1.6813724E7	2546.701302848932	-0.9810896360010861	-850.9985466486274	0.02329633534342748	0.007543369380393371	1.7455548266213763	1.4416160459904395	-1.2732920177185132	1.2108319905818754	7.657286251035022	11.50921195676536	0.7264296634918105	0.9344547563805107
ID672763	672763	1	0.9957840442657471	35.86223956261588	11.289115083481574	0.0	249.0	249	1.463680750914296	1		20783.611898016974	20726.0	13448.0	29027.0	1.467323E7	2743.0999262133287	-0.9810427163810973	-784.1898221909295	0.007329968865168002	0.004450629283676435	1.574347962924249	1.3902384234546556	-0.3290751692868649	1.1324301906518255	6.730426648954432	11.71922751771324	0.6158209906155016	0.9279161205766712
ID674815	674815	1	0.9660611748695374	36.37240202506371	11.210966651121215	0.0	258.0	258	1.4760327061958005	1		20980.159722222244	20985.0	12977.0	28309.0	1.5105715E7	2505.3433891189197	-0.9808810456782329	-859.2582938256684	0.0014398235943907168	6.935327476816074E-5	1.6323714904048299	1.2175713902484806	-1.0793309194007628	1.3406782579473202	6.844501676902811	14.603024988603057	0.40333512194936827	0.8850645359557471
ID635902	635902	1	1.0	39.414657870120685	9.635962840734953	0.0	90.0	90	1.5451414182672734	1		20907.318124207857	21093.0	12804.0	28990.0	1.6495874E7	2769.1431982152626	-0.9811536772541266	-786.1280998040651	-0.009699243332119512	-0.003356472258030278	1.7234710974337084	1.389096275532036	0.23906958793586092	1.2407139287545812	7.500433087605992	10.520397973270036	0.8515925769040716	0.9581056466302369
ID666098	666098	1	0.9849380254745483	37.36972912776043	10.930602673573558	0.0	220.0	220	1.56121424379989	1		20874.77267080746	21018.0	13464.0	28067.0	1.6804192E7	2668.020106335295	-0.9811822633657002	-815.9150708934719	-8.536522155294373E-4	0.005970531772440188	1.7842121962775594	1.3754812024169272	-0.1394386922206071	1.2971549106904772	7.657286251035019	11.05064808593324	0.7879692123735019	0.9635167464114829
ID636400	636400	1	0.9968592524528503	39.51202109907641	9.687355500931584	0.0	92.0	92	1.5328528390663916	1		20907.748387096788	21131.0	12977.0	28196.0	1.6203505E7	2756.2674509014096	-0.9811637700809315	-790.2480348942963	-0.0013179735146835823	0.01015037427137011	1.6915436400921362	1.4151704508281497	0.18886547537684947	1.1952932165183738	7.381604933493101	10.596691644186102	0.8260761205115393	0.9510104102878141
ID659440	659440	1	0.9697732925415039	37.7987563971321	9.941131076445755	0.0	191.0	191	1.4631638232093465	1		20940.81481481483	20916.0	13317.0	26919.0	1.4700452E7	2524.608401979709	-0.9810913470010685	-860.7527165733296	0.007521090636756432	-0.012205067841308702	1.6438379274176336	1.3030254415686156	2.605467223898484	1.2615547440414818	6.725673522789912	13.157964408801586	0.48816679037351995	0.9164507772020724
ID647666	647666	1	0.9303395748138428	39.55473159912503	9.616528502657662	0.0	140.0	140	1.3619462549574528	1		21112.910423452755	21039.0	15331.0	27972.0	1.2963327E7	2433.0808543570793	-0.9808503291240435	-888.9206341418842	0.004767334094064937	-0.001427340583370358	1.6192894888093192	1.1614061506504851	2.0993999202485742	1.3942491073449033	5.827332677696418	13.121559432210493	0.4253131128140508	0.8362892223738061
ID639477	639477	1	0.978558361530304	39.47281370169874	9.22641101395627	0.0	105.0	105	1.4428591957149761	1		20876.35558780843	20835.0	12901.0	28884.0	1.4383809E7	2579.458505202124	-0.9810366202067703	-837.3858371726909	-0.027027361469497403	0.011272048422218897	1.8131207224579025	1.1480668549860602	2.1903051520204553	1.579281480502211	6.540301602373798	11.819794433059938	0.5882850246049115	0.8923476005188066
ID619791	619791	2	0.9826570749282837	84.97053941912645	42.89587342880422	0.0	16.0	16	1.3316145766612217	1		20453.105982905967	20678.0	13297.0	25427.0	1.1965067E7	2401.949954649098	-0.9810972311640835	-883.9179160213494	0.023252233248465957	-0.0019166572050471602	1.3732551145741159	1.3275646494903435	1.5475795732307196	1.0344167533395177	5.57066386481257	9.389295985475275	0.7940553170098155	0.9331210191082804
ID618114	618114	2	0.9616583585739136	85.54735267224117	44.23185757787053	0.0	8.0	8	1.3496711919304099	1		20452.94983277595	20644.0	13256.0	25867.0	1.2230864E7	2353.1564533539727	-0.9810709127160445	-900.9607505562606	0.003175064032314146	0.01130388548824151	1.4501171599877978	1.2802901826188473	-0.9829390857495199	1.1326472542510382	5.722763902077054	9.489999037401931	0.7985155104307353	0.9450549450549451
ID617092	617092	2	0.9555092453956604	84.6319347095176	42.2503258993494	0.0	3.0	3	1.3563804521255067	1		20442.709570957097	20730.0	14311.0	25027.0	1.2388282E7	2341.491424438315	-0.981112212300874	-907.0129165707328	-0.003613499096741551	4.52510251092823E-4	1.4109376948869816	1.3190995601175646	1.6859447743053497	1.0696218371577897	5.779801416051277	9.083517901039073	0.8802674200518036	0.9790660225442835
ID620420	620420	2	0.8990954756736755	85.47122161011976	42.95622071982166	0.0	19.0	19	1.323637352940154	1		20373.263431542473	20516.0	14951.0	25730.0	1.1755373E7	2117.49263656335	-0.9811246861873617	-1000.2273141976218	0.015650219052899903	0.007729773494960763	1.3986332706610924	1.2512747755008544	-1.2950997480899133	1.1177666952498535	5.504120098509324	10.056807489221379	0.6838762033220606	0.9391727493917265
ID628743	628743	2	0.9588784575462341	84.88292502733458	42.98059308093344	0.0	59.0	59	1.3625015847480981	1		20514.74061990211	20854.0	13934.0	25852.0	1.2575536E7	2364.5045535839463	-0.9810882191188741	-900.1844460402258	0.0013778414363128588	0.0019094249657727416	1.4519875193477463	1.3068624781858795	1.548401196271539	1.1110484412738837	5.832085803860944	9.108611455213222	0.8833430882260173	0.9691943127962086
ID618758	618758	2	0.9698253870010376	85.43801246615483	43.04716527327707	0.0	11.0	11	1.3752122783611584	1		20451.351524879603	20858.0	12999.0	25842.0	1.2741192E7	2517.6932974885426	-0.9811160860052299	-844.0682570087123	0.003562861644688438	0.008572304554370545	1.456069207679036	1.321603308521328	1.7995231583922071	1.1017445237089751	5.941407705644785	9.006273621384668	0.9204685295447703	0.984251968503937
ID620826	620826	2	0.9382175803184509	84.59630124611692	41.56911281911534	0.0	21.0	21	1.3602789053158544	1		20389.18923327896	20610.0	14612.0	25126.0	1.2498573E7	2226.2831219985587	-0.9812218181292574	-957.1129974667342	0.0018266544456271335	3.7334846134924203E-4	1.4395548058308718	1.3018233291303547	0.8767256350440104	1.1057989003719304	5.813073299202874	9.049490890197784	0.8920051644600137	0.9698651863600318
ID622492	622492	2	0.9732871055603027	85.08197940364012	42.39566768319654	0.0	29.0	29	1.356938059734724	1		20483.750410509016	20747.0	13573.0	25384.0	1.2474604E7	2360.800759716141	-0.9811060589265804	-901.1011336205177	-0.0035324199599255997	-0.00891671958901084	1.4010962137216696	1.333555713793307	1.4480267803641906	1.0506469277809498	5.7845545422157905	9.301690831929239	0.8401483592399719	0.9605367008681931
ID625426	625426	2	0.9682832956314087	85.39708064386876	44.1783567407536	0.0	43.0	43	1.3496711919304116	1		20493.539101497503	20724.0	13404.0	26016.0	1.2316617E7	2349.358278101744	-0.9810737793575938	-904.347783259599	-0.010731839937846016	0.012189612859845754	1.4718409450180339	1.267681199412366	-0.941917590714572	1.1610497542286706	5.7227639020770695	9.415544566250173	0.8111941431821633	0.9517786561264812
ID623127	623127	2	0.9444065093994141	84.83918276722983	42.24080426125672	0.0	32.0	32	1.4099782628309303	1		20593.633738601846	20765.0	14965.0	26653.0	1.3550611E7	2404.269626398975	-0.9809955616498013	-884.2840945791371	-0.0030333124328911485	0.005028950399607545	1.5043097781020138	1.3391174336226976	1.3381402738864623	1.1233591172302368	6.245607780173825	9.459967463889408	0.8770114954947134	0.960526315789474
ID626455	626455	2	0.9468848705291748	85.43910758313345	42.045832161236284	0.0	48.0	48	1.4121227177017934	1		20576.474885844724	20766.0	14799.0	26526.0	1.3518744E7	2377.779851908006	-0.9809594292696155	-891.6623137875853	-0.008346003828812778	-4.0147971035714626E-4	1.4783548009635497	1.3527295664490846	-1.413732597113975	1.0928679594430921	6.26462028483187	9.617752724135716	0.8510545587356184	0.9741315594974127
ID628119	628119	2	0.9841872453689575	84.87241258779572	41.599674501281996	0.0	56.0	56	1.3905293552858677	1		20525.71674491392	20829.0	13419.0	25795.0	1.3115933E7	2486.836639775991	-0.9810380824504744	-854.0527238498594	-0.0058404339238725825	0.009870680951088756	1.4986989420395787	1.3281316997569574	1.3354959337030887	1.1284264522214433	6.074495238251242	9.433881728865357	0.8577074956353395	0.9808135072908674
ID627478	627478	2	0.9759766459465027	84.78602564450371	41.01826011080885	0.0	53.0	53	1.3905293552858693	1		20458.578369905954	20733.0	13488.0	25973.0	1.3052573E7	2535.9840523833573	-0.981122770455786	-838.5790879113597	0.0023560885990939386	1.0169247395561458E-4	1.4369617005136548	1.3648653349892816	1.290678604265663	1.0528230614963485	6.074495238251254	9.388312886111951	0.8660539563700914	0.961625282167043
ID623531	623531	2	0.9565809369087219	83.39108249028774	40.571351731443336	0.0	34.0	34	1.3839856514178188	1		20592.376377952747	20833.0	14046.0	25904.0	1.3076159E7	2367.9313120971656	-0.9811901384006884	-907.2666295587029	-0.0032308473914676714	-0.0023606915115573913	1.3957897957276033	1.3867760923157741	-0.4474851874664032	1.0064997539702154	6.0174577242770635	9.275488940429973	0.8789198804696243	0.9686304514154555
ID628525	628525	2	0.979226291179657	85.41176686806706	42.06906940486307	0.0	58.0	58	1.3746620833888046	1		20559.75320512818	20850.0	12888.0	25624.0	1.2829286E7	2550.6527304818646	-0.9810936502461768	-836.5643171709393	0.0014370369652780275	-0.0029802199879781018	1.4359826121800772	1.3616062790210175	1.395427415730267	1.0546239645814028	5.936654579480282	9.091987143508332	0.9024725864947242	0.9765441751368251
ID617516	617516	2	0.9348220229148865	84.83963391423683	44.426869637013255	0.0	5.0	5	1.2894769428881678	1		20484.9268738574	20560.0	13885.0	25617.0	1.1205255E7	2264.988049146096	-0.9810982850322537	-938.8793896066878	0.014933317738888917	-0.01930535850075972	1.3683947912072936	1.203439061986533	2.263275774056144	1.137070280026033	5.223685654802913	11.359992237607052	0.5086637976396599	0.9082644628099179
ID626862	626862	2	0.9665525555610657	85.51028938380256	42.51802434526449	0.0	50.0	50	1.3630566882890516	1		20538.741042345264	20723.0	13848.0	25889.0	1.2610787E7	2368.7367176540256	-0.981127603772982	-901.540977696256	-0.011727738994524901	-0.002840374433762536	1.4353807755124643	1.3026460539592937	1.237590476520157	1.1018962297162254	5.836838930025442	9.396648324801202	0.8306950567630725	0.9715189873417716
ID625824	625824	2	0.9013400673866272	85.48521149234375	43.53041247533135	0.0	45.0	45	1.3613906986402482	1		20527.47704918033	20592.0	15718.0	27690.0	1.2521761E7	2183.346398203063	-0.9810371714774634	-972.8038308050009	-0.009491103479115357	5.73055219846271E-4	1.481937546442946	1.2866677137848885	-1.1283076698954313	1.151763995137212	5.822579551531891	9.135152854928997	0.8767861028867568	0.9714512291831879
ID624163	624163	2	0.944575846195221	84.85891847484592	42.09315016031541	0.0	37.0	37	1.3921604753249772	1		20591.703588143522	20688.0	15911.0	28071.0	1.3199282E7	2318.057125483048	-0.9809942283532836	-917.0205848869058	-0.006052117674619908	0.013056609347766686	1.5188292413282654	1.3108141993270548	-1.082828431659969	1.158691477486284	6.088754616744797	9.477373877878843	0.8518483932093127	0.9631578947368428
ID619175	619175	2	0.962464451789856	85.34720206687933	43.28238811459509	0.0	13.0	13	1.3563804521255038	1		20448.82922824303	20609.0	12741.0	26229.0	1.2453337E7	2394.649410610331	-0.981052302852466	-884.284945378715	-0.005573736316496131	-0.003462653385767457	1.3827033046717288	1.3475789363959205	-1.369447693986718	1.0260647946677972	5.779801416051253	9.314739814519896	0.8371076760177433	0.9514866979655705
ID616880	616880	2	0.9484105706214905	85.5112014780714	42.72894881836668	0.0	2.0	2	1.4323349181285705	1		20530.653392330394	20681.0	15360.0	27177.0	1.3919783E7	2370.620069071919	-0.9810551416574387	-896.9595661994686	-0.001685332658508647	0.0013489864788445187	1.5709954646161606	1.3163912218418996	-1.3961101000223302	1.1934107722307794	6.445239079083469	9.631975429787166	0.8730078795218736	0.9699570815450643
ID620212	620212	2	0.94453364610672	84.92297005364269	41.95974931644009	0.0	18.0	18	1.3485497366541483	1		20424.157545605296	20715.0	13809.0	25392.0	1.2315767E7	2352.295881405305	-0.9811000093449029	-901.4339067881187	6.842941698095645E-4	-0.00620371098523373	1.3915669187893291	1.3298219042079187	-1.4862950876913699	1.04643104041679	5.713257649748049	9.397818878035379	0.8129045088248441	0.9539682539682545
ID618551	618551	2	0.9483883380889893	85.15243745922122	42.05669298363361	0.0	10.0	10	1.4126583227723348	1		20486.644478063532	20578.0	14599.0	27203.0	1.3541672E7	2383.268495235555	-0.9810478500475821	-889.9376096775285	-0.011559932373559359	0.014006142355468742	1.501275976363389	1.3516959675471214	1.5272009859716882	1.1106609862036545	6.269373410996395	9.487410941827589	0.8752630148483129	0.9770370370370367
ID627272	627272	2	0.9759486317634583	85.04378819564367	41.69453288535877	0.0	52.0	52	1.3304779016127075	1		20455.986371379902	20647.0	13291.0	25446.0	1.2007664E7	2309.1910481253535	-0.9810391992341901	-916.6852472521846	-1.1811436365215265E-4	-0.0042577154584650945	1.3784567834992532	1.3015989007492765	1.3281621229056002	1.0590488227254438	5.561157612483529	9.283338381583272	0.810898890099065	0.955102040816327
ID627917	627917	2	0.9626392722129822	85.53441073513355	41.7223756106258	0.0	55.0	55	1.4349732237685129	1		20497.621145374433	20737.0	14464.0	26858.0	1.395888E7	2496.414726296468	-0.9810364673213106	-849.5376459205705	-0.006997264117766466	-0.0054995084676634646	1.5483113632007086	1.3507621400255108	1.2348838100068238	1.146250192629375	6.469004709906044	9.64078508844357	0.8746262909367146	0.9679943100995729
ID622924	622924	2	0.9479326009750366	84.50111570713388	42.17780129656982	0.0	31.0	31	1.3910732744755687	1		20616.923556942264	20694.0	16342.0	28415.0	1.3215448E7	2278.6457673824225	-0.9810012987079734	-934.3782228650397	0.03071411380976607	0.003092940251259553	1.4941474386012954	1.3508341175927008	-1.0193368468353752	1.1060924647535486	6.0792483644157755	9.241758716854578	0.8944385296906769	0.9682059046177148
ID625230	625230	2	0.8443304896354675	85.462716990922	44.21987280823843	0.0	42.0	42	1.3190572791622308	1		20542.722513089015	20582.0	15345.0	26160.0	1.177098E7	2196.262050517816	-0.9810347087270792	-967.6731567129192	0.04019419183247487	0.013554305749181076	1.4187396429734491	1.1962533850069743	-0.8454802001543339	1.1859858962615832	5.4660950891932085	11.113412817463146	0.5561502704077868	0.9311740890688254
ID619585	619585	2	0.9606717824935913	85.42652004941228	42.14656067413502	0.0	15.0	15	1.3763120084676224	1		20453.00958466453	20667.0	13486.0	25410.0	1.2803584E7	2497.041695428411	-0.981063134977235	-848.692367288915	-0.002934873053533539	0.004466517572411455	1.425903187127763	1.3414464356969367	1.4435505141101148	1.0629594661280288	5.950913957973829	9.41719860545543	0.8432378179465875	0.957918898240245
ID626241	626241	2	0.8735209107398987	85.55075200538148	42.45209736139438	0.0	47.0	47	0.8450564755480411	1		22195.804255319148	21422.0	18673.0	28260.0	5216014.0	2327.0743902871977	-0.9793006915325112	-902.5075415556572	-0.003983683036085642	0.02359473219281545	1.0620364073139195	0.695406783423487	0.8559996136692998	1.5272160591898674	2.2434755496514707	7.082670004432438	0.5620011309465549	0.8724584103512016
ID617923	617923	2	0.9084901809692383	85.3995102508264	44.366160658107404	0.0	7.0	7	1.340108908448602	1		20463.977966101684	20541.0	14159.0	26587.0	1.2073747E7	2169.321176758928	-0.9810830388422799	-978.4769397087338	-8.394529525387516E-4	0.0019968859289801336	1.4382141613849082	1.2613920243603187	-0.8776266413380115	1.1401801609727635	5.641960757280293	10.022099413962918	0.7058664045618915	0.9317111459968592
ID624579	624579	2	0.9523069262504578	84.96359412807084	41.50709228492824	0.0	39.0	39	1.3986659335375244	1		20564.246130030973	20738.0	14139.0	26503.0	1.3284503E7	2404.6547522067667	-0.9810590964752407	-885.8996587235126	0.0010254048963307728	-0.004803573899133754	1.4792403022245937	1.3472183312071428	-1.3815690492523687	1.097995972857017	6.14579213071898	9.457845325083007	0.8633826489878839	0.9613382899628254
ID622277	622277	2	0.956599235534668	85.15807444354115	42.89297126773372	0.0	28.0	28	1.3468658029234533	1		20400.83000000001	20754.0	14017.0	24713.0	1.2240498E7	2234.473172442207	-0.9812293894350392	-954.5415465488436	-0.005153692305111856	0.0025172838085296845	1.3996088911553268	1.3276102405186545	-1.1461661488368902	1.054231768059084	5.698998271254496	9.254492700277266	0.8361865060670117	0.9584332533972818
ID617307	617307	2	0.9786818027496338	85.35320129855438	43.87234532573992	0.0	4.0	4	1.3663825737253041	1		20467.605519480512	20737.0	12538.0	26154.0	1.2608045E7	2486.144599115127	-0.9810999871927167	-854.7159742828794	-0.00760123914390291	-0.003777706339267936	1.4372972363552594	1.3233788333726284	-1.0462003976362555	1.0860814757723682	5.8653576870125494	9.33259282555785	0.8462520413201774	0.9648162627052382
ID628958	628958	2	0.9721177816390991	84.72621635139711	41.060669271892756	0.0	60.0	60	1.4056795386104808	1		20541.738863287264	20677.0	13614.0	27143.0	1.3372672E7	2477.005713358446	-0.9810846006741267	-860.2627857771417	0.009378913060641009	0.009550090387665593	1.4599347072022941	1.3508307680551124	-1.5330388863364601	1.0807680293692647	6.207582770857699	9.738679287769136	0.8224930846032835	0.9631268436578178
ID623952	623952	2	0.9853506088256836	84.61111557013565	41.422589385115835	0.0	36.0	36	1.4365538813695569	1		20614.47947214074	20805.0	13474.0	26422.0	1.4059075E7	2570.75016969116	-0.9810201445257482	-828.9484425224522	0.0012777569166487763	2.9046701250245804E-4	1.5271265683021908	1.3605769991337178	1.3034929500201262	1.1224109839241112	6.483264088399615	9.798618951961677	0.848542966761017	0.9680624556422998
ID618322	618322	2	0.936833918094635	85.33567641352649	43.92207650612845	0.0	9.0	9	1.4008277059767813	1		20467.147919876745	20539.0	15652.0	27954.0	1.3283179E7	2226.420282512321	-0.9810717028790324	-952.9483868163219	-0.005621637000992769	0.004529801804927675	1.5458572010006815	1.2981059063693052	2.0614450734572025	1.1908559951971223	6.164804635377044	9.78362471061174	0.8093374033688107	0.9515774027879675
ID616660	616660	2	0.9465064406394958	85.85924201322975	43.630322565260556	0.0	1.0	1	1.4153333077901327	1		20465.819004524896	20685.0	14177.0	26976.0	1.3568838E7	2453.9963504530892	-0.9810698442829525	-864.4322329209617	-0.005712755843873142	-0.0035900787744508346	1.505798394784353	1.3442686421348096	-1.2327125384823958	1.1201618096164325	6.293139041818947	9.42532806689268	0.8901931335370638	0.9742457689477558
ID620628	620628	2	0.9497248530387878	85.07647100919459	41.295449417270916	0.0	20.0	20	1.3992066897663262	1		20400.3570324575	20620.0	14381.0	25642.0	1.3199031E7	2456.5853565094317	-0.9811036718902321	-862.3297810498075	0.0044999495202286185	0.01512550364879451	1.477372684400061	1.351786099399616	1.0373917991557684	1.0929041843648364	6.1505452568835	9.414482968996232	0.8720282094104487	0.9685628742514969
ID618967	618967	2	0.9672298431396484	85.48356711236109	43.83788427639026	0.0	12.0	12	1.3916169810722412	1		20430.639062499995	20702.0	13386.0	26541.0	1.3075609E7	2413.031399427282	-0.9810333926914714	-875.8769787829964	0.005035581047014279	-0.005115599237312208	1.486451626446954	1.3392468135527156	-0.9962877106349357	1.1099161195715208	6.08400149058027	9.13639797142741	0.9159023185294013	0.9785932721712537
ID623319	623319	2	0.9853889346122742	84.45007035326974	41.587007738834345	0.0	33.0	33	1.3636115658566281	1		20583.31219512195	20932.0	13241.0	25676.0	1.2658737E7	2501.0734920176155	-0.9811061963275872	-854.7033848797377	-0.015479981387250097	0.002120019999619441	1.4108589482086875	1.3461992225256123	1.224137734889816	1.0480313200313447	5.84159205618997	9.380395754554593	0.8342548999641851	0.9684791174152878
ID622698	622698	2	0.9519733786582947	84.45470731540155	41.61598426462607	0.0	30.0	30	1.4131937248468058	1		20597.21752265863	20794.0	14598.0	26790.0	1.3635358E7	2393.600621335565	-0.981024257528503	-889.7496600314586	0.019795226450345565	0.008540449197430713	1.4861514910096927	1.3943192105977544	-1.225870145391194	1.0658617336073057	6.2741265371609085	9.343902158639871	0.9030391374172316	0.9727339719970518
ID619375	619375	2	0.8891798853874207	85.146944113271	42.83066500063055	0.0	14.0	14	1.2883030901706807	1		20475.98901098901	20641.0	14992.0	25248.0	1.117989E7	2063.192109478166	-0.9810326587873158	-1026.6259167093622	0.028271352989872867	-0.012924212625662053	1.3364846387263638	1.2092319391648712	-1.5610854631622941	1.105234318942466	5.214179402473874	11.976886091625827	0.4567809626693844	0.8969746524938672
ID625633	625633	2	0.9445905089378357	85.3653586977252	44.87967008720223	0.0	44.0	44	1.4365538813695555	1		20469.00879765397	20625.0	14423.0	27252.0	1.3959864E7	2388.915193182079	-0.981083624694662	-888.7798109230295	0.006093207584796208	0.009901482289727365	1.531616510328799	1.385391863926948	-1.0197266667801859	1.105547499021231	6.483264088399602	9.433277475705385	0.9155421811723353	0.9777777777777779
ID620002	620002	2	0.9492152333259583	84.68750924503892	42.6325921691941	0.0	17.0	17	1.2941617065219373	1		20546.729241877256	20656.0	14009.0	25574.0	1.1382888E7	2345.706684691866	-0.9808922732187897	-899.3138438368034	0.06222922342876556	0.026346581447929878	1.3743153036430495	1.1903659342633237	1.9050841550237263	1.1545317822737977	5.26171066411905	12.168791869816852	0.4465210123516279	0.9156327543424321
ID621029	621029	2	0.9592457413673401	85.34515863107387	42.254154112304086	0.0	22.0	22	1.411050897647782	1		20513.624999999985	20728.0	14497.0	26253.0	1.3456938E7	2521.056818188423	-0.981073492334887	-843.5694256601321	0.004434944961977645	0.006227777957217846	1.5029866029450236	1.3598848506107866	1.3777610220631582	1.1052307864669302	6.255114032502842	9.487375004324196	0.8732788883849301	0.9705014749262534
ID626663	626663	2	0.942024827003479	85.14143842335508	42.534958689497465	0.0	49.0	49	1.3674894046672086	1		20544.83037156704	20734.0	14758.0	26286.0	1.271725E7	2326.502724582611	-0.9810255739656177	-913.1469469613922	0.010164344240590376	0.005813680766173076	1.4533075208629038	1.3074970445171639	-1.1912234735175278	1.1115187808318032	5.874863939341585	9.379708940828252	0.8391294294547106	0.9671361502347418
ID628327	628327	2	0.9820774793624878	85.18460383285975	42.65007970128543	0.0	57.0	57	1.3708045353615295	1		20552.446601941738	20859.0	13571.0	25846.0	1.2701412E7	2484.0262967632048	-0.9810988072832957	-858.9361328982709	-0.0018763414641595184	-2.435353897247144E-5	1.4596429812248446	1.3053655212846325	1.508497284925206	1.1181871724238472	5.903382696328672	9.278092752838848	0.8617739904431598	0.9680436477007015
ID624377	624377	2	0.9564239382743835	85.26523103322458	41.94794631509337	0.0	38.0	38	1.4164018872611879	1		20612.506787330294	20777.0	14704.0	26800.0	1.3666092E7	2450.6707718917737	-0.9810628061659552	-871.4791935250398	0.011240316838357117	-0.004786426854970726	1.518670879493868	1.3708833517057617	1.4175478888983772	1.1078045973818393	6.302645294148004	9.711481847664542	0.8397726470437785	0.9643636363636365
ID623736	623736	2	0.9776114821434021	83.94970284359057	40.84219370787116	0.0	35.0	35	1.400827705976783	1		20536.858243451494	20797.0	13166.0	26428.0	1.3328421E7	2524.5769774477562	-0.9811068453549842	-844.864788036037	-0.004077495299212933	0.00366844481836586	1.4475704297788157	1.3887909485435936	0.3100635846954054	1.0423242110678093	6.164804635377058	9.552484416663884	0.8489781372041211	0.9679104477611941
ID627707	627707	2	0.9854152202606201	84.72994359988618	41.22121742732745	0.0	54.0	54	1.4180032466050247	1		20498.13813813814	20696.0	13220.0	26223.0	1.365176E7	2591.6891160249606	-0.9810660874658594	-819.6329393648672	0.009137529201971457	-5.391452232270051E-6	1.5152690423742865	1.3517565614311091	1.2205004739597658	1.1209629644927088	6.316904672641559	9.337598316580562	0.9104242392960606	0.9757709251101324
ID627068	627068	2	0.9834688305854797	85.38934426816762	41.860811677989744	0.0	51.0	51	1.3636115658566272	1		20491.509740259713	20869.0	12978.0	25500.0	1.262277E7	2527.5313390388797	-0.9811400772497801	-843.5260706747198	-0.0018935866300662546	0.013680987487476566	1.4327192690535515	1.3210726613218315	1.4044536166981543	1.0845120870338876	5.841592056189963	9.344998801928508	0.8405868447330327	0.9692429022082018
ID616447	616447	2	0.9503450393676758	84.59360147293648	44.02180446749169	0.0	0.0	0	1.3713562780022512	1		20454.55750798721	20682.0	13274.0	26307.0	1.2804553E7	2359.8437115808206	-0.9811273827055074	-901.2185177089475	-0.005949277354434593	0.008308073384092982	1.448788984804155	1.3234533688948495	-1.0313132159267395	1.0947034620599947	5.908135822493203	9.316301662442816	0.8554078859110574	0.9673151750972766
ID626047	626047	2	0.9294768571853638	85.50908147184258	43.66422173859588	0.0	46.0	46	1.4153333077901338	1		20504.456883509836	20658.0	15146.0	27097.0	1.3553446E7	2315.387965403448	-0.9810735638701389	-918.0941584850033	0.004786588887869617	0.005844908435109658	1.515812698808077	1.3603253731467198	-1.1182835196713656	1.114301569852867	6.293139041818956	9.460439525545654	0.8835976730146325	0.9756816507000732
ID625011	625011	2	0.9103374481201172	85.37470694402832	43.20088987677504	0.0	41.0	41	1.376312008467621	1		20555.212460063914	20680.0	15491.0	27299.0	1.2867563E7	2213.882707188548	-0.9809617925448746	-956.8049097529212	-0.004040605693257856	0.001761484840435811	1.4806301296570292	1.2801427076729432	-1.1460288432379697	1.1566133375461976	5.9509139579738175	9.802026056138693	0.7783265223222509	0.9520912547528505
ID622071	622071	2	0.9089350700378418	84.38501469256443	44.4752362844531	0.0	27.0	27	1.3179097736999992	1		20429.9458041958	20676.0	14606.0	25518.0	1.1685929E7	2206.978570040123	-0.9812082769668103	-966.7043976561758	0.011154241263796898	0.02373167498931819	1.4038866485283055	1.2244407200789338	-0.7029247357620108	1.146553381888348	5.4565888368641895	9.536737721270349	0.7539306798417147	0.948760330578513
ID617718	617718	2	0.886062502861023	85.4751614930089	45.204847545026844	0.0	6.0	6	1.2759124359163516	1		20545.400742115035	20491.0	15485.0	26816.0	1.1073971E7	2245.3089600534054	-0.9809170952964137	-940.7112218676491	0.004271346573886301	-0.028290638695971648	1.350530447410477	1.1773134992080265	-0.6734279364690959	1.1471289918267078	5.114363753019049	12.398517343468626	0.4180824811492774	0.866344605475041
ID674314	674314	3	0.8797385096549988	53.76956864663214	77.22281315697911	0.0	255.0	255	1.3110036487487897	1		19521.83156028368	19613.0	14313.0	26100.0	1.1010313E7	2289.4782666727833	-0.9811013746600457	-885.314751188562	-0.0031077668448858	-0.00952280800173884	1.3595382642336684	1.2788356867520259	2.0695577178130775	1.0631062913849474	5.399551322889961	8.988336002608737	0.8398639492421012	0.9668085106382975
ID649226	649226	3	0.9279050230979919	54.46764249180531	76.24955814351432	0.0	146.0	146	1.2818276852254529	1		19604.347349177315	19631.0	14326.0	27001.0	1.0723578E7	2384.876310906231	-0.9809408618327853	-846.1670153648963	0.015448803818885	-0.023211458690769328	1.3498914426359256	1.1762480505310333	2.860343041949318	1.1476248075620603	5.161895014664215	12.199563968308844	0.43584334020849175	0.9095477386934674
ID617996	617996	3	0.8435849547386169	56.74507729759083	75.55955471058866	0.0	7.0	7	0.8360566825169454	1		20749.51082251083	20553.0	15798.0	25476.0	4793137.0	2549.849076286455	-0.9797849848854284	-788.823956877287	-0.0047576416756489135	-0.0025008975553611843	0.9926086928229695	0.6740889466638895	0.7290644339003816	1.47251886822274	2.195944288006331	7.531636741611923	0.48646595396508696	0.8508287292817687
ID632335	632335	3	0.962877094745636	55.42714029767517	75.63791720630404	0.0	74.0	74	1.3167612682324363	1		19534.191228070154	19672.0	13134.0	25645.0	1.1134489E7	2489.529880647438	-0.9811474503502634	-816.7182752810207	-8.23231517122992E-4	0.010819402971551598	1.3915234950915132	1.2723324499694781	-1.4823122340174781	1.09367916783455	5.447082584535157	8.632506811143198	0.9185439994703273	0.976982097186701
ID676866	676866	3	0.9676972031593323	51.63219598011436	75.13900058383481	0.0	266.0	266	1.324779897264189	1		19502.489655172434	19705.0	13325.0	25035.0	1.1311444E7	2376.790341262281	-0.9811152415872811	-852.5851560131598	-0.004404952958063789	-3.5479514909423005E-4	1.374098265347916	1.3191406351058768	0.5498326950709901	1.0416616915433192	5.5136263508383845	9.357194803841463	0.7913267619558044	0.9453952730236351
ID647171	647171	3	0.9162841439247131	56.17700945458204	77.1703117689717	0.0	137.0	137	1.3282016332191326	1		19497.57118353341	19655.0	13436.0	25605.0	1.1367084E7	2244.6406736813838	-0.9811302176527357	-903.282180672012	0.005436537669046631	-0.0028891205100376547	1.3702694129816437	1.30136573890015	1.541094703359907	1.0529472015605141	5.54214510782545	8.827291950768835	0.8937844108113727	0.9773679798826491
ID623618	623618	3	0.9430086612701416	55.39126986302801	75.45652297490282	0.0	34.0	34	1.3173356461303014	1		19577.102966841197	19779.0	13540.0	25421.0	1.121768E7	2419.815072300885	-0.9810739934843344	-838.762530806064	0.004316690621175553	-0.007711587362129467	1.4011111803749332	1.271873702756562	1.2817126503795908	1.1016118796530439	5.451835710699673	9.076187447598887	0.8316598024710348	0.9687500000000002
ID616964	616964	3	0.8783574104309082	55.504536661101895	75.63657269094736	0.0	2.0	2	1.2379966155341509	1		19629.031496063024	19610.0	14402.0	26018.0	9971548.0	2284.777890057498	-0.9810268553947278	-888.4366372602851	0.023927670416952356	-0.04778555956914355	1.3146106805647846	1.092265147217121	-1.2687167756471704	1.2035636987174376	4.814916804654553	11.820453582442013	0.43304234682908654	0.9052725647899919
ID641543	641543	3	0.9385284185409546	56.977341209113206	76.30759223298232	0.0	113.0	113	1.29941187699042	1		19422.510714285694	19516.0	13595.0	25545.0	1.0876606E7	2401.9307491427567	-0.9811044392859716	-839.7119628336225	-0.0038347555942226633	-0.00821166077357694	1.3361886185452945	1.278880125151782	-1.467504756382966	1.044811466115099	5.304488799599679	8.90419297706682	0.8407449615074214	0.9571183533447686
ID663044	663044	3	0.949566662311554	54.43502040455218	76.04488568912247	0.0	206.0	206	1.3378490267251884	1		19456.251689189165	19680.0	13552.0	25218.0	1.1518101E7	2289.172100583201	-0.9811614526281195	-885.3271709766946	-0.001394881010530008	-9.279288569064224E-4	1.4406210532290804	1.2586884567541972	1.5601207967138915	1.1445414037910828	5.622948252622253	8.965878816602112	0.8789986772889999	0.970467596390484
ID638491	638491	3	0.9402719140052795	55.71773696982703	76.92891736603065	0.0	100.0	100	1.2947461101220599	1		19478.148550724633	19696.0	13311.0	25449.0	1.0751938E7	2336.0883005069804	-0.9811267852641057	-866.897331322598	-0.02671820377516232	0.024814942317901784	1.3896498344166768	1.2455092336956408	2.138735109317466	1.1157282473878944	5.26646379028353	8.68016546043161	0.8783608272922724	0.9702276707530635
ID653340	653340	3	0.9133172035217285	54.79832755747621	76.8482371614038	0.0	164.0	164	1.2906497279808729	1		19523.969202898545	19455.0	14212.0	26928.0	1.0777231E7	2501.188139616374	-0.9810827975401631	-809.6559241095106	0.01043418226108722	-0.020765355125910337	1.3360427344966654	1.220623389809616	-0.7164173940697316	1.094557703588698	5.233191907131936	11.488146051862778	0.4982836403638518	0.9106699751861044
ID679446	679446	3	0.929360568523407	47.1846612755408	72.57636505213581	0.0	277.0	277	1.3479886591442554	1		19329.34053156146	19566.0	13626.0	25454.0	1.1636263E7	2188.710350181144	-0.9809803892565444	-910.998039514643	-0.047822960994984606	-0.02438173046009316	1.5215510558699215	1.2439848331271341	0.9932741747788391	1.223126693631015	5.70850452358353	10.440301759429142	0.6581215482969418	0.8929368029739769
ID624663	624663	3	0.9720884561538696	55.652668397344534	75.92033021586008	0.0	39.0	39	1.2982470073013381	1		19635.960573476714	19776.0	12816.0	26281.0	1.0956866E7	2512.581222686573	-0.9810050739118716	-807.2270059498151	-0.004615104206299432	-0.001879459054337476	1.3507076227462778	1.2539959233704845	2.5449149885226294	1.077122818003947	5.294982547270657	9.054904374725124	0.8115338892694185	0.9628349178910979
ID634920	634920	3	0.8915545344352722	55.84589697458934	75.58318966886395	0.0	85.0	85	1.2598025376296105	1		19516.681214421267	19693.0	13728.0	24961.0	1.0285291E7	2076.8409847962175	-0.9811250184228726	-976.9459396962752	-0.014870947773761285	-0.020360881884194514	1.3547448681678154	1.1636002298975971	-1.0695851371108673	1.1642700244971935	4.986029346577128	10.026393522521161	0.6232685344106604	0.9274977895667559
ID671784	671784	3	0.8926302194595337	53.89791322900221	77.17875945440058	0.0	244.0	244	1.2776898861896493	1		19342.668528864062	19433.0	13960.0	25512.0	1.0387013E7	2243.805067506238	-0.9811276705533621	-896.3162612019108	-0.013605809881355652	-0.027541786582140366	1.3386105063646958	1.229102617464048	-0.25880703568619473	1.0890958064401413	5.12862313151256	9.875756351344455	0.6607998220436185	0.9398954703832754
ID658478	658478	3	0.9464158415794373	52.920071670265834	76.7560443980407	0.0	186.0	186	1.2859521701640184	1		19473.93394495414	19690.0	12522.0	25390.0	1.0613294E7	2324.424830667327	-0.9810933555118055	-869.4889328427611	0.016050638567232746	0.01248665276953537	1.3327943365972015	1.2764002823911902	-0.7971789699657195	1.0441821072777917	5.195166897815814	8.401655128130212	0.924867815932011	0.9811490125673253
ID629292	629292	3	0.9154084324836731	55.54820752798659	75.64951876074215	0.0	61.0	61	1.293577038903878	1		19519.755434782594	19665.0	13367.0	25193.0	1.0774905E7	2228.5690264374903	-0.9812751735629316	-918.0181927491747	-0.0038042220620025237	-0.001072699535640154	1.389574439910656	1.2100034112836775	-1.5206736878582263	1.148405390391812	5.256957537954524	8.972662880989922	0.8205435414181457	0.9609035621198961
ID625711	625711	3	0.9615258574485779	55.504413502186615	76.35864160030768	0.0	44.0	44	1.2924069101805495	1		19579.662431941928	19800.0	12742.0	26365.0	1.0788394E7	2489.2365215836926	-0.9810300660433774	-813.5523990286297	-0.0010775370822360087	0.004773521772163562	1.3578245841058496	1.247786892815188	-0.4443464883247843	1.0881862855943298	5.247451285625487	8.578125555487919	0.896135087992603	0.972687224669604
ID660524	660524	3	0.9476609826087952	51.41583347413861	78.02912080651643	0.0	195.0	195	1.3574954382999156	1		19432.394435351885	19563.0	13754.0	26543.0	1.1873193E7	2431.316415988982	-0.9809672895010392	-823.8890192907759	0.011506471316545567	-0.01615364682168801	1.4385705780659959	1.3218145680277233	1.5320663484617996	1.088330097777999	5.7893076683802995	9.210846382332152	0.8575064906087753	0.9651347068145802
ID665133	665133	3	0.8751794099807739	53.67353970179746	76.6934257438503	0.0	215.0	215	1.2598025376296083	1		19488.896946564884	19526.0	14264.0	25800.0	1.0212182E7	2293.8479141438333	-0.9810568670757251	-880.0250003096436	8.951561723533696E-4	-0.004363869804648489	1.2936106540222034	1.2515035109462598	0.760419286249376	1.033645245664638	4.986029346577111	8.718812721992043	0.8242329951126413	0.9441944194419446
ID669216	669216	3	0.9325000643730164	54.61779366402909	77.8982758796043	0.0	233.0	233	1.3264918685542888	1		19325.56131260794	19508.0	13447.0	25061.0	1.11895E7	2248.32760629173	-0.9810706439316168	-890.9779571784453	-0.006896371814507303	0.007464980360468322	1.3569773078149197	1.3243052211252424	1.300936173806646	1.0246711152146	5.527885729331933	8.88012129979703	0.8809091572163356	0.9715956558061822
ID644130	644130	3	0.9580402374267578	55.470348713414445	75.91536231917266	0.0	124.0	124	1.3052206313678194	1		19429.007117437734	19521.0	13175.0	25701.0	1.0919102E7	2489.8764990138384	-0.9811172744247927	-810.884572423665	-6.989609058698374E-5	5.373805155708002E-4	1.3618389107967086	1.2659878182560447	-1.2592386905870923	1.075712491983298	5.352020061244839	8.836626827862911	0.861300236683543	0.9582978723404257
ID682017	682017	3	0.9364970326423645	47.221650521493146	72.17795663466727	0.0	288.0	288	1.3350187950239913	1		19284.755932203392	19539.0	13467.0	24468.0	1.1378006E7	2153.578221460615	-0.9812077560150045	-935.1167191001831	-0.02100015089167289	-0.014558254607745421	1.423365727605553	1.276193009975945	0.9671021594150996	1.1153216766422986	5.599182621799664	10.11141589977517	0.6881934717401216	0.9181605611847231
ID619047	619047	3	0.8362868428230286	57.1764071807891	75.99706761352793	0.0	12.0	12	0.9253860542602966	1		20185.67730496455	20045.0	15532.0	25806.0	5692361.0	2591.9011116100987	-0.9803428857042642	-776.8070038082242	0.013759914896100676	-0.006016051830828707	1.0128200324579664	0.8913763388774277	0.256391582487444	1.1362428957150479	2.6902694091159773	6.245564475847694	0.8666869255992811	0.9496644295302019
ID684091	684091	3	0.9222819805145264	47.15435973263607	72.03773609734698	0.0	297.0	297	1.3406732836719588	1		19153.898819561553	19520.0	13600.0	24934.0	1.1358262E7	2154.3027709526846	-0.9812652822614718	-931.3645932253205	-0.013861009165352309	0.0023957964021964944	1.4226191433372921	1.2922996288792032	0.6511236883728364	1.1008431106423155	5.646713883444823	10.697450229144868	0.6200762503415749	0.8925619834710748
ID631867	631867	3	0.9589706063270569	55.29816070415985	76.04695800571425	0.0	72.0	72	1.3161866396786779	1		19516.182608695653	19718.0	13221.0	25640.0	1.1221805E7	2512.8579526685053	-0.9810835503376885	-805.6071170419126	-0.004890061932846107	0.005891690546739333	1.34635020265317	1.303821187919332	1.6358203646834537	1.032618747975485	5.44232945837064	8.8047754678765	0.8821818573522793	0.9686971235194582
ID676408	676408	3	0.9563904404640198	53.00568584102221	75.66136796416905	0.0	264.0	264	1.345179761198967	1		19621.63939899835	19714.0	13860.0	26803.0	1.1753362E7	2405.8470852297883	-0.9810083997330328	-842.5747316603264	-0.006222944007451237	-0.0013724203956900951	1.428979428291875	1.2863561996743562	-0.9234209987349659	1.1108738222380583	5.684738892760962	9.183027743775323	0.8471271346006657	0.9552715654952082
ID681535	681535	3	0.9095644950866699	47.35450580092852	71.87856436068212	0.0	286.0	286	1.330477901612708	1		19181.924786324784	19488.0	13450.0	25134.0	1.1221426E7	2161.3595189973857	-0.981246198686475	-928.7179574470703	-0.018030489443312883	-0.011022954293597504	1.4035137225635619	1.2904983956576521	0.9629289192499957	1.0875749456846988	5.561157612483534	10.133574588356216	0.6805338482931098	0.9119251753702254
ID646704	646704	3	0.9711211919784546	56.57709026402837	75.74791282242899	0.0	135.0	135	1.315036629288996	1		19663.674255691756	19781.0	12610.0	27603.0	1.1227958E7	2559.856233425962	-0.9809507846500258	-791.1324876744363	0.00490589974759904	-0.02102642393372527	1.403632215374277	1.2724817969557938	2.3114902681814327	1.10306663618469	5.432823206041617	8.76375131289632	0.8889049941068508	0.974424552429668
ID655923	655923	3	0.9016908407211304	54.54299044181225	75.59454837287097	0.0	175.0	175	1.2859521701640209	1		19480.959780621564	19464.0	14622.0	26671.0	1.0656085E7	2298.848859530682	-0.9810247334698456	-876.2378286760827	0.04112342000126505	-0.05820473992708179	1.2898551425007183	1.1890736036846594	-0.3188509099567899	1.0847563502408604	5.195166897815833	12.4727503145847	0.41964776173581747	0.9192598822539958
ID620083	620083	3	0.8748568296432495	56.42434193537964	75.88327567635199	0.0	17.0	17	0.98479027109977	1		19842.49844236762	19685.0	14964.0	25529.0	6369442.0	2765.7433258581345	-0.9807316671062308	-730.3323450947173	-0.0015453424245250086	0.008887394623507692	1.0902144957606674	0.9203548372491664	0.5632556791603378	1.1845588805934804	3.0467538714546665	6.538310676793764	0.8956042174150654	0.9682779456193358
ID626738	626738	3	0.9396130442619324	55.67454348679806	75.44552368652077	0.0	49.0	49	1.3046409197552273	1		19566.023131672624	19765.0	13029.0	25693.0	1.0996105E7	2330.667507721669	-0.9811341084383693	-873.1789886922077	-0.00602958289009307	-0.009504752063382709	1.409557243441874	1.2141201859957305	-1.345407711228829	1.1609701079847055	5.3472669350803255	9.015945508215145	0.8266452454813751	0.9656652360515029
ID641076	641076	3	0.9111554622650146	56.72734390561951	76.32373391024666	0.0	111.0	111	1.2788734805946276	1		19408.861111111124	19437.0	13608.0	25109.0	1.0480785E7	2300.2857443631797	-0.9811209350261919	-876.9812769908742	-0.0078477069222831	-0.008731638217876071	1.3203115482430419	1.2452969610020854	-1.224537270310015	1.060238312298291	5.138129383841623	9.66434896961389	0.6913049922472951	0.948245614035088
ID655415	655415	3	0.9234709739685059	54.73039601237283	75.07868599394826	0.0	173.0	173	1.305800085616729	1		19442.172597864752	19585.0	13622.0	26622.0	1.0926501E7	2268.5115602994247	-0.981176216683146	-893.4574833711195	-0.002365403522194174	-0.0017789866256134844	1.409991992828449	1.2223945444352833	-0.6061576820145568	1.1534671839359616	5.356773187409365	8.993389562446664	0.8322739668267397	0.9657240788346186
ID673844	673844	3	0.9312508702278137	53.91860829994837	76.65649244127283	0.0	253.0	253	1.2675847133220626	1		19518.968105065676	19535.0	14198.0	26133.0	1.040361E7	2357.6225697324044	-0.9810343405461618	-856.5028874853921	0.04292382278487473	0.002596706578549161	1.320842228413159	1.1855428646175008	2.3409719841806855	1.1141243963703586	5.047819986715817	12.434481705140092	0.4102592176604694	0.8946925021061497
ID671304	671304	3	0.8945735096931458	54.31039720602887	77.41637238674541	0.0	242.0	242	1.2812373892304232	1		19321.147601476	19413.0	14341.0	24976.0	1.0472062E7	2191.458928033266	-0.9811005601957337	-915.3647214605302	1.283243761907542E-4	-5.45160837702765E-4	1.2901119212782193	1.26868234637962	0.23673535840688648	1.0168912060294304	5.157141888499675	9.822419185479344	0.6717103122078695	0.9484265734265722
ID616527	616527	3	0.8853028416633606	55.14044931591253	74.65982317596313	0.0	0.0	0	1.2675847133220621	1		19395.00562851783	19574.0	14556.0	23851.0	1.0337538E7	1893.2313432703336	-0.9812849389675662	-1074.2864681090632	-0.0050534643294949414	-0.009116755179152359	1.360121922794946	1.2130850403638365	1.5831612359486364	1.1212090476253909	5.047819986715814	8.610790685957259	0.8555150582748215	0.9654545454545455
ID638030	638030	3	0.9114660620689392	55.56563064724099	76.5491768169859	0.0	98.0	98	1.2770976776358507	1		19472.57328385899	19642.0	13896.0	25427.0	1.0495717E7	2190.135547678074	-0.9810539232061359	-920.7801196628008	-5.408205467559468E-4	0.003691236164341118	1.350882087273168	1.2081784407040397	-0.9819710048040132	1.1181147103452458	5.12387000534807	8.947978246979192	0.804188998850435	0.957371225577265
ID652878	652878	3	0.9196264147758484	54.516045862445765	76.55247844275058	0.0	162.0	162	1.2847750969927239	1		19527.040293040307	19460.0	14223.0	27473.0	1.0661764E7	2446.757445008344	-0.9809316982890708	-821.1117244659135	0.03352718460644206	-0.035948830543576955	1.3021097246351248	1.20831834898515	-0.5028861401884425	1.0776214113844658	5.1856606454867915	11.167309361456367	0.5225367768824872	0.9214527027027033
ID648768	648768	3	0.9164310693740845	54.41351411042025	76.67080310014619	0.0	144.0	144	1.2549895208448751	1		19699.94219653179	19730.0	14434.0	26724.0	1.022427E7	2440.715900841681	-0.9808507342765922	-826.8533930545632	-0.001071257414354125	0.02038295682102405	1.2162913519141858	1.1364160431384394	-0.40672724994971626	1.0702870302280798	4.948004337260993	12.364248635269888	0.40672837920362415	0.879222972972973
ID651328	651328	3	0.8928005695343018	55.159920351558505	75.77615559594035	0.0	155.0	155	0.9924422142055427	1		19775.183486238533	19340.0	15051.0	27150.0	6466485.0	2916.71707785342	-0.9805917817832581	-685.1076163412404	0.0016116446824899098	0.01068207817630946	1.061493567176442	0.9590326689994892	0.468704935104629	1.106837755885673	3.094285133099823	6.7931546057377545	0.8426111409851179	0.9587628865979384
ID662593	662593	3	0.9671400189399719	54.366623948872	76.18515340735561	0.0	204.0	204	1.3652748454737234	1		19454.855048859947	19670.0	13538.0	24951.0	1.1945281E7	2353.772249207825	-0.9812290897426723	-864.1291156736792	0.00331024128725447	0.002899336459212088	1.463873356480665	1.3072566012136264	1.1107702571260216	1.1198056717568985	5.855851434683521	9.088559333339543	0.8908607406014697	0.9754552652414883
ID678977	678977	3	0.9409995675086975	48.004757955273355	72.8687983455177	0.0	275.0	275	1.350231570277968	1		19332.172470978443	19485.0	13455.0	25465.0	1.16573E7	2250.158384260429	-0.9810973774831951	-891.8413851890082	-0.004703641424622826	0.0032451859829782923	1.412059137364957	1.312201596658787	1.4841977481351802	1.076099237312646	5.7275170282416	9.154875720326515	0.8587590898088117	0.9733441033925685
ID622148	622148	3	0.9368686079978943	55.45703526323062	76.37370819918593	0.0	27.0	27	1.3040609504357226	1		19498.534635879223	19593.0	13682.0	25125.0	1.0977675E7	2371.272639853351	-0.9810964590254084	-853.5304607903919	-8.753110501322576E-4	-0.0025199300425322126	1.3561866982191813	1.274999926070658	1.6292900263822347	1.0636759034165026	5.342513808915805	8.854423773554409	0.8563176791448098	0.9740034662045062
ID643676	643676	3	0.9153428077697754	55.34790386658263	76.86095161471219	0.0	122.0	122	1.2687777344927915	1		19425.8757062147	19593.0	13602.0	25586.0	1.031514E7	2293.123505382342	-0.9810490256955063	-877.0862916880392	0.005092924714180438	-0.010814546262764005	1.3298861028349178	1.2395052827944388	-0.6641513432089494	1.072916849403592	5.057326239044837	8.469897553878376	0.8858792295067613	0.9788408463661447
ID678495	678495	3	0.9117286801338196	48.20856260658067	72.71719533397516	0.0	273.0	273	1.3270620348684135	1		19353.77835051547	19456.0	13809.0	26150.0	1.1263899E7	2259.594647976084	-0.981050908747389	-886.8871825117238	-0.015831774311517485	0.007198785628345822	1.3888428164181763	1.3104275144190294	1.7195386818556808	1.0598394807315321	5.532638855496454	8.787489526236046	0.9003524396146348	0.9683860232945087
ID648287	648287	3	0.9161661267280579	55.83842714587894	77.02627253614821	0.0	142.0	142	1.3161866396786743	1		19595.61120840631	19739.0	14478.0	26432.0	1.1189094E7	2304.2171504973403	-0.9810793476862228	-881.9286140927873	-0.02051105419833511	-0.0013396317791808806	1.3836334386988502	1.2453799291931256	-0.5378538152250314	1.1110131183785001	5.442329458370612	9.301060895726723	0.7905506812504395	0.9629941126997473
ID628830	628830	3	0.8987116813659668	55.69372420366227	75.8230393442494	0.0	59.0	59	1.2741325060529083	1		19552.566355140196	19659.0	13925.0	25044.0	1.0460623E7	2222.3573227604397	-0.9811179833592951	-914.308454699325	0.0017343482706284167	0.012010245447090518	1.3722707728355834	1.1636626741737275	-1.2231683720505204	1.1792685314152407	5.100104374525499	10.00281895279383	0.6405368379000422	0.9462081128747795
ID634462	634462	3	0.9453169703483582	55.541073424027005	76.62787266454312	0.0	83.0	83	1.2765051943389967	1		19498.998144712423	19615.0	12957.0	25770.0	1.050996E7	2353.0694598537007	-0.9810744713917243	-859.1351797662976	-0.007205648911313969	0.012404726471758333	1.339698612044218	1.2350972299210279	-0.3289996790564464	1.0846908078078017	5.119116879183556	8.846584427182375	0.8219656266074943	0.9624664879356568
ID668765	668765	3	0.8849844932556152	54.716001953147064	76.85883281763182	0.0	231.0	231	0.9359529480957937	1		19668.212543554015	19858.0	15002.0	24872.0	5644777.0	2546.538753386536	-0.9808669699320496	-791.9011159720653	-0.008242207526365317	0.016281512461848634	1.0268797961403322	0.8497968174521517	0.9747393654582084	1.2083827275549326	2.7520600492546574	8.614078415524284	0.466068904205519	0.8772727272727264
ID675933	675933	3	0.9089499711990356	53.796395478949165	76.82950941161768	0.0	262.0	262	1.3304779016127064	1		19548.4205128205	19604.0	13622.0	26621.0	1.1435826E7	2344.6244443822866	-0.9810863324694632	-864.967629672471	-0.007775558111184226	-0.004546420800173302	1.365326699836668	1.3169058195572219	-0.5521203168447626	1.036768673629012	5.5611576124835205	9.087292165915393	0.846264426532001	0.9605911330049258
ID627795	627795	3	0.8714605569839478	55.562324248243165	76.06505001564025	0.0	54.0	54	1.2753194019842848	1		19451.12430426715	19605.0	13609.0	24709.0	1.0484156E7	2217.0129543848116	-0.9811746948550283	-914.5570218473733	-0.009851712745699275	-0.0021316387632559306	1.3639239775108838	1.2038676040771583	-1.468594032502325	1.132951807068867	5.109610626854534	9.542210634850818	0.7051794901050652	0.9347826086956527
ID646226	646226	3	0.9519970417022705	56.7951212297919	76.48518194406287	0.0	133.0	133	1.2735386432818674	1		19574.3526119403	19597.0	13393.0	25209.0	1.0491853E7	2372.520200462083	-0.9810700798130462	-855.1823567612184	-0.006854738106686173	-0.010345476927659001	1.2964254250029228	1.2489655930453025	-1.0049595871370256	1.037999310967327	5.09535124836098	9.71846885962961	0.6779353757512651	0.9346120313862255
ID658007	658007	3	0.9556543827056885	53.168516213316614	76.88965007153486	0.0	184.0	184	1.3098490878478168	1		19510.362676056327	19658.0	12911.0	26317.0	1.1081886E7	2479.6869018125435	-0.9810705907732237	-815.5708356000926	0.008565847429163496	0.007372777280897709	1.3550689698395475	1.2969722813458087	2.50351989690101	1.0447940864499081	5.39004507056095	8.512482966954762	0.934737678027485	0.9843749999999993
ID640618	640618	3	0.9411895871162415	56.70638681666087	76.84791958702871	0.0	109.0	109	1.3219216848789064	1		19389.689236111117	19601.0	13395.0	25000.0	1.1168461E7	2227.7884636809713	-0.9810555841342375	-901.4451136342279	-1.49811429069603E-5	0.002639111006029021	1.3947590720349754	1.2691289399724857	-1.5506035906485516	1.0989892579907707	5.4898607200157805	8.96600753300237	0.8581693345035887	0.9738617200674534
ID650863	650863	3	0.9029418230056763	55.14580393953255	75.60928057111842	0.0	153.0	153	0.9970051909733801	1		19857.262996941907	19402.0	15251.0	27417.0	6493325.0	2982.703950612733	-0.9806808276551994	-675.8937057867314	6.229325890733547E-4	-4.8390028805949786E-4	1.0393796849318337	0.9859144152096216	0.37780149117857337	1.0542291185699364	3.12280389008692	6.599354613912823	0.9010557126702892	0.9733333333333336
ID662115	662115	3	0.9562008380889893	54.09296343701516	76.60056586196828	0.0	202.0	202	1.3496711919304125	1		19419.441860465104	19607.0	13596.0	25126.0	1.1690504E7	2330.559231933959	-0.981224379516438	-870.9247370375875	-0.006319175833252689	0.0020958043995162362	1.3893826409140684	1.3393111471784416	0.6019006710614675	1.0373860053663508	5.722763902077077	8.971535228078933	0.8934744945554771	0.9820554649265899
ID623203	623203	3	0.923893928527832	55.65984830383981	75.6001315436262	0.0	32.0	32	1.29240691018055	1		19563.869565217377	19699.0	13992.0	25030.0	1.0799256E7	2211.701990001087	-0.981111592773111	-918.9274303411307	-0.012520943944360605	-0.015762388489913667	1.3667411223774866	1.2189229403661903	1.5397123249074245	1.1212695053281125	5.24745128562549	10.021269769224743	0.6566179832053368	0.9379779099405268
ID660064	660064	3	0.9510055780410767	51.84831667427091	77.00765493046029	0.0	193.0	193	1.334452028369269	1		19429.170068027215	19632.0	13893.0	25099.0	1.1424352E7	2268.1575217408604	-0.9811704250689256	-892.7193855223459	0.002218353892208655	0.00421452725235875	1.3758158033606653	1.315146823955466	0.24718012426553138	1.0461309553428642	5.594429495635118	8.78560340642247	0.9107988623795134	0.9775747508305647
ID683622	683622	3	0.9456561207771301	46.99161023408506	72.10120493521808	0.0	295.0	295	1.3507917161515872	1		19201.933774834422	19506.0	13241.0	25031.0	1.1597968E7	2180.4661898075497	-0.9811231869311947	-915.4201560635211	-0.0445226721932801	-0.011718450418223392	1.4944184742158808	1.2681739876465175	0.5107924326948018	1.1784017719754911	5.7322701544061125	11.247611956454511	0.569397904450759	0.8893805309734522
ID654948	654948	3	0.947029709815979	54.808279185925684	75.06260750977764	0.0	171.0	171	1.3230657107830976	1		19461.853195164083	19628.0	13479.0	26069.0	1.1268413E7	2249.4972935228793	-0.9811310942431591	-899.723444621125	0.0030246645677126593	0.004529388658367556	1.3894691693109893	1.2706551561401431	-0.47578570851296587	1.093506103994231	5.499366972344839	9.244436036998678	0.8086521049188621	0.9499178981937603
ID631399	631399	3	0.9590355157852173	55.53119424671916	76.75331927717157	0.0	70.0	70	1.3011572261679583	1		19549.586021505387	19780.0	12800.0	25831.0	1.0908669E7	2438.0171466764277	-0.9810733584835483	-831.3018199188666	-0.006778903512126042	-0.007399856835244511	1.3445159712228423	1.2834216403755556	-0.27290182432808174	1.0476026965147707	5.318748178093214	8.600507926957993	0.9035893254510504	0.9705117085862965
ID637561	637561	3	0.8893413543701172	55.73306416674957	76.67132590599856	0.0	96.0	96	1.2841861558217387	1		19416.392660550446	19647.0	14147.0	24683.0	1.0581934E7	2085.3032585437286	-0.9811427208381948	-968.9078527553456	-8.534130831936963E-4	0.005581819465783703	1.352038585252355	1.2440701701089425	-1.0669681426283453	1.086786435152575	5.180907519322263	8.413512947630503	0.919731305888714	0.9775784753363225
ID670840	670840	3	0.8456984758377075	54.12285228921133	77.10223613312402	0.0	240.0	240	0.9700853076571716	1		19629.064102564094	19839.0	14861.0	24740.0	6124268.0	2574.6499395044343	-0.9808140054618333	-779.4957332328577	-2.173992584952276E-4	0.003962557169510768	1.0004626292329772	0.9534827644748285	1.4724855591191826	1.0492718552537497	2.9564444743288383	7.0703795470507345	0.7431802076644611	0.9424242424242425
ID624250	624250	3	0.9402399659156799	55.37236395760864	75.97615744703094	0.0	37.0	37	1.3069582233926005	1		19564.033928571433	19720.0	13389.0	25955.0	1.0955859E7	2416.7458932666855	-0.9811995958374774	-844.9822551001421	7.288373476718917E-4	-0.0030574677141402985	1.3611819228774584	1.2823841129498281	1.5156934423183608	1.0614463397759772	5.366279439738388	8.901930978618484	0.8509708876365064	0.9633105802047784
ID617596	617596	3	0.9650289416313171	57.10215768289034	75.76395059664686	0.0	5.0	5	1.3264918685542884	1		19677.784853700512	19826.0	13147.0	27657.0	1.1432793E7	2531.6218401576684	-0.9809404542774112	-800.0874718889704	0.0023742918036386133	0.00831056471483855	1.4452972060521811	1.2371950409687287	-0.5151296225617558	1.1682048166960868	5.5278857293319295	9.287275998579606	0.8053640076502002	0.9556285949055052
ID678015	678015	3	0.9429170489311218	49.856612053830474	73.25985403295397	0.0	271.0	271	1.3440545583578145	1		19455.726968174204	19612.0	14518.0	26918.0	1.1615069E7	2311.674717056056	-0.9811519520782006	-876.235068521719	-0.002003251777881341	0.0023099584892221736	1.4279606856910205	1.2885709791094524	-1.4244092059259725	1.1081738676730886	5.675232640431925	8.898852677313409	0.9005866378847227	0.9731051344743278
ID681074	681074	3	0.9335491061210632	47.209640626534174	72.07470294430803	0.0	284.0	284	1.3367176531387028	1		19195.3733108108	19458.0	13524.0	24882.0	1.1363661E7	2131.1576330762427	-0.981175259726249	-938.919979211982	-0.04646808244027708	-0.013880301068529234	1.4931848241878398	1.2734296380873422	0.47569158485597307	1.1725695551036208	5.613442000293209	11.148207312493804	0.5675825452537288	0.878066914498141
ID630898	630898	3	0.9314070343971252	55.39899915621887	75.89208963789888	0.0	68.0	68	1.2982470073013375	1		19503.04496402876	19726.0	13590.0	24905.0	1.0843693E7	2326.0473335627958	-0.981128430348706	-871.8297925055349	0.006866412999012967	0.010012284475096462	1.3748710845973509	1.2576075476110489	-1.5483056116897975	1.0932433470275014	5.29498254727065	8.691815240208394	0.8807515677113333	0.9737762237762241
ID618632	618632	3	0.8360369205474854	55.92841814156166	75.75635605435738	0.0	10.0	10	0.6848501916607149	1		21521.980645161282	21251.0	18879.0	25211.0	3335907.0	1615.3431442417839	-0.9794103293466616	-1267.5430534243928	-0.019748969687556683	0.02554954583283319	1.0433395960109348	0.5025426987536876	0.5985532084722707	2.0761212899887522	1.4734691109999267	5.78251510844135	0.5537546009841194	0.8333333333333351
ID661641	661641	3	0.9576361775398254	53.86363357910978	76.86545040850793	0.0	200.0	200	1.346865802923451	1		19374.65391014977	19560.0	13498.0	25019.0	1.1644167E7	2327.1659538350195	-0.9811163195717458	-865.1082467402248	0.005825700059527731	0.005446998524031576	1.3961531074654412	1.317300781577146	0.9980053505611497	1.0598590139708934	5.698998271254478	9.114899728452498	0.8619947056941938	0.9669354838709681
ID645772	645772	3	0.9334813356399536	56.703624777744594	76.93749822413918	0.0	131.0	131	1.2994118769904168	1		19435.93536804309	19562.0	13482.0	25292.0	1.0825816E7	2268.7119684559334	-0.9811244970967999	-890.5979020802016	-0.00923701530418823	0.01204597899364211	1.360073233522236	1.2611430500179746	1.7962946442965078	1.0784448548504086	5.304488799599654	8.969001085376817	0.8286387673162829	0.9670710571923735
ID640143	640143	3	0.9262838959693909	56.07491758346056	76.96977133355574	0.0	107.0	107	1.2853637683166192	1		19393.439560439547	19625.0	14115.0	24671.0	1.0588818E7	2128.312719531642	-0.9810468574158655	-943.3175563588944	-0.0038068251726149516	-0.004692341459879521	1.343082034258318	1.2502924697418327	-1.263687201620788	1.0742142872664386	5.190413771651283	8.768039557197495	0.8484120800928712	0.9512195121951214
ID654479	654479	3	0.9007217288017273	54.6916733663927	76.88822370451624	0.0	169.0	169	1.28536376831662	1		19491.102941176458	19493.0	13944.0	26864.0	1.060316E7	2428.1555430270814	-0.9809245542922602	-825.564137716369	-0.007992661877309699	-0.05708204575702969	1.348281350531144	1.1545184640579982	-0.6086586872126902	1.1678300456036812	5.190413771651289	10.538651194136042	0.5872753648992209	0.9479166666666661
ID619662	619662	3	0.9074239730834961	57.503491948451185	76.26173798713218	0.0	15.0	15	1.0135603711144385	1		19719.654867256635	19534.0	14672.0	26584.0	6684963.0	2895.6799298732285	-0.9809080843148991	-699.773602223195	0.007142181489503947	-1.4086279658503945E-4	1.0293314433617653	1.0219127138198383	0.7254733768131438	1.0072596508895524	3.2273726657062656	6.563250928902525	0.9415013845998783	0.9883551673944687
ID633988	633988	3	0.9059873223304749	55.6222558712242	75.53247508685351	0.0	81.0	81	1.2669877814719974	1		19452.17702448211	19586.0	13570.0	24994.0	1.0329106E7	2244.3864822732166	-0.9811108291202899	-900.3383273352854	0.002171539047943397	0.0033579023048615777	1.3838198274214892	1.1884906714684622	-1.4383801330735533	1.1643506008437445	5.04306686055131	9.102583670613749	0.7648481679828588	0.9541366906474823
ID643204	643204	3	0.9521926045417786	55.41163440394108	76.29089082880284	0.0	120.0	120	1.2894769428881674	1		19440.209471766855	19657.0	12956.0	25755.0	1.0672675E7	2412.6048409240716	-0.9810371789333091	-833.7335157600634	-3.0008813622625695E-4	-0.01296328950703662	1.3351052719043581	1.270868168131516	-0.6466276548385862	1.0505458436867503	5.223685654802909	8.708570551568588	0.8655519704969087	0.9556521739130431
ID625307	625307	3	0.9561206102371216	55.53198007310755	76.19044846181094	0.0	42.0	42	1.2976641803326603	1		19571.870503597125	19715.0	13070.0	26241.0	1.088196E7	2439.741052821403	-0.9811587178153744	-835.5018353745967	3.451538207859369E-4	0.010275933839762937	1.3467140420638273	1.2741011260627078	2.548485769638206	1.0569914856174027	5.290229421106136	8.776960881137537	0.8629706890265924	0.9545454545454547
ID642715	642715	3	0.9216330647468567	55.718812779001304	76.92318869793415	0.0	118.0	118	1.299993920413555	1		19388.632142857154	19595.0	13715.0	25169.0	1.0857634E7	2238.6565939543984	-0.9810664340251484	-897.5438753524862	-0.0034933837461450187	0.013178961032149793	1.365040580569732	1.2566022932455514	-1.3489463534598432	1.0862948348153227	5.309241925764176	8.714183113368208	0.8785955838305848	0.9746945898778354
ID627354	627354	3	0.9517042636871338	55.616087283133815	75.37429720803588	0.0	52.0	52	1.2935770389038777	1		19482.479279279283	19654.0	13541.0	25576.0	1.0812776E7	2386.2389286805255	-0.9811811402603288	-851.3657577220789	5.506867239249522E-4	-0.0011067077172079282	1.3766250054996068	1.2426771359124795	-1.4879142056827623	1.107789759476641	5.256957537954521	8.887673411863211	0.8363116718897968	0.9667832167832171
ID657555	657555	3	0.9401987195014954	53.17779646273408	76.65740200221616	0.0	182.0	182	1.3270620348684121	1		19502.614457831318	19662.0	13120.0	26628.0	1.1331019E7	2498.70329945097	-0.9810469272892787	-808.0128991600184	0.004382992888886693	8.712131894327601E-5	1.3872800571591195	1.2938848086080361	-0.9370303249048849	1.0721820427365232	5.532638855496443	9.164872866733237	0.827731144996378	0.9596042868920033
ID637075	637075	3	0.963526725769043	55.68643113351407	76.34695201305207	0.0	94.0	94	1.2841861558217393	1		19539.18795620437	19676.0	12586.0	25962.0	1.0707475E7	2401.5343547641473	-0.9810382564605836	-841.8900514662673	-0.009885537536943465	0.0019224755220744406	1.3722137640070597	1.2284316273972913	-0.5813598091820187	1.1170452904362316	5.180907519322268	8.950453023331788	0.8126914095002181	0.963748894783377
ID626325	626325	3	0.9372624754905701	55.63745030564092	76.53809707935137	0.0	47.0	47	1.2935770389038772	1		19542.326678765872	19737.0	13245.0	26215.0	1.0767822E7	2299.984571963206	-0.9810874435822375	-881.5335032462409	0.0036894545354444115	6.368814447478763E-4	1.3526678002044292	1.2522000129753534	-0.44788307171342717	1.0802330188372655	5.256957537954518	8.637454848128387	0.885467759515321	0.9642545771578029
ID621716	621716	3	0.9073325395584106	55.367549421660115	76.16813545267506	0.0	25.0	25	1.2982470073013375	1		19488.77378815081	19608.0	13725.0	25052.0	1.0855247E7	2209.7935185847864	-0.9810909017180884	-915.1688806669774	-0.006569284803036676	0.014359180987375035	1.3326905506141904	1.2967892321334207	0.9570335874845315	1.0276847752828009	5.294982547270651	8.988362115799289	0.8235941929247331	0.9562231759656658
ID650391	650391	3	0.8848661184310913	55.50236410496885	75.92641531315286	0.0	151.0	151	0.9970051909733801	1		19693.978723404252	19420.0	14739.0	26936.0	6479319.0	2843.719214709304	-0.980908145310094	-711.6344569007018	0.0017609971213059044	-3.481488392426388E-4	1.064644559040762	0.959289309311905	3.118013445853769	1.109826356560179	3.12280389008692	6.70574758499604	0.8726903466178136	0.959124087591241
ID668309	668309	3	0.8728134036064148	54.39802749708359	76.28360309472986	0.0	229.0	229	0.9716436786338933	1		19779.048231511242	19859.0	14986.0	25373.0	6151284.0	2608.1367618731115	-0.9806315399979832	-767.919667850901	5.27445681014917E-4	-0.003790992734586871	1.0274109811972696	0.9390703884686141	0.5205490583710323	1.0940723867065136	2.965950726657891	6.758653631509781	0.8159309654655699	0.9411764705882344
ID633514	633514	3	0.9403256773948669	55.26895275950499	75.81736913265561	0.0	79.0	79	1.2883030901706811	1		19395.58469945353	19603.0	13575.0	24701.0	1.0648176E7	2278.9109318356254	-0.9811684565762566	-886.8765708082861	-0.009206578219458509	0.012527358371568745	1.3580357736118767	1.2470379040331214	-1.5376228894739683	1.089009218741283	5.21417940247388	8.648126578715157	0.8760961233140553	0.9707964601769911
ID674988	674988	3	0.9234246015548706	53.76105276960069	77.06428849502062	0.0	258.0	258	1.3207766680465671	1		19536.585365853665	19539.0	13928.0	27287.0	1.1214E7	2471.7166552699864	-0.9810721717180226	-819.3701545646796	-0.006190976231367813	0.0023543633166385075	1.4006484711058276	1.2624033796660643	-0.7074305121705478	1.109509443389111	5.4803544676867295	9.27844823470752	0.7999591591058617	0.9489711934156378
ID630433	630433	3	0.9716479182243347	55.36988079682604	76.27080141152449	0.0	66.0	66	1.3138856123250886	1		19536.337434094894	19683.0	12939.0	25560.0	1.1116176E7	2472.8695843105415	-0.9810828074784365	-819.4470801904719	9.790332944157021E-4	0.00103615598851262	1.3325080946791543	1.3094978956762242	-1.4882934137401607	1.0175717724166695	5.423316953712577	8.982327314628487	0.8446895031569587	0.9694137638062875
ID680610	680610	3	0.9119560718536377	47.25381476079188	72.2910292853071	0.0	282.0	282	1.3401089084486038	1		19280.57647058822	19584.0	13481.0	24968.0	1.1471943E7	2165.0685828557503	-0.9811642643716125	-927.7639394430842	-0.04412754978165824	-0.020769337534157436	1.4677426740923447	1.2830978165983646	0.8725669778188881	1.143905519209357	5.641960757280307	11.435864235164331	0.5421281310643379	0.8702346041055715
ID666273	666273	3	0.8891276717185974	54.94594677153159	76.32289044711914	0.0	220.0	220	0.8627744710146238	1		20460.49387755102	20204.0	15980.0	25024.0	5012821.0	2416.2816502390683	-0.9799276110448895	-826.7867027594584	0.01919147497727302	0.02453279269757686	0.976281973329007	0.7285118421472905	0.7308995471757416	1.3401044661832997	2.338538072941795	8.10135361596651	0.44775364576935145	0.8241206030150751
ID683174	683174	3	0.9561641812324524	47.01423204706145	72.18228296334547	0.0	293.0	293	1.3602789053158557	1		19258.641571194756	19505.0	13329.0	24937.0	1.176703E7	2171.3618664158084	-0.9810756378888362	-919.6121097213202	-0.05144005072362373	-0.017497648272637386	1.509080051172818	1.25841275662584	0.494259151446403	1.1991932243432495	5.813073299202885	10.838064920860669	0.6218879859603287	0.8966275659824053
ID663719	663719	3	0.9406450986862183	54.70513866314116	75.4485971476896	0.0	209.0	209	1.3491105808192367	1		19417.200333889814	19611.0	13339.0	24753.0	1.1630903E7	2249.8249370616886	-0.9813153792130695	-906.5509095897006	0.008570824686080985	0.0016160633231270673	1.4283640150515402	1.28748891678665	-1.426119861131519	1.109418493959925	5.718010775912568	9.126589270549886	0.8626563454212307	0.9639423076923076
ID659621	659621	3	0.9637840986251831	53.064270199004525	76.57607901527412	0.0	191.0	191	1.2871281669074142	1		19541.979816513765	19820.0	12655.0	25490.0	1.0650379E7	2330.882692550209	-0.9811007400460571	-870.4562412866725	0.001829906980612257	-0.005226597145285236	1.359168272776111	1.2312130675169128	-0.7155060446944178	1.1039261267079108	5.204673150144855	8.957693851750966	0.8151000025289946	0.9605263157894738
ID628409	628409	3	0.9246098399162292	55.79191518971533	75.8325606893136	0.0	57.0	57	1.3150366292889952	1		19613.62807017545	19690.0	13681.0	25957.0	1.1179768E7	2352.817225119072	-0.9811266573402141	-866.7143577770418	0.002045422840202647	-8.828117124248898E-4	1.4074028545494688	1.2382700327182798	-1.3483176092106195	1.136587995640906	5.432823206041611	9.30458445388881	0.7885722175810324	0.9517069109075762
ID649915	649915	3	0.8748784065246582	55.325166308827875	75.75674797162893	0.0	149.0	149	0.967743045951241	1		20083.506451612902	19662.0	15417.0	26992.0	6225887.0	2848.006896040373	-0.9806190574866446	-713.5985107269803	0.0041257780270653605	0.0027392291035632696	1.0349978694685205	0.9315822680404241	0.20750344688665806	1.1110107018735236	2.9421850958353195	6.359428489073627	0.9142051826237796	0.9717425431711151
ID639674	639674	3	0.9487192630767822	55.59444308483137	76.48539102212455	0.0	105.0	105	1.2729445034579372	1		19467.21747211896	19610.0	13277.0	25775.0	1.0473363E7	2319.0330032011716	-0.9809138033626926	-862.8561500540728	-0.011063594912845247	0.007329103759476855	1.3739354050310013	1.1954853117380473	-0.8013992233966984	1.149270000677395	5.090598122196461	8.886275708761024	0.8101008905777533	0.959677419354839
ID636604	636604	3	0.9851787090301514	55.38042942984973	76.42789837588025	0.0	92.0	92	1.2988295727366697	1		19532.84892086331	19707.0	12575.0	25677.0	1.0860264E7	2567.7686591754878	-0.9812191824239808	-794.861072681808	-0.003864614147917661	-0.010009650805779124	1.3094914705453562	1.2980966625620816	1.3020654248353836	1.0087780889604818	5.299735673435156	8.812340399095957	0.8575936259507121	0.9595524956970745
ID636095	636095	3	0.9517711400985718	55.662179715811604	76.5129673167618	0.0	90.0	90	1.2723500861929984	1		19522.51588785046	19716.0	13225.0	25156.0	1.0444546E7	2284.1974109111115	-0.9812163211694283	-892.9276168615121	0.021158192573916594	-0.004579968205971268	1.3677872255531502	1.2126624811419564	-0.38002342421777446	1.1279207915009573	5.085844996031947	9.244222092466458	0.7478805558138433	0.9528049866429206
ID677564	677564	3	0.9377546310424805	50.56314568074335	74.2419544588823	0.0	269.0	269	1.3519113116327655	1		19407.3013245033	19646.0	13758.0	24506.0	1.172201E7	2315.8261294741287	-0.9811487483768607	-872.336126760696	0.0032887033906134804	0.0013687598728982584	1.4087731659391376	1.307937372704969	0.7215577872358577	1.0770952763782782	5.741776406735099	9.118585218326924	0.8677631788117132	0.973408541498791
ID645320	645320	3	0.9283947348594666	56.313362633156764	77.11720926765035	0.0	129.0	129	1.2994118769904173	1		19412.940754039515	19558.0	13242.0	24983.0	1.0813008E7	2224.1331611272853	-0.9810808365928699	-905.2393079025375	0.0065142630310615615	0.006259245451197275	1.3442255938850003	1.266194090828683	-1.103932259567636	1.0616268103140871	5.304488799599657	8.767898709704001	0.8670863565085806	0.9738219895287956
ID654024	654024	3	0.9462969899177551	54.95040089518961	76.93492667191903	0.0	167.0	167	1.3179097736999967	1		19497.69633507852	19465.0	13455.0	27087.0	1.117218E7	2558.4569278536533	-0.9810642414290897	-789.6777959010764	-0.010700414853524309	-0.01779997655065364	1.3950383839132114	1.2348131483415898	-0.8822459236445853	1.1297566646312531	5.456588836864169	10.306089194411921	0.6455699411771911	0.9363784665579107
ID642250	642250	3	0.8955554366111755	55.33738656407961	76.52990783430081	0.0	116.0	116	1.272944503457937	1		19294.463687150834	19532.0	14313.0	24030.0	1.0361127E7	1984.6995164979335	-0.9812182296805758	-1015.7738449015507	-0.0020459538846583623	0.0061883288062555995	1.339791652173152	1.223885346809525	-1.11435539841776	1.0947035648933754	5.090598122196459	8.660420442786585	0.8529051249338255	0.9736363636363634
ID623823	623823	3	0.9544932246208191	55.309036511040325	75.74933416916207	0.0	35.0	35	1.3104264954526095	1		19568.03723404257	19677.0	13281.0	25517.0	1.1036373E7	2452.389665134626	-0.9811885108532736	-832.3712328416345	-0.013152253587036613	-4.1434221548255156E-4	1.3631829667935387	1.2869074118735735	-1.4999955908705687	1.0592704294156778	5.394798196725483	8.871649582469846	0.8613433572555015	0.971746575342466
ID622791	622791	3	0.9389164447784424	55.41445085219497	76.02719995259825	0.0	30.0	30	1.2871281669074137	1		19566.52833638025	19687.0	13546.0	25514.0	1.0702891E7	2338.882386401468	-0.9811673722772432	-871.7010413207882	-0.01190182364099492	0.007013446517981989	1.3100505972487508	1.2695638254392594	-0.2817687894270336	1.0318903004309243	5.204673150144851	8.741747936336926	0.8558679548676388	0.9750667853962601
ID617179	617179	3	0.8911502361297607	56.100791276024516	75.89424782916619	0.0	3.0	3	1.284186155821741	1		19648.98348623853	19626.0	14091.0	27168.0	1.0708696E7	2389.747101148442	-0.9810292182508275	-850.3835576885533	0.02661720909533313	-0.0024111652018806	1.3561747093311294	1.169793677136411	-1.1992109590070383	1.1593281241278108	5.1809075193222816	11.544108618632258	0.4885341136950201	0.920608108108108
ID635611	635611	3	0.9532309174537659	55.38996449204598	76.57630167384123	0.0	88.0	88	1.2687777344927926	1		19560.50000000002	19764.0	12806.0	26285.0	1.0367065E7	2445.039090884776	-0.9810804674374208	-829.6947990075276	-0.005148049505852846	-0.006614835826751525	1.3466324404503713	1.2147691528548303	-0.6356858730053287	1.1085500790711131	5.057326239044847	8.403000998091962	0.9000403997141843	0.9752520623281395
ID644827	644827	3	0.8745916485786438	56.05783593685171	75.67665229364543	0.0	127.0	127	1.275319401984286	1		19438.654343807768	19627.0	14048.0	25309.0	1.0516312E7	2093.721317708367	-0.9811312320892221	-965.5191147191409	-0.021204996416312048	0.017483322654817578	1.421504186249158	1.1737352090303466	-1.0427578452465522	1.2110944404773372	5.109610626854542	9.216971917622494	0.7558248070269398	0.9555555555555557
ID651995	651995	3	0.8417494297027588	54.72242538379302	75.18939350437908	0.0	158.0	158	1.2759124359163523	1		19513.75559701491	19555.0	14155.0	26215.0	1.0459373E7	2192.8502158440947	-0.9810347830115564	-920.6371140414572	0.0021805415856922727	-0.01387224094704391	1.3852534088379658	1.1759382984249052	-0.6369419175155021	1.1779983785658015	5.114363753019054	11.287480014764533	0.5044376441258286	0.9011725293132323
ID657113	657113	3	0.9550803899765015	54.303636297462916	77.07068511683066	0.0	180.0	180	1.3384143548834064	1		19437.952461799632	19575.0	13156.0	27780.0	1.1448954E7	2631.75920854281	-0.9810135466747687	-763.2477253313345	-0.00907868522972234	-0.004287687342248111	1.4033204402693868	1.3237719158204573	-0.7537888407141555	1.0600923191512386	5.627701378786728	8.922367444790572	0.8883430304104987	0.9673202614379073
ID661209	661209	3	0.9041620492935181	53.698941286021636	77.41347383022594	0.0	198.0	198	1.3270620348684092	1		19410.570446735383	19515.0	14109.0	25312.0	1.1296952E7	2289.0719480070175	-0.9810855183413995	-879.6730202473404	-0.003474876397519624	0.004012284241981424	1.3676739152684632	1.3033737833987007	2.129067932311357	1.0493336084312608	5.532638855496419	9.51375272681197	0.7681366156518509	0.9635761589403972
ID680153	680153	3	0.9550091028213501	47.18477272928829	72.40345378467906	0.0	280.0	280	1.3361516071031008	1		19264.157627118657	19556.0	13544.0	24951.0	1.1365853E7	2197.1204176400197	-0.9810837675503931	-909.4893269787716	-0.04094973823712194	-0.024906416350876665	1.4700222433549253	1.2601994721163483	1.0121706072584005	1.1664996501595146	5.608688874128697	10.53097006967036	0.6355276592836813	0.8892238131122826
ID659166	659166	3	0.9245026707649231	52.8100190723426	75.79511812999637	0.0	189.0	189	1.2847750969927247	1		19537.972527472524	19689.0	13227.0	25867.0	1.0667733E7	2224.7849048027915	-0.9810462589218173	-909.1090969620445	0.023325158583629005	-0.006904615508651795	1.3807724834960773	1.1930385895256115	2.4712558436958516	1.157357771675361	5.185660645486798	10.948839936541072	0.5435978660627899	0.9245762711864411
ID618193	618193	3	0.8757659196853638	57.16951127272453	75.82007332971719	0.0	8.0	8	0.8929354033356028	1		20508.310606060604	20350.0	15439.0	25701.0	5414194.0	2480.4722417193702	-0.9801537311248228	-816.659159395413	-0.0023320847852300376	0.01665300585307444	0.9264844382648297	0.8182329669578261	0.25568553671395816	1.1322990831199096	2.5048974886998603	8.482367072651899	0.43748754788657485	0.8872053872053874
ID672466	672466	3	0.8905222415924072	54.23450537469034	76.2755021525466	0.0	247.0	247	0.9456022026362585	1		19690.232081911265	19460.0	14579.0	25593.0	5769238.0	2766.8705210399894	-0.9806336427006619	-720.6938945024385	0.008344055836270292	0.003779760849182919	0.9712837016176811	0.9476140289544218	-0.5037256232529121	1.024978178815457	2.809097563228865	6.4571075733763115	0.8466436271149813	0.9578606158833066
ID682706	682706	3	0.9419207572937012	47.016321050147	72.25094503439537	0.0	291.0	291	1.3401089084486044	1		19241.388513513506	19510.0	13293.0	24899.0	1.1390902E7	2192.243817507721	-0.9812117899789686	-916.7584088453158	-0.04204830620539959	-0.00971163715317012	1.4238309371327438	1.2864387182139874	0.46967186294002294	1.1068004382746683	5.641960757280314	11.671496251445314	0.520459398339974	0.8766617429837522
ID663274	663274	3	0.9391159415245056	54.6435824253403	75.60418309972799	0.0	207.0	207	1.3259214570600346	1		19451.093103448267	19641.0	13861.0	24908.0	1.1281634E7	2218.7087412194073	-0.9812031617639971	-915.2670944132262	0.010971074574472038	5.503423201857244E-4	1.4148745203156112	1.2857782143233099	-1.3988205612144764	1.1004032457185808	5.52313260316742	8.687818537081196	0.9195468304881658	0.9864176570458403
ID674539	674539	3	0.9243037104606628	53.9944657284652	77.06802903198044	0.0	256.0	256	1.3327502822635309	1		19540.64615384615	19580.0	13817.0	27334.0	1.1431278E7	2392.7660262607837	-0.9811088764853253	-848.2582649548518	-0.009946038156279124	-0.013682355584979933	1.3844847842443573	1.2891897109032209	-0.8403165415445629	1.0739185804348157	5.580170117141563	9.184756466300362	0.8312315371366292	0.9686468646864688
ID629995	629995	3	0.9648459553718567	55.35172184608305	76.05473529923079	0.0	64.0	64	1.3161866396786779	1		19518.15209790208	19691.0	13422.0	25303.0	1.1164383E7	2467.5406340481213	-0.9811268534283124	-822.4040309637227	-0.004632326457741169	0.0016095618161801072	1.3823563051374386	1.2761022965291202	1.3577884632809152	1.0832644913321756	5.442329458370641	8.733637890714697	0.8966115516490075	0.9752981260647364
ID647402	647402	3	0.93798828125	55.20949461038567	77.36414359169137	0.0	138.0	138	1.3202037872267114	1		19486.38020833334	19685.0	13788.0	26655.0	1.1224155E7	2401.9054833282617	-0.9811265305299943	-843.4872664389934	-0.004659330063197214	-0.0016463271345490795	1.425911858143109	1.2568211293798786	1.6382319143280422	1.1345384198359718	5.475601341522228	8.899131981848846	0.8688531694121361	0.9713322091062395
ID649452	649452	3	0.8563584089279175	55.14845088293763	75.827413448741	0.0	147.0	147	0.9630414324920396	1		19998.1111111111	19772.0	14945.0	26902.0	6119422.0	2870.716534888007	-0.9806164162388916	-704.8451991338932	0.006099225186696944	0.0021204410103944056	1.0121053682756507	0.9322408407662747	0.3366469453096341	1.085669415044861	2.913666338848222	6.937745613345249	0.7606991617282258	0.954828660436138
ID677100	677100	3	0.9333021640777588	51.461003494982585	74.74533219000864	0.0	267.0	267	1.3230657107830968	1		19477.544041450765	19718.0	13808.0	24998.0	1.1277498E7	2355.7615360174914	-0.9811270815469351	-859.6448471188133	-0.002179244428369115	-0.005658444680255123	1.4019211112762333	1.2765288756894375	0.7724492251310842	1.0982290631843898	5.4993669723448315	9.064596681899413	0.8410573184637482	0.9673913043478262
ID633057	633057	3	0.9644091725349426	55.30486300838029	76.3012922705207	0.0	77.0	77	1.3127335861392373	1		19441.16433566433	19676.0	13265.0	25355.0	1.1120346E7	2496.9045097009025	-0.9810857474623227	-807.73353977022	0.0150128907973	-0.007298963137296125	1.3558294893474407	1.3239535452949736	1.0363025831008252	1.0240763312019119	5.4138107013835395	8.788259087426242	0.8808606842661677	0.9701873935264049
ID639207	639207	3	0.940622866153717	55.679912263592044	76.3765683967173	0.0	103.0	103	1.2806468211468574	1		19404.288602941186	19645.0	13495.0	25158.0	1.0555933E7	2207.5426976298386	-0.9809858272582187	-906.9929399891495	-0.002132016620287924	0.016079980265158857	1.375971981404973	1.217964952190333	-0.8830951537203807	1.1297303579470717	5.152388762335171	9.039185431557701	0.7924281538214036	0.9492119089316976
ID624891	624891	3	0.9365301132202148	55.37456019038432	76.56926122135843	0.0	40.0	40	1.2818276852254504	1		19502.18232044199	19691.0	14218.0	24965.0	1.0589685E7	2172.3922318801797	-0.9811238164880044	-933.2211956531154	-7.562076567541341E-4	0.002122140981079892	1.3218943800158967	1.2447544423474004	-0.5988655943909577	1.0619720123456826	5.161895014664195	8.815731068755385	0.8346460934692495	0.9687778768956286
ID638714	638714	3	0.9295136332511902	55.643795070183955	76.70953122409188	0.0	101.0	101	1.2964977403842795	1		19451.561938958686	19674.0	13553.0	25305.0	1.083452E7	2265.4108133142486	-0.9809581301265349	-884.6640614733279	0.046752147048209354	0.01886211299981447	1.3695302016652173	1.306401073802612	2.42097592519278	1.0483229301694097	5.280723168777091	8.685854946185707	0.8795856194475681	0.9849290780141835
ID679679	679679	3	0.9332589507102966	47.16162173125046	72.49200723554077	0.0	278.0	278	1.356380452125506	1		19296.353037766803	19597.0	13685.0	25313.0	1.1751479E7	2197.1171007562752	-0.981075378357859	-910.5990620136264	-0.06212456889795503	-0.007568151968298774	1.527446609774441	1.2597942816849768	0.7243811286957343	1.2124571701750217	5.77980141605127	11.628391330708556	0.5371350638088417	0.8735632183908042
ID625918	625918	3	0.9299114346504211	55.558998441665274	76.67240251504619	0.0	45.0	45	1.27591243591635	1		19554.217068645656	19749.0	13258.0	25633.0	1.0539723E7	2326.345405029086	-0.9810708069189584	-871.2935160207828	-0.006910710132718604	0.010001675920272466	1.365645930470965	1.2050785003724818	-0.5413405204112696	1.1332422991936648	5.114363753019036	8.568032938603501	0.8754658757805184	0.9728752260397827
ID626942	626942	3	0.9514105916023254	55.22446285502097	76.0367138599492	0.0	50.0	50	1.3092714255979618	1		19474.713780918726	19690.0	13023.0	25383.0	1.1022688E7	2443.1053674611976	-0.9811972091554895	-831.9416563900226	0.006439518957071989	0.004112247747525226	1.3476653281140463	1.289779755995844	0.7873816660035812	1.0448801990022774	5.385291944396451	9.122835140012672	0.8131290228753508	0.9609838846480073
ID619251	619251	3	0.8829870820045471	56.61487693533205	75.74047927822083	0.0	13.0	13	0.8697606131701539	1		20427.23107569722	20137.0	15535.0	25329.0	5127235.0	2669.3463234264755	-0.980126654990316	-754.8241771343711	0.0070433492611789265	0.02339195163720845	0.947019832660842	0.7571246864873131	0.3826456392914358	1.2508109292467389	2.376563082257935	7.477554586545739	0.5341214585970695	0.8605851979345969
ID632563	632563	3	0.9807911515235901	55.819501331284414	76.24508092593076	0.0	75.0	75	1.3104264954526106	1		19546.484098939953	19668.0	12448.0	26187.0	1.106331E7	2492.508104337715	-0.9811415021038912	-815.9933437778285	6.0947478246181E-5	0.011473713572576318	1.3633094463541389	1.2787297300524687	-0.1352636300751595	1.0661435441077918	5.394798196725493	8.860840984577038	0.863446000154672	0.9709153122326775
ID641781	641781	3	0.9317145943641663	56.4905185327127	76.9241910621322	0.0	114.0	114	1.313885612325087	1		19402.99649737303	19585.0	13701.0	24997.0	1.1079111E7	2177.869303181919	-0.9811669139005622	-928.3000851993075	0.0051198883438383	-0.002541379730217293	1.4130019813569592	1.2493670552535259	-1.3030700071696235	1.1309742604588113	5.423316953712564	8.662675250437225	0.9081775942094018	0.9727195225916452
ID656628	656628	3	0.9187337160110474	54.4665305851914	76.54129633282732	0.0	178.0	178	1.3190572791622326	1		19463.57739130436	19440.0	13999.0	27400.0	1.1191557E7	2420.793934293098	-0.9810990944157254	-834.6897908022917	-9.264325562222857E-4	-0.05392006111146363	1.3839854388134047	1.2101649590767962	-0.3623756250512558	1.143633707481674	5.466095089193223	11.067973231494692	0.5607261964699026	0.9480626545754325
ID672008	672008	3	0.8476907014846802	53.9796316125027	77.37757197874922	0.0	245.0	245	1.2543865952655882	1		19327.89443378118	19384.0	14394.0	24846.0	1.0069833E7	2203.433139964969	-0.9811359834129584	-912.4513074086191	0.024962653977273135	-0.02793061829254556	1.2672245252824008	1.1939860321967637	0.37260593358132443	1.0613394889979482	4.9432512110964435	11.749537616948947	0.44996734093766977	0.8981001727115716
ID653578	653578	3	0.9514284133911133	54.73135026420449	77.03127466696203	0.0	165.0	165	1.3184836512685394	1		19473.580139372825	19461.0	13476.0	27176.0	1.1177835E7	2544.808854194499	-0.9810208776133603	-791.0842794700802	-0.006017884920460941	0.0020133391183977437	1.3945555349739416	1.2597148899131756	-0.8543303557645612	1.10704060588667	5.46134196302868	9.026952658920653	0.8422226274595488	0.9647355163727955
ID658703	658703	3	0.9686425924301147	52.69682775739598	76.42540019470312	0.0	187.0	187	1.3069582233926003	1		19493.33628318584	19678.0	12592.0	25622.0	1.1013735E7	2299.8682054847477	-0.9810675289175609	-878.425270162378	0.0016152005293596772	-0.00552971896579836	1.3680215850636606	1.2745139751505066	2.3419663537570994	1.0733672691993132	5.3662794397383875	8.653723963765813	0.9004862218135371	0.9682675814751284
ID629519	629519	3	0.9330695271492004	55.61537433049156	75.75047142732338	0.0	62.0	62	1.3110036487487942	1		19573.384479717806	19650.0	13707.0	25526.0	1.1098109E7	2345.617542901631	-0.9810540094774046	-864.2001213103462	0.010919387701328652	0.005421831540680326	1.4196446974754704	1.2433124135569555	1.5962248499980616	1.1418245985448268	5.399551322889997	9.151664556832975	0.8101535719311632	0.9610829103214893
ID635151	635151	3	0.91131991147995	55.632550932634736	75.60725926188918	0.0	86.0	86	1.2929921069097372	1		19534.19710669077	19586.0	13724.0	25487.0	1.0802411E7	2227.076270110695	-0.9811033588111234	-910.7949555134429	0.005205981056803193	-1.2447949114121406E-4	1.3752334701040918	1.2258355671533134	-1.2457731934292617	1.1218743418399226	5.252204411790009	9.014219332482082	0.8122603278584594	0.9534081104400348
ID682252	682252	3	0.9351029396057129	47.06427926083765	72.34534377573901	0.0	289.0	289	1.3547062522048308	1		19154.89238410597	19390.0	13557.0	24615.0	1.1569555E7	2117.9457764028566	-0.9810849257951066	-938.1956790515185	-0.1232077330382721	-0.015309857213497008	1.5717524806417758	1.2315410671168272	0.273328154813286	1.2762485333285887	5.76554203755772	12.482055241302938	0.4650266115177853	0.835399449035813
ID644355	644355	3	0.9354186654090881	55.44135941165331	75.41009984909039	0.0	125.0	125	1.3161866396786779	1		19406.189895470347	19545.0	12610.0	25746.0	1.1139153E7	2409.470195978327	-0.9810795176049752	-835.2581418510974	-0.0027786987280939406	-4.1880784746880454E-4	1.4233093005126065	1.2375551799703364	1.753502321760819	1.1500976469968172	5.44232945837064	8.726013635398411	0.8981790444611268	0.969517358171042
ID660743	660743	3	0.8945281505584717	51.694148859822185	77.70976077889263	0.0	196.0	196	1.3423649856492406	1		19464.949664429543	19446.0	13835.0	26315.0	1.160111E7	2354.9140034932534	-0.9811091916358706	-858.5686579275288	0.003506076578498402	0.00912555442356799	1.3743923138081764	1.3214679443812158	2.4270440940584708	1.0400496808507471	5.6609732619383735	9.569222313400182	0.7768687983362197	0.9573954983922833
ID669447	669447	3	0.8330978155136108	54.51472358602154	77.20745645895428	0.0	234.0	234	1.2095615469440026	1		19435.267080745343	19544.0	14528.0	24635.0	9387234.0	2105.604674856405	-0.9810758871851979	-957.0414462205968	0.0034449375949692036	-0.054455763095238585	1.2101822169425207	1.0737972209348101	-0.13044643120209498	1.1270118727714518	4.596273001086797	12.538692936932263	0.3673763088175232	0.8626226583407669
ID627993	627993	3	0.9256747961044312	55.65452778250584	75.4551185759743	0.0	55.0	55	1.2953302500616035	1		19521.55395683453	19606.0	13220.0	25427.0	1.0853984E7	2306.1021727836887	-0.9810284685699848	-875.4776367085179	-0.004994583738005363	0.0039210663050811	1.4049081450168586	1.2170131381506126	-1.2881918294547372	1.1543902863298365	5.271216916448068	8.647995151778419	0.885706592760377	0.9728070175438593
ID622362	622362	3	0.8783194422721863	55.428491363491496	75.71135455594542	0.0	28.0	28	1.2912357210771193	1		19436.56181818182	19635.0	13811.0	24352.0	1.0690109E7	2165.5554045549266	-0.9812192254697494	-937.8485046825832	-0.005326880904703257	0.0013948824480298299	1.369341883277303	1.2465833351470499	1.2286474153976532	1.098476006111354	5.237945033296461	8.829854625482378	0.8442356625041926	0.9582608695652178
ID651548	651548	3	0.880715548992157	55.18288933564663	75.91050551113763	0.0	156.0	156	0.999278865969454	1		19765.469696969707	19473.0	15104.0	27216.0	6522605.0	2855.801811828096	-0.9807112865822438	-703.7963057300932	-0.004429468879759666	0.0028652963699695427	1.0858092865392113	0.9420247938341139	0.1314020124605686	1.1526334483404448	3.137063268580465	6.808160852466166	0.8504984484168139	0.953757225433526
ID646933	646933	3	0.9379630088806152	56.52960737130215	76.38200266036267	0.0	136.0	136	1.3017384891972523	1		19554.866310160425	19575.0	13250.0	25446.0	1.097028E7	2299.7416838532663	-0.9811837474121783	-886.7945210724404	-0.008266336393721492	-0.001096701880460603	1.3447768038479717	1.2620677461874983	-0.7559184802541974	1.0655345625544461	5.323501304257747	9.22883830886429	0.7854402528721827	0.9655172413793104
ID684310	684310	3	0.916940450668335	47.12834558324317	71.96881710634098	0.0	298.0	298	1.323637352940157	1		19123.98620689656	19470.0	13608.0	24979.0	1.1091912E7	2194.288669066713	-0.981188845264942	-909.1840399173643	-0.015876204392663774	-0.0029656415134571906	1.3879797553539834	1.2927868807611664	0.985511409281083	1.0736338494839686	5.50412009850935	10.655851923945075	0.6091460212990493	0.9068128425998437
ID649000	649000	3	0.9172158241271973	54.53577626168843	76.6221041038755	0.0	145.0	145	1.2888901501647732	1		19624.065454545474	19624.0	14471.0	27096.0	1.0793236E7	2382.781618913289	-0.980968075400348	-848.998462339461	0.006695175602806496	-0.04757381970888658	1.3261287925714222	1.18824027936239	-0.20608922853638317	1.1160443014800199	5.2189325286383985	11.513703852615073	0.49472224304998386	0.9195979899497488
ID681769	681769	3	0.917665958404541	47.31178488507083	71.96449026590469	0.0	287.0	287	1.3395442954433654	1		19177.25925925927	19452.0	13542.0	24955.0	1.1391292E7	2109.8184852249933	-0.9813193475501226	-954.9700756206204	-0.03827960043668389	-0.009783298086156729	1.4045405242174982	1.3015485290267343	0.9183759538009528	1.0791303534934489	5.6372076311157855	10.64070040058405	0.6256529036123092	0.8957703927492439
ID623405	623405	3	0.9373545050621033	55.332458362734414	75.91677646529965	0.0	33.0	33	1.3110036487487944	1		19538.598245614015	19720.0	13526.0	24977.0	1.1137001E7	2358.7172711452768	-0.9810795153035156	-859.0520165739655	-0.0028251152802629357	0.00534051157827106	1.3843795915508523	1.2626841160387043	1.450512609878921	1.0963784005566897	5.399551322889999	8.922185900619066	0.8523638096576469	0.9692832764505124
ID679214	679214	3	0.9416258335113525	47.90536513711407	72.91099532615368	0.0	276.0	276	1.3338850208958881	1		19338.545608108132	19511.0	13244.0	25675.0	1.1448419E7	2274.352660646351	-0.9810829513253649	-881.9588958301193	0.004604883519982986	0.009878346837499927	1.3815348069255144	1.3093218018432795	1.5484498475895259	1.055152984530291	5.5896763694706415	8.844019374028756	0.8980430523406289	0.9679012345679012
ID655660	655660	3	0.8852314949035645	54.669415169347296	75.48026056327618	0.0	174.0	174	1.3127335861392397	1		19431.819614711036	19496.0	13957.0	26077.0	1.1095569E7	2242.0350563093007	-0.9810748452856878	-898.5945267354672	-0.009489519407430988	-0.016265566302936917	1.3909036007300977	1.2269053695660737	-0.47340865609054344	1.1336681990576227	5.413810701383559	10.030994039855065	0.6761218724106527	0.9351395730706082
ID662828	662828	3	0.964287281036377	54.40372165622624	76.15778939523817	0.0	205.0	205	1.3552645486440291	1		19474.366336633662	19674.0	13701.0	25230.0	1.1801466E7	2378.3283582435024	-0.9812137904640869	-855.3542116101269	5.867371710640238E-4	0.0033694244537626665	1.4261135058116685	1.29481246980793	0.9947305936916857	1.1014054460127463	5.77029516372224	9.249312474425789	0.8475961775991535	0.9596837944664034
ID676641	676641	3	0.9786111116409302	52.34806959945286	75.64252300247465	0.0	265.0	265	1.3378490267251872	1		19601.432203389828	19687.0	13286.0	27095.0	1.1564845E7	2481.4518789378335	-0.9810163501104309	-816.4102952754534	0.0015237772883475319	0.005309826959326898	1.4107759841404883	1.3051262873255167	-0.9793305067874735	1.0809497884158554	5.622948252622242	9.018822144785046	0.8687089696237413	0.9641401792991038
ID632101	632101	3	0.9693230390548706	55.45048974722937	76.2276513833407	0.0	73.0	73	1.3156117601405837	1		19513.550877193	19702.0	13252.0	25339.0	1.1122724E7	2493.155887521031	-0.9810931380592729	-812.2835381151447	0.003569121782132546	0.008018844389932694	1.37021459100817	1.2858962264883569	1.4374979422975362	1.0655716711682695	5.437576332206123	9.014043710565332	0.8409611076059602	0.9613445378151267
ID641317	641317	3	0.9370431900024414	56.99802654747493	76.3696115291892	0.0	112.0	112	1.3190572791622317	1		19400.63826086955	19525.0	13762.0	25284.0	1.1155367E7	2361.1542254969995	-0.9810523654020049	-850.861448757498	0.006566967798974313	-0.003324601734316788	1.37041845387814	1.295820230350304	1.4750321065523782	1.0575683430314016	5.466095089193216	8.720420864075809	0.9032587053795637	0.9721048182586647
ID674087	674087	3	0.9018037915229797	53.573167719734286	76.93449289554454	0.0	254.0	254	1.2101868049578173	1		19509.747933884282	19571.0	14346.0	25470.0	9442718.0	2304.911282272456	-0.9809478791307737	-871.6257356410545	0.02609892429788403	0.021111664637540977	1.2960624809718773	1.1220124760311745	-0.6967333363598772	1.1551230567028623	4.601026127251305	11.026694039070609	0.4755256139692552	0.8913443830570897
ID616742	616742	3	0.9046245813369751	54.88387391077788	75.19671494076887	0.0	1.0	1	1.320203787226715	1		19424.552083333325	19650.0	13946.0	25225.0	1.1188542E7	2222.751853559005	-0.9811820847720985	-911.314183899961	0.00894311305370679	0.005555654464843424	1.4074284745340542	1.2602866984603687	1.4485416872346943	1.1167526216482657	5.475601341522258	8.86980250534778	0.8746086843747126	0.964824120603015
ID646457	646457	3	0.9669053554534912	56.572293900342025	75.97154334617935	0.0	134.0	134	1.295330250061605	1		19649.297297297304	19683.0	12439.0	26643.0	1.090536E7	2479.665010982216	-0.9810954953257489	-822.4887838863126	-0.005903785666652263	0.004415032035791952	1.3941083044414193	1.2167552229202587	-0.6658791070171228	1.1457590468323666	5.271216916448079	8.9122232337378	0.8339665658988259	0.9643478260869567
ID664890	664890	3	0.8700519800186157	54.048904804545415	75.92047536144096	0.0	214.0	214	0.8895401993931131	1		20194.816091954028	20072.0	15333.0	25582.0	5270847.0	2601.308118540787	-0.9801541732260137	-766.8374228204045	0.012384243010326035	0.018259030984744413	1.0297463348227605	0.7949285601715086	0.5884489968252983	1.2953948145989234	2.4858849840417996	6.515504540258013	0.735859314452221	0.927304964539008
ID658235	658235	3	0.9548274874687195	53.04209722525166	76.92331354910324	0.0	185.0	185	1.3058000856167262	1		19473.040998217486	19643.0	12645.0	25305.0	1.0924376E7	2355.016268542929	-0.9810035343602975	-854.0191868786525	-0.0033835375234936636	0.0066518285560333516	1.38901518477619	1.24671452365555	-0.8825855656550079	1.1141405337152837	5.356773187409343	8.799989029088636	0.8692583292010629	0.9707149009474579
ID638258	638258	3	0.9188774228096008	55.55967274386054	76.60066171593763	0.0	99.0	99	1.2477351853855512	1		19430.173151750987	19658.0	13724.0	25010.0	9987109.0	2238.8272574003004	-0.9811717106695957	-904.5242932386683	-0.004599767492931739	0.004151159890324931	1.315695426866345	1.2022925435013747	-0.8308658033770534	1.09432220467301	4.890966823286794	8.622079816156564	0.8267619923509191	0.9554317548746519
ID671542	671542	3	0.9544982314109802	54.262475690708456	77.89336458036968	0.0	243.0	243	1.3310463604729175	1		19268.976027397268	19429.0	14362.0	25040.0	1.1253082E7	2253.526321361919	-0.9812027113066187	-892.6670926131474	0.0022697037599717436	0.002577621095234025	1.3738340744199593	1.3082761825495424	3.03834838098031	1.0501101317480679	5.565910738648052	9.412699068212698	0.7894375007918074	0.9669694467382327
ID653110	653110	3	0.9524630904197693	54.53830724273881	76.7299391746958	0.0	163.0	163	1.3230657107830963	1		19516.345423143342	19404.0	13350.0	27736.0	1.1299964E7	2559.7995335773303	-0.9809997704638077	-787.2861192833223	0.022807554881577114	-0.012385904578132394	1.3568927473805237	1.2947158287949865	-0.9246544574156729	1.0480236027108794	5.499366972344828	11.066779537178515	0.564261018353279	0.9270833333333331
ID655176	655176	3	0.9201568365097046	54.98450499039994	74.79544109961205	0.0	172.0	172	1.3167612682324366	1		19490.963414634127	19685.0	13284.0	25648.0	1.1187813E7	2211.6377158327114	-0.9810888073696711	-914.4052633382919	0.00898621026069118	0.007795158637222165	1.404765679705997	1.2523273726380304	-0.5649305924291853	1.1217240079539705	5.447082584535158	9.162467899042495	0.8153590418081185	0.9510373443983405
ID640843	640843	3	0.9118303060531616	56.81418152869931	76.78299647487805	0.0	110.0	110	1.3247798972641862	1		19395.63965517241	19548.0	13564.0	25022.0	1.1249471E7	2168.7880905806455	-0.9811248280042446	-929.716055699115	3.6799326757130897E-4	-0.0013520061413948732	1.4047800547241276	1.2602145327687948	-1.5143968550738274	1.114715009386307	5.513626350838361	8.98237462442515	0.8587462770704439	0.9634551495016603
ID683848	683848	3	0.9175623059272766	47.10533329942511	72.0069387545155	0.0	296.0	296	1.350791716151586	1		19179.795379537936	19494.0	13455.0	25092.0	1.1622956E7	2162.496363013065	-0.9810963574754352	-920.629202789909	-0.07169101341299396	-0.010835039150825267	1.5198359528569099	1.2370570071688278	0.2709647843477067	1.2285900682420934	5.7322701544061045	11.481252103023484	0.5464595341581822	0.8815789473684209
ID629057	629057	3	0.939346194267273	55.626502503895466	75.76269247057596	0.0	60.0	60	1.324779897264188	1		19591.338514680476	19684.0	13605.0	25979.0	1.1343385E7	2371.9517745623953	-0.9810532369201855	-855.3538215473149	0.004874449371760523	0.006924790375889105	1.4343591507887707	1.2353173996560616	-1.3201442351986028	1.1611259998346388	5.5136263508383765	9.029728549965649	0.8497629773355119	0.96586178184846
ID660295	660295	3	0.970313549041748	51.54933289538208	77.54027775336043	0.0	194.0	194	1.3034807230653145	1		19458.840142095927	19654.0	12397.0	25418.0	1.0955327E7	2347.691163680342	-0.9809629124284398	-854.1970378967974	-0.01120843106566619	0.0034061068974912344	1.372668399677998	1.2501582731589924	-0.7676543434998111	1.0979956931448671	5.337760682751287	9.516970108946769	0.7405792709966319	0.9508890770533448
ID624455	624455	3	0.9529485702514648	55.466194238761105	76.09591303042619	0.0	38.0	38	1.30115722616796	1		19551.756708407866	19679.0	13718.0	25424.0	1.0929432E7	2412.60610252401	-0.9812199289836847	-846.8343935333055	-0.004871629081340123	0.008350118020331842	1.375263574279334	1.2663193930518	-1.3075424624493115	1.0860321509923188	5.318748178093229	8.805253995865868	0.86205607446358	0.9721980886185928
ID634695	634695	3	0.9761830568313599	55.23766802202446	76.09732425698546	0.0	84.0	84	1.3219216848789084	1		19522.048192771086	19712.0	12749.0	25748.0	1.134231E7	2500.8501074119617	-0.9810899361827007	-809.9972421314145	0.004213680286881022	0.0024631090221063144	1.3702158885602587	1.2891522408101648	1.0823179509908825	1.0628813612418264	5.489860720015798	8.82686842057857	0.8854374462890071	0.9722222222222223
ID643910	643910	3	0.9918030500411987	55.39579823219477	76.25306269197237	0.0	123.0	123	1.3098490878478186	1		19451.248677248677	19577.0	12290.0	26340.0	1.1028858E7	2557.8192062303024	-0.9810783243979299	-788.5908358681935	5.838347620390566E-4	0.005668064276636487	1.3519068738661373	1.2725731850783095	2.1643649522824004	1.0623411601926422	5.390045070560964	9.048041951266196	0.8273571980848462	0.9561551433389546
ID676186	676186	3	0.9426928162574768	53.38140085538829	76.44246273898459	0.0	263.0	263	1.3052206313678196	1		19566.063943161644	19767.0	13424.0	26041.0	1.1015694E7	2322.3592065311996	-0.9810665934948846	-873.1197220460042	0.003409735744075128	7.780894375100006E-4	1.3789569300854283	1.2458396158142784	2.256504010501378	1.1068494793241461	5.35202006124484	8.98804284388896	0.8325250861677035	0.9656946826758149
ID619867	619867	3	0.892765998840332	57.31395610212916	76.11792088647418	0.0	16.0	16	0.9939655339266488	1		19831.339506172826	19680.0	15082.0	26456.0	6425354.0	2913.9932994765413	-0.9808204602696593	-696.057043420257	-0.0015241550868450946	0.0021232444795032095	1.0304361732926726	0.9864228563752074	1.1130115995837595	1.0446191170784507	3.103791385428852	6.637734310220497	0.8852433189368627	0.9645494830132945
ID651100	651100	3	0.9031401872634888	55.173377114151364	76.26944997305745	0.0	154.0	154	0.9677430459512393	1		19855.7935483871	19575.0	14842.0	27055.0	6155296.0	2913.320674985514	-0.9805776411682103	-688.1909642631093	0.023923682157513136	-0.02500983328556253	1.0407776592690179	0.897536667057637	0.0689029355274757	1.1595934711848184	2.942185095835309	7.204263489254505	0.7123618916044576	0.9464831804281348
ID631632	631632	3	0.9446431994438171	55.44143971840657	75.74492910712036	0.0	71.0	71	1.2941617065219357	1		19532.9457504521	19679.0	13395.0	25040.0	1.0801719E7	2407.2731733456462	-0.9811796183109633	-846.0430353800882	-0.010277838412895228	-0.007609592926598744	1.3414934003131311	1.2687785243564114	-1.4240979344036477	1.0573109290241214	5.26171066411904	8.519491793225436	0.910981272878528	0.9761904761904765
ID662355	662355	3	0.9558486342430115	54.221572195887255	76.4094413634123	0.0	203.0	203	1.3630566882890534	1		19455.900326797386	19660.0	13523.0	25106.0	1.1907011E7	2343.74591374917	-0.9811826459056063	-865.6894032759541	0.0029649659782072985	0.00772740911768564	1.422252215267593	1.328164614952069	1.1636986408115038	1.0708403154671602	5.836838930025457	9.06819352639827	0.8919613026299474	0.9761526232114467
ID648533	648533	3	0.9697161316871643	55.27236879048699	77.39620837718937	0.0	143.0	143	1.360278905315852	1		19568.170212765956	19779.0	14003.0	26819.0	1.1956152E7	2560.095574643258	-0.9811371005969007	-795.1430803888817	0.005461281442403905	0.0030117091326094473	1.406642917417022	1.3391127196142216	0.7847335559791783	1.050429061582101	5.813073299202852	9.275501883971401	0.8490647818445125	0.9645110410094636
ID678742	678742	3	0.9228495359420776	48.02910937590061	72.67064561425121	0.0	274.0	274	1.3327502822635362	1		19324.372448979557	19490.0	13622.0	25434.0	1.1362731E7	2236.0255449202896	-0.9811157613752124	-898.0063490198091	-0.0037296419054013838	5.297367867371399E-4	1.3876294893287955	1.3034502268615715	-1.5619922018981776	1.0645818771844549	5.580170117141608	8.858100929101157	0.8936676855776776	0.9750830564784053
ID618836	618836	3	0.8443709015846252	56.0950393716422	76.81635941000405	0.0	11.0	11	1.2300272551631664	1		19628.32264529058	19673.0	14295.0	25366.0	9794533.0	2107.9194900218254	-0.9808201455002793	-952.3645772290664	-0.003577599444139757	-0.03337126653511014	1.287325385330828	1.194041751440884	0.16949484850842156	1.0781242647314266	4.753126164515836	11.278501426469077	0.4695549341533762	0.8718395815169998
ID631145	631145	3	0.9310001134872437	55.442759913947725	75.66828647721226	0.0	69.0	69	1.3023194927919908	1		19505.17321428572	19650.0	13306.0	25172.0	1.0922897E7	2354.642993042415	-0.9810777507791392	-858.9846560461898	-0.001550191926415599	4.4547290952882143E-4	1.3958229340786301	1.2343676088480098	-1.5175041271408183	1.1308000340200928	5.328254430422261	8.772203508476363	0.8701165353639602	0.9605826906598119
ID621928	621928	3	0.8839488625526428	55.42228145715689	75.9526634787685	0.0	26.0	26	1.2628013577202968	1		19451.289224952725	19544.0	14017.0	25857.0	1.0289732E7	2311.3512989537826	-0.9812389112002925	-880.2968579548012	-0.0029558593864267377	-0.006316811730854165	1.3342655654725124	1.217732821983762	-0.9810473473322583	1.0956964790510544	5.0097949773997	9.061343059536489	0.7667339101280216	0.9486948694869493
ID671081	671081	3	0.8469581604003906	54.42932856301471	77.31998262762293	0.0	241.0	241	1.2729445034579352	1		19339.3165735568	19427.0	14297.0	24918.0	1.0385213E7	2138.36509864817	-0.9813627988692574	-952.4411694507652	0.023293597617096384	0.008373674035351115	1.3517016121150771	1.2101297078220075	-0.11345693242934494	1.11698903297554	5.090598122196445	10.598746734696336	0.5694684237468217	0.9224806201550388
ID678255	678255	3	0.9523046016693115	49.10530933194054	72.93878202484039	0.0	272.0	272	1.34236498564924	1		19477.835294117664	19606.0	14342.0	27025.0	1.1589312E7	2321.3371008514173	-0.9810102024284313	-866.9332518617916	0.0037856130181866438	-0.005652365207213719	1.4308569699300087	1.2809647049121162	-1.3425138861732215	1.1170151405757711	5.660973261938367	8.960674460583958	0.8859711254114362	0.974631751227496
ID643439	643439	3	0.9557284116744995	55.51871877822882	76.87489772515939	0.0	121.0	121	1.2616026850650433	1		19455.12357414449	19608.0	13019.0	25688.0	1.0233395E7	2366.7860019414643	-0.9810391819149479	-850.6174325474911	-0.009018674717884383	0.006778329769398476	1.3745124363180474	1.1906458813385623	-0.7882224456564098	1.1544258942657042	5.000288725070638	8.72591233075879	0.8252456719839298	0.9511754068716083
ID645999	645999	3	0.92238450050354	56.795910046132704	76.76854454291603	0.0	132.0	132	1.2999939204135553	1		19486.949820788534	19581.0	13531.0	24863.0	1.0873718E7	2256.4740303274393	-0.9811399196011957	-898.5265810332078	-0.014996443969564054	-0.005593345207808223	1.3539706343473168	1.254915662949209	-1.5277849051448458	1.0789335684641277	5.309241925764178	9.461677108056614	0.7452571186208081	0.9679376083188904
ID625505	625505	3	0.9593474268913269	55.784019514702614	76.68629109697082	0.0	43.0	43	1.2924069101805495	1		19578.25952813067	19761.0	13197.0	25708.0	1.0787621E7	2359.655694409473	-0.9811079979475312	-861.7757531895787	0.00714170990286726	-0.007478488733516692	1.3873369453276732	1.2634896357139134	-0.77996056571008	1.0980200439426493	5.2474512856254885	8.707605051210479	0.8696827065378213	0.9616724738675952
ID681312	681312	3	0.9219578504562378	47.29374141385933	71.89963596464561	0.0	285.0	285	1.3569380597347225	1		19224.896721311474	19583.0	13521.0	25071.0	1.1727187E7	2108.052755005772	-0.9811172202752875	-947.6926391097112	-0.07605089096761711	-0.006661912116983447	1.4888724377248936	1.3051410809690465	0.2084033884755474	1.1407750927734415	5.784554542215777	11.278078044492029	0.5714912603091103	0.867426942266571
ID626535	626535	3	0.9574332237243652	55.400777241137796	76.18837069670799	0.0	48.0	48	1.2900634687055748	1		19530.254545454547	19690.0	12899.0	25315.0	1.074164E7	2419.6713261742225	-0.9811545093317039	-840.4492154628655	-0.009906107771119835	0.018493213456031585	1.3259126216643202	1.2930270543368414	-0.35571722608809925	1.0254330079306384	5.228438780967428	8.82104980410434	0.8443866202150644	0.9666080843585242
ID637799	637799	3	0.9299085736274719	55.25173744694267	76.51066088056722	0.0	97.0	97	1.2669877814719972	1		19459.623352165723	19652.0	13669.0	25298.0	1.033306E7	2275.255842413065	-0.9811372764850461	-889.732725482588	0.0037959143463586957	0.0026238541490926533	1.3399804454199737	1.212620357396466	-0.6256394108359955	1.105028822291054	5.043066860551307	8.749058417117855	0.8279077679655952	0.9549954995499559
ID640376	640376	3	0.926193118095398	56.42845235508468	76.90704382076942	0.0	108.0	108	1.313885612325087	1		19389.021052631586	19558.0	13731.0	25119.0	1.1051742E7	2195.72811554089	-0.9812032715965587	-921.9004697425888	-0.009761982432587812	0.011074039484140588	1.3927538476833294	1.2647698623515564	-1.4172350246965986	1.101191520403416	5.423316953712565	8.578974929951642	0.9259852165214344	0.9878787878787877
ID637307	637307	3	0.9523013234138489	55.522201701286846	76.4882857814724	0.0	95.0	95	1.288890150164772	1		19523.75364963504	19739.0	13217.0	25625.0	1.0699017E7	2311.8485222918953	-0.9810862795762103	-876.1211753140052	-0.001261534232903934	0.016554047127376386	1.3896142136523497	1.226400499541157	-0.7032028263259706	1.1330835352499098	5.218932528638389	8.69334294328479	0.8677965543914812	0.9589519650655024
ID648058	648058	3	0.9173330664634705	56.00268098968403	77.24571841782758	0.0	141.0	141	1.3507917161515832	1		19505.307820299488	19703.0	14151.0	25674.0	1.172269E7	2268.7322495368944	-0.9811212259286854	-893.6108679940274	0.02253327672244112	0.007598391817777186	1.399684777224031	1.3397171377180874	0.3916685061806163	1.044761418524574	5.732270154406081	8.657351076271032	0.9610953031180144	0.9942291838417151
ID675705	675705	3	0.9138073325157166	54.030907781577625	77.11265479513845	0.0	261.0	261	1.300575703356265	1		19337.012544802863	19385.0	13982.0	26223.0	1.0790053E7	2333.1806373996037	-0.9810325257948164	-857.3238693191888	-0.004211999826659805	-0.0026409798344441747	1.363532373288074	1.2410315102373122	-0.5516384366317216	1.09870890629307	5.313995051928676	9.612060293414281	0.7227665367801143	0.959656652360515
ID634237	634237	3	0.9383922815322876	55.48130805461988	76.62097047647676	0.0	82.0	82	1.274132506052907	1		19474.49906542055	19586.0	13382.0	25335.0	1.0418857E7	2260.1225878014898	-0.9810814589162097	-893.6793461893373	0.004040758555968943	0.00264928125993957	1.3416951237232893	1.2246046039957177	2.683714945586404	1.0956149595922808	5.100104374525487	8.835194597732217	0.8210255819397018	0.9649280575539565
ID661885	661885	3	0.9574588537216187	54.04447741580308	76.75672957667612	0.0	201.0	201	1.3513516298403565	1		19419.0709570957	19639.0	13643.0	25350.0	1.1767957E7	2337.7188506552343	-0.9811864675816954	-866.4577072461584	0.0023216427269602525	-0.0043916892021258844	1.3989805627451364	1.3260491967602448	1.3202671803728856	1.054998989602403	5.737023280570608	8.880329451381526	0.9141939025269803	0.9789132197891313
ID654707	654707	3	0.941308319568634	54.42408767740053	75.8292470939564	0.0	170.0	170	1.3179097737000005	1		19529.59407665505	19427.0	13537.0	27656.0	1.1209987E7	2532.5708948727347	-0.9810305137052946	-797.6062462518968	-0.014966207220780289	-0.013823553197724055	1.4046489462492846	1.2095338531174968	-0.8600944942330783	1.161314288664919	5.4565888368642	10.565559890863561	0.6142512683253675	0.9440789473684217
ID627573	627573	3	0.913757860660553	55.67815963619774	75.56131375217517	0.0	53.0	53	1.2906497279808737	1		19477.83272727273	19606.0	13425.0	25160.0	1.0712808E7	2194.493486505475	-0.9810523843233022	-919.1236938932807	-0.0033075265658784464	-0.0014324640016620187	1.404825132123097	1.1974443113995812	-1.4546549082127098	1.1731861922506672	5.2331919071319435	9.31388588502571	0.7580794080791026	0.9499568593615189
ID657782	657782	3	0.9691884517669678	53.121561021872544	76.78723896350782	0.0	183.0	183	1.3327502822635349	1		19485.637755102063	19621.0	13013.0	26653.0	1.1457555E7	2510.13620982888	-0.9809506634247671	-799.4929558193315	0.0012847380162616677	0.007152867028061556	1.3603080022001148	1.3307752967805144	2.064147913106906	1.0221921052269662	5.580170117141598	8.881829877951875	0.888898968299837	0.9742738589211609
ID630667	630667	3	0.9713749885559082	55.77252565410281	76.3641424369842	0.0	67.0	67	1.3069582233926007	1		19590.657801418427	19723.0	12558.0	26295.0	1.1049131E7	2472.942125243901	-0.9811417517167093	-824.3193027278413	-0.008284233425418687	0.0021068140227894407	1.3424300791483548	1.2901423260663767	2.660083375311288	1.0405286703842997	5.36627943973839	8.968578388147037	0.8383703901710072	0.9616695059625208
ID666511	666511	3	0.947542667388916	54.96347970599848	77.41061759090816	0.0	221.0	221	1.2959141266970955	1		19505.555956678716	19668.0	13181.0	24772.0	1.0806078E7	2161.543312413201	-0.9810939193518857	-936.5553835261154	0.030878928182906332	0.002625412050871405	1.3290906511566964	1.216567228961627	-1.4770562429405225	1.092492563926049	5.275970042612568	10.963893537868268	0.5515470491313484	0.9288702928870287
ID675212	675212	3	0.9185160398483276	53.728797814416914	77.26018307548388	0.0	259.0	259	1.32020378722671	1		19525.673043478266	19607.0	14048.0	25629.0	1.1227262E7	2333.771206914529	-0.9810311610861199	-865.4057669656719	-0.015865003166070597	-0.029004405279545235	1.3684887234193175	1.2416182362084662	-0.6860755374958757	1.102181559122614	5.475601341522216	10.060409660279579	0.6798456986083989	0.9576059850374067
ID680845	680845	3	0.9400429129600525	47.263851441995115	72.28187407191996	0.0	283.0	283	1.3190572791622321	1		19256.63888888888	19518.0	13442.0	25161.0	1.1091824E7	2218.2876282272086	-0.9812809143575932	-910.1256321405212	-0.030189711619593867	-0.026161423933968114	1.4337137128339177	1.2714343902855698	1.0794340050701843	1.1276348380917234	5.466095089193219	10.812320292045916	0.5875559680988436	0.9040880503144648
ID668547	668547	3	0.9234193563461304	53.47984290225324	77.36918659007043	0.0	230.0	230	1.2765051943389945	1		19382.110905730144	19533.0	14067.0	25351.0	1.0485722E7	2220.9790431022448	-0.9810747493941352	-904.7884924577498	-0.0026023883500927965	-0.025014459166796756	1.3108439792701925	1.250062614208832	-0.6819711747041691	1.0486226564737553	5.119116879183538	10.788027806317677	0.552739873856146	0.9220890410958895
ID628610	628610	3	0.8851272463798523	55.60547934425536	75.69886402170805	0.0	58.0	58	1.274726092158276	1		19541.347583643124	19689.0	14146.0	25050.0	1.0513245E7	2155.0799006137863	-0.9811082318204275	-941.8146479796511	-0.004441349031095652	-0.009357687824271993	1.4019870154600562	1.1817774859502577	-1.324086974528951	1.1863375568817254	5.104857500690017	9.16503401294785	0.7637044574881305	0.9496021220159155
ID659846	659846	3	0.9594621062278748	52.403996762838155	76.70286883816267	0.0	192.0	192	1.32763195631829	1		19514.843642611657	19751.0	12760.0	25388.0	1.1357639E7	2330.106911323023	-0.9810214468238373	-865.8339771652189	0.014260580917863355	0.01091096255357504	1.3689260254283453	1.310203414141968	-0.3209832445779617	1.0448194613542767	5.537391981660942	8.737255288351326	0.9115176468944475	0.9740802675585278
ID683398	683398	3	0.943386435508728	47.00097432787602	72.15517625889677	0.0	294.0	294	1.3569380597347238	1		19236.44262295083	19478.0	13518.0	24761.0	1.173423E7	2155.653142421083	-0.9811270143105081	-927.8130969787826	-0.04978962157832744	-0.004105753643653528	1.5018424755629567	1.2481450450560443	0.45265692273894853	1.2032595742873144	5.784554542215789	11.190066322929239	0.5805163597118719	0.8909224011713037
ID650628	650628	3	0.8587495684623718	55.25798784801442	76.00016027621119	0.0	152.0	152	0.9693051826354139	1		19883.574193548397	19614.0	15207.0	26620.0	6163908.0	2880.9978785189865	-0.9806225242934015	-698.5317887516026	-0.0031841043855630516	0.005620080833474072	1.0451416110820393	0.9251424624273245	0.14673514932250994	1.1297088324536195	2.9516913481643474	6.48828298469503	0.8810919630934743	0.9733542319749217
ID623000	623000	3	0.9326532483100891	55.61382383682339	75.90079683136118	0.0	31.0	31	1.3011572261679603	1		19595.875000000007	19725.0	13648.0	25187.0	1.097369E7	2334.1814664921003	-0.9810660206588311	-869.9942352867778	-0.009213152703318048	0.0019976340423029995	1.377298705529523	1.2441518126394984	-1.394840493854851	1.1070182043198975	5.31874817809323	9.113395353757133	0.8047460812304293	0.9515306122448982
ID663960	663960	3	0.9232578277587891	54.712748950369594	75.65361284206705	0.0	210.0	210	1.3253508000690843	1		19402.111683848798	19558.0	13813.0	25453.0	1.1292029E7	2229.7666162772794	-0.9812793901537792	-912.2046295330534	-0.0037798741876085315	-0.0012410686067675992	1.3717383977928805	1.2795982333023614	-1.5166904770977165	1.0720071051151154	5.518379477002908	9.101658107831282	0.8371058758882447	0.9723618090452264
ID633756	633756	3	0.8837339878082275	55.49603585685853	75.61228952186731	0.0	80.0	80	1.2549895208448756	1		19361.70363288717	19560.0	14673.0	23925.0	1.0126171E7	2033.249377889473	-0.9811809168195679	-992.9640992721792	0.006108107868258821	-0.0017904975752010169	1.3652288877900016	1.194511872907648	1.806527235377932	1.1429178049664745	4.948004337260997	8.451636698807501	0.8704789935929979	0.9683720930232562
ID677791	677791	3	0.9657347202301025	50.59410474549342	73.59132333028666	0.0	270.0	270	1.3502315702779655	1		19557.273631840802	19671.0	14216.0	26522.0	1.1793036E7	2341.892714195487	-0.9811230332449055	-868.085641514241	0.00493743312223266	-0.0019573239871852584	1.4509906390024332	1.2784087795282693	1.8954928169683951	1.134997398514305	5.7275170282415795	9.002183663816677	0.8881381275342016	0.9741309620048503
ID642967	642967	3	0.9228430986404419	56.25655617135595	77.22330041394929	0.0	119.0	119	1.2964977403842777	1		19387.620253164536	19570.0	13840.0	24933.0	1.0721354E7	2157.96989368546	-0.9811486388033243	-935.192918879843	7.134928921604199E-4	0.00938874968298841	1.3759927648365522	1.2379333392897636	1.806578694005616	1.1115241194053285	5.280723168777078	8.839724453022239	0.8492309427478364	0.9660869565217397
ID624041	624041	3	0.9273463487625122	55.273492392518726	76.06448056093421	0.0	36.0	36	1.2770976776358518	1		19475.16201117318	19706.0	13759.0	24552.0	1.0458162E7	2249.562391484402	-0.9811336168088616	-900.435351585225	0.005479367393775826	0.003146585551875861	1.3233409680238826	1.259418457699717	1.0450523056005643	1.050755576856415	5.123870005348079	8.781201428147238	0.8350261731878142	0.9590747330960855
ID645544	645544	3	0.9140312671661377	56.385748249246	77.09809927135741	0.0	130.0	130	1.3219216848789053	1		19406.164930555522	19474.0	13727.0	25271.0	1.1177951E7	2199.9664279381523	-0.9811535183178005	-918.4601947862494	4.126259303614407E-4	0.006980036899957903	1.3933691824592656	1.2694043744721906	-1.4537602360407254	1.09765588529551	5.489860720015773	9.098631480713046	0.8333338818710333	0.9545454545454543
ID617387	617387	3	0.9534317851066589	56.7197993509981	75.28315851546733	0.0	4.0	4	1.308693508365834	1		19657.12874779541	19826.0	13132.0	26823.0	1.1145592E7	2353.2304506924306	-0.9809838748728757	-861.8376458518499	0.012822462902249377	-0.025349102411779834	1.4288534780109405	1.270171205862952	2.2351180475366546	1.1249298294714374	5.380538818231935	8.803532004801887	0.8724122159434813	0.9691780821917805
ID652205	652205	3	0.8708605170249939	55.18214796352304	75.19001306880972	0.0	159.0	159	0.9901528404200369	1		19663.117283950625	19374.0	14633.0	26289.0	6370850.0	2658.9535602822193	-0.9808314643442275	-756.7929283269718	2.0322125755483424E-4	-0.006005379770818335	1.0712667714544997	0.9380337088914498	0.11832172238795535	1.1420344080390268	3.080025754606274	6.693387494614516	0.8639175092941394	0.964285714285714
ID636846	636846	3	0.9365194439888	55.376383782665755	76.6449306025497	0.0	93.0	93	1.2681813641968636	1		19501.01503759398	19760.0	13218.0	25972.0	1.037454E7	2360.1918527302696	-0.9809845632759115	-852.5027236058423	-0.0010822733680836533	-0.004313359108281152	1.3593044208281582	1.2052501666773399	-0.7473599416277653	1.127819317856241	5.052573112880326	8.60870460629017	0.8567356891758272	0.9681238615664842
ID639918	639918	3	0.8674951195716858	55.84824698919006	76.58020765693338	0.0	106.0	106	1.2392181221120429	1		19427.33333333333	19573.0	13888.0	25214.0	9849658.0	2180.6276948644854	-0.9810077518363132	-920.3599816534963	2.5455349816865284E-4	-0.0018775518306595915	1.2913892423847526	1.2067248444094398	-0.5050835182490798	1.0701604830360039	4.824423056983577	8.497016690687087	0.8396964279869333	0.9602649006622501
ID650149	650149	3	0.8563221096992493	55.201833375127244	75.55695280411291	0.0	150.0	150	0.9685244292403931	1		19796.019230769238	19566.0	14869.0	26538.0	6176358.0	2820.471645289097	-0.980685739348953	-712.7511007223338	0.011393706138040973	0.011379047638173101	1.032411918180282	0.9323900157460797	0.017834393254029468	1.1072747463454622	2.946938221999832	6.903112105272645	0.7771252910686555	0.9509202453987728
ID619449	619449	3	0.8916652202606201	56.01622174962294	75.85583092154683	0.0	14.0	14	1.2711604177830769	1		19511.175373134316	19616.0	14173.0	25338.0	1.045799E7	2305.6071284737604	-0.9810707746590832	-877.1939330589735	0.0320125302079537	0.01888344265232142	1.280229690854563	1.2104183417774144	-1.3055930228681856	1.0576753892994017	5.07633874370293	11.097858140484448	0.5179431821064845	0.923875432525951
ID633276	633276	3	0.9487713575363159	55.48718410379899	76.7211359127875	0.0	78.0	78	1.2741325060529072	1		19471.834264432055	19683.0	13403.0	25932.0	1.0456375E7	2366.949244930589	-0.9810163264408377	-850.2446201040809	-0.0010980434541518153	-0.014329017130188743	1.35641704767708	1.212813203684237	2.4179089424230815	1.118405574375847	5.100104374525489	8.338194116539313	0.9218174503084829	0.9754545454545446
ID659391	659391	3	0.9604578614234924	52.81854047762438	75.53428085221441	0.0	190.0	190	1.2830074624519268	1		19566.959633027534	19756.0	12985.0	25913.0	1.0663993E7	2252.503046087224	-0.9810527966618912	-899.5705352107333	0.0035536647164948875	0.02276510782388605	1.4216063880303562	1.1641812068143085	2.5494801846802955	1.221121230706405	5.17140126699325	9.946902355211401	0.6568139863640344	0.9460869565217397
ID682940	682940	3	0.9391760230064392	47.00386696060963	72.20676337580593	0.0	292.0	292	1.355264548644029	1		19250.131795716647	19531.0	13326.0	24728.0	1.168483E7	2153.5205842279834	-0.9812031158862276	-933.2279349987847	-0.054256364989136205	0.008536874676709034	1.523044764072697	1.2620749947238215	0.4994120602828239	1.2067783376105816	5.770295163722238	11.222329094547245	0.5757605339499154	0.8803480783176221
ID636350	636350	3	0.9768970012664795	55.59152320340999	76.23118647858333	0.0	91.0	91	1.2888901501647732	1		19553.61861313869	19671.0	12708.0	25997.0	1.0715383E7	2446.566570538608	-0.9810650155804882	-828.1956319305779	-0.0028406924677552366	0.010352487274857646	1.3448715439071635	1.2698357439714858	2.5475025205199526	1.0590909495908494	5.2189325286383985	8.860333862583197	0.8353940407896563	0.964003511852502
ID642480	642480	3	0.9532683491706848	55.481051413991054	76.53688024450989	0.0	117.0	117	1.2657930732558318	1		19421.779026217224	19628.0	13160.0	25489.0	1.037123E7	2323.219477163418	-0.9810133732116574	-863.8848905395195	-0.0053285908350610214	-0.003633429072588422	1.3718487146704585	1.202467821996182	-0.6695102149159466	1.140861060542221	5.033560608222272	8.26216541901825	0.9266108785054447	0.9805555555555552
ID654258	654258	3	0.9404071569442749	54.98586853700578	76.87033883098348	0.0	168.0	168	1.305800085616726	1		19486.9893992933	19489.0	13704.0	27241.0	1.1029636E7	2559.0924545701473	-0.9809756864514654	-785.3043743883602	-0.010216723631438851	-0.01709247465723186	1.3989705872677365	1.2359064286889334	-1.0476566473555917	1.1319389193175278	5.35677318740934	9.496064971100246	0.7464930479073062	0.9518581081081086
ID657334	657334	3	0.9339941143989563	53.047689552737864	76.17488276238949	0.0	181.0	181	1.3446172774774483	1		19517.926421404678	19518.0	13845.0	27295.0	1.167172E7	2480.1019953773957	-0.9810825891046726	-816.2778310962452	-0.001503902378019081	0.0011539247052217132	1.428483892368748	1.2928240996430587	2.3148885256609324	1.1049329083230612	5.6799857665964435	9.35259683078634	0.8160047463040337	0.9621578099838967
ID661429	661429	3	0.9447624683380127	53.770123508610666	77.08171862618667	0.0	199.0	199	1.3338850208958828	1		19373.05281090288	19546.0	13620.0	25220.0	1.1371982E7	2373.9350913673607	-0.9812026453410216	-851.9638994686924	0.004954961140688547	-0.0021717094671693696	1.3583012596598836	1.3359156755014383	1.3976369133478885	1.0167567344024486	5.589676369470596	8.904636128533264	0.8858581250450976	0.9783693843594015
ID626121	626121	3	0.9659528136253357	55.712132041370445	76.40773466323601	0.0	46.0	46	1.321349300489711	1		19546.309565217398	19721.0	12820.0	25770.0	1.1239128E7	2440.359470756538	-0.9810188377002439	-827.9336017821126	0.004259743110349838	3.509529561158521E-4	1.3483123469809233	1.3131654323050796	-0.5099985340638009	1.026765031892553	5.485107593851286	8.783198133072247	0.8934899161409978	0.9746621621621625
ID639433	639433	3	0.9099737405776978	55.70980620717076	76.75752483490116	0.0	104.0	104	1.2622021636852703	1		19378.702651515152	19617.0	13893.0	24821.0	1.0231955E7	2178.95523435284	-0.9811557727362867	-926.1173423100331	0.014487747950852415	0.02360996786077039	1.3500579191064122	1.2205878153844294	-1.1795526659505646	1.1060719286970808	5.005041851235175	8.34671950182603	0.9027883362207051	0.9759036144578304
ID645065	645065	3	0.9736390113830566	55.24123958491727	76.09778208829574	0.0	128.0	128	1.327062034868412	1		19415.35213675214	19586.0	12987.0	25244.0	1.1357981E7	2504.374417230335	-0.9811313924793155	-806.2381221141502	0.02446301317498351	0.01329056103277012	1.3668278137655892	1.3366706949906355	0.9101205487295867	1.0225613674990943	5.532638855496442	9.041728767389499	0.8504313010746795	0.96597510373444
ID663502	663502	3	0.9379511475563049	54.723089753704215	75.44066875719734	0.0	208.0	208	1.3344520283692736	1		19440.499148211242	19647.0	13605.0	24942.0	1.1411573E7	2263.0555218099475	-0.9812080750993977	-897.081795569459	0.010837689876986165	0.003419932688942042	1.4115457309319777	1.2862391424003978	-1.5032177909171005	1.0974209106229895	5.594429495635157	9.09080722768353	0.8506693237743141	0.9775747508305646
ID625102	625102	3	0.9195191860198975	55.465860708829105	76.02091681489465	0.0	41.0	41	1.2741325060529085	1		19505.43575418994	19621.0	13930.0	25270.0	1.0474419E7	2278.41600598556	-0.9811068646646164	-889.1292725012555	0.008892069225824771	-0.004485507690886992	1.3083623262529382	1.2760953558301442	2.5651052233385183	1.0252857047675745	5.1001043745255	8.899174096628867	0.8092626969554921	0.9462081128747796
ID680384	680384	3	0.9106264114379883	47.23881063907305	72.27799303126626	0.0	281.0	281	1.3389794443554461	1		19270.767676767693	19511.0	13359.0	25145.0	1.1446836E7	2193.217825075367	-0.9811595698097796	-915.1579854848006	-0.06393563579896265	-0.029606406638276624	1.4696926389943665	1.2407795889623063	0.5203222607293716	1.1844913085840698	5.632454504951275	11.312482014345719	0.553084837932636	0.8751846381093051
ID647620	647620	3	0.9313987493515015	55.951636600908266	76.74255912971203	0.0	139.0	139	1.2935770389038777	1		19547.847549909253	19663.0	13892.0	24953.0	1.0770864E7	2282.686544480663	-0.9811957980441098	-893.6828690621335	6.252820494722003E-4	-0.011737757716174973	1.3240356464609728	1.2689588972838695	-0.6757663886147347	1.0434030994187375	5.256957537954521	9.769763193994981	0.6921118082264006	0.9341216216216207
ID674756	674756	3	0.9144866466522217	53.95228680453593	76.85125275353082	0.0	257.0	257	1.305220631367817	1		19536.090106007065	19628.0	13780.0	25745.0	1.1057427E7	2348.427413723969	-0.981036173499707	-860.6955389686774	-0.003474300869490789	-0.01181810330591033	1.3642068980346143	1.233660327464079	-0.7282376114421952	1.1058205145000388	5.352020061244819	10.599891346485174	0.5985835388748296	0.9470142977291833
ID649688	649688	3	0.8772830963134766	54.927059977656214	75.69485584300881	0.0	148.0	148	0.9155237543822177	1		20168.65217391304	20002.0	14905.0	26463.0	5566548.0	2807.6912382749933	-0.9806386725634632	-727.6648748082316	0.022584189421757078	0.01702178403508309	0.9689072783797356	0.8425292443255319	0.15482053834499615	1.1499983946021635	2.633231895141792	9.24990439861262	0.38674479954591445	0.8470948012232437
ID677342	677342	3	0.9447309374809265	51.09374591130273	74.48882535004817	0.0	268.0	268	1.3519113116327683	1		19464.1274834437	19652.0	13833.0	25342.0	1.1756333E7	2326.7272637420187	-0.9811435612632501	-870.5472360560717	-4.058450078298072E-4	0.00698705457291764	1.4028858030213853	1.3187539717587682	0.8608549143118149	1.0637964571590361	5.7417764067351245	9.2237871844717	0.848081504862914	0.9648562300319484
ID627152	627152	3	0.9219902157783508	55.38842765343349	76.3404610323841	0.0	51.0	51	1.272944503457938	1		19486.84141791046	19629.0	13501.0	25312.0	1.0444947E7	2324.1195746421095	-0.981050422267357	-868.1699917944553	0.0011281237349363411	-0.0034407874140542478	1.2992538939026954	1.2506735511677094	-0.15855452733705058	1.0388433438043272	5.090598122196469	9.394827598882857	0.7247713994997071	0.9553969669937565
ID630224	630224	3	0.9503657817840576	55.330858354213454	75.88964370979275	0.0	65.0	65	1.3144612467940304	1		19521.944153577675	19674.0	13285.0	25342.0	1.1186074E7	2427.8225049943103	-0.9810150686407916	-831.0033525964448	-0.0023556303610474854	-0.006545858942386217	1.3743648847944518	1.2794064591200314	1.4949850267155051	1.0742206864734232	5.4280700798770924	8.894148630221052	0.8622764890323996	0.9645270270270271
ID635858	635858	3	0.9704283475875854	55.70161716364827	76.6034549971778	0.0	89.0	89	1.2999939204135575	1		19583.582887700544	19733.0	12485.0	25947.0	1.098639E7	2439.928056022102	-0.9810549248243636	-831.27001381264	-0.0014050905710756261	0.0031923135978182654	1.3654702560644632	1.2562487908696738	-0.520856452173291	1.0869425435380342	5.309241925764196	8.85801617507034	0.850294639752728	0.9579759862778724
ID628201	628201	3	0.862425684928894	55.819875039925215	75.76452509690415	0.0	56.0	56	1.1675544144271202	1		19564.142222222217	19769.0	14355.0	24691.0	8803864.0	2192.1005571777523	-0.9809642818172924	-919.844174689465	-0.008240226041451637	0.02691074950634145	1.1812669372511069	1.0383588866992457	-1.2340221989676885	1.1376287643727305	4.2825666742287725	11.911478645317514	0.37929982660922007	0.831180811808117
ID653802	653802	3	0.9671568870544434	54.80811341319127	77.13558731068342	0.0	166.0	166	1.3058000856167244	1		19482.65836298932	19605.0	13044.0	26935.0	1.0949254E7	2593.006143437226	-0.9810939057065617	-779.8003457416862	-0.010822103712799704	0.0030371183193296787	1.396908562074324	1.2497681542435097	2.1300075176341746	1.1177341631975564	5.356773187409328	8.951745525587436	0.8400355516623853	0.9648972602739727
ID622573	622573	3	0.9153061509132385	55.447315535466636	75.95677159978793	0.0	29.0	29	1.288890150164773	1		19520.7890909091	19664.0	13406.0	25116.0	1.0736434E7	2305.906392417341	-0.9811635708391411	-881.9186567476289	-0.01163239460960999	-6.507046238785869E-4	1.3723897977673511	1.2069648247148108	-1.4835033793291	1.137058652965821	5.218932528638398	9.030461224443735	0.8042140977366722	0.9665492957746483
ID642017	642017	3	0.9230139255523682	55.69177286733345	76.74052869818777	0.0	115.0	115	1.3207766680465698	1		19357.738301559777	19497.0	14029.0	25280.0	1.1169415E7	2255.584796324207	-0.9810214740614024	-887.2407649620084	-0.010078794916209994	0.009176367369302602	1.4014581802245698	1.2751265719639953	-1.4078059141154677	1.0990737790570815	5.480354467686753	8.914556776832441	0.8666006346699715	0.9672818791946303
ID656867	656867	3	0.953488826751709	54.36060274831689	76.99052772401204	0.0	179.0	179	1.341237421413594	1		19433.74450084604	19564.0	13223.0	27260.0	1.1485343E7	2611.909793657269	-0.9811632480005963	-775.110397667592	-0.010539755058520707	-0.013317656977419226	1.3845650805131682	1.3049813740519192	-0.8204320583531667	1.0609845535297906	5.651467009609308	9.239511088762402	0.8319037437843745	0.981833195706028
ID644582	644582	3	0.9026437401771545	55.730924947186466	75.56458774502444	0.0	126.0	126	1.2495527175731524	1		19379.818713450288	19504.0	13603.0	25132.0	9941847.0	2145.015396461147	-0.9810887587557066	-937.4272133110991	-0.003598645444555778	0.0199155079348911	1.3388433706846794	1.1446728722613992	-0.9535943748993352	1.1696296847147951	4.905226201780349	9.80047893113099	0.6417624530954831	0.936479128856623
ID629752	629752	3	0.9304534792900085	55.394674927435126	76.31432350778941	0.0	63.0	63	1.3075369076022232	1		19503.45825932503	19617.0	13303.0	24917.0	1.0980447E7	2307.3408126940526	-0.981235805939351	-884.0429081162309	-0.001347328574862703	0.003865880481235149	1.3917609209319801	1.24644554349173	1.417713074315902	1.1165838156339913	5.3710325659028975	9.839545667459587	0.697136077019001	0.9463986599664995
ID684530	684530	3	0.9288648366928101	47.09395324800029	71.95823150395849	0.0	299.0	299	1.3418013219730556	1		19145.26013513515	19475.0	13324.0	24819.0	1.1333994E7	2164.966062241744	-0.9812010645332436	-923.1343856775408	-0.043710697198207714	0.005145733178838289	1.4702274775415716	1.2723879787533654	0.4545495095377511	1.1554867714028871	5.656220135773852	10.537730124491045	0.64009144637985	0.9021986353297952
ID632816	632816	3	0.9109417200088501	55.61562460351242	75.80037641066255	0.0	76.0	76	1.305800085616728	1		19517.528368794323	19627.0	13198.0	25347.0	1.1007886E7	2284.8819226854466	-0.9810939768449946	-886.5464136953001	-0.006125448912576054	0.00821333425481383	1.416167227712714	1.2135980756675089	-1.1999395254697358	1.1669161776923445	5.356773187409357	9.176055007465994	0.7994680375570217	0.9607843137254908
ID669683	669683	3	0.8682687878608704	54.68268715637512	76.81124180374181	0.0	235.0	235	0.9270195701905759	1		19686.014084507027	19733.0	14942.0	24501.0	5590828.0	2630.0914680944034	-0.9806859359444181	-760.1043437642325	0.004075725224106706	-0.006922434618619894	0.9859806769989776	0.8717814035253968	1.2507124555430456	1.1309953080115847	2.699775661444981	7.146362251255282	0.6643049491266867	0.9190938511326846
ID658928	658928	3	0.9177088737487793	52.90777902030568	76.29136744137485	0.0	188.0	188	1.2824177095076656	1		19502.915596330284	19621.0	13310.0	25993.0	1.0629089E7	2230.533712723979	-0.9810390450368542	-904.7879981213079	0.016182886786425075	0.013976192078529263	1.3573721612110476	1.2006592164278276	-0.6632312164200755	1.130522418550593	5.166648140828732	9.444837329744288	0.7278297199997827	0.9585537918871251
ID672240	672240	3	0.9258828163146973	53.5567337936256	77.39486061922568	0.0	246.0	246	1.3144612467940273	1		19337.738137082593	19446.0	13656.0	25367.0	1.1003173E7	2329.4829263582105	-0.981005253124891	-857.4601811368238	-0.006106438358497081	-0.0015679543455750444	1.36846014909152	1.2748518600942789	-0.7709370032583293	1.0734267972047502	5.428070079877067	9.173960590565962	0.8104786328207436	0.9612794612794603
ID638962	638962	3	0.9210766553878784	55.62354498893146	76.8019274715516	0.0	102.0	102	1.274726092158274	1		19408.063079777367	19647.0	13524.0	25189.0	1.0460946E7	2224.736316966218	-0.9810590042324769	-903.7035065798201	0.008933947932453638	0.015241731276739473	1.3192695095197278	1.2681443113890742	2.328339099173039	1.040314968628967	5.10485750069	8.490051017909101	0.8899649185058014	0.970189701897018
ID679927	679927	3	0.9175984263420105	47.19551519925711	72.442648000934	0.0	279.0	279	1.3293402546311721	1		19277.21575342464	19565.0	13654.0	25309.0	1.1257894E7	2211.5411408159607	-0.9809897626682446	-899.6140246259157	-0.030408215236599163	-0.02387023401941274	1.4863721376432373	1.2516828196291876	1.1258661274918655	1.1874990327690018	5.551651360154511	9.87045955495339	0.7160730060566445	0.9054263565891468
ID682484	682484	3	0.9367297291755676	46.82735082598421	72.33967663245978	0.0	290.0	290	1.393246827792533	1		19344.671339563876	19650.0	13253.0	24895.0	1.2419279E7	2169.3771990125165	-0.9809620449179496	-918.9421798740558	-0.1693508699982713	0.03892694919628592	1.7843273648346496	1.172062518823994	0.14067036642124064	1.522382412352014	6.098260869073833	13.844388079186748	0.3998235151764286	0.7880835380835386
ID623114	623114	4	0.9247941970825195	24.92761006209878	21.14712276926188	0.0	32.0	32	1.268181364196865	1		20958.08630393995	21000.0	14777.0	28165.0	1.117066E7	2442.439218208488	-0.9810093089840484	-886.5234258163104	0.007200959006406528	0.013389063056070611	1.337861293038596	1.2010496318969932	-0.6326256776589947	1.113910081239121	5.052573112880338	10.051948849974988	0.6283793876509206	0.936563876651982
ID680969	680969	4	0.897024929523468	20.77096064237119	26.453932148328114	0.0	284.0	284	1.2675847133220637	1		20689.37030075186	20722.0	15032.0	26904.0	1.1006745E7	2356.174584850453	-0.9810676044868861	-910.0456286178718	0.021979618431039478	0.007306172986201513	1.311682164434474	1.2091142299574724	-0.9841824192645744	1.0848289863238225	5.047819986715826	10.010479689553572	0.6330003428746603	0.9307624890446983
ID664067	664067	4	0.8941472768783569	28.908626588181633	24.254619670409525	0.0	211.0	211	1.2447000673282285	1		20712.10567514677	20755.0	14926.0	26607.0	1.0583886E7	2335.763774943921	-0.9810224684369924	-916.7788000384429	0.011283959016920867	0.001814246104297093	1.3160890203391549	1.178764907144889	2.3433128140058423	1.1164983045914403	4.867201192464221	8.990916417387576	0.7566259672775514	0.9534450651769087
ID675331	675331	4	0.9387564659118652	27.98518263965494	24.29742233127331	0.0	260.0	260	1.2994118769904197	1		20766.13082437276	20859.0	14344.0	27795.0	1.1587501E7	2484.3023568175927	-0.9809892126017902	-862.6711148574561	0.01685729204196609	0.013302956975053008	1.3214657822737665	1.2752105715118174	-0.04833601958057263	1.0362726061054464	5.304488799599677	10.157714871697197	0.6460429102262684	0.9457627118644064
ID670727	670727	4	0.9099871516227722	28.594508048282115	23.27198239627266	0.0	240.0	240	1.2900634687055745	1		20707.96357012749	20703.0	15540.0	27664.0	1.1368672E7	2394.775228801371	-0.9811150275616252	-898.4754257084892	0.033677383889655	0.008507935400157592	1.314791642914004	1.2570105857280018	-0.5983607201098828	1.0459670410432846	5.2284387809674255	10.412018485452345	0.6060549885669719	0.9259259259259264
ID636953	636953	4	0.8379884362220764	29.705313940408306	20.37957661710099	0.0	94.0	94	1.2269483335503637	1		20778.54728370219	20909.0	15511.0	26758.0	1.0326938E7	2103.131518414302	-0.9811634933016277	-1029.2473584487307	-0.0019511364222782627	8.686483236334956E-4	1.2886884519786261	1.1838864669869238	-0.30529097582030007	1.0885236785064627	4.7293605336932645	9.40483102013171	0.6719087445221336	0.9128440366972477
ID640025	640025	4	0.9078400731086731	29.433307943044106	20.282403580876327	0.0	107.0	107	1.2598025376296085	1		20730.783681214427	20976.0	14485.0	26309.0	1.0925123E7	2153.8468165147574	-0.9810884260769441	-998.645571898651	-0.009876456026855093	0.011670659779023398	1.3177750614288066	1.2159104359080777	-0.17497656708470172	1.0837764217762087	4.986029346577114	8.799415745324739	0.809202134778299	0.9519056261343014
ID650265	650265	4	0.8778989911079407	28.316744881014543	22.705470338671645	0.0	151.0	151	1.2592019166001764	1		20815.973333333335	20910.0	14471.0	26365.0	1.0928386E7	2258.9933428303084	-0.9810637763434314	-954.8070865151421	0.01735111690364255	0.01217087045125605	1.3195001378103774	1.1921713482312388	-0.5479273711545025	1.106804101413819	4.9812762204125995	9.863134434422975	0.6434585613308763	0.9484162895927599
ID645650	645650	4	0.9024240374565125	29.077006857602083	21.094491755450193	0.0	131.0	131	1.2675847133220626	1		20767.14124293786	20929.0	14891.0	26564.0	1.1027352E7	2096.985749767933	-0.9811067934843686	-1028.5415588469327	0.0023035672463744047	0.01612273395488017	1.3235699735165751	1.2100691976905678	2.9675069786394364	1.0937969299959251	5.047819986715818	9.238820823608378	0.7431571042560289	0.9550359712230214
ID624151	624151	4	0.9408296346664429	24.938949500297156	21.125473822669292	0.0	37.0	37	1.271755391098024	1		20930.822761194013	20944.0	14821.0	27853.0	1.1218921E7	2450.380366492172	-0.9810774803582274	-885.7417871281649	0.008154352498286546	0.004795413206400116	1.3434838643867295	1.1990769025924868	-0.5947916187824339	1.1204317767125902	5.081091869867436	9.344998801928506	0.7311532441168538	0.9630630630630633
ID617494	617494	4	0.8276508450508118	22.778549215397135	20.337692411923484	0.0	5.0	5	1.2343248428932085	1		20972.926587301594	21010.0	15899.0	27818.0	1.0570355E7	2228.0697733861466	-0.9809426370201978	-969.0385429245533	0.030699998179921688	-0.03396697180649306	1.2438388534408986	1.162910814854775	-1.5674309230956807	1.0695909243876367	4.786398047667451	11.670918787956511	0.44157917387288076	0.914623069936421
ID677909	677909	4	0.9259335994720459	22.39534142435635	25.940854336400076	0.0	271.0	271	1.302900237299245	1		20813.526690391456	20838.0	15542.0	28196.0	1.1697202E7	2376.535886567246	-0.9808713262438352	-898.1698491071345	0.02421094314877428	-0.006885293275445924	1.3619811454598436	1.2368418601374254	1.4570675892095817	1.1011764635040038	5.333007556586766	11.835226677806446	0.4784415651828852	0.9077669902912612
ID657451	657451	4	0.866782009601593	27.491157947819236	22.59702328340237	0.0	182.0	182	1.2592019166001769	1		20760.542145593885	20830.0	15858.0	27455.0	1.0837003E7	2235.29686872025	-0.9811731448571209	-968.0579331068421	0.004249659846528033	-0.01122933912136709	1.323438067118421	1.1682211774972995	2.3383774704264644	1.1328660125419445	4.981276220412604	11.308536035831432	0.4894831161883049	0.9105125977410949
ID666152	666152	4	0.9122366309165955	27.59197252702208	23.11027506331356	0.0	220.0	220	1.2912357210771184	1		20813.903811252265	20880.0	15729.0	28483.0	1.1468461E7	2334.856275857836	-0.981055559803397	-923.28379548143	0.020146468369670843	0.01331158274811641	1.3381877158404332	1.2458637567357842	-1.0555863518838746	1.0741043782721007	5.2379450332964534	10.503010467461763	0.5966823672424537	0.9370748299319729
ID672814	672814	4	0.9046801924705505	27.013142360918803	23.685116537790798	0.0	249.0	249	1.2440921551711723	1		20642.917647058846	20624.0	15163.0	27133.0	1.0527888E7	2396.7996009664394	-0.9811526289988104	-896.7164654322206	3.8235637012624696E-4	-0.02971064352168604	1.2838408300885196	1.1554687520796156	-0.4796251693999405	1.1110995669747534	4.862448066299705	11.364043662008664	0.4731502267313873	0.9077196095829639
ID630319	630319	4	0.8531436324119568	30.032131655126758	20.891731229872136	0.0	66.0	66	1.2349375631309414	1		20906.035856573715	20923.0	15678.0	27130.0	1.049483E7	2206.4766077771646	-0.9809457704720899	-975.5644489014414	0.01719063622713276	0.002174254831926545	1.3345408578535678	1.1275468742488366	-0.9472932652040437	1.1835790496449463	4.791151173831964	9.733742437409177	0.6354626619827788	0.9213893967093233
ID642592	642592	4	0.9292485117912292	29.7857653858454	19.742623310490085	0.0	118.0	118	1.2693738246053088	1		20696.26966292132	20897.0	14439.0	26412.0	1.1051808E7	2188.2275371947944	-0.9809975750633686	-976.5365420568168	0.004866843406081531	0.005142010094821732	1.3178315421424125	1.2297742558447484	-0.6724670152605406	1.0716044313654756	5.062079365209368	8.989734635894383	0.7871274708442195	0.9638009049773753
ID618531	618531	4	0.8771731853485107	21.534165528166934	19.581743335319484	0.0	10.0	10	1.2257145993685172	1		20932.09898989901	20978.0	15178.0	26879.0	1.0361389E7	2273.7818610675085	-0.9809966305586421	-950.4535172462935	0.012836002824488425	-0.016512547098966456	1.271206982847783	1.1827348583927417	1.9936634273535079	1.0748030074764763	4.7198542813642295	10.261553757220732	0.5632642729146783	0.9027272727272725
ID652327	652327	4	0.901155948638916	27.596972525430324	22.67453266101252	0.0	160.0	160	1.2477351853855516	1		20679.860735009664	20776.0	14880.0	26641.0	1.0691488E7	2282.020780149208	-0.980919130126722	-931.7363631992599	0.018882068206470863	0.007553368314734839	1.2816062216467476	1.200332869682614	-0.9588669958989627	1.0677090114058307	4.890966823286798	10.847701538500084	0.5223109440103282	0.9130434782608693
ID668196	668196	4	0.9024712443351746	28.095715757901306	23.790450984182886	0.0	229.0	229	1.2830074624519248	1		20659.21362799266	20811.0	15057.0	27034.0	1.1217953E7	2336.635271004706	-0.981010691185495	-913.5186903193484	0.008018210840352287	0.010402428183886606	1.3154180870199965	1.246047375136177	-0.9262905113339973	1.0556726118669753	5.171401266993233	9.290932772441145	0.7528344186957617	0.9493891797556715
ID654374	654374	4	0.9166883230209351	27.163209011500662	22.474817300371143	0.0	169.0	169	1.2531798738749018	1		20687.520231213854	20857.0	14303.0	26176.0	1.0736823E7	2240.2595993469945	-0.9811150713183127	-959.4993451182883	0.017718606442332273	0.007173806872190816	1.3056345062167787	1.1770289700525876	2.2578589919689045	1.109262846910595	4.93374495876744	10.162988075008386	0.6002659761639434	0.9368231046931406
ID661541	661541	4	0.8699148893356323	29.241574274976667	22.942811799258426	0.0	200.0	200	1.2711604177830749	1		20805.890772128063	20920.0	15385.0	27176.0	1.1047928E7	2216.3920918979775	-0.9809750774320382	-968.0656135852932	0.0558508889724572	0.011206918329567722	1.2663312802276698	1.1778575054356022	2.087179977270045	1.075114158023171	5.076338743702914	11.292507800499553	0.5002414337233194	0.929503916449086
ID639544	639544	4	0.9114584922790527	29.35261423599632	20.536636225718834	0.0	105.0	105	1.2675847133220635	1		20747.894139886568	20921.0	14865.0	26439.0	1.0975636E7	2182.508289091758	-0.9811382944684417	-989.00248717853	0.006359300099992411	0.00847786642793649	1.315279856923375	1.2307933344652537	-0.2174714825325173	1.0686439551566376	5.047819986715824	9.132116965626416	0.7606253443147235	0.951612903225807
ID670267	670267	4	0.8911075592041016	28.45791561143531	23.608802846665128	0.0	238.0	238	1.2906497279808733	1		20670.33151183971	20679.0	15564.0	27136.0	1.1348012E7	2361.9863561912584	-0.9810456470003889	-905.9000915523628	0.017723276622460142	0.002943571868721539	1.269412499071448	1.2570358566672595	1.170990963983011	1.0098458944814845	5.233191907131939	12.63480682878542	0.4119450723290224	0.9099173553719007
ID674875	674875	4	0.9512103796005249	28.035705904085024	24.54151628685762	0.0	258.0	258	1.2741325060529085	1		20755.938202247184	20899.0	14678.0	27166.0	1.1083671E7	2447.8584502420754	-0.9810718565097462	-878.9797337657772	0.00976538828579157	-0.0012703072793617456	1.3026390958419223	1.236348746240072	-0.702234549901329	1.0536178402764185	5.1001043745255	10.046540422213383	0.6349738733863373	0.9495575221238947
ID659512	659512	4	0.8780340552330017	27.38662929471163	22.400963740358545	0.0	191.0	191	1.2687777344927935	1		20800.26829268292	20952.0	15195.0	26399.0	1.1086543E7	2177.753834653931	-0.9810603426799783	-989.4953302434658	0.0011294401361806282	0.017201824756821783	1.3351506443361136	1.1884298962045392	-0.3844583430347353	1.1234576381830792	5.057326239044854	10.286175555519732	0.6006520583755551	0.9542600896860981
ID627261	627261	4	0.9270344972610474	25.423365340639798	21.085326488062087	0.0	52.0	52	1.2877157625403524	1		20806.3956442831	20846.0	14890.0	28057.0	1.1464324E7	2421.8010960100623	-0.9810080552478387	-887.5473099727376	-0.012636309893805403	0.0013510000519098076	1.341363698477768	1.2474993272347346	-0.5762335941963788	1.0752420215336689	5.209426276309361	8.827545933387448	0.8400783417228586	0.9681978798586571
ID635967	635967	4	0.8775922060012817	29.280661114762054	20.866361756872838	0.0	90.0	90	1.275912435916351	1		20821.97574626865	20994.0	15122.0	26374.0	1.1160579E7	2151.769508156738	-0.9810274667256497	-1000.718726048606	0.004429479801922137	0.002860416625599312	1.323217464229251	1.2509440595623618	-0.2361910861196456	1.057775089233146	5.114363753019043	9.446106792607795	0.7202707443564734	0.9291882556131262
ID683068	683068	4	0.8843671083450317	21.31048100559574	26.4234445948968	0.0	293.0	293	1.2622021636852707	1		20679.05313092981	20748.0	14854.0	26271.0	1.0897861E7	2296.99583623838	-0.9810221200829381	-930.7467800285775	0.04564608908599038	0.004482198939675001	1.3228834201613937	1.221144490855705	-0.6691931820252431	1.0833144071545506	5.0050418512351795	9.9716378586414	0.6325350298343277	0.9385026737967911
ID645182	645182	4	0.8271051049232483	29.00644232386018	20.995993617507658	0.0	129.0	129	1.250157974434789	1		20716.829457364358	20843.0	15518.0	25829.0	1.0689884E7	2122.46199457883	-0.981080378189033	-1012.2912969759519	-0.0016829171112043254	-0.009017718971520242	1.2658462281305791	1.1972496496891203	2.96896511325207	1.0572951334412757	4.909979327944863	10.315143710928247	0.5798811102765021	0.932310469314079
ID663613	663613	4	0.9180191159248352	29.21770193597588	24.18837972363976	0.0	209.0	209	1.269373824605309	1		20758.36261682243	20760.0	14411.0	27212.0	1.1105724E7	2385.1718409706737	-0.9809253924170921	-895.1251945900503	0.0036542476392960265	-0.005043154287874889	1.325586318950751	1.2032066467262565	2.5210052298619305	1.101711266769903	5.062079365209369	10.57046694095178	0.5693121721563422	0.9252823631624674
ID619568	619568	4	0.8714879155158997	21.3756649319518	20.433195133663435	0.0	15.0	15	1.2735386432818676	1		20824.68901303539	20884.0	15436.0	26493.0	1.1182858E7	2237.5236991428887	-0.9809214718340925	-957.0403529123668	0.03796964583637203	0.015267378047077135	1.3119679102622612	1.2118922484708656	1.9430375458897127	1.0825780195538577	5.0953512483609815	10.446542094840396	0.5867307831152678	0.9436619718309859
ID633392	633392	4	0.887257993221283	29.593190493852664	21.40397736946193	0.0	79.0	79	1.2238616661860902	1		20743.94779116468	20772.0	15210.0	27596.0	1.0330486E7	2319.9898254141744	-0.9809822992345472	-922.4407654894995	0.005203384921923905	0.005359368655164158	1.2887037529938326	1.1592965694338	-1.0401308786119754	1.1116256072621995	4.705594902870683	9.920644161137643	0.600820380406488	0.919220055710307
ID647731	647731	4	0.847299337387085	28.57821814226667	20.716001043686767	0.0	140.0	140	1.2324848545268263	1		20882.67928286851	21035.0	15774.0	25950.0	1.0483105E7	2107.1358531717033	-0.9810163144260305	-1024.2816096358692	0.042831028381447436	0.004997388658284357	1.229400108287151	1.1635127080321521	2.8758226646712988	1.056628002255716	4.772138669173906	10.919609130487418	0.502931378911015	0.9296296296296299
ID626226	626226	4	0.9423732757568359	25.255951889034666	21.058421254355196	0.0	47.0	47	1.2776898861896533	1		20846.623376623374	20885.0	14514.0	27957.0	1.123633E7	2467.481805805344	-0.9811223361520705	-878.1863279278324	-6.611737523598204E-4	0.004621461737670545	1.3355895006401408	1.2136959257816142	-0.7402498379566446	1.1004317245112507	5.128623131512591	9.209500393657663	0.7598686187337472	0.9599644128113879
ID621623	621623	4	0.9233393669128418	24.610635530991217	21.297198492347807	0.0	25.0	25	1.2788734805946276	1		20868.3085501859	20853.0	14644.0	27990.0	1.122715E7	2445.244304200824	-0.9811365926279336	-887.7778778101227	-0.0029373565593642965	0.003793089994765982	1.3469997217195944	1.2103072432483641	2.424205173891936	1.1129403126633854	5.138129383841622	9.697331485214335	0.6866104631512799	0.939183318853171
ID636471	636471	4	0.9185972809791565	29.4000809468188	20.376334831429993	0.0	92.0	92	1.231256668018949	1		20816.25799999998	21058.0	14727.0	26598.0	1.0408129E7	2205.7963601840497	-0.9809766534193791	-973.2826760276355	0.0058131380559103595	0.00659055099685067	1.2962352689534973	1.1832630669836908	-0.10539020316612943	1.0954751357682355	4.762632416844875	8.925665329527368	0.751234855707084	0.9497630331753558
ID677454	677454	4	0.9074704647064209	23.379900800824807	25.421123614526948	0.0	269.0	269	1.3127335861392375	1		20723.402116402103	20712.0	15154.0	27480.0	1.1750169E7	2369.0531619094386	-0.9809943127380922	-903.0237117091173	0.03785342951624661	0.009424258337269007	1.3297462213124005	1.2559544816978576	-0.9972939790803492	1.058753514311114	5.413810701383542	10.641962400346758	0.6007164017161509	0.9366776315789477
ID642124	642124	4	0.9302662014961243	29.39001813516073	19.839331403186183	0.0	116.0	116	1.249552717573152	1		20712.87040618955	20965.0	14206.0	26497.0	1.0708554E7	2215.5758312864514	-0.9810322802439543	-967.0564769758288	0.01425897202387706	-0.01156919845733006	1.2853672036319645	1.2508303746145735	-0.22847153305191417	1.0276111211546435	4.905226201780345	8.445070767742957	0.8642956297557305	0.9582172701949863
ID649807	649807	4	0.898552417755127	27.125793764086403	23.50192383486816	0.0	149.0	149	1.2830074624519248	1		20719.32110091741	20793.0	15206.0	26583.0	1.129203E7	2326.461045839282	-0.9810830652341853	-923.7718941060203	0.01607577728261181	0.017422932154078266	1.3315749463704984	1.2145232616058974	-0.3903342497944487	1.096376651205371	5.171401266993234	9.332967481199372	0.7460683151349553	0.9577464788732393
ID625217	625217	4	0.9347288608551025	25.161214127161653	21.13285203882019	0.0	42.0	42	1.2847750969927223	1		20875.49177330897	20920.0	14660.0	27831.0	1.1418894E7	2420.4970929811093	-0.9809931949013887	-890.2644239315102	9.789559709520617E-4	1.0119120382953128E-4	1.3529814190564986	1.2431018878902504	-0.6118693373049044	1.0883914120287694	5.185660645486779	8.825264867161252	0.8366782123448208	0.9570175438596492
ID620611	620611	4	0.9345935583114624	23.870264444844654	20.73918111197823	0.0	20.0	20	1.2812373892304245	1		20885.669741697388	20949.0	15355.0	27454.0	1.1320033E7	2287.9928800978587	-0.981000618607767	-942.6566894158406	0.019509953553274628	-0.008873971046158946	1.3268812330649322	1.2192330526778739	2.376732097007731	1.088291717609381	5.157141888499685	10.497446478737315	0.5881005779679795	0.9273504273504277
ID680512	680512	4	0.8851372003555298	20.94135322074637	26.43178460493467	0.0	282.0	282	1.2711604177830758	1		20676.08426966291	20779.0	14970.0	26539.0	1.1041029E7	2207.58206390392	-0.9809665601777997	-965.4245805519365	0.004491103349681412	0.017791378484969103	1.2985752975289309	1.2483643993054976	2.2804777372037877	1.0402213474297786	5.07633874370292	9.94058495521009	0.6455599455715693	0.9493333333333336
ID667738	667738	4	0.9268288016319275	28.02321771855827	23.817532679552336	0.0	227.0	227	1.285363768316621	1		20669.117216117214	20752.0	14529.0	26888.0	1.1285338E7	2341.146216760824	-0.9810009689647378	-911.7197642319526	0.023931703745284732	0.019018228849350075	1.3170891419372013	1.2563118328975749	-0.6883677479780078	1.048377566339918	5.190413771651297	9.954448138056566	0.6582296904793916	0.9381443298969072
ID672346	672346	4	0.9109652042388916	27.055886428174883	23.56267104258898	0.0	247.0	247	1.268181364196865	1		20572.851782363974	20635.0	14571.0	27290.0	1.096533E7	2342.8090271647575	-0.981100864730713	-911.7154808614517	0.013863793476033118	0.006564009223196224	1.299962986906244	1.2175970006995793	-0.8682602820468843	1.0676463445288882	5.052573112880338	10.43236715719719	0.5833869959525798	0.9365638766519817
ID653912	653912	4	0.9170453548431396	27.241207309916	22.51815682824158	0.0	167.0	167	1.249552717573152	1		20752.122807017553	20847.0	14841.0	26622.0	1.0645839E7	2289.1960563696493	-0.9811401950338097	-943.1991620250392	0.009851971441677447	0.013776534251130892	1.2864167051219526	1.1805983454385223	-0.9524958587574454	1.0896311265319665	4.905226201780344	10.30656317698863	0.5802847588315176	0.9322493224932253
ID656987	656987	4	0.8805333375930786	27.66379928253534	22.30732761187477	0.0	180.0	180	1.2513676099131632	1		20718.369942196543	20808.0	14810.0	27346.0	1.0752834E7	2298.6815017880044	-0.9810529384870936	-933.3775611628357	0.011323851994820514	-0.0050854567986420495	1.313112508242653	1.1941096775823563	-1.1711701128638512	1.0996582080309696	4.919485580273894	10.091957405505404	0.6069860894035208	0.9400544959128065
ID628309	628309	4	0.9208254814147949	26.373568746372648	20.76416645089536	0.0	57.0	57	1.2645972363585	1		20804.04933586335	20992.0	14887.0	27145.0	1.0963734E7	2303.5566098091817	-0.9811634507444266	-940.8469851322966	0.017534169267443875	0.012170508132811543	1.313104543026767	1.2236326211126278	2.569639014819723	1.0731199220831362	5.024054355893243	9.182303041957816	0.7487915766049467	0.9496855345911958
ID644693	644693	4	0.9212351441383362	28.582267417828607	21.019329115623172	0.0	127.0	127	1.2337118183493663	1		20669.061507936487	20869.0	13903.0	26052.0	1.0417207E7	2222.102080519482	-0.9809498633885156	-957.9337264419601	-0.007841877673252598	-0.009612044698852424	1.3094672119807111	1.1863616019738368	-0.6789911862349888	1.1037673587901484	4.781644921502934	9.320510157215766	0.6916841417776758	0.9306197964847365
ID669803	669803	4	0.8934061527252197	27.917004379525793	23.246204863015052	0.0	236.0	236	1.2555921569040212	1		20721.18653846154	20736.0	14985.0	26819.0	1.0775017E7	2366.910471677366	-0.9810110242749188	-904.55532280325	0.03059295574451984	-0.014404599363426664	1.2632016439187284	1.2265446815152745	-1.0968736869283409	1.0298863652958552	4.952757463425503	10.840494007981729	0.5296131717368611	0.9084568439407152
ID623725	623725	4	0.9217402935028076	24.954106242473422	21.114694414804752	0.0	35.0	35	1.2800559805981562	1		20954.161111111127	21004.0	14813.0	28160.0	1.1315247E7	2449.3289494024593	-0.9810330229687664	-884.9906190115544	0.0038236880825324275	0.008539223329997528	1.384939414036251	1.2269081748017172	-0.44299106943227734	1.1288044553620107	5.147635636170658	9.201537629203948	0.7640061417225807	0.9433797909407666
ID647279	647279	4	0.8481548428535461	28.82082860137293	20.6014272167815	0.0	138.0	138	1.265793073255832	1		20842.71698113207	20939.0	15407.0	26912.0	1.104664E7	2155.092639006004	-0.9810671459717666	-1002.3076135706463	-0.004177755248166836	0.0021844184743026115	1.316450204473548	1.2054633653403448	2.631216761325309	1.0920698565583267	5.033560608222274	10.220998872257068	0.605478164259925	0.9248908296943233
ID618094	618094	4	0.9114107489585876	21.493361348963006	19.9286704356389	0.0	8.0	8	1.2705651658573038	1		20932.84672897197	20951.0	15693.0	27969.0	1.1199073E7	2343.3609404151234	-0.9810173605474224	-923.292263171777	0.03595222791774898	0.0024296139270720907	1.3097693152595085	1.2424252756738021	-0.2795496792755781	1.054203694100785	5.071585617538401	10.067175926486701	0.6288373218385753	0.9484444444444443
ID632928	632928	4	0.8586969971656799	29.881173795970913	21.06373079908694	0.0	77.0	77	1.2501579744347886	1		20821.382239382237	20946.0	15768.0	26886.0	1.0785476E7	2242.7101129026164	-0.9810147485161076	-959.457171995563	0.017106233067005778	-0.004759916036035515	1.2897628984446585	1.2179814171119807	-1.1069015972771368	1.0589347918812115	4.9099793279448605	10.217805151562693	0.5909820557204506	0.9272890484739672
ID682595	682595	4	0.8989025354385376	21.22282438197418	26.63105029200658	0.0	291.0	291	1.2361620924978554	1		20625.021782178228	20646.0	15027.0	26441.0	1.0415636E7	2297.828486094801	-0.9811821406399196	-936.0223498268957	0.008520173546457486	0.009765866067165343	1.2768402735270925	1.1856787009788514	-0.9928158647371599	1.0768855613860497	4.800657426160997	9.92211124984804	0.6127769146214773	0.9291628334866608
ID661088	661088	4	0.8517646789550781	28.80311311092395	22.52947145056232	0.0	198.0	198	1.2628013577202963	1		20827.428030303025	20859.0	15791.0	27382.0	1.0996882E7	2251.7452970653844	-0.9809600745376869	-953.0868151833821	0.06660599586338606	-0.008385429438848692	1.260324450861072	1.1697262414556857	-1.2565465337787223	1.0774524894753492	5.009794977399697	11.919463203215996	0.443114970235212	0.9141370338248049
ID622690	622690	4	0.9208483695983887	24.941604295015868	21.14555011099101	0.0	30.0	30	1.2835969444322355	1		20961.766544117654	20998.0	14782.0	27854.0	1.1403201E7	2431.937221035	-0.9810291475960573	-891.457373759572	0.020462410623625478	0.012457382048293409	1.3635930996064936	1.2071590324121622	-0.6314542014032798	1.1295886150822585	5.176154393157749	9.635125839119645	0.7006518994226452	0.950261780104712
ID659041	659041	4	0.8911029696464539	27.659600162494264	22.415505592199008	0.0	189.0	189	1.2628013577202963	1		20777.35496183207	20938.0	14983.0	26777.0	1.0887334E7	2198.2078612140936	-0.9811789191183884	-985.4966357472753	-0.015385037705649484	-0.0022998870474350646	1.3161361180236866	1.251927028321368	0.05813362301657397	1.0512882047034424	5.009794977399697	9.130012994584096	0.7552435513173756	0.9512635379061375
ID639079	639079	4	0.9174429774284363	29.408889058862627	20.73713419429131	0.0	103.0	103	1.2616026850650464	1		20733.439393939396	20917.0	15027.0	26406.0	1.0947256E7	2193.864537573631	-0.9810787527045968	-980.0441655461276	-0.023115410473799138	0.01757101901102437	1.3302872334235152	1.2110004185690315	2.7360907107129955	1.0985027032405472	5.000288725070663	9.365453449571667	0.7163863906028399	0.9713758079409047
ID665700	665700	4	0.8859801888465881	28.154211782224017	22.614203750631926	0.0	218.0	218	1.2422666337840358	1		20930.986247544184	20933.0	16190.0	28222.0	1.0653872E7	2211.561303562891	-0.980965764800332	-975.526620866819	0.05487674014344351	-0.042037985731408926	1.2409624823008047	1.1656527938001786	1.6597716545066943	1.0646073075114475	4.848188687806157	12.56191627450296	0.3860802527973044	0.8963093145869939
ID635494	635494	4	0.8704535961151123	29.210111293669414	20.743502040077004	0.0	88.0	88	1.228796612278593	1		20814.665999999976	20945.0	15241.0	26191.0	1.0407333E7	2145.1425798346468	-0.9811439937093046	-1009.7789516423474	0.03671533137743934	0.0011249795714721766	1.2580871242953016	1.1629482127264854	-0.8351508079973906	1.081808381944856	4.7436199121868095	10.65428657067797	0.5251350421169951	0.9122486288848268
ID641658	641658	4	0.9351829886436462	29.26587822414576	20.426002261569074	0.0	114.0	114	1.253783379748496	1		20733.117082533572	20928.0	14246.0	26595.0	1.0801954E7	2279.8530164574067	-0.9809869424735409	-938.4237956946328	0.01855448768734222	-0.014815271403997767	1.2988748599854456	1.2295257540597415	-0.42333395016906966	1.0564031340512567	4.938498084931963	9.304546131273339	0.7168270194205539	0.9310035842293916
ID649341	649341	4	0.9182695150375366	27.04653057321835	23.29125052326185	0.0	147.0	147	1.2741325060529078	1		20754.831460674155	20811.0	15128.0	26471.0	1.108308E7	2312.7411360841006	-0.981166960383013	-935.071191404648	0.004879493354339883	0.01453441966467202	1.3064056600572398	1.2121396745104935	-0.6100028456851418	1.0777682535511548	5.100104374525495	10.379795197821105	0.5948553322459684	0.9520851818988467
ID632447	632447	4	0.8803452849388123	29.852824653949945	21.085089440929597	0.0	75.0	75	1.2257145993685172	1		20820.64848484849	20947.0	15945.0	26439.0	1.0306221E7	2114.145810431702	-0.9811167764505015	-1023.3728198568763	0.00921952094522199	0.0024049198042075323	1.2829033572007977	1.1833755322837514	-0.7110074999291467	1.08410502178034	4.719854281364228	9.582570105803901	0.6459136227566983	0.9280373831775701
ID676989	676989	4	0.8943729996681213	24.656122046110315	25.0532912124106	0.0	267.0	267	1.2830074624519245	1		20782.638532110086	20762.0	15366.0	27852.0	1.1326538E7	2399.8642607872066	-0.9810409627977906	-896.2204806093345	0.014040695687860316	0.014663852748946908	1.2957089958013823	1.2480001082374634	-1.1675834045193265	1.038228271976112	5.171401266993232	10.077046622997488	0.6399581374160037	0.9477351916376305
ID680051	680051	4	0.8839468955993652	20.99257960936493	26.10464285984726	0.0	280.0	280	1.2337118183493663	1		20747.57370517926	20862.0	15012.0	26328.0	1.0415282E7	2294.7981967959145	-0.981046033359145	-935.9272367289647	0.002558137940012382	-0.03415702746217535	1.2563683924264586	1.1859997590801172	-0.7328332585612851	1.059332755177725	4.7816449215029335	11.971293135349377	0.4192808781475566	0.9145454545454541
ID663152	663152	4	0.884992778301239	29.483897318417842	24.05307901191363	0.0	207.0	207	1.2355499795152898	1		20859.05753968254	20921.0	14840.0	27079.0	1.0512965E7	2287.4459575279657	-0.9808778641439423	-935.5184776771356	0.012804567365720984	-0.01934468810860735	1.3330696671512965	1.152881888505922	-1.0846494756890543	1.1562933553227113	4.795904299996483	10.819623666270548	0.514820772625489	0.8897707231040569
ID617074	617074	4	0.882206380367279	22.62064421839741	20.717286372454133	0.0	3.0	3	1.268777734492793	1		20977.480300187657	20891.0	16144.0	27938.0	1.1180997E7	2380.517694629052	-0.9809237960458509	-906.2650184217396	0.015993723087080705	-0.013944552898262862	1.2746569654810722	1.1947727936242913	-1.4983956164578598	1.0668613917918701	5.057326239044851	11.627813863032515	0.4700398641753572	0.9260226283724975
ID674422	674422	4	0.9223023653030396	27.877567487695572	24.50292821130129	0.0	256.0	256	1.274132506052908	1		20739.798507462696	20844.0	14854.0	27606.0	1.1116532E7	2323.261445950661	-0.9811232432226933	-927.9672031978608	0.034083986879892475	0.0010706171812404196	1.2983923136202153	1.2343950640985997	2.8084362082221044	1.0518450303172175	5.100104374525496	9.952539133573223	0.647025117497545	0.9437115215479333
ID624777	624777	4	0.924941897392273	25.008962547944215	21.124254429341903	0.0	40.0	40	1.2818276852254518	1		20907.976014760126	20945.0	14461.0	27982.0	1.1332123E7	2442.530702810941	-0.9810158126353966	-884.6794789879193	0.02735906740634134	0.003383266057397949	1.3320221713911542	1.2268467571275297	2.6167066657930382	1.08572824083578	5.161895014664205	9.826182067646908	0.6718145689849896	0.9459930313588847
ID669323	669323	4	0.8932263851165771	28.496571931895073	22.638044598255807	0.0	234.0	234	1.2616026850650466	1		20756.64326375712	20843.0	14927.0	27749.0	1.0938751E7	2337.590272726104	-0.9809715968267063	-915.5304935076446	-0.011530320348238818	-0.0010530315972314783	1.3286473255564586	1.1662966553581036	-1.0528072431641078	1.1392018655395237	5.000288725070664	11.059281194141507	0.5137491836179685	0.929328621908127
ID644238	644238	4	0.900691568851471	28.67550453524448	21.152617621870768	0.0	125.0	125	1.216421708692533	1		20684.582822085893	20894.0	14613.0	26147.0	1.0114761E7	2184.232675079431	-0.9810193809151688	-978.9152090008716	0.02352503658738317	0.011526140914046799	1.3003245039300855	1.1610492516128887	-0.6195981216612808	1.1199563688824745	4.648557388896492	8.55866347472246	0.7974733162124404	0.9522882181110032
ID638594	638594	4	0.8648248910903931	29.507374472353117	20.335341185036377	0.0	101.0	101	1.245915001797388	1		20721.575342465738	20950.0	15038.0	26104.0	1.0588725E7	2117.19040093757	-0.9810211697233773	-1011.816566489649	-0.014865899055464515	0.0048766893370872704	1.3156758029523226	1.2194560572930229	2.781550832150796	1.0789038236218946	4.8767074447932535	8.947665361561432	0.7654504809966315	0.954418604651163
ID656513	656513	4	0.9001907110214233	27.80428948849988	22.769469284105494	0.0	178.0	178	1.2114363528435603	1		20679.508230452684	20737.0	15886.0	26007.0	1.0050241E7	2208.641722574082	-0.9811622850200418	-975.3434119390243	0.017433157612278004	0.0035418733826928757	1.219149067905762	1.203314393956165	0.32253216469319024	1.0131592159365241	4.610532379580364	10.467861175292798	0.5287434879800333	0.9099437148217638
ID665247	665247	4	0.8471434116363525	28.235755577525115	22.99974328357111	0.0	216.0	216	0.8450564755480422	1		21538.050632911414	21615.0	16535.0	26472.0	5104518.0	2548.179480907295	-0.9803836166018236	-844.8575295213853	-0.023980837844280775	-0.0015661203226385021	0.9007999916695458	0.7859037248012893	1.0347848295274813	1.146196363806912	2.243475549651477	8.42850106474402	0.3968537722175828	0.8027210884353737
ID626846	626846	4	0.9413236379623413	25.225500753674975	21.083876414550332	0.0	50.0	50	1.2723500861929986	1		20847.201127819535	20919.0	14547.0	27755.0	1.1090711E7	2462.393475849171	-0.981064122866477	-877.2679582068394	0.005958252352998613	0.0038509469780449016	1.3105774305884403	1.2663167434563387	-0.4892776325292503	1.0349523034902741	5.085844996031949	9.741662022370376	0.6734523422343824	0.9394205443371377
ID653456	653456	4	0.8945716023445129	27.314989637212545	22.425440184803143	0.0	165.0	165	1.231870914337037	1		20644.70941883766	20805.0	14813.0	25769.0	1.030171E7	2208.5349633794203	-0.9810256710179127	-966.6036635063309	0.010729644679948544	-0.0025520163102444073	1.2741188275515918	1.1974959434903365	2.5778504346144335	1.0639859236916684	4.767385543009388	9.311709073271047	0.6909256910158849	0.9269870609981513
ID619155	619155	4	0.9071537256240845	21.547214007206723	20.920910644516557	0.0	13.0	13	1.3052206313678185	1		20872.91474245116	20847.0	15593.0	28066.0	1.1751451E7	2382.378304169447	-0.9809662734813379	-903.0933008438221	0.04822697578185027	-0.005702973638891024	1.3108608666346764	1.243358563430458	-0.9671487059121721	1.0542902950038626	5.352020061244832	11.734801626957351	0.4884004910191116	0.930578512396694
ID635027	635027	4	0.8694196343421936	29.723424384299108	20.92968153848614	0.0	86.0	86	1.2681813641968647	1		20872.64849624059	21021.0	15405.0	26502.0	1.1104249E7	2151.0943552472636	-0.9811039444749254	-1007.608818775382	0.0380335402540893	0.02131409860829609	1.293973432128	1.1878777027509295	-1.051175711022488	1.0893153639733875	5.052573112880336	10.636769599899207	0.5611810098647613	0.931638913234005
ID625813	625813	4	0.9376298785209656	25.22535005701691	21.114159296043184	0.0	45.0	45	1.2830074624519245	1		20858.448339483395	20926.0	14677.0	27748.0	1.1305279E7	2428.935598277462	-0.981020917700531	-887.7671125601746	0.017514499511389087	-0.013672216799414577	1.3696836033558542	1.2306893705786355	2.8749156520078176	1.1129401424112955	5.171401266993231	9.052851035958073	0.7929528296561233	0.9460869565217387
ID671894	671894	4	0.851517915725708	27.9938263155412	23.47013528519852	0.0	245.0	245	1.2477351853855523	1		20600.30350194554	20660.0	15225.0	27264.0	1.0588556E7	2235.4634463546286	-0.9811656113262289	-960.1229073396644	-0.01227228829081983	0.002528944660315986	1.3261605837025439	1.1805436542234102	-0.7551093646524141	1.1233473484510184	4.890966823286803	9.518435413964486	0.6783806412793957	0.9236983842010777
ID682134	682134	4	0.8954169154167175	21.34373397527814	26.454200584534863	0.0	289.0	289	1.2741325060529083	1		20537.728119180647	20644.0	14703.0	26320.0	1.102876E7	2285.8278915577853	-0.9809581488236883	-925.7211389258215	0.007281746447854826	0.0022019288658283306	1.3127323558683597	1.1691271636261864	-0.9987072279232161	1.1228311142791043	5.100104374525499	11.516877857332043	0.4831916339629964	0.9273984442523767
ID660628	660628	4	0.8718556761741638	28.191919295094127	22.526299789174576	0.0	196.0	196	1.2361620924978558	1		20867.425447316084	20878.0	15776.0	27590.0	1.0496315E7	2314.484724458027	-0.9809157625942319	-926.8329185531699	0.0337326063748101	-0.0054557686441528	1.2549159807737547	1.1705228171494135	-0.980953285718292	1.07209869161702	4.800657426160999	11.263042752600928	0.4755532068990053	0.8930150309460656
ID667284	667284	4	0.8954511880874634	27.651085320031488	23.204289723945035	0.0	225.0	225	1.2729445034579374	1		20760.876865671627	20786.0	15583.0	27782.0	1.112783E7	2352.7050384384597	-0.981024466952763	-912.4184530597537	0.038208949131279646	0.01763839614613104	1.2915868067448768	1.1881715364594754	-0.9006838565255013	1.0870373234100181	5.090598122196464	10.820075029880533	0.5464093626977291	0.9378283712784588
ID651435	651435	4	0.9095057249069214	27.810073711786607	23.001839090366058	0.0	156.0	156	1.259802537629609	1		20691.45057034219	20785.0	14886.0	26477.0	1.0883703E7	2296.2837555762744	-0.980987069666037	-929.8429574788042	-0.006292926979137058	-0.013623401872553575	1.333963603816349	1.195026699346595	2.385961552060391	1.1162625944221334	4.9860293465771175	9.788329092365373	0.6539545559669324	0.9493212669683257
ID656040	656040	4	0.88141930103302	27.7613830303985	22.806245849320234	0.0	176.0	176	1.2782818203822555	1		20696.526901669746	20726.0	15494.0	26521.0	1.1155428E7	2307.081960328397	-0.9811307295622301	-932.9024078448706	0.01189874143933133	0.004025151794413099	1.3375915700536958	1.2307574615030046	-0.45318519257289613	1.0868035432588197	5.133376257677105	9.235068240978062	0.7563672983197238	0.9465381244522347
ID631980	631980	4	0.8994336724281311	29.49990820311079	21.093428912447543	0.0	73.0	73	1.2513676099131634	1		20837.911368015397	20941.0	15531.0	26750.0	1.0814876E7	2225.1929836585014	-0.98102854532367	-968.4952878324572	0.010072526498033954	0.013596876533196398	1.3049866081049502	1.1761494320418246	-0.8171072359144181	1.1095415025958573	4.919485580273895	10.334922756690917	0.5787820928256623	0.9257602862254032
ID658594	658594	4	0.843385636806488	28.078529247753163	22.872191279424104	0.0	187.0	187	1.204547798743587	1		20778.070686070685	20850.0	15247.0	26340.0	9994252.0	2256.8022203240885	-0.9809442724537556	-947.8956181181355	0.01704735313944071	5.470061816164468E-4	1.3045266390766526	1.1530493976534817	-0.8537708098759325	1.131370990463579	4.558247991770692	9.437914655585814	0.643066256737678	0.8887859128822982
ID621216	621216	4	0.9291998744010925	24.648494157500508	21.28610801799622	0.0	23.0	23	1.2735386432818672	1		20850.00746268659	20883.0	14747.0	27847.0	1.1175604E7	2446.5112104276045	-0.9810586141192416	-882.8200824023622	-0.002651275397766352	0.0016745934100403047	1.3362901144726604	1.2156285207538717	-0.6823211620218986	1.0992586070981294	5.095351248360979	9.46658317849862	0.7144921820700048	0.9495128432240916
ID620195	620195	4	0.8749359846115112	22.662166191909687	19.770160604527707	0.0	18.0	18	1.2610029214537495	1		20963.866666666654	20957.0	16124.0	27378.0	1.100603E7	2228.737226191026	-0.9809588435741292	-969.1700469468512	0.043618802217587876	-0.01665418055095005	1.2523453180081063	1.2319136690444517	-0.5028452934992621	1.016585292847268	4.99553559890615	12.258036639551278	0.4177823533394797	0.910745233968804
ID646818	646818	4	0.884258508682251	28.87748111067343	20.897456525943944	0.0	136.0	136	1.2657930732558322	1		20791.241965973513	20908.0	15285.0	26848.0	1.0998567E7	2148.6322741862823	-0.9810984606753191	-1004.5319481644083	-0.022848206555457634	8.570230833943606E-4	1.359155080169874	1.176403194373655	2.4338233835576966	1.155348002003276	5.033560608222275	9.207518068834274	0.7461050966866208	0.960980036297641
ID641191	641191	4	0.9208818078041077	28.802224002619017	20.418575831382036	0.0	112.0	112	1.2501579744347888	1		20658.374757281574	20818.0	14517.0	26212.0	1.0639063E7	2201.4588648445847	-0.9811561040796652	-977.1989362704245	2.4963954590035525E-5	0.003733425349486705	1.2819571538166024	1.2299487070662827	2.4086693283863148	1.0422850533941144	4.909979327944861	9.893878634109544	0.63031315374515	0.9256272401433686
ID684218	684218	4	0.8972579836845398	21.231995780599927	26.45220573334009	0.0	298.0	298	1.2681813641968651	1		20615.664179104497	20748.0	14663.0	26165.0	1.1049996E7	2243.46196823155	-0.9810016182266985	-948.990201572366	0.0049802181828401985	0.0071948406428589155	1.27793812111851	1.2531409025614886	-1.2442262797271653	1.0197880529686123	5.0525731128803395	9.843199450187281	0.6553146851409495	0.9316389132340054
ID648888	648888	4	0.886289656162262	27.851230370301398	21.874494615109718	0.0	145.0	145	1.2812373892304243	1		20865.67592592594	20905.0	15602.0	26502.0	1.1267465E7	2253.952524340222	-0.9810306471091916	-957.5197671351489	0.013832632456000643	1.5745871378505712E-4	1.3217615151062514	1.2319207087092805	-0.4149875712830642	1.072927426060643	5.157141888499684	9.442499080227313	0.7268504136821532	0.9393939393939391
ID655544	655544	4	0.8467710614204407	27.671640889776107	22.250445225679613	0.0	174.0	174	1.2300272551631666	1		20715.026209677417	20833.0	15230.0	26217.0	1.0274653E7	2197.943898080578	-0.9810977424543965	-978.3572778532174	0.022175107725521646	0.0022079881461816667	1.2559216315322739	1.1760558726980241	-1.0901643915399026	1.067909833782835	4.753126164515837	10.580143440717109	0.5335880499972417	0.9115770282588879
ID664766	664766	4	0.9333506226539612	27.31223180587675	22.545872376901535	0.0	214.0	214	1.2847750969927223	1		20727.49816849814	20849.0	14529.0	26452.0	1.1317214E7	2289.7317973217655	-0.9811234342156734	-941.0071623276278	0.015342439707301377	0.005358684955965521	1.3376462079960258	1.243245145105674	-0.473371426705591	1.075931173559763	5.185660645486778	9.201991477441528	0.7695738523438483	0.9520069808027909
ID681663	681663	4	0.9130722880363464	21.324445496139532	26.542217670897088	0.0	287.0	287	1.2711604177830758	1		20678.140186915894	20737.0	14752.0	26473.0	1.1062805E7	2330.727180929017	-0.981012216636606	-916.7484358509122	0.008965886088911466	0.009878254521563452	1.2905863116634244	1.2415006440148806	-0.934108679592734	1.0395373678500932	5.07633874370292	10.234519782759635	0.6090115360730363	0.9360210341805435
ID652991	652991	4	0.9126241207122803	27.490167243144157	22.79399441905906	0.0	163.0	163	1.257398332122413	1		20699.596558317393	20856.0	14745.0	26128.0	1.0825889E7	2292.0447211146784	-0.9812029465876821	-942.8396931029272	0.027419413941410002	0.004060787558273994	1.2977896028601088	1.2601732236705914	0.4085742245443389	1.0298501654240435	4.967016841919055	9.104183161143224	0.7530494986971868	0.9280639431616341
ID679100	679100	4	0.9104313850402832	19.22847009742304	26.564792680710315	0.0	276.0	276	1.2994118769904197	1		20705.729055258467	20677.0	15771.0	28155.0	1.1615914E7	2379.9426226638625	-0.9809755336177621	-897.2216142314445	0.020922841545569133	-7.551705905788752E-4	1.3367321910556311	1.2562515970160644	1.4137560389594939	1.064064073017483	5.304488799599676	11.05300711799499	0.5456227892137056	0.9269102990033219
ID646334	646334	4	0.9297477602958679	28.689088069867097	21.022304362583395	0.0	134.0	134	1.2847750969927225	1		20834.15579710147	20959.0	14726.0	26523.0	1.1500454E7	2167.70318561146	-0.9809087016814788	-987.641227503837	-0.001892647357084161	0.009576793838127989	1.3604765189628791	1.2245170858676486	-0.7451156360014526	1.1110310625015858	5.18566064548678	8.907080424551994	0.8213782703130377	0.9478714161598607
ID673969	673969	4	0.8616656064987183	27.62343787327392	24.458319470132626	0.0	254.0	254	1.253179873874902	1		20655.37499999999	20770.0	15400.0	27268.0	1.0740795E7	2221.7817182641284	-0.981051016727994	-962.6476846636666	0.005727876894210228	0.010379517885787932	1.308201805279042	1.2121922615821261	-0.7489739803527015	1.0792032309887925	4.933744958767441	9.595900701124592	0.6733100070970194	0.9326145552560646
ID622260	622260	4	0.9416074156761169	24.915490885021867	21.137402727072935	0.0	28.0	28	1.2835969444322355	1		20869.996323529427	20960.0	14826.0	27921.0	1.1353278E7	2433.139306321025	-0.9810713886392659	-889.1340650980903	-0.0019262391942161054	0.0013355963603604566	1.3454505302758104	1.243179863136711	-0.6357602745021027	1.0822653826462862	5.17615439315775	9.200146577808994	0.7684711939259646	0.9544259421560033
ID676535	676535	4	0.91239994764328	25.319923958301317	24.962575218064266	0.0	265.0	265	1.2747260921582755	1		20754.334579439233	20846.0	14851.0	27917.0	1.1103569E7	2423.0538130849236	-0.9810168131915715	-885.2849455939706	0.017632564304224527	0.0037526144299539887	1.3172401838099168	1.2343964889265922	-1.0183067894187179	1.0671127110506966	5.104857500690012	10.623136878862631	0.5684443219034975	0.9234737747205504
ID662709	662709	4	0.9344661831855774	30.04296445092257	24.13246001286529	0.0	205.0	205	1.276505194338997	1		20867.059813084103	20896.0	15072.0	27666.0	1.1163877E7	2331.10600009558	-0.9811771495029642	-933.235534602496	0.027265467944001583	-0.0030467761861042164	1.3433599713299842	1.222155287196182	-0.6141671040472854	1.099172900042731	5.119116879183559	10.075771455236367	0.6336483282952557	0.9422572178477691
ID643787	643787	4	0.9050151109695435	28.92770416092741	21.050666158953312	0.0	123.0	123	1.2622021636852703	1		20704.0606060606	20901.0	14803.0	26612.0	1.0931744E7	2155.568324334448	-0.9810180116597126	-992.7936980436705	0.017054869894959614	-0.005364277336309769	1.3378316507101744	1.2244170225358106	-0.2788696850414912	1.0926274513396408	5.005041851235176	9.702066309604385	0.668173273725127	0.923684210526315
ID648395	648395	4	0.8739020228385925	28.332133584863453	20.08409023385012	0.0	143.0	143	1.2610029214537493	1		20906.011428571433	21107.0	15179.0	26434.0	1.0975656E7	2095.817900397089	-0.9810361038146924	-1032.0602586192952	-0.011937581687633344	0.0015175603991272493	1.3249365799406527	1.233666490765374	0.05608885790018031	1.0739827902099004	4.995535598906148	8.30328190533219	0.9105260099741087	0.9804104477611942
[truncated: 1,116 more rows]
