# Supplementary material for: Adhesion pilus retraction powers twitching motility in the thermoacidophilic crenarchaeon Sulfolobus acidocaldarius
Source: Nat Commun. 2024 Jun 14;15:5051. doi: 10.1038/s41467-024-49101-7 (PMC11178785; doi:10.1038/s41467-024-49101-7)
Supplement: Supplementary file 15 — Source Data [file 41467_2024_49101_MOESM15_ESM.zip › TWITCHING FULL TRACK DATASET/Figure 1/MSD data/MW001-_100X_1sec_interval_5min_total__7_spots.csv]

LABEL	ID	TRACK_ID	QUALITY	POSITION_X	POSITION_Y	POSITION_Z	POSITION_T	FRAME	RADIUS	VISIBILITY	MANUAL_SPOT_COLOR	MEAN_INTENSITY_CH1	MEDIAN_INTENSITY_CH1	MIN_INTENSITY_CH1	MAX_INTENSITY_CH1	TOTAL_INTENSITY_CH1	STD_INTENSITY_CH1	CONTRAST_CH1	SNR_CH1	ELLIPSE_X0	ELLIPSE_Y0	ELLIPSE_MAJOR	ELLIPSE_MINOR	ELLIPSE_THETA	ELLIPSE_ASPECTRATIO	AREA	PERIMETER	CIRCULARITY	SOLIDITY
Label	Spot ID	Track ID	Quality	X	Y	Z	T	Frame	Radius	Visibility	Manual spot color	Mean intensity ch1	Median intensity ch1	Min intensity ch1	Max intensity ch1	Sum intensity ch1	Std intensity ch1	Contrast ch1	Signal/Noise ratio ch1	Ellipse center x0	Ellipse center y0	Ellipse long axis	Ellipse short axis	Ellipse angle	Ellipse aspect ratio	Area	Perimeter	Circularity	Solidity
Label	Spot ID	Track ID	Quality	X	Y	Z	T	Frame	R	Visibility	Spot color	Mean ch1	Median ch1	Min ch1	Max ch1	Sum ch1	Std ch1	Ctrst ch1	SNR ch1	El. x0	El. y0	El. long axis	El. sh. axis	El. angle	El. a.r.	Area	Perim.	Circ.	Solidity
			(quality)	(�m)	(�m)	(�m)	(sec)		(�m)			(counts)	(counts)	(counts)	(counts)	(counts)	(counts)			(�m)	(�m)	(�m)	(�m)	(radians)		(�m^2)	(�m)
ID200199	200199	6	1.0	65.19611200112334	40.05273300865028	0.0	170.0	170	1.6415219502885672	1		29577.817264573998	29483.0	20103.0	44305.0	2.6383413E7	4204.52858966321	-0.9810257183147659	-727.4344363208626	0.008844822409577792	0.012666614101244356	1.7072107850808969	1.5701110332177488	-0.019819032407454005	1.0873185073938236	8.465317699002709	12.236939428535873	0.7104074463015257	0.9428268925357329
ID190468	190468	6	1.0	64.90552930771061	38.235764734132	0.0	85.0	85	1.6461239272192203	1		29641.011160714294	29474.0	18853.0	46275.0	2.6558346E7	4225.055763063085	-0.9809328885332789	-721.846667087876	0.0210618352138246	0.02831332509439481	1.7247343634498613	1.6043133005838999	0.9574828220973208	1.0750608143821618	8.512848960647883	12.008359211978267	0.7418523053425728	0.9299065420560748
ID181765	181765	6	1.0	64.56935496134409	38.437946354840854	0.0	11.0	11	1.754676022399583	1		29534.32907662085	29549.0	19003.0	41782.0	3.0065947E7	3894.671565170801	-0.9809786297667981	-782.17514825263	0.05513673492283904	0.06897951929215529	1.9931733731808625	1.6037302401242828	1.1019227611563853	1.2428358107323583	9.672611744789748	14.014206979286078	0.6188944169017623	0.888258402444347
ID188938	188938	6	0.9945548176765442	65.48430199026109	39.39110403623397	0.0	72.0	72	1.638292874897548	1		29330.73137697522	29388.0	19550.0	38090.0	2.5987028E7	2903.002773491851	-0.981237441545596	-1056.7870689513188	0.012573142981339233	-0.020420682793495612	1.829881171339096	1.4882484882357672	-0.963249805229315	1.2295535226837788	8.432045815851103	12.578969635232838	0.6696574181655081	0.9366420274551214
ID191496	191496	6	0.9947176575660706	65.14582680291619	39.01048778044209	0.0	94.0	94	1.654375226674899	1		29333.776795580132	29463.0	20579.0	37973.0	2.6547068E7	3134.594736919981	-0.981189576667291	-976.2722279233734	-0.012888517419970574	0.019988719199129642	1.6953732275649525	1.615008396635491	2.3264067062485996	1.0497612465030421	8.598405231609165	15.107395898610463	0.4734221270953473	0.9026946107784435
ID193544	193544	6	1.0	65.3917506615511	37.90009106083415	0.0	112.0	112	1.667129409491675	1		29657.248636859313	29567.0	17484.0	44257.0	2.7195697E7	4195.87685993068	-0.9809419663823276	-727.6178519737831	-0.03181781269661171	0.016754098188467414	1.8446958028140839	1.5396213984039815	2.046167064988158	1.1981489765771973	8.731492764215606	12.745877647325742	0.6753966031557483	0.9377233282286886
ID196105	196105	6	1.0	65.36751628566633	38.670431061631305	0.0	134.0	134	1.6557464454985118	1		29606.18461538465	29674.0	19669.0	39003.0	2.6941628E7	3289.426573188875	-0.980981135828064	-928.470952643538	0.027902733040359562	0.04046068938661111	1.728291012411476	1.654288290497578	-1.4446067493566852	1.0447338727711357	8.612664610102712	12.500445733237814	0.692622190155725	0.9244897959183681
ID192526	192526	6	1.0	65.53688003784075	38.891351787052955	0.0	103.0	103	1.6869768872523438	1		29435.52391073324	29479.0	21622.0	39603.0	2.7698828E7	3072.3449670409973	-0.9811556783367125	-997.6752562733279	0.02130785569504698	0.027445250538390132	1.8582629682151366	1.5343449348973766	-0.2514676006245087	1.2111116124872046	8.940630315454301	13.095143001096519	0.6551752921088271	0.9307273626917371
ID201742	201742	6	1.0	65.63636855258561	39.886816880744746	0.0	184.0	184	1.6752772531327629	1		29476.60237068964	29548.0	20665.0	39471.0	2.7354287E7	3260.819204732003	-0.9811975076213917	-943.4561364609059	0.00426016338073931	-0.013306976729557619	1.8618879114595719	1.5399536662643085	-0.41230429627992504	1.2090545009553608	8.817049035176883	12.407959891520843	0.7196682750013013	0.9464285714285716
ID204813	204813	6	1.0	65.72200352898238	39.20495635299526	0.0	211.0	211	1.7110205255167443	1		29506.53774560498	29434.0	18082.0	41948.0	2.8532822E7	3998.742129390518	-0.9811127097582776	-766.6093255183804	-0.022987658563010518	0.031029517500385496	1.841421604457612	1.6286002085869495	2.987230569911133	1.1306774951572163	9.197299128338157	13.033223039899205	0.68040347115508	0.9153263954588461
ID215053	215053	6	1.0	65.81751380977234	38.95577488702508	0.0	299.0	299	1.622517384896991	1		29458.893226176835	29516.0	19933.0	38074.0	2.5658696E7	3123.6000625328484	-0.9810255745528771	-975.2202131290471	-0.01008757011835579	0.04079678989340214	1.8322115765922635	1.4812849501845549	-0.8541253125376084	1.2369069005689866	8.270439526257567	13.678641349654294	0.5554596666819841	0.8936825885978436
ID200727	200727	6	1.0	65.78816861703821	39.28032620133709	0.0	175.0	175	1.663040518013937	1		29480.501094091895	29571.0	20113.0	40081.0	2.6945178E7	3376.8087649993854	-0.9810655338215826	-904.697402711367	0.004051640121056518	-0.001957895687122617	1.8907639718803704	1.513961261370664	-0.3952954815742933	1.2488853051421993	8.688714628734964	11.640163260984606	0.805837093089802	0.9456802897051225
ID209431	209431	6	1.0	65.81064527786492	38.8237441906693	0.0	251.0	251	1.6923494387108524	1		29581.937697993642	29541.0	17895.0	43345.0	2.8014095E7	4048.611144332969	-0.9810599478600194	-756.9460431764579	-0.012997072787788664	0.031233592023504134	1.8038479323762806	1.6235590478908601	-0.23428163171157357	1.11104547427433	8.99766782942849	12.888137594696719	0.6807058643790261	0.9118497109826599
ID207382	207382	6	1.0	65.51231985321296	38.16209876087695	0.0	233.0	233	1.6775335198160066	1		29581.32545649838	29710.0	19300.0	39303.0	2.7540214E7	3228.4629340515608	-0.9810583162908487	-949.1351643385284	0.024032679251796772	0.05232254440364432	1.9591917833609753	1.4993166720466573	-1.2606601197877756	1.3067231358713305	8.840814665999476	13.364969582829831	0.6219653648889841	0.9131075110456555
ID183322	183322	6	1.0	64.34242821471568	39.101235049347984	0.0	24.0	24	1.6378310587150409	1		29667.04152637487	29326.0	20214.0	46636.0	2.6433334E7	4631.898704218259	-0.9808980067963804	-657.79466651673	0.01348852924229874	0.03168875530452403	1.7966660056294732	1.4950002882827713	0.8318617651645708	1.2017830496161372	8.427292689686597	12.661408045961911	0.6605929450733714	0.9139175257731964
ID211995	211995	6	1.0	65.6667144514305	39.31676096024806	0.0	273.0	273	1.6079989694621073	1		29642.944964871196	29435.0	17656.0	44275.0	2.5315075E7	4413.3938150234135	-0.980953041422324	-691.832949501771	-0.013215229931833805	0.04174240836361052	1.731609672862461	1.5324467689926253	2.5267256906784716	1.1299639947694615	8.123092615157576	12.081892836702876	0.699296428555999	0.9217907227615967
ID206362	206362	6	1.0	65.5033258911925	38.57652342368438	0.0	224.0	224	1.6525451650232876	1		29628.717607973464	29593.0	18518.0	44247.0	2.6754732E7	4116.162316279317	-0.9810428623802296	-745.0159619032594	2.9215358127618096E-4	0.05334670771352127	1.7342966299636207	1.6675840747929473	2.207571623703632	1.0400055122731708	8.579392726951097	11.77108514019509	0.7780964080471687	0.9256410256410261
ID197144	197144	6	1.0	65.56542770220692	39.261527724057686	0.0	143.0	143	1.7141126007583936	1		29537.38786008234	29526.0	20286.0	40280.0	2.8710341E7	3523.3307681991437	-0.9810669233652414	-868.8125907567569	-0.005899578426624992	0.015352732593530217	1.850938289691963	1.6185267668304022	-0.05917525859947502	1.1435944882868374	9.230571011489763	13.356323888170012	0.6502263239236581	0.9160377358490571
ID208415	208415	6	1.0	65.13470907987218	39.77535369480557	0.0	242.0	242	1.7189603385801517	1		29533.165128205113	29547.0	21520.0	40880.0	2.8794836E7	3507.0121309553138	-0.9811000226218328	-874.2884127427094	0.012885074452314524	0.008263861157934167	1.8446296217885865	1.5836997035646587	0.21419061962157304	1.1647597190531864	9.282855399299434	14.218627019046794	0.5770004148605866	0.9273504273504274
ID203294	203294	6	0.9968346953392029	65.61934183725204	39.38234281316401	0.0	198.0	198	1.645664308635021	1		29433.98435754187	29441.0	19368.0	38576.0	2.6343416E7	3156.1817670266064	-0.9811209586087518	-969.3032263786772	0.01333239347703841	0.019609338403524683	1.8779611204775946	1.4632754059314275	2.528430153425845	1.2833955336536287	8.508095834483358	12.158895061783303	0.7231926715855298	0.9521276595744681
ID210471	210471	6	1.0	65.50189104126893	38.95489810716615	0.0	260.0	260	1.6470427796085068	1		29559.869127516755	29588.0	20054.0	39057.0	2.6426523E7	3225.905108487763	-0.9809780496217193	-945.1160961409953	0.00911699601272725	0.02516621124466841	1.8139392900101687	1.528593906440434	-0.8211929117768049	1.1866718049623823	8.522355212976912	13.756288134980155	0.5659355401610471	0.8929282868525903
ID189991	189991	6	1.0	65.60716377225464	38.83605600670686	0.0	81.0	81	1.6322790730479575	1		29409.406605922562	29555.0	19903.0	38202.0	2.5821459E7	3079.012214036612	-0.9810096995158847	-986.8390136636214	2.1998008794928446E-4	0.024681817618597696	1.7792172536321063	1.5234775859761673	-1.0339844644425709	1.1678657237953873	8.370255175712401	12.306664765497768	0.6944929173648724	0.9327330508474583
ID198182	198182	6	1.0	64.70857169655389	38.954299354295834	0.0	152.0	152	1.6373691122783491	1		29645.675280898882	29443.0	22219.0	43831.0	2.6384651E7	3690.901191186283	-0.9809555140690789	-827.4447078084958	0.037663689090312626	0.05590799310097493	1.7784372805930055	1.546321959497553	1.471769272258835	1.1501080157788575	8.422539563522085	15.198827152296417	0.45817645915767324	0.8682018618324355
ID184362	184362	6	1.0	65.34870277265718	38.643184966347924	0.0	33.0	33	1.6131656217896801	1		29665.230590961783	29712.0	17975.0	40299.0	2.5601094E7	3729.6231826844355	-0.9809355566430098	-818.5196619124177	0.010913913213157845	0.029751290791729938	1.6856303417311982	1.5808733132582768	-0.6432902991131737	1.066265289947245	8.17537700296725	12.099822136350161	0.7017132551997102	0.9009952854897856
ID188457	188457	6	0.996843159198761	65.4874414920169	39.54026328789923	0.0	68.0	68	1.7194003642723927	1		29378.09703779363	29421.0	20915.0	37531.0	2.8761157E7	2648.7585713125395	-0.9810931549882376	-1151.0719294776952	-0.0032912079048380356	0.010382228429367552	1.8658086164319267	1.616980343628602	-0.792821065526856	1.1538845377952702	9.287608525463957	12.269843585513446	0.775239178521792	0.9592538046146294
ID199215	199215	6	1.0	65.49119881922908	38.0402926039625	0.0	161.0	161	1.6766313774975672	1		29536.585945945953	29630.0	19585.0	39084.0	2.7321342E7	3240.3466155279293	-0.9811422368191645	-948.5071661934378	0.025063036209576797	0.03736816960536878	1.8946229155876948	1.5286743500420243	-0.8562042565783261	1.2393894851023113	8.831308413670437	12.694915051094068	0.6886131590548644	0.9193468579910931
ID187439	187439	6	1.0	65.38704763202287	38.65761824373659	0.0	59.0	59	1.637831058715041	1		29517.345413363546	29627.0	19586.0	38398.0	2.6063816E7	3184.080583245294	-0.9810240961471932	-958.5183826271659	-0.009533813622667324	0.04012757630510191	1.7721830074689329	1.5651579625917413	-1.388612724849835	1.1322710230054858	8.427292689686599	12.091523067174192	0.7243290848908711	0.9258485639686691
ID194604	194604	6	1.0	65.64569825899004	39.15612843793058	0.0	121.0	121	1.6684901465508855	1		29574.113043478286	29527.0	19402.0	43025.0	2.7208184E7	3819.5971114562467	-0.9810744602308545	-802.7454698810194	-0.002438484840690066	-0.00763358353251507	1.7220649494416205	1.6310838858002543	-0.7008571257660817	1.0557795122822444	8.745752142709158	12.216847502638066	0.7363575151956666	0.9489427539969063
ID185392	185392	6	1.0	64.75595756291482	39.19044919392666	0.0	42.0	42	1.5670180342373203	1		29217.813810111005	29375.0	19862.0	37346.0	2.3695647E7	3104.1695609005296	-0.9812180991872886	-983.4635869488955	-0.016052560817557442	-0.03266523219599967	1.7333805138649436	1.4383958993240213	1.4088122288113993	1.205078876183915	7.714323765009218	13.604299628278056	0.5237877641983946	0.9061976549413742
ID181301	181301	6	1.0	63.66672991911072	39.71094450162363	0.0	7.0	7	1.6959216842450264	1		29607.293067226896	29490.0	18610.0	42389.0	2.8186143E7	4217.310313078384	-0.9810096795019871	-725.3274915047689	0.05156286272399023	0.017583101853647344	1.8855127189997671	1.5629576946484791	0.6005882819784262	1.2063747633449753	9.035692838744604	14.082790139231337	0.5725242783523681	0.886247086247085
ID191029	191029	6	1.0	65.55306898915669	38.47312183624628	0.0	90.0	90	1.661675318288964	1		29466.330054644794	29589.0	19144.0	39686.0	2.6961692E7	3344.2808734508208	-0.9810087563038482	-910.2753385792786	0.009236288051699588	0.07386505712744795	1.874502118942768	1.5418793709819312	-0.635798305353042	1.2157255322438156	8.674455250241413	13.405616298138485	0.6065666181724152	0.9003453379378383
ID202299	202299	6	1.0	65.25458496196093	38.4062400161636	0.0	189.0	189	1.6047024386010291	1		29802.898704358086	29647.0	17990.0	43220.0	2.5302661E7	4183.433613233377	-0.9809505956601899	-733.7047924912006	0.01365773534649872	0.023622643773279755	1.70322356981819	1.5815042823086742	-1.3352918063876258	1.0769642478184316	8.089820732005967	12.87026225293781	0.6137252182028746	0.9019607843137248
ID211514	211514	6	0.9968364238739014	65.75259179777996	39.14573543456703	0.0	269.0	269	1.5689478601339097	1		29356.48402948402	29447.0	20499.0	37627.0	2.3896178E7	3125.4304755003272	-0.9811828947716611	-979.538133311008	-0.01109946872739707	0.020269789921371326	1.7010450266276536	1.5181817250193488	-0.7920042718933165	1.1204488886901693	7.733336269667288	12.903566629494208	0.5836563591556286	0.8871319520174495
ID193080	193080	6	1.0	64.78041169961674	39.928892371268674	0.0	108.0	108	1.6833856604284276	1		29524.930703624723	29456.0	18900.0	40535.0	2.7694385E7	4075.2540522905456	-0.9810024932657291	-748.2344478384872	-0.009153014021766546	-0.014794157118876567	1.880905104553487	1.5217377184923453	0.6008360396767733	1.236024501263585	8.902605306138174	12.442937088481822	0.7225720738975929	0.9469160768452982
ID213053	213053	6	1.0	65.47917517236192	39.219020792702175	0.0	282.0	282	1.6131656217896808	1		29444.751168224317	29475.0	19366.0	39806.0	2.5204707E7	3346.231985819665	-0.9810659549501735	-911.8777877213387	-0.009111132695935812	0.026122313054190435	1.7116337456183708	1.515736532802654	-1.1153607370374916	1.1292422585167197	8.175377002967258	14.14021645018584	0.5138135324175156	0.8916537065837232
ID214595	214595	6	1.0	65.58907053466105	38.672800421274346	0.0	295.0	295	1.6429038968924863	1		29541.291620111708	29682.0	19059.0	38511.0	2.6439456E7	3357.6933535499247	-0.9810051849758891	-908.7714581064708	0.0209643543932721	0.02923483231521435	1.8350412342146816	1.5078417995168552	2.1962321959665774	1.2169985172202205	8.479577077496266	13.114735762068948	0.6195337449618628	0.9229177444386969
ID186947	186947	6	1.0	65.26585516436515	39.14696247106096	0.0	55.0	55	1.6671294094916755	1		29488.368191721118	29517.0	19538.0	38490.0	2.7070322E7	3052.1808545655063	-0.9810995731381701	-1003.0254356059386	0.03506932254593602	0.005305495154150318	1.811626910005078	1.5515798600883204	-0.9919923483688653	1.1676014600382574	8.731492764215611	13.126864546953545	0.6367608513145846	0.9198798197295953
ID196677	196677	6	1.0	65.60382796653778	38.874489027858566	0.0	139.0	139	1.6770825093172472	1		29731.656283566044	29609.0	17236.0	44810.0	2.7680172E7	4519.57282142722	-0.9810023049380061	-679.3926218642192	-1.4809131458716485E-5	0.036370524726227746	1.7488804227155925	1.6604400025388795	0.29857950659919613	1.0532632435026161	8.836061539834954	12.498040040854496	0.7108611380469657	0.9248756218905481
ID205893	205893	6	1.0	65.48862456569583	37.875473720083	0.0	220.0	220	1.6919023776969204	1		29574.954593453047	29686.0	18642.0	39095.0	2.8007482E7	3318.3161250805947	-0.9810282643426593	-921.7449776631767	-0.009489755767172862	-0.031456606801465586	2.0187161928333177	1.4733198956628042	1.9901774540176314	1.370181858519704	8.992914703263972	13.412722396178593	0.6281689505871833	0.923828125
ID195653	195653	6	1.0	65.26565864298944	38.979560660524236	0.0	130.0	130	1.673922033345258	1		29628.9546436285	29564.0	17980.0	44123.0	2.7436412E7	4366.731249764553	-0.9810224190186079	-701.5004269292848	0.0018918328863785736	0.042135364786269454	1.7765857708923631	1.6082688490313344	0.26595407868225096	1.1046572045229917	8.802789656683338	12.230423995274544	0.7395152977306014	0.9415353329944082
ID207947	207947	6	0.9968315362930298	65.75360292027518	39.236580177156476	0.0	238.0	238	1.6598533053306108	1		29503.748903508786	29546.0	21227.0	38238.0	2.6907419E7	3199.6802888962807	-0.9811057789542803	-957.6073150074627	-0.0032464074589665733	0.00280971898108561	1.8498991342260516	1.5472609584066335	2.7870530201451715	1.1955960784605295	8.655442745583354	11.454614229372016	0.8289688604051643	0.9539025667888952
ID182857	182857	6	1.0	65.37245589659307	38.4651799962291	0.0	20.0	20	1.6716608921897118	1		29573.39393939393	29533.0	19198.0	41978.0	2.7325816E7	4017.632376120175	-0.9809600095147889	-758.4824649020479	-0.0047778445352599916	0.046597164272836535	1.8082723973954442	1.5995382328491685	1.3243787280312147	1.1304965147187942	8.779024025860764	12.57117868884555	0.6980782428338965	0.9211970074812967
ID201297	201297	6	1.0	65.37763508344936	38.12311151655425	0.0	180.0	180	1.707922852297635	1		29593.86528497411	29590.0	19788.0	39295.0	2.855808E7	3243.2815489715676	-0.9810228891347024	-943.4004573366228	0.00915195140928851	0.009453653903918315	1.9124652713325923	1.581115666939191	-1.39891998273674	1.209566960420325	9.164027245186556	13.870439012256904	0.598571206043294	0.9111531190926282
ID189526	189526	6	1.0	64.5580638495069	38.928589582744635	0.0	77.0	77	1.6507130744766252	1		29477.355088495548	29422.0	19939.0	39715.0	2.6647529E7	3468.0018793904665	-0.9809368626383005	-874.7538498141203	0.015172810766739372	0.01978369193290049	1.7387264705733647	1.589208654773829	0.9393371987149586	1.0940831874722041	8.560380222293047	14.370631697990472	0.5208962139112662	0.8781082398829849
ID208983	208983	6	1.0	65.50538046266315	39.549336820620425	0.0	247.0	247	1.6968135705460927	1		29594.726315789456	29462.0	18880.0	42424.0	2.811499E7	4146.9024987175	-0.9810684771797819	-739.663642041881	0.007250061068798823	0.005059413942434826	1.8528198228345547	1.559963029158839	0.6576033732265425	1.1877331630311965	9.045199091073648	13.10602473915595	0.6617379285668336	0.9472374315579892
ID210007	210007	6	1.0	65.50517275306598	38.98015012390573	0.0	256.0	256	1.5928734225421004	1		29705.74131736526	29525.0	18524.0	44138.0	2.4804294E7	4261.528479145318	-0.9809080971917914	-716.2821031370341	0.01933714634730332	0.021336831422674982	1.6426130920393895	1.5633453302817852	-1.0816574860095551	1.0507039361183985	7.970992577893075	12.561916957003515	0.6347612878306406	0.9079588521927456
ID206934	206934	6	1.0	65.7872866152627	39.10631296080411	0.0	229.0	229	1.6914551985222812	1		29515.359872611436	29416.0	20009.0	40694.0	2.7803469E7	3662.7612069143875	-0.981122939134881	-837.6421568408956	0.00104311188790943	0.020751937078111897	1.809708708934446	1.634979904802141	1.1460830769078982	1.1068690836010306	8.988161577099461	12.46041722357852	0.7274708004626793	0.9179611650485443
ID197723	197723	6	1.0	65.80421827942729	39.38739367051075	0.0	148.0	148	1.7057067843443272	1		29503.714880332995	29504.0	20257.0	40701.0	2.835307E7	3345.1500872340675	-0.9810245733865786	-911.9676382302462	-0.022001832640759285	-0.0028158623943557964	1.8202268747350374	1.608731598765814	-0.7259979416946828	1.1314670987574798	9.140261614363967	12.870481939279575	0.6933920713768256	0.9524517087667167
ID192088	192088	6	1.0	65.52768138480695	39.217349694637285	0.0	99.0	99	1.6415219502885683	1		29477.851518560194	29365.0	20738.0	43905.0	2.620581E7	3842.440920258394	-0.9811598358494623	-799.0495355848063	0.007497760640506949	0.004893038760132471	1.69810100212216	1.61224649203163	3.0105531229807614	1.0532514789238852	8.465317699002721	12.366503024787717	0.6955995774389899	0.9266389177939648
ID199768	199768	6	1.0	65.86293852322518	39.420034560080865	0.0	166.0	166	1.710578344213194	1		29563.974093264285	29439.0	17654.0	43731.0	2.8529235E7	4394.882411291479	-0.9810338351269816	-695.9050909292333	0.007412995959105034	0.0232675132040094	1.7809016014443932	1.669865147294886	0.9094142016076501	1.0664942641202986	9.192546002173644	12.779497725266982	0.7073235303502837	0.9253588516746425
ID182366	182366	6	1.0	65.4470864669206	39.74183425036635	0.0	16.0	16	1.6851822304812702	1		29428.196162046905	29427.0	20447.0	42389.0	2.7603648E7	3634.270141584553	-0.9810913078590567	-840.2806620625461	-5.766389502828073E-4	0.008926469797248208	1.8080958501773143	1.592958755744215	2.7802054482991103	1.1350550311847774	8.921617810796233	11.964345845167363	0.7832051995262804	0.9605936540429887
ID202847	202847	6	1.0	65.63546457476546	39.08415589632644	0.0	194.0	194	1.61034950275815	1		29500.716121495345	29587.0	20120.0	39071.0	2.5252613E7	3193.1750482723905	-0.9811101026196807	-959.6833857169472	-0.0168188488732694	0.043317857635428204	1.7462865044087772	1.4798200677831626	-0.8686312295443037	1.1800667813788965	8.146858245980159	13.903577441247991	0.5295986914534585	0.8978522786799373
ID183900	183900	6	1.0	65.17839505861211	38.534543386030236	0.0	29.0	29	1.6461239272192205	1		29507.783482142866	29513.0	19866.0	38051.0	2.6438974E7	3179.7379309452917	-0.9811114558812147	-964.0401420457621	0.01560396690649719	0.020080741284379294	1.7912154989142899	1.5713463302908668	1.5320764790863568	1.1399240666331807	8.512848960647887	12.760909828706547	0.6569336561268827	0.9086757990867582
ID212573	212573	6	1.0	65.63598258131034	39.061034974181545	0.0	278.0	278	1.6488789482719146	1		29491.711902113453	29600.0	19538.0	39708.0	2.6513049E7	3429.5749183671974	-0.9810463641539734	-890.1981435955925	0.0076382421817816895	-0.0031966718199417403	1.7419195872449054	1.570413911760384	1.9379912228165965	1.109210491705508	8.541367717634982	13.116060511466712	0.6239222305994272	0.9234326824254894
ID203875	203875	6	1.0	65.77934550431972	39.36376421047213	0.0	203.0	203	1.67933635055639	1		29488.51446945338	29421.0	18439.0	43570.0	2.7512784E7	4176.667262254266	-0.9811029431034973	-733.1172191031311	-0.012213950533958986	0.014975521226368815	1.8153835314840387	1.5791046538816187	-0.1930479266380238	1.1496283840476436	8.859827170657532	12.67150296868523	0.6933920449605263	0.926441351888668
ID186464	186464	6	1.0	65.2973156912311	38.789293213228106	0.0	51.0	51	1.5990354317121178	1		29572.69112426033	29546.0	20392.0	38841.0	2.4988924E7	3291.5427097953516	-0.9809863020335111	-927.081042692865	0.02156628035519048	0.050854357449338625	1.6933183530832736	1.5525284230088388	-1.1631263937544454	1.0906842850590655	8.032783218031778	13.232188848481927	0.576517546664597	0.879292403746099
ID211041	211041	6	0.9952930808067322	65.1954074277822	38.402222581369635	0.0	265.0	265	1.6456643086350218	1		29593.349330357134	29504.0	21584.0	39957.0	2.6515641E7	3180.5425533543603	-0.980962869210999	-958.9014632409279	0.02477240542662325	0.04490754965053705	1.7674317016174046	1.564913022784299	-1.5220203138296227	1.1294120988735743	8.508095834483367	15.406089751998845	0.4504612004795774	0.8585131894484422
ID198752	198752	6	1.0	65.11367013858967	40.10830761597226	0.0	157.0	157	1.6730179436042627	1		29579.163066954632	29519.0	19057.0	40307.0	2.7390305E7	3685.3310194024116	-0.9809755676963297	-827.7245939173636	-0.017132817978632888	-0.02264111370372086	1.696395025125197	1.6466654708135653	0.7588988945274662	1.0302001561295033	8.79328340435431	12.849221735984223	0.6692791368872086	0.9329299041855769
ID188006	188006	6	1.0	64.70712755101027	39.962912489359674	0.0	64.0	64	1.667129409491675	1		29632.48156182214	29322.0	20276.0	47300.0	2.7321148E7	4830.766978057809	-0.9808680210735786	-628.9738813192384	0.00307023847510083	-0.006159868085424254	1.7691347481037478	1.585612771256804	0.4193638707352201	1.1157419895788798	8.731492764215606	12.230849672220675	0.7334746452831485	0.9315415821501012
ID214119	214119	6	0.9959650039672852	65.32431989148324	39.04674338257665	0.0	291.0	291	1.6693966883980227	1		29350.170281995688	29406.0	21620.0	38649.0	2.7060857E7	3131.6641349864103	-0.9810729048998492	-971.5893812298133	0.03499414046603541	0.001941373690445371	1.7771509192304826	1.6294508108090586	-0.7158591888429511	1.0906441037935275	8.755258395038192	12.758486644035028	0.6758969790765904	0.8967867575462521
ID205414	205414	6	1.0	65.56009815650197	38.5328910839144	0.0	216.0	216	1.5534421271063037	1		29347.188986232763	29665.0	19072.0	38204.0	2.3448404E7	3202.2299597102665	-0.9812374167229069	-958.5735815996264	-0.010668628889839715	0.045837049929732546	1.6452018047389543	1.495938326201605	1.4588113589541203	1.099779165974275	7.581236232402776	11.129498835492035	0.7691280969350981	0.9338407494145202
ID184932	184932	6	1.0	65.19193166423852	38.70668254145523	0.0	38.0	38	1.6313519050816139	1		29577.29772727273	29383.0	20901.0	42687.0	2.6028022E7	3910.801593183453	-0.9809634207157605	-779.4470299072831	-0.004105225936123891	-0.0029474109236279715	1.7200919123977827	1.53788663407268	1.1667138701125244	1.118477704590345	8.36074892338337	13.662209261479935	0.562876580597048	0.9002047082906869
ID180846	180846	6	1.0	62.373655276298216	40.314886714813994	0.0	3.0	3	1.6197175253735767	1		29564.851851851843	29489.0	16821.0	44643.0	2.5544032E7	4286.146510927594	-0.9809773234936879	-711.4199444173871	0.007135817203851447	0.004570018467089748	1.7371856933681045	1.525528375260045	-1.0502575925715794	1.138743612731543	8.241920769270466	12.037446276625843	0.7147753643160301	0.9393282773564471
ID200307	200307	6	1.0	64.87167947382487	39.493760140214306	0.0	171.0	171	1.6892175269531833	1		29477.477200424142	29465.0	20458.0	39699.0	2.7797261E7	3349.0714670425605	-0.981059752766523	-911.8128500674501	-0.0012708310341295217	0.012883716951180051	1.727992852343276	1.6671043694066885	1.2471347232685503	1.0365234979008886	8.96439594627688	11.751458125774176	0.8157317753303821	0.9578466226510922
ID213627	213627	6	1.0	65.39558744891332	38.69740387788438	0.0	287.0	287	1.648878948271914	1		29473.661830357105	29537.0	19498.0	39809.0	2.6408401E7	3324.6668697796963	-0.9810617009037254	-918.4833902010383	0.04968304493594101	0.049233289570000345	1.863284557426073	1.548360922198849	2.099494031434669	1.2033916193002316	8.541367717634975	12.816745918831291	0.6534039168015546	0.8922542204568031
ID192635	192635	6	1.0	65.58275316957642	39.464931229743556	0.0	104.0	104	1.7189603385801524	1		29486.837589376923	29367.0	18943.0	43138.0	2.8867614E7	4127.189822563172	-0.9810536154450554	-739.8950880144886	0.004324516180716591	0.002460372042726328	1.773729927238333	1.6754575163174414	0.5247013908470038	1.0586540750593836	9.282855399299443	12.732376181366606	0.7195691348607341	0.9366906474820149
ID201849	201849	6	1.0	65.53033981759178	40.01307203123205	0.0	185.0	185	1.7149950268661394	1		29465.264887063688	29591.0	20541.0	38239.0	2.8699168E7	3105.4916973122254	-0.981087093150593	-984.3719993626223	-0.008660969255879277	1.853051149916426E-5	1.9009118188477538	1.5694170110532548	-0.43002476175239945	1.2112216227171062	9.240077263818787	13.455701408844664	0.6413170470742943	0.9355149181905676
ID204921	204921	6	0.9836617708206177	65.3205392517684	39.40419232701516	0.0	212.0	212	1.773970535483611	1		29414.061597690103	29417.0	22203.0	37920.0	3.056121E7	2774.17557162035	-0.9811700017184093	-1104.9561190541608	0.0057369975419367825	0.008807682717809382	1.8922965127298055	1.6810161376568895	3.108782444634172	1.1256861075512412	9.886502422192953	12.014067752957825	0.8607407961240154	0.9656453110492109
ID196222	196222	6	0.9874605536460876	65.00585189160253	38.37731853100845	0.0	135.0	135	1.707479868798471	1		29654.12435233163	29582.0	23132.0	39495.0	2.861623E7	2969.9330711610423	-0.9810404047303715	-1033.2996204858018	-0.007914768730485083	0.05424395411865133	1.7354275909623107	1.7128250859479335	0.026643073599875878	1.0131960380542115	9.159274119022035	13.402792127755415	0.6407378166495931	0.9246641074856048
ID193666	193666	6	1.0	65.31675285256193	38.32616888259958	0.0	113.0	113	1.6262430324771655	1		29737.71103526733	29629.0	19054.0	44144.0	2.6139448E7	3931.5005737640145	-0.9809816858199208	-780.3116145663695	-0.005024678744588164	0.02047782678812674	1.7946058917249572	1.517974161563746	-1.3283306001315711	1.1822374432752123	8.308464535573703	14.493974477021922	0.496999154628915	0.8886629384850029
ID203399	203399	6	1.0	65.7038914719069	39.32571438613294	0.0	199.0	199	1.6752772531327633	1		29451.509719222453	29502.0	19816.0	38682.0	2.7272098E7	3340.7071919082646	-0.9811303315504859	-916.7725019883462	0.0036298047225956018	0.00248072252516557	1.8551529513771863	1.5348176335002044	-0.42271931414332736	1.2087122996798298	8.817049035176888	12.679451257201885	0.6891792658464592	0.9425813008130081
ID181892	181892	6	1.0	65.13445882097034	38.51441222172902	0.0	12.0	12	1.747764420855658	1		29493.556435643568	29522.0	18814.0	41499.0	2.9788492E7	3819.078202710363	-0.9810486045863702	-799.5542202763447	0.0228174745654015	0.04669396323500381	1.8281087165537975	1.7306569746658058	1.1694089832406604	1.0563091030253466	9.596561726157493	12.680914706722904	0.7499362766280732	0.9152311876699915
ID191620	191620	6	1.0	65.38785326189252	38.264633378789064	0.0	95.0	95	1.6164448931724207	1		29371.713789107784	29654.0	19063.0	37329.0	2.5347789E7	3265.474660960603	-0.9811269497258026	-935.1818586991461	0.024158980416238093	0.01615844024975635	1.7317008959097897	1.53767339334762	-1.4782528323115969	1.126182519253818	8.208648886118873	13.343729424028519	0.5793314288101209	0.9250133904659891
ID197253	197253	6	1.0	65.66164643390425	38.876758127517306	0.0	144.0	144	1.6424433772206806	1		29605.961926091786	29588.0	20952.0	38203.0	2.6438124E7	3046.801333572927	-0.9810423882484469	-1005.7016964169959	0.01844038191013938	0.018515771732823986	1.7843121076005237	1.5469704932503592	2.2245904158278687	1.1534234915182404	8.474823951331757	13.45599101291737	0.5881785366739866	0.8875062220009974
ID207493	207493	6	1.0	64.94474387122395	38.123138472901104	0.0	234.0	234	1.671208296840361	1		29575.980561555112	29652.0	19091.0	39124.0	2.7387358E7	3331.5191800722555	-0.9810863638474088	-920.9987467680404	0.01565249202637713	0.03879783827988551	1.840116844691016	1.5611316796718724	-1.4121427510359716	1.1787070038049465	8.774270899696251	12.239855203416361	0.7359839482452808	0.951546391752577
ID189061	189061	6	0.996780514717102	65.55239957633249	39.17367554404839	0.0	73.0	73	1.6493376710372978	1		29308.882222222186	29407.0	19629.0	38472.0	2.6377994E7	2990.960242071137	-0.9811278674183689	-1018.8804839471636	0.007569693632501162	0.022406367406088677	1.7831223691822733	1.5321234632614995	-0.9738352454487441	1.1638242034270927	8.546120843799493	13.771931559138935	0.5662251845656201	0.9201637666325497
ID200847	200847	6	1.0	65.76298923876365	38.51856789056872	0.0	176.0	176	1.6775335198160053	1		29608.201716738204	29688.0	19287.0	40359.0	2.7594844E7	3476.1477100863563	-0.9810581677314513	-882.3006016432962	-0.021142928666297807	0.06401972498234984	1.9132018810846707	1.5357421859642595	-0.6309725562421223	1.245783243157713	8.840814665999462	12.709408620150166	0.6877830434062886	0.9198813056379821
ID186002	186002	6	1.0	65.54970569794868	38.4659225537226	0.0	47.0	47	1.670302738227766	1		29529.17857142852	29521.0	18721.0	42118.0	2.7284961E7	3919.9430844055773	-0.980924121377152	-774.733729521237	-0.0032665471545227772	0.037570414530263864	1.7875840036746289	1.60432115884039	-1.212773220980642	1.1142307722019336	8.764764647367222	11.828873426126957	0.7871606098161514	0.9437052200614131
ID206482	206482	6	1.0	65.83494192367971	39.15919573767519	0.0	225.0	225	1.682486656006271	1		29490.571734475358	29409.0	20230.0	41788.0	2.7544194E7	3567.2448630357703	-0.981076535834861	-857.2006931650345	-0.005399669003088912	0.0011461627818761348	1.7257172156489236	1.6714534715770075	2.60513980970185	1.0324650042580716	8.893099053809141	12.060188601579048	0.7683423907937917	0.9473417721518992
ID209552	209552	6	1.0	65.53728949684827	38.71844005769379	0.0	252.0	252	1.6770825093172474	1		29605.646616541337	29630.0	18981.0	41516.0	2.7562857E7	3798.757639688717	-0.9809753434769475	-803.7189850414692	-0.00946323778988361	0.0329749811422885	1.744762483553529	1.6538791630950331	2.7862143025820556	1.0549516086099173	8.836061539834956	12.822950916094163	0.675293603750962	0.9148622047244103
ID208534	208534	6	1.0	64.89336205120087	40.308357741511294	0.0	243.0	243	1.7070367703431577	1		29581.6417445483	29462.0	22056.0	42269.0	2.8487121E7	3697.063514655227	-0.9810678833982492	-829.268645723664	0.0019164920966944145	0.01652263025018198	1.7820762949881295	1.6381518552257557	1.586008987007881	1.087857813244389	9.154520992857517	13.536386588360113	0.627827003164886	0.9376825705939626
ID184468	184468	6	1.0	65.244732638061	38.27858974910406	0.0	34.0	34	1.6657675608699825	1		29563.368995633184	29653.0	18260.0	39550.0	2.7080046E7	3473.9480397408215	-0.9810400101777507	-880.661927071766	0.04766573653080073	0.054322492818929244	1.8102454361780447	1.60349419795518	1.393021618774609	1.1289379397109884	8.717233385722064	12.047194097340672	0.7547736368802279	0.9409953822473066
ID198293	198293	6	1.0	65.00532566868853	39.584402350433734	0.0	153.0	153	1.6779844090916705	1		29572.80707395496	29462.0	21524.0	41526.0	2.7591429E7	3469.8689139989356	-0.9809916183122164	-879.6899497513378	-0.018066431205089953	-0.019154550897393402	1.7615761792782174	1.5939610899117451	-1.3988493056785112	1.1051563243465077	8.845567792163983	13.416175834969968	0.6175584892689707	0.9342369477911651
ID212117	212117	6	1.0	64.85238147382783	38.80127681197977	0.0	274.0	274	1.6037593280649072	1		29690.24384525203	29494.0	18129.0	42275.0	2.5325778E7	4012.198355894493	-0.9809828292768303	-763.4434351106067	0.03358469197301287	0.07464025668558301	1.6839677148728767	1.580775891993095	0.20843571883032852	1.06527922357778	8.08031447967694	12.228294893314574	0.6790571409168971	0.9081196581196587
ID187546	187546	6	1.0	65.42066018794287	38.959533758049545	0.0	60.0	60	1.6475020136281961	1		29475.751116071428	29565.0	18734.0	39506.0	2.6410273E7	3506.6280659254653	-0.9810656790556247	-871.0709305053769	0.004542597962247659	0.021344441393145026	1.7245771255910118	1.5862846629265988	1.9421095975720528	1.0871801044897402	8.52710833914143	12.252951583524585	0.7137238507914649	0.929052304505439
ID210586	210586	6	1.0	65.5555057808335	39.12958437717799	0.0	261.0	261	1.6401388392858247	1		29522.09427609427	29449.0	20828.0	39624.0	2.6304186E7	3330.926120512958	-0.9810515149051454	-917.760742180012	-0.0018654491105339506	0.03947485462486435	1.6921591568455432	1.6009208135733468	-0.4229947724930105	1.056991165645818	8.451058320509173	12.248509656716706	0.7078715613272484	0.9467518636847718
ID181411	181411	6	1.0	64.16165363816512	38.543058151602736	0.0	8.0	8	1.6932432066309397	1		29581.747368421056	29513.0	19813.0	41245.0	2.810266E7	3733.5083700988166	-0.9809543334115493	-816.1863040946201	0.07116827713620322	0.04006986721469495	1.9147676777229043	1.5353994155745203	0.9227835706824866	1.2470811557567454	9.007174081757526	14.944267296202554	0.5068146577827075	0.8732718894009212
ID199328	199328	6	1.0	65.62781100891156	39.01602872275018	0.0	162.0	162	1.681587170961493	1		29471.36042780749	29539.0	20324.0	39798.0	2.7555722E7	3466.8429852388153	-0.9810930388912685	-882.2353799754943	-8.84225435580742E-5	0.04788105723230981	1.85232073057845	1.5723541175766003	-0.39966960617555364	1.1780556999674792	8.883592801480113	12.813561527792547	0.6799215249720733	0.9170755642787051
ID190119	190119	6	1.0	65.04470228806679	39.146218421601674	0.0	82.0	82	1.6442846820334522	1		29527.190369540855	29382.0	20220.0	41126.0	2.6367781E7	3555.4904718068	-0.9810664961261489	-860.6370778484165	0.01890576879207022	-0.022672277439925823	1.68297921874104	1.6209039567800174	-0.09217555120633328	1.0382966934600724	8.493836455989818	15.151859307370914	0.4649239303806931	0.8807294233612626
ID188580	188580	6	1.0	65.70145500221088	38.637998430634546	0.0	69.0	69	1.6972593379439176	1		29509.141806722655	29529.0	17093.0	41635.0	2.8092703E7	4136.305310709407	-0.981028764550781	-737.8364649216443	0.008757846362598512	0.024733052872250604	1.7944588250525206	1.6328939209085072	2.962539231670993	1.0989439069343354	9.049952217238168	13.705718862946012	0.6054140728264132	0.9105691056910578
ID185514	185514	6	1.0	64.96333285139906	38.684307777207486	0.0	43.0	43	1.6847332675772115	1		29498.052294557096	29441.0	19181.0	39445.0	2.7639675E7	3594.257075625109	-0.9810273850263885	-848.72723371477	0.013659589351001056	0.019769921169448715	1.7833444339441848	1.613146875673146	1.3882328221361064	1.1055065480011035	8.91686468463173	12.436387437395219	0.7244919318770708	0.9160156250000002
ID213161	213161	6	1.0	65.78761951496519	38.8987632301097	0.0	283.0	283	1.6373691122783482	1		29470.013559322055	29551.0	19216.0	38529.0	2.6080962E7	3316.9697716257956	-0.981044675933099	-919.6580764566365	-0.01533529178847627	0.03591886624612798	1.8047468680618008	1.5125963002786467	-1.0299530071462735	1.1931451027146733	8.422539563522076	12.507133150999216	0.6766083871834343	0.9214768590743638
ID191145	191145	6	1.0	65.62688009272385	39.16350073781159	0.0	91.0	91	1.6994864210931628	1		29369.28466386558	29383.0	20330.0	40678.0	2.7959559E7	3510.538535541624	-0.9811568301573081	-871.2325416388603	0.006009403116100752	0.005806529498139449	1.859173817092793	1.5663491286342432	-0.30549289706821364	1.1869472668037133	9.073717848060749	13.486174876061504	0.6269278468672154	0.9173474291206157
ID202408	202408	6	1.0	65.35095292074675	38.551614892064805	0.0	190.0	190	1.636444828201152	1		29701.10960451974	29657.0	20460.0	39894.0	2.6285482E7	3591.0604891965104	-0.9809586178964537	-852.1816302951501	-0.013104121977283988	0.05040131660847582	1.7440604813348568	1.5698537152635181	2.30018105273313	1.1109700632470052	8.413033311193045	12.809381644047194	0.6443267203610202	0.9026007139214692
ID193197	193197	6	1.0	65.17583112302981	39.69699536262193	0.0	109.0	109	1.7048195505863297	1		29518.84254431701	29402.0	18815.0	42161.0	2.830857E7	3980.2577783968604	-0.9810612750718288	-768.3578232155572	0.003949432148954085	-0.0030377989758579795	1.8768922643849786	1.5682025100695498	0.8975624165305076	1.196843043123135	9.13075536203493	11.884031830992503	0.8124356239965093	0.9585828343313372
ID211634	211634	6	1.0	65.72422433724614	39.17912592505687	0.0	270.0	270	1.6680366908701227	1		29433.107375271175	29465.0	20127.0	38624.0	2.7137325E7	3226.2841088974933	-0.9810340555982142	-943.7850900561882	-0.027038579075963694	1.1185556831249397E-4	1.863857869240025	1.5097895365108018	-0.9310443060865277	1.2345150262118603	8.740999016544636	13.235764716840857	0.6270076774155819	0.927382753403934
ID214706	214706	6	0.978084921836853	64.81564481383789	39.269631321756805	0.0	296.0	296	1.6211180595957968	1		29523.869115958645	29300.0	22822.0	43500.0	2.571529E7	3683.898432504702	-0.9808865815146574	-822.5760184533162	0.017126708803649103	0.009101671363941808	1.7451507730934848	1.5025191517469523	0.015068227000293326	1.1614832137510054	8.256180147764033	16.42848124355631	0.38440957092548456	0.8620347394540953
ID195761	195761	6	1.0	65.39047324550621	38.01098113896245	0.0	131.0	131	1.7202800779980347	1		29699.44228804903	29702.0	18651.0	41793.0	2.9075754E7	3728.6741608020393	-0.9810137982780965	-823.1156927564384	-0.0038879980194831036	0.03962629288523164	1.9566250983717648	1.5494426418711893	2.5443438803243605	1.2627928556353918	9.29711477779299	12.30963829270563	0.7710232478150797	0.9431051108968183
ID206011	206011	6	1.0	65.51021324888151	38.476366653653116	0.0	221.0	221	1.6234495983521822	1		29564.66935483869	29749.0	19656.0	38052.0	2.5662133E7	3256.7346922869865	-0.9811372101865273	-944.3749591494693	-6.28856201128167E-4	0.025259162434204264	1.8713909681252952	1.4615676578929542	2.089253779079475	1.280399821396675	8.27994577858661	12.322843343008827	0.6851970774812572	0.9261031366294532
ID187067	187067	6	1.0	65.41852380606299	38.77581042455672	0.0	56.0	56	1.6811372479645537	1		29483.281283422424	29619.0	19470.0	38950.0	2.7566868E7	3499.273418774079	-0.9810949485290962	-874.5026084219404	0.03637393393066596	0.056849904379002156	1.772570088610215	1.6685013005353087	3.1245013146064036	1.062372614298543	8.8788396753156	12.9505192507925	0.6652604641387122	0.9279682066567317
ID196798	196798	6	1.0	65.65871340033459	39.62773572174407	0.0	140.0	140	1.7220381572284338	1		29537.976482617567	29539.0	18202.0	41274.0	2.8888141E7	3963.225135205229	-0.9811351477567297	-775.2422233795012	-9.654436333463149E-4	0.0017221940281384402	1.8437766920517964	1.620819392944708	3.1097342756543025	1.137558385639759	9.316127282451047	12.09401450766931	0.8003948895404952	0.9598432908912833
ID201411	201411	6	0.9968546628952026	65.2038218461663	38.68385392355631	0.0	181.0	181	1.668490146550885	1		29557.290988056448	29577.0	21322.0	38718.0	2.7222265E7	2864.396612236238	-0.9810328993419626	-1067.4415270742732	0.01143559165467664	0.012940089417495207	1.837003420152332	1.5400795396076508	-0.8025710239681121	1.1927977568095771	8.745752142709152	13.82066477023332	0.5753725825378295	0.9077454366058207
ID192198	192198	6	1.0	65.44585133685013	39.53985122302932	0.0	100.0	100	1.7224773966584142	1		29375.667349027648	29375.0	19735.0	38951.0	2.8700027E7	3144.1700569819295	-0.9812057676682266	-975.5447834381029	0.012772367952365391	0.005089251507625373	1.8073494614196013	1.668841273355397	2.8054725133958476	1.0829966218331344	9.320880408615574	11.918334061769453	0.8245854957895481	0.9645843580914916
ID199878	199878	6	1.0	65.48365266274449	39.35353109552041	0.0	167.0	167	1.7052632251678392	1		29528.896874999955	29421.0	19038.0	42506.0	2.8347741E7	4035.1643654884056	-0.9810701772563394	-758.5243307754812	-0.0019362447364503809	-0.005857553647735101	1.7901092734575001	1.6331709540790809	0.7945158466058984	1.0960942386260564	9.13550848819945	13.416948264061435	0.6377274328115513	0.9496047430830041
ID197834	197834	6	1.0	65.15425772445884	40.006252331392375	0.0	149.0	149	1.7158769991676224	1		29493.407597535945	29502.0	18596.0	39152.0	2.8726579E7	3668.2783048275983	-0.9810574031386514	-832.8131497194397	9.417994343491277E-4	-0.0035690850157657403	1.8603730091667812	1.6035434271146751	0.7572355322364418	1.1601637833496226	9.249583516147837	13.375780034426592	0.6496714855976903	0.9437439379243454
ID208072	208072	6	1.0	65.86397220109998	39.46699225440721	0.0	239.0	239	1.681137247964553	1		29469.071734475387	29478.0	19796.0	38991.0	2.7524113E7	3167.7847010677947	-0.9811159361543598	-966.6420076005631	0.007956414843262167	-0.00852085069318204	1.8527888007178195	1.5293497801064546	2.4710017719014012	1.2114879308962603	8.878839675315593	12.496534258278043	0.714474790598085	0.9511201629327902
ID189647	189647	6	1.0	65.19893761153394	38.75097458613602	0.0	78.0	78	1.6797867559153155	1		29448.404710920742	29509.0	20606.0	37961.0	2.750481E7	2937.312215159291	-0.9811161180149469	-1041.767465249842	0.04629931904358321	0.0331808716992978	1.7838788573046984	1.6588502119750799	-0.536459040907983	1.0753706660354556	8.864580296822048	12.255382930712551	0.7416760768479387	0.9173635022134777
ID184013	184013	6	1.0	65.32828884088286	38.63679110622892	0.0	30.0	30	1.6941365030299984	1		29524.139852786542	29505.0	21094.0	41346.0	2.8077457E7	3358.5489592976846	-0.9809357861392035	-904.6430338191337	0.007022085360485835	0.03765846380424287	1.8326772015618888	1.6053667063936352	-0.307594196963008	1.1415941256679565	9.016680334086544	14.553113894548694	0.5349887882786641	0.8868630201028505
ID194253	194253	6	1.0	65.34643351863517	39.101678591324294	0.0	118.0	118	1.6281026591939167	1		29723.43999999999	29535.0	19135.0	45927.0	2.600801E7	4376.700030290943	-0.9809244243367174	-698.457812454926	-0.0049195573007015285	0.01883593208805146	1.655927032473315	1.5935975257806791	-0.14773504516296848	1.0391124519737829	8.327477040231765	13.017892556016358	0.6175070816445787	0.917277486910996
ID210130	210130	6	0.9958989024162292	65.62377142220784	39.58178616568413	0.0	257.0	257	1.681137247964553	1		29420.288770053518	29424.0	19691.0	40134.0	2.750797E7	3172.8538943909994	-0.9811467603257866	-965.1056064816863	0.0035271490789880507	-0.008047861975177992	1.8955162843523312	1.508003054931733	-0.5461542939040711	1.2569711169704103	8.878839675315591	12.200576976432888	0.7495581650597469	0.9487049263585576
ID202961	202961	6	1.0	64.9293436681302	39.38573339618092	0.0	195.0	195	1.6271731114965653	1		29657.416666666664	29509.0	19725.0	41240.0	2.5979897E7	3781.877885301594	-0.9809721957173939	-808.5815643976441	-6.131085097823051E-4	-0.003043345761817399	1.651487297963419	1.5898383410001518	0.7186940592378418	1.0387768714424666	8.31797078790273	13.71980880647363	0.5553044276910868	0.90909090909091
ID209104	209104	6	0.996288001537323	65.39773859374665	38.46790647522057	0.0	248.0	248	1.7207197662040636	1		29596.69836400817	29585.0	22770.0	39266.0	2.8945571E7	2843.7248541441486	-0.9810803963551902	-1079.3896570535867	0.030567920064511006	0.05964396344908669	1.8268395024663875	1.6835891183861846	2.866798279231851	1.0850863090737461	9.3018679039575	13.047533758328237	0.6866306306381726	0.9039260969976908
ID182486	182486	6	0.9956814646720886	65.37392363684273	39.02092918549878	0.0	17.0	17	1.6345946921339622	1		29494.56045197737	29399.0	21711.0	40633.0	2.6102686E7	3539.086827795911	-0.9810403695321706	-862.4575268061021	-0.03105744866531813	0.0337848571444408	1.7126619512975132	1.5557481124825057	1.360149166376376	1.100860696893034	8.394020806534987	12.834493963036776	0.6403573597754607	0.9188345473465148
ID186582	186582	6	1.0	65.31450245878689	38.72827241946891	0.0	52.0	52	1.5890695402824355	1		29339.58583433375	29513.0	20668.0	38205.0	2.4439875E7	2973.7264569897843	-0.9812249073239888	-1031.2629903551283	0.015932871578244433	0.055758226404698845	1.7213265061975693	1.5164620065876089	-1.3529969398268333	1.1350937238915422	7.932967568576947	16.288284832508698	0.3757464035302079	0.8872939925571506
ID185044	185044	6	1.0	65.40240178517602	38.99909283190434	0.0	39.0	39	1.6824866560062721	1		29424.397231096948	29390.0	19611.0	41405.0	2.7629509E7	3728.7831030323127	-0.9810633648235343	-817.6448295070464	0.01890710037845439	0.03901222096055137	1.7847711045035863	1.61573843394004	0.037936588863392684	1.1046163580768167	8.893099053809152	13.657152562676151	0.5991598065267214	0.9064922480620169
ID211156	211156	6	0.9833481311798096	65.75404422339322	39.01627200259964	0.0	266.0	266	1.6896652983399623	1		29396.614649681535	29370.0	22251.0	38807.0	2.7691611E7	2834.436298790278	-0.9810655618358304	-1074.7469517939326	0.008236553004351955	0.028761276861313995	1.8159572948050202	1.5840734861155357	-0.7983398489551006	1.1463845021850028	8.9691490724414	13.331019279956971	0.6342119097145651	0.9213867187500007
ID212692	212692	6	1.0	65.69353784020299	39.125916566096016	0.0	279.0	279	1.621118059595796	1		29645.90898617508	29371.0	18143.0	46635.0	2.5732649E7	4589.697079083842	-0.9809644224575104	-665.7297153884907	0.013040786924762099	-0.0036939688728107093	1.7512767358801227	1.5204403656528034	-0.00809843018645142	1.151822048034228	8.256180147764022	11.77266757094823	0.7485817979644203	0.947626841243863
ID203993	203993	6	1.0	65.75378704798449	39.64480519913402	0.0	204.0	204	1.694136503029999	1		29443.20802534316	29437.0	18310.0	40894.0	2.7882718E7	3777.97992545551	-0.9811168306511181	-809.8438994976358	-0.00864889510646836	7.558763810663876E-4	1.8591456938811464	1.5403257277039017	-0.2760306531894278	1.2069821729540906	9.016680334086551	11.891783553801723	0.8012398579849329	0.9663779928680593
ID198872	198872	6	1.0	64.51652073945738	40.468440776453555	0.0	158.0	158	1.758981982303532	1		29450.025490196072	29357.0	23647.0	40983.0	3.0039026E7	3173.7857869011377	-0.9810693944226647	-961.7745491220035	0.013105253702588877	0.009804958516551747	1.8617844985229504	1.6547237805657795	0.1673017506641961	1.1251331009979038	9.720143006434903	12.876402762043073	0.7367046539031106	0.9551611396543673
ID190687	190687	6	1.0	64.62634565970701	38.64236434492029	0.0	87.0	87	1.6739220333452596	1		29459.86745689653	29559.0	19024.0	39545.0	2.7338757E7	3563.032708020234	-0.9810733729394352	-857.1744930513831	0.06636244970143612	0.05028279256359741	1.7835689687686185	1.6290987635799705	0.482306398247194	1.0948194232553448	8.802789656683354	13.023044758789641	0.6522365349976988	0.8869731800766286
ID200413	200413	6	1.0	65.51705498015424	38.722385454152224	0.0	172.0	172	1.726425522701499	1		29644.25557809334	29530.0	19602.0	42521.0	2.9229236E7	4042.830379041373	-0.9810594367212347	-759.604367594371	0.021737473316934174	0.05041335700960956	1.9218367760953279	1.6004147205545327	0.6815897078735398	1.200836727763554	9.363658544096213	13.249470038743993	0.6702833282980376	0.9179869524697114
ID180963	180963	6	1.0	62.96176106851885	39.967932748419756	0.0	4.0	4	1.711904545480408	1		29481.06494845361	29291.0	20963.0	42225.0	2.8596633E7	3807.5253882211546	-0.9811046814402208	-804.0656053946791	0.00138920181384604	0.00903016029873902	1.8857281740102385	1.5699161272494901	1.059508193011291	1.2011649165704505	9.206805380667182	12.591539574764967	0.7297282464014216	0.9448780487804878
ID205537	205537	6	1.0	65.21205235616782	37.826585398898615	0.0	217.0	217	1.6874252532103613	1		29637.951167728228	29802.0	19353.0	39002.0	2.791895E7	3206.055708318124	-0.9808987916732195	-949.4464341636403	0.016039043588498992	0.03151152124212241	1.9307003579203792	1.5295853327280562	-1.1336920490141227	1.262237755952408	8.945383441618818	13.28621222429919	0.6368049853752202	0.9087397392563986
ID201963	201963	6	1.0	65.4971038201997	39.61359110846791	0.0	186.0	186	1.7127881091756134	1		29529.606591143154	29478.0	20468.0	39232.0	2.8673248E7	3040.351670468642	-0.9810881062425247	-1007.7129223554605	0.004551709849424651	-0.004830742985916595	1.8357184370049842	1.6220105879946458	-0.8401597657852684	1.1317549038163515	9.21631163299622	11.560197803557207	0.8666355192884544	0.9656374501992034
ID192751	192751	6	0.9937044382095337	65.1229025325593	39.046473135874756	0.0	105.0	105	1.6543752266748988	1		29296.237250554273	29370.0	22617.0	39237.0	2.6425206E7	2959.588682394046	-0.9811925803870367	-1032.8458838106246	0.01299307081942041	0.05911316652995093	1.775488353411328	1.532335243201804	-0.27650505401681186	1.158681405579015	8.598405231609162	16.139443109957234	0.4148113990356379	0.8794360719494418
ID197363	197363	6	1.0	65.31372781984457	39.6469804603765	0.0	145.0	145	1.734294811243792	1		29495.17989949751	29425.0	19371.0	40786.0	2.9347704E7	3663.1894112609907	-0.9811118997238647	-836.4730119398865	-0.003521980362971901	-0.011632635501817777	1.916221177054081	1.6002687861869893	0.27876968336409624	1.1974370765675693	9.449214815057495	11.73973996160889	0.8615661579260138	0.9735553379040167
ID213745	213745	6	1.0	65.69363043726062	38.52466394200915	0.0	288.0	288	1.6150403064684993	1		29484.815972222234	29683.0	19087.0	38373.0	2.5474881E7	3421.1539124099836	-0.9810478217553721	-892.2506024810341	-0.006391142544370354	0.01602430537292631	1.8050973623596545	1.459363979919703	-1.0123981395051684	1.2369068903968525	8.194389507625319	12.47395607547507	0.6617867181699676	0.9278794402583427
ID207607	207607	6	1.0	65.05203622974432	39.02139825838243	0.0	235.0	235	1.615508637725688	1		29603.111239860955	29508.0	19745.0	42457.0	2.5547485E7	3983.0285867804373	-0.9809507470201938	-765.4612005440224	-0.008670690611414351	0.010178064285452324	1.7804968724251984	1.5164320954162664	-1.5692866875163212	1.1741355764014247	8.199142633789835	13.78970177952613	0.5418368744327425	0.9045621394861044
ID189175	189175	6	1.0	65.4849545793721	38.37854370747791	0.0	74.0	74	1.650713074476624	1		29493.173333333343	29704.0	18640.0	38297.0	2.6543856E7	3357.106922443909	-0.9810428749426596	-909.288792493373	0.012271901904810357	0.017981729201229923	1.836353190569758	1.5529421556171457	-1.1223701808254265	1.1824994150152255	8.560380222293036	12.22760623833347	0.719482159171978	0.9365574622984918
ID191735	191735	6	0.9968287348747253	65.64188759806025	38.889590434195206	0.0	96.0	96	1.6424433772206801	1		29411.559417040375	29452.0	20592.0	38031.0	2.6235111E7	3039.6877460600426	-0.9810015106060365	-999.2396992460394	0.016535964100321404	0.015976966990708472	1.8042450282942222	1.5382326266581228	-0.6789844148620362	1.1729337923445446	8.474823951331754	12.85772998939375	0.644186985521718	0.9050761421319813
ID196347	196347	6	1.0	65.49641986541423	39.32473113306764	0.0	136.0	136	1.6954755651568816	1		29588.942105263137	29603.0	18493.0	40979.0	2.8109495E7	3935.1432789325368	-0.9811036103659728	-780.7912228884295	0.006556799048642788	0.01784923816009002	1.8994605785118048	1.554659126180293	-0.07244895732994293	1.2217858863882716	9.030939712580102	12.676027248143885	0.7062793017234408	0.9241245136186773
ID205050	205050	6	1.0	65.79417151638627	39.239882182335116	0.0	213.0	213	1.7163178153596519	1		29492.72997946612	29500.0	17468.0	41220.0	2.8725919E7	4160.499500605315	-0.9810863246576832	-735.4121288670101	-0.004416116129420775	0.0080143339071011	1.8037279883498782	1.6324971007086646	0.24965062478174183	1.104888938281656	9.254336642312351	12.2896032354908	0.7699799801782823	0.9351585014409232
ID200952	200952	6	1.0	65.20556391760225	39.258191466811276	0.0	177.0	177	1.6752772531327633	1		29540.490850376762	29421.0	18469.0	43464.0	2.7443116E7	4138.8924737988	-0.981094622682699	-740.7797553403775	-0.018375491691647965	0.005893532929840923	1.7676316984248777	1.5883690239669275	1.2809483211471666	1.1128595885169332	8.817049035176888	14.042950000448796	0.5618448715041774	0.9363957597173147
ID186111	186111	6	1.0	65.25247793878138	38.30192955537266	0.0	48.0	48	1.6639500288929814	1		29617.81051478643	29489.0	19371.0	42905.0	2.7041061E7	3996.4513628786026	-0.9810008959692045	-765.3228803077144	8.475059421719905E-4	0.03736650367283091	1.8264204080844044	1.5400496065229186	1.3218950431804002	1.1859490761521936	8.698220881064001	12.439725096254643	0.7063480162347223	0.9200603318250379
ID182012	182012	6	1.0	65.69238114042575	38.872458075921415	0.0	13.0	13	1.6959216842450278	1		29503.310526315847	29555.0	19292.0	40654.0	2.8028145E7	3676.0780203343884	-0.9809833023783042	-828.023266229235	0.010572060408859326	-0.0024963775158574454	1.743076753630449	1.6879294976761396	2.538938734232733	1.032671539913387	9.035692838744616	12.70777627132944	0.7031244541695	0.9157032755298655
ID183548	183548	6	1.0	65.47867424454155	38.891855828082136	0.0	26.0	26	1.6865284020956077	1		29531.17021276598	29430.0	21226.0	37711.0	2.77593E7	3346.9719770392803	-0.9810548482674236	-913.805519113358	0.004398139164812736	-0.012269381275408121	1.8121079275353462	1.6194356764407427	0.7329001242567845	1.1189749329952183	8.935877189289789	12.201172076158509	0.7542997280880812	0.9433015554440546
ID203517	203517	6	0.9968535900115967	65.55326406129308	39.044255931687445	0.0	200.0	200	1.6229835585554826	1		29488.00344036695	29472.0	21558.0	39894.0	2.5713539E7	2988.428889452292	-0.9810610140247676	-1022.2843997898154	-0.004750155510972742	0.04815665912823301	1.8069702428221317	1.5072506122728724	2.480813164092595	1.1988518884044734	8.275192652422094	12.910514066065014	0.6238797750650458	0.8969603297269458
ID193789	193789	6	1.0	65.18473004734447	38.97443161768766	0.0	114.0	114	1.6206513493343337	1		29738.131336405502	29672.0	18135.0	40593.0	2.5812698E7	3781.4255989752755	-0.9810289548723943	-813.3522632394426	0.01533784636555806	0.04412227179778371	1.7254967780516068	1.562774633790528	2.2854304168365074	1.1041238709297414	8.251427021599515	13.362283476329825	0.5807344170741836	0.8925449871465309
ID184580	184580	6	1.0	65.23986523422182	38.06926441278763	0.0	35.0	35	1.6479611196740676	1		29406.837416481052	29603.0	19877.0	37551.0	2.640734E7	3323.1518084977643	-0.9811214742884405	-919.7776252089436	0.02201975348566619	0.04612116363838109	1.8125326219878106	1.548344938662713	1.4943281833210382	1.1706258577970832	8.53186146530595	13.205951867011615	0.6147722262534194	0.9065656565656569
ID209668	209668	6	1.0	65.68383133617135	38.75828379240652	0.0	253.0	253	1.6693966883980214	1		29572.402162162147	29578.0	20100.0	41276.0	2.7354472E7	3318.5484811997626	-0.9810277744558116	-921.5766378472912	-0.0037564998526402444	0.048269770180021945	1.9190514431402528	1.536430634575421	-0.610544588604417	1.2490322699602807	8.75525839503818	12.44037249811889	0.7109058090945989	0.9200799200799205
ID190219	190219	6	0.967711329460144	64.62898584758427	38.88496134806635	0.0	83.0	83	1.446001542512985	1		28898.05805515241	29226.0	21886.0	36306.0	1.9910762E7	2833.0205313281826	-0.9812928677212632	-1070.1394099472411	0.04138232459351832	0.10210653054105698	1.5503099732434862	1.2650726282561895	1.04983990795559	1.2254711220655177	6.568820359360891	15.801314270161924	0.33060607348089616	0.809607498535442
ID212234	212234	6	1.0	65.30459620385416	39.252251088954935	0.0	275.0	275	1.687425253210361	1		29480.05223880597	29470.0	20829.0	40128.0	2.7652289E7	3291.8776705889286	-0.9810828411907073	-928.8900839761063	-0.009839425838595909	0.0015571975519853409	1.8606179972557535	1.5390402049875724	2.7947738780886735	1.2089469730719464	8.945383441618816	13.862393917601617	0.5849683295415201	0.9293827160493835
ID198408	198408	6	1.0	64.45606007324393	40.02306451514615	0.0	154.0	154	1.6878735000646516	1		29754.416755037102	29440.0	20715.0	49571.0	2.8058415E7	5055.4688028487235	-0.980905606647184	-604.7019296973185	0.001399073581608308	-0.012256072969382983	1.873181583099056	1.53936429097953	0.6228638823903332	1.216853992310755	8.950136567783339	13.102990203495063	0.6550865662752068	0.9136341581756428
ID210696	210696	6	1.0	65.19679852714768	38.936373012948465	0.0	262.0	262	1.7061502282058012	1		29448.532091097357	29560.0	19029.0	38888.0	2.8447282E7	3490.108890102457	-0.9810948670857359	-875.7616810974599	0.018798363226223795	0.027923798525760067	1.8375433287167555	1.6485886180843672	-1.310509065009943	1.1146160470596664	9.145014740528477	13.30143333377683	0.649527270345696	0.9403714565004889
ID194831	194831	6	1.0	64.7086877948007	39.88192045209162	0.0	123.0	123	1.658485482020154	1		29695.111597374125	29501.0	20097.0	40633.0	2.7141332E7	3991.2887759068813	-0.9809293718510397	-765.3754843497468	0.00507259635908774	-0.005688833774194332	1.747528191682641	1.5642761728366146	0.9694501618797681	1.1171481238595626	8.641183367089809	12.295344198258372	0.7182931141091432	0.9351851851851857
ID206604	206604	6	1.0	65.14451936791676	39.99889790834037	0.0	226.0	226	1.6901129510960853	1		29547.07953340404	29512.0	20079.0	40449.0	2.7862896E7	3757.544483950845	-0.9809855757889447	-811.371724700663	-0.0014516325952232739	0.004895223530609005	1.7932027072269585	1.5748166623614672	1.40493687076694	1.1386739485839688	8.973902198605918	13.017488273662433	0.6654827550039785	0.952573158425833
ID187666	187666	6	1.0	65.19873334991495	37.727683563549775	0.0	61.0	61	1.7079228522976342	1		29543.718134714996	29633.0	17697.0	39706.0	2.8509688E7	3540.977214871226	-0.9810342689104479	-863.1506547903315	0.0036487492592027233	0.04775333071323201	1.9328055230674355	1.555240359538232	1.8380554180945552	1.242769653715331	9.164027245186546	13.414326485097448	0.639968342688747	0.9077212806026365
ID208657	208657	6	1.0	65.7346666713965	39.636555997742406	0.0	244.0	244	1.7070367703431575	1		29580.48544698544	29435.0	18172.0	44531.0	2.8456427E7	4397.068411368202	-0.9811156599262861	-699.0213894699408	-0.0016659965877373526	-0.004405450734798822	1.7906493490929205	1.639522177968052	0.33887726921042094	1.0921775704871333	9.154520992857513	13.075345650658448	0.6728823429331773	0.9317851959361401
ID199440	199440	6	1.0	65.52182870705072	39.42635037946529	0.0	163.0	163	1.699931487598395	1		29438.870020964394	29477.0	19370.0	39634.0	2.8084682E7	3660.1706300116944	-0.981143131729652	-836.975221005421	0.03038741847770198	0.005326046813884218	1.8201754120196698	1.5997279100135235	0.24604121500903972	1.1378031230350183	9.078470974225267	12.908885207746934	0.6846129275949104	0.9511952191235067
ID188694	188694	6	1.0	65.2959383578388	38.5747639745927	0.0	70.0	70	1.667583111883934	1		29472.671023965147	29602.0	19603.0	39330.0	2.7055912E7	3545.9835418101843	-0.9809952621339451	-858.0602879794783	0.011393198894784276	0.06184492207872603	1.7387033496584172	1.676718599486477	2.8114921464419567	1.0369678908499758	8.73624589038012	12.019531126351323	0.7599056267493096	0.9157947184853015
ID181527	181527	6	1.0	64.33390719177666	38.76876368230275	0.0	9.0	9	1.7215988057332812	1		29607.24134419553	29634.0	19396.0	41052.0	2.9074311E7	3825.7669231483887	-0.9809341044959653	-796.3281297814275	0.05974389045056811	0.0398872565219934	1.9527925145654033	1.5676828213969525	1.1166194779111618	1.2456553633886744	9.311374156286545	14.38431931677381	0.5655161491990773	0.8804494382022467
ID180500	180500	6	0.9952568411827087	63.34670019067473	39.554878246325735	0.0	0.0	0	1.68473326757721	1		29282.813829787214	29262.0	21444.0	39211.0	2.7525845E7	2969.8558174753775	-0.9811066878263218	-1024.0368200727069	0.09031225009057309	0.030808431437972707	1.8262557560912644	1.581186140048707	0.45215781530139276	1.154990996844311	8.916864684631713	18.449946511308998	0.3291787694130681	0.8246153846153836
ID202517	202517	6	1.0	65.45591375605338	39.6658286295553	0.0	191.0	191	1.6639500288929807	1		29589.525683060107	29513.0	20130.0	43430.0	2.7074416E7	3706.928359478321	-0.9810401581977856	-826.0491378286592	9.134328936924701E-4	2.501440480290933E-4	1.7593136244241703	1.5747189097897725	-0.4524039669274407	1.1172239143677023	8.698220881063994	11.8786684435554	0.774648661618478	0.9677419354838711
ID213275	213275	6	0.9940881729125977	65.43716687022021	39.0367196257484	0.0	284.0	284	1.7043757605096748	1		29431.87408949009	29391.0	23334.0	40102.0	2.8284031E7	3129.6416560987254	-0.9810366420804081	-973.02340195029	0.0028852022544591563	0.021151193416049305	1.8700059576888362	1.5798370833548172	0.030379483065779533	1.1836701248446702	9.126002235870418	12.556451715780291	0.7273719898634012	0.9275362318840584
ID193307	193307	6	1.0	65.64213694741159	39.40534076465406	0.0	110.0	110	1.7043757605096752	1		29433.595411887385	29442.0	18807.0	39986.0	2.8226818E7	3815.1030345069034	-0.9811166007881331	-801.6918888802584	-7.955012010801806E-4	-0.009928765496907405	1.8047345321188681	1.6192877778501682	-0.0013960267607592632	1.1145236546618702	9.126002235870423	13.035626108773531	0.6748801335684587	0.932038834951457
ID211747	211747	6	1.0	65.79394039363278	38.994061367805344	0.0	271.0	271	1.6734700495289068	1		29468.822006472463	29506.0	19806.0	39496.0	2.7317598E7	3372.4567788636723	-0.9810414621781269	-904.3340891390409	0.01856155615685357	0.04629005921147441	1.8445790729420142	1.5674233445741492	-0.5058067420167148	1.1768225089458297	8.79803653051883	13.944640874464701	0.5685660932827118	0.9007299270072999
ID204577	204577	6	1.0	65.3927293856762	39.1993085739861	0.0	209.0	209	1.6815871709614931	1		29482.02462526765	29428.0	20804.0	38831.0	2.7536211E7	3200.0996220481657	-0.9811313359951841	-958.0976995834753	0.018482675904067998	-0.02068349238790243	1.7408731520575245	1.6567215514281133	1.8881151349603642	1.0507940519979786	8.883592801480116	14.578626508478456	0.5252490647907366	0.9024625784645105
ID195873	195873	6	0.9889505505561829	64.98526840455857	39.5155838223817	0.0	132.0	132	1.7021550745366034	1		29503.033472803385	29543.0	22247.0	38866.0	2.82049E7	2780.2523315610497	-0.9811580002273255	-1105.158095184303	0.008815899729112306	-0.011564752202542964	1.8154495487773332	1.5921359439639653	-0.8067949369685382	1.1402603877263022	9.102236605047835	13.628224340132105	0.6158563678746384	0.9140811455847258
ID214816	214816	6	1.0	65.64223630204408	39.23228312403306	0.0	297.0	297	1.6262430324771648	1		29636.860252004575	29417.0	17304.0	46677.0	2.5872979E7	4829.415417896171	-0.9810024500198231	-633.7823200446854	-0.008897027932791549	0.017237190959199823	1.7039777027904155	1.5645739636932392	3.1251609652080177	1.0891001271477816	8.308464535573696	12.889206365327803	0.6284609249192677	0.9322666666666669
ID185637	185637	6	1.0	65.25377782436576	38.731832481297445	0.0	44.0	44	1.6914551985222814	1		29462.72410147994	29512.0	20017.0	39503.0	2.7871737E7	3420.4567628690465	-0.9810688586757299	-892.7738941477205	0.0027290728757234655	-0.0019708724879098872	1.7410688072477951	1.6714820278802942	0.43170424519649897	1.0416317843726672	8.988161577099463	13.97198218911225	0.5785816934870163	0.9030563514804206
ID196907	196907	6	0.9937499761581421	65.72042471741811	39.574362886773585	0.0	141.0	141	1.7189603385801517	1		29509.29754601225	29468.0	20683.0	39507.0	2.8860093E7	2938.851562439541	-0.9810238878339499	-1038.2060609392724	0.025182812505249917	0.01482145877218861	1.990479255001146	1.534001026369043	-0.5296736413942036	1.297573613566987	9.282855399299434	12.834372434440644	0.7081775809405121	0.9430226943505552
ID199986	199986	6	1.0	65.34217143892901	38.96977922573683	0.0	168.0	168	1.6406000058461225	1		29605.0608108108	29482.0	21390.0	41334.0	2.6289294E7	3575.3612585766173	-0.981010462904949	-855.5300813381234	0.005228162977218467	0.012295255110599975	1.774505039434194	1.536902972995589	1.474414318726691	1.15459796136349	8.455811446673692	12.795505934961916	0.6490082673436225	0.8993933265925189
ID192304	192304	6	1.0	65.58662452650977	38.83168538515456	0.0	101.0	101	1.699931487598394	1		29467.66422594142	29466.0	17871.0	41034.0	2.8171087E7	3866.823247912065	-0.981045394041887	-788.852361476883	-0.005362207152580909	-0.008930033199486329	1.8764298147364842	1.5957634783861339	-0.1445170681894176	1.1758821655914826	9.078470974225258	13.864599375224241	0.5934825083234542	0.8916900093370692
ID201521	201521	6	1.0	65.41262364612258	39.076635923839525	0.0	182.0	182	1.7110205255167443	1		29579.08704663212	29513.0	18847.0	41791.0	2.8543819E7	3930.719117514857	-0.9811105108003075	-781.7006344224226	0.007656012643773833	4.1864186987147507E-4	1.8955793974608726	1.5720211513971247	0.7099141548638889	1.2058230869070605	9.197299128338155	13.203374771772541	0.6629797660957132	0.9285028790786952
ID206128	206128	6	1.0	65.41891400267698	38.57479790090154	0.0	222.0	222	1.6479611196740669	1		29559.262513904345	29759.0	20244.0	38564.0	2.6573777E7	3228.486701021264	-0.9809688962296959	-943.8779668341522	0.008410884604469749	0.019947422497443176	1.8245600036052794	1.5228025621674643	-0.8787624106802067	1.1981592682693625	8.531861465305942	12.218495137157413	0.7181550494907575	0.9134860050890584
ID209210	209210	6	1.0	65.21572934866782	39.43985092345772	0.0	249.0	249	1.681137247964553	1		29589.627009646323	29513.0	20026.0	39800.0	2.7607122E7	3248.401700123326	-0.981066810407011	-944.0055707405734	0.018562656338766366	-0.0012151222912515408	1.7658992744790745	1.5852043046765123	-1.1350782826940713	1.113988442543017	8.878839675315593	13.506408566351018	0.6116265258627627	0.9316708229426435
ID187192	187192	6	1.0	65.22566139923829	38.42639817314516	0.0	57.0	57	1.631815554914787	1		29602.061293984083	29554.0	19071.0	42953.0	2.6079416E7	3932.549616038228	-0.98100027144319	-777.3193335832013	-0.017243620287855997	0.011279017171544168	1.6855355507507637	1.600380824240254	1.4333497439546263	1.0532090395115394	8.365502049547883	12.83052418515325	0.6385767095228483	0.926315789473684
ID194365	194365	6	1.0	64.9399245291137	39.9434267506906	0.0	119.0	119	1.649337671037297	1		29850.93909191584	29556.0	20106.0	45928.0	2.6955398E7	4720.398971925732	-0.9808903623697245	-649.1981933559074	0.014277672800939082	-0.0022833640761242262	1.8178902489579214	1.5192925970482407	0.6037941116938221	1.1965372914274786	8.546120843799482	11.982070542007964	0.7480233406119137	0.9316062176165812
ID208188	208188	6	1.0	65.62484760758505	39.61785097552405	0.0	240.0	240	1.664404597957298	1		29386.570491803268	29474.0	19870.0	38611.0	2.6888712E7	3111.7609964661992	-0.981206545915685	-986.1125767680184	-0.008064715267531445	-0.01959342195866067	1.8614663337985875	1.5456749180102138	-0.4635863471004999	1.2043064890998554	8.702974007228507	13.05220724554336	0.6419624539251758	0.9205630970336853
ID200515	200515	6	1.0	65.78665926116709	39.57852353629462	0.0	173.0	173	1.701265988513796	1		29553.87669801459	29411.0	19061.0	44497.0	2.828306E7	4295.149118147567	-0.9811052545896325	-714.563393182317	-0.006318532063330963	0.006261025341455336	1.7555802075217433	1.6561303282255648	0.631018747926646	1.0600495490006105	9.09273035271881	13.078645149888954	0.6680033845212914	0.9405113077679456
ID189760	189760	6	0.9968063831329346	65.59506570466104	39.04092674177204	0.0	79.0	79	1.5890695402824355	1		29326.123501199054	29432.0	20411.0	37905.0	2.4457987E7	3186.142372089066	-0.9811464057326216	-957.9859442311837	0.01648545700431042	0.027873923528365693	1.7066065478389711	1.5749290296828633	-0.7099280967225785	1.083608540876679	7.932967568576947	11.992131926306328	0.6931907322480693	0.9429378531073447
ID184129	184129	6	1.0	65.39909017922095	38.71410439282754	0.0	31.0	31	1.6770825093172466	1		29604.231930960068	29410.0	18847.0	42863.0	2.7443123E7	4238.973263090914	-0.9810187949917369	-721.8993727332855	-4.880360116022758E-4	0.014213918427878126	1.8309078002436618	1.562413422965856	0.20475554547323768	1.171845923320433	8.836061539834947	13.020065931125975	0.6550014012539335	0.904182879377432
ID197952	197952	6	1.0	64.3226548604585	40.7699295176222	0.0	150.0	150	1.690112951096084	1		29200.652866242017	29456.0	20284.0	39423.0	2.7507015E7	3318.314527975794	-0.9812662787820129	-921.8660688842718	-0.0024673940279031567	-0.019795214538952072	1.8712437450322092	1.5143450927790378	0.981698449326119	1.2356785477464796	8.973902198605902	16.90284794521938	0.3947039083668363	0.8930936613055809
ID211271	211271	6	1.0	65.06780243488005	38.63035072750571	0.0	267.0	267	1.6028156625945198	1		29362.35647058822	29580.0	20269.0	37301.0	2.4958003E7	3333.669752691632	-0.9811541801758465	-917.1081475362116	0.03914267546539654	0.04151853870576363	1.7255835490944638	1.5496227319169442	0.2738172080892076	1.1135507459676002	8.070808227347895	12.172889408348698	0.6844465507115506	0.9070512820512823
ID188229	188229	6	0.9968782663345337	64.89854081391947	39.73684954694908	0.0	66.0	66	1.3905293552858682	1		28644.013975155274	29156.0	22660.0	34771.0	1.8446745E7	1999.8310499690351	-0.981524414263369	-1521.855633626694	0.09734348019127094	-0.195515465399471	1.5624773834732548	1.2076865059062138	1.4759832577193461	1.2937772971975172	6.074495238251244	20.37112636428559	0.18394584165441344	0.699507389162561
ID203076	203076	6	1.0	65.69003346829525	39.05241835161412	0.0	196.0	196	1.6136344971438024	1		29532.710312862113	29600.0	20108.0	38340.0	2.5486729E7	3374.891289402955	-0.981137951353656	-910.3632705048348	9.534784956237339E-4	0.013413558952494607	1.739579449502595	1.5052242103645828	-1.1903098705891917	1.1556945719609761	8.180130129131774	12.564897760353286	0.651106690867403	0.9247716281569058
ID198984	198984	6	0.9858136177062988	65.43568504567625	39.163289740976786	0.0	159.0	159	1.7158769991676222	1		29478.913757700222	29452.0	21193.0	38077.0	2.8712462E7	2730.8938650022883	-0.9811413778283814	-1123.2030716856748	0.047563548171156274	0.029330511772248803	1.8239290525859775	1.64990733843277	2.483760041948181	1.1054736287908804	9.249583516147835	14.353330607649562	0.5641916645000926	0.9360269360269364
ID202063	202063	6	1.0	65.68086763876934	38.65866410545878	0.0	187.0	187	1.6470427796085063	1		29551.584821428565	29595.0	19926.0	39062.0	2.647822E7	3040.4443360132464	-0.981106863058147	-1009.4526598440756	0.011246535319336207	0.019604341876327213	1.8691997760933412	1.4824784341799602	-1.0260005717605172	1.2608613609460686	8.522355212976906	14.27877784659238	0.5252758354569712	0.9120040691759919
ID186701	186701	6	1.0	65.16517177583978	37.94804775208578	0.0	53.0	53	1.6887696368413858	1		29569.480851063832	29774.0	19004.0	39108.0	2.7795312E7	3308.0974128206467	-0.9809990307428847	-922.9713679867231	0.018019736445171918	0.01228929852139554	1.9033934924378857	1.5528894578997312	-1.1056907166392493	1.225710872564109	8.95964282011237	12.638051999157526	0.7049207341169804	0.9181685338528986
ID212812	212812	6	1.0	65.61190050404612	39.08838267411217	0.0	280.0	280	1.5780823051220159	1		29665.28276699029	29474.0	17876.0	44112.0	2.4444193E7	4293.069907820384	-0.9809652251292376	-712.2236568564235	0.0016018887210727895	0.034632661190785285	1.6461018848652047	1.5498387520187917	-0.4184284947458112	1.06211170853808	7.823645666793087	12.109311752202425	0.6704711832519914	0.9205816554809853
ID185168	185168	6	1.0	64.82900741634519	38.49949788845844	0.0	40.0	40	1.697259337943917	1		29549.579725448762	29442.0	20240.0	41882.0	2.7983452E7	4009.4002027701454	-0.9809733981664603	-759.9725336952811	0.04836417020756485	0.04824408435779033	1.9573406227138408	1.5070323893157864	0.512098258057714	1.2988046153424084	9.049952217238161	14.434885464558405	0.545794890503288	0.8798521256931601
ID195419	195419	6	1.0	65.34013731451121	38.646357104868486	0.0	128.0	128	1.6757287495034814	1		29678.124999999985	29572.0	18281.0	43235.0	2.75413E7	4298.086546934654	-0.980951543513557	-711.1792287327381	0.006198924190951886	0.03649031980106661	1.9081996216475412	1.5317206206365832	0.9556867813809258	1.2457882958149988	8.821802161341404	12.090010704792263	0.7584270380008081	0.9350125944584381
ID190808	190808	6	1.0	65.39344956914056	38.11940402027704	0.0	88.0	88	1.7403907696219727	1		29549.022931206368	29445.0	18964.0	41815.0	2.963767E7	3859.47676565921	-0.9809655895352617	-789.1490408082299	0.012326865218196004	0.06323932942414759	1.8011621734326764	1.7443465684422177	1.1072852283516936	1.0325712825755708	9.515758581360727	14.055648992903754	0.6052732392864174	0.9075249320036272
ID192856	192856	6	1.0	65.16653026012693	39.66137985851869	0.0	106.0	106	1.7481971965019716	1		29409.183349851337	29474.0	20873.0	38237.0	2.9673866E7	3271.8304635816507	-0.9811410948614367	-935.2703344061167	0.007027701664026102	0.0035251959889428387	1.8897753106275152	1.613316525261103	0.25263128756259	1.1713605365330708	9.601314852321995	12.518355734354524	0.7699207034246197	0.9628217349857007
ID205657	205657	6	1.0	65.31542650637891	38.2351970445394	0.0	218.0	218	1.6562032661570862	1		29664.423841059604	29660.0	17359.0	40811.0	2.6875968E7	3619.551175626326	-0.9809457964242269	-843.8502852005348	0.04769433257195952	0.04993275266341526	1.8212820615990823	1.55227224704216	1.813795384692383	1.1733006662133643	8.617417736267228	12.767309641553583	0.6643366736151018	0.9217081850533805
ID182617	182617	6	1.0	64.81258904149921	39.62371365926029	0.0	18.0	18	1.7141126007583944	1		29414.865641025644	29386.0	21582.0	41575.0	2.8679494E7	3548.6658292604484	-0.9810567019000397	-858.5592574440477	0.014925122468961537	0.008405115013114995	1.768182663594334	1.6696845346756468	1.290639297895458	1.0589920592022621	9.230571011489772	13.425226521727549	0.6435691049868371	0.9418040737148402
ID214360	214360	6	1.0	65.67814386355225	38.967023896855636	0.0	293.0	293	1.6461239272192199	1		29479.002234636882	29554.0	19560.0	39120.0	2.6383707E7	3296.668113226531	-0.981000402484205	-923.4052359287268	0.0420487023536618	0.04221747712096868	1.7237614817560123	1.59040831039764	-1.0249216819718403	1.083848386912057	8.51284896064788	13.029651194554237	0.6301141212132518	0.9194045174537995
ID181086	181086	6	1.0	63.88243609339716	39.40853431744878	0.0	5.0	5	1.6874252532103602	1		29535.37832093511	29434.0	20322.0	41046.0	2.7792791E7	3602.5752002896875	-0.9809349632243985	-843.6494848512009	0.05418376051921712	0.02003416245255095	1.7738166418331223	1.6569613555369054	0.6801311163269088	1.0705238452941181	8.945383441618807	13.348128171780461	0.6309109846168984	0.899617590822179
ID207714	207714	6	1.0	65.63928069786942	38.93917186582786	0.0	236.0	236	1.7141126007583942	1		29594.006179196702	29556.0	18622.0	41703.0	2.873578E7	3884.6492144786257	-0.9810304365602983	-787.9653010055636	0.004950959297587117	0.05153001496476495	1.7946201905988697	1.6918709038896669	0.8541602892648522	1.0607311624503848	9.23057101148977	13.345911813504369	0.6512412933139822	0.9070527790751991
ID197479	197479	6	1.0	64.90069845251894	40.224094720028084	0.0	146.0	146	1.664859042907188	1		29738.821350762522	29391.0	18851.0	48577.0	2.7300238E7	5073.3871956055	-0.9809284242441785	-602.9849616237167	0.0340069655595552	-0.011887889059101164	1.7915703919046804	1.5659113206145447	0.5865238497672367	1.1441071843082247	8.707727133393018	13.638499142572652	0.5882765191492333	0.9257200606366843
ID191845	191845	6	1.0	65.08580268845849	38.38947150487851	0.0	97.0	97	1.6707555788862756	1		29497.685807150596	29422.0	21492.0	38940.0	2.7226364E7	3292.936566814337	-0.9810107523512593	-925.5514923510798	0.0066796345131757496	0.04033482670540862	1.7572464489986126	1.6056436940716634	1.5522590988325962	1.0944186779960554	8.769517773531728	12.349617460919516	0.7225677371043351	0.9280684104627763
ID196458	196458	6	1.0	65.42404818170259	39.44908301294777	0.0	137.0	137	1.7277395598238978	1		29610.99494438823	29471.0	19973.0	42048.0	2.9285274E7	3822.220662453247	-0.9810175047089211	-800.738473604797	0.010152533139778973	0.008994879760034857	1.905671453002184	1.5636535521185433	0.2184606042734716	1.2187299740535567	9.377917922589756	12.5930988620374	0.7431065097320211	0.9444710387745339
ID189288	189288	6	1.0	64.49475197388578	40.342503594975796	0.0	75.0	75	1.6757287495034816	1		29471.78732545647	29321.0	19770.0	44899.0	2.7438234E7	4558.42920807634	-0.9809715052513893	-666.6121318983492	-0.010709579987774992	0.0015777508883515724	1.8357843246864278	1.5135669458566279	0.40346932791130935	1.212886109670845	8.821802161341408	12.930201938552612	0.6630657003294103	0.9426104621635348
ID183657	183657	6	1.0	65.0630566068255	38.434237141334684	0.0	27.0	27	1.6985959382334455	1		29618.457680250798	29517.0	19415.0	41778.0	2.8344864E7	3923.9771565920364	-0.9809680672208825	-778.104523700584	0.017763303040159883	0.044403104154412794	1.7938245502053236	1.6377816628774946	0.44871655265611765	1.0952769779176	9.064211595731717	14.09875819475484	0.5730310762927875	0.8948850305021121
ID184687	184687	6	1.0	64.39343446618163	37.78086469596997	0.0	36.0	36	1.7030436964058209	1		29541.97713097714	29504.0	20125.0	41857.0	2.8419382E7	3605.7659492321336	-0.9809407831973824	-843.3537119354456	0.005429807368288794	0.0506139377295797	1.853705801585264	1.5670032019534101	1.0499841653889663	1.1829623572398917	9.111742857376878	13.426582234549153	0.6351559440576262	0.9145992366412216
ID203630	203630	6	1.0	65.32057772966083	38.99759831462029	0.0	201.0	201	1.7003764376093122	1		29479.016753926666	29481.0	17218.0	41057.0	2.8152461E7	4152.535891843966	-0.9811186105924532	-737.763490031899	0.00775143767490315	0.03240873755202986	1.7613667684427954	1.6428415376405783	0.7622660349797805	1.0721464779691663	9.08322410038978	13.144851600194519	0.6605999223001848	0.9263208919049929
ID201068	201068	6	1.0	65.36053228772606	38.78677971068451	0.0	178.0	178	1.6698497747650005	1		29624.542888165044	29550.0	18455.0	41812.0	2.7284204E7	4055.14111835022	-0.9809634426791617	-752.9048475961253	0.025144676719290382	0.046347495680607025	1.809332547400498	1.5861755098327543	0.42883020896907564	1.1406887423140666	8.76001152120269	13.687065632362117	0.5876163101822606	0.8818181818181822
ID213868	213868	6	1.0	65.77299915385741	38.73709278938677	0.0	289.0	289	1.6359824903396285	1		29465.011312217186	29612.0	19522.0	38303.0	2.604707E7	3292.2446586309648	-0.981033112111958	-925.8318029860737	0.0011257166616124947	0.017836345946359067	1.7745117488187183	1.5513413396632865	-0.7387369150966254	1.1438564186034457	8.408280185028525	12.028978958669258	0.730229726890947	0.9170554691550031
ID182130	182130	6	1.0	65.35933215687785	38.55200008822211	0.0	14.0	14	1.7141126007583947	1		29515.732161323675	29483.0	20011.0	39038.0	2.8541713E7	3467.467584105398	-0.9810618868055194	-881.9233531499603	0.005875276321408357	0.031832692408860275	1.8610923646316362	1.6335284399403232	0.982413903171348	1.1393082110646489	9.230571011489774	13.0055619310128	0.6857726944808499	0.9190724088973021
ID193905	193905	6	1.0	65.42306381142531	39.04234898558529	0.0	115.0	115	1.6155086377256884	1		29663.927823050053	29739.0	18447.0	40980.0	2.5481314E7	3768.7269924960815	-0.9811661885143282	-820.1028627871242	0.0025858827052312066	0.022363571353396294	1.7904994590391745	1.516293674648775	2.5492961872103237	1.1808394963158537	8.199142633789839	13.053074342838588	0.6047177028034737	0.9045621394861049
ID205168	205168	6	0.9968498349189758	65.52427387767015	38.77666214724966	0.0	214.0	214	1.6493376710372973	1		29542.584444444452	29603.0	20122.0	39277.0	2.6588326E7	3255.5092534009364	-0.9810854413603471	-941.391269941941	0.007897267409521408	0.01546750972647464	1.8092192585101838	1.5196716456979311	2.398903388462622	1.190533009964316	8.546120843799487	12.2701689832868	0.7133091679528831	0.9364583333333334
ID199540	199540	6	1.0	65.59244020561944	39.15138353358782	0.0	164.0	164	1.6530028703817456	1		29511.447397563683	29572.0	20687.0	39582.0	2.6648837E7	3388.2255690745537	-0.9810621064858254	-902.4289549684052	-0.026364481600940032	0.043455376361967474	1.9114607289008299	1.4520044806082546	2.710517955735831	1.3164289466242596	8.584145853115617	14.56581014104038	0.5084376028882571	0.9112008072653888
ID186234	186234	6	1.0	65.34982509463183	38.753147245941115	0.0	49.0	49	1.6923494387108518	1		29510.775898520096	29465.0	20380.0	40791.0	2.7917194E7	3587.84628835724	-0.9810585816925127	-852.0385429358868	0.009600512939845976	0.036259142171498365	1.8599372746828138	1.5904247299240128	0.01155923247680078	1.169459478143098	8.997667829428481	13.285812141717196	0.6405655900166032	0.9057416267942583
ID206714	206714	6	1.0	65.28832994427964	39.180929925152476	0.0	227.0	227	1.647042779608507	1		29552.314317673325	29297.0	21537.0	41755.0	2.6419769E7	3915.687597944912	-0.9810963031794971	-783.3905948342342	-0.012714619193596587	0.022780107923805092	1.7648298748794629	1.5393555351960986	1.0162928817921624	1.1464732055253506	8.522355212976914	14.69318810338502	0.4960636662816363	0.8880633977216452
ID212351	212351	6	0.9958932995796204	65.22713946980568	39.6538304515466	0.0	276.0	276	1.6739220333452582	1		29398.437837837824	29460.0	20505.0	37754.0	2.7193555E7	2846.598486124701	-0.9810912010239949	-1071.7005935130492	0.009358974953450547	0.01830001605877394	1.8653458540461483	1.5402500858270423	-0.8608496578096556	1.2110668723284277	8.802789656683341	12.166320097821318	0.7473287864731557	0.9439347604485223
ID209788	209788	6	1.0	65.8044136883971	38.69093971540781	0.0	254.0	254	1.6761801242590082	1		29523.817691477892	29632.0	19113.0	39010.0	2.7368579E7	3355.3922641660447	-0.981042364997699	-910.6737461354813	0.012901121380743667	0.0450011240936072	1.8589095912329487	1.6114916918958946	-0.7261241715754505	1.1535334625560314	8.826555287505915	12.167607131415073	0.7491878963272927	0.9193069306930702
ID202627	202627	6	1.0	65.58787787396433	39.283541222784145	0.0	192.0	192	1.6243812768210388	1		29588.09862385321	29448.0	19941.0	44576.0	2.5800822E7	3906.9892839191943	-0.9810324018740917	-783.3860711725448	-0.03209381227999281	0.008536500674625254	1.6894350799942028	1.5597999672249048	-0.6467179903289664	1.0831100881479927	8.289452030915635	13.902350329511526	0.5389633456895278	0.9111807732497396
ID208771	208771	6	1.0	65.79142791082872	39.09319215621882	0.0	245.0	245	1.6883216279100801	1		29576.457142857118	29555.0	19354.0	41695.0	2.7949752E7	3744.205931818764	-0.981064118472141	-818.5180919619332	0.017816465681509387	0.014500799656677657	1.8421900589308289	1.5602263450634462	-0.28498941303595016	1.180719749259148	8.954889693947859	12.862728747665642	0.6801487154274021	0.9294523926985713
ID190339	190339	6	1.0	65.24468656390212	37.9478718992878	0.0	84.0	84	1.6752772531327644	1		29489.550755939505	29587.0	18678.0	39272.0	2.7307324E7	3326.368087596111	-0.9809827243674548	-914.6204444487121	0.030305072510334024	0.042002845319809384	1.901246559534475	1.5480922212708381	-1.3471658198292031	1.228122287168222	8.8170490351769	12.85000947171983	0.6710057234028708	0.9119960668633237
ID187780	187780	6	1.0	65.37055064907875	38.31134026073743	0.0	62.0	62	1.628567234081156	1		29619.56864988557	29607.0	17252.0	39889.0	2.5887503E7	3805.986180892154	-0.9809518924349359	-801.5625028306916	0.00943671547244785	0.06308186395784447	1.803678950096298	1.5139251310044304	-1.1798425318657837	1.1913924362294106	8.332230166396277	12.526925073820028	0.6672401366053883	0.9197271773347323
ID194949	194949	6	1.0	64.50954799064004	40.47735511415872	0.0	124.0	124	1.707479868798471	1		29543.432712215286	29363.0	22382.0	47583.0	2.8538956E7	4134.489529251269	-0.9810114242545465	-738.3303624769089	-0.0019383383200726049	0.011897685960031941	1.782911089210992	1.6323355988764805	0.07996335562909253	1.092245424554945	9.159274119022035	12.015844088570008	0.7971909353078436	0.9587064676616914
ID188810	188810	6	1.0	65.57681885464629	38.738507246784295	0.0	71.0	71	1.695029328653521	1		29516.103266596416	29466.0	19171.0	41348.0	2.8010782E7	3921.4290138190445	-0.9809979810926773	-777.1646296168346	0.01087499463851887	0.010832863838558743	1.7673666440218556	1.6382814303595887	1.049315294630185	1.0787930640426864	9.026186586415594	12.458866313091038	0.7307303058459951	0.9354679802955672
ID213385	213385	6	1.0	65.68734151597644	38.32071227993207	0.0	285.0	285	1.6680366908701232	1		29483.469432314414	29632.0	18704.0	38055.0	2.7006858E7	3373.763185016516	-0.9811095630393412	-907.7567629004488	0.009558481232176497	0.02489887089276149	1.9020942767330729	1.4780253215766874	2.019731034336589	1.286915893094449	8.74099901654464	12.723329521355772	0.6785305174428934	0.9339766378872526
ID180620	180620	6	1.0	63.20169176998382	38.65587279089952	0.0	1.0	1	1.6829362182470269	1		29617.63029661016	29478.0	22067.0	42771.0	2.7959043E7	3646.8434634702508	-0.9808434813111566	-831.6609379747252	0.09026936332188344	0.042946611115248536	1.9035554722067607	1.540086708679838	0.7006830196092756	1.2360053894877698	8.897852179973645	15.371554217103913	0.4732160739967916	0.8796992481203006
ID181644	181644	6	1.0	64.22259272035966	38.5047172294934	0.0	10.0	10	1.7281773501666207	1		29571.70689655174	29546.0	19077.0	41021.0	2.9157703E7	3787.100304861133	-0.9810484363950658	-808.4347688666305	0.04096500243983179	0.04509069217994544	2.0548464363495604	1.591941095652655	1.0984562048912985	1.2907804453073222	9.38267104875428	14.442787389044687	0.5652418619468426	0.8730650154798757
ID214931	214931	6	1.0	65.33019265423638	38.87531434487125	0.0	298.0	298	1.659853305330611	1		29550.496710526306	29470.0	19030.0	41590.0	2.6950053E7	3930.0407161662633	-0.9810477432071538	-778.4432228319762	0.012962269146407116	0.03804263216403035	1.7309540390205942	1.6010190454436863	1.0112156107036374	1.081157681382172	8.655442745583356	13.975146578616638	0.5569117854277976	0.9118678017025539
ID204695	204695	6	1.0	65.41198618123052	38.87841530573584	0.0	210.0	210	1.6856310738053784	1		29609.095744680842	29448.0	19763.0	43062.0	2.783255E7	4098.531955335501	-0.980977299112999	-745.0983347884084	0.021343987888031154	0.04441171738249779	1.9042904263466738	1.5349760946309934	0.7689634280621737	1.2405994028229235	8.92637093696075	12.42322941401694	0.7268014476448224	0.9269496544916093
ID195989	195989	6	0.9857258200645447	65.22319595052771	39.33488657527904	0.0	133.0	133	1.569429945829765	1		29352.97420147418	29466.0	20917.0	37396.0	2.3893321E7	2953.0164086138625	-0.9812218021594422	-1038.794227109249	0.015954186136131254	0.0014420182995372654	1.6205046576320983	1.5287170877042326	-1.371546039833323	1.0600422214588499	7.738089395831803	13.244813498250368	0.5543089770478637	0.9281641961231477
ID200090	200090	6	1.0	65.41763393853344	39.412562454676234	0.0	169.0	169	1.630424209865802	1		29601.16970387245	29480.0	20082.0	41917.0	2.5989827E7	3824.4931522969064	-0.9809503996483556	-797.1245050185522	-0.020057461196658067	-0.01372675061698639	1.6842182048475096	1.5660800376812958	1.135757698524721	1.0754355871498922	8.351242671054344	13.801827756997845	0.5509190135612054	0.9203771608171827
ID193432	193432	6	1.0	65.37702197216508	38.66852917298518	0.0	111.0	111	1.6784351772419348	1		29520.401287553665	29628.0	19679.0	39932.0	2.7513014E7	3558.4652513594388	-0.9810311180586342	-858.085519044966	0.03731175972899804	0.0160768553927208	1.8187351431494412	1.615859691971053	0.02066629821469812	1.1255526406076244	8.850320918328494	12.57848852018801	0.7029298196465125	0.9394550958627657
ID185758	185758	6	1.0	64.6344805851552	37.96310210325719	0.0	45.0	45	1.6257777934367545	1		29637.436571428563	29507.0	18161.0	44921.0	2.5932757E7	4176.175243297893	-0.980991714940589	-732.5112886050225	-0.0290743189451563	0.0441192307333378	1.743936020792049	1.5532967842377547	-1.3541403407706956	1.1227320100632578	8.303711409409187	12.187408809494395	0.702521067844697	0.9479110146500273
ID192415	192415	6	1.0	65.28314771881158	38.55403443378934	0.0	102.0	102	1.681137247964554	1		29536.70953912111	29590.0	17153.0	42200.0	2.755775E7	4162.962450085388	-0.9810687505732575	-735.3765543937793	5.309289947786868E-4	0.043251319332888394	1.7301148703653029	1.7028655256327074	2.893619400138748	1.016002053199398	8.878839675315602	13.237458744561831	0.6367322378740532	0.9197439684884303
ID197021	197021	6	0.9954642057418823	65.57191979726551	38.82404887359265	0.0	142.0	142	1.6355200217818828	1		29558.816742081464	29578.0	21682.0	39709.0	2.6129994E7	2898.5686724941424	-0.981092309181387	-1058.2903250891625	0.013633875377733664	0.03177690048954245	1.815966425482327	1.5014181579766899	-0.8625508052828443	1.2095007748737514	8.403527058864018	14.359626528835475	0.5121358493212969	0.8653940283896244
ID191389	191389	6	0.9952752590179443	64.69015144924175	39.53004990251019	0.0	93.0	93	1.505464924390292	1		28819.926861702137	29198.0	22328.0	38755.0	2.1672585E7	2751.3028045769943	-0.9814307088718043	-1107.257923860699	0.0032586109929266813	-0.06601453013330076	1.570673563380998	1.4056538307042648	-1.504075841910447	1.1173971351069094	7.120182994444742	19.32596143878782	0.23956248103277392	0.7781818181818186
ID211875	211875	6	0.992739200592041	65.41466597349608	39.16761829305884	0.0	272.0	272	1.5597599218784706	1		29239.995018679947	29464.0	21570.0	38168.0	2.3479716E7	2793.3631282130045	-0.9812497064906279	-1095.5983339779734	0.010084578468627866	-0.011858430597409705	1.7273270831191199	1.4869347596818718	2.367795065826049	1.1616697181042965	7.643026872541482	14.398750470217767	0.4632608926074995	0.8571428571428579
ID201634	201634	6	0.9958826303482056	65.8376106120246	39.4386328473185	0.0	183.0	183	1.6797867559153148	1		29474.34586466167	29500.0	20333.0	39162.0	2.7440616E7	3286.6617084247287	-0.9811472347600237	-933.422554456645	-0.005947288316564082	-0.0067364679742777005	1.8383446582917884	1.5648030949517802	2.6764568620866847	1.1748089355283629	8.86458029682204	13.140360154902243	0.6451393094082128	0.9362449799196789
ID183204	183204	6	1.0	64.66128548920149	39.132315443737134	0.0	23.0	23	1.614571839364673	1		29613.43518518516	29249.0	21879.0	43387.0	2.5586008E7	4159.92900492755	-0.9809897137976683	-734.6976724847023	0.03309169074766012	0.01661375204456607	1.715851107928938	1.4961657839439584	0.9659030151260272	1.1468322069268817	8.189636381460815	13.241021489320813	0.5869910815103973	0.8992693110647192
ID203179	203179	6	1.0	65.27955362856805	39.191193698475786	0.0	197.0	197	1.7057067843443277	1		29457.808930425792	29543.0	19649.0	38813.0	2.836787E7	3477.155393538535	-0.9811119988702687	-880.1139890400515	0.0058504455848580215	0.019540624597533543	1.8234779110128414	1.6124831203701462	-0.11617738259740408	1.1308508523142005	9.140261614363972	12.946910291025723	0.6852297543232346	0.9289855072463776
ID209327	209327	6	0.9849945902824402	65.34812720230704	39.01632577895479	0.0	250.0	250	1.664404597957298	1		29603.94668117517	29522.0	22757.0	40538.0	2.7206027E7	3040.312257567577	-0.9810724245350648	-1009.4097634930872	-0.012707573637556672	0.012194014389236143	1.7430379800357843	1.5852454490925934	-0.745761068696162	1.099538233043667	8.702974007228505	15.386402751744516	0.4619589206128485	0.883687258687259
ID206252	206252	6	1.0	64.8810436184718	38.142675370578736	0.0	223.0	223	1.5718381564618664	1		29249.20390720396	29555.0	20874.0	36142.0	2.3955098E7	2967.6738902727693	-0.9812796022250442	-1033.250368490947	0.011713896115562426	0.01912088279828339	1.7467830080753346	1.440999343745749	1.316987819332792	1.2122025007552941	7.761855026654379	11.717738265394413	0.7103752218312747	0.9483159117305466
ID198066	198066	6	1.0	64.8591252374695	40.34565306566781	0.0	151.0	151	1.679786755915316	1		29576.815565032004	29408.0	18680.0	43657.0	2.7743053E7	4528.1068388885515	-0.9809672908210464	-673.315571773075	0.01854311916279006	0.01564576909660509	1.852219194641398	1.5177994828153067	0.5735933828268991	1.2203319447742789	8.864580296822052	13.536838396031799	0.6079019740881088	0.9297108673978065
ID199090	199090	6	1.0	64.99481911294616	38.679222364105094	0.0	160.0	160	1.6534604490397513	1		29569.171081677734	29415.0	21760.0	40465.0	2.6789669E7	3431.2038514413907	-0.9809799904622494	-888.9391705772213	0.00765162446328604	0.001230834540182945	1.7778450580748801	1.5439872097430583	-1.5354285500000189	1.1514635917034177	8.588898979280135	14.329314339951074	0.525649843022311	0.8776104905293841
ID200625	200625	6	1.0	65.09148031644126	39.97177957116449	0.0	174.0	174	1.6703027382277644	1		29615.67643865361	29472.0	18607.0	42702.0	2.7276038E7	4387.066161825891	-0.9809814299928654	-696.4026176855211	0.007429298163072877	-0.002960788603892368	1.8629069613300049	1.5081065056091303	0.6998317376158173	1.2352622009130378	8.764764647367207	12.47128759739366	0.7081537085616364	0.9393785022924088
ID184241	184241	6	0.9956265687942505	65.0926251404227	39.043288794585976	0.0	32.0	32	1.680687204522421	1		29514.36256684491	29434.0	21465.0	39882.0	2.7595929E7	3063.7745474515978	-0.9810676477068697	-998.3917345922058	0.020029077230773365	0.011818134454058004	1.8318569774396574	1.5359726983937867	-1.0659671423788772	1.1926364181832696	8.874086549151086	16.838037190921668	0.39332413410591066	0.8860939724727109
ID189876	189876	6	1.0	65.01413876756983	39.710961437362535	0.0	80.0	80	1.7030436964058198	1		29402.02919708028	29479.0	20479.0	38159.0	2.8196546E7	3014.751617015744	-0.9810680619304969	-1010.7874150409941	0.010112990500898065	-0.0029766255253526356	1.8317543630386353	1.5959325704661675	-0.9897038311155091	1.1477642583004524	9.111742857376866	12.512862160629606	0.7313040828195854	0.9301310043668125
ID187317	187317	6	1.0	65.13338872596572	38.208218760966226	0.0	58.0	58	1.6225173848969916	1		29740.808045976974	29726.0	16292.0	43160.0	2.5874503E7	4332.13410534861	-0.9808411648547896	-702.9273660379234	0.033478436694030306	0.07115133141732907	1.755368744773649	1.5790684306103375	1.524642955415794	1.11164830525753	8.270439526257576	12.384240936762076	0.6776409913058057	0.8932238193018484
ID210362	210362	6	1.0	65.54342487201114	39.669417207468484	0.0	259.0	259	1.6914551985222808	1		29436.061116965182	29435.0	20531.0	38520.0	2.7934822E7	2898.483918862816	-0.9811052203642999	-1054.6601867086413	-0.015740371698363016	-8.381518583172878E-4	1.9311801090383531	1.4840019500326518	-0.7752358897586857	1.3013325952812005	8.988161577099456	14.155742466251109	0.563657680386034	0.9329057720769609
ID188344	188344	6	0.9950281381607056	65.59935340086423	39.27826333582768	0.0	67.0	67	1.6851822304812707	1		29383.026709401667	29344.0	20333.0	38765.0	2.7502513E7	2894.8931745979817	-0.9812223839185512	-1060.7693793797878	0.0021505526305359316	0.001352113187008154	1.8159778416390098	1.5810485998303312	-0.5451000512290748	1.1485907781923275	8.921617810796239	13.048365112145595	0.6584780127374891	0.9370943584623066
ID194488	194488	6	0.9937013983726501	64.98788466401231	39.05211990650003	0.0	120.0	120	1.6662216340856861	1		29734.499458288185	29397.0	22653.0	44471.0	2.7444943E7	4126.774982177325	-0.9809550824736494	-742.2494152103695	-0.0019534826925871984	0.012001029748775047	1.7401788699018383	1.5936932027187916	0.15250584176495807	1.0919158511394456	8.721986511886577	14.64134064544464	0.5112856274934274	0.8869018849685851
ID185278	185278	6	0.9968265295028687	64.46834100729222	39.17615828433487	0.0	41.0	41	1.679786755915317	1		29523.55816435438	29365.0	22885.0	42797.0	2.7663574E7	3838.9536906803246	-0.9809418659018311	-791.6782462341516	0.005106688861974025	0.00930306408076897	1.8006498317434736	1.5756818639941412	1.243666396787932	1.1427749934108329	8.864580296822064	14.228891323618202	0.5502067544562366	0.8906399235912138
ID211393	211393	6	0.9766247272491455	65.57706164823603	39.44859850612182	0.0	268.0	268	1.759841909992301	1		29421.775390625	29406.0	21430.0	39157.0	3.0127898E7	2750.7290384108073	-0.9811260750672874	-1112.022702774162	0.006931852475457316	-0.0013272626448867085	1.908766367173996	1.637221601494892	-0.7458660470632327	1.1658570626182587	9.729649258763931	12.140849906578971	0.8294856336369832	0.9512081784386625
ID212935	212935	6	1.0	65.23101768969802	38.90187433699017	0.0	281.0	281	1.6164448931724198	1		29707.467052023097	29342.0	21264.0	46299.0	2.5696959E7	4575.450714657309	-0.9808811873142237	-666.2193233266992	-0.00458555740723828	0.043610686261497576	1.7380535997137363	1.4699774072448573	0.25557056332090117	1.1823675596289114	8.208648886118864	13.996958617104198	0.5265191682387823	0.900417101147029
ID181194	181194	6	1.0	63.76808754965053	39.9661329133149	0.0	6.0	6	1.7163178153596506	1		29588.383110195693	29585.0	17645.0	41765.0	2.873032E7	4014.6227411932737	-0.9810306222298061	-762.3176355918689	0.05511806304199162	0.008813205592136539	1.7726858749129153	1.7198470522622842	1.895297097140762	1.0307229777096323	9.254336642312337	14.13234800268491	0.5822728108742508	0.9018063918480765
ID186826	186826	6	0.9919212460517883	65.41527686380286	39.221418587070644	0.0	54.0	54	1.5646024045688978	1		29335.334981458596	29437.0	21193.0	37814.0	2.3732286E7	2917.9877641718213	-0.981195920374076	-1049.1588135136174	0.02158621236978485	-0.0168076206476696	1.7157336193189558	1.4672741897590127	2.3796340192749956	1.1693340149333307	7.690558134186644	12.791572331084458	0.5906359283872987	0.9177538287010787
ID202187	202187	6	1.0	65.60460471848927	39.13785090422834	0.0	188.0	188	1.626243032477165	1		29628.989678899106	29564.0	19643.0	40943.0	2.5836479E7	3658.781864082694	-0.981052332712117	-838.5843348217644	0.018198945721111887	0.007548163133372032	1.6594775585093697	1.6019288415558117	-0.06462311216156348	1.035924640009394	8.3084645355737	12.21589235379255	0.6996490363724664	0.9347593582887707
ID190923	190923	6	1.0	65.45565166997707	39.257932779799546	0.0	89.0	89	1.6698497747650018	1		29338.04234527689	29459.0	19821.0	38913.0	2.7020337E7	3425.617088069607	-0.9811362028059147	-890.8867354832572	0.02291545943026466	0.02622444458456413	1.7725478459342114	1.5640219948534588	-0.15815923263288048	1.1333266742839447	8.760011521202703	13.35468493281729	0.617230315419123	0.9336372847011152
ID214474	214474	6	1.0	65.71601557016112	39.09422286761712	0.0	294.0	294	1.5699118834876253	1		29326.422413793138	29456.0	20883.0	37873.0	2.3813055E7	3014.6486885381273	-0.981228422701696	-1017.0018103641667	0.006012183114810053	0.02217223047655181	1.6941552251610783	1.5033839421594724	-0.5617326909884559	1.1268945860413944	7.7428425219963195	12.417692187210802	0.6309987660710348	0.9292641186537377
ID205768	205768	6	0.990490734577179	65.18889161592516	38.00944229535281	0.0	219.0	219	1.648420097853047	1		29482.996655518404	29564.0	21015.0	38264.0	2.6446248E7	2899.188429195292	-0.9811183493413779	-1056.8336090059984	0.028643205758281914	0.08624767001728861	1.8421618882210686	1.5214077319682728	-1.418304994320864	1.2108272158166504	8.53661459147046	16.037536662722832	0.4170808155477096	0.8684719535783366
ID192978	192978	6	1.0	65.21905365840713	38.80196408139174	0.0	107.0	107	1.650713074476624	1		29606.036666666638	29334.0	19896.0	42571.0	2.6645433E7	4276.695270393537	-0.9809897466363904	-714.4609966131117	0.020802784002124666	0.04312561394777367	1.839376425241279	1.5071634284703779	0.4657808717343873	1.2204226764632051	8.560380222293034	12.271676731495335	0.7143237771636347	0.9123606889564346
ID191952	191952	6	1.0	65.54781024153824	39.48235565963209	0.0	98.0	98	1.7149950268661405	1		29363.677618069796	29336.0	18917.0	39681.0	2.8600222E7	3191.08012700241	-0.9811108071660298	-955.8888439871344	0.011011729701426498	4.3919084568340406E-4	1.8635288429914643	1.6092952277872157	-0.7032221215021071	1.1579782322189698	9.2400772638188	11.641276975026836	0.8568093993471259	0.9619000494804552
ID195537	195537	6	1.0	65.16287956639174	39.06077235326654	0.0	129.0	129	1.6470427796085065	1		29637.286985539504	29362.0	20557.0	42893.0	2.6643921E7	4125.56257511629	-0.9810094905289366	-742.201547225388	-0.003123439763721657	0.01674159986975474	1.7636856855036263	1.5599335974049924	0.4689989438296983	1.1306158726484148	8.52235521297691	12.665036988667811	0.6676618641969779	0.9218508997429314
ID182743	182743	6	1.0	65.53654885596629	39.0467735192468	0.0	19.0	19	1.6447446861498887	1		29470.263452914845	29396.0	19734.0	43446.0	2.6287475E7	3780.1607358221695	-0.9810908503422998	-808.9859396135907	-5.294628866563327E-4	0.013954367352662398	1.7165213292233226	1.6046737397452433	2.4054835733818027	1.0697011403052163	8.498589582154334	12.58490110797456	0.6743061275073731	0.9211746522411138
ID189403	189403	6	1.0	64.62480560046319	40.55369093513	0.0	76.0	76	1.6662216340856864	1		29561.64013086153	29292.0	19717.0	46049.0	2.7108024E7	4492.096135339281	-0.9809500308163992	-677.7383907800006	-0.008711819700464508	0.00215448011789537	1.7625498306531748	1.5776328580610668	0.7067800228294473	1.117211664074602	8.72198651188658	12.023708701180533	0.7581382049908555	0.9434447300771208
ID196571	196571	6	1.0	65.27075327621348	39.306334783563486	0.0	138.0	138	1.6985959382334455	1		29614.006289308178	29513.0	19047.0	41647.0	2.8251762E7	3996.7015642220067	-0.98104494793363	-766.9894026275381	-4.1448681680628406E-4	-0.0038191439676543986	1.7998485819428192	1.615142318614257	0.9343265005804263	1.1143591256323682	9.064211595731717	13.066750562241364	0.6671211320247026	0.9487562189054731
ID207833	207833	6	0.9925559759140015	65.70973986283389	39.50257270938749	0.0	237.0	237	1.6941365030299993	1		29471.78315789471	29469.0	20127.0	38535.0	2.7998194E7	2966.4744902487614	-0.9812175034248249	-1038.0248707906303	0.006031356120972293	-0.0011980886704332516	1.9425002289293298	1.4881072147795136	2.4643448177312317	1.3053496479533846	9.016680334086553	11.814869970841269	0.8117057909373607	0.9653944020356237
ID201183	201183	6	1.0	65.05580746877904	37.863842235650196	0.0	179.0	179	1.6493376710372973	1		29584.3866666667	29719.0	19526.0	40006.0	2.6625948E7	3228.8928612605664	-0.9810497048396428	-948.6673713873909	0.023318153736218615	0.08561796473294664	1.8662689294215302	1.5409646846902396	-0.8967828921687929	1.211104282897101	8.546120843799487	14.59999076626182	0.5038180600500272	0.8702807357212003
ID209885	209885	6	1.0	65.73854418866553	38.59950694082944	0.0	255.0	255	1.6013991217410424	1		29470.62293144209	29703.0	19207.0	37861.0	2.4932147E7	3383.223008129937	-0.9811325186074966	-905.94623748763	0.009912252543771111	0.015430161366309104	1.7586881391207863	1.501747788292353	-1.2780667479136496	1.1710942095813586	8.056548848854362	12.246961161932939	0.6749975981995422	0.9147328656233142
ID183778	183778	6	1.0	65.18462983385896	39.159142139433534	0.0	28.0	28	1.697259337943918	1		29421.984210526334	29467.0	20356.0	39403.0	2.7950885E7	3242.703572999332	-0.9811018438428933	-942.0834236701517	-0.005056705271313048	-0.003861795551369492	1.8615775835633654	1.576388924396979	-0.22538518913295427	1.1809126255282976	9.049952217238172	13.478313357822508	0.6260154505098168	0.917148362235068
ID194018	194018	6	1.0	65.27553097085999	38.735583644746605	0.0	116.0	116	1.5819126076135706	1		29796.987893462465	29680.0	18790.0	41620.0	2.4612312E7	4037.021389195624	-0.9809439729446705	-759.8942392923637	0.016931499598217336	0.061398387338120246	1.6772105037197176	1.561124669071825	2.1012723165991143	1.074360387064354	7.861670676109207	11.79057083908597	0.7106488335602938	0.9188888888888895
ID197600	197600	6	1.0	65.25739589589303	39.24652271520086	0.0	147.0	147	1.6378310587150409	1		29727.013513513502	29460.0	19621.0	45995.0	2.6397588E7	4496.49128923154	-0.9809185476420702	-679.7184194955473	0.018086005454065336	0.03725610567175753	1.6981323792833212	1.6059205546766244	0.42761051604677824	1.0574199167811666	8.427292689686597	12.962209714393953	0.6302891840829415	0.9064417177914121
ID203751	203751	6	1.0	65.72500734629573	38.971180041878256	0.0	202.0	202	1.6378310587150402	1		29520.304396843305	29592.0	19410.0	40027.0	2.618451E7	3651.963875920777	-0.9810442549992899	-836.7044815597956	-0.014625470389954777	0.026459046919606936	1.8224089321741797	1.4995826407467683	-0.4681755911224894	1.2152774263021937	8.427292689686588	11.781534487799927	0.7629467440771467	0.9380952380952385
ID210923	210923	6	1.0	65.81481368093148	38.897432403982954	0.0	264.0	264	1.6327424595932896	1		29493.972727272747	29641.0	19345.0	38271.0	2.5954696E7	3402.5211129646245	-0.9810661700090619	-898.301796653776	-0.0038439828225185877	0.017121224454626598	1.7849564481597688	1.5368234962731044	-1.2174807609053595	1.1614583278355666	8.375008301876921	12.263824663891045	0.699750543863992	0.9352441613588117
ID184811	184811	6	0.9956350922584534	64.89681806716324	39.04454217298653	0.0	37.0	37	1.6061160660417488	1		29454.345882352947	29364.0	21885.0	39906.0	2.5036194E7	3270.4498158525707	-0.9810455704523621	-932.2885522965765	0.02051672097672845	-0.013159702352007712	1.710253982058289	1.5858049569088342	1.4655333886599702	1.0784768799008169	8.104080110499519	13.684217046219631	0.5438431736406962	0.8757062146892662
ID213994	213994	6	0.9968582391738892	65.79492843792096	39.379224787704295	0.0	290.0	290	1.7092511139519022	1		29370.46361746359	29404.0	20740.0	38700.0	2.8254386E7	3246.8065718345492	-0.9810727785843804	-937.7752020685614	0.004980815977231912	0.006072524311230822	1.8777563615458415	1.559445746131902	-0.48857347926683037	1.2041177874917977	9.178286623680092	11.880481991917716	0.8171529619132879	0.9592647789369104
ID198633	198633	6	1.0	64.70500603338172	40.45383446089598	0.0	156.0	156	1.7312387827703122	1		29464.98078867547	29409.0	22323.0	41010.0	2.9140866E7	3242.8252999111596	-0.9810938350427009	-943.0174065953715	0.013706972088939954	0.011242215947363115	1.82968989006016	1.6464123270629707	0.039671877042314625	1.1113193578452716	9.415942931905889	12.983289587069233	0.7019467922807817	0.954698795180723
ID206825	206825	6	1.0	65.52117965643755	39.50978279188077	0.0	228.0	228	1.7017105895898592	1		29475.739811912204	29351.0	19594.0	41747.0	2.8208283E7	3949.7919515430217	-0.9809838667466648	-769.94577902756	0.008141693624455501	0.02515022944410798	1.87087221783987	1.5770765989677187	0.318267160244424	1.186291280375637	9.097483478883323	12.72360025830339	0.7061729974592561	0.9273255813953488
ID199656	199656	6	1.0	65.52999750111026	39.30873771005812	0.0	165.0	165	1.695475565156882	1		29442.722105263154	29468.0	20529.0	39712.0	2.7970586E7	3469.9423487611157	-0.9810798195017161	-879.9637129815926	-3.101346011290371E-4	0.009548837200264526	1.7836117520928452	1.6590328065506084	-0.19538394063944298	1.0750913092558165	9.030939712580103	13.724983951977997	0.6024473750948213	0.9295499021526424
ID202735	202735	6	1.0	65.05532999143662	39.886498653407926	0.0	193.0	193	1.652545165023287	1		29757.56906077343	29552.0	19060.0	45072.0	2.69306E7	4539.563158529755	-0.9809709523711069	-675.8533605107805	-0.0012622279336363235	0.004159867608748931	1.7441163490927245	1.5702489363691488	0.29791525787441553	1.1107260184653305	8.57939272695109	12.513121107749829	0.6885494197233076	0.9299330242143223
ID208883	208883	6	1.0	65.33443701581324	39.0738581145126	0.0	246.0	246	1.6788858243643652	1		29503.922829582007	29609.0	20272.0	38616.0	2.752716E7	3372.1938753080244	-0.9811649023262018	-911.5308081190044	0.01482912096437937	0.022104837411356958	1.7896191689410677	1.6156502275342781	-0.012192004682389342	1.1076773539482565	8.855074044493024	12.80072521455635	0.6790987188797624	0.9209095402867037
ID187891	187891	6	1.0	65.2379589366212	39.15783484130502	0.0	63.0	63	1.6497962662556795	1		29505.036625971137	29373.0	19486.0	41119.0	2.6584038E7	3747.1715561045867	-0.9809863875698667	-812.4954188011559	0.010449318021043541	0.03246669230136632	1.7138870006260105	1.6093851380813355	0.28851307907962626	1.064932787107292	8.550873969964005	13.114938525766654	0.6247235115985031	0.9235112936344971
ID212465	212465	6	1.0	65.74689879266266	38.43574687401966	0.0	277.0	277	1.6442846820334514	1		29700.150392817086	29850.0	18286.0	38688.0	2.6462834E7	3523.7043075461816	-0.980899121045525	-865.6855727513525	-0.013977140266490285	0.010721422322944252	1.84511310857076	1.4594651993130352	-0.8687514718550605	1.2642391949045773	8.49383645598981	14.01572915216218	0.5433533711980596	0.9206594538897478
ID205296	205296	6	0.9961444735527039	65.45926613746136	39.17176711657045	0.0	215.0	215	1.643824549190517	1		29569.95973154358	29446.0	21479.0	39810.0	2.6435544E7	3200.8379772327335	-0.9810165378858452	-954.8121711729958	-0.024655645006874744	-0.02387158206052294	1.7190759021250692	1.525432691906879	-0.7998173835027178	1.1269431363609528	8.489083329825302	15.573443128018129	0.4398467408000103	0.912155260469868
ID180734	180734	6	0.9919654726982117	63.018835804137886	39.5252918017646	0.0	2.0	2	1.7048195505863288	1		29599.24037460981	29451.0	22684.0	40934.0	2.844487E7	3441.8296263084926	-0.9809863285596637	-887.3974219494539	0.03342828384971773	-0.018866641206841672	1.8373098979704297	1.5573289906764507	0.08922425173431625	1.1797827620048122	9.13075536203492	17.022072523468843	0.39599681962275307	0.8602776533811024
ID213502	213502	6	0.9958984851837158	65.74388618234904	39.11470383803416	0.0	286.0	286	1.5933482693025494	1		29315.628128724653	29390.0	20174.0	37724.0	2.4595812E7	3114.457345358493	-0.9812470613942896	-985.0444982717562	-0.0035134933988615236	0.028229806082053638	1.6932952642789854	1.5361894309355901	-0.5288046867887922	1.1022698309073202	7.975745704057591	12.180083918796408	0.6755859383719588	0.9291251384274642
ID195068	195068	6	1.0	65.13900705213172	39.98086936506587	0.0	125.0	125	1.6896652983399616	1		29535.65254237288	29538.0	18697.0	38980.0	2.7881656E7	3424.737737175604	-0.9810954648171967	-895.1473108098788	0.013872027140987312	0.001655821064569741	1.74797583013397	1.6322270672676056	-0.3875978286954876	1.0709146203904896	8.969149072441391	13.799628998532269	0.5918699422059684	0.9290989660265874
ID206339	206339	8	1.0	41.44462257696648	10.285325009952368	0.0	224.0	224	1.7395212263403024	1		30177.560000000027	30092.0	20914.0	42423.0	3.017756E7	3420.038105203076	-0.9810941664651099	-915.7945120271359	0.008189598458553412	0.0148415157544429	1.8127793990905123	1.681927486593215	-0.9485768543317037	1.0777987835625071	9.50625232903168	11.745177788579763	0.8659643463475114	0.9643201542912246
ID207363	207363	8	1.0	41.42220795380159	10.312693671681936	0.0	233.0	233	1.699931487598394	1		30221.639121338954	30189.0	19638.0	43522.0	2.8891887E7	3788.0805033679944	-0.9810699717065215	-826.9467241482935	-0.01198593456194436	-0.004360361297509145	1.803979013581997	1.6293780958794868	-0.7126957876506772	1.1071580120931148	9.078470974225258	11.700836027483623	0.8332758337376137	0.9636730575176585
ID197120	197120	8	1.0	40.592882879604666	11.719784426479395	0.0	143.0	143	1.6725657154723068	1		30296.39935064932	30336.0	17735.0	41714.0	2.7993873E7	3844.4631500187697	-0.9810506511912801	-815.9855165888708	0.002991597944742262	0.020339026341682526	1.8047689195852132	1.577596635116816	-0.8914669007862992	1.143998966156248	8.788530278189787	12.315777007064558	0.7281192006386629	0.9208167330677293
ID200704	200704	8	1.0	41.047815751871845	11.356366378235029	0.0	175.0	175	1.7110205255167434	1		30244.983471074378	30067.0	19425.0	44017.0	2.9277144E7	3837.553675014853	-0.9810514118566454	-816.1007840285799	0.0027656932091027994	0.012547180691293304	1.7372764372955607	1.6539565033063204	-0.7070780518118562	1.050376133727024	9.197299128338148	13.09989974446019	0.6734947762747393	0.9448242187499999
ID211968	211968	8	1.0	42.167767737579	10.365824344721867	0.0	273.0	273	1.699486421093162	1		30166.338574423462	30222.0	21127.0	41959.0	2.8778687E7	3532.588264788432	-0.9811329892889035	-888.1459861085417	-0.007399384305302349	-0.0032187297719618543	1.802724379354132	1.6341865851708983	2.752685993458118	1.1031325282636613	9.07371784806074	11.993986048008502	0.7926255287953953	0.9559339008512769
ID209413	209413	8	1.0	41.81197383825581	11.34690133605797	0.0	251.0	251	1.6748256350485	1		30254.969664138698	30183.0	19014.0	44717.0	2.7925337E7	3916.7816926288024	-0.981116301275242	-802.6584459195302	0.002361001029883831	0.011913346361563267	1.7424931359806768	1.5983413573285004	-0.7147436389614499	1.0901883555669951	8.812295909012368	12.31859613517978	0.7297540294968123	0.9473684210526319
ID183301	183301	8	1.0	41.65727634056259	11.266330037702845	0.0	24.0	24	1.6985959382334441	1		30168.962303664903	30169.0	19878.0	40797.0	2.8811359E7	3562.250817596424	-0.9810485666824974	-876.827816875605	1.2150390417896148E-5	0.005774214082265415	1.861084720960976	1.5584011940418543	-0.8096086994828108	1.1942269603465103	9.064211595731702	12.74684533130621	0.7010265508863538	0.9426594167078604
ID185861	185861	8	1.0	41.88930995484567	10.486510905050892	0.0	46.0	46	1.694136503029999	1		30156.18191377498	30186.0	19448.0	43439.0	2.8678529E7	3644.4610187788917	-0.9810605079719351	-857.2362106511004	0.0018234963959567493	-0.025753884920371853	1.9188590229334817	1.5377025759963303	2.0595894073517735	1.2478739730862367	9.016680334086551	12.181444322947682	0.7635877771294253	0.9489744872436223
ID198155	198155	8	1.0	40.33515028989328	11.441353468749316	0.0	152.0	152	1.7110205255167437	1		30119.76057791538	30121.0	21785.0	40711.0	2.9186048E7	3147.902936098441	-0.9810964795318613	-993.1828320115058	-0.011982546075275127	-4.991333039555832E-5	1.8911598219281351	1.5434040055146192	-0.7629107801582261	1.2253174251012542	9.19729912833815	12.457201471898397	0.7447820457792651	0.9402332361516035
ID208394	208394	8	1.0	42.443707484638	11.632446804181217	0.0	242.0	242	1.735602890482863	1		30216.013039117344	30194.0	19897.0	43058.0	3.0125365E7	3808.206932796915	-0.9810634699729782	-822.1353451097593	-0.02134060652872663	0.005463403762159376	1.8203870477500579	1.6617896790711262	2.3195117705236514	1.0954376902663046	9.463474193551033	12.067946862479488	0.8165705028094922	0.9521759923481586
ID203273	203273	8	1.0	40.92313653709243	11.579669998885345	0.0	198.0	198	1.7025994434449794	1		30140.615464994804	30270.0	20465.0	40091.0	2.8844569E7	3267.643665707253	-0.9810815612724889	-956.681204826215	-0.010057622838506893	0.0063680312682442425	1.899726646756966	1.539726128227364	-1.0675831843249621	1.2338081506378402	9.10698973121235	12.764773900270216	0.702357877295146	0.9405989199803632
ID210451	210451	8	1.0	41.72704370216669	10.219774741855268	0.0	260.0	260	1.7119045454804078	1		30200.499482936902	30177.0	19270.0	43556.0	2.9203883E7	3709.3483494806446	-0.9809511321801843	-838.5417791497284	-0.025131603155766083	0.011136026975816291	1.862688322602168	1.5996812012853676	-0.8129110236279944	1.1644122098237262	9.20680538066718	12.191824593396621	0.7783616237535786	0.9412050534499518
ID194583	194583	8	1.0	40.458018968679205	11.282242738805989	0.0	121.0	121	1.6994864210931617	1		30221.472746331205	30277.0	19923.0	40207.0	2.8831285E7	3539.844241893141	-0.9811084285433669	-886.7687674932731	-0.0049567456161908295	0.004619234936556612	1.7841176295859085	1.6093152619440811	-0.6151330677671207	1.1086190951987014	9.073717848060738	13.042838665961028	0.670271710562986	0.944114737883284
ID189972	189972	8	1.0	40.862285569893494	10.627501301868943	0.0	81.0	81	1.701710589589859	1		30072.45977011498	30063.0	21145.0	41450.0	2.8779344E7	3389.6383818218733	-0.9812287153521229	-927.5169040471675	0.005942812257732457	-0.027590704984307386	1.8514458126773181	1.5984547209747395	2.276760882580019	1.1582722915969146	9.09748347888332	11.954200948407006	0.8000000895834837	0.9423929098966028
ID184341	184341	8	1.0	41.884232556869705	11.959858107532128	0.0	33.0	33	1.7074798687984696	1		30140.109034267894	30144.0	20511.0	42516.0	2.9024925E7	3525.793273791428	-0.9810549593127209	-885.3515766115157	-0.003997940005359947	-0.01829247248885346	1.8620495524512028	1.6045144962582836	-0.914069490574732	1.1605065312862484	9.15927411902202	12.102857508965904	0.7857693424142959	0.9492610837438423
ID199195	199195	8	1.0	40.95852343847179	11.558557994870775	0.0	161.0	161	1.6954755651568814	1		30128.084033613468	30171.0	20457.0	40039.0	2.8681936E7	3324.5637471100845	-0.9810510173244944	-938.3665944474662	-0.002240172686342871	0.028014017077508144	1.8483177202331778	1.5342030190746299	-0.6870853687208254	1.204741287334977	9.030939712580096	12.89168249531521	0.6828473138400148	0.9378084896347483
ID185368	185368	8	1.0	42.170796577818365	10.31239217488566	0.0	42.0	42	1.6497962662556787	1		30151.408685968847	30275.0	20710.0	39172.0	2.7075965E7	3466.545878021576	-0.9810723017880553	-901.6621984611104	-0.008839259385857357	0.006555533871753127	1.8426816349257802	1.5266663928261741	-0.9245880936143005	1.2069969206007063	8.550873969963996	11.308664232696794	0.8402291615797375	0.958955223880597
ID188440	188440	8	1.0	41.43472107469911	10.276057531879832	0.0	68.0	68	1.6941365030299989	1		30138.639915522665	30146.0	19412.0	41993.0	2.8541292E7	3457.714255904835	-0.9810607305332284	-903.0196774813218	0.0037575943809350313	-0.0075224305133254265	1.9028543865777006	1.510276080926718	-0.8755425165637664	1.25993810708443	9.01668033408655	11.8806311705707	0.8027448164046779	0.9513540621865595
ID187417	187417	8	1.0	41.537261053607146	10.266229565639131	0.0	59.0	59	1.670302738227765	1		30242.35722041261	30213.0	18672.0	42486.0	2.7853211E7	3840.7766749474126	-0.9810501513047162	-815.2898611068747	-0.015274969731767304	-0.007293055993483333	1.829258759351392	1.525361869976389	-0.7719323433328883	1.1992293732763277	8.764764647367214	12.932526837249975	0.658541799761383	0.9280322093608455
ID202275	202275	8	1.0	40.35293130494711	12.173623252241788	0.0	189.0	189	1.6914551985222805	1		30213.447257383963	30220.0	18284.0	40292.0	2.8642348E7	3725.847859874901	-0.9810329222302621	-838.8577387060518	-0.0044235199543611195	0.02009047913279776	1.7677821442196104	1.6360681843240155	-0.7976957947306365	1.0805064001351607	8.988161577099453	11.913374931043943	0.7958131575468225	0.9657814096016344
ID211490	211490	8	1.0	41.94870769538527	10.508063358929935	0.0	269.0	269	1.6941365030299986	1		30185.144067796606	30185.0	19883.0	42335.0	2.8494776E7	3627.444889551103	-0.9811028075522497	-864.0515590740073	0.002292081820940948	-0.0020985759161563206	1.8451725883745318	1.5916624083423392	-0.9994903060726574	1.159273837657707	9.016680334086546	11.615178655707687	0.8398558443434011	0.9409722222222224
ID181280	181280	8	1.0	35.53573623308247	8.275207695479638	0.0	7.0	7	1.63459469213396	1		31107.64058956916	30253.0	24046.0	42374.0	2.7436939E7	3833.931305078679	-0.9804139819956228	-812.2993168551826	-0.012954889575896663	0.03099032405783146	1.9890987352458156	1.3932470874348304	-0.7690316425864646	1.427671195715926	8.394020806534966	13.868079877660545	0.5484628757938239	0.8874371859296479
ID204321	204321	8	1.0	42.19132832038837	10.90924029942092	0.0	207.0	207	1.7167585183622558	1		30182.372689938424	30146.0	20226.0	41377.0	2.9397631E7	3598.6184755961413	-0.9810111843761287	-866.6099056916494	0.004158432005484031	0.005935140218411543	1.8136194018232172	1.638516589512723	-0.8217391582071555	1.106866670396403	9.259089768476853	12.933463861061488	0.695582185659313	0.9374398460057741
ID213031	213031	8	1.0	41.275561845596776	11.316641614715063	0.0	282.0	282	1.5441619307404615	1		29851.50888324873	30151.0	20422.0	38331.0	2.3522989E7	3293.8207035466967	-0.9812910535437034	-950.7029378670057	0.04053104959403695	0.01780651389796466	1.6441420605874173	1.4360657645089856	-1.4436310533214516	1.1448932919514145	7.490926835276952	14.72846315069871	0.4339408689145867	0.910982658959537
ID186923	186923	8	1.0	41.98043868016382	10.27707438094484	0.0	55.0	55	1.68518223048127	1		30234.405951115852	30302.0	19615.0	41456.0	2.8450576E7	3566.9500567528034	-0.9810281488270293	-876.6094877751834	0.010514089680481663	-0.0030031005589607977	1.868477165602383	1.5597520341801412	-0.8512028201179275	1.1979321870764659	8.921617810796231	11.902920907464715	0.7913095064121607	0.9408521303258147
ID214573	214573	8	1.0	41.50275885360873	11.50215744024744	0.0	295.0	295	1.6761801242590075	1		30153.457974137935	30284.0	20406.0	39408.0	2.7982409E7	3305.491554160878	-0.980993067431497	-941.6401590704123	-6.825362405282003E-4	-0.005702103587702857	1.8458638388260395	1.5406277158480282	-1.1061776876738991	1.1981245175834034	8.826555287505908	14.289201025306516	0.5432318409792026	0.9040895813047709
ID205868	205868	8	1.0	42.20676812106575	10.982847333209936	0.0	220.0	220	1.7259872880142244	1		30185.632218844992	30145.0	20273.0	41249.0	2.9793219E7	3596.3672401550257	-0.9811265055883409	-872.64766445489	-0.002207633071075613	-0.006530958364531247	1.8030323587158825	1.6726885129676123	2.237704502801151	1.0779247569034953	9.358905417931688	12.657954453715234	0.7340199520123437	0.9439117929050814
ID196658	196658	8	1.0	40.35265778162824	11.57684912558755	0.0	139.0	139	1.6648590429071883	1		30246.6506024096	30372.0	19411.0	40221.0	2.7615192E7	3503.399142565629	-0.9811482405388696	-898.6703341522683	-0.032439067787177346	0.018369892030607383	1.8029138643768672	1.5208608301039839	2.080540268853893	1.1854561763245615	8.707727133393023	13.063585605893838	0.6411946416548937	0.9332654100866029
ID207921	207921	8	1.0	42.740143276380394	11.677995705363736	0.0	238.0	238	1.724233235439139	1		30218.73197969541	30216.0	19693.0	43112.0	2.9765451E7	3752.0314599515414	-0.9810789397070995	-835.2149216771975	-0.015853558776530614	-0.0073225784723077334	1.8129799828753892	1.6614323413437742	2.3826434484376486	1.0912150544806674	9.339892913273626	12.353648477416876	0.7690618745350455	0.9465317919075138
ID182838	182838	8	1.0	40.309545913023214	10.810111542081	0.0	20.0	20	1.7079228522976333	1		30162.96365524404	30153.0	20549.0	40057.0	2.9046934E7	3494.712617115241	-0.9811029525291047	-896.2169783915256	-0.005019402428112617	0.011351094550951282	1.950638184002261	1.5235142295239288	-0.760458157912347	1.280354424134129	9.164027245186537	11.87753558882475	0.8162882685091722	0.9568238213399507
ID195636	195636	8	1.0	40.16649252897976	11.612473957019617	0.0	130.0	130	1.720719766204063	1		30171.319344933494	30149.0	20653.0	41548.0	2.9477379E7	3403.1149954864145	-0.9810472849936726	-917.8383094827077	-0.02804088600040756	-0.017298590240025176	1.8627706366393149	1.629674272654481	2.3243741414391996	1.1430324868571171	9.301867903957493	12.302535979319043	0.7723083745895878	0.9440424505547516
ID197695	197695	8	1.0	40.72751651576015	11.689428942200975	0.0	148.0	148	1.7185202002196964	1		30164.86256410259	30181.0	21672.0	42588.0	2.9410741E7	3152.8939836048617	-0.9811650458848222	-996.7803783458673	-0.038969441628100635	-0.018206765221737413	1.9190354650610075	1.5616925577364642	2.1763552004795033	1.2288177052226466	9.278102273134918	12.587387188576157	0.7358644744193023	0.9357622243528282
ID189500	189500	8	1.0	41.099985380660264	10.39739514160546	0.0	77.0	77	1.6990412380020676	1		30128.28197064987	30099.0	20641.0	43158.0	2.8742381E7	3644.181159368712	-0.9810850641474504	-857.642305907188	-0.016137303543911165	0.007796266214446727	1.7855716437819957	1.6363158625225265	-0.7602207076979367	1.0912145293448285	9.06896472189622	11.842670213339458	0.8125840726117597	0.9520958083832337
ID209981	209981	8	1.0	42.13524375077889	11.25868913852548	0.0	256.0	256	1.7079228522976333	1		30163.9968879668	30138.0	19517.0	43600.0	2.9078093E7	3749.221627351145	-0.9810515193125822	-833.0962711927093	-0.01245223345375881	0.004897912678379827	1.8390065059974328	1.6111326213298696	-0.8019680220957882	1.1414370745466442	9.164027245186537	12.19635769340908	0.7741692730562876	0.9483521888834232
ID201276	201276	8	1.0	40.84814898295601	11.31815191003388	0.0	180.0	180	1.6999314875983937	1		30247.331941544857	30153.0	20410.0	43243.0	2.8976944E7	3629.4574302038664	-0.9810629363806986	-863.4945318858126	0.011369335668542473	4.341764658037141E-4	1.747625280093287	1.6590044927932588	0.5422705232763894	1.0534180514187865	9.078470974225253	12.364819508350992	0.7461858528636531	0.9559559559559561
ID192067	192067	8	1.0	38.833559444611154	10.141368429817682	0.0	99.0	99	1.5866874829692224	1		30157.845138055276	30091.0	22135.0	41260.0	2.5121485E7	3719.0827228372127	-0.9809712495863899	-836.0658285173591	0.03534330058966916	-0.014965797505268252	1.7358246397016515	1.4581532970680433	0.5298675182391619	1.1904267152102121	7.909201937754356	17.613793258267624	0.32035885966053823	0.845958312150483
ID206913	206913	8	1.0	41.58341743163082	10.217064238603328	0.0	229.0	229	1.706593556842153	1		30170.278876170658	30099.0	20372.0	43494.0	2.8993638E7	3712.470660835412	-0.9811254948309612	-844.8804804547324	0.011374255826813949	0.016309744411574456	1.8048491171140462	1.6513937492577535	-0.6946023320553689	1.092924760024837	9.14976786669299	11.751932523235222	0.8325328170009896	0.9615384615384615
ID184903	184903	8	1.0	42.25829564661512	10.49710246082976	0.0	38.0	38	1.702155074536603	1		30182.620437956193	30231.0	20050.0	39930.0	2.8945133E7	3373.2439291074643	-0.9810779963981683	-927.8453705058209	-0.010261891634840405	0.00579626171601451	1.8329879879558701	1.5589886529398098	-0.8564979361202096	1.1757545409322738	9.10223660504783	14.210649814678046	0.5664089530177326	0.9318734793187345
ID212550	212550	8	1.0	41.17904908654943	11.906928140673646	0.0	278.0	278	1.716317815359651	1		30085.672484599567	30114.0	19607.0	43506.0	2.9303445E7	3550.937488147363	-0.9811550036910024	-882.2430756722462	-0.0013212538305909368	-0.01110535907100344	1.8945909958508058	1.5852509648020061	2.289017450002527	1.1951363146386322	9.25433664231234	11.93505298995295	0.8164065014696997	0.9572271386430669
ID202821	202821	8	1.0	40.52073341886071	12.271466952545257	0.0	194.0	194	1.6968135705460923	1		30151.177707676114	30253.0	20374.0	40229.0	2.867377E7	3366.182819403888	-0.9811103105776411	-930.4426280472362	-6.20341514824117E-4	0.007872009942409998	1.8490217457154206	1.5688239086282685	-0.6313128005287231	1.1786037524964472	9.045199091073645	12.304017795260403	0.7508169929710239	0.9420792079207922
ID199748	199748	8	1.0	41.00932731279925	11.476970368736646	0.0	166.0	166	1.699486421093162	1		30161.293501048265	30296.0	20225.0	39637.0	2.8773874E7	3358.8445831422137	-0.9810609601398218	-930.3108482326751	0.001695168586236379	0.010524356545693819	1.9214404782224948	1.5014619843827082	-0.9917046925565413	1.2797130384972426	9.07371784806074	11.707205436385083	0.8319335826927556	0.9656044511886698
ID208964	208964	8	1.0	41.93974749397141	11.259503883242855	0.0	247.0	247	1.6941365030299989	1		30265.69020021071	30156.0	20220.0	43913.0	2.872214E7	3706.4284457890285	-0.9810306682747191	-844.6086221340305	-0.0022682602050574634	-0.004134707214039857	1.7662155615602286	1.6397208007815005	-0.6388553638047794	1.0771440849676603	9.01668033408655	12.203573300351522	0.7608210306949343	0.948025987006497
ID203850	203850	8	1.0	41.57305930803774	11.648825068423509	0.0	203.0	203	1.7259872880142244	1		30183.09766022376	30134.0	19489.0	43205.0	2.9669985E7	3854.9376526910314	-0.981042856931172	-810.3852699510973	0.006253324417003317	0.004120030420849926	1.8496899518799106	1.6294074100161122	-0.9166868977722233	1.1351918129926881	9.358905417931688	12.178817683582336	0.7929114037935836	0.9516674722087967
ID211018	211018	8	1.0	41.86488598882998	10.090414038754785	0.0	265.0	265	1.71367121730811	1		30175.0268041237	30151.0	20179.0	41337.0	2.9269776E7	3606.326169807336	-0.9810662436628582	-867.1100221582373	-0.004850272256110262	0.013240710767535777	1.8206438181509672	1.6296640463714946	-0.8312659401156371	1.1171896577117817	9.225817885325245	12.103227965088516	0.7914296469171105	0.9547466797835714
ID183880	183880	8	1.0	43.35912818835092	11.59958608124653	0.0	29.0	29	1.6883216279100783	1		30183.754797441346	30167.0	19326.0	42497.0	2.8312362E7	3632.8471618246754	-0.9810628798101424	-860.8729088322459	0.007546721182335717	0.004244319880221538	1.9122377918462978	1.5162263167657133	-0.8402083527118016	1.2611822989099166	8.95488969394784	11.655859307432491	0.828288270629665	0.9539240506329119
ID198729	198729	8	0.9968461990356445	40.72701459938051	11.75095918040878	0.0	157.0	157	1.6950293286535196	1		30150.37618545838	30203.0	21971.0	39171.0	2.8612707E7	3160.478343445827	-0.9810624595894006	-988.4233519215572	0.008557087716371663	-0.008725261823094842	1.920827417486398	1.5289525848690118	-0.974276160096382	1.2563028026477085	9.02618658641558	12.176967462251405	0.7649549860546481	0.952357071213641
ID194121	194121	8	1.0	40.0004155218125	11.197396449401273	0.0	117.0	117	1.7088084747850978	1		30219.836967808933	30249.0	21071.0	40045.0	2.9101703E7	3294.421964227184	-0.981134213290216	-954.1054752987299	-0.0020364325374360387	3.07775270074901E-4	1.8481396904753333	1.5881717250416876	-0.6284250250709164	1.1636900854829297	9.17353349751557	12.789367837512092	0.704771540462111	0.9428431851489986
ID182348	182348	8	1.0	38.8302621849858	10.067758661579123	0.0	16.0	16	1.7185202002196964	1		30126.566462167662	30072.0	20989.0	42896.0	2.9463782E7	3383.5077239598804	-0.9809886452600574	-918.8896845062768	-0.011519146307511548	0.009256965576175061	1.9433346406220646	1.5347491196061889	2.3524129372322413	1.2662230040051872	9.278102273134918	12.3112397713183	0.7692463429044215	0.9457364341085276
ID186445	186445	8	1.0	41.18229238922947	10.770379950077015	0.0	51.0	51	1.7079228522976337	1		30158.463692946087	30178.0	19967.0	42524.0	2.9072759E7	3509.3484550779635	-0.9810655953230492	-890.5516405154387	-0.007619392296226508	0.01575635419120211	1.8547898193900625	1.5731598717558497	-0.8472819772896863	1.1790218226961748	9.16402724518654	12.948911033912477	0.6867991383777796	0.9255880940950545
ID214097	214097	8	1.0	41.56582405733064	12.516231328496914	0.0	291.0	291	1.6757287495034803	1		30016.55005382132	30072.0	20398.0	41151.0	2.7885375E7	3386.808895961112	-0.9811093797780198	-920.6006766573526	-0.018937456539277916	-0.007860006477870241	1.8660246999362897	1.5569164406187954	-0.9444569375036121	1.198538759854472	8.821802161341395	12.32146551992324	0.7302010379211108	0.9215491559086395
ID205392	205392	8	1.0	42.162686700198876	10.632726924915708	0.0	216.0	216	1.7079228522976337	1		30209.127593360987	30201.0	20051.0	41273.0	2.9121599E7	3596.3212288974546	-0.981058995616405	-870.165423244308	-0.008287690131389334	-0.01254318033346786	1.8394563135595203	1.5949090728617965	2.339544944115411	1.1533298950133406	9.16402724518654	13.102793256895689	0.6707620118379581	0.9332042594385287
ID195159	195159	8	1.0	40.33625640232527	11.662515309429626	0.0	126.0	126	1.6089395948537304	1		30248.097076023383	30252.0	19887.0	41526.0	2.5862123E7	4001.5746533111055	-0.981065028147758	-783.3038501633674	0.006300459273273352	-6.518641538650364E-4	1.6863397426571418	1.6063049509094212	-0.4979556516324346	1.0498254031417935	8.132598867486603	10.811087185096307	0.8743805255345112	0.9694050991501414
ID187988	187988	8	1.0	41.50895052031342	9.661521382906784	0.0	64.0	64	1.6981505216955033	1		30211.271488469625	30211.0	20053.0	40075.0	2.8821553E7	3491.1818163782236	-0.9810334823579474	-895.2055437737374	0.0040491319071651105	0.005454180638129355	1.8925334146388568	1.5509559218971127	-0.8128487404322405	1.220236750715604	9.059458469567188	12.781789799769296	0.6968330813392047	0.9403058707449431
ID180824	180824	8	1.0	33.99453419770097	6.828019468245539	0.0	3.0	3	1.649337671037297	1		30493.92547274749	30429.0	18234.0	45535.0	2.7414039E7	4258.127811991919	-0.9810860565096641	-742.9330066807936	-0.02703395567425056	0.09360678007417653	1.9414917133928173	1.5085839276276072	2.200621226669686	1.286963010699709	8.546120843799482	13.034255603649093	0.632130036520422	0.8900990099009908
ID200287	200287	8	1.0	40.99616634748167	11.490450225252875	0.0	171.0	171	1.5592748464750803	1		29937.891791044778	30113.0	20193.0	41051.0	2.4070065E7	3479.0183453175173	-0.9810264695433755	-889.8710287534801	0.020170187357065328	0.025753300934617186	1.607983445142557	1.338090207874546	2.9406022562196634	1.201700330575407	7.638273746376956	14.58501826262984	0.45122289584400144	0.8733695652173914
ID190559	190559	8	1.0	40.36149632359366	11.348423803974981	0.0	86.0	86	1.6887696368413845	1		30061.322375397645	30118.0	20283.0	40878.0	2.8347827E7	3467.7686998755244	-0.981130853429172	-901.4935616864267	-0.005737097594681646	0.006684817620645692	1.829894364093032	1.560459868560512	2.499623833634284	1.1726635211587126	8.959642820112355	12.023764963932756	0.7787886333322662	0.9496221662468513
ID201826	201826	8	1.0	40.64424272151399	11.7816664075033	0.0	185.0	185	1.7211593420871323	1		30182.875510204078	30230.0	21083.0	39500.0	2.9579218E7	3285.1633875584166	-0.9810750073182677	-952.5770765080975	0.00279111864163029	0.013178900061992882	1.7885615693108394	1.6620859517840054	-0.3408227009682596	1.0760945108711621	9.306621030122011	13.20621618810493	0.6705714956296509	0.9495635305528611
ID204897	204897	8	1.0	41.83687568339298	10.69476146239255	0.0	212.0	212	1.7264255227014984	1		30165.286004056816	30126.0	20733.0	41940.0	2.9742972E7	3352.9280349358446	-0.9810830149009223	-933.1834889926924	-0.006156352431452276	0.005403353509875817	1.8287634299675983	1.6358313774047686	-0.9905443239872387	1.1179412836969265	9.363658544096205	12.424776203148518	0.7622163887903868	0.9327651515151523
ID181862	181862	8	1.0	37.52553001616468	9.306635049916068	0.0	12.0	12	1.699041238002068	1		30010.55823714584	30021.0	21032.0	43522.0	2.8600062E7	3424.0352930488266	-0.9813130628668858	-920.5243745053576	-0.06086815092261023	0.018791313607770442	2.035740297240188	1.4952851922886017	2.401296189321565	1.361439481738193	9.068964721896224	12.439667567287717	0.7364614646812627	0.9262135922330103
ID196198	196198	8	1.0	40.314242248139514	11.68703442658562	0.0	135.0	135	1.7264255227014984	1		30184.151821862346	30163.0	21741.0	41144.0	2.9821942E7	3090.613911798128	-0.981010378403664	-1009.0704966182863	-0.030684047026979633	0.036685653762481375	1.962372585170124	1.5446386750309016	-0.8613364608389054	1.2704411827127566	9.363658544096204	13.045107165846058	0.6914489634942402	0.9222846441947566
ID213604	213604	8	1.0	41.76982918111599	11.695932508133861	0.0	287.0	287	1.694136503029999	1		30172.33193277309	30217.0	18065.0	40771.0	2.872406E7	3765.8247535929104	-0.9809762764346551	-826.3075954161061	0.006274187124245643	-0.0031644581071906368	1.7803250984249241	1.6336309375395446	-1.1213651915695388	1.0897963900624454	9.016680334086551	11.734142201984666	0.8229128482850191	0.9532663316582918
ID192616	192616	8	1.0	39.02201930619121	9.110751625751055	0.0	104.0	104	1.722916524108927	1		30227.647959183698	30112.0	22342.0	41829.0	2.9623095E7	3307.754883188648	-0.9810837081869223	-947.9187000764447	-0.006310302602435244	0.0015885651534815672	1.7683467185335136	1.694830427613233	0.06649854722721896	1.043376782551521	9.325633534780074	14.519536829758948	0.5558820927364211	0.9405560882070947
ID189033	189033	8	1.0	41.58134181458163	9.223439476754828	0.0	73.0	73	1.670755578886275	1		30192.419913419937	30187.0	18367.0	40930.0	2.7897796E7	3753.359960277238	-0.981036004932028	-832.2672682898954	0.0025841757229532886	-0.006172011940700764	1.7414916451573321	1.614791502291065	1.8929191111234869	1.078462230378662	8.769517773531721	11.30561266055617	0.8621788647502444	0.9629436325678498
ID193646	193646	8	1.0	40.29594243625283	11.873063954450284	0.0	113.0	113	1.7220381572284338	1		30218.6697247706	30139.0	21447.0	41796.0	2.9644515E7	3343.1839170245858	-0.9810897865913649	-937.9018519736339	-0.009718244769151646	-0.007786650729690395	1.9323258292082997	1.5765624112081922	-0.8350955078068162	1.2256576812125501	9.316127282451047	11.872871232009626	0.8304887661101387	0.9574987787005378
ID203379	203379	8	1.0	41.10007260232633	11.909207539958944	0.0	199.0	199	1.706150228205801	1		30134.637877211226	30169.0	20310.0	40851.0	2.8959387E7	3297.5739109074043	-0.9810975586623609	-948.6275434586177	0.0029250434625678755	-0.01971093522553958	1.9598239958862094	1.524682010677543	-0.8597077991216554	1.2853985173047964	9.145014740528474	12.034631919756434	0.7934665994782526	0.9529470034670633
ID197233	197233	8	1.0	40.518542518346	11.514302397344169	0.0	144.0	144	1.6612200023965176	1		30123.66120218578	30300.0	21353.0	38891.0	2.756315E7	3153.498298314997	-0.9811778288443324	-995.9170259635645	-0.0045060969072184594	-0.004900099870307272	1.8825991942219822	1.490659071145901	-1.0737922282660068	1.2629307604016984	8.669702124076897	13.549495919844485	0.5934276298931189	0.9306122448979592
ID207473	207473	8	1.0	41.678137325561735	10.687840962700964	0.0	234.0	234	1.735602890482863	1		30195.767068273086	30156.0	20299.0	42539.0	3.0074984E7	3629.8210133427187	-0.9810287979883784	-860.3551434444339	0.001955286040216765	0.018203070246500138	1.8203278214872802	1.6695955813632157	-0.9972860584946196	1.0902806894116193	9.463474193551031	12.191969013997017	0.8000419610641878	0.9467427484545888
ID183412	183412	8	1.0	42.06362794614849	11.365028650782946	0.0	25.0	25	1.7070367703431568	1		30180.968782518237	30165.0	19422.0	41486.0	2.9003911E7	3616.113056668414	-0.9810597349710315	-864.6305403513289	-0.007735809669841215	0.004860664047498297	1.8901351862779048	1.5364022282725325	-0.7839284225694909	1.2302346036057856	9.154520992857508	12.802841243686016	0.7018313576375874	0.9385964912280702
ID209529	209529	8	1.0	41.69432732977736	11.16893331263882	0.0	252.0	252	1.6502547340333917	1		30253.88555555555	30232.0	18595.0	43534.0	2.7228497E7	3978.2383571456576	-0.9810511862378158	-787.4627058896895	-0.005841459360384185	-0.002759124988205061	1.7719540879306621	1.5963963791783427	2.497046940719137	1.1099712521539784	8.555627096128507	11.98605840211384	0.7483571843746957	0.9355509355509356
ID212089	212089	8	1.0	42.242468084645076	10.79914564876731	0.0	274.0	274	1.7048195505863293	1		30195.92611862642	30033.0	22033.0	40982.0	2.9018285E7	3374.5780454985556	-0.9811136049875895	-929.6706113447218	0.00907171186587087	0.01857437158249033	1.7630040090018004	1.6563203907401347	-0.4291585534788218	1.0644100132185137	9.130755362034925	12.516118021570028	0.7324487996560378	0.9453740157480311
ID185982	185982	8	1.0	42.29109616084703	10.346167847176195	0.0	47.0	47	1.703487833509838	1		30155.854906054265	30120.0	19094.0	43948.0	2.8889309E7	3620.2103463414287	-0.98109746230717	-864.6888823512397	0.00908536134261319	-0.0013024772207245086	1.915327124860792	1.5569431925150823	-0.8569993725656148	1.2301843343216505	9.11649598354138	11.78959228923224	0.824214472421966	0.9434333497294636
ID198270	198270	8	1.0	40.51926775133416	11.75455323021413	0.0	153.0	153	1.7198402773828965	1		30135.611848825305	30149.0	20907.0	40773.0	2.9502764E7	3211.8495516502853	-0.9810594877364616	-971.9824793491988	-4.809781523320934E-4	0.022542867055447256	1.9528841209701875	1.5364694301095758	2.260822560887404	1.2710204854716272	9.292361651628466	11.985464956254102	0.8128795445538973	0.9635288319369142
ID200829	200829	8	1.0	41.08631365735715	11.471866308899312	0.0	176.0	176	1.7039318548476303	1		30220.232049947983	30216.0	18711.0	41565.0	2.9041643E7	3653.606783778428	-0.9810298962632311	-855.4970614516276	0.011052851054015295	0.02921307076912047	1.7974909783554531	1.6237328844254062	-0.7177706014319136	1.1070115014585882	9.121249109705897	12.731109686130837	0.7071827542108873	0.9434611602753195
ID206461	206461	8	1.0	41.68501705910734	10.523859492494426	0.0	225.0	225	1.733858565529119	1		30189.501510574006	30189.0	20286.0	42700.0	2.9978175E7	3594.964931276046	-0.9810820636778013	-871.0094283151852	-0.0022936450270623866	0.012434986105974183	1.8286825166017109	1.676847432083337	-0.9938159727765707	1.0905479422953417	9.444461688892973	12.103395329592097	0.8101634302078974	0.9529976019184653
ID184450	184450	8	1.0	42.026486483680905	11.642673613398873	0.0	34.0	34	1.696367686010593	1		30122.07150368033	30189.0	19792.0	40761.0	2.864609E7	3614.9441744452324	-0.9811200076726367	-866.0312324939819	-7.404380761375873E-4	-6.367294397862772E-4	1.8040349090825656	1.5988236002529363	-0.7856085946048256	1.1283514383933064	9.040445964909125	13.311297580911265	0.6411489478581448	0.9314397649363372
ID210563	210563	8	1.0	41.94927180545256	10.442234612507091	0.0	261.0	261	1.7176395851476691	1		30151.005138746168	30102.0	21206.0	43095.0	2.9336928E7	3463.951194452022	-0.9809699593904622	-897.3792413243717	-0.014475316926334315	0.030222756938731964	1.7841741866885352	1.643156418718702	-1.0279363906717163	1.0858212683609245	9.268596020805887	12.727244633255244	0.7190432832540309	0.9577603143418469
ID208512	208512	8	1.0	42.82164630012452	11.82182366206648	0.0	243.0	243	1.7399560523004352	1		30209.592407592416	30201.0	19938.0	42480.0	3.0239802E7	3785.52360258159	-0.9810727225238088	-827.2979629479946	-0.0021819911035680507	0.006257087071611863	1.8430171072761636	1.6715766821140676	-0.7489232967780025	1.1025621061818551	9.5110054551962	11.535988204456114	0.8981041189248107	0.9652677279305351
ID187527	187527	8	1.0	41.66362939830468	9.605201920608522	0.0	60.0	60	1.7171991082625833	1		30204.45454545456	30191.0	20418.0	41102.0	2.9570161E7	3347.731239308403	-0.9810182377765372	-932.590442742667	0.01273602322103835	0.02288588451663896	1.855661539542677	1.5701806994434808	-0.8953748033774246	1.1818140040827014	9.263842894641366	14.035900962599912	0.5909087962683695	0.931644359464627
ID194698	194698	8	1.0	40.45111354112009	11.740806993804425	0.0	122.0	122	1.7308017667889022	1		30167.387487386495	30131.0	21600.0	41757.0	2.9895881E7	3199.5367782159383	-0.9810702451363935	-977.3175663334584	-0.006897078101926646	-0.02218678705853541	1.8990497626305243	1.6023271785743252	-0.9784782152512812	1.1851822699033345	9.411189805741365	12.082054108360136	0.8101638181565551	0.9473684210526319
ID181388	181388	8	1.0	35.961364264422166	8.345845388563252	0.0	8.0	8	1.6387545609359926	1		31123.183972911946	30194.0	23352.0	43340.0	2.7575141E7	3855.768730758988	-0.9802809774861204	-802.5428518407886	0.004597094434855612	-0.00980932797509891	1.9177776385529508	1.401528073871409	-0.7875608912371993	1.3683476444788703	8.436798942015619	12.411902233849545	0.6881939833410203	0.9215991692627208
ID199309	199309	8	1.0	40.399862073534415	11.488068424202766	0.0	162.0	162	1.718079949104436	1		30140.035897435886	30224.0	20431.0	39946.0	2.9386535E7	3352.8020797810873	-0.9811109682948634	-933.8438844522339	-0.004670705575554938	0.02317426100865501	1.9119269131586747	1.5653815200485872	-0.8252427690718904	1.2213807871574536	9.273349146970405	12.600590990277325	0.7339469093131261	0.9629812438302074
ID190099	190099	8	1.0	40.76783761208565	10.55338246231717	0.0	82.0	82	1.6793363505563899	1		30047.252947481284	30165.0	21502.0	39625.0	2.8034087E7	3240.447889402289	-0.9811273890935094	-964.102347374891	-0.009018131670008325	0.0026796008240215106	1.7928477750806722	1.5412205886856776	-0.811535741190464	1.1632648747636944	8.859827170657528	14.42908962963058	0.5347579526397602	0.9282868525896419
ID188560	188560	8	1.0	41.609038508443696	9.961538531780947	0.0	69.0	69	1.705706784344326	1		30178.5767634855	30124.0	21168.0	40184.0	2.9092148E7	3236.9649434283187	-0.9810175933966495	-963.6432381384323	0.0036618544548006862	0.008802005007935461	1.8683052330230552	1.538084319626593	-0.8961287272967974	1.2146962355591995	9.140261614363956	13.416065415239311	0.6381432150671876	0.9510385756676558
ID185494	185494	8	1.0	42.10307186921667	10.16392509952825	0.0	43.0	43	1.6752772531327629	1		30201.11879049676	30303.0	20205.0	39502.0	2.7966236E7	3435.7070722653407	-0.9810217771692216	-908.7826035891478	-6.412455248295715E-4	-0.015376137930451964	1.8280448267517102	1.5837798566274042	-0.8850261050073298	1.1542291178298343	8.817049035176883	11.581577960291035	0.8260334803009174	0.9368686868686867
ID213143	213143	8	1.0	41.766776796646845	12.101248772375838	0.0	283.0	283	1.6707555788862751	1		30116.530303030304	30224.0	19478.0	39072.0	2.7827674E7	3546.1356404771827	-0.9810009819108375	-877.03691570248	-0.00591200924189175	0.008659570471396674	1.8367597762043695	1.541769931504065	-0.8532908791695399	1.1913319482191023	8.769517773531723	12.19802120561226	0.740639394883387	0.9485861182519278
ID202389	202389	8	1.0	40.20789151624986	12.316590209504149	0.0	190.0	190	1.6507130744766234	1		30216.027746947817	30185.0	19648.0	40490.0	2.7224641E7	3719.235296895545	-0.9810450941430877	-840.9710585106143	0.021371224134960596	0.0027083862806725695	1.7001158754059433	1.6255970090628966	-0.02231994696968434	1.0458409223981067	8.560380222293027	12.585902105840875	0.6791007656055182	0.9434258774227343
ID211609	211609	8	1.0	42.26000390134028	10.237567580632613	0.0	270.0	270	1.722038157228434	1		30179.48416751787	30122.0	20330.0	42595.0	2.9545715E7	3714.6422194488473	-0.9810785291844772	-842.5073469480376	0.008259758222301218	0.0028476467734219876	1.8035382744847381	1.664030201648208	-0.4551980994819222	1.0838374644272373	9.316127282451049	11.631394372125902	0.8653299100574103	0.9707776126795445
ID204440	204440	8	1.0	41.578818597811534	11.57833280766663	0.0	208.0	208	1.7083657209300727	1		30150.459152016574	30198.0	21158.0	40397.0	2.9155494E7	3247.6903887878493	-0.9810734146745235	-962.4508184123616	0.005098975852260487	-0.005310833116684181	1.8231016773654816	1.605144299066841	2.4067537129099468	1.1357867815531297	9.168780371351051	12.798241550126367	0.7034299064724294	0.9405168210628956
ID195742	195742	8	1.0	40.00307610939319	11.742208149486071	0.0	131.0	131	1.7185202002196958	1		30185.448665297747	30144.0	21099.0	41298.0	2.9400627E7	3301.36689759433	-0.9810976926912641	-949.1421792031899	-0.027259639328805305	-0.04117115059175167	1.9524158265112246	1.5620644988734185	-1.0613291917679673	1.249894500463542	9.27810227313491	12.211772889829652	0.7818286513374075	0.9434509424842914
ID214686	214686	8	1.0	41.31384522488027	12.378345778642373	0.0	296.0	296	1.6639500288929805	1		30030.413755458554	30140.0	20433.0	39763.0	2.7507859E7	3316.8650582156138	-0.98114280288988	-942.1468275875595	-0.02336149321328833	0.007238745306425631	1.7882086891409965	1.5562207163902648	2.3957653018297056	1.1490713819109413	8.69822088106399	14.521065471743698	0.5183741411059013	0.9095427435387669
ID187043	187043	8	1.0	41.644740298009665	10.119288503523041	0.0	56.0	56	1.7215988057332798	1		30212.633027522945	30283.0	20259.0	40658.0	2.9638593E7	3390.565806717749	-0.981109628126147	-925.6001654829386	-0.02947626236745793	-0.016643280317650243	1.901544510106654	1.5986306583082681	2.1868889805475207	1.1894833245090775	9.311374156286531	11.689211154440878	0.856353810451378	0.9537487828627075
ID205988	205988	8	1.0	41.81942829481666	10.675705359157277	0.0	221.0	221	1.7499272287872802	1		30186.105731225336	30168.0	20961.0	42678.0	3.0548339E7	3398.830851187207	-0.9811136405490609	-922.7384028757782	-0.01837368568097021	0.01915510243348407	1.8589032283362232	1.6804632345775496	2.1095307624633057	1.106185003091443	9.620327356980058	12.47687157743789	0.7765837601280676	0.9488982653539615
ID196779	196779	8	1.0	40.61598477608782	11.384669547822467	0.0	140.0	140	1.6981505216955037	1		30177.97691500528	30264.0	21125.0	39703.0	2.8759612E7	3128.09505746583	-0.9811053836118722	-1001.88472531407	0.0016172884611988798	-0.011447031849425892	1.9281607723743144	1.5028643289484034	-0.9286510850629168	1.2829905768829466	9.059458469567192	11.929654173550729	0.7999381220221459	0.9444995044598612
ID199851	199851	8	1.0	41.17559528535353	11.526469145465704	0.0	167.0	167	1.698150521695504	1		30155.263102725385	30298.0	20164.0	39292.0	2.8768121E7	3302.9601485449984	-0.9810708992475221	-946.3683224231366	0.006287245420760604	-0.013626828741847376	1.934278637648732	1.5131250525961726	-0.8629724427588704	1.2783336276998105	9.059458469567193	12.821217195767787	0.6925539135566966	0.9265921244530863
ID182955	182955	8	1.0	40.87991322909222	10.752207883846529	0.0	21.0	21	1.7105783442131932	1		30177.957600827296	30165.0	19478.0	41283.0	2.9182085E7	3555.582369863435	-0.9810042081857324	-876.6425869700284	0.004154925737444744	-0.010267674153834559	1.9415918823197387	1.551739857557375	2.334779867283383	1.2512354263916616	9.192546002173636	12.677136017146363	0.7187922333037379	0.93384838242395
ID201390	201390	8	1.0	40.681479360212165	11.30127770019593	0.0	181.0	181	1.6525451650232872	1		30267.47951273536	30168.0	20300.0	42685.0	2.7331534E7	3792.830400239239	-0.9810274136362369	-825.2726155866214	-0.002762538061027177	0.0071022450264282165	1.754333240220649	1.5622594373832766	0.30556582176383484	1.1229461626162993	8.579392726951092	13.417256644537554	0.5988788259415676	0.9280205655526992
ID197811	197811	8	1.0	40.6927091322035	11.64165714480469	0.0	149.0	149	1.71367121730811	1		30147.633642930843	30147.0	21460.0	41268.0	2.9213057E7	3180.103665494012	-0.9811161476777274	-985.0806208754273	-0.02275202660716004	0.026991651579265967	1.9237979828522302	1.5468639180444734	-0.8420632709144492	1.24367629266592	9.225817885325245	13.164890456424116	0.6689293354462089	0.93722839208112
ID208049	208049	8	1.0	42.84422191508394	12.049984809456479	0.0	239.0	239	1.7176395851476693	1		30203.58564102563	30178.0	20085.0	41363.0	2.9448496E7	3770.564064170141	-0.9810790177128949	-830.6966969120451	-8.950270358635786E-4	0.002324701218952239	1.7915403002184302	1.6588932764626014	-0.5976945549868773	1.0799611558126774	9.268596020805889	11.592129414333133	0.8667570356987933	0.9725685785536157
ID192177	192177	8	1.0	38.987633452455604	10.020810051078627	0.0	100.0	100	1.635520021781881	1		30068.962585034038	30118.0	22254.0	40806.0	2.6520825E7	3458.764233099001	-0.9811919816739667	-907.0650473131592	-0.006564670775304956	-0.010115181537756037	1.9010623690100983	1.463717159163761	0.09167819814327988	1.2987907924070508	8.403527058864	17.1717881703887	0.3581297685033786	0.7978339350180506
ID207028	207028	8	1.0	41.565461580702625	10.5583488789108	0.0	230.0	230	1.7342948112437915	1		30171.243460764577	30110.0	21801.0	42179.0	2.9990216E7	3374.1521981792475	-0.9810638536774879	-926.5400798800134	-0.007831772841631342	0.007066977035237692	1.7704888229529199	1.7221069569571246	1.9779790536441704	1.0280945767046221	9.449214815057491	12.383125368710553	0.7743638075625239	0.9557692307692307
ID183995	183995	8	1.0	43.50788660884596	11.738653043370789	0.0	30.0	30	1.7092511139519018	1		30207.302998965908	30230.0	19516.0	41589.0	2.9210462E7	3608.8955638401726	-0.9810448897879381	-866.4234520414475	-0.009351195027929483	0.00709233185868879	1.9798325496084261	1.5063355144410915	2.249825452485374	1.3143370322401382	9.178286623680087	11.996683712787178	0.8013994903163174	0.9493608652900689
ID185019	185019	8	1.0	42.54162774509786	10.426780872296174	0.0	39.0	39	1.7070367703431568	1		30148.869430051804	30146.0	19903.0	42089.0	2.9093659E7	3546.101298414704	-0.9810512660570452	-880.3622134143536	4.065007994307137E-6	0.0018782291155562078	1.8885236048632257	1.5532509555904577	-0.8565926981094005	1.2158522085990389	9.154520992857506	12.40126247152243	0.7480208272446762	0.951111111111111
ID202938	202938	8	1.0	40.775712518054334	11.683418780246456	0.0	195.0	195	1.719400364272392	1		30147.70871794871	30157.0	21756.0	42206.0	2.9394016E7	3119.7165154599497	-0.9810990953382097	-1003.2275683862667	-0.008150272634232097	0.04098723930353174	1.9136521475454904	1.5020032889525265	-1.0575974151387668	1.274066549401527	9.287608525463952	13.811444985566617	0.6118367084099359	0.9362721609966456
ID209082	209082	8	1.0	41.75698640774771	11.009958831713124	0.0	248.0	248	1.7003764376093116	1		30269.661780104714	30206.0	19142.0	43492.0	2.8907527E7	3804.158828962004	-0.9811026639334594	-826.2144597196641	-0.02001688689902236	-0.02409237656632205	1.8365689645502368	1.597607952315498	2.398098278086393	1.1495742506091058	9.083224100389772	12.385070412466025	0.744137058455138	0.9680851063829793
ID210106	210106	8	1.0	42.023059518826756	10.868306235418675	0.0	257.0	257	1.6847332675772104	1		30228.129135538915	30128.0	20545.0	44076.0	2.8323757E7	3674.1098839722763	-0.9810375743056501	-851.2965494770087	-0.02035799525135693	-0.006984827248025908	1.7491082978008683	1.622812035371359	-0.7183294883001199	1.0778255643147285	8.916864684631717	12.610202100938974	0.7046572851267247	0.9417670682730925
ID194232	194232	8	1.0	39.9353971131445	11.35958559794006	0.0	118.0	118	1.6994864210931617	1		30198.57966457025	30230.0	20890.0	40707.0	2.8809445E7	3402.281168953939	-0.9810539025574126	-919.2198931881356	-0.03220205659089832	0.009063995963615274	1.8497239485056136	1.592589843374894	-0.782003203557697	1.1614565772853485	9.073717848060737	11.56880533077032	0.8519578484428609	0.9660931174089064
ID189625	189625	8	1.0	40.77955578705255	10.300932000650526	0.0	78.0	78	1.6932432066309393	1		30154.863780359014	30165.0	20091.0	43009.0	2.8556656E7	3634.561861545245	-0.9810990713165748	-861.3209737236298	-0.031503988534322715	0.023897953294565774	1.8524422098400262	1.574058243604895	-0.7419434824600437	1.1768574748527592	9.00717408175752	11.837693658445973	0.8077263050061306	0.9575543203638204
ID188095	188095	8	1.0	41.5044336188649	9.644116248483694	0.0	65.0	65	1.7123463843174156	1		30198.540289256187	30152.0	19444.0	42223.0	2.9232187E7	3577.3465524299922	-0.9811232613641264	-877.508924942877	0.006059861330113773	0.002390961253709961	1.92187389327474	1.5567304511972941	-0.8615549734275061	1.2345579106495996	9.211558506831699	12.034990338260302	0.7991926607313068	0.9509322865554466
ID211132	211132	8	1.0	42.16661854496926	10.487811377206842	0.0	266.0	266	1.716317815359651	1		30151.27487179489	30176.0	20556.0	41523.0	2.9397493E7	3609.9040151075906	-0.9810824594091849	-866.3250209463032	0.007197555752236655	-0.0139520268677355	1.804579391195072	1.6810350995807897	2.5463322442822576	1.0734929875319625	9.254336642312342	11.804608303880725	0.8345492968604479	0.9619565217391307
ID203970	203970	8	1.0	42.011503896409366	11.801563945691615	0.0	204.0	204	1.7395212263403024	1		30163.58676028086	30053.0	18896.0	43469.0	3.0073096E7	3919.9270831347894	-0.9810802618543503	-798.0395341714164	-0.0012940302875303915	-0.0030172353073595563	1.8366388884373581	1.6547288878195576	-0.9613457554105805	1.1099334168617216	9.50625232903168	11.724910219001838	0.8689607295272432	0.9624639076034648
ID186560	186560	8	1.0	41.77791402048579	10.045428249198487	0.0	52.0	52	1.7096936385195625	1		30215.61490683231	30203.0	19721.0	43554.0	2.9188284E7	3623.5442656785594	-0.9810840526143569	-864.9798298590903	-0.01681533633321633	-0.022314019052610493	1.890399014247256	1.5947094494269447	-1.005198873591461	1.1854190836622727	9.1830397498446	11.936166224022621	0.8099656698991181	0.9452054794520549
ID198849	198849	8	1.0	40.761281267560726	11.761423537463802	0.0	158.0	158	1.6968135705460923	1		30116.624605678247	30159.0	21942.0	40281.0	2.864091E7	3131.8993767838683	-0.9811350072183835	-1000.2317113882004	-0.033464001690433245	0.0043395576801390145	1.9409695895635055	1.5083431915868935	2.2336295533900157	1.286822256625467	9.045199091073645	12.305304350451525	0.7506600009982891	0.9333006375674354
ID212672	212672	8	1.0	41.21647643690033	12.055961471676623	0.0	279.0	279	1.7092511139519015	1		30081.32746113991	30115.0	19891.0	41567.0	2.9028481E7	3472.2717291598456	-0.9810925364698124	-899.0627185994496	-0.00866793384509618	-0.01807057521769615	1.8851096873521922	1.570245255171971	-0.988083733153112	1.2005192699313316	9.178286623680085	11.9931734416123	0.8018686807654168	0.9526393685249136
ID182469	182469	8	1.0	39.25390687045929	10.24931182255101	0.0	17.0	17	1.7132297201431614	1		30098.29102167185	30020.0	20926.0	43653.0	2.9165244E7	3391.6923912390916	-0.981076641388754	-920.1530958340882	-0.014292909569417984	0.010890721183889502	1.9244823505133617	1.538363503672576	-0.7485578630104279	1.250993244391845	9.221064759160729	11.79354096785177	0.8331102851071169	0.9523809523809526
ID200394	200394	8	1.0	41.035509572304505	11.515257904125596	0.0	172.0	172	1.7065935568421533	1		30160.82310093654	30191.0	19503.0	41549.0	2.8984551E7	3466.56041913414	-0.9810864659948871	-902.6284359761112	-0.0065698667775896955	-0.010385701303187644	1.8603157458892552	1.5957425860947723	-0.6222734266042141	1.1657993977850571	9.149767866692994	12.208568491837001	0.7714192143903558	0.9376522162688748
ID205514	205514	8	1.0	41.73379193511461	10.735626643888644	0.0	217.0	217	1.6959216842450269	1		30193.949367088637	30222.0	20367.0	39026.0	2.8623864E7	3116.3882812146667	-0.9811593021445659	-1009.1155447747473	0.007689244073066457	-0.009775501486445043	1.8103654101962179	1.5940379322653202	2.1267315662068214	1.1357103702190263	9.035692838744607	13.862082162804882	0.59090053844083	0.9161445783132528
ID190671	190671	8	1.0	40.15467394208388	11.34276038691747	0.0	87.0	87	1.7154360696989075	1		30083.89403292178	30095.0	20381.0	40709.0	2.9241545E7	3276.510227504674	-0.9811113072516198	-953.8254293557079	-0.004686296119248517	0.00825888058031915	1.7898839833338742	1.6366976664483441	-0.6666858179867126	1.0935947548687757	9.244830389983305	12.772135366614897	0.712166902447831	0.9441747572815533
ID214220	214220	8	1.0	41.333815786906364	12.449071938447961	0.0	292.0	292	1.711020525516744	1		30124.885448916448	30147.0	20009.0	40960.0	2.9191014E7	3498.8459089404196	-0.9810642438297831	-892.1654040486445	-0.008918465699795002	1.1786467538076772E-4	1.9192162484865543	1.5555624611270988	2.330075384658704	1.2337763969284565	9.197299128338154	12.146178143784406	0.7834131958530224	0.9485294117647053
ID201939	201939	8	1.0	41.10621138471728	11.368088694178162	0.0	186.0	186	1.6910079010931927	1		30218.857142857138	30274.0	18198.0	41682.0	2.855682E7	3686.1810114059654	-0.9810794082451612	-850.1602963290335	-0.02277095692544581	-0.01966015612232419	1.8404013890747664	1.5973360580451756	-0.5307406673157155	1.1521691880712033	8.983408450934942	12.266632910886559	0.7502400988824341	0.931493346476096
ID195287	195287	8	1.0	40.13144429011539	11.530774032193651	0.0	127.0	127	1.695921684245027	1		30150.32244467861	30179.0	21772.0	39375.0	2.8612656E7	3234.5237950477153	-0.9811150043415569	-968.5334724875325	-0.0056095470203224316	0.03766552759910453	1.7641100268098087	1.639507514012085	2.4250208354888527	1.0759999644605505	9.03569283874461	12.82744137527588	0.69006697890123	0.9406234537357743
ID192728	192728	8	1.0	39.09325348344052	8.82203698148282	0.0	105.0	105	1.7021550745366034	1		30188.56008359458	30202.0	21388.0	41363.0	2.8890452E7	3456.26237796102	-0.9812038114880512	-911.916607479469	0.004865201297937537	-0.018631905011086858	1.8449651716157867	1.5926609231223345	2.6486200446758144	1.1584168009841178	9.102236605047835	12.507443357889079	0.731174261096529	0.9278100775193802
ID197342	197342	8	1.0	40.802138417951205	11.596085617411726	0.0	145.0	145	1.7088084747850976	1		30160.79338842974	30140.0	20700.0	42800.0	2.9195648E7	3266.5007248107145	-0.9810666852795441	-956.8896841670602	0.0023472755015011915	0.011382289824646865	1.9207231802182414	1.5486501475411873	-0.8670610176162981	1.2402563505177715	9.173533497515567	12.102854932015	0.7869929821814308	0.9563924677898907
ID213724	213724	8	1.0	42.0146068098799	11.639395202650096	0.0	288.0	288	1.6793363505563899	1		30074.825668449168	30137.0	21355.0	40038.0	2.8119962E7	3268.782107999243	-0.9810808943008256	-954.2262441713867	-0.00358914845375582	-0.033299177208183886	1.869365632241703	1.5490097370072493	2.247554114019903	1.206813351511524	8.859827170657526	12.774205329544852	0.6822873651467178	0.9418898433552302
ID189154	189154	8	1.0	41.27214888771618	9.41013488636598	0.0	74.0	74	1.6648590429071886	1		30216.926775956275	30219.0	17820.0	42145.0	2.7648488E7	4011.9298313475597	-0.9810459976715353	-779.6782152922893	0.005411439517656123	4.685324914337331E-4	1.7250383459184637	1.6038338711243945	-0.8735335317800794	1.0755717141134429	8.707727133393025	12.364235469341939	0.7157809582921306	0.9323155216284984
ID200931	200931	8	1.0	41.09779796377328	11.008998823349872	0.0	177.0	177	1.7308017667889015	1		30210.58966565351	30041.0	19936.0	42959.0	2.9817852E7	3667.849483897337	-0.9811202779786148	-856.0602836061173	9.43600368476474E-4	6.249424570496566E-4	1.74807553738411	1.714905518421157	-1.0505923845682383	1.019342184514918	9.411189805741358	11.971685115070525	0.8251707514697503	0.9602327837051403
ID193763	193763	8	1.0	40.183971230874484	11.790283956108501	0.0	114.0	114	1.6985959382334441	1		30213.89705882349	30190.0	21737.0	41838.0	2.876363E7	3191.042101063375	-0.9809712444464043	-976.2253850988984	-0.0072455218289942756	0.018169981263122543	1.9496278234234001	1.513112191916839	-0.8589505108209362	1.28848860899969	9.064211595731704	11.922221639870335	0.8013560435533721	0.9530234882558725
ID207585	207585	8	1.0	41.91478469623302	10.990318624601535	0.0	235.0	235	1.7229165241089273	1		30175.81873727089	30099.0	21375.0	41919.0	2.9632654E7	3479.1291152157223	-0.981144623981409	-902.6436734743728	-0.0013433032386746247	0.002344599838876043	1.771465559872691	1.7124710899055298	1.8864415999684045	1.0344499071049518	9.325633534780076	12.336887457766483	0.7699756716836323	0.9320665083135395
ID196326	196326	8	1.0	40.19505087487916	12.11475308235236	0.0	136.0	136	1.68518223048127	1		30220.429179978713	30355.0	19909.0	39630.0	2.8376983E7	3292.7611303358167	-0.9811056092418509	-953.1324657929409	0.015321207693586684	0.004452560109925976	1.871333642281628	1.5512194523124405	-0.8998581601863723	1.2063629291729068	8.921617810796231	11.41640759361399	0.8601903126255717	0.9625641025641026
ID183527	183527	8	1.0	42.59019844757632	11.491471290434404	0.0	26.0	26	1.68473326757721	1		30177.864605543713	30217.0	18722.0	41939.0	2.8306837E7	3558.462714412853	-0.9809917403463829	-875.3446398232032	-0.015038334569829451	0.007502778500913456	1.9135824946488222	1.507846340827601	2.255119088468038	1.2690832234261533	8.916864684631713	12.088570037252268	0.7667824746364829	0.9479535118746841
ID203492	203492	8	1.0	41.0252904791957	11.81761484703218	0.0	200.0	200	1.703487833509838	1		30177.043750000004	30178.0	18497.0	43235.0	2.8969962E7	3886.0588732524643	-0.9810199184297761	-802.7439906046168	0.00649821316145556	0.016379964775262934	1.7826784589415485	1.634207695139685	2.2159742936009748	1.090851832507846	9.11649598354138	12.12325409543248	0.7794699794822377	0.9448275862068967
ID205028	205028	8	1.0	41.75372676431604	10.861819629541978	0.0	213.0	213	1.7132297201431608	1		30176.131958762875	30186.0	20392.0	39609.0	2.9270848E7	3389.0825720532866	-0.9810848717628604	-923.6527012928887	0.0018306507449702227	0.019329542492361997	1.8533719208303139	1.5952309601829138	-0.9600086605858676	1.1618204304521529	9.221064759160724	13.11521617098069	0.6736588656075342	0.9220532319391637
ID181992	181992	8	1.0	38.16280333611739	9.489800338607662	0.0	13.0	13	1.7141126007583938	1		30186.225773195893	30188.0	22089.0	42776.0	2.9280639E7	3175.691538667989	-0.9810226400484781	-982.7515438577531	-1.280868788603534E-4	0.034767027510374394	1.8659841371822365	1.5921289803272471	-0.9281317979504714	1.1720056353717656	9.230571011489765	12.70561996522468	0.7185329847266401	0.9318618042226485
ID186095	186095	8	1.0	42.021057127777645	10.197236137123927	0.0	48.0	48	1.7039318548476303	1		30193.77604166669	30179.0	19232.0	44244.0	2.8986025E7	3617.8149465291094	-0.981038868636641	-863.6207008924432	0.012945256991390852	-0.01679380794582771	1.8980051944238134	1.565733588319883	2.283308185162176	1.2122146504249651	9.121249109705897	11.979185437854838	0.7987476716487668	0.9457861015278461
ID209644	209644	8	1.0	41.762156403417734	10.816817312184586	0.0	253.0	253	1.6793363505563894	1		30278.233082706767	30247.0	19591.0	44068.0	2.8189035E7	3829.1014036706492	-0.9810766407132324	-819.9141020554515	-0.00795659473522291	-0.001967948234720367	1.7503937082217194	1.6200847733252062	-0.853615462653205	1.0804334051168543	8.859827170657525	11.86465694055622	0.7909057691182757	0.9423660262891816
ID198387	198387	8	1.0	40.502550204582	11.604114658318936	0.0	154.0	154	1.7105783442131932	1		30141.778121775038	30171.0	21137.0	40698.0	2.9207383E7	3206.1267177491018	-0.9811143679537689	-976.8014437875909	-0.004282949860728822	-0.008153095813069994	1.9255216571144147	1.5308703650047808	-0.9664463110629825	1.257795369961585	9.192546002173634	11.808356809186874	0.8284508362952072	0.9602780536246276
ID210675	210675	8	1.0	42.0136468434226	10.525601469891585	0.0	262.0	262	1.7127881091756127	1		30156.01962809917	30098.0	20717.0	43543.0	2.9191027E7	3594.3202372015257	-0.9810376848254366	-868.12362350854	6.034238703435718E-4	0.002696516896685414	1.7771561710798267	1.6570380864713274	-0.9069646293205698	1.0724896341183632	9.216311632996213	12.65367164850331	0.7233256963516443	0.94126213592233
ID212211	212211	8	1.0	41.228809925465335	11.549968872757816	0.0	275.0	275	1.7215988057332798	1		30099.267620020433	30123.0	21374.0	41611.0	2.9467183E7	3194.1201427918304	-0.9811290459512517	-979.8665954664076	-0.006948990864350848	0.011172625277064956	1.891096571355067	1.591999287875058	2.2576646127698394	1.1878752621046917	9.311374156286531	12.476967251949148	0.7516325369692688	0.9324131366016178
ID184565	184565	8	1.0	42.02852206378402	11.765875841959046	0.0	35.0	35	1.6851822304812698	1		30063.253461128876	30130.0	20089.0	40637.0	2.8229395E7	3498.3611194447767	-0.9810591304458974	-890.2184835776031	0.0036955003875945953	-0.002655250649406005	1.8336992047402043	1.5825449302749581	2.361435057361271	1.1587027765597844	8.92161781079623	11.914087417192183	0.7898268877050869	0.9399098647971956
ID190202	190202	8	1.0	40.917442955649214	10.52736831087921	0.0	83.0	83	1.665313363844259	1		30055.35628415297	30171.0	21027.0	40122.0	2.7500651E7	3494.279628219168	-0.9812013346683125	-897.894546783256	0.010726854072542405	-0.009911417261623713	1.8010799982301866	1.5783957200787093	2.368017404951467	1.1410826672416299	8.712480259557534	11.88661450947868	0.7748815387983811	0.9433865156973752
ID194810	194810	8	1.0	39.908904359740234	12.047493539309992	0.0	123.0	123	1.6910079010931922	1		30130.988347457613	30062.0	21507.0	42491.0	2.8443653E7	3254.786288620753	-0.9810960030453247	-960.9012606072506	-0.024116026415643334	0.01295947810854967	1.911258853253706	1.4935870100652366	-0.7314933604490671	1.2796434625996287	8.983408450934936	12.20403629310909	0.7579560595635417	0.9535822401614529
ID208634	208634	8	1.0	42.7819119989143	11.856787529692246	0.0	244.0	244	1.7255489420292476	1		30211.761663285997	30201.0	19755.0	42451.0	2.9788797E7	3778.0707808842653	-0.9810665163014921	-828.7124798209511	0.024464956712015824	0.001766078194047822	1.819510662392989	1.7036160638158677	-0.5964837090263994	1.0680285899145217	9.354152291767178	11.713619031690733	0.8567065946928774	0.9732937685459943
ID206584	206584	8	1.0	41.49902234705744	10.339049220497772	0.0	226.0	226	1.7198402773828967	1		30180.96827021499	30160.0	20074.0	42117.0	2.9486806E7	3505.321811191774	-0.9809825941009624	-888.2706139772479	-0.0031597367312510643	9.226367243245357E-4	1.8219865523694323	1.6336383330085378	2.310124288892075	1.115293707031243	9.292361651628468	12.725609775133734	0.721072220470403	0.9444444444444439
ID187646	187646	8	1.0	41.903413139530805	9.989908434792437	0.0	61.0	61	1.6892175269531828	1		30182.581124072112	30185.0	19849.0	40431.0	2.8462174E7	3523.9580823833467	-0.9810092975793847	-884.886833889764	-0.018380217627045496	0.009371663356276223	1.8539132024920006	1.5579701240372115	2.3725405596325815	1.1899542705529575	8.964395946276875	12.172610310692901	0.7602623027909788	0.9510842158345943
ID202495	202495	8	1.0	40.83549233568098	11.78296744341344	0.0	191.0	191	1.6842841849975732	1		30247.267305644313	30248.0	19210.0	40116.0	2.8402184E7	3621.899253493771	-0.9809614562370984	-860.5933602821672	0.010251459495641739	0.005483404602782541	1.7429734074594287	1.6445602994245128	0.34804583158774594	1.0598415929591356	8.912111558467199	12.393892224416437	0.7290797696488929	0.9389083625438157
ID199420	199420	8	1.0	40.80544716184483	11.292163889999633	0.0	163.0	163	1.6788858243643634	1		30201.481759656675	30353.0	19090.0	39191.0	2.8147781E7	3483.2277916060643	-0.9810975478597576	-900.0578271699204	-0.0054370957132657645	0.007114895228848961	1.8157584274231602	1.5886469978553415	-1.0217926451611918	1.1429590273197363	8.855074044493007	12.180869815175877	0.7499727051827724	0.9480916030534349
ID181504	181504	8	1.0	36.39875445884734	8.788786790912068	0.0	9.0	9	1.6593974895028936	1		30541.26072607259	30105.0	19605.0	43386.0	2.7762006E7	4248.303373346954	-0.9809367456210447	-739.8529232754645	-0.09614332200961634	-0.015478227797488276	1.8752137217050884	1.540517204121956	2.6960020064881824	1.2172624341276983	8.650689619418825	14.472591105415122	0.5190007791728719	0.8817829457364342
ID188672	188672	8	1.0	41.3457971440682	10.29216847751233	0.0	70.0	70	1.6584854820201522	1		30198.479692645462	30258.0	17870.0	41041.0	2.7510815E7	3853.4396125622725	-0.9810321798696429	-810.6480611678593	6.773214093575515E-4	0.023690515398556947	1.7875872852787207	1.5335214159883497	-0.8262070687177006	1.1656748100427579	8.641183367089793	13.543740640932405	0.5919783555338166	0.9303991811668364
ID213249	213249	8	1.0	41.84622478315419	12.264361001064852	0.0	284.0	284	1.6932432066309389	1		30108.659282700442	30166.0	19753.0	40806.0	2.8543009E7	3580.618209078584	-0.981099209209549	-872.9640265919392	0.001806561541526581	0.0030669125705216713	1.8571655741113584	1.556200919754268	2.293230127027667	1.1933970418193907	9.007174081757515	11.607234447428844	0.8401191945073	0.9604662949822604
ID193287	193287	8	0.9555345773696899	39.13144251187898	11.636495895785137	0.0	110.0	110	1.6122274620000727	1		30379.748259860775	30199.0	24250.0	39882.0	2.6187343E7	2860.3097381825487	-0.9808206207652189	-1086.315917175316	0.03969364901643732	-0.06214440288338059	1.615947484170267	1.4794827286787162	0.27047801986214154	1.0922381538130044	8.165870750638215	18.154073448728976	0.31136098266876017	0.8421568627450983
ID211723	211723	8	1.0	41.95909563714088	10.14436879835577	0.0	271.0	271	1.709251113951902	1		30185.31431535271	30200.0	20806.0	40931.0	2.9098643E7	3556.265104432398	-0.9810170336327585	-877.2917387570977	0.010704568105107977	0.01590340269491124	1.807948978096994	1.6515483538853182	-0.6711987766826172	1.0946993915399077	9.178286623680089	12.222131821499753	0.7721071122599963	0.9470328592447282
ID185615	185615	8	1.0	41.96145413869652	10.142528258801253	0.0	44.0	44	1.6941365030299984	1		30187.03273495245	30199.0	19133.0	43054.0	2.858712E7	3668.528952661697	-0.9810573979873743	-852.3407507350332	0.013566143215249552	0.00841739908333893	1.870057967274955	1.5420154238845378	-0.746671859118509	1.212736227089114	9.016680334086544	11.764008265714818	0.8187397859785978	0.9580808080808074
ID214798	214798	8	1.0	41.14295786280393	12.212993524319643	0.0	297.0	297	1.7012659885137948	1		30032.02931937174	30091.0	22148.0	40518.0	2.8680588E7	2944.7587919819507	-0.9811865429431291	-1063.770456121738	-0.012651735210312109	0.042010606013294836	1.8704376321442158	1.5332886929002176	-0.994917162222925	1.2198861446022147	9.092730352718798	13.228267611875696	0.6529775223913328	0.9241545893719806
ID195852	195852	8	1.0	40.19658156363406	11.66218940523238	0.0	132.0	132	1.7251104846617236	1		30175.337398374	30084.0	21054.0	42472.0	2.9692532E7	3412.6651175378393	-0.9810739518960315	-916.7063982389386	-0.006179193357710953	-0.0122299427591923	1.902346322801233	1.5721835468964322	2.1916932908211764	1.2100026911975756	9.34939916560265	12.457076518940294	0.7571140433151204	0.9516207063376869
ID204556	204556	8	1.0	41.00848156434963	11.493407154749727	0.0	209.0	209	1.6507130744766236	1		30300.607300884967	30096.0	21287.0	45332.0	2.7391749E7	3862.623877902085	-0.9809002855817702	-805.7436564770471	1.9556204902471184E-4	-0.006090178409871149	1.7452649576514951	1.546563769164921	0.8913781009616492	1.1284791435362955	8.56038022229303	13.208505732979678	0.6165886710607736	0.9132860040567955
ID206103	206103	8	1.0	41.7309180333857	10.550035766332373	0.0	222.0	222	1.7211593420871325	1		30159.73619631902	30171.0	21094.0	41490.0	2.9496222E7	3312.976376427437	-0.9810942100363411	-944.833055788772	-0.050561661866385145	0.022225440976091308	1.8280964835900053	1.6130873738999003	2.3643500572947094	1.1332904299971585	9.306621030122013	14.434167419643858	0.5613302113576474	0.9222797927461145
ID196886	196886	8	1.0	40.491298819833446	11.299078451806377	0.0	141.0	141	1.7373454641050088	1		30264.933000000037	30340.0	19004.0	40651.0	3.0264933E7	3457.988197331488	-0.9810633346760113	-906.8589577076663	-0.0035956067259441484	-6.191734227741207E-4	1.863143559025078	1.6302011453782936	-0.7871335174170568	1.1428918230778995	9.482486698209103	11.519285790879792	0.8980096422404253	0.9722222222222224
ID192286	192286	8	1.0	39.27925402964391	9.402007147574881	0.0	101.0	101	1.7034878335098378	1		30213.197080291942	30107.0	21802.0	41315.0	2.8974456E7	3420.5291343942513	-0.9811669686647005	-920.3564822233035	-0.02982586354131118	0.016968252615736774	1.7974583485069864	1.6540380954711886	0.20328476783584382	1.0867091594978902	9.116495983541377	14.446956438714913	0.5488897014880284	0.89292364990689
ID201501	201501	8	1.0	40.98271907087699	10.94884464529493	0.0	182.0	182	1.6603089960201372	1		30257.407692307657	30263.0	18247.0	42289.0	2.7534241E7	3818.3335158161044	-0.9810129413814316	-818.8510278830371	-8.269635333514321E-4	-0.00861987144434955	1.7566723932996486	1.5995425493258888	-0.3959032748236046	1.098234238307684	8.660195871747861	11.504809213414859	0.8222023933841313	0.9489583333333336
ID199964	199964	8	1.0	41.17183563739931	11.58244309435299	0.0	168.0	168	1.6892175269531828	1		30210.651162790717	30281.0	17901.0	40993.0	2.8579276E7	3787.7760267006793	-0.9810464801584808	-825.6680900061442	-0.0038680840017971292	0.0020869583497780766	1.7698776920983166	1.6267732397078447	2.5052370162208506	1.0879682852517123	8.964395946276875	11.988164207688857	0.7838365822089468	0.9444166249374063
ID187171	187171	8	1.0	41.278986181483354	10.35292050295289	0.0	57.0	57	1.7163178153596508	1		30186.243076923067	30171.0	19422.0	40749.0	2.9431587E7	3458.413990837907	-0.9810268139755202	-902.6153070092419	-0.006205373757213734	0.009856675523521964	1.8571155993387338	1.5948638881075574	2.1526819236981494	1.1644351679078775	9.254336642312339	12.158038767646492	0.7867343453358573	0.9553483807654556
ID183072	183072	8	1.0	41.197981730690614	10.878020762609395	0.0	22.0	22	1.7088084747850985	1		30162.94932781797	30155.0	19533.0	41597.0	2.9167572E7	3511.92408237559	-0.9810328256331002	-888.4634852459427	-0.004084341822661912	-0.023598069760523286	1.9527376949952373	1.5562100213827674	-0.8394312743644651	1.2548034443706615	9.173533497515576	11.584882529891242	0.8589408275677628	0.9592445328031804
ID209191	209191	8	1.0	41.99524707990173	11.259891752320632	0.0	249.0	249	1.7325491693205595	1		30215.702920443087	30127.0	20822.0	42451.0	3.0004193E7	3645.951142739501	-0.9810562968129671	-858.3825928850097	-0.0041480552728198495	0.013120116102484708	1.8295909960459558	1.6611751925277307	-0.7121557087191976	1.101383529127927	9.430202310399425	12.036242212936623	0.8179919627540938	0.9598451862602808
ID197926	197926	8	1.0	40.65987687524509	11.6599315525653	0.0	150.0	150	1.7096936385195631	1		30107.903726708053	30156.0	21904.0	39745.0	2.9084235E7	3009.003141703914	-0.9811010818413335	-1038.878320469536	0.0072469617861138785	0.03075338179519088	1.9276235422614305	1.493397142699766	-0.8483932621830902	1.2907641826451262	9.183039749844607	12.93371598581243	0.6898420891508725	0.9442815249266864
ID194341	194341	8	1.0	40.292810153701254	11.423751399409571	0.0	119.0	119	1.7281773501666196	1		30195.488843813382	30182.0	22426.0	41418.0	2.9772752E7	3089.899141221457	-0.9810210189164396	-1010.2600430382718	-0.016986216555480656	-0.0059301468730110505	1.8482020762623006	1.611401595179171	-0.7411798509068833	1.1469531132348172	9.382671048754268	13.661433405888864	0.6317479125716498	0.9306930693069311
ID189739	189739	8	1.0	40.887502264481874	10.532659083884106	0.0	79.0	79	1.6603089960201367	1		30051.68057080131	30155.0	20826.0	40309.0	2.7377081E7	3266.6512156772746	-0.981156166169079	-957.9985780940608	-0.03154074021203023	0.010032376505841241	1.793651375275204	1.555322007969861	2.4327315793599156	1.1532347424418115	8.660195871747858	12.013670014201285	0.7540257568456198	0.9401444788441693
ID208169	208169	8	1.0	42.24888477631754	11.426042742354761	0.0	240.0	240	1.7083657209300733	1		30243.596053997917	30184.0	19801.0	44595.0	2.9124583E7	3714.7065857979537	-0.9810943377963529	-845.0020919224065	0.011407024295728001	0.006759028025511454	1.798301285127012	1.6256299986003409	-0.4820910996338249	1.1062180734086724	9.168780371351057	11.949701956154284	0.8068769086020136	0.9488440727988193
ID207144	207144	8	1.0	41.57970107472444	10.32638435475247	0.0	231.0	231	1.7025994434449794	1		30132.05949895616	30090.0	19772.0	42443.0	2.8866513E7	3517.191994657339	-0.9811082225293096	-889.8295626876835	-0.002582832922496532	0.015443666586827828	1.857971099011871	1.5674424728930307	-1.016474415637647	1.1853520184269417	9.106989731212348	12.017698606805977	0.7923956718519131	0.952286282306163
ID210222	210222	8	1.0	42.07267776984894	10.970936075570782	0.0	258.0	258	1.7039318548476305	1		30166.473958333307	30067.0	21762.0	43455.0	2.8959815E7	3644.4303798946107	-0.9810734522169152	-858.1337954665577	-0.009244856850129239	-0.0040991831854334335	1.7473531024904287	1.6707567813457391	2.1577935566401534	1.04584528520243	9.121249109705898	11.883222802720438	0.8117002897811867	0.955201592832255
ID203053	203053	8	1.0	40.94748741043319	11.21646003337988	0.0	196.0	196	1.7030436964058193	1		30284.0625	30199.0	17342.0	42226.0	2.90727E7	4021.6207589647724	-0.9810414655229203	-779.337576778388	-1.3225923043496519E-4	0.0067352290019399245	1.7716033271657727	1.6379910341727242	-1.0370956815141803	1.0815708329322633	9.111742857376862	12.12917454852859	0.7783032198757633	0.9383259911894274
ID184114	184114	8	1.0	41.663501226840786	11.835407277751449	0.0	31.0	31	1.7390862916600844	1		30116.832000000002	30122.0	19999.0	43385.0	3.0116832E7	3615.971713275313	-0.9811057946398903	-864.9708404502203	0.0011715772315157563	-0.013123452996674907	1.8592040138196346	1.6533442524546942	-1.1497225950460237	1.1245111301287096	9.501499202867162	11.79932844752086	0.8576052274040025	0.9657004830917876
ID188211	188211	8	1.0	41.578022809843375	9.582579257855524	0.0	66.0	66	1.6977049882963369	1		30150.258909853208	30147.0	20017.0	41453.0	2.8763347E7	3458.71037886039	-0.9810244516915472	-901.3476747203847	0.012186549016616905	-0.011380207254487061	1.871671735435957	1.5740311278577361	-0.8793993183805477	1.1890944863227142	9.05470534340267	12.917548663684656	0.681905154903064	0.9154252763094667
ID186672	186672	8	1.0	42.00379774397449	10.7318197385031	0.0	53.0	53	1.6856310738053781	1		30193.719316968996	30150.0	20055.0	43164.0	2.8291515E7	3610.6681759024523	-0.981018348153037	-864.3749207809958	0.01024796611969241	0.010661602200220981	1.8064233369129012	1.5722601607335975	-0.9247843160023935	1.1489341153756933	8.926370936960746	13.032705634247806	0.6604130126105147	0.9274074074074072
ID200497	200497	8	1.0	41.20340504741718	11.094201359039689	0.0	173.0	173	1.7176395851476696	1		30224.18526100308	30079.0	19394.0	43066.0	2.9529029E7	3791.510936800907	-0.9810480643669882	-825.2945891003301	6.021996399057578E-4	0.015220898169253838	1.7798182199384984	1.6672570740818426	-0.9050629501791605	1.0675127714894497	9.26859602080589	12.294148960362874	0.7705962224968769	0.9470616804273915
ID198960	198960	8	1.0	40.73267200990114	11.89065893274579	0.0	159.0	159	1.6892175269531833	1		30115.3139534884	30221.0	21493.0	40421.0	2.8489087E7	3170.5105575457064	-0.9810733231005625	-984.7257293470889	-0.006694893774139818	-1.7054536880585643E-4	1.83386424913066	1.5969073249472405	-0.8486605608680721	1.1483848940271146	8.96439594627688	13.313466673414979	0.6355483325032387	0.9173151750972767
ID211248	211248	8	1.0	42.32598005930433	10.850559118138184	0.0	267.0	267	1.7351669736379915	1		30160.404426559377	30097.0	20613.0	41775.0	2.9979442E7	3561.385782849209	-0.9811186734018604	-880.1104404846722	-0.003057143888533906	-0.008243382897214989	1.7940728996020943	1.6905021364603807	2.384542731269764	1.0612662716644492	9.45872106738652	13.078747107642549	0.6948802975750726	0.9489747257987601
ID204087	204087	8	1.0	41.989523662235506	11.331513292872351	0.0	205.0	205	1.6910079010931922	1		30193.476744186028	30219.0	17659.0	41397.0	2.8563029E7	3882.817988284594	-0.9810631569672529	-805.7224678025339	-0.015696671303027508	0.010553845357136028	1.7635203051362744	1.6545242605486472	-0.6207451666220892	1.0658775741079092	8.983408450934936	11.814167124316052	0.8088067928360173	0.9459459459459457
ID212791	212791	8	1.0	41.31514081379294	12.304414141699315	0.0	280.0	280	1.6775335198160053	1		30135.672413793112	30111.0	18018.0	42288.0	2.7965904E7	3831.8591529267055	-0.9810865921899137	-815.9036917446224	5.046412219023113E-4	0.01599423159108061	1.8560833899112048	1.5289173730012173	2.4538575459305942	1.2139854139192432	8.840814665999462	12.727801578869816	0.685796647795153	0.93655589123867
ID185140	185140	8	1.0	42.484751246598265	10.349862085800021	0.0	40.0	40	1.6932432066309389	1		30148.472075869337	30102.0	19835.0	41810.0	2.86109E7	3559.495424897029	-0.9810050353131564	-874.8621137204083	0.01829302061288972	-0.01617519332443985	1.8917372113480666	1.5677082148873027	2.397055790571948	1.2066896080429466	9.007174081757517	12.087141290888173	0.7747315152137185	0.9551411290322579
ID202040	202040	8	1.0	41.09712214573675	11.17992633105975	0.0	187.0	187	1.7171991082625842	1		30251.573770491814	30096.0	19571.0	44348.0	2.9525536E7	3850.9304709366306	-0.9810083316415803	-811.5623088207329	0.009894880831829362	0.02453751302520448	1.7618435663840515	1.6790700252798672	-0.7255330291695896	1.0492972537523488	9.263842894641375	13.01544028657801	0.6872002633312129	0.9410912602607433
ID214336	214336	8	1.0	41.57917084536953	12.24124601107846	0.0	293.0	293	1.6603089960201363	1		30099.317233809048	30193.0	19914.0	40055.0	2.7420478E7	3352.4082377685922	-0.9810984795115811	-932.0637165234205	-0.01521858241876448	0.025048157292171986	1.7739557655634925	1.5307040566712369	2.3951474186988224	1.158914917506161	8.660195871747852	12.725835078763188	0.671993384235951	0.9464935064935062
ID182596	182596	8	1.0	39.63135940267213	10.320382210404675	0.0	18.0	18	1.7012659885137957	1		30090.021966527216	30108.0	20829.0	42945.0	2.8766061E7	3444.7214406545904	-0.981087611570561	-906.274593334227	-0.006439119188596397	0.028673827405211114	1.9259106636058778	1.5317168525542042	2.337890121610686	1.2573542299246354	9.092730352718807	12.312460120821845	0.7537277456214545	0.9493796526054589
ID190789	190789	8	1.0	39.96830865671102	11.125708460356892	0.0	88.0	88	1.6901129510960846	1		30091.647558386423	30167.0	22033.0	40935.0	2.8346332E7	3225.348465466471	-0.9811437785869811	-970.9062683429548	0.013171258537524457	0.01744966571096561	1.764857830469968	1.5814744198346784	2.669861766541782	1.1159572411259486	8.97390219860591	14.074473765802896	0.569281229497425	0.9268532155130094
ID205636	205636	8	1.0	41.854832404596486	10.563033535527351	0.0	218.0	218	1.719400364272392	1		30201.97338792222	30224.0	20877.0	42590.0	2.9507328E7	3462.6320412338932	-0.9810532977666303	-903.270745792642	-0.010665920590376238	-0.0021459900003211875	1.8226276007301738	1.635668907753609	2.128007033259294	1.1143010618410114	9.287608525463952	13.01152255852096	0.6893781710973893	0.9380700912145948
ID195402	195402	8	1.0	40.34878973930063	11.224575786145458	0.0	128.0	128	1.6811372479645528	1		30211.68770053481	30261.0	18791.0	41199.0	2.8247928E7	3792.4982842991144	-0.9810622639010477	-825.3688993266857	-0.016275523214110185	3.9040155114187256E-4	1.801098821517957	1.5855840426511776	-0.489150017804764	1.1359213848459446	8.87883967531559	11.64728949959678	0.8224629395260328	0.9540347293156282
ID181064	181064	8	1.0	34.878707491204615	7.852971583246518	0.0	5.0	5	2.010633719363871	1		30762.674887892328	30304.0	17881.0	46380.0	4.1160459E7	4584.532827753351	-0.9807570167211044	-683.9872810528138	0.11948549595557137	0.03423946218673404	2.549059508476988	1.5438985346092868	1.506276843234507	1.6510537780399386	12.700353111586324	25.64999196357254	0.242577878307371	0.8002395926924225
ID197455	197455	8	1.0	41.07945219718121	11.655439572121232	0.0	146.0	146	1.7132297201431614	1		30174.0165118679	30146.0	20527.0	41758.0	2.9238622E7	3363.8353914912973	-0.9811041075776472	-931.485438152345	0.003893154470729907	-0.006704919290002083	1.9262870139656132	1.5650989674777278	2.295472058656798	1.230776490172993	9.221064759160729	12.543364732375139	0.7364831831207275	0.9417475728155333
ID207692	207692	8	1.0	42.17759217226325	11.040635428591994	0.0	236.0	236	1.7382160958129274	1		30194.855566700073	30118.0	20376.0	41456.0	3.0104271E7	3501.343790684351	-0.9811025438062826	-895.4456916723082	-0.0175378980108282	0.0010512306053578617	1.8491609794530623	1.635674656888308	-0.7843015546338973	1.1305188178258436	9.491992950538132	12.19706640623292	0.8017823549850642	0.9509523809523809
ID189266	189266	8	1.0	41.250733556399716	9.893663632355981	0.0	75.0	75	1.6883216279100788	1		30183.86305732479	30157.0	19379.0	43844.0	2.8433199E7	3772.8498455126314	-0.9811037471655137	-830.7580141136244	-0.02960229607711491	0.0013156363357786128	1.8132274079469575	1.5862577738279882	2.2482725985368446	1.1430849625223534	8.954889693947845	12.693653663283436	0.6983880749333188	0.9424712356178081
ID205143	205143	8	1.0	41.958486025226264	10.570315681181565	0.0	214.0	214	1.7342948112437915	1		30184.354481369595	30185.0	19570.0	41094.0	2.9973064E7	3336.642512960736	-0.9811111225211903	-939.7541642342973	-0.00910962770422691	-0.029847965666449632	1.8518291994843568	1.6576491844802292	2.1681149403789814	1.1171418034781675	9.44921481505749	12.118792081402756	0.8085128324411949	0.9498327759197321
ID184663	184663	8	1.0	42.08103770632377	11.85250474660755	0.0	36.0	36	1.6941365030299986	1		30083.68248945149	30081.0	19657.0	42304.0	2.8519331E7	3580.7656159599005	-0.9810703738598159	-870.8497307532525	-6.760090859116529E-4	0.009293218521151139	1.8451796719802347	1.536734946785082	-0.8849223911454589	1.200714329976313	9.016680334086548	12.71989896957046	0.7003082028266274	0.9470793809286066
ID196439	196439	8	1.0	40.35752752615635	11.411024245884496	0.0	137.0	137	1.6874252532103604	1		30358.45185185187	30322.0	17804.0	41161.0	2.8688737E7	3824.108783409662	-0.9810218983967796	-820.7394572231652	-0.014481331622747267	5.403345549276074E-4	1.7506653543442667	1.6167062991696393	-0.9477848617422301	1.082859239951889	8.94538344161881	11.823771932182156	0.8040753290521192	0.9577608142493639
ID183637	183637	8	1.0	42.821136924978894	11.437479136460222	0.0	27.0	27	1.7242332354391394	1		30209.69662921348	30198.0	19169.0	42573.0	2.9575293E7	3563.3428046792496	-0.9810600121361476	-878.2833157154915	0.0020852294543078635	0.009714150147634278	1.9414798836051723	1.565784666508433	-0.8081708170254949	1.2399405391639886	9.339892913273632	11.69346239614407	0.8583521792455038	0.96370769985287
ID201044	201044	8	1.0	41.04715082838238	11.295220017369923	0.0	178.0	178	1.6869768872523432	1		30204.79299363058	30135.0	18728.0	41415.0	2.8452915E7	3665.982515081874	-0.9810969440546109	-855.2545106734158	0.0037602899598315055	0.021893897840712207	1.7439844249359202	1.592069387425214	-0.5476016680060033	1.0954198596559863	8.940630315454294	12.974464543733895	0.6674198431842745	0.9548223350253809
ID193882	193882	8	1.0	40.18925441608414	11.468249376462934	0.0	115.0	115	1.7273016585217622	1		30177.65890688254	30188.0	20711.0	41144.0	2.9815527E7	3186.489208078894	-0.9810895730246069	-982.6761472320387	0.008332430753279123	0.01697653764316032	1.9456320127415052	1.54653375760941	-0.8654651948087938	1.2580598407040338	9.373164796425236	12.518934034991027	0.7515561182987435	0.9453499520613617
ID203608	203608	8	1.0	41.11042342445694	11.362276701796338	0.0	201.0	201	1.7114625925763143	1		30176.998970133878	30117.0	21293.0	40478.0	2.9301866E7	3280.845713355673	-0.9810266788732132	-951.1690207401243	0.027113037809158396	0.013236530657789293	1.833073193320311	1.5925891479688754	2.1428595683041625	1.151001936474413	9.20205225450267	12.988699955022998	0.6854301283595593	0.9402622632345795
ID213848	213848	8	1.0	42.05067574096462	11.78782542228075	0.0	289.0	289	1.7101360485770436	1		30067.899689762122	30102.0	20925.0	40530.0	2.9075659E7	3268.730279644704	-0.9810377682642858	-951.8100361719746	0.01038391987406995	-0.020862324426258738	1.8869193121847372	1.6094588110725458	2.104611498136398	1.1723936637603614	9.187792876009116	12.085542728422045	0.7904761005242428	0.9475490196078428
ID199522	199522	8	1.0	40.93034473065145	11.391319601103014	0.0	164.0	164	1.6981505216955037	1		30180.88247639035	30279.0	19465.0	39689.0	2.8762381E7	3373.7511195145657	-0.981095610244367	-928.5334595412556	-0.023951366971603164	0.021342668313493986	1.9175186958505999	1.5391954898594031	2.1862843404425987	1.2457928239029303	9.059458469567192	11.406505619966202	0.8749976061720478	0.9744376278118605
ID182113	182113	8	1.0	38.65429759229423	9.177182293035955	0.0	14.0	14	1.7065935568421526	1		30217.528556593985	30254.0	19517.0	41475.0	2.909948E7	3410.7356334512137	-0.9810704367183536	-918.3335962095048	0.034971672549122375	-0.0687938837990298	1.9691821864785175	1.542285565370667	-0.753857417311786	1.276794797729467	9.149767866692986	13.855522471805847	0.5989273228686515	0.8678990081154195
ID198501	198501	8	0.9952037930488586	40.50750765613532	11.393055005563065	0.0	155.0	155	1.6757287495034814	1		30099.47629310343	30113.0	23204.0	39585.0	2.7932314E7	2872.510883929581	-0.9810904336780124	-1087.3133601880868	-0.014228526740839973	-0.01338407461477001	1.92198145086042	1.5224564923393	2.336485030060916	1.2624212649303612	8.821802161341404	12.69372474440782	0.6880009290588744	0.92154915590864
ID206693	206693	8	1.0	41.72794000750622	10.827681013890988	0.0	227.0	227	1.7043757605096739	1		30165.44166666666	30078.0	20889.0	42786.0	2.8958824E7	3519.2863402788253	-0.9811491670376895	-892.2562003225088	-0.02811060959392614	0.01780192189490346	1.790513503556702	1.662145506523385	2.215591360719893	1.0772303005540214	9.12600223587041	12.656103666680774	0.7159626846946722	0.9375000000000003
ID209765	209765	8	1.0	42.04633904329383	11.48391919201495	0.0	254.0	254	1.711904545480408	1		30173.483436853006	30140.0	20807.0	42037.0	2.9147585E7	3532.2136101612373	-0.9810773333350384	-885.787179093072	-0.021974960396141146	0.010462231614058029	1.8273799382581488	1.6203946731199037	-0.8425393502148191	1.1277375620716625	9.206805380667182	13.050988805122538	0.6792536684516098	0.9330443159922929
ID186213	186213	8	1.0	42.204150185915175	10.442082403227204	0.0	49.0	49	1.6892175269531828	1		30188.710191082846	30236.0	19883.0	42911.0	2.8437765E7	3557.864296254921	-0.9811232623546324	-882.0268538160567	-0.0027385144195094216	-0.019687383399324184	1.86675609008081	1.5703479813948866	-0.9573380082040169	1.1887531376470037	8.964395946276875	12.93727107724538	0.6730472255757807	0.9227005870841486
ID212331	212331	8	1.0	41.691762879261674	12.01429162719116	0.0	276.0	276	1.7088084747850976	1		30113.18904958679	30173.0	20021.0	40543.0	2.9149567E7	3461.2998079180616	-0.9810540250707591	-900.9973086152838	0.006392479424696706	0.0016812299731074648	1.884886569634271	1.5467106808534292	-0.8455796909224184	1.2186419819602243	9.173533497515567	12.263879540977662	0.7664622380106667	0.9516765285996057
ID210794	210794	8	1.0	42.12837536532969	10.382687333260275	0.0	263.0	263	1.7198402773828967	1		30154.82737487232	30145.0	20965.0	43222.0	2.9521576E7	3541.282790093647	-0.981096886293648	-883.9033586569363	-0.006177410220908703	-0.01577714683702257	1.8012168404097635	1.6658411130331638	-1.1188108850141207	1.0812656899373239	9.292361651628468	12.468244849320914	0.7511476680451519	0.9287410926365797
ID187758	187758	8	1.0	41.74823276628577	10.017255535137547	0.0	62.0	62	1.6761801242590082	1		30177.065662002144	30168.0	19828.0	40775.0	2.8034494E7	3476.371259307227	-0.9810330904975906	-897.9826324118728	-0.004103984825010861	0.006624352535781843	1.84411691297683	1.525170162629026	2.3322349192170817	1.209122075793836	8.826555287505915	11.745473678983293	0.8040073851596345	0.947448979591837
ID190319	190319	8	1.0	40.72649083805183	9.93485014613692	0.0	84.0	84	1.7224773966584133	1		30056.084607543384	30083.0	20618.0	41082.0	2.9485019E7	3333.5518022590354	-0.9811285913721497	-937.5119347964998	-0.00722702149910764	0.00329120039197166	1.853034407795571	1.620006298263447	-0.9542140541942669	1.1438439528179096	9.320880408615563	12.68888773148423	0.7274777084627336	0.945515911282546
ID194927	194927	8	1.0	40.179462098516076	12.241273762520873	0.0	124.0	124	1.6994864210931617	1		30112.36582809226	30037.0	21524.0	41729.0	2.8727197E7	3261.41295629453	-0.9811164663764035	-959.4147261581339	-0.0036604948393235514	-0.018560590760335366	1.8659023075940606	1.5815518344286426	2.243426536976523	1.1797920668645954	9.073717848060738	11.732128706349492	0.8284026835676127	0.9554554554554555
ID202606	202606	8	1.0	40.231204663772175	12.434742263996593	0.0	192.0	192	1.6910079010931918	1		30146.274074074052	30183.0	21410.0	40726.0	2.8488229E7	3291.101691093333	-0.9810828329626469	-950.1056812601888	-0.0012236735864172429	-0.0017197293211229697	1.7928055177066515	1.614409727145418	-0.8316484220271285	1.1105021777071864	8.983408450934933	12.600874694875587	0.7109672969796239	0.9356435643564351
ID208749	208749	8	1.0	42.19397011246648	10.992718849166874	0.0	245.0	245	1.7194003642723923	1		30244.987755102025	30244.0	20984.0	41049.0	2.9640088E7	3458.4309103180526	-0.9810784052343104	-906.8809597173689	-0.01404839935356111	0.007099356496079395	1.876420589716637	1.6193607395079552	2.403552222653801	1.1587415601336548	9.287608525463954	12.904957193800222	0.7008105465124688	0.9425952725518574
ID180594	180594	8	1.0	33.60962583651501	6.655146101811355	0.0	1.0	1	1.6806872045224193	1		30471.572347266898	30558.0	19074.0	40082.0	2.8429977E7	3747.193508951246	-0.9810822998887447	-843.4432035511788	-0.030446114334438598	0.02167488877209215	1.7911142155799986	1.582429972348015	1.9866397446632686	1.1318758155991808	8.874086549151068	11.774871684800438	0.8043057209210221	0.9658561821003621
ID188786	188786	8	1.0	41.39348234342871	10.119209681161587	0.0	71.0	71	1.7065935568421535	1		30184.581516095543	30257.0	18892.0	39832.0	2.9067752E7	3558.642485156831	-0.9810266570934975	-877.1376402474191	-0.00498864156914318	0.030662765495716636	1.8989476729046326	1.5572722696580548	-0.9166268773462081	1.2194063362610335	9.149767866692995	12.674974473490208	0.7156913252771476	0.9459459459459456
ID213367	213367	8	1.0	41.84457402359809	12.124250172884672	0.0	285.0	285	1.697704988296337	1		30074.94858342079	30152.0	20003.0	40484.0	2.8661426E7	3451.998253429643	-0.9810787836808533	-903.4812727871353	-0.017089678620754115	0.024308847501584973	1.901904195167014	1.54531246386015	-0.8844428211503169	1.2307570408227388	9.054705343402674	11.713927864923857	0.8292378092159549	0.9630940343781597
ID181623	181623	8	1.0	36.61580298428121	8.741007421812688	0.0	10.0	10	1.8098545963368897	1		30058.918593894537	30125.0	21005.0	43331.0	3.2493691E7	3385.810418993792	-0.9813654814675282	-935.0897848600591	-0.15429137768896437	-0.15928716777288685	2.2300484769875393	1.629688490408367	0.3782280563913305	1.3683894131379268	10.290518146176789	18.988105949366062	0.35866071853697307	0.7636684303350969
ID193404	193404	8	1.0	39.61172295409584	11.962142284864504	0.0	111.0	111	1.7079228522976337	1		30088.800207039407	30038.0	23514.0	41648.0	2.9065781E7	2855.3426857919603	-0.9810701054444485	-1092.2661527761763	0.015183353080050744	-0.006576891335239052	1.8028720046134057	1.6149585280320615	-0.7644315433977683	1.1163580818451913	9.164027245186542	13.220499306384571	0.6588711936758749	0.9400292540224279
ID195970	195970	8	1.0	40.17492279519942	11.939682657644774	0.0	133.0	133	1.7101360485770434	1		30172.486514522847	30116.0	21847.0	41826.0	2.9086277E7	3217.0006636318194	-0.9810595164946595	-971.6150664143032	-0.006309762405011462	0.005567534769762858	1.9082763493556578	1.5566601894195664	2.3898596671515393	1.225878558677086	9.187792876009114	12.299506042348412	0.7632129307648011	0.9369849733397967
ID204673	204673	8	1.0	41.50414242602973	10.612271553167869	0.0	210.0	210	1.728615029634234	1		30183.584008097198	30186.0	20793.0	39361.0	2.9821381E7	3184.090172557625	-0.981057270735986	-981.8999831967868	0.010823124880036113	0.04160282031126505	1.820620485650754	1.5959117607764715	-1.150544003555876	1.1408027250610355	9.387424174918785	13.743265361273334	0.6245632724045048	0.9458812260536397
ID214913	214913	8	1.0	40.63852675156693	12.599531973663057	0.0	298.0	298	1.6981505216955042	1		30069.38324607327	30122.0	20543.0	39848.0	2.8716261E7	3303.733040337164	-0.981124553684716	-946.1859272047712	-0.01176397636304221	0.0013171137059935422	1.9109763533699466	1.5249672466688857	-1.000176389169517	1.253126162246601	9.059458469567197	12.173320857208877	0.7682347790199945	0.9375307427447125
ID200069	200069	8	1.0	41.19051839286118	11.633232944578252	0.0	169.0	169	1.7167585183622565	1		30209.576253838342	30183.0	18656.0	42143.0	2.9514756E7	3820.2274799459124	-0.9809737410063311	-815.4350650251502	0.002751050255017707	-0.012191061644168595	1.8147644884585432	1.6436434203376942	-0.854492774217168	1.1041108223374212	9.259089768476858	12.143409896247933	0.7890360559608264	0.9437984496124027
ID211851	211851	8	1.0	41.937190529106594	10.34371234650279	0.0	272.0	272	1.70747986879847	1		30172.596253902215	30276.0	20732.0	40149.0	2.8995865E7	3364.717421478749	-0.9810481736343375	-928.3961805717063	-0.009045623295939886	-0.01384540580225915	1.819746143001112	1.627179275359857	2.1398231423853664	1.1183439775550656	9.159274119022026	11.925240004532334	0.8093505463057722	0.9539603960396049
ID197002	197002	8	1.0	40.47917594315491	11.631364119142612	0.0	142.0	142	1.7088084747850978	1		30209.32124352328	30296.0	19495.0	39954.0	2.9151995E7	3303.060830661825	-0.9810627846572554	-947.6218698064087	0.0015803346364431068	-0.0010475769995565523	1.8699975249901288	1.5723100925681408	-0.9314406287488894	1.1893312482245526	9.17353349751557	12.368500683486959	0.7535505659730379	0.9410043881033644
ID185737	185737	8	1.0	41.93700856194109	10.27810057413579	0.0	45.0	45	1.6945829746421852	1		30166.2842105263	30217.0	20127.0	41710.0	2.865797E7	3447.599482088501	-0.9810510297284081	-906.0266886753296	8.027797035412216E-5	-0.006020415047908712	1.8711225006505012	1.5462700776094171	2.2660150059799684	1.2100877639327512	9.021433460251062	12.162633416661583	0.7663553255658875	0.9368213228035539
ID192393	192393	8	1.0	38.74182855780531	9.24197914023144	0.0	102.0	102	1.7299274036278791	1		30243.626262626276	30139.0	20910.0	39905.0	2.994119E7	3378.962491120247	-0.9811584074918317	-932.1847849392922	-0.01675976668704606	0.02921511373581625	1.7860135311649392	1.7136656930235206	-0.02155117888423594	1.0422181750127535	9.40168355341233	14.73489198451487	0.5441536921937324	0.9148936170212765
ID201613	201613	8	1.0	40.906362397095265	11.720422467705626	0.0	183.0	183	1.6994864210931617	1		30233.0	30203.0	18783.0	41882.0	2.8842282E7	3675.716603581212	-0.9810575486092417	-851.9763158528418	0.001965281529585264	0.02055370364678977	1.761010909645983	1.6257672604803621	-0.5396571720453376	1.083187583151146	9.073717848060738	13.559879715122667	0.620131026234054	0.9357843137254905
ID183184	183184	8	1.0	41.469019971889594	11.018143811504373	0.0	23.0	23	1.694136503029999	1		30188.012618296558	30154.0	19640.0	41453.0	2.87088E7	3632.419945848566	-0.9810636556247375	-861.1315693710643	-1.0346634032702828E-4	0.011716906258525662	1.9170660368037307	1.517976133089176	2.3518382776758875	1.2629092085277929	9.016680334086551	11.601171356610466	0.8418851590850885	0.9585649317837287
ID209303	209303	8	1.0	42.098022928253165	11.34096410973843	0.0	250.0	250	1.6824866560062703	1		30145.168803418797	30209.0	21438.0	41165.0	2.8215878E7	3398.464693516647	-0.9811661144331458	-924.2034108917045	0.0017561575874485407	-0.008673559732700278	1.7803224155870756	1.614947367427696	-0.37024182427053454	1.1024027479129495	8.893099053809134	12.198723121499963	0.7509901580334282	0.9336327345309379
ID206229	206229	8	1.0	41.43350863251523	10.424855189646323	0.0	223.0	223	1.7255489420292474	1		30184.73807106601	30176.0	20552.0	42934.0	2.9731967E7	3543.8052627460493	-0.9810450982196639	-881.6881265700154	0.00645250688081972	0.011775205064377976	1.8081681168546244	1.6551391770565487	-0.7860592724177393	1.0924568410435538	9.354152291767177	11.884804841888648	0.8322047512284487	0.9539505574406206
ID198043	198043	8	1.0	40.58454680938958	11.979971950092818	0.0	151.0	151	1.716758518362256	1		30110.202258726873	30109.0	21472.0	42120.0	2.9327337E7	3331.9351924328416	-0.9811330772357036	-939.8833772431489	-0.013858823810283763	0.011451299473618197	1.8773329862241264	1.5624199524064124	2.4335605277203296	1.201554667381641	9.259089768476855	12.403959578946363	0.756236219926246	0.9460903351141329
ID207259	207259	8	1.0	41.36950135552621	10.483897213616872	0.0	232.0	232	1.718960338580152	1		30203.94586312563	30172.0	20318.0	43147.0	2.9569663E7	3685.260543037944	-0.9810089352845366	-846.7381566422653	-0.005751499073723278	4.8726531859521685E-4	1.7547822639237325	1.6939041195709788	-0.7511331045520764	1.0359395456031906	9.282855399299438	11.970282755189587	0.8141091409085294	0.9536132812499997
ID208281	208281	8	1.0	42.29443163689094	11.4319906072461	0.0	241.0	241	1.7360386978696403	1		30256.01206030154	30216.0	19902.0	42985.0	3.0104732E7	3798.698335763458	-0.9810320607042972	-823.8913121968859	-0.00848964112741518	-0.01705608210785933	1.8085063708301392	1.6779176211207032	-0.8357210426884052	1.077827867152509	9.468227319715554	12.112053648716993	0.8110412974329139	0.9503816793893131
ID203160	203160	8	1.0	40.78558501771631	11.613375482788847	0.0	197.0	197	1.6784351772419348	1		30240.52575107297	30222.0	17944.0	43324.0	2.818417E7	3998.565954053686	-0.9810441763747869	-782.8183081026557	-0.006300547747869222	-3.1176941900211056E-4	1.7469990042387062	1.6553187072547466	2.3888495395995526	1.055385284164405	8.850320918328494	11.977691362696705	0.7752158550985089	0.9413549039433768
ID184222	184222	8	1.0	41.855254352475306	11.638996777016795	0.0	32.0	32	1.7114625925763136	1		30109.600414078657	30159.0	20814.0	42048.0	2.9085874E7	3480.392226982059	-0.9811112507843507	-898.714715879365	0.005568768843078454	0.009761976629458526	1.885777711190432	1.5809469981913917	-0.9222558198297252	1.192815264109276	9.20205225450266	11.59673402165475	0.8598509317480703	0.9684842421210605
ID187294	187294	8	1.0	41.467821217374144	9.762175799041131	0.0	58.0	58	1.691007901093192	1		30286.584305408298	30357.0	19401.0	40694.0	2.8560249E7	3576.682045620586	-0.9810527444891076	-876.8917881535979	-0.007290920506428987	-0.0019536067139807657	1.8081605795042994	1.587997338180193	-0.9104029105403226	1.1386420720178336	8.983408450934935	12.271279430892774	0.7496720496157655	0.9483191169091815
ID189854	189854	8	1.0	40.82635844950457	10.233785736397335	0.0	80.0	80	1.688769636841385	1		30128.668080593863	30172.0	19503.0	39976.0	2.8411334E7	3453.4188750957433	-0.9810648226542277	-904.0428109480763	-0.017682862639636435	0.006418373785807263	1.8540316950583824	1.5445273581551342	2.3562383537443075	1.20038773367727	8.95964282011236	12.5497349656302	0.7148772103431699	0.9429714857428717
ID199070	199070	8	1.0	40.73991070184646	11.84621642960992	0.0	160.0	160	1.675728749503481	1		30074.65624999998	30144.0	20878.0	39806.0	2.7909281E7	3046.9804933055284	-0.9811416188864113	-1027.0421890361129	-0.0020479662355141733	0.005948748997868661	1.9282827147939277	1.4884868136111757	-0.9963389750820719	1.2954650972794146	8.821802161341402	12.106403060601414	0.7563745722247479	0.9289289289289286
ID200605	200605	8	1.0	41.15265210002365	11.433524473629115	0.0	174.0	174	1.7273016585217622	1		30218.54268292679	30214.0	18038.0	40954.0	2.9735046E7	3755.2147175603704	-0.9809951147954155	-830.7499648087504	-0.002229902789014024	-0.01456908308876167	1.8317595750515212	1.6456779862256958	-0.798249520394798	1.1130729039236873	9.373164796425236	12.144649207479405	0.7985942279729947	0.9458033573141481
ID194465	194465	8	1.0	39.654385143074634	11.759384368642989	0.0	120.0	120	1.6919023776969206	1		30179.869565217356	30118.0	20902.0	42574.0	2.8459617E7	3376.9023191051333	-0.9811269904992075	-929.2079577361345	0.007733884999489601	0.002092478946895222	1.8807927349981115	1.5428623276134925	2.4642322204746945	1.219028231707058	8.992914703263974	12.302022526895588	0.7467191726061676	0.9459999999999998
ID185255	185255	8	1.0	42.44200480461654	10.344361472339493	0.0	41.0	41	1.695921684245027	1		30167.234736842085	30138.0	19404.0	42663.0	2.8658873E7	3644.2234337139653	-0.9810676132839193	-857.9343848569649	-0.01246175844866516	-0.01589950025263693	1.8727672670554791	1.5671155634443423	2.3831635433175133	1.1950409470373384	9.03569283874461	11.682125048818309	0.8320082286682863	0.971881390593047
ID188327	188327	8	1.0	41.24200229913003	10.062619874516797	0.0	67.0	67	1.6985959382334448	1		30128.291404612177	30143.0	19362.0	41813.0	2.874239E7	3451.676599619751	-0.9810291576097819	-902.7545793387509	0.005178619945341205	-0.010322259498310322	1.9147098286834605	1.5102814783713687	-0.9891112387177579	1.2677834271980957	9.06421159573171	12.838651365169454	0.6910366602550958	0.9306979014153245
ID210342	210342	8	1.0	42.11418873832412	11.160564756731672	0.0	259.0	259	1.694136503029999	1		30184.99472016901	30111.0	19249.0	43540.0	2.858519E7	3707.4350323369895	-0.9810845007952749	-844.5709862472778	-0.017390492116591206	0.002428312845665989	1.839174419815212	1.5784959760291228	-0.6342755824906819	1.165143559277138	9.016680334086551	12.506868548228738	0.7243681834928535	0.9377162629757788
ID211368	211368	8	1.0	42.11203062168674	10.478643258942451	0.0	268.0	268	1.7149950268661405	1		30168.89003083243	30183.0	21284.0	40615.0	2.935433E7	3473.735014040491	-0.9810495186210181	-899.2145470271623	-0.00220652908580396	-0.001343674583793738	1.7995655564087998	1.637565292743451	-0.6576509160928425	1.0989275141475099	9.2400772638188	12.060850982591825	0.7982327894630302	0.957163958641064
ID204205	204205	8	1.0	42.00563642543643	11.406960017130444	0.0	206.0	206	1.6914551985222803	1		30181.68710359411	30264.0	18324.0	40772.0	2.8551876E7	3748.135085821876	-0.981057976407772	-834.1162329491812	-0.009890597678001383	0.030715123502781237	1.7980759891793154	1.5983249876855232	-0.5008866701035901	1.1249752103188004	8.98816157709945	12.681476731798972	0.7023297686527693	0.9356754082137555
ID181170	181170	8	1.0	34.97848254573353	8.20572564288253	0.0	6.0	6	1.6475020136281953	1		30444.61675977655	30129.0	21140.0	43594.0	2.7247932E7	3811.9400665649828	-0.9811102707248263	-829.63398048519	-0.09018976324320833	0.1341867468800777	2.013418225954974	1.4499381515531895	-0.9358396363094112	1.3886235242504505	8.52710833914142	13.606161372418358	0.5788158430252123	0.8466257668711651
ID205747	205747	8	1.0	42.10796534767774	10.794719064288532	0.0	219.0	219	1.7189603385801522	1		30151.365128205132	30153.0	20427.0	41477.0	2.9397581E7	3516.8034358754812	-0.9811570451000717	-892.8497853253579	-0.010192197869010374	-0.011407015551744936	1.8610022864303681	1.60435401375068	2.4438649385200146	1.1599698510927101	9.28285539929944	12.025589228998085	0.806638077762141	0.9503649635036503
ID212915	212915	8	1.0	41.35869638099422	12.0840762064339	0.0	281.0	281	1.703043696405819	1		30108.072025052214	30160.0	19539.0	39734.0	2.8843533E7	3473.6149290123903	-0.9809649736183028	-893.3698405904396	0.005618132857896219	0.019247112138863577	1.868496959258426	1.5578040569569118	-0.8184189116721853	1.199442863763262	9.111742857376859	12.386352545625812	0.7463189089829306	0.9457326097681298
ID186806	186806	8	1.0	41.986889412462055	10.2439220705585	0.0	54.0	54	1.6901129510960844	1		30240.888653234404	30207.0	19821.0	42762.0	2.8517158E7	3488.062662158911	-0.9810464489489306	-897.5098988421121	0.010245509775088674	0.016783168644926447	1.875864047588558	1.5219970895464132	-0.824023290951041	1.2325017310956912	8.973902198605908	12.907220955373052	0.6769018588677504	0.9388363998010943
ID202164	202164	8	1.0	40.834699242124664	11.61847788302168	0.0	188.0	188	1.695921684245027	1		30235.229473684187	30191.0	18903.0	42632.0	2.8723468E7	3807.349142114872	-0.9810144226055482	-820.6767749444009	-0.02227690672943875	-4.195365967059883E-4	1.7603642094290097	1.6531917166302819	-0.7380432232591788	1.0648276250846325	9.03569283874461	12.900639695321214	0.6822583054136555	0.944831013916501
ID214452	214452	8	1.0	41.52139022150523	12.025733455134288	0.0	294.0	294	1.6896652983399616	1		30112.595564941883	30222.0	20582.0	39741.0	2.8516628E7	3357.9332142801663	-0.9810655139721721	-929.2886262157504	2.669088482388616E-4	-0.022034650849300105	1.8666571247600983	1.5570389565584906	2.337425621386173	1.1988506240627106	8.969149072441391	12.573293583485148	0.7129564356664443	0.9392732702837234
ID190907	190907	8	1.0	39.87288174217723	10.877823784762644	0.0	89.0	89	1.6883216279100786	1		30100.616118769893	30162.0	22180.0	40346.0	2.8384881E7	3246.376976655583	-0.9810786262549334	-961.5183594400168	0.01484935593328071	2.900020885103097E-4	1.7827856653620906	1.6139368249543213	-0.30809110821358215	1.104619237752722	8.954889693947843	12.181059794911425	0.7584028466478857	0.9457831325301205
ID207807	207807	8	1.0	42.41496731704561	11.404488428380107	0.0	237.0	237	1.716317815359651	1		30215.375770020524	30227.0	19896.0	42403.0	2.9429776E7	3657.0802640952706	-0.9809587666618093	-851.2932324078644	-0.0231718548673607	0.013005398096066323	1.8455036578317119	1.6237498129408083	2.5087959360232657	1.1365689733255644	9.254336642312342	11.877033485967582	0.8244023020761153	0.9610069101678184
ID182719	182719	8	1.0	40.061583048504296	10.336594728949967	0.0	19.0	19	1.7211593420871318	1		30096.658137154503	30075.0	20859.0	43263.0	2.9404435E7	3479.6229919054363	-0.9810663051502548	-896.352978059643	0.006185726623664739	0.005212051581068413	1.9001260038967687	1.559746089810397	-0.8121869726540684	1.2182277720136796	9.306621030122006	11.831990145533076	0.8353842732228267	0.9598039215686271
ID191933	191933	8	1.0	38.5978778625683	10.091325863053084	0.0	98.0	98	1.6234495983521802	1		30011.03107019561	30023.0	22733.0	40029.0	2.6079586E7	3480.4638039359334	-0.9811209069381751	-896.2211602261851	-0.020981857583594502	-0.03036693871268466	1.7700894325101821	1.4583551007046078	0.5527098296760747	1.2137574940801175	8.279945778586589	18.0826951850032	0.31820795583169575	0.8619495299356752
ID195517	195517	8	1.0	40.07578200672991	11.659600829030648	0.0	129.0	129	1.7039318548476303	1		30161.02907580477	30179.0	20577.0	39945.0	2.9045071E7	3338.005198931455	-0.9810395476236565	-935.0330508917436	0.0030082968000766657	0.023951515363521705	1.8247508298205806	1.608200183873244	-0.7683762259923784	1.134654036306468	9.121249109705897	13.493588893039359	0.6295195647180671	0.9453201970443351
ID189380	189380	8	1.0	41.169726687412194	9.69308391372952	0.0	76.0	76	1.7052632251678388	1		30184.174454828637	30213.0	19156.0	42467.0	2.906736E7	3793.3279834346104	-0.9810455539311789	-823.696043724682	-0.00940968424200383	-0.019802240938381586	1.7933235760714243	1.6485489073574071	-0.9795677201920011	1.0878194562914656	9.135508488199447	11.509901440388031	0.866561479771175	0.9566948730711796
ID183754	183754	8	1.0	43.00145242856114	11.59498301870298	0.0	28.0	28	1.696367686010593	1		30177.139559286512	30227.0	19830.0	41750.0	2.8758814E7	3618.3346726058585	-0.9810202052215747	-862.1558377407663	-0.00828688827140703	-0.013936633470787751	1.937877812174128	1.5088784796057795	2.3519198733028954	1.284316688432346	9.040445964909127	12.260519337529864	0.7557566642462767	0.9457981103928397
ID209867	209867	8	1.0	41.76869645744752	11.280805851172458	0.0	255.0	255	1.64566430863502	1		30163.529147982077	30140.0	20538.0	42734.0	2.6905868E7	3740.553862888443	-0.9810844937885571	-836.4975611318229	0.005472443208338074	0.010165347373456732	1.7202427691079334	1.5856446052800661	-0.7702265850445873	1.0848854550254619	8.508095834483349	13.011722224387201	0.6314990047638672	0.9165386584741424
ID201161	201161	8	1.0	40.973769772505875	11.04154507576528	0.0	179.0	179	1.6793363505563899	1		30202.750267952815	30235.0	18786.0	41411.0	2.8179166E7	3582.1979952630404	-0.9810054120240248	-870.9002730912312	0.008594493258866185	-0.003916957144293812	1.7747247273744304	1.5839926156788018	2.5968463892373013	1.1204122480166314	8.859827170657526	12.845038552357048	0.6747832443783358	0.9191321499013807
ID196553	196553	8	1.0	40.18251051519869	11.460631996768551	0.0	138.0	138	1.6447446861498878	1		30123.526905829603	30387.0	20485.0	39117.0	2.6870186E7	3215.7716003794862	-0.9811828858419149	-976.8942724315381	-0.01328192941444012	-0.016214311992762267	1.7896276148017547	1.4928673249396929	-0.8854711395593724	1.198785441213974	8.498589582154326	18.070371288893355	0.327056337134428	0.8726207906295759
ID203727	203727	8	1.0	41.21786633203266	11.547037091997902	0.0	202.0	202	1.7136712173081101	1		30134.116255144032	30120.0	20745.0	40358.0	2.9290361E7	3385.652261789176	-0.9809929152895456	-918.7481249977614	-0.008629661328192645	0.017620906046605482	1.8149161350669065	1.6204897003974703	-0.9685648135343502	1.1199800496243497	9.225817885325249	12.60961926652269	0.7291397820275669	0.9413191076624636
ID193997	193997	8	1.0	40.32735625589058	12.22602255031933	0.0	116.0	116	1.695475565156881	1		30187.832807570965	30124.0	20596.0	41907.0	2.8708629E7	3283.1659881433798	-0.9810747219893824	-953.2984999676615	-0.011493390397372976	-0.008751218338105644	1.8986814831609076	1.5354544567296398	-0.9379793848447608	1.2365599479940967	9.030939712580093	11.528296064030389	0.8539109142825334	0.9634888438133875
ID197580	197580	8	1.0	40.83220084383389	11.52155171939832	0.0	147.0	147	1.7167585183622565	1		30171.77469135803	30192.0	20149.0	41601.0	2.9326965E7	3355.290471778509	-0.9811462635731754	-935.9163859871254	-0.0020845760808703407	0.030644675913836104	1.9638983863970756	1.5133292808675014	-0.968052700020748	1.297733686399889	9.25908976847686	12.219410911679038	0.7792514514537743	0.9596059113300496
ID199628	199628	8	1.0	41.12250634367198	11.250604826474937	0.0	165.0	165	1.7017105895898588	1		30155.914405010455	30275.0	20347.0	39633.0	2.8889366E7	3325.3981581332782	-0.9810640945849403	-939.6587269746541	0.0014229654246741914	0.01763713879886162	1.889026472198043	1.5218636853181697	-0.9546863912871834	1.2412586557008962	9.097483478883316	12.090287706474818	0.7820920445425965	0.9608433734939756
ID213970	213970	8	1.0	41.66265387847104	11.345592113288939	0.0	290.0	290	1.610349502758149	1		29976.873978996493	30154.0	21057.0	38605.0	2.5690181E7	3211.3294566207255	-0.9811383213922019	-971.1389504639953	0.004626945646403347	-0.006403277791842636	1.7572739401960376	1.492528320347973	-1.2480168166000265	1.177380634081597	8.146858245980146	12.964279734790388	0.6091205294691785	0.9279913373037355
ID198608	198608	8	1.0	40.885375474779906	11.41127341860645	0.0	156.0	156	1.708808474785098	1		30138.162190082676	30099.0	20545.0	41352.0	2.9173741E7	3149.149733990134	-0.9810765379579491	-992.3291455743911	-0.023992082492156272	0.02289468134244138	1.9241506686018504	1.5037096452257088	2.199378413679753	1.2796025314534927	9.173533497515571	12.461738174577656	0.7423167674216705	0.9410043881033641
ID205270	205270	8	1.0	42.108880484708564	10.764739569333384	0.0	215.0	215	1.7021550745366034	1		30202.63048016701	30203.0	20649.0	40251.0	2.893412E7	3430.917239252769	-0.9811070777937407	-914.2854221942407	-0.011199394527280497	0.0024954754138539524	1.8016111753981687	1.6271452422446209	-0.7401818591123563	1.107222102012771	9.102236605047835	12.117277303409894	0.7790187143254356	0.947550717466601
ID202709	202709	8	1.0	40.5390372240969	12.439165155431528	0.0	193.0	193	1.7052632251678388	1		30166.955254942764	30157.0	21091.0	41523.0	2.8990444E7	3337.927619465026	-0.9810986599955619	-938.2199163307143	-0.015493322808454288	-0.010048327428206494	1.9003804026116344	1.5609356655879454	2.4030286370121354	1.2174623493504666	9.135508488199447	11.773440254917631	0.8282011341802886	0.9600399600399601
ID210901	210901	8	1.0	42.270364749908	10.719491867293922	0.0	264.0	264	1.7329857446504882	1		30159.56306760847	30171.0	20577.0	42381.0	2.9888127E7	3657.9353413397685	-0.9811095812420491	-856.4360666011036	-0.012439226239861555	-0.008676985204709737	1.8293640712444212	1.661951926258644	2.4306469710807046	1.100732242816826	9.434955436563948	12.091453901635681	0.8109473674484262	0.9649975692756447
ID182229	182229	8	1.0	38.58584617143814	10.092716400292124	0.0	15.0	15	1.7185202002196962	1		30146.162576687122	30118.0	21049.0	42542.0	2.9482947E7	3367.5964098267937	-0.9810616455296536	-927.4618427984059	-0.07504464706084626	0.038675110013960866	2.0055913138871713	1.5579394058423708	2.4962700179040818	1.2873358914769584	9.278102273134916	12.643255747257035	0.7293755042759277	0.9194536033914267
ID184789	184789	8	1.0	42.1396248989462	11.003509242666738	0.0	37.0	37	1.695475565156881	1		30147.5858798736	30195.0	19845.0	41185.0	2.8610059E7	3551.614817883628	-0.9810625236041753	-879.4907151176631	-3.4730208670154375E-4	-0.00763711318615735	1.8518347300127038	1.5674822484136122	-0.8232197233112082	1.1814071463245428	9.030939712580095	11.921671172403459	0.7984882495677029	0.9443339960238567
ID206804	206804	8	1.0	41.5787946544031	10.556371252318408	0.0	228.0	228	1.7215988057332796	1		30147.439471007106	30068.0	22308.0	42638.0	2.9634933E7	3353.985893360318	-0.9810133093881978	-928.848366642035	-0.004536359707912811	-0.02085112581740249	1.7814688739217053	1.6975470014619891	-1.4566316708401519	1.0494371421748203	9.311374156286528	12.342473231172303	0.768102633623326	0.9422799422799418
ID186334	186334	8	1.0	41.85931510653465	10.534037914623449	0.0	50.0	50	1.6883216279100786	1		30181.57627118643	30185.0	19764.0	43459.0	2.8491408E7	3568.949443748738	-0.9810405763355079	-875.1718827675421	0.004334812267000522	-0.004749224050109674	1.8598403084108597	1.537574584105989	2.08445792364239	1.2095935557443216	8.954889693947843	12.471006560105558	0.7235475699270566	0.9322117763483427
ID195039	195039	8	1.0	39.9547869785044	11.600351364257094	0.0	125.0	125	1.6322790730479564	1		30055.0840909091	30252.0	20616.0	40298.0	2.6448474E7	3500.6672693651744	-0.9811363507908611	-893.1013872033362	0.001403155270084134	0.003440497923867177	1.6647138746323895	1.5949313866988866	-0.7445525615591568	1.0437526582744951	8.37025517571239	14.370094917147911	0.5093652212851233	0.8989280245022974
ID212444	212444	8	1.0	41.377898868264744	12.118531167897334	0.0	277.0	277	1.6932432066309389	1		30122.305174234465	30119.0	19427.0	42991.0	2.8525823E7	3662.319610145298	-0.9810150765261423	-850.0193031531633	-0.009550380162379676	0.0015522313257870697	1.9081730876300385	1.5139911241503063	2.3478536059299433	1.2603594943140488	9.007174081757515	11.571838593274714	0.8452665555762299	0.9590080971659914
ID187875	187875	8	1.0	41.32373786639065	10.14643245986917	0.0	63.0	63	1.6910079010931922	1		30190.448202959797	30208.0	19160.0	40857.0	2.8560164E7	3673.8682680185166	-0.9810849572348289	-852.4624649391424	-0.018440522817894295	-0.005604641682070412	1.8891908834702367	1.5809607204602747	-0.857359971422879	1.1949638337125954	8.983408450934938	12.705237185520755	0.6993353094100678	0.9287469287469282
ID208864	208864	8	1.0	41.886324536960174	11.087978176711502	0.0	246.0	246	1.6507130744766236	1		30268.944506104333	30230.0	18948.0	42854.0	2.7272319E7	3901.5105956575476	-0.9809969075708209	-801.0098188250864	-0.011559951964327991	-0.006035242688049707	1.7828874270965371	1.5661949194714164	-0.562430200105422	1.1383560276764615	8.56038022229303	11.454940580172558	0.8198175998482629	0.9498945147679329
ID180710	180710	8	1.0	33.859100589687394	6.6753947449696724	0.0	2.0	2	1.6815871709614916	1		30498.17112299466	30566.0	18631.0	40916.0	2.851579E7	3920.866489502215	-0.9810644021433518	-806.0096365569974	-0.017234724804397375	0.0047266684777390435	1.791760434870656	1.6056627346484837	2.164886956228521	1.1159008652355087	8.8835928014801	12.447173739019934	0.7205381903929234	0.9420362903225805
ID190442	190442	8	1.0	40.18416859162535	11.621701063946158	0.0	85.0	85	1.65346044903975	1		29987.899447513806	30051.0	22376.0	39878.0	2.7139049E7	2961.8947000924145	-0.9811675690206052	-1054.9775730372837	0.002135443264981579	0.02355597910059703	1.760104487904009	1.5527995946489739	-0.51811640146268	1.1335039588942568	8.588898979280122	13.507467338288176	0.5915609620829532	0.9209989806320082
ID213481	213481	8	1.0	41.60308728815884	12.187004917565597	0.0	286.0	286	1.6945829746421852	1		30109.32037815128	30185.0	19340.0	40006.0	2.8664073E7	3558.2439647686424	-0.9811128615603897	-879.1197409679623	-5.847214049476045E-4	-0.007077573025982125	1.8422500706708487	1.573012028096875	-0.8322908713182278	1.1711608288842612	9.021433460251062	12.110232511479587	0.7730017039581335	0.9419354838709679
ID188908	188908	8	1.0	41.242047936872304	9.682536348824476	0.0	72.0	72	1.6562032661570856	1		30236.23153252482	30245.0	18000.0	42386.0	2.7424262E7	4007.801519159063	-0.9810013980628522	-779.1111780212145	2.967626249017782E-4	-0.01593209785221329	1.7248272801669386	1.6281473720094763	-0.8544498109104438	1.0593803176662926	8.61741773626722	12.22077757632849	0.7250856841095107	0.9179746835443036
ID193522	193522	8	1.0	40.10103231844968	11.592674477230835	0.0	112.0	112	1.7145538705818328	1		30089.317948717984	30110.0	22225.0	41878.0	2.9337085E7	3067.1221995039314	-0.9811026175020937	-1018.6477740431967	-0.019856938924584396	0.009305971859366496	1.8815990033669048	1.5417309822464527	2.2407748689562283	1.2204457360163	9.235324137654267	12.425854063169753	0.7516393518563356	0.942746239689471
ID204787	204787	8	1.0	41.39992473380015	10.987727380854992	0.0	211.0	211	1.6666755835925646	1		30032.38084874862	30011.0	23710.0	40468.0	2.7599758E7	3062.254399863004	-0.9811546034376025	-1021.1996474484358	0.05793202275255112	0.006840123941007493	1.7176109792421006	1.5127479800446884	1.073386893014655	1.1354244077003233	8.726739638051086	17.215032359712527	0.37003789028069833	0.9057720769610265
ID200177	200177	8	1.0	40.910312118112174	11.634292034337859	0.0	170.0	170	1.7264255227014984	1		30150.369543147208	30176.0	20715.0	41242.0	2.9698114E7	3372.547415018965	-0.9810445207668772	-925.376611691384	-0.008195205076155636	0.022433336638357563	1.9203148977647007	1.567550546375379	2.2061888293693634	1.2250417711920123	9.363658544096205	12.54558505725764	0.7476074040775699	0.9457513202112339
ID181745	181745	8	1.0	37.20728620015176	9.021436774582066	0.0	11.0	11	1.7008212712173425	1		30085.608376963326	30085.0	20401.0	42513.0	2.8731756E7	3506.2857335380945	-0.9812691433553419	-899.0254609574284	-0.06656150564158707	0.03217348298853972	2.059745786494884	1.4610997983369889	2.4016490893987417	1.4097228600258986	9.087977226554287	14.185430531749104	0.5675342182700791	0.8573991031390138
ID201719	201719	8	1.0	40.794124724989814	11.165503903812635	0.0	184.0	184	1.683385660428427	1		30287.348242811528	30129.0	21663.0	43559.0	2.843982E7	3629.763193554671	-0.9809862069422763	-861.0078132318488	-0.006622773743233817	0.005152494947202765	1.785782959580631	1.5909530177222624	0.36343041131372833	1.1224611535903826	8.902605306138168	11.848822649207001	0.7968500153613247	0.9580562659846549
ID196087	196087	8	0.996826708316803	40.173049621412886	11.925518056165114	0.0	134.0	134	1.6811372479645528	1		30107.684154175604	30183.0	22131.0	39250.0	2.8120577E7	3004.591855554174	-0.9810934538482292	-1039.9681532799375	-0.041415270887287955	0.05604785806162215	1.8357664355981689	1.50125878821515	-1.096495374653374	1.2228181110471406	8.878839675315588	15.883245517125738	0.4422701002791233	0.9165848871442592
ID192501	192501	8	1.0	39.09767267962278	9.457527667519432	0.0	103.0	103	1.668036690870122	1		30299.32752992383	30223.0	22858.0	40073.0	2.7845082E7	3426.1714156004923	-0.9810881167177973	-917.5444962422712	0.0239773330342017	-0.03876913150836176	1.769794336506669	1.5759936405510424	0.7106827494178436	1.122970480951855	8.74099901654463	15.038411384192667	0.4856987808477807	0.9059113300492609
ID215032	215032	8	1.0	40.3565314294633	12.571043529616944	0.0	299.0	299	1.7110205255167443	1		30096.036231884053	30094.0	20256.0	40241.0	2.9072771E7	3388.8150419170415	-0.9811295157500884	-923.4953786449199	0.015514430160267635	0.002944654936309097	1.8398394580776871	1.5999609851047432	-1.0311483942322575	1.1499277014915712	9.197299128338155	13.060986763143031	0.6775138800058672	0.9375000000000003
ID213505	213505	9	0.978010356426239	17.887706355220853	40.76936667920559	0.0	286.0	286	1.5308775124222447	1		28585.322538860066	28044.0	22509.0	44774.0	2.2067869E7	4428.269000784005	-0.9808184340866105	-660.1515676161486	-0.0015694457968931253	-0.08456871952430135	1.5957704238016182	1.470812938253473	1.0434393090939302	1.0849581087425888	7.362592428835037	16.452837885203984	0.3417897126139773	0.8562741846323935
ID180740	180740	9	1.0	17.76928347821989	43.30953921535802	0.0	2.0	2	1.6598533053306095	1		28206.412733260167	28055.0	21214.0	41754.0	2.5696042E7	3461.0388205531794	-0.9811442363835311	-848.1254852930446	-0.0026887237882780783	0.005057898303388142	1.6953454093030949	1.6420823817664394	-0.21061349737489063	1.032436270024016	8.65544274558334	11.864944436656438	0.7726231815159181	0.950913838120105
ID190469	190469	9	1.0	18.640983200598992	39.29331686724792	0.0	85.0	85	1.6598533053306104	1		28328.801535087736	28367.0	18231.0	37072.0	2.5835867E7	3061.811581637024	-0.9811324341476503	-962.2579201525409	0.001471758115063895	-0.0029941164165981963	1.7751495306135954	1.575683658820603	2.844699345474509	1.1265900491360634	8.655442745583349	11.947822481720154	0.7619415013220099	0.9410852713178299
ID193547	193547	9	1.0	18.17200111865045	41.434607788917795	0.0	112.0	112	1.6530028703817448	1		28133.026578073084	28192.0	17880.0	36241.0	2.5404123E7	3305.2799364460607	-0.9811863624693079	-887.8036691371694	0.007820826183184347	0.01691325845898854	1.725046697010428	1.5957035778336852	1.4608861786001401	1.0810571092109338	8.584145853115604	12.309506308189228	0.7119109643393504	0.9485294117647054
ID191497	191497	9	1.0	19.70706123764451	40.17926962784316	0.0	94.0	94	1.6355200217818822	1		28174.63110102156	28300.0	17866.0	36420.0	2.482185E7	2975.149160719781	-0.9811687999786596	-986.8365428761037	0.011321705778675781	-0.004618968410976583	1.8532490032989053	1.4889709338741677	2.554000532897218	1.2446508935382097	8.403527058864011	11.692501716267003	0.7724254635706127	0.9399255715045183
ID200200	200200	9	1.0	18.857541724463218	42.484111341690905	0.0	170.0	170	1.639216116940338	1		28204.53100338221	28003.0	19941.0	41636.0	2.5017419E7	3639.443686387431	-0.9810179029413363	-801.0260089271507	0.010534591645033176	0.0010879677968876449	1.6694139090369589	1.6322632362294307	0.1482826825330784	1.0227602215028424	8.44155206818013	11.075355102871915	0.8648023244974204	0.968375136314067
ID204815	204815	9	1.0	18.68906076894209	42.4760987705735	0.0	211.0	211	1.6084693509170895	1		28338.02927400468	27968.0	23084.0	45390.0	2.4200677E7	4199.003988452365	-0.9809170212612189	-693.808246232709	0.009685767601188774	0.007828568690651572	1.68980750221996	1.5458562199416996	0.8042864532905424	1.0931207446211844	8.127845741322092	12.084116569754938	0.6994481155537825	0.9334061135371181
ID192527	192527	9	1.0	18.30178842445472	40.91877467694441	0.0	103.0	103	1.6985959382334441	1		28159.914826498447	28147.0	17763.0	37481.0	2.6780079E7	3255.324081546372	-0.9811743976186678	-901.7048950881572	-0.012368881973920696	0.009169830125271521	1.8193612066014673	1.5982496925780372	1.3952215837409605	1.1383460388262419	9.064211595731704	11.73391100732749	0.8272834171304576	0.960705289672544
ID196108	196108	9	1.0	18.263440727239917	42.536653837984296	0.0	134.0	134	1.6927963816576939	1		28208.02536997887	28088.0	20058.0	39399.0	2.6684792E7	3242.3857010350134	-0.9811004953384667	-903.2356673074516	0.005447316895899766	0.007756387637605225	1.7361252398574363	1.662189426070831	0.6190961693832603	1.0444809795002599	9.002420955593001	11.603905918371208	0.8401576435374011	0.9580171977744059
ID181773	181773	9	1.0	18.411141585671366	42.689954151199395	0.0	11.0	11	1.6327424595932885	1		28185.830681818188	27987.0	21494.0	41696.0	2.4803531E7	3588.1115510229465	-0.9810645607858463	-813.9863135342099	-0.014616774298598449	-0.022280698040918003	1.6644009432490185	1.5571339584244908	1.435454741981984	1.0688874481506143	8.375008301876909	13.543935557802778	0.5737270848219813	0.9054470709146967
ID188941	188941	9	0.9709840416908264	17.838009790976333	42.13049457897505	0.0	72.0	72	1.5124834469334476	1		28539.160052910083	28038.0	22191.0	41270.0	2.1575605E7	4050.8663633295077	-0.9807754564093797	-718.8475845161125	0.0048744143059463105	-0.027529439822406642	1.554045981875589	1.4934704046280949	-0.8001807018169621	1.0405602796411482	7.186726760747951	13.416837971843298	0.5016960101356374	0.8461108002238387
ID215059	215059	9	0.9823178648948669	17.97856336547549	42.599662638244475	0.0	299.0	299	1.5044596054638937	1		28724.65991902836	28163.0	22871.0	43536.0	2.1284973E7	4007.151278735947	-0.9805864279796503	-724.1517420671198	0.189412568786133	0.015105053026994992	1.6952146798293652	1.358069530731169	1.1008566574399123	1.2482532311263042	7.110676742115696	20.560464814485613	0.21137564335689196	0.7601626016260166
ID201745	201745	9	1.0	19.03610352239872	42.64308111663414	0.0	184.0	184	1.594297538537369	1		28310.92636579572	28196.0	19133.0	40425.0	2.38378E7	3683.4709755052554	-0.9809962200790469	-793.5132180106588	-0.013223690656042637	0.0035782935390252717	1.6306087827577815	1.5640706556475643	1.8299181217413327	1.0425416376619308	7.98525195638661	11.278909011118605	0.7887952770772559	0.9518413597733714
ID197147	197147	9	1.0	17.263490942403767	41.94923395479946	0.0	143.0	143	1.6145718393646709	1		28316.521486643425	28329.0	20510.0	36742.0	2.4380525E7	3115.210011370785	-0.9810456781762774	-940.9434996309101	0.05022289530927446	0.010049189223807735	1.6736608857357176	1.5332272783621337	1.4074099432788891	1.0915934704237729	8.189636381460792	13.861263687739715	0.5356348588454088	0.8992693110647186
ID200731	200731	9	1.0	19.847486538558663	41.98708571279333	0.0	175.0	175	1.6543752266748983	1		28272.217679557998	28308.0	17648.0	37862.0	2.5586357E7	3113.0943346472427	-0.9810387592269687	-939.7601033861235	0.005596545644194636	0.01506750126373745	1.8446878448070956	1.5116079079103713	-0.5995976274656449	1.2203481042628113	8.598405231609156	11.674059312060841	0.7928371323570141	0.9637719765583378
ID183327	183327	9	1.0	17.75827819213531	42.28431289513897	0.0	24.0	24	1.5904970622414742	1		28232.013142174423	28035.0	21975.0	40073.0	2.3630195E7	3315.232861995204	-0.980991326743887	-878.9641592880043	0.01807140804234879	-0.027591946425006137	1.6455093328442987	1.5282918192545607	1.007393027155405	1.0766983845054618	7.947226947070483	14.4717236429199	0.4768534820673447	0.8860625331213565
ID206366	206366	9	0.9968263506889343	18.21552232596409	42.61797360131634	0.0	224.0	224	1.5999813267559235	1		28327.485815602835	28053.0	22695.0	42510.0	2.3965053E7	3552.5012985402154	-0.9809334824191777	-820.487485771994	0.021261143642755043	-0.044167517073681654	1.7162718772846546	1.4552898896024604	1.037892248010494	1.179333333892319	8.042289470360803	15.145483448764596	0.44057848320933624	0.874870734229577
ID207388	207388	9	1.0	18.935812367199514	42.92726893278797	0.0	233.0	233	1.5952462428989458	1		28310.9043062201	28052.0	21917.0	41634.0	2.3667916E7	3608.717267144245	-0.981000612987902	-810.1409208806317	0.014717029634111489	-0.0078434588089872	1.6549026355165786	1.525163806989081	1.120056362435627	1.085065504395638	7.994758208715642	14.68475904768789	0.4658880252316528	0.8918345705196177
ID209436	209436	9	0.9837152361869812	19.15985633993101	42.042377021466415	0.0	251.0	251	1.593348269302548	1		28444.076190476182	28162.0	21922.0	41749.0	2.3893024E7	3520.3443787282563	-0.9808953415637118	-829.6980566307119	0.05317143560420989	-0.06126568534265804	1.6697641903248053	1.5131201419790894	-0.23195656578526855	1.103523867008229	7.975745704057577	16.905936101687846	0.3506733129430095	0.8261939931068434
ID203299	203299	9	1.0	18.29175224073973	42.8416256184697	0.0	198.0	198	1.629495986500007	1		28253.83789954336	27965.0	22206.0	43872.0	2.4750362E7	3913.774757659593	-0.9810144374452646	-746.042460442225	0.017486859569518693	0.004116455600679107	1.7265419125652763	1.537962130909931	1.1840345653668831	1.1226166612722595	8.341736418725295	12.711712263848883	0.6487213919904272	0.9280803807509251
ID185891	185891	9	0.9952977895736694	17.923060706213015	42.85288793269344	0.0	46.0	46	1.599981326755923	1		28330.60117647062	28070.0	22290.0	41272.0	2.4081011E7	3685.8770368768724	-0.9808589246840929	-787.7441000514563	0.0426816761810933	-0.0378249355243496	1.6583029205875282	1.527861905036763	0.7204333015806237	1.0853748726378687	8.0422894703608	17.271338802438365	0.33879544107179255	0.824561403508772
ID212001	212001	9	1.0	17.869271512657352	43.137056411503856	0.0	273.0	273	1.6788858243643638	1		28163.583690987103	28134.0	20530.0	36809.0	2.624846E7	3095.048403368948	-0.9810475892445547	-942.0546139949239	-9.074282574083462E-4	-0.008721116016197716	1.7726996170878262	1.5737135562743463	1.1371632755716357	1.1264436339257096	8.85507404449301	14.153248318185971	0.5555073483270533	0.9159292035398228
ID208423	208423	9	1.0	18.994838452676056	43.11303217728997	0.0	242.0	242	1.604230952638567	1		28349.8720657277	28116.0	21780.0	43306.0	2.4154091E7	3954.801805064146	-0.98098485666497	-739.6377609009248	0.00749623663430959	0.0014852474222621145	1.6577122251995668	1.5554684616427161	0.9290382559484971	1.0657318139699676	8.085067605841447	12.657297124906282	0.6341785804898027	0.9130434782608693
ID198186	198186	9	0.9968483448028564	17.944485976246675	42.65357481269152	0.0	152.0	152	1.5795197570415325	1		28544.114077669903	28142.0	23039.0	44132.0	2.352035E7	3864.2807616308687	-0.9807293833873489	-751.8504556586117	0.07887088221414407	0.010952819171667875	1.609704981363579	1.4748207080528806	0.9193050053477518	1.0914580820395303	7.837905045286618	18.218595948934688	0.29674270649121043	0.8147233201581033
ID189993	189993	9	1.0	18.939971832341786	39.00485095326062	0.0	81.0	81	1.6520873328590708	1		28339.99223946787	28297.0	17772.0	38615.0	2.5562673E7	3265.9878421153626	-0.9810894243892397	-900.3658305103055	-0.010830242230803066	0.012155527403848728	1.8062664479719914	1.5265617913614864	-0.5239004763415562	1.1832252439392226	8.574639600786574	11.293116686453528	0.844885989351661	0.9693713057495968
ID194606	194606	9	1.0	18.65941187739539	40.542951634969484	0.0	121.0	121	1.67798440909167	1		28286.78494623654	28292.0	18706.0	38984.0	2.630671E7	3475.6416679937142	-0.9811599803992025	-847.6900094994053	0.007590224849075545	0.0029819051996547263	1.7665154873218867	1.6049624909958446	0.4629762940549398	1.100658424874342	8.84556779216398	12.11879494527028	0.7568620070575551	0.9514314928425364
ID210478	210478	9	1.0	18.395426837762596	43.276341405864294	0.0	260.0	260	1.5961943833944818	1		28316.036817102147	28057.0	21608.0	41777.0	2.3842103E7	3506.4648264176953	-0.9808409628344219	-826.8331726857241	0.03945230036260779	-0.03234000172266511	1.6240195892401201	1.559591010894547	0.20406248650376493	1.041311201395434	8.004264461044672	14.119910648706915	0.5045072322327894	0.8881856540084393
ID184368	184368	9	1.0	18.25616756614889	42.859404388720534	0.0	33.0	33	1.5957203835671352	1		28314.669441141472	28039.0	22598.0	42229.0	2.3812637E7	3740.5144496103226	-0.98094477795185	-779.3646445675734	0.01906899382682187	0.01639023289109329	1.667550616476757	1.5310170040989681	1.1152904335459501	1.0891783775178523	7.999511334880153	13.201746543037174	0.5767804625245154	0.8995189738107956
ID188465	188465	9	1.0	17.90119793353699	42.804048244038576	0.0	68.0	68	1.669849774765001	1		28094.87486398263	28183.0	17788.0	35632.0	2.581919E7	3118.7388226334456	-0.9811552504961315	-938.0488483115624	-7.021330651801376E-4	0.015224234434134275	1.7821613986171616	1.595271588276816	1.4712020970216613	1.1171523467939528	8.760011521202692	11.615496041595772	0.8159039188464724	0.9613980177360459
ID191030	191030	9	1.0	18.255942341967337	39.78722207793738	0.0	90.0	90	1.6497962662556784	1		28267.35627081023	28293.0	17706.0	36893.0	2.5468888E7	3342.5499767953397	-0.9810750926056228	-876.8105483067591	-0.011550829207315974	-0.003036065350646177	1.7281247898994634	1.5732366082544482	-0.34421295979296307	1.098451930772745	8.550873969963995	13.368481111023563	0.6012515874028759	0.9277978339350176
ID187445	187445	9	0.9968811273574829	18.1217797171123	42.70998418820232	0.0	59.0	59	1.6419827283889517	1		28167.363228699563	28067.0	21022.0	38227.0	2.5125288E7	3271.6436398012142	-0.9810325965311576	-890.6062789800662	0.008673072119738544	-0.006367925087651556	1.750327697697703	1.5370410234327858	0.8743780062735887	1.1387644643267676	8.470070825167225	12.935660200965096	0.6360916698999278	0.9228379078197823
ID199220	199220	9	1.0	18.01064875802869	42.97032422938228	0.0	161.0	161	1.6887696368413856	1		28130.58448459084	28185.0	18203.0	35869.0	2.647088E7	3033.9353589471284	-0.9811014929698205	-962.6953366570076	-8.876464266615668E-4	-0.008161839884861088	1.7570362227675322	1.637278430129948	-1.5295618119681547	1.0731444270160448	8.959642820112368	12.087574779809453	0.7705879490839591	0.9462851405622493
ID204346	204346	9	0.9936827421188354	18.646084858917707	42.467235371286776	0.0	207.0	207	1.525432174994101	1		28558.306892067616	27964.0	23075.0	44100.0	2.1961338E7	4087.6728320324632	-0.9808500701395266	-715.6847499167962	0.07887240551043624	0.0041012881329184035	1.5764560042991254	1.4763856434692357	0.7260992077586782	1.0677806379874724	7.310308041025365	15.258947670644089	0.3945448458472814	0.8386041439476557
ID181305	181305	9	1.0	18.19908383261733	42.52498069950634	0.0	7.0	7	1.6197175253735767	1		28204.47289504036	28019.0	21699.0	40756.0	2.4453278E7	3456.14772802226	-0.9810307227128255	-844.0875784052937	0.026724412161508553	0.00825572006052241	1.7317192397298986	1.541123201471098	0.9399553432654781	1.1236734597706821	8.241920769270466	12.585137847043434	0.6539165749999353	0.9083289680460976
ID185401	185401	9	1.0	18.313254512233605	42.58347586310088	0.0	42.0	42	1.6332057146627872	1		28093.16912599317	28167.0	18338.0	35669.0	2.4750082E7	3095.846236895539	-0.9811029274414634	-942.2613732195994	-2.7237472907077346E-4	0.005104607336262961	1.7096784511453924	1.5445317324675498	1.505831130026142	1.1069234870390157	8.379761428041425	12.02286699868159	0.7284930835193619	0.9529729729729727
ID202302	202302	9	1.0	19.148343973306655	43.294039261364766	0.0	189.0	189	1.6075284503680651	1		28318.919298245597	28235.0	19095.0	39832.0	2.4212676E7	3668.085370149768	-0.9810315837512713	-798.581334085016	0.010849137400859375	0.02022291954196907	1.6210004433598202	1.5807025874704537	0.4331618405947426	1.0254936356837714	8.118339488993055	14.36396597730681	0.4944567807174108	0.9158176943699733
ID213054	213054	9	0.9891645312309265	18.381492699690714	40.87278003985372	0.0	282.0	282	1.5154814349038879	1		28624.49537648615	28132.0	22613.0	43529.0	2.1668743E7	4165.566836945556	-0.9806571826829756	-696.7728360050111	0.042915012960731476	-0.02966769619700734	1.5147690659300024	1.392675422833174	1.1990540557855147	1.0876684122481666	7.215245517735042	17.282160460247454	0.3035742365279509	0.8218733080671357
ID193085	193085	9	1.0	17.861769777455496	41.66058180469	0.0	108.0	108	1.6197175253735767	1		28230.832756632066	28243.0	18388.0	41145.0	2.4476132E7	3734.809562088669	-0.9810445917503344	-782.4215946445946	-0.0011665351088121926	0.009429331709006476	1.6340675159461087	1.6008090397159878	1.0068167523845117	1.020776042241754	8.241920769270468	12.424360407367574	0.6709500928925415	0.9511793746571584
ID211520	211520	9	1.0	18.339352711446736	43.69511382372582	0.0	269.0	269	1.7114625925763138	1		28107.292960662533	28100.0	19236.0	37042.0	2.7151645E7	3055.073044265056	-0.9811139900988733	-955.8872594836172	0.0025987434925408746	0.022532287355094972	1.741254829282067	1.7014796100651128	-0.9252175849162353	1.0233768415334887	9.202052254502664	12.265159881900678	0.7686845134813362	0.9612711022840116
ID195655	195655	9	0.9849969744682312	18.68100601121815	41.80950540803332	0.0	130.0	130	1.6253124212235732	1		28422.413990825702	28090.0	22444.0	42222.0	2.4784345E7	3854.922410888662	-0.9809588677745754	-759.6846372232295	0.01432723328218933	-0.02391742442534973	1.7037812946203144	1.5172379160783633	0.7801636448738818	1.1229493255903553	8.298958283244659	14.882561850882057	0.4708450979640955	0.882709807886754
ID214597	214597	9	0.9569398760795593	18.27616968431355	40.27150415444295	0.0	295.0	295	1.5583042426795215	1		28603.59277708592	28030.0	22254.0	42126.0	2.2968685E7	4198.136090660755	-0.9808278873892039	-697.1350258514119	0.03620586306593083	-0.01957161357609686	1.6375120822086129	1.5546781179471008	0.8456434634464043	1.053280459347361	7.628767494047923	13.815974580406943	0.502228312485128	0.8555437100213219
ID186954	186954	9	0.9968429207801819	17.923391295557064	42.75601561166248	0.0	55.0	55	1.6089395948537304	1		28360.012835472575	28088.0	22387.0	42410.0	2.4304531E7	3793.961620967865	-0.980879290644393	-766.9288067749973	0.04206784532002351	-0.004392774211449307	1.683472119678949	1.5326698203864826	0.9591952568374341	1.0983919023436108	8.132598867486603	14.89790895081615	0.46045647475365675	0.8589357429718879
ID205898	205898	9	1.0	18.75760435260107	42.24394147625268	0.0	220.0	220	1.6616753182889632	1		28164.491208791227	28056.0	20656.0	38545.0	2.5629687E7	3131.1210140544076	-0.9810568457365865	-931.6953533245268	-0.012069925185386505	-0.001704588950815318	1.7121681261932975	1.6108817298915987	-1.2784523901410676	1.0628763703891002	8.674455250241405	14.215659465379199	0.5394088307277645	0.9349385245901636
ID196681	196681	9	1.0	18.34559282704517	42.45969143319606	0.0	139.0	139	1.6155086377256869	1		28431.03703703704	28074.0	23010.0	44300.0	2.4564416E7	3848.140734908257	-0.9809208137943991	-759.7065192120352	0.005961018098523871	-0.0584489868983362	1.6874851965920554	1.4794989999163828	0.5771622050034203	1.140578801802115	8.199142633789824	15.797181205231983	0.41287549355925784	0.8919338159255426
ID182863	182863	9	1.0	17.744722001314738	43.10829595964572	0.0	20.0	20	1.675728749503481	1		28088.405812701832	28074.0	19827.0	37322.0	2.6094129E7	3105.4922065329465	-0.9811267605783945	-940.3841815704467	-0.028728238653292902	-0.001055254076689142	1.727246235085727	1.6183466686043968	1.5190827616085307	1.0672906297482239	8.8218021613414	13.42362205261864	0.6152161763658436	0.9450101832993886
ID207954	207954	9	1.0	18.30146299330365	43.12834905231252	0.0	238.0	238	1.5737620716941978	1		28494.84896467724	28097.0	22598.0	44818.0	2.3394271E7	4051.5170211024006	-0.9807706442097242	-717.4331013914087	0.044950346741507795	-0.06473462489140443	1.5485250669638528	1.505801087445985	0.4092666964989588	1.0283729238038555	7.780867531312435	15.769085683767562	0.3932102765527291	0.8602207041513397
ID201301	201301	9	0.9912943840026855	18.928252925875395	42.49383413688475	0.0	180.0	180	1.5785616012014405	1		28378.519417475745	28179.0	21649.0	39348.0	2.33839E7	3602.4445220227763	-0.9808996689331251	-809.1073022271651	0.01784459832433899	0.0036461952469874887	1.613472018241335	1.5803924563557146	0.11680681769718883	1.0209312324622832	7.828398792957593	13.287672120886493	0.5571665034520421	0.8751328374070145
ID199771	199771	9	1.0	18.007128286564583	43.25586624985153	0.0	166.0	166	1.6201845046323422	1		28202.59838895281	28037.0	21325.0	39903.0	2.4508058E7	3329.41721157128	-0.9810761480231314	-878.3024076901883	0.010526878565520275	-0.004843856680855173	1.7021298391359196	1.5445923357041913	-1.436882454657871	1.1019929335334335	8.246673895434986	12.699640468589637	0.642548380168661	0.9248400852878466
ID208987	208987	9	1.0	18.33288863562884	42.8930141932637	0.0	247.0	247	1.6197175253735758	1		28374.36647398843	28118.0	22452.0	43384.0	2.4543827E7	3899.337341439816	-0.9810424131690367	-753.1302475349606	0.006518487429273783	-0.003822514913811801	1.6941236680165779	1.5296083492842463	1.055019160880066	1.1075538838483157	8.24192076927046	14.026868400948263	0.5264011802188633	0.9088050314465401
ID206938	206938	9	1.0	18.943337029029532	43.08612051457315	0.0	229.0	229	1.658485482020153	1		28182.602422907516	28005.0	20239.0	40936.0	2.5589803E7	3509.5868821292247	-0.9810508574939815	-831.4900399692677	-0.011751718803669238	-0.0025691031029951446	1.7052352758979454	1.5689587225143835	-1.437553472949462	1.0868579596314476	8.641183367089798	12.123394382429323	0.7388131528793515	0.9558359621451105
ID189528	189528	9	0.9947432279586792	18.477645393282486	41.38459476426926	0.0	77.0	77	1.6051737860744333	1		28349.75058823529	28226.0	21122.0	40856.0	2.4097288E7	3659.977906619535	-0.980956586388037	-798.0052741618258	0.01754255356992334	0.004994198963156486	1.6399557424549422	1.5550286183306359	0.7657686731322834	1.0546145087770011	8.094573858170472	12.894758913655977	0.6117548210240874	0.9087513340448234
ID192089	192089	9	1.0	19.182905355370156	40.94746539857763	0.0	99.0	99	1.6639500288929807	1		28144.30392156862	28196.0	17504.0	36290.0	2.5836471E7	3114.504601710204	-0.9811733340312683	-941.8979465903977	0.02235453556995819	0.015334781386291796	1.8045813069050989	1.5273118319281098	-0.4790363564489727	1.1815408413532411	8.698220881063992	13.973469036350211	0.5597986181086314	0.9341500765696784
ID197727	197727	9	0.9968770146369934	18.21522612328993	42.259486810059805	0.0	148.0	148	1.5785616012014405	1		28378.13106796117	28170.0	22161.0	39995.0	2.338358E7	3257.9929512331864	-0.980984606526401	-898.7119607220884	0.054777109306814245	-0.009484250239177369	1.6278960669499547	1.4748249898978112	1.066205070403212	1.1037893160887853	7.828398792957591	16.63311202709906	0.3555787346674036	0.8428863868986696
ID210013	210013	9	0.9936603903770447	18.330939511457526	42.11293306145569	0.0	256.0	256	1.421200552234994	1		28919.6053811659	28087.0	23366.0	45072.0	1.9347216E7	4413.012479072549	-0.9804058720116107	-655.7935877480993	0.07065060869253116	0.060898264300404105	1.4902864273030039	1.3057142025879607	1.199592234154641	1.141357292697909	6.345423429628642	18.042450107468053	0.24495112917802608	0.7593856655290095
ID202851	202851	9	1.0	18.209520900444463	43.30200792993315	0.0	194.0	194	1.610349502758149	1		28316.522196261674	28053.0	20916.0	42772.0	2.4238943E7	3784.9199970807945	-0.9810681388122541	-775.3879804485383	-0.008216930654354224	-0.008900816724129101	1.6418384271197692	1.547662684834897	1.398094926767852	1.0608503023350457	8.146858245980146	12.872238411302849	0.617862552126074	0.9160876536611444
ID182371	182371	9	0.9968175888061523	18.37084239127316	42.59240873869651	0.0	16.0	16	1.6387545609359915	1		28109.188487584663	27947.0	20942.0	39601.0	2.4904741E7	3373.4348458726067	-0.9810830546699995	-864.2924964483753	0.004626170574408254	-0.008403460682011069	1.727441419679536	1.567606756171003	1.2253465509790544	1.1019609432527206	8.43679894201561	13.583207243247202	0.5746228737064335	0.9074642126789362
ID198754	198754	9	0.9968351721763611	17.723252737029405	42.9750201201275	0.0	157.0	157	1.635057422417012	1		28231.95701357468	28185.0	21083.0	37079.0	2.495705E7	3030.4656274036292	-0.9810689463239746	-965.5757712820289	0.023671910390547776	-0.01830879808725515	1.7016083872401648	1.5564760931603159	1.2661691820461254	1.093244152427146	8.398773932699491	15.51156365012492	0.4386464279755442	0.8901763224181355
ID194144	194144	9	1.0	19.29289398830985	40.507927193717684	0.0	117.0	117	1.6488789482719128	1		28323.43270300334	28318.0	17367.0	36726.0	2.5462766E7	3379.245724189456	-0.9810796968451079	-869.2251976489591	-0.009734184374670357	-0.025976987461545725	1.7094761135550685	1.5860369549263662	-0.30244736264348865	1.0778286774751935	8.541367717634964	13.839533289772731	0.5603951834881296	0.9248584662892433
ID212577	212577	9	1.0	17.569633655170264	41.86579751777013	0.0	278.0	278	1.5348256234594446	1		28435.620645161285	28071.0	22290.0	41560.0	2.2037606E7	3674.0611936049177	-0.9809375771336136	-796.543676231069	0.08267178502621757	-0.024947554023475947	1.5885628499420843	1.4245566839283381	1.5997870373255327	1.1151278624880583	7.400617438151162	16.729795605018534	0.3322741446121863	0.8522167487684729
ID211047	211047	9	1.0	19.612539715969124	43.5137806502679	0.0	265.0	265	1.68473326757721	1		28109.76545842218	28144.0	17426.0	37821.0	2.636696E7	3333.7127866485916	-0.9810662869386683	-873.8192295179081	3.6526317188366957E-4	-0.00205738897950871	1.7565103381026914	1.6538772326250706	-0.3738738654671672	1.062056060421558	8.916864684631712	11.437194980838877	0.856609704486283	0.9685080020650487
ID186471	186471	9	0.9899512529373169	18.18796058588282	42.17361390670352	0.0	51.0	51	1.6032875647577247	1		28410.318823529393	28078.0	22465.0	40842.0	2.4148771E7	3672.4867461418476	-0.9808867613895083	-794.0182005918532	0.05446563846308139	-0.022443701421486478	1.6859530408579895	1.5147846027575091	0.5707689276565409	1.1129985331174386	8.075561353512414	15.085454384054254	0.44592907853119274	0.8789446456285568
ID183908	183908	9	1.0	18.87131774897613	42.50639946640328	0.0	29.0	29	1.5947719612642925	1		28246.93838862561	27945.0	21078.0	43169.0	2.3840416E7	3935.4722204105356	-0.9810214164493374	-742.026165107496	0.003903137965621539	-0.0065333432892463565	1.6023763754462257	1.582323529970172	0.8185874598525008	1.0126730375275603	7.990005082551127	13.28706615379337	0.5687202930937643	0.9241341396371633
ID203883	203883	9	0.9872165322303772	18.091450652763328	42.61585985062966	0.0	203.0	203	1.5862106422423101	1		28303.625752105898	28091.0	21967.0	39793.0	2.3520313E7	3332.7230337984474	-0.9809310814011122	-873.7461527196251	0.134667817962654	0.03016350013005525	1.6598376155700052	1.4833039128426913	1.2268051494373244	1.119013845509916	7.90444881158984	17.52863696674315	0.32328470818088595	0.8327491236855283
ID188011	188011	9	1.0	19.01979399659152	42.68962644160063	0.0	64.0	64	1.6112887559746403	1		28200.54269005851	28004.0	20799.0	40834.0	2.4111464E7	3525.9302730801023	-0.9810165943204858	-826.6391443655032	0.014645962405708297	0.012045037108709045	1.6761145671298097	1.5674314765452324	-1.1540114158176145	1.0693383361320044	8.156364498309173	13.51288632228543	0.5613196466490447	0.9060190073917626
ID184937	184937	9	0.9945028424263	17.48983180988638	42.700890423992156	0.0	38.0	38	1.6793363505563892	1		28135.167561761536	28070.0	20878.0	38311.0	2.6193841E7	2999.2255573624125	-0.9811560525197233	-976.8695570558266	0.005281970319778361	-0.006240844788918389	1.759823324035883	1.5950276509796082	1.392182279961625	1.1033183800638586	8.859827170657521	13.667812157480364	0.5959874452524183	0.9320000000000004
ID214120	214120	9	0.9968401789665222	18.02270067574748	39.89379109868868	0.0	291.0	291	1.6479611196740656	1		28432.842809364513	28202.0	21563.0	43373.0	2.550426E7	3952.3171160415	-0.9808936575243803	-738.6570800146352	0.029363034976374217	-0.009841834989918826	1.7264057455334934	1.5592695999552666	0.6071111674903714	1.1071887411792174	8.531861465305928	14.508053608085222	0.5093723371946892	0.8833661417322833
ID205420	205420	9	1.0	18.455236778070663	43.07324981199221	0.0	216.0	216	1.5785616012014405	1		28387.787363304986	28118.0	22564.0	44189.0	2.3363149E7	4009.4976506957846	-0.9809277459747257	-728.2937319914023	0.02756754712890919	-0.02135162112596186	1.6013801647246915	1.5257798609668762	0.7361413829843715	1.049548631288073	7.828398792957591	14.204655495402056	0.4875525079648513	0.8769968051118205
ID195186	195186	9	0.9926475286483765	19.100543656343206	40.157687692426	0.0	126.0	126	1.6433642875129537	1		28239.94843049333	28314.0	20332.0	37525.0	2.5190034E7	2797.015145380518	-0.9811574997524861	-1051.4757840941663	-0.02661611998339801	-0.03329823408821696	1.878076174558337	1.4219545221722536	-0.6875252738479142	1.320770914451812	8.484330203660774	12.77991320094885	0.6527871822164274	0.9335774058577402
ID190577	190577	9	1.0	18.7029424319555	39.3251280567648	0.0	86.0	86	1.67120829684036	1		28309.185064935034	28310.0	18274.0	37911.0	2.6157687E7	3093.3033847791116	-0.9810722833255214	-948.71906141475	-0.011902118122813015	-3.7214956713532634E-4	1.7875111163420268	1.5685912448455819	2.637329542231137	1.1395646394277792	8.77427089969624	12.603865485268072	0.6940861585655634	0.9384850025419424
ID180854	180854	9	1.0	18.140599638800264	42.746618530324824	0.0	3.0	3	1.6766313774975665	1		28177.22869471411	28242.0	19061.0	36062.0	2.6120291E7	2918.543268751237	-0.9810990390258941	-1002.2847006740077	0.02765407954944586	-0.0017417003066590052	1.7797367241297133	1.5809239814304477	-1.107196428626624	1.1257573071409648	8.831308413670431	13.927588818601054	0.5721146152408556	0.9299299299299304
ID200308	200308	9	1.0	18.697935433057005	42.33683531113251	0.0	171.0	171	1.7052632251678388	1		28133.847193347152	28052.0	19493.0	38146.0	2.7064761E7	3038.610857672923	-0.9811061344880754	-961.5662378216477	0.0027502882830552342	0.018240401986182486	1.7759104488002246	1.635476812835873	-1.2301207826781309	1.0858670907848846	9.135508488199445	11.777349141385887	0.8276514677090948	0.969238527483611
ID204922	204922	9	1.0	18.68129215851144	42.65919231966705	0.0	212.0	212	1.6004540646379357	1		28341.8498817967	28012.0	22232.0	43225.0	2.3977205E7	3967.466436129808	-0.9809440051678894	-735.4573942606886	-0.004056254276674379	-0.014926462043206681	1.6775977583432138	1.5391512983279982	1.2214000089955424	1.0899498705329436	8.047042596525317	11.417794879798569	0.775678387421554	0.9484593837535014
ID213630	213630	9	1.0	18.223413886503288	39.99134888390211	0.0	287.0	287	1.6173806066476994	1		28362.530849825394	27992.0	22021.0	44044.0	2.4363414E7	4124.318645703385	-0.9809624716916715	-708.7035305271496	0.0451901881095735	-9.48818336644664E-5	1.6681361197046154	1.5068794074654237	0.8698283131003024	1.1070136810154079	8.218155138447882	15.087419366626227	0.4536848482132461	0.8821428571428573
ID192637	192637	9	1.0	18.213697255916824	41.16715113973259	0.0	104.0	104	1.6589415484338383	1		28169.117841409687	28238.0	17405.0	36575.0	2.5577559E7	3372.4774865585027	-0.981172114612421	-870.5582469766871	-6.792110285544689E-4	0.039431676045472555	1.760312728667092	1.5649319186979247	1.5661557657839624	1.1248493992836	8.645936493254307	11.887424225692481	0.7688584326838283	0.951359832635983
ID201852	201852	9	0.9936803579330444	18.258701957361335	43.45186984799344	0.0	185.0	185	1.6456643086350207	1		28259.865470852004	28120.0	20576.0	39655.0	2.52078E7	3258.5568066616147	-0.9810250168490211	-896.7543100247473	0.0024576844123126674	-0.019891622828523924	1.666158085140853	1.6312330826616037	-1.450934625884871	1.0214101852460373	8.508095834483354	14.366684113149347	0.5179992744812882	0.9109414758269722
ID196226	196226	9	1.0	18.65187993878319	42.6627414257614	0.0	135.0	135	1.6883216279100786	1		28211.334750265705	28157.0	20340.0	37892.0	2.6546866E7	3145.528180718681	-0.9810993371947694	-931.0992945897251	0.0014705218297715638	0.0063479447860584765	1.700689167006147	1.6932497446426038	1.2487492353676595	1.0043935765453864	8.954889693947843	11.574194517922281	0.8400179197438463	0.9651639344262295
ID191623	191623	9	1.0	19.541123285806446	41.023185124453484	0.0	95.0	95	1.7030436964058198	1		28130.129436325667	28215.0	18624.0	38440.0	2.6948664E7	3411.3020324938157	-0.9811126147154681	-856.6996180542736	-0.0019065148125680929	0.003064122795768949	1.766677767079647	1.6661361705242157	-0.33331414226669354	1.0603441653414185	9.111742857376866	12.111485899440668	0.7805782810867894	0.9523099850968704
ID193669	193669	9	1.0	18.760843300248364	41.18619497373451	0.0	113.0	113	1.7202800779980336	1		28255.06045081966	28272.0	17320.0	38014.0	2.7576939E7	3368.8310012994566	-0.9811167856535256	-871.5489711895281	-0.012820113202338508	-0.004994074195091219	1.787729459182486	1.6686006674234868	1.2525935044803576	1.0713944289276522	9.297114777792977	11.84435405728054	0.8327896028641281	0.9625984251968508
ID181898	181898	9	1.0	18.07638055660267	42.782918342511955	0.0	12.0	12	1.68203697360989	1		28095.568230277193	28072.0	19356.0	37296.0	2.6353643E7	3019.7674732432824	-0.9811124616036428	-966.5798661994492	-0.016030287118721287	-0.019028586900185884	1.8114323460317847	1.5746488635411486	-1.3872109923957507	1.1503722435985795	8.888345927644616	13.841733431124776	0.5829748915541079	0.9298856290402784
ID203403	203403	9	1.0	18.276898259099465	43.38652157045442	0.0	199.0	199	1.6429038968924856	1		28185.78651685392	27998.0	20998.0	41027.0	2.508535E7	3420.3349912963795	-0.9809309773164628	-847.8158366465876	0.020747166759844674	8.807709877660993E-4	1.7119637098729525	1.60644359209717	-1.5216586454286645	1.0656855418359439	8.479577077496259	12.787777827762813	0.6516192288308906	0.920061887570913
ID207499	207499	9	1.0	18.710791173820027	43.118586580227515	0.0	234.0	234	1.5343326651607303	1		27819.243243243225	28150.0	20311.0	35095.0	2.1615552E7	2675.5250990127524	-0.9813423902488355	-1093.7821515241865	0.05603218069107981	-0.03677412193344057	1.4701502889726057	1.4107156804325671	-1.3243180888335602	1.0421308200967996	7.39586431198665	18.782591125458705	0.2634436832795051	0.8338692390139336
ID197258	197258	9	1.0	17.822311673318236	42.14345487928734	0.0	144.0	144	1.6341318308215138	1		28241.854875283436	28274.0	20364.0	36325.0	2.4909316E7	3083.8085441042167	-0.9810675223060611	-949.1333866121412	0.005836708913743274	-5.678044087422995E-4	1.7227420525563304	1.5530538453541194	1.2139065225765437	1.109260994208169	8.389267680370454	13.291289949342886	0.5967599259751833	0.9207094418362018
ID189065	189065	9	0.9856100082397461	17.632246837262013	42.41457023237771	0.0	73.0	73	1.507975289522903	1		28544.04672897196	28059.0	23106.0	43335.0	2.1379491E7	4089.867444435591	-0.9808371752024597	-714.4530521195619	0.11999827175652748	-0.01322222801422848	1.5082215414247455	1.3399924320315542	1.1144548361863744	1.1255448205316654	7.143948625267304	19.159273291377982	0.24456264463925514	0.8267326732673265
ID183439	183439	9	1.0	18.10125940544321	42.68572762693109	0.0	25.0	25	1.6220510772612937	1		28314.13233601842	28035.0	22765.0	42082.0	2.4604981E7	3731.3836955154106	-0.9808873499381356	-778.8638895011306	0.06941229103590146	-0.02605237036392163	1.6822461416738768	1.5192400688848653	0.916236699836453	1.1072944797385835	8.265686400093044	16.150417211023075	0.39821837555780215	0.8681977034448327
ID200850	200850	9	1.0	20.41831665933826	42.18564742545761	0.0	176.0	176	1.6716608921897111	1		28220.95336225602	28241.0	18588.0	37576.0	2.6019719E7	3090.8289157652316	-0.981081493417888	-946.9890192736493	-0.004241834962156094	0.01180943920284585	1.851661304500866	1.5251336805009665	2.5994797014670326	1.2140977070892853	8.779024025860755	11.850946527896408	0.785506936476519	0.9564992232004138
ID209556	209556	9	0.9617507457733154	18.447153422567258	42.26269655314969	0.0	252.0	252	1.2495527175731524	1		27929.986564299434	28073.0	22967.0	35366.0	1.4551523E7	2721.786571390886	-0.9809961699064619	-1059.4313698393707	0.10745225460132457	0.02928948202314283	1.3727254277135772	1.1735707708591667	-0.623573285343792	1.1696997418473623	4.905226201780348	20.818928915580933	0.14221720487082884	0.6606914212548016
ID208539	208539	9	1.0	19.710546679575454	42.10341133806914	0.0	243.0	243	1.6484200978530457	1		28273.67817371938	28240.0	21312.0	37965.0	2.5389763E7	2849.6066637748254	-0.9810127790881809	-1025.275665397919	-0.020982426336579693	0.029301935691715263	1.9579304749305035	1.40687280110707	-0.8479421959948075	1.3916897628483582	8.536614591470446	13.966094832238612	0.5499783138313733	0.9116751269035531
ID184475	184475	9	0.9184868931770325	17.798572862776354	41.636918401357995	0.0	34.0	34	1.473981235147151	1		28775.752089136506	28170.0	22194.0	41542.0	2.066099E7	4147.132304867439	-0.9805444115455578	-699.409756037989	0.022124525547805845	-0.05350959406774744	1.5218866281050492	1.5123474948792908	1.0547708677747591	1.0063075009269082	6.825489172244746	14.973899283780426	0.38253733739896323	0.7846994535519121
ID206490	206490	9	0.9823099374771118	18.71667447300673	42.684843760714166	0.0	225.0	225	1.5495414501977676	1		28416.518238993704	27982.0	22707.0	41998.0	2.2591132E7	4018.1075047846807	-0.9808513069154179	-724.5082660372566	0.051916243851099435	0.001656652292872486	1.6127428433312092	1.5262656234968959	1.0184854591153931	1.0566593511004863	7.543211223086638	13.544719729904639	0.5166852776557962	0.8758278145695365
ID186008	186008	9	1.0	18.107142535411676	42.69586682761804	0.0	47.0	47	1.6630405180139356	1		28262.29102844636	28031.0	21873.0	42701.0	2.5831734E7	3898.397940473144	-0.981026141716893	-749.6803346757741	0.019601128684787784	-0.02949449928502245	1.8018016487666197	1.5640828016378605	0.9627077681726413	1.151986101298363	8.688714628734951	13.028580213159447	0.6432372925456862	0.9036085022244195
ID198297	198297	9	1.0	18.48526699485106	42.823560693357166	0.0	153.0	153	1.649796266255678	1		28230.48883928569	27966.0	21810.0	42308.0	2.5294518E7	3649.867071871715	-0.981082444201776	-802.2538817768661	-0.018765459923195206	-0.02621361528383553	1.7307505763959772	1.5759738039169	1.1623998366634862	1.098210244418021	8.550873969963991	13.774641959770953	0.5663171726994006	0.9345454545454543
ID187550	187550	9	1.0	18.336214228357253	41.976788702723056	0.0	60.0	60	1.6985959382334446	1		28082.743723849355	28010.0	19796.0	38833.0	2.6847103E7	3129.529986993153	-0.9811609687515784	-934.6997186078864	-0.005798309153476602	0.002652212935728074	1.7508689469557714	1.6602599223443377	-1.523595544295413	1.0545752043954004	9.064211595731708	11.735001257257645	0.8271297053804598	0.9655696202531642
ID212124	212124	9	0.9901573657989502	18.071882831783192	42.66629736145293	0.0	274.0	274	1.6410610428106374	1		28223.917607223477	28155.0	21620.0	39506.0	2.5006391E7	3229.209498864087	-0.9810615591184985	-905.5305495211262	0.017609988233272804	-0.03493066437914664	1.7525645367940217	1.519910762412609	1.072657949314903	1.153070680289225	8.460564572838193	15.35244147974672	0.4510807638936414	0.8594881699661999
ID199331	199331	9	0.990572988986969	17.40703316919652	42.35972040052556	0.0	162.0	162	1.4892983895174425	1		28578.934515688954	28168.0	22846.0	43153.0	2.0948359E7	3777.005149596375	-0.980758207415637	-771.338260917299	0.0708093235730327	0.0031869352935966536	1.5604727310540591	1.3778577290205445	1.4616944437290595	1.1325354557203284	6.968082957180222	14.809547189635405	0.39924512017052555	0.8358038768529079
ID210595	210595	9	0.9968424439430237	18.377147068273665	43.01250679342228	0.0	261.0	261	1.5752034660476544	1		28338.28501827043	28034.0	22364.0	43006.0	2.3265732E7	3939.2211055823623	-0.9808448186940786	-736.7281033084737	-0.012791367899618595	-0.004520786491708151	1.6580954446212872	1.4950038972509656	1.2722046400172506	1.1090910516489065	7.795126909805974	12.047588223933317	0.6748897365211448	0.9121245828698544
ID194726	194726	9	1.0	19.131311900372467	39.35908030625206	0.0	122.0	122	1.6525451650232874	1		28406.327374301658	28420.0	19516.0	38352.0	2.5423663E7	3041.76649324329	-0.9812010307722131	-974.8620645231244	-0.02333775824572879	4.890561483071215E-4	1.8893820431636181	1.5109579917899039	2.461721384099158	1.2504530592047944	8.579392726951093	11.503800632577924	0.814673743267382	0.9525065963060685
ID181418	181418	9	0.9847338199615479	18.259344293191557	42.076828651071196	0.0	8.0	8	1.4275736808495678	1		28695.068249258155	28108.0	22731.0	40120.0	1.9340476E7	3986.982135410692	-0.9806408839774532	-729.1509413829784	0.033384190737360736	-0.015113536681874273	1.592487359002422	1.368056681649166	-0.6746592154680625	1.1640507154153212	6.402460943602836	12.007105890766628	0.5580590050754485	0.8673535093367677
ID191146	191146	9	1.0	18.809978051469468	40.65952451409046	0.0	91.0	91	1.6985959382334443	1		28135.47693920336	28129.0	19161.0	39300.0	2.6841245E7	3330.8832765320776	-0.9811105259478469	-877.451119443919	0.004720425799323796	0.006368643900306001	1.7768312024392814	1.6371882010660967	0.3633227335104809	1.0852944098193797	9.064211595731706	12.013377906521765	0.7892409693326077	0.9549323985978967
ID202410	202410	9	1.0	19.41720565777199	43.25302546680682	0.0	190.0	190	1.6145718393646713	1		28289.379672897197	28279.0	17228.0	38422.0	2.4215709E7	3369.3343718724436	-0.9810849291295552	-870.9795119231503	-0.01585745083624811	-0.01811712526986324	1.6897955536299318	1.5082500980796671	-0.6296691954207132	1.1203682703428377	8.189636381460797	13.61279348068435	0.5553668740128677	0.9328641039523553
ID213162	213162	9	0.986449122428894	17.98796500629388	40.66658024117156	0.0	283.0	283	1.4785930423892566	1		28656.961111111083	28134.0	23144.0	42290.0	2.0633012E7	3997.381973720587	-0.980690975017505	-728.2094567552905	0.07600281517338776	-0.023926463015663674	1.534544425547471	1.3626969333124144	1.0090508894744503	1.1261083723270247	6.868267307725386	19.417724226732343	0.2289076967106753	0.7874659400544956
ID188584	188584	9	1.0	17.9142675390258	41.70538076032772	0.0	69.0	69	1.6164448931724196	1		28158.554524361956	28121.0	19439.0	38678.0	2.4272674E7	3301.785084176063	-0.9811317218753901	-886.9243938782475	0.020505543859089842	0.010262220955386042	1.688411306729837	1.5199990417974378	1.5128335348126218	1.1107976125651022	8.20864888611886	13.384879423607817	0.5757747524054508	0.938077131993482
ID190120	190120	9	1.0	18.82082677363643	39.105722875557625	0.0	82.0	82	1.6653133638442594	1		28308.512008733673	28237.0	19988.0	38061.0	2.5930597E7	2931.4204279732203	-0.9811427151159969	-1004.8979242176518	-0.0075035891062300054	-0.004379911991147752	1.890805474005196	1.4776953086617435	-0.6251437524885068	1.2795638335737702	8.712480259557537	11.849947149515247	0.7796843989279738	0.9522077922077927
ID193199	193199	9	1.0	18.286407536812664	41.33312833008598	0.0	109.0	109	1.6516293737836447	1		28123.30854605992	28184.0	17376.0	36923.0	2.5339101E7	3390.5083339333255	-0.9811644697183021	-864.1627709819131	0.010515930545816973	0.0064540062239329685	1.7060225788662389	1.6070411927367971	1.173135174295028	1.0615923142336359	8.56988647462206	11.231156758217049	0.8537602977494837	0.9610874200426439
ID214707	214707	9	0.9968423247337341	18.535802332060836	40.32889161105086	0.0	296.0	296	1.5694299458297631	1		28380.28659286592	28051.0	21897.0	42987.0	2.3073173E7	3886.2627060548466	-0.9810499352230196	-756.1274976007646	0.05646889038531061	0.0153597949402396	1.6042206603120364	1.523674686195336	0.40704762375020875	1.052862973209738	7.738089395831786	14.791020250850442	0.44447500486767333	0.8715203426124202
ID195763	195763	9	1.0	17.77431805573232	42.14026276353353	0.0	131.0	131	1.6392161169403385	1		28272.95842696632	28306.0	19289.0	37231.0	2.5162933E7	3262.1997401295735	-0.9811389790984952	-901.6874706579804	0.0055207374328209175	-0.017860686741928474	1.7186775655418587	1.585496790986937	1.4621892096215046	1.0839993971050672	8.441552068180135	11.687071480126196	0.7766418104800443	0.953301127214171
ID185521	185521	9	1.0	18.369580813524905	42.686150764256666	0.0	43.0	43	1.625777793436753	1		28186.86073059362	27954.0	22291.0	42357.0	2.469169E7	3655.568406692786	-0.9809693045203783	-794.9183972424065	0.03272318569359436	0.004451050012564291	1.7059895184377891	1.5773916592975872	1.088841888049451	1.0815256365673105	8.303711409409171	13.038605102040837	0.613790054209353	0.9103699843668573
ID211639	211639	9	1.0	18.26977372950255	43.36703081738125	0.0	270.0	270	1.7092511139519015	1		28121.981404958697	28125.0	19412.0	36855.0	2.7222078E7	2948.527605079614	-0.981062931019989	-988.2226861267521	-0.01660865160441565	-0.009988904910205872	1.804588655224573	1.6375396152612616	-1.2515360403050264	1.1020122129605148	9.178286623680085	12.314039207070238	0.7606246853053737	0.9479626902307318
ID204468	204468	9	0.9968196749687195	18.866495453290405	42.26953759697117	0.0	208.0	208	1.5578187140051156	1		28358.865671641775	28035.0	22089.0	41349.0	2.2800528E7	3855.80525264399	-0.9809299171949439	-756.639765199671	-0.008977984381261777	-0.042335195750841145	1.5672588710616868	1.535500607354531	0.7595289121437789	1.020682677398527	7.624014367883408	12.537177616862454	0.6095284942095659	0.9113636363636365
ID187071	187071	9	1.0	18.496333566613966	42.21112596064235	0.0	56.0	56	1.6141032362959227	1		28260.381670533676	28092.0	22172.0	41940.0	2.4360449E7	3588.913700045846	-0.9810620022064459	-815.8445128194838	-0.006595984650580122	-0.03528295573067052	1.6448677275573014	1.5363436511446347	0.7321115880374446	1.0706378916799064	8.184883255296274	14.330863234886914	0.5008153718848093	0.9218415417558884
ID206017	206017	9	1.0	18.485505247120702	42.58709578091026	0.0	221.0	221	1.6703027382277642	1		28145.244565217352	28106.0	20394.0	37013.0	2.5893625E7	3015.1989357894954	-0.9811259741367181	-970.4636629211377	-0.0043934287352119065	-0.008994534581108833	1.7761730252201509	1.582823616959955	1.2665791679282354	1.1221547405462347	8.764764647367205	13.969493992869616	0.5644022967247341	0.912871287128713
ID196800	196800	9	1.0	18.317236460657135	42.75679424902353	0.0	140.0	140	1.5938229745921813	1		28354.27326968975	28075.0	22015.0	43132.0	2.3760881E7	3786.867008813323	-0.980971072721904	-771.9876584408952	7.16262970537616E-4	-0.02896362435089186	1.6369456870891435	1.5393870724368128	0.8498546868672477	1.0633749733248685	7.980498830222092	13.56524908161156	0.5449847591818492	0.9199999999999998
ID182982	182982	9	1.0	18.079009975210873	42.495592788858595	0.0	21.0	21	1.6520873328590708	1		28080.532741398412	28017.0	19876.0	37714.0	2.530056E7	3057.600151223202	-0.9811678247085264	-956.9680920647104	-0.0025841558736401362	-0.013623269438628764	1.717202671853442	1.5895955571568603	1.3551372331928837	1.0802764666282907	8.574639600786574	13.487828053156864	0.5922999524310469	0.9376299376299373
ID192199	192199	9	1.0	18.94476511391069	41.10171212451192	0.0	100.0	100	1.68473326757721	1		28168.927427961575	28172.0	18165.0	38672.0	2.6394285E7	3340.5234867708728	-0.9811773197961601	-879.1273961937586	0.008815289222158648	-0.0030113085572546555	1.756029263960178	1.6479736535330045	0.16652135604800924	1.0655687730174077	8.916864684631713	11.554430326944184	0.8393149597244789	0.9586101175268266
ID199882	199882	9	1.0	17.707417922583282	42.92574703922574	0.0	167.0	167	1.6616753182889634	1		28226.12376779849	28105.0	20735.0	40574.0	2.5770451E7	3322.8706588709993	-0.981057386541712	-879.8777085432431	-0.01898724966455142	-0.019986459391856483	1.673394039498612	1.614095477290717	1.4648353779214496	1.03673795202464	8.674455250241408	14.122432575739765	0.54655397222381	0.9273373983739839
ID201416	201416	9	1.0	18.648653718151664	43.28317137148329	0.0	181.0	181	1.5914480321693345	1		28334.98092967822	28203.0	19439.0	41798.0	2.3773049E7	3821.262198490444	-0.9809289868375294	-762.7985953240417	-0.004604796452419203	0.005760007716171226	1.6335072505639672	1.5549227248396118	-0.8455921021555407	1.050539184017946	7.956733199399512	11.39525990104006	0.770009689032885	0.9446952595936793
ID208078	208078	9	0.9873419404029846	18.516700893476862	42.35521864727004	0.0	239.0	239	1.4460015425129857	1		28709.769565217375	28161.0	22670.0	39659.0	1.9809741E7	3841.875191929601	-0.9806209515607434	-756.2844482178227	0.14367355046674718	-0.00835192555263145	1.4908230234350712	1.3415727485813578	0.9590135089819206	1.1112502285183847	6.568820359360897	17.39449385793251	0.2728183994537429	0.8067717454757739
ID197837	197837	9	0.9866650104522705	17.99389850373627	42.55800937285166	0.0	149.0	149	1.6239155044023381	1		28244.20138089759	28182.0	21625.0	38207.0	2.4544211E7	3069.652805341952	-0.9809888416960524	-949.5668116761907	-0.0014148850910849096	-0.012969175586451123	1.7448355727524694	1.5099749726096114	1.3006939877501784	1.1555393992636585	8.284698904751107	15.561831774698778	0.42989773881381266	0.8888322284548701
ID194256	194256	9	1.0	19.680524161965412	40.91705760044507	0.0	118.0	118	1.65757297274501	1		28298.46857772878	28317.0	18002.0	36355.0	2.5666711E7	3167.451312778762	-0.9810784787322165	-926.4685470987811	-0.0047236086774197624	0.0181616166705428	1.7589048395241569	1.5566091588721538	-0.2077797020225639	1.1299591997766332	8.631677114760762	12.19918919315405	0.7288583221805462	0.9573010015814436
ID207057	207057	9	1.0	18.943475024215328	43.06538728013181	0.0	230.0	230	1.6183157790916363	1		28206.816184971063	28013.0	20852.0	40323.0	2.4398896E7	3518.056412429175	-0.9809643526198473	-826.3553429502855	0.0219159671524903	-0.004094576444972915	1.6900664645815782	1.5791141169716714	0.8506427584399194	1.0702623999224858	8.227661390776918	12.210840825151367	0.6934180366498324	0.9227078891257992
ID189649	189649	9	1.0	18.707718332556865	40.73197144466366	0.0	78.0	78	1.65528949876827	1		28278.618942731267	28140.0	20987.0	41818.0	2.5676986E7	3565.6293095086467	-0.9810351435024491	-820.5159069588851	0.020925348523468487	-0.006317825231747912	1.6896005037497481	1.5968668736803453	0.5111066580582351	1.0580722360754324	8.607911483938192	14.287176062158807	0.5299255548959975	0.8890525282277869
ID212695	212695	9	1.0	17.80310882012886	41.49878152308396	0.0	279.0	279	1.6047024386010285	1		28372.030516431947	28064.0	22661.0	44306.0	2.417297E7	3876.0970962322626	-0.9809210152962676	-752.6698948093906	0.017733454260328258	-0.12877918090367776	1.6130938096440073	1.4345677906484635	0.7249634203849733	1.1244458576020622	8.089820732005961	15.45162177958227	0.42579506514906645	0.8915662650602406
ID188119	188119	9	0.996846616268158	18.081034760169004	42.85313353322159	0.0	65.0	65	1.609879670653982	1		28183.59767441858	28014.0	21408.0	40051.0	2.4237894E7	3411.656686520021	-0.9809750302692278	-851.9126810666199	0.02193939320011566	-0.007058201148096308	1.6676388877102557	1.5018497465719127	1.0037557219554216	1.1103899651191935	8.142105119815632	15.362551799415323	0.4335306916498559	0.8834450747808149
ID210134	210134	9	0.9769392013549805	18.31201046490189	42.387170235058626	0.0	257.0	257	1.5761636633121043	1		28518.43031784843	27908.0	22934.0	44751.0	2.3328076E7	4246.908291035982	-0.9808940650786114	-689.5036085424056	0.0670862016233803	0.006416446256144449	1.588882943739474	1.4182865981466617	1.0688786740433978	1.1202834080331423	7.804633162135007	18.743114997439793	0.2791764750039453	0.8543184183142563
ID184020	184020	9	1.0	19.292076012320504	42.199876610507324	0.0	30.0	30	1.613634497143801	1		28212.873988439307	28041.0	20024.0	41366.0	2.4404136E7	3758.654031843508	-0.9810512720242224	-777.2426363799376	0.00855328866715427	0.0036954922081523706	1.6432317101710063	1.6066456219550893	1.1466743062978293	1.0227717224731838	8.180130129131761	11.663837343013002	0.7555916802178848	0.9394104803493452
ID209109	209109	9	1.0	18.782217972463503	43.12169408837774	0.0	248.0	248	1.5919233041023344	1		28375.206937799037	28141.0	21254.0	42796.0	2.3721673E7	3836.3013333156864	-0.9809367321364066	-761.2020820520103	-0.00833141453194961	-0.031081880931197473	1.6186876029849218	1.5308061435522449	0.32607936384477876	1.0574086142800208	7.961486325564034	12.839343302669455	0.6069017571287015	0.9138025095471903
ID202964	202964	9	1.0	17.74666749219748	42.55430267784245	0.0	195.0	195	1.6748256350484994	1		28204.195253505954	28263.0	19896.0	35485.0	2.6145289E7	2878.616316961992	-0.9810590639633338	-1014.971020738502	-0.016605416854328474	-0.02075267791490058	1.7472358043202374	1.547173128261572	1.5210771908947596	1.1293085255969117	8.812295909012363	14.131489495591106	0.5545274584591752	0.9488229273285562
ID185051	185051	9	1.0	18.204232719243866	42.734675444665776	0.0	39.0	39	1.6117581773264715	1		28286.65075669382	28022.0	22466.0	43148.0	2.4298233E7	3765.5450348330037	-0.9809166407946149	-772.2554025354168	0.03813011457289167	-0.00797199236716089	1.6316317518227959	1.4897278107552605	1.0720227643357445	1.0952549452611702	8.161117624473695	16.67768948345109	0.3687123921319946	0.8693670886075949
ID198874	198874	9	1.0	17.968138527291543	43.34112900506035	0.0	158.0	158	1.6598533053306102	1		28177.331868131892	28211.0	19095.0	37596.0	2.5641372E7	3027.6613920159325	-0.9810681078297105	-964.5565526541533	-0.014272799836723143	0.030249160614731724	1.752605383990423	1.5807574490797445	-1.0525797499488412	1.1087123992429841	8.655442745583345	12.518913930112339	0.6940101862107885	0.9529042386185246
ID211162	211162	9	1.0	19.03677784220946	44.2188753147716	0.0	266.0	266	1.7220381572284338	1		28071.983640081817	28031.0	19025.0	39916.0	2.74544E7	3420.890854921838	-0.9811596888236802	-854.7035444709221	-0.009069917250450485	0.008750962051048838	1.813180033828318	1.6518469350708875	0.13759452229212232	1.0976683101394664	9.316127282451045	12.029633945591453	0.8089849701164593	0.9655172413793102
ID182493	182493	9	1.0	18.48384079968464	42.7394950315063	0.0	17.0	17	1.5876407347722263	1		28227.93165467626	28002.0	22052.0	40415.0	2.3542095E7	3425.0810284934687	-0.9809546749104006	-848.9825303263307	0.008643467768912368	-0.005615318411649651	1.5917559471676481	1.5511730398693144	1.29459067303428	1.026162720892669	7.9187081900833896	15.299946874912239	0.42509339547157965	0.887113951011715
ID203996	203996	9	1.0	18.875819981461042	42.01826642543343	0.0	204.0	204	1.6173806066477	1		28249.10138248849	28047.0	21249.0	41254.0	2.452022E7	3580.372649326999	-0.9809141091298537	-811.0076430793243	0.017476445048276997	-0.011945579702843408	1.676673863577409	1.5726613205041615	0.7139491125487539	1.06613791648408	8.218155138447887	12.485980521896645	0.6624283233466173	0.9167550371155891
ID190690	190690	9	1.0	18.466025738200187	39.670431136398825	0.0	87.0	87	1.6598533053306097	1		28293.716008771902	28357.0	18212.0	37520.0	2.5803869E7	3078.1525803384793	-0.9810606857138793	-952.2729844916605	0.01037323484548335	0.016615656799444604	1.8415127687060142	1.5170812643070544	-0.565672755228134	1.2138524230916186	8.655442745583342	12.210743266183869	0.7294826239087908	0.9474505723204991
ID214242	214242	9	0.9956181645393372	17.92552065784203	39.67525957981984	0.0	292.0	292	1.6507130744766234	1		28445.19555555552	28193.0	21753.0	41487.0	2.5600676E7	3759.514422587024	-0.9809360989592667	-778.6389170961144	0.015302400004433067	-0.021885744480983804	1.7257552489183348	1.5529747184601452	0.6464340002356598	1.1112577870098943	8.560380222293029	14.958329696203798	0.48076928767438176	0.8721549636803871
ID186592	186592	9	1.0	18.24151307866497	42.45293017117539	0.0	52.0	52	1.6065869987790466	1		28285.49355216883	28053.0	22239.0	41268.0	2.4127526E7	3370.6228651509027	-0.9810214491803532	-867.5590610508503	0.07315959773459245	-0.04924318958735445	1.6143721863717968	1.4774218019625152	1.046045712151904	1.092695521500607	8.108833236664024	17.681638430240277	0.3259291634964181	0.887617065556712
ID200416	200416	9	1.0	18.645901593368393	42.490525927724846	0.0	172.0	172	1.6874252532103604	1		28154.334750265687	27975.0	20838.0	40745.0	2.6493229E7	3314.065246977992	-0.981092016592594	-881.6145323444251	0.0074682471330085	-0.003956602324570215	1.7442013857453014	1.636796518590805	1.1634001995459822	1.065618948925286	8.94538344161881	11.840031784912819	0.801868380735733	0.9505050505050506
ID205541	205541	9	1.0	18.74622543074096	42.47245072526324	0.0	217.0	217	1.5919233041023342	1		28349.90214797138	27983.0	22783.0	43744.0	2.3757218E7	3866.07126518001	-0.9809655906531943	-755.8333900599933	0.012004092342409659	-0.02985852172734705	1.6537786353275608	1.5300492558484766	1.4515093804920665	1.0808662721191096	7.9614863255640325	12.793835676927602	0.6112269303536677	0.9143013100436681
ID180970	180970	9	1.0	17.630589990143857	42.237996638912534	0.0	4.0	4	1.6575729727450106	1		28195.664096916327	28217.0	20573.0	36042.0	2.5601663E7	2912.968987191814	-0.981151424742486	-1007.7062998589356	-0.009216642561129734	0.001567517846236694	1.7072502376093426	1.5763545275422968	1.5631571422350787	1.083036974094353	8.63167711476077	12.920881681683936	0.6497117950367074	0.9255861365953114
ID201966	201966	9	1.0	18.93564937844059	42.85611113222658	0.0	186.0	186	1.6037593280649056	1		28327.39247943594	28030.0	21970.0	44020.0	2.4106611E7	4004.316812539991	-0.9809840862111283	-729.8824602745094	0.010436857272296839	0.008980091728174277	1.641735071789529	1.5372334434448411	0.6108656614918453	1.0679803245175998	8.080314479676924	12.879022905209311	0.6121703574820077	0.9330406147091106
ID213746	213746	9	0.9851897954940796	17.902146731619283	40.104892703181925	0.0	288.0	288	1.552467876695574	1		28622.021437578787	28119.0	22743.0	42364.0	2.2697263E7	3923.0230137559793	-0.9809117963743974	-749.8499046765048	0.08475644598452098	-0.03844294920253708	1.6262201694116778	1.3907084122595013	0.7003425196508942	1.1693466114651148	7.571729980073728	20.758633676594375	0.2208042619369264	0.8025188916876566
ID192753	192753	9	1.0	18.333561244163434	41.74421351774072	0.0	105.0	105	1.6350574224170116	1		28169.40045248872	28215.0	17724.0	39539.0	2.490175E7	3648.673554761836	-0.9811701187893382	-804.5801681972772	0.011283404358675302	0.030417449748702446	1.6590265027547673	1.603823397927808	-0.49835393158991403	1.0344196904087342	8.398773932699486	12.906463060834046	0.6335943125235072	0.9459314775160598
ID195319	195319	9	1.0	19.89645887163259	40.12963695341417	0.0	127.0	127	1.6797867559153148	1		28296.700214132732	28374.0	19971.0	38725.0	2.6429118E7	3169.6969712683413	-0.9811564212873825	-929.6573535762724	-0.007372319431480676	0.015623470727036015	1.779830867835981	1.6048912639439314	-0.36350144651467386	1.1090040227785558	8.864580296822043	12.417118191320935	0.7224809701281896	0.945740365111562
ID197365	197365	9	1.0	18.066254907081785	42.40968596027275	0.0	145.0	145	1.675728749503481	1		28179.632258064517	28234.0	19717.0	35876.0	2.6207058E7	2933.474364904239	-0.9810601974265148	-995.1836407397883	0.006270269898842453	0.010381900278189202	1.7646105378446157	1.5925820856205628	1.362466721289675	1.1080185779918656	8.8218021613414	12.267728402931567	0.7366121415324436	0.9493606138107421
ID200954	200954	9	0.9958815574645996	20.69092632697594	42.36824852714518	0.0	177.0	177	1.650713074476624	1		28207.501111111094	28298.0	18845.0	37003.0	2.5386751E7	3002.862052462062	-0.981078362962308	-974.1015135899717	-0.0019269035398549385	6.136648293820557E-4	1.858800333201366	1.4814280836884726	-0.602115297239914	1.2547354499810135	8.560380222293034	12.267337342816008	0.714829229433652	0.9414532148457921
ID189177	189177	9	0.9305202960968018	18.004362441754992	42.21944772735867	0.0	74.0	74	1.4538276949750946	1		28670.04564907274	27986.0	22458.0	42023.0	2.0097702E7	4212.587798243875	-0.9805331919306898	-685.6097217091437	0.019531417409855648	-0.04194272930843735	1.4824913987996513	1.3953080892077276	-0.7461726161101017	1.0624831965544093	6.640117251828631	15.691056525064962	0.33890754574759285	0.8188745603751465
ID191737	191737	9	1.0	19.396139848912032	40.52739921623305	0.0	96.0	96	1.6703027382277644	1		28171.607375271153	28233.0	17160.0	36102.0	2.5974222E7	3146.0423649866575	-0.9811207447255397	-930.7105906585039	0.013804127892515406	0.008672874481508884	1.7921461492915076	1.5871355272338619	-0.3824531922924748	1.1291702054045432	8.764764647367207	12.02126402515969	0.7621664918554202	0.9408163265306124
ID196350	196350	9	1.0	18.961155807996047	42.20296294466137	0.0	136.0	136	1.6797867559153146	1		28257.244086021492	28141.0	20622.0	40269.0	2.6279237E7	3386.858488240625	-0.9810892184648198	-865.68874912098	0.003908029169618692	0.009232650611273938	1.7461211087918174	1.6156094960284886	0.7209468800898192	1.080781657377079	8.864580296822039	12.546164342346755	0.7076949526223308	0.9433485078401613
ID205055	205055	9	1.0	19.024824416430494	42.20909106018418	0.0	213.0	213	1.5703936732437835	1		28355.20981595092	27902.0	23065.0	44317.0	2.3109496E7	4101.974755318423	-0.9809625899509085	-712.3844953197166	-0.005052453415973345	-0.031361837843288776	1.6343057907530893	1.5289003517526643	1.1663419350430555	1.068941994080643	7.7475956481608215	12.933831738892183	0.5819992125792218	0.8970831040176119
ID207612	207612	9	1.0	19.007683901070283	42.82999174127176	0.0	235.0	235	1.587640734772226	1		28331.63341346154	28014.0	21060.0	42239.0	2.3571919E7	3714.6974603122057	-0.9809697729356811	-786.3027884836832	0.025496554371425662	0.0025876170996957603	1.678753693242938	1.511802051815692	-1.2507936870579575	1.1104322098430381	7.918708190083384	13.50303107496793	0.5457599584472694	0.8842887473460724
ID186114	186114	9	0.9596908092498779	18.283604786658476	41.28295579442741	0.0	48.0	48	1.5024469495721964	1		28698.225201072357	28191.0	22226.0	40763.0	2.1408876E7	3796.4538851718635	-0.9806328539773986	-765.5044474396235	0.08511397953438893	-0.04025810951476079	1.620679132701145	1.4793953065082242	0.6498711118848769	1.0955010642330543	7.091664237457633	18.66632172815089	0.2557646595682695	0.7710594315245476
ID203523	203523	9	1.0	18.50339054749838	42.93129930606797	0.0	200.0	200	1.683385660428427	1		28112.75614973265	28119.0	18879.0	37261.0	2.6285427E7	2987.697513993018	-0.9811362997752094	-978.811928271105	-0.0068532848988398015	0.025710223243118734	1.8159013831927704	1.557365182721401	2.069513949224155	1.1660087199455642	8.902605306138168	11.84772866025624	0.7969971803386084	0.9634773662551434
ID183552	183552	9	1.0	18.276880662532992	41.88715440080473	0.0	26.0	26	1.5766435426544194	1		28379.2695121951	28098.0	22925.0	42431.0	2.3271001E7	3793.391493763145	-0.9809367613999538	-769.9240198649047	0.11283519541571384	-0.07276308641563048	1.6686680129068194	1.4083981727975052	0.43137594059404627	1.1847984789644674	7.809386288299526	18.47885024927567	0.2873934577490467	0.8357070193285863
ID193792	193792	9	1.0	19.33229445745547	41.29041454083418	0.0	114.0	114	1.727301658521762	1		28233.82961460449	28329.0	18524.0	39776.0	2.7838556E7	3474.4174572705056	-0.9811459303459007	-845.7583346368247	-0.01995360071855628	2.860694747370416E-4	1.8276833008495046	1.6514434341113173	-0.09677236232872045	1.1067186820316532	9.373164796425232	12.068606991817957	0.8086895420955669	0.9582118561710398
ID182017	182017	9	0.9968520402908325	18.177046766918153	42.76866041157484	0.0	13.0	13	1.6225173848969903	1		28229.808266360473	28016.0	21936.0	41625.0	2.4588163E7	3574.1649781147726	-0.9809646389448735	-814.0584017308811	0.012288391526754214	-0.029163573403360652	1.7117136402686384	1.53827698235374	1.0392538632301103	1.1127473529828942	8.270439526257562	14.87574621690101	0.4696571444508496	0.8792319353208693
ID184586	184586	9	1.0	17.895706417576132	42.57479394780657	0.0	35.0	35	1.6712082968403599	1		28063.47453954495	28135.0	19304.0	35970.0	2.5902587E7	2961.4602751208668	-0.9810700163668401	-982.2347363972361	5.891771710473678E-4	0.0104046400127447	1.7596376363909045	1.592058055042227	1.266779172942822	1.1052597176453045	8.774270899696239	12.403936189666934	0.7166413381537187	0.9456967213114752
ID198410	198410	9	1.0	18.528466927906358	42.724870529277524	0.0	154.0	154	1.6159768332543474	1		28249.882966396308	28037.0	21283.0	41792.0	2.4379649E7	3656.674011950575	-0.9809843939609444	-797.0991217653354	0.011850101777127494	0.008321812865252043	1.6527904578480488	1.584866305257788	1.213119868798787	1.042857970016097	8.203895759954339	12.14983537090854	0.6983758466742516	0.9319654427645785
ID212238	212238	9	0.9968308210372925	18.169350796323034	42.16805832222764	0.0	275.0	275	1.5938229745921817	1		28239.51789976133	27993.0	21977.0	39419.0	2.3664716E7	3209.4873069191895	-0.981061381705158	-911.589892206943	0.03973995294323732	0.009813611254703133	1.6176312097477892	1.5141076878134452	0.8895203548963291	1.068372628160844	7.980498830222098	16.275587715699157	0.3785877368617063	0.8749348619072433
ID210701	210701	9	1.0	18.293190665862987	43.09832055438571	0.0	262.0	262	1.6919023776969202	1		28093.519618239665	28029.0	19856.0	36787.0	2.6492189E7	2898.3145562318196	-0.9811449878177267	-1008.781250945503	-0.010732376828158535	-0.004227201372685674	1.7896481281831431	1.6069277735207368	-1.1997652926801763	1.1137078826275253	8.99291470326397	12.892944818680071	0.6798390242463126	0.9521892299949674
ID190221	190221	9	1.0	18.667692593473546	39.70742271739025	0.0	83.0	83	1.6621305094544088	1		28222.565359477092	28266.0	19180.0	36176.0	2.5908315E7	2871.9630729990326	-0.981074026877236	-1018.8052889530996	0.011157779799280605	0.009750170480507034	1.8070513543008366	1.5494288678093684	2.773475195980026	1.1662693214537194	8.679208376405924	12.462905719702556	0.7021846963184667	0.9585301837270338
ID209676	209676	9	0.9968457818031311	18.19897126260655	43.18096828060497	0.0	253.0	253	1.582390743519188	1		28440.44498186214	27989.0	22949.0	44235.0	2.3520248E7	4068.30296199944	-0.9808438673916764	-715.8880980983406	0.05896074711366981	0.010047185272534816	1.6571064213372064	1.5699017967786453	0.7777841764652241	1.055547821358954	7.866423802273716	12.810801206535704	0.6023301744781321	0.8831376734258268
ID199442	199442	9	1.0	18.013528629421575	42.886743058504265	0.0	163.0	163	1.5553887972022724	1		28449.008706467674	28136.0	22759.0	40936.0	2.2873003E7	3413.22608685301	-0.9807914597697052	-851.1662437201066	0.0718045996982966	-0.06452260172259063	1.5387717141936907	1.3625541509326446	1.2887734314218735	1.129328851363763	7.600248737060831	19.862462975552685	0.2420869999852436	0.8276397515527951
ID194832	194832	9	1.0	19.53863128621593	39.88267789600883	0.0	123.0	123	1.619717525373576	1		28358.422632794434	28464.0	18684.0	37759.0	2.4558394E7	3018.2130741648157	-0.9810990951989066	-975.421784769181	0.013139022944752027	0.018437359519212163	1.8248616739321166	1.4783595636376705	-0.8271083542107585	1.2343828381248731	8.241920769270461	11.925359313868558	0.7282749175078831	0.9347708894878706
ID206609	206609	9	0.9956687688827515	18.687769266250655	42.787305350974016	0.0	226.0	226	1.6621305094544083	1		28149.31803278687	28097.0	20965.0	37396.0	2.5756626E7	2757.140214104544	-0.9810186035830512	-1055.32956409407	1.4476793945687844E-4	0.00889724951426189	1.9381152805467359	1.4137869660253666	-1.0025063359048636	1.3708679787842672	8.679208376405919	14.661638096734757	0.507370238607229	0.9157472417251752
ID208661	208661	9	1.0	20.101376373093945	42.67760326722202	0.0	244.0	244	1.666675583592564	1		28281.197382769944	28355.0	18633.0	36967.0	2.5933858E7	2967.581074127804	-0.9810829269647154	-988.5006821830403	-0.0010240935355325792	-0.00364676189996656	1.8596078559069105	1.5206331514127598	-0.4951325923800417	1.2229168186812334	8.726739638051079	12.168941553227077	0.7405532165137105	0.959247648902821
ID187669	187669	9	1.0	18.484699174042788	42.45057638350244	0.0	61.0	61	1.6923494387108522	1		28054.80761099362	27926.0	20243.0	39991.0	2.6539848E7	3296.570127622579	-0.9811364664550728	-885.2814018607255	-0.007709539356361224	0.007973987390789798	1.7593141771108805	1.639702284690744	1.0202889490200613	1.072947323143296	8.997667829428487	12.32554502548046	0.7442649294903477	0.9441396508728179
ID180506	180506	9	1.0	17.916870643454082	42.93122774335237	0.0	0.0	0	1.699041238002068	1		28069.2688284519	28026.0	19747.0	37680.0	2.6834221E7	3079.042244831439	-0.9811045296306738	-946.679606274355	-0.003366451887424819	0.002163016700982926	1.7577642532834106	1.646351179644336	1.5266037949195923	1.0676727268255994	9.068964721896224	12.398294863901857	0.7413847609515327	0.9544772386193094
ID188699	188699	9	1.0	17.598680961972175	41.787547561472046	0.0	70.0	70	1.6621305094544083	1		28176.710065645464	28141.0	19478.0	42107.0	2.5753513E7	3392.1774653416537	-0.981020815823076	-858.7018457035971	-0.004287576134390041	0.004262385735104468	1.6894441567200846	1.637435576087515	-0.5495320730990886	1.0317622148877692	8.67920837640592	11.355710671040612	0.8457876548934565	0.979088471849866
ID202520	202520	9	1.0	19.12049062351	42.760415394400766	0.0	191.0	191	1.586687482969222	1		28361.74969915759	28075.0	21128.0	42348.0	2.3568614E7	3877.532469928045	-0.9809201529532355	-752.0839847276402	-0.015189560105544165	-0.0037690359031968272	1.6456847806305168	1.532574683892499	1.5081447136006427	1.0738039704862774	7.909201937754353	12.43709760563721	0.6425463231925133	0.9285714285714286
ID193311	193311	9	1.0	18.362074617775235	41.54236391569407	0.0	110.0	110	1.6612200023965173	1		28154.157721796306	28202.0	17574.0	37477.0	2.5704746E7	3425.09223228484	-0.9810660073526786	-851.8365845687578	-0.028709971054274065	-8.119135815499694E-4	1.7405682309548665	1.6286691942233136	1.646723930406236	1.0687058103195202	8.669702124076895	12.314039660659143	0.7184771226247951	0.9480249480249473
ID181532	181532	9	0.99558025598526	18.60235983692861	42.46199212019863	0.0	9.0	9	1.6131656217896795	1		28327.68611435235	27983.0	22977.0	43837.0	2.4276827E7	3986.557854678287	-0.9809445647081423	-731.5914431503694	-0.004731194871652132	-0.01876916535105846	1.703034694384176	1.5048948124443153	0.9736671235880883	1.131663608845879	8.175377002967243	13.906832641839854	0.5312038285964247	0.9024134312696749
ID213277	213277	9	1.0	17.91890674052047	40.511373144461196	0.0	284.0	284	1.579998617066796	1		28390.132442284317	28069.0	22729.0	44333.0	2.3365079E7	4041.072409303117	-0.9809710006588644	-724.3375499697578	0.06802505027771102	-0.02315225361247119	1.639007287134461	1.501156586334649	0.5940687493479789	1.0918296612456666	7.842658171451137	14.972664210523341	0.4396175085865852	0.8553654743390364
ID204579	204579	9	1.0	18.62942950403174	42.40682331617716	0.0	209.0	209	1.686079797645033	1		28134.295309168483	28189.0	18632.0	35759.0	2.6389969E7	3033.4389776559888	-0.9810222219715472	-958.8799923811534	-0.002657620906104775	0.0015800290800773715	1.7930659150247537	1.6005894481760747	1.6589388763439752	1.1202534897802883	8.93112406312526	12.968441228089583	0.6673296631321831	0.9338966202783302
ID195875	195875	9	1.0	17.347401760093135	41.50136457296804	0.0	132.0	132	1.6415219502885676	1		28340.530542986427	28304.0	20661.0	43837.0	2.5053029E7	3673.7258513670627	-0.9811785448961383	-804.3148264749868	-0.011703552590556414	0.012438243985492979	1.713276258543664	1.5728697041915243	1.0235935594636039	1.0892677594195959	8.465317699002714	12.318100936763711	0.7010768210007645	0.9468367889420521
ID214818	214818	9	0.9868282079696655	18.208903185612183	41.14717771458971	0.0	297.0	297	1.5670180342373194	1		28478.238566131004	28090.0	22314.0	43593.0	2.3038895E7	4081.8112126771066	-0.9808766160819923	-715.7145436557407	0.028592383038516724	-0.028924781049260075	1.6777743755377679	1.4121251673391761	1.1702654038958011	1.1881201570106894	7.714323765009208	17.740907002093937	0.30800380899777036	0.8413685847589427
ID191268	191268	9	1.0	18.798342644631024	39.66692496229128	0.0	92.0	92	1.6698497747650005	1		28280.239696312332	28300.0	17663.0	37012.0	2.6074381E7	3166.7066013872213	-0.9810520406939175	-924.772393296423	0.002754188482302944	0.011847968953207538	1.802089119891337	1.5702803294919245	-0.4362152484151832	1.1476225525122739	8.760011521202689	11.863836669117697	0.7821034888616618	0.9603960396039601
ID185643	185643	9	1.0	17.92106547925286	42.919609020479605	0.0	44.0	44	1.6290316764787562	1		28232.383826879257	28016.0	22596.0	43172.0	2.4788033E7	3704.821018863583	-0.9810495696978923	-789.0094218315526	0.07521497739624708	-0.008357941679985739	1.7066446968972235	1.5415573632375863	1.416274232788782	1.1070912686070404	8.336983292560783	15.776261190517872	0.42093071745825106	0.8696083292017851
ID211754	211754	9	0.9968216419219971	18.13275764363739	43.29371534914261	0.0	271.0	271	1.6281026591939152	1		28185.39977090489	28111.0	20546.0	35875.0	2.4605854E7	2924.0996762823966	-0.9810474034889571	-997.8914414482898	-0.0031669863919258994	-1.6211790019870676E-4	1.6750397636733527	1.5531908153062564	-1.2499404159807037	1.0784507268304122	8.327477040231749	13.365528306667688	0.5858022668637703	0.9274748544203284
ID196909	196909	9	1.0	18.191758967034904	43.256778210006445	0.0	141.0	141	1.6752772531327629	1		28231.121636167958	28112.0	20159.0	39495.0	2.6226712E7	3301.5756976873026	-0.9810446938545748	-885.1051340100314	-0.004990653704935903	-0.0012734456736651506	1.7236369656634907	1.6279166072701747	-1.408239893558992	1.05879930087686	8.817049035176884	11.904938617512602	0.781769637289889	0.9606421543241843
ID201523	201523	9	1.0	18.9247871604542	43.22604088184832	0.0	182.0	182	1.5938229745921815	1		28341.986889153734	28177.0	19918.0	42206.0	2.3778927E7	3876.3649388887557	-0.9810604691366724	-757.4643385340171	0.04213570200972091	0.010081481988095315	1.609493091243413	1.59801171487325	0.41709242293678006	1.0071847886115615	7.9804988302220945	12.178031687393181	0.6762164053747072	0.9322598556357571
ID192305	192305	9	1.0	18.59986098667219	40.57224401277591	0.0	101.0	101	1.619717525373577	1		28203.35903337169	28136.0	18215.0	38302.0	2.4508719E7	3534.6221664310583	-0.981086761172439	-827.8074750904602	-0.005217617394998511	-0.013937476455648825	1.6701755164554453	1.5557062600101244	0.18286042211467807	1.0735802505831507	8.24192076927047	12.670985611684241	0.6450858322547239	0.9506578947368424
ID206134	206134	9	1.0	18.613029613429564	43.020324603323274	0.0	222.0	222	1.6842841849975732	1		28145.89669861552	28141.0	18548.0	36366.0	2.6428997E7	2991.5378127399727	-0.9810949961167275	-976.528399874623	-0.006742640032081913	-0.010886101319948585	1.7524250245706328	1.6486170934139786	-1.3558476308570975	1.0629666716251784	8.912111558467199	12.583030396027537	0.7073265937767431	0.9508113590263692
ID199989	199989	9	1.0	18.52620699498401	42.96117037310029	0.0	168.0	168	1.6350574224170116	1		28229.78029445075	28069.0	21217.0	41219.0	2.4926896E7	3553.323078404291	-0.9810305331318755	-821.7319935706424	0.004210155239974476	0.010665753994364115	1.6912956253784943	1.5533379039818875	1.4737916946905267	1.0888137223993315	8.398773932699486	14.412520123897304	0.5080961478060784	0.9164937759336094
ID194367	194367	9	1.0	18.724445513149295	40.399780307297355	0.0	119.0	119	1.656659960848285	1		28322.218543046372	28341.0	18266.0	37664.0	2.565993E7	3470.0783962243663	-0.9811571590443098	-849.9828700962743	0.009200701461548673	0.004350278609194405	1.7109493486819976	1.6097712748714499	0.4913237568265545	1.0628524532583843	8.622170862431734	13.337581178320422	0.6090771927413153	0.9307337095946642
ID183100	183100	9	0.9968100190162659	17.571520009654105	42.748398093821656	0.0	22.0	22	1.6593974895028936	1		28125.28148959474	28065.0	20309.0	37065.0	2.5678382E7	2956.0306642525356	-0.9809875886373044	-981.8479754086743	4.2956633991532103E-4	0.009627789859678	1.7626650519442422	1.5348672591969683	-1.2909555377560646	1.1484153052208932	8.650689619418825	14.855216851571047	0.4926092951711883	0.9224531170805881
ID197954	197954	9	1.0	18.131592871063024	42.14946639478029	0.0	150.0	150	1.6290316764787567	1		28210.11757990867	28009.0	21152.0	41386.0	2.4712063E7	3573.991471872353	-0.9810921136174823	-819.1212275548875	0.0075418412991167996	-0.004175110545472315	1.6738877848423528	1.5743563774064355	1.279076211940317	1.0632203793653654	8.336983292560786	13.995296993284672	0.5348777804881907	0.9013360739979448
ID209218	209218	9	0.9968259930610657	18.40956780395254	42.80531926804193	0.0	249.0	249	1.5752034660476546	1		28490.91737545561	28162.0	22915.0	42434.0	2.3448025E7	3804.2577926925783	-0.9808160813960661	-765.8024383677738	0.056486211848277346	-0.006376780799559105	1.6653999943431554	1.4385133724895958	0.9695674402158134	1.1577229841533507	7.795126909805978	16.954415475688055	0.3407747525669566	0.8528341133645345
ID208193	208193	9	0.946182906627655	18.86625231111567	42.128699738356566	0.0	240.0	240	1.589069540282435	1		28507.973589435755	28200.0	22308.0	41123.0	2.3747142E7	3780.3157344574092	-0.9808276367862682	-771.5877358400877	0.011684903014160088	-0.04603045040213163	1.6121821108139163	1.5807713200795364	-0.02993829995281893	1.0198705469509655	7.9329675685769425	14.25144482175568	0.49082621634496515	0.8589809572825536
ID187201	187201	9	0.9968255758285522	18.178620647933723	42.34369171961019	0.0	57.0	57	1.5631512349217653	1		28419.095297029733	28081.0	23096.0	41822.0	2.2962629E7	3530.526623955152	-0.980834382563152	-823.8983241831963	0.07248655829503607	-0.029201701524515334	1.697884958847322	1.3770161049568375	0.7492536029604951	1.2330175026533492	7.676298755693085	16.69259468875033	0.3461896151308974	0.8380902957965757
ID189761	189761	9	1.0	18.54527662625643	40.22916866046739	0.0	79.0	79	1.6056449951807448	1		28295.327464788727	28207.0	19088.0	40480.0	2.4107619E7	3756.3129548601196	-0.9810132003654048	-778.4057509426102	0.012247604388163592	-0.008354318069332742	1.645010853142971	1.5836639907370134	0.4812065138085375	1.0387372970306712	8.099326984334986	12.718357973118085	0.6292115810416405	0.9176090468497571
ID200517	200517	9	1.0	18.78865511851154	41.883688933568465	0.0	173.0	173	1.638754560935992	1		28275.811724915446	28278.0	19891.0	39582.0	2.5080645E7	3368.871864672908	-0.9810438273495069	-868.7570422625047	0.004632816415553889	0.005978314446994127	1.6677313611813072	1.5958731087430706	1.3195280336283535	1.0450275476443318	8.436798942015614	12.846083098728707	0.6424600237783564	0.920643153526971
ID203077	203077	9	1.0	18.684955992610895	41.70755140547153	0.0	196.0	196	1.629495986500007	1		28360.812286689423	28176.0	22486.0	41034.0	2.4929154E7	3699.8440064430924	-0.981004870330363	-791.761077547224	0.010241929440521444	-0.0113791715923005	1.69125065470602	1.5466423836254264	0.7207602227587984	1.0934981949360671	8.341736418725297	14.473972893903326	0.5003694857105907	0.8972392638036802
ID207172	207172	9	1.0	17.998128599860138	43.06767408159391	0.0	231.0	231	1.6465834175079224	1		28157.24107142858	28083.0	20871.0	38227.0	2.5228888E7	3237.148489306542	-0.9810578500546495	-900.9959123970282	0.05736609280691745	0.00636892201489875	1.7501812918646096	1.5107921952220968	1.15659048602457	1.1584526961415238	8.517602086812387	15.843536851643737	0.4264056344943	0.8893300248138953
ID198986	198986	9	1.0	17.472702910483022	42.75536414842296	0.0	159.0	159	1.6584854820201522	1		28173.32453245327	28268.0	18711.0	35407.0	2.5609552E7	3004.015035946503	-0.9810865027184207	-972.9744839764988	0.01584295756572832	0.013164057605524615	1.7630933640765676	1.5651308875974237	-1.4980779538020517	1.1264830168823956	8.641183367089791	12.414140554437278	0.7046115674470804	0.9439252336448595
ID210249	210249	9	0.9599765539169312	18.54392757650919	42.418291781606584	0.0	258.0	258	1.5752034660476548	1		28484.548229548192	27915.0	22635.0	43687.0	2.3328845E7	4281.800514562735	-0.9808068477267581	-679.9078914674684	0.024753800395216786	-0.02628482944764358	1.6621340607315926	1.523180893452468	0.893976331778257	1.0912256501354682	7.795126909805979	13.290297795430234	0.5545792673098764	0.884573894282632
ID188238	188238	9	0.9968546032905579	18.2748413328281	42.69721917558295	0.0	66.0	66	1.593348269302548	1		28245.990442054943	27936.0	22517.0	43077.0	2.3641894E7	3772.0739180786472	-0.9808289751065693	-766.221907113479	0.025072747452178672	-0.017175969352651716	1.718313911424635	1.5077574650797894	1.1198479260887648	1.1396487506919446	7.975745704057577	14.500218845370545	0.47668561772871243	0.8649484536082476
ID212815	212815	9	0.9878559708595276	17.86297767112719	41.358428171905494	0.0	280.0	280	1.4270436738957721	1		28878.274217585713	28171.0	22984.0	44029.0	1.9377322E7	4028.1901390493313	-0.9804209318995092	-717.979141649011	0.14882757159217122	0.10269070009209712	1.5440058483656887	1.3750238142134061	1.1865418583190463	1.122893896386042	6.397707817438331	18.694554776710806	0.23004034637203954	0.725606469002696
ID211277	211277	9	1.0	18.934618390919372	43.79584465070542	0.0	267.0	267	1.7220381572284333	1		28098.64933741079	27995.0	19342.0	40083.0	2.7564775E7	3339.506471751397	-0.9811385446384736	-875.3632062633142	-0.001622524691406328	-0.001603131739957239	1.7603504079620047	1.694560019150083	0.9338645000128494	1.0388244665685664	9.316127282451042	12.231928369969921	0.7824478817065768	0.9486931268151014
ID204114	204114	9	0.9968373775482178	18.477283675384392	42.18155309470151	0.0	205.0	205	1.5284047640588858	1		28486.990920882	28097.0	23048.0	42252.0	2.196347E7	3628.521354408429	-0.9808284959471893	-803.3111197618417	0.08841955110739837	0.0017461222235066565	1.6152717883175784	1.3923524597627517	0.8779848145292437	1.1601026571912767	7.338826798012457	18.376860168030262	0.2730825066812654	0.8243459690336359
ID185174	185174	9	1.0	18.162236182093125	42.808535992708585	0.0	40.0	40	1.68203697360989	1		28063.13090128757	28018.0	20170.0	37771.0	2.6154838E7	3086.905982643806	-0.9811139185598629	-944.5398686063814	-0.018620051652127562	0.041859902906502086	1.7201126319694402	1.619704853103259	1.8835308552926062	1.0619914045906609	8.888345927644616	14.118395338941978	0.5603509793094182	0.9540816326530613
ID186708	186708	9	1.0	18.06559978471537	42.81097730402883	0.0	53.0	53	1.6079989694621062	1		28380.032672112062	28113.0	21640.0	41259.0	2.4321688E7	3822.9155023598973	-0.9809215341491231	-763.3768886675454	0.04168146265128433	-0.042706285214589475	1.7115972132706967	1.5268028665610478	1.2470703087604802	1.121033534031723	8.123092615157567	15.074480385493342	0.4492070533469351	0.8456209797130135
ID202068	202068	9	1.0	19.068290428246943	42.77582482612115	0.0	187.0	187	1.5881171461062116	1		28277.687500000004	28003.0	20194.0	43301.0	2.3527036E7	3992.3125130512044	-0.9810812950458805	-734.6203384200447	-0.005899172135810863	0.00914986496514777	1.66598849743803	1.5156730552217577	2.3767056649617966	1.099174054522121	7.923461316247901	11.319694066674813	0.7770615624568188	0.9520274129069103
ID192858	192858	9	1.0	17.95963319134049	41.40073900405242	0.0	106.0	106	1.6666755835925644	1		28147.879347826067	28177.0	17718.0	37466.0	2.5896049E7	3429.811926879135	-0.9811121301392037	-852.5915689435923	0.00673521773847628	0.006253628466412511	1.7447405404325618	1.6074721882808174	1.509003014079448	1.0853939204376233	8.726739638051084	11.887997614811944	0.7759691660647067	0.9493278179937952
ID214362	214362	9	0.9952274560928345	18.340080898345274	39.64533069924958	0.0	293.0	293	1.6410610428106382	1		28469.355780022444	28240.0	21191.0	41601.0	2.5366196E7	3788.5096064873424	-0.9810098796964845	-776.3988935112708	0.05789969079301042	-0.020713162772391727	1.7175903471637661	1.5634262869547755	0.3940430684705939	1.0986065422433633	8.460564572838202	16.28550723380392	0.40087283633053167	0.8759842519685044
ID190809	190809	9	1.0	18.485149805414704	40.13167977951931	0.0	88.0	88	1.6639500288929796	1		28235.29508196723	28259.0	18636.0	36580.0	2.5835295E7	3172.865648726145	-0.9810994782826481	-923.8679392264947	-0.019632635455679302	-0.019501221654622546	1.7455036899608598	1.5662333685607404	-0.46739200941549597	1.1144595211662847	8.698220881063982	14.934775346717036	0.4900528367022672	0.9247094492167756
ID182623	182623	9	1.0	18.430361867328998	42.73458706681875	0.0	18.0	18	1.58716418043618	1		28281.77015643803	27964.0	22424.0	42929.0	2.3502151E7	3841.4444862687	-0.9809893182603914	-759.8163066319593	-0.011478368796572975	-0.03248843656546122	1.6136825656188118	1.5057880166079147	1.0912183491322573	1.071653212683915	7.913955063918875	14.133448790258358	0.4978598967083151	0.8870538092701119
ID195421	195421	9	1.0	19.77806558070765	39.93862199774416	0.0	128.0	128	1.6954755651568805	1		28267.447949526817	28302.0	20386.0	38909.0	2.6882343E7	3064.045867660927	-0.9811207446581296	-958.868237128528	0.0016376979993993552	0.005234384457851533	1.8113889268403576	1.5907563042990613	-0.48087379807163566	1.1386966827948635	9.03093971258009	12.728180980807023	0.7005031997003814	0.9387351778656123
ID205660	205660	9	1.0	18.573836515834085	42.4021014876737	0.0	218.0	218	1.7083657209300733	1		28119.280829015526	28043.0	19651.0	37707.0	2.7135106E7	3046.561658101377	-0.9811554883881609	-961.1190466407153	0.012038693576422515	0.005163910573153998	1.748237241035913	1.6817675883310523	1.0897553697260203	1.039523685178654	9.168780371351058	12.33020845850064	0.7578453598322807	0.9516526887025163
ID181091	181091	9	0.9658673405647278	17.697558819997514	42.093064366926015	0.0	5.0	5	1.43865872335023	1		28858.741228070186	28009.0	23101.0	42450.0	1.9739379E7	4289.997424497168	-0.9805242740609684	-677.352975945395	0.027610035600343127	-0.1595724633428325	1.556144165127196	1.3193456290361374	0.9765667501750374	1.1794818058889198	6.50227659305767	18.362440865040483	0.24233407380868136	0.763392857142857
ID191847	191847	9	1.0	19.328831690891377	40.80894537455858	0.0	97.0	97	1.6914551985222808	1		28132.52426160339	28141.0	17794.0	36930.0	2.6669633E7	3213.607164849249	-0.9811225093635086	-909.9654158398614	0.0014773817216128216	-0.00825184397318398	1.7803768950812764	1.6199734536254087	-0.1980542582896437	1.099016092576637	8.988161577099456	11.988280972884779	0.7858993124728387	0.9459729864932469
ID189290	189290	9	0.9912886023521423	18.384740659696266	41.81724353017779	0.0	75.0	75	1.5747231478580928	1		28391.34914841854	28132.0	21967.0	40073.0	2.3337689E7	3691.9795166376684	-0.9808069509005936	-785.9525078355235	0.01818034575898174	-0.0604171757620242	1.6043581455122824	1.5044169523503441	0.20255137625818653	1.0664318445799221	7.790373783641463	15.75875679134913	0.3942069290794039	0.8392217101894524
ID197480	197480	9	1.0	18.468297350933145	42.541659129764064	0.0	146.0	146	1.6788858243643632	1		28160.20537634409	28199.0	19348.0	36145.0	2.6188991E7	3032.4909327187866	-0.9811273990917508	-965.5170568512207	0.007064757510463287	0.005483857684341809	1.7427386013972914	1.6083370209133756	1.5254853563642554	1.0835655579249113	8.855074044493005	13.829019349158347	0.5818610582655602	0.9209095402867025
ID207720	207720	9	1.0	18.724970560917058	43.26989906435964	0.0	236.0	236	1.655746445498511	1		28251.60619469024	28057.0	20208.0	42796.0	2.5539452E7	3698.0827464761237	-0.9809928222000615	-788.578092025256	-0.007645620636299381	0.0018575630303125756	1.6985419069548793	1.612746660469404	-1.1235006841908686	1.0531982167989755	8.612664610102703	12.219835336704572	0.7247975087264401	0.9378881987577635
ID183662	183662	9	0.9942382574081421	18.047015938524527	41.833122873977885	0.0	27.0	27	1.3986659335375247	1		28693.290571870184	28016.0	22844.0	40802.0	1.8564559E7	3798.2779019840605	-0.980622793659411	-764.6002489357861	0.02986812787402854	0.06305175956419164	1.4567345480962781	1.36642001199006	-0.4140113326865247	1.0660957358013834	6.145792130718981	12.956511182187466	0.4600569359600838	0.8407022106631987
ID201070	201070	9	1.0	18.82308583663357	42.75943503660869	0.0	178.0	178	1.598088976801313	1		28253.040284360195	27957.0	21815.0	42286.0	2.3845566E7	3689.1995937470465	-0.9810280122186527	-792.0117129036653	0.02200949040787084	0.005470672505934225	1.676305584344352	1.5384465497909134	1.504656798045525	1.0896092454899877	8.023276965702737	13.075767694816621	0.5896947426781742	0.9134199134199136
ID213870	213870	9	0.9888797402381897	17.655278711444456	39.991476137894495	0.0	289.0	289	1.490821449458177	1		28601.390540540517	28048.0	23166.0	44600.0	2.1165029E7	4439.103492999603	-0.9807507153851008	-656.5471390681154	0.04509678983062515	-0.05015026047924261	1.4822810757870466	1.4446671157305342	-1.4190108509921378	1.0260364201876997	6.982342335673767	15.784718961223058	0.3521577854353301	0.8427997705106132
ID196460	196460	9	1.0	18.95777791860462	42.02773275165485	0.0	137.0	137	1.6126966101147608	1		28357.09302325582	28106.0	21917.0	42920.0	2.43871E7	3859.4945576413875	-0.9810332187322967	-760.0660743245417	2.8941630495352946E-4	-0.02715798650304199	1.63273233108338	1.5575506248070843	0.3302509474046481	1.0482691895074727	8.170623876802734	13.311065898861688	0.5794812868091163	0.9197431781701452
ID193907	193907	9	1.0	19.91763631969178	40.759320566787146	0.0	115.0	115	1.6639500288929803	1		28300.119956379513	28345.0	17514.0	37663.0	2.595121E7	3442.2099175673643	-0.9811384200717875	-855.3288770065144	0.007790773745192244	0.01693312791801208	1.7694748056145364	1.5780112993388726	-0.45939881569427427	1.1213321516492814	8.698220881063989	11.942924830953991	0.7663354183831337	0.9408740359897173
ID184694	184694	9	0.996849000453949	18.00115861467096	42.6781369637491	0.0	36.0	36	1.6332057146627872	1		28177.561363636363	28061.0	21209.0	39642.0	2.4796254E7	3336.8526778578926	-0.9809842732192171	-871.25540056427	0.02298894687532255	-0.050975139443623876	1.7306218265829032	1.5277310994012852	1.037334672131703	1.13280526086111	8.379761428041425	14.678170128828636	0.48876228241687997	0.8854846810647915
ID182135	182135	9	1.0	17.778899128686614	42.19351821058696	0.0	14.0	14	1.4349732237685142	1		28791.62848751835	28100.0	23461.0	44448.0	1.9607099E7	4275.068416550462	-0.9805392374481461	-678.6694178732615	0.1336814676460713	-0.033458496530428025	1.4709219384336976	1.3039083590632914	1.2693113792577473	1.1280868998266	6.469004709906056	19.862811823488425	0.2060468004002291	0.7573734001112962
ID199542	199542	9	1.0	17.934557770333843	42.14843485568837	0.0	164.0	164	1.5367958753918656	1		28464.77139208173	28047.0	23039.0	44710.0	2.2287916E7	4096.985710946801	-0.9808648340985541	-712.2790638646803	0.0735333389939119	-0.0016756654400215236	1.673460507407998	1.4457764389506016	0.7028698788035133	1.1574822097824875	7.419629942809226	14.166408217109868	0.4645929387927001	0.8465292841648587
ID203637	203637	9	0.9968205690383911	18.19767558687958	42.78249611676837	0.0	201.0	201	1.6415219502885674	1		28166.364758698128	28106.0	20709.0	36746.0	2.5096231E7	3143.6413925579755	-0.9809915657959272	-924.7976679409581	0.047515222359599346	-0.009514983825858095	1.688205217119532	1.5275107656120777	1.333740124555159	1.1052002088136275	8.465317699002712	15.939851248021887	0.4186822960842474	0.882556987115957
ID205173	205173	9	0.9733392000198364	18.652956505302154	42.42078130527296	0.0	214.0	214	1.4543479410804834	1		28758.110157367664	28053.0	23152.0	43683.0	2.0101919E7	4423.1505487883005	-0.9806902849970528	-660.4114984931888	0.08314925922435543	-0.06241903407362065	1.456671391666475	1.3663141078735743	0.7455245164106092	1.0661321458017627	6.644870377993148	16.796567685767062	0.29597517690303543	0.8341288782816232
ID198523	198523	9	1.0	18.097514772749076	42.535849239659264	0.0	155.0	155	1.6465834175079226	1		28314.538975501087	28042.0	22019.0	44222.0	2.5426456E7	4010.6608708678177	-0.9810126227071128	-729.5132171173693	0.05735310484830157	-0.003604540928437391	1.7170449748879724	1.5414075726873901	1.0524930898255231	1.1139461134827335	8.51760208681239	15.519910314265438	0.44437415985451734	0.88668975754577
ID186238	186238	9	0.9234305620193481	18.25928157349669	41.298606249555455	0.0	49.0	49	1.333885020895886	1		27464.40237691001	28032.0	22781.0	35849.0	1.6176533E7	2366.4328272555513	-0.9815947617474267	-1237.9319050866668	0.17494253783614447	-0.09625966210817029	1.416978208057214	1.3334077801113047	-0.10996838768880439	1.062674321533457	5.589676369470621	17.927928582045553	0.21854269832271164	0.6558839933073054
ID210818	210818	9	1.0	18.30896258582742	43.50271835159064	0.0	263.0	263	1.6802370405383105	1		28113.32334047109	28163.0	17442.0	36473.0	2.6257844E7	3164.0648256901322	-0.981058982898519	-920.425480578427	-0.006281129753815404	0.004181980100447994	1.7950351579418193	1.6097396674503963	-1.3083294650057933	1.1151089795686686	8.869333422986553	12.138151231638746	0.756477050584348	0.9520408163265306
ID206720	206720	9	0.996876060962677	18.76150497208117	43.16052667753884	0.0	227.0	227	1.6820369736098912	1		28158.647121535156	28068.0	20026.0	38557.0	2.6412811E7	3121.2775351851133	-0.981023315759396	-932.7567324858968	0.018420556357863882	0.025772366481235945	1.7603566298402507	1.5855743802609104	-1.1500768432274524	1.1102327659649618	8.88834592764463	13.336435999602434	0.6279878515354531	0.9317389138016945
ID209792	209792	9	1.0	18.44459691392263	43.314740244035434	0.0	254.0	254	1.6004540646379353	1		28317.053003533554	28105.0	21232.0	42771.0	2.4041178E7	3815.3620940539736	-0.9808626804271136	-760.7980494879961	0.0152111922763674	-0.013921397134051083	1.6531900802530421	1.5739996541359915	0.8150684944970129	1.0503115905451201	8.047042596525316	13.039874127330995	0.5947019545297556	0.9063169164882231
ID212358	212358	9	0.993701696395874	18.19938957233394	41.992912834138494	0.0	276.0	276	1.5900213639917906	1		28359.01913875599	28104.0	22183.0	40478.0	2.370814E7	3432.6431836094716	-0.9809346528528764	-850.1350051586243	0.08765199869241225	-0.044794287653145776	1.6744920020239848	1.5063704533542892	0.7928662668928218	1.1116070408147831	7.942473820905963	19.148994807800634	0.27219095745482086	0.8143274853801168
ID190340	190340	9	0.9968551993370056	18.62690457006525	39.22289736135418	0.0	84.0	84	1.695921684245027	1		28249.336134453788	28164.0	20087.0	38298.0	2.6893368E7	2822.853011687098	-0.9811190607285729	-1040.0353358007933	-7.367898696573812E-5	0.018003243870711127	1.8790604325449705	1.5301255503725697	-0.6774019242340386	1.228043301471202	9.035692838744609	11.709232618265647	0.8281603908173015	0.982428940568475
ID194948	194948	9	1.0	19.853515545422738	39.82496046231373	0.0	124.0	124	1.6378310587150395	1		28313.5474040632	28388.0	18771.0	37679.0	2.5085803E7	2972.388562913123	-0.9811264789535432	-990.3546991512827	-0.010007854879598028	-0.01158129191482477	1.860248573878837	1.4756297005836854	-0.5990196409033987	1.260647283761648	8.427292689686581	11.205156345485133	0.8434553562730179	0.9552801724137926
ID202629	202629	9	1.0	18.687169584436912	42.96747428291218	0.0	192.0	192	1.6757287495034814	1		28195.298491379275	28247.0	18142.0	37277.0	2.6165237E7	3093.427486486618	-0.9810653516422086	-944.511926225076	-0.021945064994464702	0.01062538503135674	1.790359735465696	1.60950818680512	-1.020830327481898	1.1123644788782137	8.821802161341404	11.646531083911892	0.8172858837080712	0.9651586063442539
ID187784	187784	9	1.0	18.68158977401041	42.81207071377186	0.0	62.0	62	1.6159768332543474	1		28180.96987253764	27902.0	20730.0	42113.0	2.4320177E7	3824.0367780440793	-0.9810207824044148	-761.8400040158367	0.020824971116062057	0.017285616325093938	1.6465282761681783	1.6005955562871939	-1.0472027378892153	1.0286972681515696	8.203895759954339	13.051125889830598	0.6052489432344105	0.9171094580233791
ID208776	208776	9	1.0	19.450406729215427	42.61575995135929	0.0	245.0	245	1.5995084491553027	1		28384.497034400927	28232.0	20408.0	39094.0	2.3928131E7	3591.6914558388867	-0.9810277737296577	-817.2881167592483	-0.0015053175860071067	-0.0036260504882080526	1.6274230615395717	1.5967777508014438	0.7990671838784683	1.0191919700301102	8.037536344196287	11.103024497510685	0.8193137014921366	0.9373614190687363
ID188815	188815	9	1.0	17.73284193737387	42.779438965313645	0.0	71.0	71	1.644744686149887	1		28200.0975336323	28060.0	22073.0	40916.0	2.5154487E7	3355.2752730147713	-0.9809908777005824	-867.4717765590665	0.025715497533672506	-0.06685044048507557	1.719499776715498	1.5115957875316297	0.8421052284781609	1.1375394076238903	8.498589582154318	15.073858267010241	0.47001083065009275	0.887785501489573
ID213388	213388	9	0.9796349406242371	17.965609785926485	40.775304917575234	0.0	285.0	285	1.3981249681591243	1		28901.061919504642	28132.0	23105.0	43167.0	1.8670086E7	4065.541865068559	-0.9804902746907928	-714.5251078360736	-0.054640184551224984	-0.05432001248413743	1.433272579417298	1.4011260387176636	0.9687029595128576	1.0229433611333463	6.14103900455447	17.60712934997581	0.248928493201857	0.7098901098901101
ID180626	180626	9	0.9936853647232056	17.32113117788561	42.47049709054112	0.0	1.0	1	1.6013991217410402	1		28308.60710059172	28154.0	21791.0	39916.0	2.3920773E7	3275.0449361190167	-0.9809665955061198	-890.9820912372891	0.017098611109175866	-0.024375051681815335	1.664769211836553	1.4921724794024132	1.4367811374643915	1.115668084498691	8.05654884885434	13.91493367634494	0.5228734947699589	0.9035181236673775
ID181651	181651	9	0.9675184488296509	18.106041535497553	42.371200294329654	0.0	10.0	10	1.5966682425064183	1		28383.94201183433	27966.0	22844.0	42386.0	2.3984431E7	3909.3949429666363	-0.9809812799724039	-748.9840931058928	0.04391590441578385	-0.0030613964948372208	1.6990900549034487	1.5216066275483786	0.7872332539073329	1.11664212296514	8.009017587209188	13.711560690149103	0.5353222945513787	0.8863755917937929
ID200091	200091	9	1.0	18.41546733805435	43.00315080779202	0.0	169.0	169	1.6056449951807448	1		28286.023557126024	28109.0	21092.0	41305.0	2.4014834E7	3784.5779551982682	-0.9810023045499722	-771.8866778628483	0.00985015483644623	0.01640312549029878	1.6444596393044624	1.5668077652422956	1.0112055790917989	1.0495605624281281	8.099326984334985	12.496534597310289	0.6517478464235745	0.9245794899620178
ID204698	204698	9	1.0	18.792278548773112	42.6676344918766	0.0	210.0	210	1.697704988296337	1		28138.665263157898	28005.0	19545.0	38605.0	2.6731732E7	3217.5935738178046	-0.9811020124899411	-908.0314942077645	0.022532423893653016	0.007637134287734023	1.7423997604967776	1.6800949971247094	1.3725963418374982	1.0370840717213583	9.054705343402672	11.582752566219813	0.8481264906413657	0.9684799186578552
ID195992	195992	9	1.0	17.5936137419759	40.8261265765435	0.0	133.0	133	1.6281026591939152	1		28324.29204545454	28316.0	19829.0	39789.0	2.4925377E7	3390.023400395158	-0.981043447292836	-864.7991257096512	0.022314735521417113	0.02066105226502596	1.7274300569260688	1.576781229776051	1.414903700086754	1.0955419967622357	8.327477040231749	11.865356768018092	0.7432958460357031	0.9542483660130721
ID214937	214937	9	0.9968709945678711	17.70559474818607	41.848461538540256	0.0	298.0	298	1.4491370753798953	1		28675.43641618501	28142.0	22362.0	43046.0	1.9843402E7	3910.603938501559	-0.9806647158726107	-743.8171541819818	0.11211611351896542	-0.005286804714341325	1.4878425211933857	1.4243751232096316	-1.4711991179265331	1.0445580640588128	6.597339116347983	16.650957012376374	0.29902002473640105	0.7702552719200888
ID191388	191388	9	1.0	19.327379276503358	39.27782932443552	0.0	93.0	93	1.6950293286535199	1		28235.916842105275	28197.0	21562.0	39017.0	2.6824121E7	2910.5662270953826	-0.9811483426046967	-1009.8097051097541	0.009374460761434491	0.0035494853388567988	1.880465645264972	1.540291639394741	-0.6224732689141204	1.2208503877901347	9.026186586415582	11.634026465402183	0.8380194067359029	0.9649390243902443
ID193436	193436	9	1.0	18.264554022156442	41.55113205053299	0.0	111.0	111	1.672565715472307	1		28139.128648648657	28231.0	18455.0	37620.0	2.6028694E7	3292.573982196423	-0.9811438336753431	-889.3738933013168	0.0039049997983344885	-0.006472304279499676	1.7535857815996603	1.603397559755749	0.8839019200226119	1.0936687354487367	8.78853027818979	12.444923983178143	0.7130855253790762	0.9511316872427981
ID201635	201635	9	1.0	18.93212109196729	43.156115553938754	0.0	183.0	183	1.5780823051220132	1		28379.695493300802	28297.0	19013.0	38868.0	2.329973E7	3593.0110814681366	-0.9809034220321455	-811.4277753022589	0.03868455936306081	0.00726422942232893	1.6470299970281101	1.5565848460337366	-0.16423492793491737	1.0581048641356319	7.823645666793062	12.049472999045106	0.6771469573335647	0.9325779036827185
ID192416	192416	9	1.0	18.566073794631667	41.19887959745354	0.0	102.0	102	1.7163178153596506	1		28129.528263103835	28118.0	18851.0	39791.0	2.7370031E7	3353.806126082808	-0.9811789202294077	-874.4966795700818	0.0011288379940274731	-0.0069875658132882235	1.7669998609997908	1.6780342991248296	0.9572935055541626	1.0530177255145265	9.254336642312337	11.602091541275765	0.8639380108456279	0.9662531017369728
ID197025	197025	9	1.0	18.11620888940371	42.73236736706805	0.0	142.0	142	1.697259337943916	1		28207.761804826885	28266.0	19351.0	36640.0	2.6881997E7	2907.737573285149	-0.9810977217156767	-1007.0279614481406	0.0212036366660492	0.014198540484954988	1.749639268912137	1.59534359793974	1.751411808675744	1.096716262986643	9.049952217238152	14.303421094857336	0.5558739231843063	0.9397828232971367
ID185765	185765	9	1.0	17.749847982739492	42.27571326260696	0.0	45.0	45	1.589545523381407	1		28295.015513126484	28011.0	22387.0	42468.0	2.3711223E7	3757.833267449186	-0.9808975906633254	-773.2820798283957	0.04765498543827091	0.00730145249351732	1.675451353840766	1.5176869151073105	0.7459176348948064	1.1039505824047384	7.9377206947414525	13.490465253090507	0.5480899287909112	0.9007551240560948
ID183210	183210	9	0.9869480133056641	17.992151629325978	42.438225026268825	0.0	23.0	23	1.6225173848969903	1		28314.63188073395	27906.0	22534.0	44103.0	2.4690359E7	4029.0121600749517	-0.9809117378945732	-722.2804815887041	0.04401235395829372	-0.025987651326471548	1.7797987983009045	1.5491409810418453	0.9743592409193523	1.1488940129283358	8.270439526257562	12.695936142697986	0.6447761960124563	0.883248730964467
ID211880	211880	9	1.0	17.842301568397904	43.48243377777639	0.0	272.0	272	1.6419827283889519	1		28189.449048152284	28146.0	20217.0	36895.0	2.5173178E7	3096.205046405244	-0.9810128371073128	-940.8090437179998	-0.002586605741500104	0.0024828043181317145	1.6628212759099406	1.5559918357149363	-1.5514133089252247	1.0686568128077092	8.470070825167229	13.760835627348424	0.5620918539212078	0.9195046439628491
ID203182	203182	9	1.0	18.72884632083224	42.14765173388357	0.0	197.0	197	1.1694965633953736	1		29300.699779249462	27816.0	23325.0	45498.0	1.3273217E7	5368.909301812057	-0.9801652210059636	-539.3787637647758	-0.004908866882378813	-0.021021193689442802	1.199027760253724	1.1559824611830676	0.4247812539415647	1.037236982840209	4.296826052722323	10.327756199444595	0.5062274396974127	0.8950495049504946
ID209331	209331	9	1.0	18.87623388482017	42.748325261239714	0.0	250.0	250	1.5694299458297634	1		28461.079754601225	28031.0	22647.0	43406.0	2.319578E7	4033.178204256827	-0.9809112210296401	-725.246279849288	0.022648863786640445	0.001933295934761195	1.6083765172273106	1.5156954625317753	1.3930560666281098	1.061147543808519	7.738089395831789	14.360894411897327	0.471498839951477	0.903942254303165
ID189875	189875	9	1.0	18.536271989003378	39.565056255170354	0.0	80.0	80	1.6387545609359921	1		28312.904279279286	28224.0	17987.0	39145.0	2.5141859E7	3452.9339358505063	-0.9809559211159433	-844.725624146426	-0.01401225378974353	7.032299630621986E-4	1.6598675667552258	1.610376622266288	-0.44557652581866874	1.0307325279097066	8.436798942015615	13.249517019520297	0.6039312032373201	0.9401483050847457
ID200626	200626	9	1.0	19.387050247253946	41.57288629835214	0.0	174.0	174	1.665313363844259	1		28192.926775956308	28164.0	19339.0	38143.0	2.5796528E7	2910.868487651139	-0.9811322971754178	-1007.2937038307758	-0.01601713536198756	0.026407589331661093	1.8725569281191161	1.4890352843209251	-0.7490604839048668	1.2575638387058747	8.712480259557534	12.539053749628366	0.6963412825776188	0.9342507645259934
ID206258	206258	9	1.0	18.654300398875183	42.9895002088054	0.0	223.0	223	1.6634953356124884	1		28163.12157721796	28150.0	19396.0	35986.0	2.571293E7	2964.197995417327	-0.9810781863370681	-985.2454425051606	0.0075467356510230555	0.008435118751489055	1.7675191602765434	1.5390066566550151	2.0513514907737846	1.1484805167238155	8.693467754899473	14.14941147219904	0.5456650764956965	0.9149574787393702
ID208311	208311	9	1.0	18.66522016275345	42.86043877211659	0.0	241.0	241	1.5947719612642925	1		28430.861045130663	28107.0	21709.0	40941.0	2.3938785E7	3853.9862108121174	-0.9809155884737109	-758.3378192976951	-0.001121087458782372	0.010955800156882618	1.6117321252777188	1.5819169761415623	-0.5172325223894781	1.018847480358216	7.990005082551127	12.371516162333782	0.6560109157542222	0.9170758319694492
ID184247	184247	9	0.9873833656311035	18.22769865071353	42.38572840116171	0.0	32.0	32	1.5852565304914765	1		28327.176895306893	28021.0	22714.0	41005.0	2.3539884E7	3636.2683276400357	-0.9809390662721675	-801.8169384384332	0.08662099408671044	0.002750888992578868	1.7625056474720942	1.490734179328456	0.810922408754144	1.1823071288712688	7.894942559260811	14.749608420278104	0.4560346660830357	0.8457230142566196
ID207286	207286	9	0.9857402443885803	18.541205875866023	42.83550399824194	0.0	232.0	232	1.4559075639855612	1		28746.018518518522	28041.0	23201.0	44363.0	2.0179705E7	4403.494088071357	-0.9805621873088501	-658.6247217639823	0.15975272261218368	0.01873540765147789	1.4421997850069561	1.3700573172317132	1.2116196383179145	1.0526565325901922	6.659129756486688	18.901235795047747	0.23423238549203484	0.790186125211506
ID198069	198069	9	1.0	17.925274527000862	42.423621754628066	0.0	151.0	151	1.6666755835925642	1		28173.64052287582	28156.0	21392.0	37500.0	2.5863402E7	3103.047085741329	-0.9811614450022388	-945.7524734490854	0.01877365423383745	-0.01406651766364533	1.7946325593276784	1.5639155822564401	1.065506534246492	1.1475252115196375	8.72673963805108	13.087931816665389	0.6402061405715009	0.9329268292682927
ID199092	199092	9	1.0	17.904403796787815	42.53578728060433	0.0	160.0	160	1.610819197825089	1		28390.34959349599	28060.0	22685.0	44089.0	2.4444091E7	3765.2084067481483	-0.9809318874028394	-775.7876489644166	0.10197411038735811	-0.0491275720835916	1.7318567895909842	1.4358762362031237	0.7686828721867089	1.2061323573196807	8.151611372144668	17.46624917832891	0.33577938340382235	0.8357699805068234
ID194490	194490	9	1.0	18.748839206021177	40.7727378843941	0.0	120.0	120	1.668943479026727	1		28249.336225596515	28226.0	19624.0	40124.0	2.6045888E7	3475.756791301745	-0.9811343162839851	-845.366006233915	-0.005348716734697009	0.012116879184981437	1.7413439505203794	1.6152646116807494	0.6663264598334837	1.0780549130637112	8.75050526887366	11.330405912816738	0.8565486937170422	0.963874345549738
ID187321	187321	9	1.0	18.218807145098683	42.45165548934519	0.0	58.0	58	1.6178482604399353	1		28267.30751445087	27965.0	22201.0	43986.0	2.4451221E7	3871.260230944929	-0.9809618852120998	-752.4718636506632	0.009343027283465876	-0.027330645344809442	1.701532994554511	1.5284763019680327	0.9572871128482472	1.113221704755026	8.222908264612402	13.444194112379375	0.5716967990395856	0.9005726184279019
ID185282	185282	9	1.0	18.470020699155675	42.417116553028876	0.0	41.0	41	1.6013991217410413	1		28282.815602836883	28019.0	21671.0	42113.0	2.3927262E7	3768.451150963754	-0.9808822190854712	-770.1390221790914	0.005984899242503337	-0.018815205401335227	1.7022354100238928	1.5100179651779677	0.832116185408033	1.1272948066040198	8.056548848854352	14.43896734683919	0.4856089028013894	0.8944591029023751
ID204227	204227	9	0.9803235530853271	17.711880160136207	41.68781212430145	0.0	206.0	206	1.3774108605456363	1		29134.771065182875	28236.0	23255.0	42922.0	1.8325771E7	4001.0902230496004	-0.9803217577058706	-725.5136685373063	0.06553456083251505	-0.023529146181837143	1.4873172552770442	1.2560442369852187	1.2260527380884068	1.1841280836150574	5.960420210302864	20.464156620033286	0.1788541578502261	0.6951219512195121
ID210370	210370	9	0.9618198871612549	18.813776475958374	42.70996552202609	0.0	259.0	259	1.4801271182392584	1		28678.260689655148	28055.0	22295.0	41733.0	2.0791739E7	4064.3518435866713	-0.9807457164367558	-718.8206806145685	0.05399618155219627	0.022705082218686147	1.5218416111343924	1.460739579112194	-0.1831689847794099	1.0418295176607284	6.882526686218937	13.424497573211541	0.4799120852605643	0.8492668621700885
ID188352	188352	9	1.0	18.321200539484167	42.472754643941336	0.0	67.0	67	1.6452045616478017	1		28091.578299776254	27929.0	21183.0	40454.0	2.5113871E7	3385.8189635260605	-0.9810930169385323	-861.0539281799352	-0.00230784672714284	-0.037456986665516216	1.675930497959306	1.591768158942638	1.2140638489794227	1.052873490742882	8.503342708318836	13.464688445993424	0.589395653646316	0.926462972553081
ID211398	211398	9	1.0	18.770837771706958	43.53463957323991	0.0	268.0	268	1.7167585183622558	1		28136.01230769231	28033.0	19515.0	39052.0	2.7432612E7	3193.730538640007	-0.9810847078893283	-913.8769504191149	-0.0066006509250345425	-0.0033823875439434664	1.7502880842934425	1.6841185473743285	-1.4306701528561259	1.0392903082875475	9.259089768476851	11.854881768857883	0.8279110987066515	0.9605522682445761
ID214475	214475	9	1.0	18.214964178489925	39.43074650171966	0.0	294.0	294	1.622983558555481	1		28448.81557846507	28234.0	20021.0	41478.0	2.4835816E7	3803.9657241959953	-0.9810390720018374	-773.8990364660118	0.025880848704646756	-0.03366530192843788	1.7153710044683177	1.5627333661513707	0.35146320003236714	1.0976735005619391	8.275192652422078	13.76336190727445	0.5489577462241769	0.8860050890585242
ID205770	205770	9	1.0	18.29498273020939	42.33125518557917	0.0	219.0	219	1.7052632251678386	1		28121.882168925975	28102.0	19463.0	36910.0	2.6968885E7	3025.218375403331	-0.9811865964256024	-969.620715073891	-0.023454215991720043	-0.017945650956434373	1.760819527121143	1.640559044668959	1.46282914890744	1.0733045743418828	9.135508488199443	13.155472857547792	0.6633300372773531	0.95574341123819
ID212938	212938	9	0.9803997874259949	17.6252922040089	41.472948568461234	0.0	281.0	281	1.4217327374445232	1		28981.02985074628	28213.0	23021.0	45100.0	1.941729E7	4302.558541391057	-0.9803694387722096	-672.7815454587252	0.12842265319746257	0.022296031382251884	1.5562126324604473	1.3431339944597136	0.9777689303727484	1.1586428747091955	6.350176555793163	18.205285611248428	0.24076905650503544	0.7178936055883934
ID202191	202191	9	1.0	18.988710556315027	42.78709991963752	0.0	188.0	188	1.5636351077811863	1		28385.680745341644	28189.0	21231.0	39525.0	2.2850473E7	3674.42039578552	-0.9809174378834471	-794.2116200082961	0.022814308531911857	-0.011605563861226024	1.6382125382109196	1.5629990248682215	1.1169917075037472	1.0481212797615402	7.681051881857593	12.312621617494026	0.6366921511088214	0.9187038089823761
ID186831	186831	9	0.9541152119636536	17.905734369235994	42.33548997405056	0.0	54.0	54	1.5689478601339084	1		28530.480392156827	28045.0	22577.0	41526.0	2.3280872E7	3930.7756795014197	-0.9807566412690361	-739.845780634558	0.07783226588119158	-0.012472728340175718	1.63421194261461	1.5290575585502566	0.6452611873612679	1.0687707166262945	7.733336269667274	16.128897140249045	0.37356606226213945	0.833504098360656
ID190924	190924	9	1.0	18.547323502645888	39.684432522097005	0.0	89.0	89	1.6520873328590708	1		28306.434108527126	28265.0	18729.0	36897.0	2.556071E7	3309.730362244687	-0.9811419285590621	-889.9325734122112	-0.004079204233373337	-0.012527825533129163	1.7128365957689329	1.5881359215048458	0.3570512510504419	1.078520152195743	8.574639600786574	13.997656555487762	0.5499396998812871	0.9361702127659574
ID181200	181200	9	1.0	17.939810199775053	42.984781044368404	0.0	6.0	6	1.6784351772419348	1		28138.300107181134	28191.0	19368.0	37028.0	2.6253034E7	2922.736892004131	-0.9811939975886943	-1004.6077560271837	-0.0030329881099343614	0.007077623352948247	1.7395842727181101	1.6381600919413037	-1.472379003754358	1.061913473094448	8.850320918328496	11.75204283029487	0.8052711713543904	0.9592993302421431
ID191953	191953	9	1.0	19.396667702994133	40.79905242553635	0.0	98.0	98	1.6802370405383105	1		28151.45542427497	28170.0	17216.0	36955.0	2.6209005E7	3235.6607785869833	-0.9811596008193715	-906.1861526113291	-0.030197936874886786	-0.01344282546391542	1.7511610180693153	1.586415619974681	-0.27082638047070084	1.1038475642954546	8.869333422986553	12.65987818843227	0.6954113771586758	0.9515553289138191
ID195540	195540	9	1.0	19.42242416371975	40.29407359187576	0.0	129.0	129	1.615976833254347	1		28284.354577056758	28386.0	18832.0	37546.0	2.4409398E7	2976.9109153663253	-0.9812093583476179	-992.2714627247794	-0.0192851359884299	-0.002583017004785933	1.8149497356327224	1.461014859106805	2.61640267422587	1.2422527562397936	8.203895759954335	11.504751674539879	0.7788888726449563	0.9488730071467844
ID192981	192981	9	1.0	18.006458841414076	41.73702344805913	0.0	107.0	107	1.6122274620000723	1		28198.83003492431	28199.0	17692.0	41073.0	2.4222795E7	3773.563912640122	-0.9810806780036077	-775.0121826301173	0.016085345288917943	0.017804090931256907	1.6417253474805893	1.5812045548856233	6.909994887957314E-4	1.0382751190590542	8.165870750638211	11.982812308236554	0.7146523925150182	0.9465564738292006
ID189406	189406	9	0.9968516826629639	18.17114314577631	41.95685360669553	0.0	76.0	76	1.6018714412091322	1		28275.213695395505	28032.0	21638.0	42064.0	2.3949106E7	3982.121883545888	-0.9809930314465627	-732.9501010550147	0.05252760265865507	0.006294972519313531	1.6912032392043055	1.5437954902398356	0.6340257502563043	1.0954839872874413	8.061301975018866	14.126531069619215	0.5076261613686626	0.877846790890269
ID196575	196575	9	0.9968535304069519	18.70392608802222	42.53334225727391	0.0	138.0	138	1.595720383567136	1		28385.778959810876	28073.0	22574.0	42908.0	2.4014369E7	3848.7960299394263	-0.9809690412075266	-760.3272380445536	-0.00982744423029455	-0.02036502034390242	1.6220007352469674	1.5425850561629373	0.7953521501269024	1.0514822043470138	7.999511334880164	13.01045946068068	0.5938654430784863	0.9216867469879519
ID207838	207838	9	0.986882209777832	18.12974697806849	42.61754937076038	0.0	237.0	237	1.655746445498511	1		28390.5253303965	28021.0	22909.0	44618.0	2.5778597E7	4103.01363205733	-0.9809081587971945	-711.0186588640993	0.019808893370694042	-0.004234547528807994	1.7936608175650313	1.5392510428378545	0.9766813222193856	1.1652815347509082	8.612664610102703	13.407298468556965	0.6020947554532116	0.8934911242603554
ID182749	182749	9	1.0	17.843085965938947	43.16428343775893	0.0	19.0	19	1.6797867559153152	1		28122.744635193132	27976.0	20157.0	41876.0	2.6210398E7	3483.3605175758375	-0.981092553425226	-837.850188058069	0.001010008310060717	-0.002994172102945997	1.696465884126832	1.6902451441708715	1.3622654179910747	1.0036803773567484	8.864580296822046	11.000366509957221	0.9205634588605506	0.974908520648196
ID197602	197602	9	1.0	18.474721951205023	41.4322159347751	0.0	147.0	147	1.6032875647577243	1		28366.56923076926	28174.0	22390.0	43438.0	2.3969751E7	3826.806317475344	-0.9809906786886173	-765.0654612254955	0.007840971994194318	-0.008065684368402827	1.702208326423985	1.4987665823906438	0.8316288846175552	1.1357394449700342	8.075561353512411	12.871657996350681	0.6125105890993848	0.9042043640234162
ID183783	183783	9	0.9968584775924683	18.64989568414494	41.99309947826684	0.0	28.0	28	1.6094097013925728	1		28287.056009334858	28083.0	21990.0	42521.0	2.4242007E7	3803.441447249278	-0.9809564678735386	-766.2019330534274	0.004802957055942978	-0.030321770782444798	1.7063236595357953	1.5107276208447278	0.6671796519451901	1.129471412313028	8.13735199365112	13.522775080092526	0.5591924733895045	0.9039070749736013
ID194020	194020	9	1.0	19.380564445811256	40.0368439925471	0.0	116.0	116	1.694136503029998	1		28359.174920969457	28425.0	16437.0	36836.0	2.6912857E7	3197.193278434342	-0.981084918335625	-920.1382289761783	-0.004005613505155473	0.004308666387172692	1.7970770599288985	1.6050769013023256	3.0392511260351704	1.1196205356084734	9.01668033408654	12.230561978900525	0.7574669903833035	0.9590495449949434
ID201189	201189	9	1.0	18.53102326241666	43.39125531542847	0.0	179.0	179	1.6051737860744335	1		28319.375586854483	28158.0	19663.0	41880.0	2.4128108E7	3851.5184015436234	-0.98095746473335	-757.5426688954087	0.031941235698676664	0.006936554448996209	1.6545412562341721	1.5899130725392083	0.3818677065653232	1.040648878741369	8.094573858170474	11.05447968720517	0.8323907436323391	0.9503348214285713
ID209892	209892	9	1.0	18.20889657239101	43.09035169889092	0.0	255.0	255	1.6187831627198912	1		28325.04734411086	28019.0	22000.0	41531.0	2.4529491E7	3850.1387518063	-0.980952314915328	-757.7569935536889	0.013766893588667945	-0.009242838369448553	1.6547831591971631	1.5662227069537786	1.2915198818760811	1.0565439715885807	8.232414516941434	13.107862527405137	0.60210653095192	0.9053842132775738
ID203755	203755	9	1.0	18.366795728193352	42.251273291723074	0.0	202.0	202	1.6475020136281946	1		28092.36484983316	28220.0	19071.0	35567.0	2.5255036E7	2975.000466083187	-0.9811153721102431	-981.1669397375639	-0.008606606983591152	0.018064309167321983	1.7623190628890422	1.5329060653862359	1.5370492231538115	1.149658875180328	8.527108339141414	12.507738094934032	0.6849424569694226	0.9304979253112031
ID213995	213995	9	1.0	17.93495590073579	39.76358820437285	0.0	290.0	290	1.6294959865000076	1		28380.010250569485	28093.0	21390.0	43965.0	2.4917649E7	4022.441787066596	-0.9809786980559696	-727.7330739142086	-0.012366205836920314	0.006885105408321696	1.722892113265868	1.522306290904287	0.5903679366319317	1.1317644310872736	8.341736418725302	13.284854212298331	0.5939539040532114	0.9295550847457634
ID198634	198634	9	1.0	18.103535343054446	42.755415962434505	0.0	156.0	156	1.5957203835671352	1		28355.973747016695	28102.0	22412.0	42000.0	2.3762306E7	3635.739583893572	-0.9809302087250377	-802.3686697840844	0.06533866459251737	-0.061697265501457266	1.560612325547699	1.4933398497718644	1.058700188016996	1.0450483363087857	7.999511334880153	17.848884372049653	0.31553763774451693	0.849142280524722
ID199658	199658	9	0.9968634843826294	17.554428051619066	42.26139536393692	0.0	165.0	165	1.5054649243902902	1		28599.1094793057	28133.0	22642.0	43516.0	2.1420733E7	3856.2123586983557	-0.9807037668486036	-753.8533501858935	0.16976772944726498	0.0437410162910248	1.5550153574104368	1.430461616741424	1.141535288251919	1.0870724102005231	7.120182994444725	16.56046868965599	0.32625394495107657	0.8163487738419616
ID206829	206829	9	1.0	18.77467154388355	43.188205462376494	0.0	228.0	228	1.6253124212235732	1		28224.839449541265	27946.0	21706.0	42326.0	2.461206E7	3701.406533712621	-0.9810362048918094	-788.9590630859389	5.126861521478945E-4	0.02113944202252785	1.7118706506399841	1.5472869826019127	0.8234915279584129	1.1063691932322135	8.298958283244657	11.938968224491646	0.7316440630889712	0.9392146315223235
ID205299	205299	9	1.0	18.91497479026332	42.806166310948896	0.0	215.0	215	1.636907035477195	1		28277.986486486516	28038.0	20976.0	41498.0	2.5110852E7	3666.891906589095	-0.9809684636848041	-794.9898213190115	0.018874532897072596	-0.015421795259800518	1.652159706799723	1.6142873507657096	-1.4700220985547632	1.0234607277422134	8.417786437357552	14.480763821272525	0.5044577827423011	0.9143004646360351
ID184819	184819	9	1.0	17.930736919456745	42.79626948386866	0.0	37.0	37	1.7092511139519013	1		28087.932712215334	28078.0	20128.0	37468.0	2.7132943E7	2934.532980934623	-0.9811020408084804	-993.8253014808998	-0.025034298565141742	-0.0020197310588842532	1.7714023714095977	1.6342628552712977	-1.3971195001387227	1.0839152133305594	9.178286623680084	12.681720518274705	0.7171584569639405	0.9564140663694901
ID210930	210930	9	1.0	19.444057599728943	43.15202023039828	0.0	264.0	264	1.7281773501666196	1		28107.19613821134	28083.0	19216.0	38529.0	2.7657481E7	3221.4978197399637	-0.9810292535651716	-902.3753366707833	-0.005324095370555771	0.006103199043632018	1.76748558818578	1.6946536463224537	0.8911392174107866	1.0429774792161088	9.382671048754268	11.938267869436604	0.8272822682333594	0.9700245700245701
ID182257	182257	9	0.9968537092208862	18.22834098367856	42.78541013098138	0.0	15.0	15	1.6359824903396278	1		28187.220204313297	27970.0	22436.0	42790.0	2.4832941E7	3727.653823922015	-0.9810566672133376	-783.2210926906674	0.009246458966561096	-0.00917917791453214	1.7748892016087177	1.5248526520606132	0.9982663618696794	1.163974236599331	8.40828018502852	12.142463947423876	0.7166438755386332	0.9237597911227154
ID202736	202736	9	1.0	18.45508051793855	42.85831249774617	0.0	193.0	193	1.6378310587150398	1		28207.32808988765	28126.0	21016.0	36876.0	2.5104522E7	2911.170063107003	-0.9810379374412167	-1002.5928341660058	0.0026260557987043964	-0.030620071251144017	1.7249551210167182	1.5268330259693264	-1.106727836504906	1.1297601582344683	8.427292689686585	13.849905106500916	0.552082964130609	0.9258485639686684
ID186358	186358	9	1.0	18.516826342385414	41.79823660176571	0.0	50.0	50	1.629495986500007	1		28336.38470319635	28230.0	21681.0	40426.0	2.4822673E7	3675.3994835710446	-0.9809974216569254	-796.0222735307572	0.01869771583438355	-0.03711014858414815	1.7150146439611793	1.5831196764730755	0.8221550891733161	1.083313327127576	8.341736418725295	13.66609341914877	0.5612774013687062	0.887708649468892
ID208887	208887	9	0.9697132110595703	18.678788819282534	42.20912207023635	0.0	246.0	246	1.5431818215139865	1		28665.676395939077	28134.0	22540.0	41836.0	2.2588553E7	4153.467663240188	-0.9806435744358155	-699.3062039021125	0.09220382245826178	-0.04794123898592111	1.6032525909332038	1.5591628184413178	0.1785573603577585	1.0282778501195675	7.481420582947932	15.769073878748104	0.37807813192038603	0.7985794013191276
ID212471	212471	9	0.9968392252922058	17.675720215341535	42.085000214700905	0.0	277.0	277	1.515481434903888	1		28488.02242744062	28119.0	22327.0	43067.0	2.1593921E7	3754.585243699283	-0.9807395673651607	-772.7125895408506	0.08439014398170931	-0.04067044676020088	1.5426386891311559	1.4703050444608203	1.065605257052902	1.049196352105873	7.215245517735044	15.417104940707437	0.38146554780262554	0.8290551611141452
ID187897	187897	9	1.0	19.202492662382948	42.74487926725564	0.0	63.0	63	1.5928734225420993	1		28180.44483985763	28048.0	19915.0	39735.0	2.3756115E7	3624.24004224751	-0.9809447835051511	-800.5557115615331	-0.023556789204097085	-0.016637919078763615	1.6437968683481166	1.5524384145674002	1.254898339000586	1.0588483594089457	7.970992577893063	12.45955379180257	0.645234068152641	0.924476295479603
ID195069	195069	9	0.9926965236663818	19.189122407164675	40.15893288557111	0.0	125.0	125	1.6364448282011512	1		28229.977401129945	28342.0	20170.0	37799.0	2.498353E7	2844.389187137549	-0.981089933662682	-1029.8341150215651	-0.02965612082422444	-0.02901280905617544	1.8770047453802934	1.4156626961047374	-0.7115655834528798	1.3258841605030354	8.413033311193036	13.0659883135517	0.6192670058480472	0.9490616621983905
ID195073	195073	11	1.0	68.89143494754809	47.703935561321025	0.0	125.0	125	1.5353184234796764	1		29479.12596401025	29407.0	19268.0	40898.0	2.293476E7	3560.6916507515325	-0.9810096045875389	-855.3610773415159	0.002620077849679209	-0.0093545553018104	1.6079888314557247	1.4894139637711712	2.4525959641728625	1.079611760443231	7.405370564315684	11.090086135171772	0.7566356867560896	0.9425287356321831
ID180743	180743	11	1.0	57.17975605755135	45.701201936782006	0.0	2.0	2	1.5480761624466886	1		29382.536030341285	29403.0	18898.0	40910.0	2.3241586E7	3673.8464519919844	-0.9810172901008534	-826.6405835969256	-0.003985612664587787	0.015337433958250138	1.7058323541257867	1.4481969775622616	-0.9429119220063058	1.1779007832188688	7.528951844593086	10.712994131688385	0.824370893243311	0.9570996978851963
ID213514	213514	11	1.0	70.993427257301	48.22233229612427	0.0	286.0	286	1.5480761624466892	1		29375.46347607052	29464.0	17677.0	40073.0	2.3324118E7	3707.515241421539	-0.9809795166838713	-817.2786784482118	0.025634232665391443	-0.042321591061340924	1.7264229813508312	1.4499389132535885	-0.9646845672660995	1.1906867010533753	7.5289518445930925	10.343889026651187	0.8842532774464719	0.9664429530201337
ID190478	190478	11	1.0	69.0566115310009	49.36123863066687	0.0	85.0	85	1.5456309292626902	1		29355.696202531653	29288.0	17906.0	43313.0	2.3191E7	3850.831110906544	-0.9810390260095007	-788.8484018783358	-0.006092064528812928	-0.011689900837528685	1.6614963095127522	1.458240447450123	-0.6147267860888822	1.1393843261020788	7.505186213770514	11.703437262941604	0.6885642544316698	0.9293702177751617
ID181775	181775	11	1.0	59.97003484475607	44.88937932044332	0.0	11.0	11	1.5514930145104673	1		29335.917293233102	29391.0	18637.0	40595.0	2.3410062E7	3557.229195453309	-0.9810163399940437	-852.3424413306736	0.007659406462106999	-4.971220441205561E-4	1.6513757891441578	1.478014715816841	-0.6878652835916987	1.1172931984181949	7.562223727744701	10.397814510194937	0.8789724327597455	0.9665856622114205
ID200205	200205	11	1.0	68.8127943874097	47.9559117952436	0.0	170.0	170	1.5621830395765266	1		29472.140198511166	29395.0	19098.0	41710.0	2.3754545E7	3719.8135469131007	-0.9809632872418503	-816.5472030990909	-0.003476440417247352	0.0018354073508793532	1.6178286984479961	1.5080929709161335	-0.798174789490747	1.0727645640210104	7.666792503364066	11.3521366648895	0.7475983804997877	0.9454865181711612
ID204819	204819	11	1.0	69.10038566576796	47.946632315477544	0.0	211.0	211	1.5785616012014405	1		29478.24576271187	29382.0	19481.0	41587.0	2.4349031E7	3643.5216512549814	-0.9809693710209167	-834.0893606600265	-0.003101745197049114	-3.6160681229209534E-4	1.6264441441666924	1.566602376453572	2.4053504871281297	1.0381984405312779	7.828398792957594	10.589546521041	0.8772595003348242	0.9620327102803741
ID193555	193555	11	1.0	69.13435057422444	47.54469567385166	0.0	112.0	112	1.5539290232558884	1		29456.69423558895	29354.0	18667.0	41407.0	2.3506442E7	3659.5308150006226	-0.9810034169869369	-831.3494699542197	0.0064014944355283345	-0.004918474374488942	1.6339217479450376	1.4961431858962193	-0.790122748198721	1.092089155200935	7.585989358567284	10.63427259473804	0.8429591242686019	0.9608669476219143
ID201749	201749	11	1.0	69.33763573013503	47.86473673943318	0.0	184.0	184	1.5660522295019748	1		29520.403205918603	29419.0	19494.0	40016.0	2.3941047E7	3480.935386768031	-0.9810323418455701	-877.2551568338799	0.02144634911994	0.0050396121332664575	1.631100300016549	1.527419560442689	0.477019496261861	1.0678796725267878	7.704817512680183	11.268316125254213	0.7625251569514743	0.9429901105293779
ID191509	191509	11	1.0	69.30734799046662	49.06677308847875	0.0	94.0	94	1.5466094864542674	1		29384.738910012715	29424.0	18114.0	41352.0	2.3184559E7	3728.0844396426855	-0.9810249071160387	-815.00864388154	-2.42217339503105E-4	0.016183452988487026	1.6425910969939186	1.4909279821611723	-0.8392713613085468	1.1017239710082463	7.514692466099537	11.226367648651669	0.7492772641956648	0.9349497338852742
ID215066	215066	11	1.0	70.01717000200742	48.90347357732542	0.0	299.0	299	1.535318423479674	1		29400.494871794876	29283.0	20677.0	42513.0	2.2932386E7	3509.3829835911656	-0.981030198105749	-866.5097441902077	-0.007813501054418777	-0.001305414799696632	1.598310279552027	1.4715426653473163	-1.3770083315534125	1.08614606778988	7.40537056431566	11.16909139397697	0.7459693265731694	0.9529051987767582
ID206371	206371	11	1.0	70.21707621165758	49.18213338330378	0.0	224.0	224	1.551005353642059	1		29402.262893081734	29299.0	19519.0	42415.0	2.3374799E7	3604.3513895868	-0.9809550645491449	-840.3365180546848	-0.01137902637658442	-0.0037784150867626832	1.6136940958854729	1.5143640319562763	0.92891719003001	1.065591932872891	7.55747060158017	10.489781969832059	0.8630846794071564	0.9659781287970828
ID183331	183331	11	1.0	61.3695469078576	45.81653992002234	0.0	24.0	24	1.5431818215139863	1		29296.08005082592	29303.0	19336.0	42283.0	2.3056015E7	3773.2653392725665	-0.981056419630231	-804.1815077146227	-0.007699853062104807	-0.011154667852612803	1.6998951984924808	1.4141011897143674	-0.9698693196101886	1.2021029406218382	7.481420582947931	10.624434664409456	0.8328796939725219	0.9644607843137254
ID200737	200737	11	1.0	69.05570518063328	47.815231267200446	0.0	175.0	175	1.5490531749531897	1		29513.169620253142	29378.0	18873.0	40539.0	2.3315404E7	3671.299611942275	-0.981050005173161	-832.3539977661911	0.0025870904813115555	-0.007269132287953109	1.5891073196833325	1.5300596419662988	-0.8194992194956139	1.0385917490387178	7.5384580969221275	11.530350887694423	0.7125368697529451	0.9334902884049436
ID209441	209441	11	1.0	70.15002363454495	49.14190991475524	0.0	251.0	251	1.5456309292626873	1		29432.06844106461	29302.0	20283.0	40490.0	2.3221902E7	3303.6052246116597	-0.981051262925608	-922.5163405963184	-0.007240365830192602	-0.002507901769586834	1.5830699997188966	1.5355203355515905	1.7690583072781259	1.030966482869942	7.505186213770487	11.499689390298562	0.7131799349502148	0.9398809523809497
ID197152	197152	11	1.0	68.71757118913735	48.1040457253564	0.0	143.0	143	1.5621830395765262	1		29525.603469640624	29422.0	20894.0	40522.0	2.3827162E7	3395.87680640154	-0.9809804301974568	-896.8844736495913	-0.0010672082402475329	-0.005339995582339494	1.6279814476365266	1.4935267367215517	-0.9393896939343077	1.0900249775307786	7.666792503364062	11.202747352947316	0.7676698603406843	0.9427235534774997
ID207392	207392	11	1.0	70.01776109448357	48.95078400150685	0.0	233.0	233	1.55051753939705	1		29418.418457648528	29227.0	20088.0	41973.0	2.3269969E7	3568.6978574949812	-0.9810632973578193	-854.146185507816	0.0017372242376990565	0.005902926926059735	1.6014850532808491	1.502539148483465	0.939048345949331	1.0658524637426265	7.55271747541565	11.273449512481701	0.7467916526777889	0.9514970059880236
ID203303	203303	11	1.0	69.09109837310213	47.3859938384185	0.0	198.0	198	1.529394343161628	1		29509.651948051913	29424.0	18140.0	41628.0	2.2722432E7	3835.975017024755	-0.980964497202027	-792.8796109790133	-0.0017283857377970062	-0.010672414136208643	1.611341192628009	1.4542655718066189	-0.9225399126021007	1.1080102725847087	7.348333050341489	11.782039130901056	0.6652084757574964	0.924641148325359
ID185892	185892	11	1.0	61.35910822434126	44.59607045658377	0.0	46.0	46	1.5333462731171787	1		29292.244186046526	29301.0	19451.0	40711.0	2.2672197E7	3512.3802783478377	-0.9810707256097594	-864.4650942341659	-5.002155427107144E-4	0.011843895478742573	1.6590513033895156	1.4268134486005466	-1.0614347572364162	1.162766796890479	7.386358059657619	11.459709055583245	0.7067942980045879	0.9333333333333336
ID212005	212005	11	1.0	70.48819902410094	48.798696671272296	0.0	273.0	273	1.5771232759814044	1		29398.389563106775	29299.0	19742.0	41287.0	2.4224273E7	3469.562770740667	-0.9809851622195039	-874.2760892563958	-0.008266597599090682	-0.011104377278188715	1.6096219452734493	1.567550897407275	-1.3919525633674785	1.0268387125009846	7.814139414464027	10.794322025144037	0.8427529454158942	0.9670588235294116
ID198190	198190	11	1.0	68.99782829350285	47.98708127524234	0.0	152.0	152	1.5436719539136776	1		29475.434010152287	29401.0	19927.0	41423.0	2.3226642E7	3473.681746533336	-0.9810173732322229	-877.0423553560173	-0.009235373124361596	-0.001616978342817457	1.581121167144894	1.5350787828985728	-1.1495336340255906	1.0299934991996846	7.486173709112453	11.908329316632512	0.6633887338981558	0.9347181008902072
ID208428	208428	11	1.0	70.33688283404122	49.29005922952216	0.0	242.0	242	1.5549023581607562	1		29463.26783479352	29346.0	19897.0	41157.0	2.3541151E7	3430.6867921041676	-0.9810236296587516	-887.9656373029364	0.0037771060694184676	-1.7098653914351334E-4	1.6009344104441128	1.521939978494457	1.2315633171606628	1.051903776144838	7.595495610896292	11.380524059261678	0.7369558295916513	0.9528920691711381
ID184370	184370	11	1.0	61.236257501440846	45.148372466158975	0.0	33.0	33	1.5616987168119552	1		29325.161290322565	29283.0	20441.0	41257.0	2.363608E7	3279.0502141431693	-0.9809835250404565	-922.6862221493285	-0.0035742237612492616	0.025489880779056832	1.6890782306028231	1.4371616038372352	-0.9008307153080425	1.1752876128147094	7.662039377199537	12.609902357281872	0.6055232123890182	0.949911608721273
ID210482	210482	11	1.0	70.1526550780738	49.099867668378415	0.0	260.0	260	1.5244400238810112	1		29415.498697916675	29263.0	21499.0	40160.0	2.2591103E7	3293.590176041445	-0.9810850498491189	-926.4843963814831	-0.012929040542046993	-0.028975167226359864	1.5558099522762339	1.4668799384548523	0.9267059615842446	1.0606252846535325	7.300801788696311	13.260051057872653	0.5217831246882653	0.9236319903788317
ID190000	190000	11	1.0	69.05292353834915	49.26908778149584	0.0	81.0	81	1.5436719539136772	1		29342.638783269926	29316.0	17838.0	42206.0	2.3151342E7	3815.0574521246335	-0.9809636366256764	-792.6783616904044	0.0025446601854378016	0.027265762101774248	1.6810504505041934	1.4592783946250116	-0.6026435124947823	1.1519737814909334	7.486173709112449	10.432192466352287	0.8644076117753645	0.9597806215722124
ID187446	187446	11	1.0	62.265528942795335	43.808555432642144	0.0	59.0	59	1.5129835241324106	1		29378.6785714286	29490.0	18765.0	41572.0	2.2210281E7	3834.1621226337784	-0.9810633065492133	-793.934482229723	0.0037488513677076613	-3.852988261988739E-4	1.62024102569489	1.4325364527568532	-0.9315992477617459	1.1310295263878332	7.191479886912472	10.706060465056728	0.7884401837918201	0.9630808402291543
ID188471	188471	11	0.9968335628509521	65.40364897275765	50.87731817937531	0.0	68.0	68	1.547098532944421	1		29179.424968474174	29048.0	22380.0	43766.0	2.3139284E7	3595.9513463877533	-0.9810393179910603	-839.702364992201	0.004881195466357364	-0.019415582003400936	1.648921625388787	1.4473645986696708	0.7089799977158442	1.1392579498658286	7.519445592264061	12.60558420909923	0.5946613731694123	0.8998862343572243
ID194615	194615	11	1.0	68.35433402038854	48.01925190093986	0.0	121.0	121	1.50998057669808	1		29546.839522546365	29622.0	20862.0	39529.0	2.2278317E7	3247.987468734255	-0.9810140009699587	-940.0878404913595	0.002083051457465818	-0.005140948904470055	1.5927959521000101	1.4444016107388338	-1.0441662927974522	1.1027375906104606	7.162961129925386	10.61404081153282	0.7989892793823528	0.9454203262233383
ID181307	181307	11	1.0	58.862498502613704	45.05641859730932	0.0	7.0	7	1.5456309292626902	1		29387.840101522834	29455.0	18858.0	40920.0	2.3157618E7	3605.692200718008	-0.9810338226556579	-843.1661964623536	-0.010183689254996891	-5.417690626675532E-4	1.6476379798572043	1.4697815337790454	-0.8096412439026134	1.1210087635411103	7.505186213770515	10.672092899024735	0.8280797072588725	0.9540785498489428
ID199224	199224	11	1.0	68.98492813249932	47.984958311095085	0.0	161.0	161	1.5573330339577693	1		29458.198501872652	29312.0	18894.0	40990.0	2.3596017E7	3641.676645351388	-0.9810913656353258	-839.4292315403984	-0.02110597725104962	-6.273677954631113E-4	1.6080334040950899	1.4927820320262755	-1.1143848690475286	1.0772057605170757	7.6192612417189	12.006474046660987	0.664189117642871	0.94795978710822
ID185407	185407	11	1.0	60.99795747225049	45.881974975381176	0.0	42.0	42	1.5313715829571095	1		29268.53479381446	29251.0	18578.0	42322.0	2.2712383E7	3703.486668090399	-0.9810316728303399	-817.4744522900497	-0.0032673655537389583	0.003858844839245582	1.6989591233521841	1.3969929619751373	-0.8170566474329628	1.2161543898904918	7.367345554999552	10.59295401193954	0.8250622762626224	0.9573810994441013
ID204350	204350	11	1.0	68.7742340270696	47.85481052558844	0.0	207.0	207	1.5650858287746456	1		29464.38271604937	29324.0	19362.0	41664.0	2.386615E7	3623.05114526199	-0.9810071743395697	-840.1086948077855	-0.01782171670150192	0.008217045218652344	1.6029283604130005	1.5200294146804374	-0.8766185732918971	1.0545377246860657	7.695311260351157	11.512810663784704	0.7295806885433772	0.9473376243417205
ID191036	191036	11	1.0	69.28486924283767	48.95484754626423	0.0	90.0	90	1.5372880438193406	1		29425.83846153847	29396.0	18018.0	40459.0	2.2952154E7	3747.101865414076	-0.9809466574382688	-808.6071151533874	-0.0015253114481003345	0.009505523971836658	1.654881110356534	1.4332953404004747	-0.4973836382683217	1.154598821129319	7.424383068973744	10.679208581825133	0.818073072185033	0.9600491702519979
ID202307	202307	11	1.0	69.0285311832693	47.50036929397356	0.0	189.0	189	1.5318654941400724	1		29547.12936610609	29491.0	19236.0	40350.0	2.2839931E7	3627.808220295381	-0.980945497729827	-838.5872173097328	-0.01249193220010835	0.010420263551617162	1.6243596351738903	1.456548796632331	-0.7994030532545426	1.1152112712801334	7.372098681164069	11.301956425766809	0.7252600354249845	0.9382940108892918
ID193089	193089	11	0.9968437552452087	68.39589592496729	47.778167253074216	0.0	108.0	108	1.5626672122333018	1		29481.301488833742	29362.0	22642.0	37460.0	2.3761929E7	2917.4977689747993	-0.9810300243048103	-1045.1572555100195	-0.0099611158764072	-0.012769627891825577	1.651139054150998	1.4878326383827216	2.0148739593851372	1.1097612806409403	7.671545629528581	11.629133864180785	0.7128497424476734	0.9356521739130443
ID213063	213063	11	1.0	70.60728538086428	48.890826159236596	0.0	282.0	282	1.5780823051220139	1		29364.914841849157	29289.0	18840.0	41899.0	2.413796E7	3556.5443782955285	-0.9810620790248757	-855.4501336887205	-0.015762874354862316	-0.003906226310184268	1.6270789572944524	1.534694545782053	-1.1675929350299115	1.0601972632054426	7.823645666793069	10.925180858106735	0.8236861561902897	0.9791790600832838
ID211526	211526	11	1.0	70.73119346101288	48.43974670995299	0.0	269.0	269	1.542201089402525	1		29439.51903553299	29468.0	17717.0	41835.0	2.3198341E7	3755.538103001136	-0.9810296352369168	-810.7649747886494	0.0020931597621452773	-0.01208451131672816	1.6590736307688152	1.4543908464960071	-0.9511403786778173	1.140734373271078	7.471914330618897	10.880276065556162	0.7931620345664422	0.9515738498789345
ID186955	186955	11	1.0	62.36472591462783	42.62304636474581	0.0	55.0	55	1.5129835241324108	1		29329.70712401057	29283.0	18790.0	40819.0	2.2231918E7	3651.764318158895	-0.9810496827060146	-831.5904569763043	0.008650388632948553	-0.004757610457390408	1.6401786702310832	1.4400163671657455	-1.04786173054181	1.1390000194645697	7.191479886912473	10.290320412083467	0.8534347821743596	0.9575949367088608
ID196686	196686	11	1.0	68.61009752439163	48.31641400927666	0.0	139.0	139	1.5621830395765262	1		29560.00992555831	29475.0	20294.0	41510.0	2.3825368E7	3567.473640937429	-0.9810285207447054	-856.9475402191293	0.0021994656827680494	0.005130944679222741	1.6163432068702461	1.5199805744236696	-1.440560576813147	1.0633972789310904	7.666792503364062	11.356866441156244	0.7469758079292819	0.9584076054664294
ID205902	205902	11	1.0	71.06071435010034	49.139522148624636	0.0	220.0	220	1.5616987168119554	1		29415.83643122677	29420.0	18011.0	42664.0	2.373858E7	3924.3122936604855	-0.9809691373637262	-772.7597730219456	-0.02254544496857427	0.011337460592384073	1.7061712135342397	1.461599306263362	2.3390395262889228	1.1673317072762819	7.662039377199539	10.52496032784567	0.8691871730043732	0.9652694610778445
ID195661	195661	11	1.0	68.76311874487061	47.73069496938633	0.0	130.0	130	1.5646024045688975	1		29516.50061804696	29424.0	21700.0	39950.0	2.3878849E7	3299.818903718615	-0.9810378940123257	-925.5587063287741	0.011983432879491288	-0.009652734696424237	1.6533786386872695	1.4783365819950303	-0.933398382348571	1.1184047386935512	7.690558134186643	11.467216367576148	0.7349397028164885	0.9266895761741124
ID214608	214608	11	1.0	70.29990780528597	48.79333259008601	0.0	295.0	295	1.5616987168119527	1		29411.172242874836	29333.0	18514.0	42839.0	2.3734816E7	3720.6507146958907	-0.9809530148201868	-814.2267966404369	-4.4455006770908263E-4	0.0022092084145558374	1.6120031994720856	1.531104899808063	-1.0965305551591689	1.0528365493926406	7.662039377199514	10.548553329901736	0.8653034552408008	0.9612403100775181
ID207958	207958	11	1.0	70.52508810142677	48.96371932323962	0.0	238.0	238	1.5732813134512103	1		29439.46144430842	29305.0	19410.0	41041.0	2.405204E7	3504.662448613271	-0.9810660531526588	-870.503970240682	-0.007393154657701777	0.02267984783650712	1.6101953963395825	1.5533567067633822	1.0234669419745162	1.036590880464688	7.776114405147906	10.91828856113462	0.8197159189023547	0.972651605231867
ID182868	182868	11	1.0	60.03615097144946	45.3459254547504	0.0	20.0	20	1.5549023581607586	1		29277.158092848174	29206.0	19983.0	40635.0	2.3333895E7	3378.0421550964143	-0.9810876348524286	-899.1989816582368	-0.01500683412390947	-1.4901275235905664E-4	1.6353430637621609	1.4766911124123085	2.570770647182325	1.107437466113465	7.595495610896317	10.913198938436617	0.801423064341127	0.946121965660154
ID201306	201306	11	1.0	69.20448056114121	48.012328869656876	0.0	180.0	180	1.557333033957769	1		29495.368289637976	29384.0	18603.0	40780.0	2.362579E7	3624.6898433442816	-0.9810771114572334	-843.7789378601362	-0.012241766090337445	-0.004537602499431711	1.5932988755534858	1.5464665073850214	0.5226935776668535	1.0302834674691113	7.619261241718895	10.526166016275045	0.8641363971286211	0.9662447257383973
ID206942	206942	11	1.0	70.57546401340693	48.81933800690667	0.0	229.0	229	1.583824285178295	1		29371.597826086952	29296.0	19035.0	41094.0	2.4319683E7	3431.331309082783	-0.9810302968550052	-885.3536879431367	0.021220151419489772	-0.0018046593789598703	1.6142255617476988	1.6022969812817638	1.3908797929920702	1.0074446751165895	7.880683180767252	10.4797949869752	0.9017126426838046	0.9799054373522463
ID208990	208990	11	1.0	70.23168831584029	48.99730712037971	0.0	247.0	247	1.538763604591432	1		29479.871008939976	29296.0	20696.0	42304.0	2.3082739E7	3575.006476837066	-0.980985898597514	-850.8748763588285	-0.01092175727217875	-6.620589911859429E-4	1.603746555538454	1.4805025682169006	1.1627947452770246	1.083244696745097	7.438642447467257	11.949898952928942	0.654598615065652	0.946763460375075
ID192098	192098	11	1.0	67.87008373128532	48.0027979214199	0.0	99.0	99	1.5353184234796764	1		29434.01029601029	29419.0	19331.0	40211.0	2.2870226E7	3710.451957548473	-0.9810167446739455	-819.8952145010045	1.427465612003331E-4	-0.0011940489112363137	1.6711359151999352	1.441941786369603	-0.6490239318356668	1.1589482536652036	7.405370564315684	11.044866765328017	0.7628439334572599	0.939686369119421
ID197730	197730	11	1.0	68.91625844224012	47.59306367457888	0.0	148.0	148	1.514982182235126	1		29545.249669749006	29550.0	19403.0	39106.0	2.2365754E7	3431.8532631593825	-0.9810340630900654	-890.6329025028379	-0.008143993256604011	8.210494594672417E-4	1.6473240149569106	1.4336388884330469	-0.7764613786116343	1.1490508720486925	7.210492391570531	10.995556089027417	0.7494460766969577	0.9422360248447198
ID199777	199777	11	1.0	68.82328298025972	48.36256108289568	0.0	166.0	166	1.5602448464733916	1		29456.193026151923	29338.0	19555.0	41677.0	2.3653323E7	3621.4749879889578	-0.9810187527036024	-840.7631807582377	-0.011189029142814238	-0.0066848674231389255	1.593488856743575	1.5433068748118606	-0.8770311467797091	1.0325158805100456	7.647779998705998	11.346652922550382	0.7464654460295111	0.9453584018801412
ID198758	198758	11	1.0	68.88442211408554	47.87759404569897	0.0	157.0	157	1.5636351077811876	1		29479.328395061708	29354.0	20398.0	40695.0	2.3878256E7	3500.2132576116114	-0.980929228954374	-866.4080895081834	-0.023431449014442753	-0.013645751572902839	1.5881572477147812	1.5273428974886774	-1.4549286224670004	1.039817090403273	7.6810518818576075	10.931995817584685	0.8076657171785248	0.964200477326969
ID210021	210021	11	1.0	70.16389302029259	49.226297748391595	0.0	256.0	256	1.5646024045688947	1		29409.457920792098	29307.0	20654.0	41307.0	2.3762842E7	3385.332769252398	-0.9810379587850733	-898.9103389990515	-0.0041177243604728145	0.004772818519675019	1.6495820670703252	1.512436716655511	0.8621035452604995	1.090678405849659	7.690558134186616	10.278093251899143	0.9148346724220674	0.9877899877899867
ID182373	182373	11	1.0	61.761666912253474	44.70649616523021	0.0	16.0	16	1.467294145676368	1		29142.83544303795	29392.0	19767.0	37787.0	2.0720556E7	3362.0207613343864	-0.9811676390824535	-903.2331237310286	0.015416579476008283	-0.01944852530014831	1.56136780971801	1.421366046330251	-0.16974690176712487	1.098498035568826	6.763698532106031	11.360690847238722	0.6585437353469212	0.9325032765399744
ID212586	212586	11	1.0	70.8246025846402	48.38341170107742	0.0	278.0	278	1.5441619307404626	1		29415.279040404068	29420.0	18019.0	40327.0	2.3296901E7	3708.9695474735363	-0.9809692610459655	-817.6161239574942	-0.007239850424984888	-0.0023555726373981557	1.6977081189760983	1.4312729042813286	-1.0391875392371337	1.1861526295214484	7.490926835276962	10.540937177935987	0.8472019939885659	0.960975609756098
ID183912	183912	11	1.0	60.94480109410866	45.47598250112506	0.0	29.0	29	1.552467876695575	1		29304.821608040227	29178.0	20205.0	42546.0	2.3326638E7	3469.6907401506587	-0.980958168233846	-870.2019948483943	-0.008674133268093766	0.013270097298145395	1.6901259033774	1.443556695960698	-1.064134635213363	1.1708067359644703	7.571729980073739	11.117255526059424	0.7698565448058813	0.9584837545126357
ID186472	186472	11	1.0	61.727350903638126	43.32787247476716	0.0	51.0	51	1.5224537819640254	1		29341.32810457518	29400.0	17074.0	39644.0	2.2446116E7	3624.8553090180603	-0.9810838173952882	-839.6372589580311	0.01223237201415688	-0.0027372209992172283	1.6778513422754662	1.4062216576561566	-0.9066209889056733	1.1931627799503906	7.281789284038257	10.766182027938452	0.7894498286440774	0.9557080474111037
ID194152	194152	11	1.0	68.4994782294948	48.340117861963066	0.0	117.0	117	1.559759921878471	1		29527.935162094756	29448.0	20433.0	40252.0	2.3681404E7	3316.0033053186826	-0.9810605384453428	-922.5210800794405	0.0027304918317974107	0.005344145211163821	1.6688260188004431	1.4558852093887351	-1.094655762784939	1.146262087174519	7.643026872541485	11.77132256359177	0.6931460127287975	0.9403508771929832
ID202856	202856	11	1.0	68.93345185595872	47.40098020322802	0.0	194.0	194	1.5229505852998033	1		29564.635294117645	29490.0	17981.0	41914.0	2.2616946E7	3845.847089616382	-0.981078699559152	-797.1928115512467	0.006901060363801159	-6.312319217087567E-4	1.631914974507769	1.448878417729249	-0.9458939223400478	1.126329824876116	7.286542410202789	10.92592366230227	0.7670347456006352	0.9428044280442806
ID184940	184940	11	1.0	61.120876350356504	45.81677563839484	0.0	38.0	38	1.5303832823811405	1		29325.984476067275	29292.0	19165.0	42553.0	2.2668986E7	3714.9924120407486	-0.981036356030482	-816.7478011771237	0.01865555275493745	-0.0012044339592280498	1.6962608696239945	1.436308730409767	-0.8528174313329113	1.180986255747443	7.357839302670517	10.55213648247025	0.8303847464893274	0.9433272394881169
ID211052	211052	11	1.0	70.5153348256693	48.77078712803187	0.0	265.0	265	1.566052229501974	1		29381.09259259261	29277.0	19072.0	40630.0	2.3798685E7	3460.076281527198	-0.9809967121413539	-876.7001257666254	-0.011605180913829626	0.007447664128904573	1.5905915109906623	1.5598576693454298	-0.7115947110597604	1.019702978194241	7.704817512680174	10.95952468860758	0.8060997423524101	0.9597394908229728
ID214131	214131	11	1.0	69.71027105689153	49.59080231965639	0.0	291.0	291	1.4750073273251247	1		29199.692200557092	29321.0	21400.0	37586.0	2.0965379E7	2866.9392270063445	-0.9811755544484546	-1061.7305360818207	0.005462010702009677	0.010948291791465605	1.5690880519649828	1.3822833399262184	-1.5521929062459456	1.135142127987114	6.834995424573772	12.597728017072367	0.5412072885155031	0.9015673981191221
ID203889	203889	11	1.0	69.1844847843276	48.13311375166839	0.0	203.0	203	1.5578187140051158	1		29459.012391573735	29293.0	19539.0	41015.0	2.3773423E7	3540.833995959571	-0.9809390032506519	-856.3257588388074	0.008578703025495094	7.471102951406818E-4	1.614950169019406	1.506304938683657	0.2602483007624753	1.0721269827546958	7.62401436788341	11.1723571126156	0.767545185836487	0.9496743635287148
ID205425	205425	11	1.0	69.90081503921257	48.52471051763271	0.0	216.0	216	1.569911883487623	1		29470.424167694207	29463.0	19049.0	41809.0	2.3900514E7	3715.072610174932	-0.981067013617695	-822.1075320275143	-3.875732180628476E-4	0.0013068810130531143	1.6860484694589253	1.4913932450487173	-0.8554483976907645	1.1305190465736952	7.742842521996295	10.809976407335654	0.8326467634169692	0.9576719576719575
ID180858	180858	11	1.0	57.23126980673777	45.73901472011335	0.0	3.0	3	1.5377800547277034	1		29360.085677749394	29327.0	18707.0	41133.0	2.2959587E7	3724.4045306447033	-0.9809932539534982	-813.7457189215859	-0.012582435393206158	0.005185459763926854	1.6466875493538655	1.451875725405106	-1.0112173718490955	1.134179407052489	7.429136195138258	10.794209450775089	0.801247158663618	0.9478471801091571
ID190586	190586	11	1.0	69.15412907439551	49.15862411238344	0.0	86.0	86	1.5519805221468541	1		29375.450563204005	29323.0	18050.0	41299.0	2.3470985E7	3677.28395530811	-0.980968140814827	-823.4951629616871	0.014735925094881301	0.003931183714324469	1.664987197304933	1.4653540934004587	-0.658312944112895	1.1362354019438479	7.566976853909219	11.171204882674191	0.7619601096900621	0.9408983451536639
ID195194	195194	11	1.0	68.76629587705659	48.03062386128113	0.0	126.0	126	1.556847202395812	1		29494.304619225983	29358.0	20756.0	41461.0	2.3624938E7	3535.5902385020727	-0.9809699360486058	-860.0460008989596	-0.008939291270847081	-0.01102877098755797	1.5876788187712367	1.5093414188264462	-1.1557719102052506	1.051901709558663	7.614508115554385	11.884751907704683	0.6774409997238078	0.9379391100702581
ID200312	200312	11	1.0	68.80944651693378	47.84484520268787	0.0	171.0	171	1.5534421271063037	1		29493.23625000002	29372.0	18934.0	41782.0	2.3594589E7	3787.464828248238	-0.9810368908435202	-805.711589615263	-0.002471666899225763	0.015638223503534443	1.6202720209321624	1.5101592296441841	-0.9123911403639923	1.072914689475442	7.581236232402774	11.113496585644683	0.7713446164295945	0.9494047619047621
ID201855	201855	11	1.0	69.22735559159806	47.96520178845965	0.0	185.0	185	1.568947860133909	1		29532.975399753974	29401.0	19160.0	40742.0	2.4010309E7	3568.4243313756424	-0.9811430399388621	-861.2343704934106	-0.016506403478574738	-7.853816445444166E-4	1.5777364841864647	1.5314622724826799	2.3892779179762624	1.0302157046472773	7.73333626966728	12.107667896400441	0.6629118141286612	0.9470314318975558
ID204926	204926	11	1.0	68.67275618877913	48.17293474489532	0.0	212.0	212	1.5431818215139874	1		29501.811944091507	29362.0	21102.0	40872.0	2.3217926E7	3418.906809377195	-0.9810482962357072	-893.3744986511591	0.001267467930104093	0.012007288890119441	1.5691789836753574	1.520678537081519	-0.8073392685521527	1.0318939508983407	7.481420582947941	11.744392469669165	0.6816050859762792	0.9385807990459154
ID192646	192646	11	1.0	68.79041012343238	47.620409193446996	0.0	104.0	104	1.507975289522904	1		29465.233421750665	29331.0	21061.0	42012.0	2.2216786E7	3467.553742921682	-0.9809918419913088	-877.0857256296766	0.0012389188033881087	0.011965291829753543	1.5532028909436275	1.4701783883385833	-0.3809878944976295	1.0564724003995654	7.143948625267312	11.689850219904137	0.6569469390362235	0.919828641370869
ID196230	196230	11	1.0	68.71364156423044	47.518525406274215	0.0	135.0	135	1.5159805231554906	1		29552.799475753603	29544.0	19829.0	39473.0	2.2548786E7	3495.2527149123407	-0.9810338395110939	-874.6908990689129	-0.0015732699407980163	0.002311517340137037	1.6279512139045138	1.432676433515803	2.182594113486158	1.1363006857797642	7.219998643899568	10.382939628115984	0.8416011541920254	0.9589646464646467
ID213639	213639	11	1.0	70.42701440589659	48.650963988939054	0.0	287.0	287	1.5771232759814053	1		29333.2077764277	29232.0	19938.0	39494.0	2.414123E7	3293.9518895166652	-0.9810544135863213	-922.2684372527884	-0.0028076624755142172	0.007707402782105693	1.6026893219958158	1.5571641121889053	-1.0080480713577402	1.0292359741985806	7.814139414464036	10.594911401912006	0.8747749954127425	0.978571428571429
ID191627	191627	11	1.0	69.00655238301218	49.42794774821218	0.0	95.0	95	1.538763604591436	1		29369.521794871776	29370.0	17937.0	43063.0	2.2908227E7	3912.5742020515145	-0.9810854477157335	-778.7087451648996	-0.004556946467110642	0.003934158219638278	1.6847516638459106	1.443225753953647	-0.6726566103730287	1.1673514411938777	7.438642447467296	10.907694362181223	0.7856653995158256	0.9548505186089078
ID197263	197263	11	1.0	69.40283452162268	47.92171786052038	0.0	144.0	144	1.5646024045688962	1		29548.990086741014	29394.0	19118.0	41051.0	2.3846035E7	3625.2600129083075	-0.9810285425957564	-842.9744766512597	0.003107932717088803	0.001054103249378181	1.6358508172313715	1.522903995362752	0.1383326275333815	1.0741654248807166	7.690558134186631	10.537421500503763	0.8703601909252451	0.9619500594530322
ID207503	207503	11	1.0	70.44016506877671	48.955668208492575	0.0	234.0	234	1.5780823051220128	1		29416.9163636364	29277.0	19380.0	41185.0	2.4268956E7	3461.747540339273	-0.9810290713442311	-878.8708000995101	-0.007093654601191763	0.020206471575678307	1.6038806643043213	1.543567913299489	0.42658436967495683	1.0390735972710843	7.823645666793057	11.767020863867252	0.7100451904602691	0.9592074592074582
ID181900	181900	11	1.0	60.46694545203198	45.099866981769146	0.0	12.0	12	1.5587896201224336	1		29334.277363184083	29393.0	18680.0	40791.0	2.3584759E7	3638.4894685688864	-0.9809345826510696	-829.6176760539167	-0.003125647186701705	0.02104682326561037	1.674952252616033	1.4766670761376375	-0.7470084385849718	1.1342788633149654	7.63352062021244	10.787220488405437	0.8243575800744631	0.9622528460155778
ID193676	193676	11	1.0	68.94420926534136	47.676009938674426	0.0	113.0	113	1.5490531749531902	1		29584.415094339598	29486.0	18887.0	40540.0	2.351961E7	3626.431321178964	-0.9809839518825928	-841.6958019552204	-0.02041026422361283	-0.004785536263590248	1.6349818279623627	1.5049895067431338	2.226195024093146	1.0863742375855752	7.538458096922132	10.762795416372597	0.8177907970158054	0.9508393285371701
ID183442	183442	11	1.0	61.336347760692675	45.77677017383416	0.0	25.0	25	1.54563092926269	1		29288.96946564885	29333.0	19829.0	40412.0	2.302113E7	3553.429253761336	-0.9810899035391142	-855.2665281602812	-0.0067268277862760975	0.006768114830299686	1.6917559859002744	1.4333349038269232	2.2156176301094246	1.1802935806442594	7.505186213770512	11.573597011223969	0.7041004527227961	0.9370919881305637
ID203409	203409	11	1.0	68.74120351123615	48.21709408488822	0.0	199.0	199	1.5303832823811423	1		29442.691709844603	29363.0	21012.0	40516.0	2.2729758E7	3392.5150331045547	-0.9810067216268143	-896.5154451915145	0.01402652269926162	-0.005007304204430575	1.5730325999164319	1.512103435423537	-0.37591400685891013	1.0402943099430422	7.3578393026705315	10.850427009761196	0.7853558857448835	0.941033434650456
ID200854	200854	11	1.0	69.26320758467882	47.96216835208687	0.0	176.0	176	1.5612142437998902	1		29499.418952618464	29398.0	18648.0	40102.0	2.3658534E7	3610.7071307515143	-0.9811236132204704	-849.2900861239743	0.001799215808908264	0.01256541769622569	1.6014210389289667	1.539583195728894	0.22271615293687186	1.0401653144640854	7.657286251035022	10.827570414466786	0.8207723414979973	0.9664067186562684
ID209562	209562	11	1.0	69.92738534849937	49.475775589612034	0.0	252.0	252	1.5621830395765237	1		29433.836024844688	29365.0	21400.0	38183.0	2.3694238E7	3063.6926436687077	-0.9810276017175497	-993.5521364061484	0.006263703765749182	0.017527151511750865	1.6346732640972492	1.4999498205913822	1.3111350487053897	1.0898186337011928	7.666792503364038	11.341914254627456	0.748946601117419	0.9527466036621387
ID206494	206494	11	1.0	70.30144368093971	49.061386185681336	0.0	225.0	225	1.5529550783007546	1		29392.765447667072	29247.0	20966.0	39399.0	2.3308463E7	3159.644127603227	-0.9810943480299136	-965.4980236646344	-0.0025762465128153283	-0.005816342100883612	1.6056299585223182	1.5173573897768682	1.1072427599437498	1.0581751994224846	7.576483106238226	10.96584206486371	0.7917599865018489	0.9660606060606056
ID198301	198301	11	1.0	68.93564440953271	47.663903081938635	0.0	153.0	153	1.553929023255889	1		29516.39724310774	29428.0	19633.0	40433.0	2.3554085E7	3541.884040086257	-0.9810736157380583	-863.9586293480705	-0.008233030132500818	-0.004400778027788738	1.6165435704095443	1.5024756322299584	-0.9481417406544731	1.0759199921334415	7.585989358567291	11.529240459278427	0.7171676627787404	0.9399293286219077
ID186013	186013	11	1.0	61.506400977155266	45.60791542303382	0.0	47.0	47	1.5490531749531886	1		29291.696090794445	29238.0	19321.0	41187.0	2.3228315E7	3702.5040853751348	-0.9810380695105277	-818.6198650935596	-0.005327595921633379	-0.01586136045989768	1.726017114838993	1.4423370331470682	-1.0799642979872646	1.1966808555646364	7.538458096922117	10.79863344737537	0.8123717078305633	0.9571514785757391
ID208546	208546	11	1.0	70.16499359205312	49.14716094788011	0.0	243.0	243	1.5475874248930874	1		29480.783544303787	29380.0	19996.0	41872.0	2.3289819E7	3492.394454611095	-0.9810760086286943	-875.2570991394582	0.01018220572686322	0.0073396531744055705	1.6138631698346249	1.501644679544653	0.8028233439542256	1.0747303884990955	7.524198718428557	10.50478760278262	0.8568317864594192	0.964655697745276
ID184480	184480	11	1.0	61.234993296741706	45.674467400678	0.0	34.0	34	1.5480761624466892	1		29302.615676359033	29299.0	19602.0	42044.0	2.3178369E7	3641.9543263747137	-0.9811392267264961	-837.091698041666	-0.005087605324710384	-8.198342985814409E-4	1.7326527323922898	1.4169927936421083	-0.9216865698967005	1.2227674975952687	7.528951844593092	10.616237702370807	0.8394660083463911	0.9635036496350364
ID212129	212129	11	1.0	70.79668550186227	48.34694697941171	0.0	274.0	274	1.5553887972022717	1		29411.887076537	29435.0	17695.0	40971.0	2.3441274E7	3671.388525246637	-0.98117493203857	-835.0883604865982	0.018185561680856527	0.004175375634460174	1.7085768606821998	1.4427700216247241	-0.9901609294295878	1.184233685946806	7.600248737060824	10.748939578653564	0.8266209855469476	0.955768081291094
ID187553	187553	11	1.0	62.35871064646169	43.474334899541276	0.0	60.0	60	1.5539290232558882	1		29329.446675031377	29281.0	18459.0	43667.0	2.3375569E7	3892.1801058160404	-0.981065458387952	-780.8796882863743	0.010932772785753006	0.008442853574150616	1.666421832787136	1.4537113101936967	-0.9426252595127356	1.146322396408333	7.585989358567283	11.687397938363983	0.6978891242630256	0.9460580912863069
ID194731	194731	11	1.0	68.55422399132816	47.92523630013514	0.0	122.0	122	1.5480761624466903	1		29517.898989898975	29440.0	19895.0	40535.0	2.3378176E7	3404.2326973635672	-0.9810428875998233	-897.4536074609287	0.015383367812883738	0.017318027867675768	1.669765375098776	1.4557669894302963	-1.0245227930244234	1.1470004384096018	7.528951844593103	10.561838411489097	0.8481357033831515	0.9524954900781722
ID199337	199337	11	1.0	69.18159371226665	47.81314401104788	0.0	162.0	162	1.5862106422423112	1		29455.431490384595	29362.0	19071.0	39984.0	2.4506919E7	3431.7070617281684	-0.9810640636952139	-889.397204529107	-0.0035870154402133226	0.014964208419100865	1.6121166172432972	1.5635473781081937	1.6796462218242159	1.0310634905057177	7.904448811589852	11.22650161756762	0.7881203995377253	0.9646171693735498
ID210600	210600	11	1.0	70.30662746502098	49.05932978025961	0.0	261.0	261	1.5490531749531873	1		29373.542244640597	29218.0	20275.0	41898.0	2.3293219E7	3508.0021485578327	-0.9810713896550569	-867.9772598727014	0.006140757523002678	-0.008493798494200098	1.6413626630909424	1.4862700956737747	0.9584064331769961	1.1043501903648671	7.538458096922102	11.002919456992291	0.7824859015770678	0.9694376528117352
ID181422	181422	11	1.0	59.22021571696798	45.11888106952996	0.0	8.0	8	1.5621830395765253	1		29361.52233250621	29323.0	18484.0	41817.0	2.3665387E7	3734.5830058322354	-0.9809459675979761	-809.5145050804277	-0.0054730162007660035	0.00963017775352035	1.6696434139270604	1.484380490510196	-0.8189841838222864	1.1248082446524124	7.666792503364054	11.411426952562405	0.7398499765867668	0.9465962441314554
ID188590	188590	11	1.0	66.20716705807787	50.829955029441706	0.0	69.0	69	1.5495414501977671	1		29219.860377358473	29184.0	21017.0	39161.0	2.3229789E7	3057.55517476428	-0.9810024598047734	-986.9759121809719	-0.0028567544343967894	-0.002890405307979863	1.6284718193904137	1.4977372627136714	-1.1160517232394516	1.0872880443929607	7.543211223086636	11.316023463411065	0.7402500652610753	0.9566003616636528
ID202414	202414	11	1.0	68.93983491933035	47.88703903569534	0.0	190.0	190	1.5694299458297645	1		29526.786240786252	29418.0	20871.0	40098.0	2.4034804E7	3311.9568476797613	-0.981033635167885	-922.2768410446104	-0.004812984473460636	-0.01068712389160915	1.5840866745263926	1.5486953412262405	-0.7864167011107154	1.022852353434556	7.738089395831798	11.592485093446806	0.7235865980890155	0.9459616502033709
ID190125	190125	11	1.0	69.02156853265998	49.26918723702496	0.0	82.0	82	1.5303832823811412	1		29362.70207253884	29352.0	18232.0	42070.0	2.2668006E7	3753.109329442796	-0.9810573813803118	-810.3808928892721	0.002438500159030795	0.013982676912082619	1.6570015610561686	1.458699736599169	-0.7020373512666537	1.1359442382017035	7.357839302670522	10.310831241771398	0.8697066782909374	0.9705329153605015
ID213171	213171	11	1.0	70.67449827423847	48.53171600903214	0.0	283.0	283	1.538763604591435	1		29382.295019157078	29471.0	17695.0	41920.0	2.3006337E7	3778.9036263784214	-0.9809993344692354	-802.8784368908093	-0.011431036515732334	-0.00803026159693237	1.644774841627406	1.4844693086578977	-0.865908380373026	1.1079884454562687	7.438642447467286	10.984112629031756	0.7747714221953871	0.9502125075895567
ID191152	191152	11	1.0	69.18547819091972	49.12283203732447	0.0	91.0	91	1.5646024045688962	1		29371.516687268213	29299.0	18032.0	41770.0	2.3761557E7	3701.6647693148852	-0.9809974340003191	-819.2470856424566	-0.013040136747786662	0.027790259152500038	1.69735735148845	1.4755597759759058	2.3931935371524515	1.1503141920264475	7.690558134186631	10.996409944044625	0.7992191467503312	0.9573964497041425
ID204470	204470	11	1.0	68.79277427111434	48.312364998095475	0.0	208.0	208	1.5756836378210546	1		29464.530562347194	29381.0	19007.0	41064.0	2.4101986E7	3636.4835381924418	-0.9810085095231897	-837.0696974454436	-0.0021941471638713354	0.014947756138583027	1.6377631574273461	1.5524693138845338	-0.816981565816993	1.0549407597174292	7.799880035970504	10.616756521236276	0.8695890692070897	0.9698581560283688
ID185524	185524	11	1.0	61.149541349817206	45.40756044801679	0.0	43.0	43	1.5641188309506184	1		29270.451174289254	29182.0	19579.0	43023.0	2.3679795E7	3588.5097461784267	-0.9810572705574787	-844.8840017015473	-0.011478436376625864	0.006626011718597423	1.6610820949897818	1.4712766530586605	-1.190965710566837	1.129007309085298	7.685805008022119	11.631548349739754	0.7138782748818923	0.9619274241522903
ID193204	193204	11	1.0	68.66960008912145	47.96549085699827	0.0	109.0	109	1.5549023581607597	1		29458.42125000003	29371.0	19851.0	39987.0	2.3566737E7	3397.462554032936	-0.9810719488697452	-898.834519608564	0.0032094718991208986	-0.009798112603832855	1.6313562934305843	1.501789970949298	2.11533327563807	1.0862745956409512	7.595495610896328	10.82647448242597	0.8143139371628105	0.9433293978748526
ID211643	211643	11	1.0	70.62895485069951	48.772751989377774	0.0	270.0	270	1.5708753152343264	1		29404.07212713934	29323.0	19034.0	41581.0	2.4052531E7	3500.536682886027	-0.9809809334189565	-866.5112580151778	-0.028590795391379497	0.0026745112215601505	1.6280121449673846	1.5123035896124557	-0.9035800343462078	1.0765114598349796	7.752348774325327	11.397958165048049	0.7498753022173412	0.971411554496725
ID195768	195768	11	1.0	68.69124222296736	47.600928758574995	0.0	131.0	131	1.5284047640588867	1		29562.471354166642	29498.0	20123.0	41111.0	2.2703978E7	3603.9247592902775	-0.9810662358829308	-850.0733176764631	0.01216171367769797	-0.003012597529216648	1.6140572549511742	1.4888000823071212	-0.972590996881648	1.0841329699887898	7.338826798012467	10.708826743560898	0.8041789810162835	0.9329305135951661
ID214717	214717	11	1.0	70.5787918317429	48.69614060497422	0.0	296.0	296	1.5470985329444207	1		29394.25883838383	29317.0	18886.0	41894.0	2.3280253E7	3690.909800841734	-0.9811126017587259	-827.3814777761087	-0.009078818282392483	0.0012520362455624415	1.6208646515175589	1.4815634937409434	2.0369536762529035	1.094023076543875	7.519445592264058	10.682843128622775	0.8279840736378723	0.9564691656590085
ID187072	187072	11	1.0	62.46835816784067	42.569434982798946	0.0	56.0	56	1.5323592461252205	1		29347.35751295337	29349.0	18924.0	40346.0	2.265616E7	3690.0010276531066	-0.9810336324342961	-822.7582481636534	-0.001204076520530004	0.01196800863351861	1.6445301851920355	1.457246244791595	-0.9238496062854639	1.128519075667424	7.37685180732859	11.161104994982152	0.7441603659961344	0.9394673123486685
ID206022	206022	11	1.0	71.00017187875996	48.601572810471275	0.0	221.0	221	1.5451414182672747	1		29449.097715736043	29491.0	18289.0	42093.0	2.3205889E7	3830.2542149710584	-0.9811088443294294	-798.606891389147	-5.773757885108539E-4	-0.0029373463465540628	1.6268060525995998	1.4966882548879865	-0.5965788008603663	1.0869371409087134	7.5004330876060035	10.630266990381413	0.8340802930709401	0.9552058111380152
ID196804	196804	11	1.0	68.77967669156209	47.604321681961345	0.0	140.0	140	1.5119832043376813	1		29560.388375165137	29571.0	20187.0	39284.0	2.2377214E7	3315.6875574448864	-0.9810080537074072	-921.021209016391	0.019948535274893594	-0.0021178185007392943	1.6761938697364656	1.3875315627790512	-0.9205593473357265	1.2080401734280264	7.181973634583447	10.843036683454354	0.7676297829304024	0.9473354231974926
ID182986	182986	11	1.0	59.60365486866832	45.436025092160804	0.0	21.0	21	1.5372880438193413	1		29249.430217669636	29343.0	20055.0	38851.0	2.2843805E7	3456.804269220502	-0.9810223135195459	-874.7989122642172	-0.009982119055184726	-0.009559971449248252	1.623732725788552	1.4873940370266587	2.0379697068055074	1.0916627910075787	7.424383068973749	10.830573857242374	0.7953665074923664	0.9726027397260273
ID199887	199887	11	1.0	69.50522689259824	48.153416199356165	0.0	167.0	167	1.5544157668929646	1		29490.436090225536	29416.0	20540.0	39111.0	2.3533368E7	3306.9312961628834	-0.9809582609694146	-918.8189385771836	0.0027040398111644473	0.0026397324519008146	1.618774875367662	1.4976651140183093	3.109466761053093	1.0808657157169197	7.590742484731799	11.187137422140836	0.7621775919899004	0.9603126879134095
ID192205	192205	11	1.0	67.19757555811599	47.598723384381266	0.0	100.0	100	1.5269191929020207	1		29465.39766839374	29404.0	17793.0	41188.0	2.2747287E7	3917.392868115131	-0.9809422697965292	-774.3146011754951	3.899889960284327E-4	1.1634631206181365E-4	1.628533849629152	1.4441028295767533	-0.694039778347647	1.1277132183907241	7.324567419518887	10.638970956090244	0.8131910652860369	0.9506477483035156
ID201420	201420	11	1.0	69.08150326052494	47.898402440381254	0.0	181.0	181	1.572319355969989	1		29514.092250922542	29348.0	19097.0	41914.0	2.3994957E7	3689.852701426988	-0.9810565714416812	-828.4873149424695	-0.00485950131149835	-0.014862934373326957	1.6155267128617758	1.5741319809792442	0.722999230052003	1.0262968622597837	7.76660815281889	10.7115393606419	0.850623706950313	0.956674473067916
ID208083	208083	11	1.0	70.11607197601637	49.11533528868239	0.0	239.0	239	1.566052229501972	1		29462.699629171802	29315.0	20517.0	42636.0	2.3835324E7	3517.4356992739877	-0.9811060291877182	-869.8994800943159	0.007030295426138024	-0.013978720231096307	1.6560498762651212	1.5173220962660856	1.0176997395444265	1.0914293546112754	7.704817512680156	11.128623423887685	0.7817885894917571	0.9546525323910479
ID197841	197841	11	1.0	68.95842735335852	47.60710995855101	0.0	149.0	149	1.5377800547277045	1		29500.769820971866	29429.0	18901.0	41585.0	2.3069602E7	3791.7364449988613	-0.9809520256083892	-801.35356178094	0.0034385391571635647	0.01892902175532501	1.6473016872304282	1.458921115583451	-0.8780587428109543	1.1291232059326526	7.429136195138268	10.89769845872772	0.7861014741968151	0.9444108761329301
ID189655	189655	11	1.0	68.70236019156359	49.00164915425646	0.0	78.0	78	1.5446517521423917	1		29444.125475285186	29274.0	19495.0	43111.0	2.3231415E7	3742.3395914166726	-0.9809922235140651	-812.1190717175232	-0.0034401353678327373	0.0019200743510379217	1.5899136040012474	1.5063884283577054	-0.5037044894948134	1.0554473030137406	7.495679961441487	10.927935817546324	0.7887595457806286	0.9651162790697674
ID194263	194263	11	1.0	68.60755960165615	47.94202146836251	0.0	118.0	118	1.5495414501977691	1		29537.90050377832	29481.0	21115.0	39253.0	2.3453093E7	3231.5715920862817	-0.9810622055211231	-947.0283571295024	0.011821782950276284	-0.03346760507403871	1.689119465754891	1.4623033136213812	-0.9543799407985505	1.1551088273005423	7.543211223086655	11.161262305672334	0.7609208831952552	0.9357311320754722
ID207060	207060	11	1.0	70.38369274998246	48.99559100823365	0.0	230.0	230	1.5529550783007546	1		29404.114035087732	29265.0	19798.0	41720.0	2.3464483E7	3506.4559945813908	-0.9810940290504313	-870.32477691133	-0.015713461348307988	-0.007950528577905154	1.6156259597556932	1.4981099345565505	1.3239675535550723	1.0784428582231704	7.576483106238226	11.311265708049962	0.7441407961006214	0.953919808497905
ID184026	184026	11	1.0	60.972097986325736	45.91879872850283	0.0	30.0	30	1.5104814825259878	1		29311.677718832896	29351.0	19115.0	41242.0	2.2101005E7	3626.768093362935	-0.9809616983789464	-832.8652341919948	-0.0032088389755653454	0.010005272626268472	1.6731838310752145	1.3962947616956543	-0.8773603588073821	1.1983027344765709	7.167714256089887	10.666172611271442	0.7917231291361503	0.9508196721311473
ID210139	210139	11	1.0	70.36399339116382	49.06032326877328	0.0	257.0	257	1.5441619307404606	1		29419.121982210927	29279.0	19519.0	42078.0	2.3152849E7	3600.1243416273473	-0.9810405909704805	-845.6767341643284	0.002271395076668979	-0.002906568483480438	1.596289899100977	1.5122185797334	0.6501097502259595	1.0555946874970936	7.490926835276942	10.562241925318913	0.8437877148716064	0.9650949173300666
ID202969	202969	11	1.0	68.89573320313391	47.40213751023154	0.0	195.0	195	1.5485647457514047	1		29539.874841972207	29482.0	18801.0	41683.0	2.3366041E7	3743.7485605093248	-0.9809888966336189	-814.3080769244659	0.019765201265016928	0.015136637446664967	1.6429137507789207	1.490866900169819	-1.0986058285334017	1.1019855297557297	7.5337049707576105	10.846034416765455	0.8047787794172964	0.9485338120885692
ID209112	209112	11	1.0	70.1561791548779	49.16295851467276	0.0	248.0	248	1.558304242679519	1		29456.856250000023	29342.0	20216.0	41913.0	2.3565485E7	3512.959570898787	-0.9810742692587238	-869.3456149970706	0.0045596392640883995	0.0025861524644175344	1.6695683460915505	1.4679927776712085	0.9846809709847023	1.1373137330689849	7.628767494047902	11.128378096263958	0.7741061136050891	0.9651232711966313
ID182495	182495	11	1.0	60.80588344504253	44.85437934506047	0.0	17.0	17	1.570875315234327	1		29275.13602941179	29198.0	20690.0	40316.0	2.3888511E7	3270.1267317331894	-0.9811536530763701	-932.125045772943	-0.003435534272199627	0.0095869106882819	1.6635009598250918	1.4978676570063556	-0.3065312394871152	1.1105793973479416	7.752348774325335	11.296459294012434	0.7634111236852807	0.9510204081632656
ID198878	198878	11	1.0	68.9831561148513	47.75214398731532	0.0	158.0	158	1.5689478601339093	1		29491.837438423634	29352.0	19766.0	41273.0	2.3947372E7	3671.519094574779	-0.9811517554319926	-836.2792337711527	2.6050487024334093E-4	0.004502753217205636	1.6259102629406534	1.5172674540039417	-1.0326894951801582	1.0716042571466307	7.733336269667284	11.393952271521544	0.7485623283351274	0.9514619883040937
ID211166	211166	11	1.0	70.82216936713738	48.71088944979848	0.0	266.0	266	1.5372880438193408	1		29395.188220230433	29436.0	17961.0	41480.0	2.2957642E7	3745.629820260561	-0.9810287558145439	-811.6472296271736	-0.012541408658127595	0.010413390350670682	1.6214265038610585	1.4759111554047264	-0.723643475564664	1.0985935690799957	7.424383068973745	10.810560326189773	0.798314148753067	0.953020134228188
ID204002	204002	11	1.0	68.96967409295435	47.95730495452263	0.0	204.0	204	1.5703936732437842	1		29442.658088235246	29268.0	20244.0	40915.0	2.4025209E7	3562.610408080392	-0.9810426822994739	-855.3614892876693	0.0014680226689163382	-0.008372634246897435	1.5954385547255638	1.5709032591082424	0.6738616548297112	1.0156185910717694	7.747595648160828	10.931763792184436	0.8146974037760347	0.9599528857479389
ID212706	212706	11	1.0	70.91812171429162	48.46553754622496	0.0	279.0	279	1.5392551438483724	1		29402.201787994905	29492.0	18136.0	38707.0	2.3021924E7	3506.709722722159	-0.9809997370955161	-865.8034513903142	0.015419087174898233	-0.00482495661651827	1.664632415872583	1.4578165102123262	-0.8196077469974204	1.1418668976592499	7.443395573631812	10.818998404223771	0.7991105243676943	0.951975683890578
ID185056	185056	11	1.0	61.128606653852295	45.90886313346424	0.0	39.0	39	1.5353184234796764	1		29278.83461538462	29257.0	18434.0	42711.0	2.2837491E7	3828.5732005300515	-0.9810433412112416	-791.5406596262461	-0.0035886911603353047	-0.017264306833552356	1.7089898897609326	1.4099340933173239	-1.02313845206148	1.2121062238731908	7.405370564315683	10.58777780871296	0.830131744887099	0.9540722596448258
ID186593	186593	11	1.0	61.93511720746895	42.759221533815065	0.0	52.0	52	1.5204649453449395	1		29387.68270481147	29455.0	17095.0	39786.0	2.2599128E7	3586.1327996163695	-0.9809565798105536	-844.255316547963	0.004814693412442611	0.0042728610644106714	1.6795221909792861	1.3979897473257024	-0.8530592040332456	1.2013837685091353	7.262776779380201	10.788029724317257	0.7842026248234031	0.9622166246851385
[truncated: 1,968 more rows]
