# Supplementary material for: Adhesion pilus retraction powers twitching motility in the thermoacidophilic crenarchaeon Sulfolobus acidocaldarius
Source: Nat Commun. 2024 Jun 14;15:5051. doi: 10.1038/s41467-024-49101-7 (PMC11178785; doi:10.1038/s41467-024-49101-7)
Supplement: Supplementary file 15 — Source Data [file 41467_2024_49101_MOESM15_ESM.zip › TWITCHING FULL TRACK DATASET/Figure 1/MSD data/upsEflaJ_100X_1sec_interval_5min_total__5_spots.csv]

LABEL	ID	TRACK_ID	QUALITY	POSITION_X	POSITION_Y	POSITION_Z	POSITION_T	FRAME	RADIUS	VISIBILITY	MANUAL_SPOT_COLOR	MEAN_INTENSITY_CH1	MEDIAN_INTENSITY_CH1	MIN_INTENSITY_CH1	MAX_INTENSITY_CH1	TOTAL_INTENSITY_CH1	STD_INTENSITY_CH1	CONTRAST_CH1	SNR_CH1	ELLIPSE_X0	ELLIPSE_Y0	ELLIPSE_MAJOR	ELLIPSE_MINOR	ELLIPSE_THETA	ELLIPSE_ASPECTRATIO	AREA	PERIMETER	CIRCULARITY	SOLIDITY
Label	Spot ID	Track ID	Quality	X	Y	Z	T	Frame	Radius	Visibility	Manual spot color	Mean intensity ch1	Median intensity ch1	Min intensity ch1	Max intensity ch1	Sum intensity ch1	Std intensity ch1	Contrast ch1	Signal/Noise ratio ch1	Ellipse center x0	Ellipse center y0	Ellipse long axis	Ellipse short axis	Ellipse angle	Ellipse aspect ratio	Area	Perimeter	Circularity	Solidity
Label	Spot ID	Track ID	Quality	X	Y	Z	T	Frame	R	Visibility	Spot color	Mean ch1	Median ch1	Min ch1	Max ch1	Sum ch1	Std ch1	Ctrst ch1	SNR ch1	El. x0	El. y0	El. long axis	El. sh. axis	El. angle	El. a.r.	Area	Perim.	Circ.	Solidity
			(quality)	(�m)	(�m)	(�m)	(sec)		(�m)			(counts)	(counts)	(counts)	(counts)	(counts)	(counts)			(�m)	(�m)	(�m)	(�m)	(radians)		(�m^2)	(�m)
ID231939	231939	1	0.9885445237159729	57.63016629536392	24.363721137421898	0.0	192.0	192	1.5412197332169895	1		26174.26075949369	26132.0	18751.0	33672.0	2.0677666E7	2641.0652108119466	-0.980755615995154	-1010.1412010635819	-0.010686193576299243	-0.0013676768217366277	1.6195586666360169	1.4876822414311208	-1.0185672425190455	1.088645559873077	7.462408078289868	11.433302762319991	0.7173736994342794	0.9446450060168474
ID232455	232455	1	0.9968691468238831	57.81731388579089	24.578052878710928	0.0	195.0	195	1.5134834360985163	1		26027.989403973537	25825.0	19201.0	35523.0	1.9651132E7	2943.9831545393013	-0.9809335435793568	-909.7140389006686	0.0246411908001582	-0.023300698819922673	1.5523653297441684	1.4328365657767024	0.23051665232771384	1.0834210731512652	7.196233013076984	14.86979598397127	0.4089828164646713	0.8802325581395349
ID231428	231428	1	1.0	57.67263549978389	25.45903537679619	0.0	189.0	189	1.5914480321693352	1		25981.00716845879	25896.0	17163.0	35224.0	2.1746103E7	3005.030820873275	-0.9810325702715181	-894.3592234233133	-0.004393044785733616	0.007405703986040132	1.625328151437321	1.5785869197761566	-1.2477853623611819	1.0296095394403701	7.956733199399518	11.179522603487117	0.8000150241942733	0.952218430034129
ID244228	244228	1	0.9889580011367798	57.321308552153184	23.766891574779436	0.0	265.0	265	1.556361219177354	1		25935.835839598996	25929.0	18599.0	33608.0	2.0696797E7	2683.0149503792513	-0.9809754685889982	-996.8993897145459	0.003744275985924466	-0.0040216200120795345	1.5929120131151098	1.5439863163384475	-1.2606714182367371	1.0316879082793229	7.609754989389859	10.84846161522055	0.8125390176672425	0.9552505966587109
ID209416	209416	1	1.0	58.88789492290373	26.30250000455251	0.0	58.0	58	1.5333462731171787	1		25963.325611325665	25916.0	18497.0	34306.0	2.0173504E7	3066.6705813320814	-0.9810629734788218	-877.2195186465152	0.008996395293086597	-0.016583260476251024	1.5575764141408688	1.5017520484607383	2.047566156832784	1.0371728247265248	7.386358059657619	12.311058763096398	0.6124200661249666	0.9130434782608702
ID230413	230413	1	0.9957996010780334	57.70632497025936	24.319111003782353	0.0	183.0	183	1.5655691037062722	1		25970.41542288557	26065.0	18769.0	33531.0	2.0880214E7	2709.259936550331	-0.9810997770313277	-995.1864788611464	0.0014726365799589843	0.0015787679045004277	1.6024493799162725	1.5526723181149986	-0.588646319472323	1.0320589613278512	7.700064386515662	10.869387926510464	0.819019124471246	0.9551886792452831
ID214544	214544	1	0.9809010028839111	58.87767427695383	23.235137094514013	0.0	89.0	89	1.5923984341842767	1		25942.35483870966	25808.0	19457.0	33723.0	2.1713751E7	2645.0951452241106	-0.9810795301243959	-1017.1157733910499	0.002755808825210053	-0.044866803701382296	1.635546916199022	1.5356941047397836	-0.9617199032349626	1.0650212898200568	7.966239451728546	13.618152981369468	0.5397924468332269	0.9143480632842326
ID238614	238614	1	1.0	57.48690794888209	23.593024263202466	0.0	232.0	232	1.5284047640588858	1		26018.774319066175	26049.0	16620.0	34126.0	2.0060475E7	2887.6235995880884	-0.9809064250586685	-925.7987208928871	0.020930811052200154	0.006198112504446541	1.7205251026128097	1.3791616857346523	-0.7486472074677472	1.2475151538859055	7.338826798012459	11.471004117137431	0.7008638030110083	0.9306811332127786
ID213525	213525	1	0.9031108617782593	59.58071966422749	24.85734847513188	0.0	83.0	83	1.0609653547795568	1		28188.57526881718	26964.0	21397.0	39432.0	1.048615E7	4332.551928442194	-0.9785313413278465	-593.101706828006	-0.009774514356268	0.006616563739214791	1.1097236201536422	1.0465937531823246	-0.985086440151213	1.0603193615281592	3.5363258663997854	7.37959195339009	0.8160136892274736	0.9405815423514546
ID239131	239131	1	0.995538592338562	57.28896888230478	25.67782878897375	0.0	235.0	235	1.552467876695575	1		25955.375628140708	25866.0	18891.0	32413.0	2.0660479E7	2548.5575322530995	-0.9810264823607827	-1053.163375531505	-0.014435671546299515	-0.028398518716817332	1.6399074222445162	1.434916459044975	-0.5971741828015475	1.1428591622232664	7.571729980073737	11.862306764360298	0.6761867869837361	0.9510447761194034
ID240665	240665	1	1.0	57.217795470718656	24.73861841509619	0.0	244.0	244	1.5990354317121172	1		25941.166077738504	25788.0	18246.0	35448.0	2.202405E7	2927.1817910262853	-0.980942790388883	-912.3346378072196	-0.014860066154513721	-0.0311443366553916	1.5901914335800837	1.5761425807662044	-0.5263316240427014	1.008913440310108	8.03278321803177	13.629204986478307	0.5434190561592437	0.9383675735702391
ID239646	239646	1	0.956926703453064	57.46462419808787	24.23678802435693	0.0	238.0	238	1.280646821146857	1		26738.234317343184	25973.0	20451.0	37234.0	1.4492123E7	3697.011804087122	-0.9801708926614175	-715.007374497514	0.012002125282346222	-0.013769946872050319	1.4892581451066413	1.0755708536914792	-0.12870357034212207	1.3846211432704234	5.1523887623351685	11.921638965414402	0.4555610206653434	0.8569169960474302
ID240158	240158	1	1.0	57.15328942745018	23.776500451706248	0.0	241.0	241	1.6164448931724191	1		25973.92494226324	25969.0	18047.0	35722.0	2.2493419E7	2858.099345430151	-0.9809180714299129	-934.3309305601426	-0.008259748457606695	-2.518234393588901E-4	1.661208914618012	1.5960515454920665	2.8321355091314837	1.0408241007691623	8.208648886118857	11.083414790787597	0.839719754585485	0.9735062006764377
ID229916	229916	1	0.9685178399085999	57.7348483423613	23.865042606007822	0.0	180.0	180	1.5742426831183487	1		25930.167686658522	25931.0	19951.0	34490.0	2.1184947E7	2513.920865924591	-0.9811122018160413	-1071.5712709193378	-0.007687157966431211	0.011844486933608256	1.724622882024605	1.4395647740151936	-1.2054678125131313	1.1980168681221168	7.78562065747695	12.337563568667523	0.6427532730571773	0.9501160092807424
ID202786	202786	1	0.9952266812324524	58.58985221857796	26.160041083392365	0.0	18.0	18	1.4821700827978639	1		25970.928473177457	25997.0	18818.0	32614.0	1.8880865E7	2502.048309172575	-0.9810393719410693	-1074.1266682757962	0.0013076213560422527	0.020284032831827628	1.6034797947133108	1.3509109049057246	2.204110573212094	1.1869619150237092	6.901539190876993	11.908563009421787	0.6115572297574063	0.9379844961240312
ID229412	229412	1	0.9857742786407471	57.10329328547537	24.043410203381985	0.0	177.0	177	1.5616987168119543	1		25917.657178217847	25862.0	18467.0	34606.0	2.0941467E7	2721.7089358794506	-0.9810270589576553	-984.7599706337511	0.011698437141573806	0.02212913043416021	1.7059435456753933	1.4586506258681766	-1.1453231756221962	1.1695354017073347	7.66203937719953	10.851901172132884	0.8176032019752038	0.9566765578635013
ID208939	208939	1	0.9920693039894104	59.29583573325933	26.74849387331808	0.0	55.0	55	1.5274145438292153	1		25942.658409387193	25801.0	19659.0	35535.0	1.9898019E7	3237.437202532844	-0.9809806719053807	-826.624742070426	-0.009450259867591407	-0.011500603451870114	1.5491039312016275	1.490056631147255	0.4978741466199796	1.0396275542956441	7.329320545683426	13.424052535737262	0.5111004856543091	0.8975552968568099
ID201770	201770	1	1.0	58.86758301573461	25.835391469290887	0.0	12.0	12	1.5636351077811868	1		26036.22249690979	25917.0	18919.0	34660.0	2.1063304E7	3100.718383296532	-0.9808786020451579	-861.4721979394837	0.01326814505337368	-0.01064530907929212	1.6035929168367316	1.5207236917899198	0.8722482027125833	1.0544932820434152	7.681051881857599	13.795351256060165	0.5071834070084554	0.9083754918493534
ID238122	238122	1	1.0	56.573536110068495	24.148435923482907	0.0	229.0	229	1.5485647457514045	1		25947.408060453407	26061.0	16527.0	33566.0	2.0602242E7	2846.8572517052717	-0.9809762718867864	-939.9855092994101	0.0257545611749689	-0.0022243452870143086	1.6512899404844679	1.4996894749014587	-0.4775171402431401	1.101087903942895	7.533704970757607	10.447985765259274	0.8672680118454575	0.9606060606060607
ID228910	228910	1	0.9707852602005005	57.432198374510456	24.049623646324665	0.0	174.0	174	1.5694299458297634	1		25960.04901960783	25897.0	20147.0	33901.0	2.11834E7	2494.355160418377	-0.9810601006244777	-1078.1896514759196	-0.00440596354104898	-0.013607664959819294	1.7077270957688688	1.4234031826474132	-1.0109118022896357	1.1997493869534819	7.738089395831789	12.869575860505945	0.5871041338681348	0.9302857142857145
ID202284	202284	1	1.0	58.73760370270997	25.472495461067233	0.0	15.0	15	1.5713568095951311	1		25993.14215686276	25876.0	18065.0	33472.0	2.1210404E7	2820.5038025168533	-0.9810031246561829	-951.8100931484404	0.01220234721435965	-0.011772373826073965	1.6464242768249677	1.518475752720455	-0.5043754771740572	1.0842611572000962	7.757101900489847	11.524540347987326	0.7339426660096071	0.9315068493150683
ID237627	237627	1	1.0	57.171569503517155	25.55359188602275	0.0	226.0	226	1.6281026591939154	1		25909.429061784907	25902.0	17710.0	34579.0	2.2644841E7	2681.258797244828	-0.9810291851625826	-999.4131205560435	0.008469715974852092	0.018752470532478978	1.6901516579681541	1.56806403129816	-0.4615967511695303	1.0778588273394174	8.32747704023175	12.251746123640793	0.6971517632436596	0.9605263157894736
ID201283	201283	1	1.0	59.03589025941909	26.435358742918496	0.0	9.0	9	1.4641974961204793	1		25992.78873239436	26085.0	17365.0	31868.0	1.845488E7	2667.160222155505	-0.9809102242288079	-1001.5259375872348	-0.011738097655727791	0.008750676580733216	1.5626049585398103	1.3684632122414921	-0.8122628875688271	1.1418684437854352	6.735179775118947	10.189711056993952	0.8151458428801975	0.9692202462380302
ID208451	208451	1	1.0	59.205261123996145	26.780690445613615	0.0	52.0	52	1.5938229745921817	1		25840.947743467914	25773.0	19164.0	33736.0	2.1758078E7	2723.2442575369078	-0.9810124835630141	-980.5239543777019	0.024167307812315412	0.014606915795000893	1.6478686926367039	1.5473031495302756	2.472846640216771	1.0649940789799062	7.980498830222097	12.408043055062432	0.6513783485053579	0.9385131358300722
ID228419	228419	1	0.9554200172424316	58.726119998827215	24.895439025300842	0.0	171.0	171	1.1138370525908499	1		27302.093137254913	26559.0	20926.0	36809.0	1.1139254E7	3858.68764799232	-0.9798182646310575	-687.026261538235	-0.0024315224457802285	0.00437757686935389	1.2011445536077843	1.0578445080708179	-0.72063805984161	1.1354641863181778	3.897563454902986	8.319783541663625	0.7075856292654893	0.9213483146067422
ID207941	207941	1	1.0	59.72440684894931	27.211625607567125	0.0	49.0	49	1.5583042426795208	1		25763.67990074438	25721.0	17683.0	33269.0	2.0765526E7	2687.733413793184	-0.9810420105920968	-992.0807638492086	-0.0012009784721858274	-0.008940332417030142	1.647247492960573	1.4787846229336141	-1.014186258280137	1.113919814565533	7.628767494047919	11.497490019927497	0.7252006093838578	0.9396955503512879
ID213060	213060	1	1.0	58.85119470927128	25.786711492205477	0.0	80.0	80	1.5363035492938906	1		25899.65134099616	25773.0	19223.0	33377.0	2.0279427E7	2913.577442566324	-0.9809924792254258	-917.5665043486573	-0.018795846885139435	-0.009993257525095322	1.5312965504917262	1.5029947068493734	-0.9264058747138404	1.0188303016061049	7.4148768166447105	13.293198823625984	0.527296396739885	0.9154929577464784
ID236106	236106	1	1.0	57.033135159147385	24.719002605065853	0.0	217.0	217	1.6378310587150395	1		25941.126553672337	25883.0	19217.0	35428.0	2.2957897E7	2670.905943425692	-0.9810184067070801	-1003.9329902559905	0.0019872233436995517	0.011766466791632246	1.6544560744592478	1.6369737948185805	-1.5346055077524423	1.010679633171895	8.427292689686583	11.612585461996531	0.7853081333442888	0.9667393675027264
ID236618	236618	1	0.9919671416282654	57.38229495637286	25.96374883776861	0.0	220.0	220	1.616444893172419	1		25938.397911832973	25814.0	19513.0	34754.0	2.2358899E7	2649.606060285089	-0.9811067802594827	-1016.721803073964	-0.010017819899017287	0.005806568027064117	1.645657318448809	1.590313382402337	-1.00488615231587	1.0348006478841731	8.208648886118855	12.110623363549852	0.7033128427778637	0.9509911894273126
ID237135	237135	1	1.0	57.604166643888696	25.75159902835729	0.0	223.0	223	1.5790407517971474	1		25908.44673123488	25879.0	18460.0	33463.0	2.1400377E7	2601.2550276697566	-0.9810862330686666	-1033.2789652686724	0.012164824609643465	-0.0062477450694652875	1.6421169072522281	1.553917439717724	-0.3668115504105772	1.0567594296068432	7.83315191912211	10.875112760079183	0.8322980481126223	0.9548088064889925
ID200780	200780	1	1.0	58.99012684735673	26.254628296474483	0.0	6.0	6	1.5348256234594444	1		25968.550836550836	25832.0	18897.0	34034.0	2.0177564E7	2894.2897923970336	-0.9809115142499141	-922.1340352457312	1.1134741403192294E-4	-0.043897004488088164	1.5883939793583108	1.4630522858462742	2.264301247085099	1.0856713698646354	7.400617438151159	14.011101228696596	0.47373260576248355	0.8938002296211243
ID227923	227923	1	1.0	57.664643455929905	24.574527042839396	0.0	168.0	168	1.5568472023958113	1		26015.24782067248	26068.0	17109.0	34094.0	2.0890244E7	2790.140226028496	-0.9809911604320557	-962.3685485386736	0.007972539938213192	6.600073419102817E-4	1.6707726877136724	1.4707320730862727	-0.8328138400955568	1.1360143144275234	7.614508115554378	10.98119564176528	0.7935101016409515	0.9552772808586764
ID235601	235601	1	1.0	56.846707052848636	24.219522426190625	0.0	214.0	214	1.5957203835671356	1		25949.251781472678	25869.0	16548.0	35340.0	2.184927E7	3045.8358280357797	-0.9810854567520275	-883.8108407385384	-0.00251857530078956	0.00907514932479234	1.707944566682902	1.4978609980631763	-0.9407978423350953	1.140255717247045	7.999511334880157	11.231965353301023	0.796822909191352	0.9700288184438038
ID249937	249937	1	0.9883707761764526	56.62004067631591	25.711283676624856	0.0	299.0	299	1.53433266516073	1		26072.607188703474	25913.0	20672.0	34600.0	2.0310561E7	2857.984061247394	-0.9808839393811464	-936.2113014491225	0.017861342169047504	-0.05624220996951898	1.5152920831863428	1.4179440102478835	-0.03716117389937148	1.0686543842598135	7.395864311986647	17.089852915380135	0.31821610006535206	0.894767107533065
ID249431	249431	1	1.0	56.456404066816766	25.807862428839023	0.0	296.0	296	1.5544157668929648	1		25975.662484316188	26099.0	16963.0	33612.0	2.0702603E7	2774.3455691288855	-0.9810014754575377	-966.9095714737173	-0.0019948338462790097	-0.006213747282629011	1.6699077802910438	1.475715406134963	-1.0736169770066655	1.131592021977116	7.5907424847318	11.549883018836464	0.7150541823228105	0.9405182567726742
ID207445	207445	1	0.9827233552932739	59.16246661642554	26.260179284430162	0.0	46.0	46	1.5407288207238177	1		25963.042091836738	25756.0	20049.0	36567.0	2.0355025E7	3271.2530692658606	-0.9808086628996968	-811.242115754024	0.004776709080498489	-0.026967109023403383	1.6081917457001844	1.4954117710333314	-0.039997488056900246	1.075417337787118	7.457654952125358	12.86153378864986	0.5665348413692733	0.9012062033314191
ID206426	206426	1	1.0	58.40667671098967	25.74563768920816	0.0	40.0	40	1.4770573732447176	1		25966.14444444443	26048.0	15951.0	32720.0	1.8695624E7	2860.6856937377343	-0.9810106964493117	-937.8470703084964	0.01693770516466721	0.005163192311331931	1.6439469399363058	1.3426132651943894	-0.7922353478235254	1.2244381778086246	6.8540079292318365	10.617426632883777	0.7640397067125879	0.9345430978613091
ID227416	227416	1	1.0	57.36279283096275	23.4745160665832	0.0	165.0	165	1.5519805221468546	1		26050.618867924546	26065.0	16639.0	34062.0	2.0710242E7	2972.264071753722	-0.9810245645841946	-906.2515885500175	5.624796609082452E-4	-0.006634195029745101	1.6165216898517338	1.5056854225906025	-1.082136229136463	1.0736118352467225	7.566976853909223	10.49704893639929	0.8629742275692448	0.9654335961188605
ID205919	205919	1	0.9835628867149353	58.94422146157004	26.07642101117429	0.0	37.0	37	1.5529550783007566	1		26057.68560606061	25900.0	20587.0	35498.0	2.0637687E7	2895.800949427519	-0.9808357590488829	-921.0894280538002	0.012851340473036592	-0.05243695999693742	1.548456951552048	1.4348138133681758	0.6348011626292132	1.0792041009955842	7.576483106238246	18.50550882856671	0.27801963014615516	0.8855555555555552
ID206942	206942	1	1.0	58.70281420863899	25.189191682167376	0.0	43.0	43	1.4974034746167626	1		25878.32570659492	25996.0	17790.0	32849.0	1.9227596E7	2576.2957473607853	-0.9810471340667459	-1039.8852940740603	0.005390007117611763	-0.00964256251092869	1.5997406099862435	1.4413537772204827	-1.1434503033214418	1.1098875482681254	7.044132975812468	10.22386082870368	0.8468520665711278	0.9573643410852714
ID248926	248926	1	1.0	56.26490384585706	25.165215149645086	0.0	293.0	293	1.5914480321693354	1		25963.40382317798	25906.0	17349.0	35921.0	2.1731369E7	2912.0470605989963	-0.9810254445743026	-921.9383849818109	-0.005597163180269313	0.02175183996633788	1.7630576622262324	1.4654014137712161	-0.8694982430393094	1.2031226704558697	7.956733199399521	11.380717276595822	0.7719788296416261	0.9383408071748878
ID200285	200285	1	0.9936500787734985	58.61660345382529	25.143880409317457	0.0	3.0	3	1.5607296204004124	1		25882.49068322983	25825.0	18778.0	32849.0	2.0835405E7	2533.7540799742633	-0.9810294900089926	-1056.5125426126006	7.491076883299313E-4	0.0032309192238586418	1.6612785888391466	1.4806709717474524	-1.0199407208887397	1.1219768743615912	7.652533124870494	10.795222357189152	0.8251860883818546	0.953226761397276
ID199778	199778	1	1.0	58.36634118348981	24.59362696229894	0.0	0.0	0	1.5298888926792131	1		25781.651612903264	25828.0	17912.0	33053.0	1.998078E7	2585.2661141657336	-0.9810224730297887	-1031.0383425754403	0.019163915180687375	-0.0017041451487745417	1.6817470655725624	1.411780523436827	-1.023386325148176	1.1912241581846807	7.3530861765059985	10.834533250700233	0.7871529118882223	0.9519999999999992
ID205410	205410	1	1.0	58.74985865071384	26.55277031971825	0.0	34.0	34	1.5470985329444205	1		26020.503144654092	25946.0	17950.0	33794.0	2.06863E7	3076.6160891682007	-0.9809242017533367	-869.8114254784689	0.012924140039917393	0.019093738355994396	1.5747522806270737	1.4897361500134945	2.5435031950984492	1.0570679113967996	7.519445592264056	12.806178184865146	0.5761779110886789	0.9355410999408631
ID212066	212066	1	1.0	58.68665649467039	25.675926440755287	0.0	74.0	74	1.5480761624466886	1		25878.316120906802	25767.0	19001.0	33447.0	2.0547383E7	2830.4066639880757	-0.9809904038694743	-943.6458630652504	0.01324510687051946	0.007496423429681104	1.5757633264805107	1.5162491463713093	-0.7729864718163252	1.039250924065897	7.528951844593085	12.231132017304223	0.6324279800514971	0.9279437609841826
ID211553	211553	1	1.0	58.28933511581975	25.784084895896466	0.0	71.0	71	1.4872652167066476	1		25933.12311901501	26110.0	16091.0	33046.0	1.8957113E7	2862.3542826867993	-0.9810261578634195	-936.8859699444919	-0.028693857529800863	0.013620058848698055	1.6860843033392534	1.359408061469885	-0.8655725704541206	1.2403077126938205	6.949070452522159	10.194754622815426	0.8402006715768588	0.9574328749181408
ID212582	212582	1	1.0	58.630167083794966	26.00002317270297	0.0	77.0	77	1.5684656262635543	1		25892.623616236164	25804.0	18313.0	33019.0	2.1050703E7	2747.1696345544337	-0.9810128467446272	-973.9472045412357	0.003319912152801082	0.004993424332843922	1.6381359514126654	1.494145253306067	-0.7710483956704234	1.0963699464881296	7.72858314350275	12.605772757192724	0.6111823438801577	0.9254410927717701
ID223337	223337	1	0.981933057308197	57.81143211492525	24.310475236949816	0.0	141.0	141	1.5134834360985163	1		26149.22266139658	25922.0	20130.0	35891.0	1.984726E7	3293.1013574775293	-0.9808362962279079	-812.8319395535322	0.0020887191759902204	-0.06669578796113883	1.5761795291367142	1.3511691788795754	0.7583742890435295	1.1665301087194153	7.196233013076983	15.79801916966218	0.36233460065052525	0.879210220673635
ID248431	248431	1	1.0	55.59495831226005	24.620542753188047	0.0	290.0	290	1.5549023581607582	1		25910.18625000001	25932.0	16436.0	34927.0	2.0728149E7	3049.460406781273	-0.9809987323136401	-877.3308509809575	0.03548787948879426	0.01713383486877994	1.6262416729084224	1.5501355425169896	-1.378104444666276	1.0490964359593082	7.595495610896313	10.665186001776682	0.8391297395394206	0.9684848484848484
ID222318	222318	1	0.996832013130188	58.0856807681906	25.059663249449603	0.0	135.0	135	1.589545523381407	1		26008.728793309452	25871.0	20288.0	34524.0	2.1769306E7	2666.127279253921	-0.980935511334292	-1003.8840144636699	-0.0180769873085331	-0.07085108117338614	1.5538426322639414	1.5287123537477636	-0.5815590972286387	1.0164388535584008	7.937720694741452	15.865108750627234	0.3962958920244651	0.9246954595791806
ID204913	204913	1	1.0	58.96100364462744	26.851040159196568	0.0	31.0	31	1.5592748464750803	1		25939.939130434734	25859.0	17153.0	33417.0	2.0881651E7	2813.0888526771514	-0.9809668821282804	-950.5170402419608	0.015506603097210891	0.0033565642690535262	1.628188140143572	1.4923142057763132	-0.7648726187666623	1.0910491462463672	7.638273746376956	11.907674275367297	0.6769415791534379	0.9469652327637008
ID211057	211057	1	1.0	58.39309715315474	25.222233089723627	0.0	68.0	68	1.5679832440819892	1		25941.88437884382	25883.0	17571.0	32509.0	2.1090752E7	2708.2599791552693	-0.9810123791134133	-989.7946425192117	0.007562811937100223	0.004469742105480229	1.639766145432267	1.4976946940141553	-0.6988245988041626	1.0948600886321687	7.723830017338234	11.712085413015226	0.7075776550329078	0.9615384615384613
ID222832	222832	1	0.9729117751121521	58.13412637082491	25.193995217014823	0.0	138.0	138	1.3691479733843261	1		26579.424193548395	26023.0	20602.0	37508.0	1.6479243E7	3516.4510448213764	-0.9804427702964481	-757.8546158189467	0.011286272457318855	0.049343741198200605	1.475903901475631	1.2809320037688159	-1.056583186074563	1.1522109660256439	5.889123317835128	15.501506025618951	0.3079730581988744	0.8221632382216326
ID219255	219255	1	1.0	57.320245006943296	25.250770961365202	0.0	117.0	117	1.56701803423732	1		26030.165238678055	26019.0	16456.0	34813.0	2.1266645E7	3010.7109329737073	-0.9808455235030089	-885.4584532525662	-0.0050795382971620135	0.007242604008991346	1.6485690073122576	1.5160094158814437	-1.160137338834272	1.0874398206516025	7.714323765009212	11.22097324248218	0.7699218989556232	0.9632047477744808
ID218742	218742	1	1.0	57.88587776963781	25.193890730297966	0.0	114.0	114	1.5372880438193406	1		26112.82798459566	26014.0	17759.0	33548.0	2.0341893E7	3015.5025051469415	-0.9809176941397444	-890.2785829481561	0.0020049995257358883	-1.7865562411770704E-4	1.565937710304843	1.507182122193445	1.1735505064920735	1.0389837347764512	7.424383068973743	10.57454220749875	0.8343477242242262	0.9671826625386996
ID246389	246389	1	1.0	57.064343550745896	24.976419631365058	0.0	278.0	278	1.6299601642580328	1		25974.36301369867	25857.0	17985.0	34678.0	2.2753542E7	2733.905396745865	-0.981051578228868	-983.8076990503826	4.730223582888525E-4	-8.699599904731226E-4	1.6877900438572866	1.5893816538090417	1.5585265852555712	1.0619161482155048	8.346489544889808	11.319769145167239	0.8185374945082379	0.9595628415300547
ID235124	235124	1	0.9968466758728027	57.34713645978208	24.467412047168384	0.0	211.0	211	1.58621064224231	1		25905.460336538472	25902.0	18297.0	34743.0	2.1553343E7	2865.884268182763	-0.9810653482107272	-936.705941346205	-0.004288733141559428	2.880666742484399E-4	1.668477812330635	1.5435882829225303	-0.6511259125519631	1.0809085756803278	7.904448811589839	10.752666975135933	0.8591105746879643	0.9623842592592592
ID234623	234623	1	1.0	57.788810270618114	24.885322197387875	0.0	208.0	208	1.599981326755924	1		25908.321133412042	25888.0	18248.0	35364.0	2.1944348E7	2726.6738864484414	-0.9810092180623571	-981.6717866648182	0.005883678072424818	0.001901739958380574	1.7024187885688955	1.5480802497857509	-0.505835611278817	1.0996967300658378	8.042289470360807	11.166503968871151	0.8105039124675272	0.9663049685893778
ID245887	245887	1	1.0	57.10395164950503	25.53676010094335	0.0	275.0	275	1.613634497143801	1		25966.95944380067	25846.0	17553.0	34654.0	2.2409486E7	2933.7733685763233	-0.9809910665206201	-913.5489755568036	0.0043398149113695605	-0.0020084172747389458	1.6494349252493983	1.5978271601410223	-0.5699299017261629	1.032298715653213	8.18013012913176	11.789088400028348	0.7396216717318326	0.9545202440377146
ID220286	220286	1	0.9814825057983398	58.06693202380827	24.0857374558669	0.0	123.0	123	1.593348269302548	1		25987.447743467907	25947.0	19001.0	33296.0	2.1881431E7	2582.553584744094	-0.9810180293553293	-1040.1116838187472	-0.006824913186411082	0.012266718821488122	1.6112004710021408	1.5883561482749213	-1.0214691937048856	1.0143823680551936	7.975745704057579	10.846518769596667	0.8519231471737575	0.9627079747561675
ID247933	247933	1	0.9958986639976501	56.76520536643588	25.150181652325703	0.0	287.0	287	1.574242683118348	1		25909.40947752126	25875.0	17739.0	34775.0	2.1323444E7	2805.2649243213787	-0.9809907670186556	-953.2656747508553	0.0039590384864073005	-0.0017542951417291064	1.676652379035393	1.4852645700007823	-1.0733190176943224	1.1288577219845148	7.785620657476943	11.122188501024773	0.7909018674069032	0.9556592765460913
ID218236	218236	1	1.0	57.88879068942114	24.704638792964243	0.0	111.0	111	1.5737620716941978	1		26002.234718826396	25863.0	17860.0	34089.0	2.1269828E7	2749.722893111829	-0.9810104521166243	-977.0364142233024	-0.010952009221215876	-0.01732204523107155	1.6838516535580659	1.4799274343585103	-1.0017344361297016	1.1377933907198285	7.780867531312434	11.590267530360931	0.7278652143365572	0.9680662329982258
ID204416	204416	1	1.0	58.45398843097165	25.154018553679933	0.0	28.0	28	1.5239437061000303	1		25980.89076723015	26136.0	16102.0	33315.0	1.9979305E7	2807.3963311096045	-0.98090204172153	-950.6463890395099	0.01647867809120163	0.0046343987131503344	1.621236550391155	1.4765096135164064	-0.9011851667504354	1.0980196373595372	7.296048662531801	10.945716971581852	0.765260253986167	0.9617794486215535
ID221824	221824	1	1.0	58.307217660219784	23.93390223515487	0.0	132.0	132	1.5099805766980785	1		26036.202666666675	26217.0	16146.0	33682.0	1.9527152E7	2817.0184048358296	-0.9811170926030064	-960.4393235890014	0.027784909116543504	0.0022252191751206385	1.6331133095691523	1.432577976577147	-0.7603449010287371	1.1399821414755682	7.162961129925371	10.49518763039656	0.8171881194222443	0.9454203262233379
ID246912	246912	1	1.0	57.017637033619955	23.462277965928234	0.0	281.0	281	1.572319355969988	1		25969.11029411764	25800.0	17449.0	34131.0	2.1190794E7	2825.5063428245503	-0.9810607402173557	-952.1901300017788	0.008896542649639703	0.005506337660168423	1.6087059062241045	1.550257557578503	-0.5842667202642361	1.0377023471744253	7.766608152818876	11.749961750738978	0.7069168809881495	0.9494479953515398
ID217735	217735	1	0.9547079801559448	58.42323474419033	24.88888653603458	0.0	108.0	108	1.514982182235125	1		25966.204216073813	25985.0	19483.0	32663.0	1.9708349E7	2544.3944822805615	-0.9810126614645109	-1054.543594000408	0.004414158113515164	0.002493966594211389	1.586058988853278	1.4600875573189727	-0.9795676553542801	1.086276628345231	7.210492391570522	10.333216913111944	0.8486013038359255	0.9625634517766495
ID226949	226949	1	0.989464282989502	58.102249377587974	25.944773302073976	0.0	162.0	162	1.5631512349217653	1		26144.77132262054	25962.0	20036.0	35638.0	2.115112E7	2898.575181027342	-0.9808710909421097	-925.0218819916144	0.07436431237243434	-0.04333512508205426	1.5967516527536734	1.4483728951029575	0.5852087591308894	1.1024451356086502	7.676298755693085	20.485597916746762	0.22986055142328374	0.8517932489451476
ID245381	245381	1	1.0	57.039864151385835	24.55377224999226	0.0	272.0	272	1.5985622743022279	1		25965.699881376047	25878.0	17598.0	34996.0	2.1889085E7	3024.889434596256	-0.9810395737778446	-888.298552602874	0.008390326557347795	0.0034173090587607635	1.6474478897430103	1.565834682507324	-0.3677264430805483	1.0521212156988384	8.028030091867251	10.563699633326967	0.9040381702861032	0.9740484429065739
ID224907	224907	1	0.9885686635971069	57.224247175920404	23.27904172691334	0.0	150.0	150	1.5689478601339077	1		26003.58845208846	25960.0	18700.0	35061.0	2.1166921E7	2810.878964825279	-0.9810337765658181	-957.0270913728406	-0.008229812891645653	-0.001851277567487934	1.72781932042135	1.441138059556761	1.9755693551984925	1.1989269931242819	7.733336269667268	10.48215437383542	0.8844548266220978	0.9701848539057839
ID216714	216714	1	0.9818004965782166	59.006753144313564	23.72625436504277	0.0	102.0	102	1.610349502758149	1		26004.76367869616	25863.0	19909.0	36640.0	2.2338092E7	2831.6171800481015	-0.9810087949520777	-948.7870459730292	0.025163948918462194	0.004930397527913596	1.6417724161681946	1.5625947585896738	2.9052142801225846	1.0506706279048208	8.146858245980148	12.303233318877227	0.6763344410739124	0.9438325991189425
ID203913	203913	1	1.0	58.50083790201422	24.592574708351364	0.0	25.0	25	1.5578187140051152	1		25978.691158156893	25986.0	16932.0	33334.0	2.0860889E7	2823.99563974977	-0.9809830900864199	-949.0843514882323	-4.1488790431259504E-4	0.007484145009977607	1.658848765310092	1.4749170975225665	-0.8483328872994315	1.1247064449225501	7.624014367883404	11.48228007429175	0.7266701124692022	0.9519287833827891
ID224393	224393	1	0.9897977709770203	57.628109440395484	23.67136242355135	0.0	147.0	147	1.5436719539136774	1		26014.35241730277	26052.0	19407.0	34604.0	2.0447281E7	2734.208311313637	-0.9810468021725061	-984.9601199932907	0.0055221339946023565	-0.014054404687277504	1.6942997790063368	1.4274788813891652	-1.2388269875093556	1.1869175797245506	7.486173709112452	10.755775960601069	0.8131792149211086	0.952813067150635
ID234121	234121	1	1.0	56.87066581142079	24.089014683755824	0.0	205.0	205	1.5857336581262051	1		25953.054086538472	25867.0	16705.0	35369.0	2.1592941E7	3023.718908361411	-0.9810651594721757	-889.4330289803207	0.013016206055418504	0.008517031260426858	1.7173620909590417	1.470694132895128	-1.0562687290828887	1.167722133750773	7.899695685425321	10.898754183669796	0.8357309980160772	0.9634782608695648
ID219784	219784	1	1.0	58.249734113159946	24.85279525225944	0.0	120.0	120	1.6009266629251115	1		26008.41764705878	25912.0	17895.0	33938.0	2.2107155E7	2752.0992781280447	-0.9810205818775373	-976.9561141659121	0.015224090866669832	0.009166117836506138	1.6381078856076292	1.5903258372382507	1.1655878936757573	1.0300454455624997	8.051795722689834	11.295813900620063	0.7929897151648214	0.9484882418812988
ID226440	226440	1	1.0	57.812009266740226	26.192670187378692	0.0	159.0	159	1.5568472023958113	1		26014.50497512437	26061.0	16704.0	34639.0	2.0915662E7	2915.868017011019	-0.9809740038218876	-919.9999271423516	-0.016054099756986105	0.0117292331216241	1.6865852268752024	1.4575607758594715	-0.8924855676720197	1.1571285772839788	7.6145081155543775	10.560519958247706	0.8579878040477666	0.9587073608617591
ID242835	242835	1	0.9952815771102905	57.83181678588953	24.47302538600514	0.0	257.0	257	1.6234495983521808	1		25923.89896670493	25843.0	20160.0	33844.0	2.2579716E7	2573.0900223940407	-0.9810390947422637	-1042.5636564654094	0.007080718783146904	0.025746442116522456	1.6452856870951813	1.6078157974862106	-0.8454497230080017	1.0233048398128406	8.279945778586596	12.065573533030094	0.7147290187470734	0.9560922063666305
ID220818	220818	1	0.9896116256713867	58.00059529912834	24.128609938368456	0.0	126.0	126	1.6424433772206795	1		25978.25896860983	25923.0	19606.0	34191.0	2.3172607E7	2594.060684350804	-0.9810996647258304	-1039.6891816552368	0.0017974684268661527	-0.002619665087271059	1.658255647620145	1.6377094432185064	0.782103513503508	1.0125456957500716	8.474823951331745	11.66946161668896	0.7820579039290135	0.9586021505376348
ID221329	221329	1	1.0	58.50261063786451	26.476156447601436	0.0	129.0	129	1.5054649243902896	1		26031.68315508022	26110.0	16189.0	33072.0	1.9471699E7	2889.1150708792247	-0.9809772755331776	-929.2950740581356	-0.007377652506600421	0.009580492611553238	1.6594777059429777	1.3832586937131786	-0.9483781419715438	1.1996871687741395	7.120182994444718	10.345541325247668	0.8359774828940568	0.962106615285805
ID225424	225424	1	0.9585775136947632	57.59757599258004	25.09362018360296	0.0	153.0	153	1.5089782662147833	1		26037.086898395766	25938.0	20051.0	33680.0	1.9475741E7	2460.8243961397743	-0.9810203744971836	-1093.7854776076645	-0.006062662281964371	-0.008536921028993998	1.662306138249416	1.3327709753789962	-0.9559234240202089	1.2472556567918285	7.1534548775963405	12.822119984806644	0.5467717061650261	0.9099153567110038
ID241296	241296	1	0.9867619872093201	57.19347956350038	24.343169447660063	0.0	248.0	248	1.583824285178296	1		25912.140266021743	25841.0	18592.0	34265.0	2.142934E7	2682.2279605957924	-0.981083433961452	-1002.077331256145	-0.0036879347343842387	-0.009671003743365736	1.6934837140149848	1.488341410415476	-0.9438337775970814	1.1378328266377018	7.880683180767262	11.308615654826106	0.7743812776366957	0.9650756693830036
ID241808	241808	1	1.0	57.23892015657691	23.053824297057584	0.0	251.0	251	1.5602448464733905	1		25937.51113861381	26005.0	18850.0	33962.0	2.0957509E7	2629.3322124438687	-0.9810503269473735	-1021.415395837679	0.0010594255826615298	-0.019192056540891695	1.6413664637867864	1.5088113024582146	-1.1209030795660704	1.08785403523463	7.647779998705987	11.164679205228213	0.7709971137375915	0.9498229043683587
ID244880	244880	1	1.0	57.350981434943385	24.512965601263147	0.0	269.0	269	1.5804773320049328	1		25998.19588875454	26029.0	16509.0	34383.0	2.1500508E7	2950.9445474071013	-0.980949791274123	-907.3173162353548	0.011442622784857468	-0.0027932327551209316	1.6457692418579044	1.5514444451516194	-0.5751385781440822	1.0607980498438452	7.847411297615649	11.261637020840912	0.7775587785358687	0.9582124201973301
ID210068	210068	1	1.0	58.888145336174276	25.84242593114455	0.0	62.0	62	1.588117146106212	1		25947.18705035969	25882.0	18519.0	33315.0	2.1639954E7	2711.182221946804	-0.9810891694221554	-993.0233207803473	-0.007808546477220801	-0.01919163132613511	1.6157858307328268	1.5348255299412417	2.3097187939320514	1.052748862468221	7.923461316247906	12.554014206928533	0.6317708365938305	0.9386261261261262
ID242330	242330	1	1.0	58.05581841340622	22.455548218555787	0.0	254.0	254	1.613634497143801	1		25946.827906976752	25912.0	18746.0	35195.0	2.2314272E7	2921.683056369145	-0.9810772967634421	-920.8761228597181	0.017836715111963213	0.016468471426144004	1.6691082163571287	1.5757380811212724	0.5608750127787114	1.0592548573614566	8.180130129131761	11.632694313970715	0.7596428333102052	0.9550499445061045
ID215192	215192	1	1.0	58.53144025090884	22.785744584182737	0.0	93.0	93	1.5480761624466877	1		25941.975979772444	25940.0	17879.0	33888.0	2.0520103E7	2829.3326476517154	-0.9810804796592291	-950.9190561988004	-0.0049497305954793605	0.011409747161587366	1.7071814518968846	1.4266824821161093	2.115554160476925	1.1966092478858565	7.528951844593078	10.976173498995427	0.7853124034895372	0.9473684210526309
ID243870	243870	1	0.9796310067176819	57.71934478473589	24.820683046440138	0.0	263.0	263	1.6004540646379357	1		25990.51239669423	25843.0	20327.0	37224.0	2.2013964E7	3282.903793341421	-0.9809320936827697	-814.5591299032573	0.01690405459473625	0.009670254270494288	1.7673927167843746	1.4517765383679413	0.7533503593484625	1.2173999717416861	8.04704259652532	12.790027923670687	0.6181632449040823	0.9358761746821449
ID215708	215708	1	0.9529505372047424	59.27173133199296	23.36634574163385	0.0	96.0	96	1.3981249681591243	1		26534.44221879816	25856.0	20263.0	40403.0	1.7220853E7	4098.464386108835	-0.9804572560151087	-649.6237812229151	0.06495494564717663	-0.041090460465904345	1.4152283658390061	1.355586931637279	1.075428490634706	1.0439967609673635	6.14103900455447	16.57213505290558	0.28099254127802964	0.8192771084337349
ID217255	217255	1	1.0	58.27651739606901	22.941111965215917	0.0	105.0	105	1.571838156461865	1		26003.33782129744	25995.0	16639.0	35659.0	2.1244727E7	3126.921779819486	-0.980940685598172	-856.0074606774118	6.313747657022082E-4	0.011416422351569502	1.656748004621931	1.518930780209571	2.042501380348307	1.0907330513068836	7.761855026654365	10.843850470843282	0.829484643543056	0.9560889929742387
ID225959	225959	1	1.0	57.766995028263054	26.161807087016395	0.0	156.0	156	1.5034536143079666	1		26045.7205882353	26097.0	16170.0	32831.0	1.9482199E7	2871.446006715403	-0.9809765902337717	-935.4832145839362	0.010577735759569256	-0.008071326301511434	1.638095105632014	1.406458945488038	-0.9699622830079095	1.1646945763238037	7.10117048978667	10.644443419135774	0.787578565543573	0.9320024953212727
ID232615	232615	1	0.9671177268028259	57.56070343443506	25.01951765879946	0.0	196.0	196	1.5441619307404626	1		26090.373417721545	25918.0	20787.0	35370.0	2.0611395E7	2846.34640666234	-0.9808488020448183	-938.9201461776183	0.040927881267720845	-0.0870583957512362	1.5105363883453742	1.4327834473788101	0.9746146271904677	1.0542670569713855	7.490926835276963	19.751127962091463	0.24130238472654908	0.8583877995642704
ID203430	203430	1	0.9968461394309998	58.92024404332692	25.650923782138108	0.0	22.0	22	1.5529550783007566	1		26090.86842105263	25879.0	19445.0	36330.0	2.0820513E7	3349.6181930373787	-0.9809316889665382	-801.4007801441138	0.006616267004817362	-0.021267684301994147	1.5869705661605285	1.5429469847790585	0.47969842846760713	1.0285321412956867	7.576483106238245	13.410103352221597	0.5294357617874639	0.902093944538766
ID231078	231078	1	1.0	57.79421960210141	25.63912940492258	0.0	187.0	187	1.5947719612642928	1		25960.96195005947	25891.0	18958.0	34908.0	2.1833169E7	3034.887564949286	-0.9810138205564003	-883.9866670808569	0.008711102800034596	0.0017161188268906549	1.6740192957114859	1.5251452690622394	0.518708439851163	1.0976130140971976	7.990005082551129	10.976793298681008	0.8333087598646572	0.9529478458049884
ID244394	244394	1	1.0	57.16009403692534	23.976595073987614	0.0	266.0	266	1.5876407347722263	1		25956.434939759034	25882.0	17350.0	36091.0	2.1543841E7	3056.6130660337794	-0.981044509679343	-878.9987593226716	0.005980238961866445	0.003432310538228531	1.6436221263300508	1.5648386098659937	-1.4516039291101972	1.0503460970143137	7.918708190083389	10.960232231224719	0.8283706263586591	0.9641203703703701
ID233128	233128	1	1.0	57.304350832158846	25.252903126747785	0.0	199.0	199	1.5079752895229033	1		25923.868700265248	26101.0	17548.0	33330.0	1.9546597E7	2869.079760940179	-0.9810665315542788	-936.3871969569491	-0.007274755712820057	0.003362264357643318	1.5749153694841245	1.497027686417581	-1.069880312428983	1.052028218164041	7.1439486252673055	11.146652514872459	0.7225356189022967	0.9300742574257418
ID230574	230574	1	1.0	57.68120465504595	23.896553416496136	0.0	184.0	184	1.4714128741871537	1		25904.219580419584	26091.0	18445.0	32088.0	1.8521517E7	2734.1333815444086	-0.9812139956318916	-989.7149405244425	0.017187603997332504	0.005873426604225972	1.5339049986246278	1.4422075521684015	0.25289128959007723	1.0635813106916245	6.80172354142217	10.169081694620044	0.8265428384328511	0.9597585513078472
ID232110	232110	1	0.9952879548072815	57.90538551915885	24.3970735750024	0.0	193.0	193	1.540728820723817	1		26011.64713375797	25956.0	19420.0	33832.0	2.0419143E7	2571.836653446378	-0.9809439376741822	-1041.275118566357	0.010216380050697384	-0.030370245076302056	1.6122185236335747	1.4542350685294458	-0.5273778662689794	1.1086368074343613	7.457654952125353	14.32085266744042	0.45695601272411807	0.9043227665706053
ID233644	233644	1	1.0	57.28797910441333	24.685755769580638	0.0	202.0	202	1.5747231478580919	1		25936.631707317076	25966.0	16889.0	34002.0	2.1268038E7	2952.643580468041	-0.9810516894208441	-909.607307600774	0.00608268648454367	-0.006989099557461293	1.6316811103476796	1.5365431805483758	2.5492835196660795	1.0619168605241214	7.790373783641455	11.059323371187553	0.8004073093242351	0.9601640304627999
ID214707	214707	1	0.9835565090179443	58.92508331838128	23.391647681630534	0.0	90.0	90	1.5843018441474421	1		25925.406738868813	25932.0	19409.0	34543.0	2.1544013E7	2645.192665796472	-0.9810919856599858	-1017.0962884852536	5.509572390260874E-4	0.0021295412770213555	1.6627623410872794	1.5274864837144364	-0.7354417654075428	1.0885610830702006	7.885436306931782	11.660961281653352	0.728730397290571	0.9567474048442909
ID209584	209584	1	1.0	58.79503677897907	26.132775617204878	0.0	59.0	59	1.5587896201224332	1		25960.899378881993	25894.0	16478.0	32776.0	2.0898524E7	2839.230136361966	-0.9810051063958143	-944.4599280277109	0.017743891613200672	0.003804099670437147	1.6871687037343563	1.447739185938012	2.2509398558588836	1.16538166551126	7.633520620212436	12.131942093304835	0.6517395698718759	0.9182389937106915
ID231606	231606	1	1.0	57.72815601100377	25.389771083140303	0.0	190.0	190	1.6023436214526103	1		25961.551764705877	25820.0	17753.0	35702.0	2.2067319E7	2995.6765580264196	-0.9809523824543824	-892.6330980412666	0.0064051708973127605	0.002468146842417508	1.6248977581434063	1.5984635428154765	0.2648245010410137	1.0165372650797964	8.066055101183382	11.564148653226908	0.7579555144585886	0.9448775055679288
ID214200	214200	1	1.0	58.57599309105131	22.12094461122381	0.0	87.0	87	1.4657466386762792	1		26048.988732394362	25811.0	19430.0	34329.0	1.8494782E7	2807.3322618895295	-0.9808779274155135	-951.9344551206929	0.041855914403035106	0.013737378331624564	1.4941365907428947	1.4256407372086173	-0.6793331754125522	1.0480456623794234	6.749439153612486	14.2952942653006	0.41504133493510575	0.8352941176470584
ID240831	240831	1	0.9840587973594666	57.5619076961177	25.05228325647823	0.0	245.0	245	1.606586998779046	1		25967.10093896714	25818.0	20161.0	35330.0	2.212397E7	2769.788116574249	-0.981021081517004	-969.2008668283675	0.006410852624939351	-0.011147264652037627	1.6275631595833742	1.587020814241946	0.7174577213919155	1.025546196355839	8.108833236664017	12.521205180517038	0.6499440443434578	0.9246612466124658
ID202940	202940	1	0.9854183793067932	58.94790434265444	25.22492313269742	0.0	19.0	19	1.191286317994416	1		26340.188034188042	25963.0	20914.0	32852.0	1.2327208E7	3216.7285619440995	-0.9807526912304219	-834.49539881604	-6.981012250169176E-4	-0.003596270629441162	1.253396066966949	1.1517821341601144	-0.9416872279642873	1.0882232236402347	4.458432342315859	7.847328142897684	0.9098052063586715	0.9740394600207684
ID230076	230076	1	0.9493411779403687	57.53561402280332	24.613282149912234	0.0	181.0	181	1.603287564757725	1		25942.943462897543	25884.0	20871.0	33756.0	2.2025559E7	2367.22625165335	-0.9810503620856202	-1134.7491417586132	0.003086209388994804	0.0018076326215852282	1.6820258755788307	1.546429819316229	-1.0679385079576322	1.0876832912615182	8.075561353512416	11.680728855353404	0.7437769230039462	0.9397123893805309
ID213703	213703	1	0.9206488132476807	59.45830589475489	25.234763507925685	0.0	84.0	84	1.0437127358041818	1		28058.15000000001	26846.0	21484.0	39114.0	1.0100934E7	4293.490566201501	-0.9787317435378441	-601.4649177718014	0.002450417615220652	0.011925897182245208	1.0942630565712752	1.047566302889446	1.3385811110414816	1.044576418268732	3.422250838451408	7.459092031523667	0.7729470987918527	0.9338521400778205
ID238791	238791	1	1.0	57.54651895420912	24.374035723913913	0.0	233.0	233	1.5942975385373692	1		25968.06888361048	25890.0	18107.0	32685.0	2.1865114E7	2659.754714984446	-0.981005518206766	-1008.4910849235213	-5.201610996034881E-4	-0.0038493728603088894	1.6448565783774383	1.5499151513531046	2.489047465934609	1.0612558867764135	7.9852519563866124	11.190319337139085	0.8013339219629794	0.9610983981693362
ID240325	240325	1	1.0	57.001184655600696	23.706688438660326	0.0	242.0	242	1.55100535364206	1		26038.204287515753	25890.0	18553.0	34281.0	2.0648296E7	2770.900346171968	-0.9810066335408565	-970.7113669746167	0.011470402405262602	-0.026426415417299072	1.611819365131828	1.456917922529529	-0.5942386972257423	1.1063213240821117	7.557470601580182	13.076454518241778	0.5554005625087415	0.9028960817717203
ID239818	239818	1	0.9327758550643921	57.36464424245208	23.60795752092416	0.0	239.0	239	1.4349732237685142	1		26398.84411764706	25934.0	20577.0	37910.0	1.7951214E7	3711.8477174951604	-0.9806275973957405	-720.0213625016834	0.07600486845494674	-0.02332578004291065	1.4637314213259633	1.31389196803659	0.8547140786568573	1.1140424456002158	6.469004709906057	18.255337160677314	0.24393134730943816	0.815458358298382
ID209097	209097	1	0.9725148677825928	59.04268273416212	26.36602400347738	0.0	56.0	56	1.4533072626351773	1		26044.5698005698	25781.0	19872.0	36671.0	1.8283288E7	3310.308690063352	-0.9807652470431847	-802.3376006830222	-0.0024602973486299554	-0.038149898978015725	1.4971808251637926	1.4132640101961504	-1.302683887859808	1.059378017385439	6.635364125664116	14.069370221452933	0.421235833854123	0.8606658446362515
ID238287	238287	1	1.0	56.83038427506056	24.007433540783225	0.0	230.0	230	1.539746526189332	1		25971.64631043257	26119.0	16428.0	33764.0	2.0413714E7	2883.0222102081098	-0.9809425847113032	-927.3871586390628	-0.0062011594372886215	-0.0017124596757536554	1.6628186869560893	1.4741463162302344	-0.8429631910898834	1.127987546859214	7.44814869979632	10.645031906473973	0.8259699886178428	0.9560707748627213
ID239310	239310	1	0.9356819987297058	57.413793618556795	25.248751060452346	0.0	236.0	236	1.3641662177265674	1		26554.903752039143	25940.0	20652.0	37517.0	1.6278156E7	3547.065022898355	-0.9805115608117774	-753.3230184715666	0.05489717733975084	-0.0023719009592638317	1.384793983168169	1.2601321735662199	-0.5982624175007003	1.0989275666608462	5.846345182354483	16.0493540568783	0.2852194918282872	0.8210947930574095
ID229581	229581	1	0.986582338809967	57.1488893170542	24.12878408902694	0.0	178.0	178	1.5587896201224332	1		25937.643391521196	25850.0	18773.0	34650.0	2.080199E7	2736.2453867465656	-0.981067530684779	-982.4198055506105	0.006271285688442145	0.0044602380553356745	1.7335497779614448	1.4542643624038185	-1.1330661990522888	1.1920458362164517	7.633520620212435	10.84191519427332	0.8160612106915307	0.9474926253687311
ID202451	202451	1	1.0	59.00945018167787	26.544607278560143	0.0	16.0	16	1.501439609901747	1		25940.880215343204	26002.0	18184.0	32735.0	1.9274074E7	2587.2460189787234	-0.9810822266740293	-1039.949779736358	0.01655465412637092	-0.009734549002454204	1.6165085443245744	1.438558059872155	2.106135612654592	1.1237005925699195	7.082157985128604	10.680013939736112	0.7802465112943688	0.9502551020408162
ID201942	201942	1	1.0	58.5069395531102	25.682037031121816	0.0	13.0	13	1.5563612191773533	1		25992.978776529337	26009.0	16330.0	32776.0	2.0820376E7	2782.6440925492075	-0.9809895571423369	-964.0521677542658	0.011942630085191244	0.0049227656951772855	1.6720210184916264	1.4702271148363797	-0.7967780241513853	1.1372535587317774	7.609754989389852	11.26294411223266	0.7538356635944115	0.9484597156398099
ID229081	229081	1	0.9668731689453125	57.36556078575312	24.10171660002656	0.0	175.0	175	1.56701803423732	1		25924.3238916256	25831.0	19668.0	34300.0	2.1050551E7	2525.6791597554134	-0.9810888572515428	-1065.0005303951775	0.017380070788582898	-0.005142386729635232	1.763360280493193	1.4226781511918782	-1.0593624214565747	1.239465355545034	7.714323765009214	11.16093438993802	0.7782275760900077	0.9535840188014102
ID213213	213213	1	1.0	58.755571688500915	26.742742969927416	0.0	81.0	81	1.5563612191773535	1		25904.183979974943	25784.0	19015.0	34457.0	2.0697443E7	3051.980600184647	-0.9808945414323048	-871.5313113813883	-0.015418069726816062	-0.03145183990198173	1.5875945719421318	1.5352039021893187	0.3401489494215606	1.0341261963170496	7.609754989389856	13.373189881510436	0.5347004085932265	0.9117312072892936
ID237797	237797	1	1.0	57.25585494876092	24.466584661737286	0.0	227.0	227	1.554902358160758	1		25964.96608040198	26011.0	16712.0	33775.0	2.0668113E7	2839.3702415605	-0.9809788483473456	-943.2320823514926	-0.0037638964971451615	6.655889622302424E-4	1.6848734043036744	1.4717655192342527	2.3929060037205523	1.1447974438076929	7.595495610896309	11.52468410055736	0.7186342657685804	0.9372434017595309
ID236266	236266	1	1.0	57.245885370830486	25.191606817315357	0.0	218.0	218	1.5919233041023333	1		25979.365591397847	25954.0	18126.0	34679.0	2.1744729E7	2876.3784596635664	-0.9809865943951551	-931.9994779221453	0.0018008265224833972	-0.006276362581505403	1.605577769708743	1.5486531644471815	-0.2978905656204406	1.0367574913275572	7.961486325564023	13.006848407311383	0.5913707776662823	0.9168035030103991
ID201449	201449	1	1.0	58.77596886038435	26.083271572893395	0.0	10.0	10	1.5451414182672738	1		25971.99240506329	25901.0	17852.0	33722.0	2.0517874E7	2749.8614902217987	-0.9809755072022959	-974.0236922382812	0.012169620772079595	0.014259922972508169	1.6113237262998321	1.467703475936961	-0.7791505814694881	1.0978537236693442	7.500433087605996	12.167259472043225	0.6366645456420494	0.9228070175438595
ID228584	228584	1	0.9603245854377747	58.14638870188103	25.18960834888546	0.0	172.0	172	1.4974034746167637	1		26287.675202156337	25964.0	20809.0	37277.0	1.9505455E7	3206.8185790729312	-0.9808183424780422	-838.3207796149958	0.057692825525539934	0.008547541553148501	1.5559890139670998	1.3982756931020712	0.25677537090672226	1.1127912911903246	7.044132975812477	19.92074066408181	0.22306243893584643	0.8085106382978721
ID208621	208621	1	1.0	58.80106366506332	26.217948669152637	0.0	53.0	53	1.5377800547277032	1		25894.039794608485	26005.0	16342.0	33313.0	2.0171457E7	2810.620250496632	-0.9810075271444676	-951.7403039531905	5.212860014097144E-4	0.007414355912339944	1.6374918790352373	1.4710834725897004	-1.041337211810883	1.113119622065083	7.429136195138255	10.542641195844121	0.839942065429163	0.9660074165636588
ID208114	208114	1	1.0	59.9697184093307	27.85075588390522	0.0	50.0	50	1.5646024045688953	1		25754.626387176326	25761.0	16918.0	33135.0	2.0887002E7	2790.1916390211195	-0.9810133112553377	-953.8429765100075	0.0021437205742628404	-0.00994620241210257	1.6401636771967598	1.4923944511648461	-1.3258586922201046	1.0990148589178796	7.69055813418662	10.975247893463123	0.8023041652908214	0.9596678529062871
ID207601	207601	1	1.0	59.01112530703777	26.51131187955697	0.0	47.0	47	1.5239437061000318	1		25819.336375488936	25764.0	17822.0	32962.0	1.9803431E7	2623.5826150283046	-0.9811377301292739	-1023.8028864737644	0.008247550123104033	0.023327761305550986	1.68311880648107	1.393784130835706	-0.8023445830103676	1.2075893025642934	7.296048662531816	12.405767045890933	0.5957311953286561	0.9388379204892962
ID228087	228087	1	1.0	58.57525300383548	24.35981824033507	0.0	169.0	169	1.5933482693025476	1		26075.26040428063	26009.0	19067.0	35919.0	2.1929294E7	2979.951345074891	-0.9810247371340637	-904.7771714018032	-0.0024454935373885572	-0.009912308114964043	1.6398064098199858	1.548046823967975	0.5472026390563705	1.0592744253153863	7.975745704057574	13.35150678694709	0.5622385256044011	0.91593886462882
ID237307	237307	1	1.0	57.26474569867118	25.460055977701185	0.0	224.0	224	1.5938229745921813	1		25890.870083432674	25886.0	18114.0	34480.0	2.172244E7	2733.9171314561772	-0.9810414180734411	-980.1054138370694	0.0010496273405435862	0.0029327906443041792	1.642612531084405	1.5724338006058498	-0.8494486222473621	1.0446306422893707	7.980498830222092	11.336320637532133	0.7803611862130269	0.944850872256612
ID200954	200954	1	0.9968165755271912	58.91356971691211	25.934416371410396	0.0	7.0	7	1.4760327061957998	1		25995.808333333305	25847.0	19957.0	33448.0	1.8716982E7	2623.6419981700797	-0.981072556187874	-1027.1595521557044	0.0066729886880568905	-0.04580203094519365	1.5424270942147158	1.3662412632552972	-0.5824089919164523	1.1289566021008812	6.844501676902805	14.61963845540163	0.40241895875523037	0.8721986674742574
ID236798	236798	1	0.9421895146369934	57.749807650009146	25.745669272265456	0.0	221.0	221	1.356380452125505	1		26628.720661156967	25877.0	19937.0	39095.0	1.6110376E7	3999.01488403101	-0.9802447910983785	-660.81545817357	0.013145673811034122	0.00728393950856458	1.4418995989999404	1.3497736855568405	2.596279101853223	1.0682528592969969	5.779801416051262	13.933415344593241	0.3741171476275293	0.8010540184453232
ID212739	212739	1	1.0	58.63937193742078	26.17908107578955	0.0	78.0	78	1.5490531749531884	1		25928.01134930642	25812.0	18311.0	34582.0	2.0560913E7	3174.5510942688506	-0.9809498014295926	-841.1320067487277	0.008939735216718966	0.007959922526282841	1.5566007789980143	1.5298284277862961	-0.5557286415460789	1.0175002312190384	7.538458096922113	11.87453880954778	0.6718292167469102	0.9312977099236632
ID206592	206592	1	1.0	58.32033037819982	25.724195471369242	0.0	41.0	41	1.5279097341628047	1		25926.157552083332	25987.0	17040.0	32903.0	1.9911289E7	2677.640551004974	-0.9810735161189751	-1003.800685729394	-0.006077929664068861	0.0038008349843585095	1.6804957943907344	1.4342370009682568	-0.9244289649794976	1.1717002094188254	7.334073671847938	11.52938230406588	0.6933348842855733	0.9466257668711656
ID249600	249600	1	0.970472514629364	56.850566815281915	26.18456076774583	0.0	297.0	297	1.1492694345939147	1		26632.94965675058	26068.0	21450.0	35028.0	1.1638599E7	3655.5557123735757	-0.9804892697111302	-732.2597727287615	0.018698057312409394	-0.009223627764086717	1.2282715483952018	1.0804534358458773	1.8151789925536481	1.1368111828286234	4.149479141622328	8.40159036628581	0.7387209980252845	0.9407327586206898
ID200455	200455	1	0.9968224167823792	58.752028211616214	25.54424008569107	0.0	4.0	4	1.6155086377256866	1		25863.857308584713	25817.0	19288.0	33511.0	2.2294645E7	2608.623806140246	-0.980972026668566	-1022.2942713491228	0.011534608262711044	0.009729165733305933	1.6485483931797127	1.6031232768122998	-0.5589049322503429	1.0283353856964372	8.19914263378982	11.365960588726352	0.7975648652627924	0.965845464725644
ID207111	207111	1	1.0	58.67786867042056	24.484725052841807	0.0	44.0	44	1.5780823051220136	1		25906.552727272723	25858.0	18296.0	33802.0	2.1372906E7	2820.3411519777665	-0.9809392440584008	-945.4530505671004	-0.0016342954109403965	0.006833405273444866	1.5746678813802726	1.5212702696972373	-0.7404921481696091	1.0351006739214474	7.823645666793067	13.9435224751474	0.5056779712404177	0.9283699943598421
ID227591	227591	1	0.9686025977134705	57.74384689398054	24.093031394510064	0.0	166.0	166	1.589545523381407	1		25992.27458033572	25971.0	19960.0	33386.0	2.1677557E7	2537.8298080444956	-0.981102599255433	-1063.4673014465031	-0.01036869500712543	-0.010302551244603435	1.601627426280571	1.5683167989198075	1.9986840986621655	1.0212397312734942	7.937720694741452	12.951128766313335	0.5946897246214653	0.9477866061293987
ID249094	249094	1	1.0	56.49827361088607	25.994601584895182	0.0	294.0	294	1.4750073273251254	1		25994.11527777778	26021.0	17175.0	32125.0	1.8715763E7	2638.1566407175997	-0.9809884021330618	-1016.8331853442324	0.0027643157537431294	0.0014201683595358992	1.6386156545227506	1.3373965724229275	-0.9068280383695879	1.2252279453312132	6.834995424573778	11.40991097181184	0.6597563527216551	0.9176770899808548
ID206090	206090	1	0.9644178152084351	58.77808990708158	25.802865002955592	0.0	38.0	38	1.5539290232558876	1		26034.72807017543	25868.0	20460.0	35187.0	2.0775713E7	2993.5859354312984	-0.9808236121593066	-889.642290422981	0.01972810994723148	-0.08140364237096798	1.5305823201037607	1.4592751580474663	0.5692576976835498	1.0488647817123842	7.585989358567276	18.16032137330632	0.2890513710677119	0.8716548334243576
ID212234	212234	1	0.9958852529525757	58.62389718142769	25.692313147308386	0.0	75.0	75	1.5679832440819896	1		25904.936039360404	25790.0	19910.0	33352.0	2.1060713E7	2742.653192679102	-0.9809957405382657	-975.1193977767464	0.009883991198076859	0.01917194549786808	1.5988596524387708	1.5207948723340299	-0.2364461707158348	1.0513315645159504	7.723830017338237	11.823839732088258	0.6942653692682386	0.9414831981460027
ID235784	235784	1	1.0	56.628674418673725	24.305672292847678	0.0	215.0	215	1.573281313451211	1		25963.895960832313	25932.0	16368.0	35415.0	2.1212503E7	3095.7375162955664	-0.9809529139516745	-863.8838267351034	0.0120822761377586	0.007714903052391944	1.6757235208390717	1.4907658208694148	-0.8518712617970738	1.1240689163786903	7.776114405147913	11.7190626383426	0.711519413893958	0.9386115892139988
ID211731	211731	1	1.0	58.52007720525097	25.671440416371773	0.0	72.0	72	1.576163663312104	1		25909.818514007296	25817.0	18042.0	32963.0	2.1271961E7	2728.3677421738544	-0.9809989014667106	-980.5760269649146	-0.004338265353820241	0.002596266111912847	1.6478306153954414	1.5216583106495272	-0.532397534743387	1.0829176326004863	7.804633162135003	12.159902787962148	0.6632880194015714	0.9496818970503171
ID205074	205074	1	0.9943711757659912	59.97586711072451	26.688162473279718	0.0	32.0	32	1.5597599218784688	1		25940.59875776396	25778.0	19630.0	35264.0	2.0882182E7	2920.2836831884947	-0.9809243862654786	-913.5702776620951	0.025128001767245108	-0.006465461421042089	1.598084836489212	1.5196084266934946	-0.3915460483117431	1.0516425208081226	7.643026872541465	12.469064760946269	0.6177425115505691	0.92360712234348
ID205586	205586	1	0.9937432408332825	58.74406032739326	25.094777391232157	0.0	35.0	35	1.5069716452922373	1		26218.728609625683	25976.0	19860.0	36525.0	1.9611609E7	3186.8222731554574	-0.9807542366728617	-838.511130935606	0.06703984834772655	-0.04508902218050636	1.5606735986140505	1.4533250671740485	0.37186239448707953	1.0738640885405895	7.134442372938265	17.558467369299027	0.29080153104233386	0.8188761593016902
ID199952	199952	1	1.0	58.27803769096547	25.219874968541223	0.0	1.0	1	1.5174768030293326	1		25834.581364829388	25870.0	17207.0	32121.0	1.9685951E7	2614.873465343477	-0.981000187523756	-1020.2357131693673	-0.01507767572533199	-0.021282315959914547	1.611683310328334	1.4419142559981015	-1.0761294805233714	1.1177386613829663	7.234258022393106	10.648154175248692	0.8017799601698878	0.9578351164254242
ID235280	235280	1	0.9776230454444885	57.16098852464667	23.939024568664326	0.0	212.0	212	1.5475874248930888	1		25920.539240506332	25938.0	18532.0	33923.0	2.0477226E7	2707.368394339064	-0.9810584710608088	-991.7598748842895	9.260571911884192E-4	0.0016725486072438494	1.64797423020645	1.478025562311517	-1.1197010592176824	1.1149835782468784	7.524198718428568	10.567458191561037	0.8466989953155388	0.9747536945812803
ID248592	248592	1	1.0	56.005161142748044	24.183891501569466	0.0	291.0	291	1.5500295716306336	1		25932.322824716273	26028.0	17960.0	33498.0	2.0564332E7	2704.460289273753	-0.9809456997375268	-987.2855237973897	-0.00453349124042576	-0.0013337151782980778	1.6274573217525745	1.5059790736490024	-1.1992441806084468	1.0806639681979306	7.547964349251157	10.72048796836778	0.8252976277242219	0.9659367396593672
ID224021	224021	1	0.9936771392822266	57.7581592492878	24.441860136985188	0.0	145.0	145	1.5607296204004137	1		26091.478206724805	25947.0	20367.0	34756.0	2.0951457E7	2783.039229794351	-0.9809996100123074	-968.0898612285341	0.016087612891170888	-0.06937651695654586	1.534063302137062	1.4785630576825297	0.6195966111879254	1.0375366097280438	7.652533124870509	18.550741101559407	0.2794425614344704	0.8688613059902863
ID248085	248085	1	1.0	56.368776905176304	24.542713006482906	0.0	288.0	288	1.5679832440819905	1		25922.89532019705	25911.0	17694.0	34681.0	2.1049391E7	2871.9742360363366	-0.9810414505943011	-934.1469817492217	0.003587230859817233	-0.0018930010117016696	1.6845842278103091	1.4787346175126692	-1.041011030893712	1.1392065945165284	7.723830017338246	10.88048232523757	0.8198724173706713	0.9570082449941107
ID211224	211224	1	1.0	58.45612811858711	25.754514970848337	0.0	69.0	69	1.5597599218784692	1		25951.814445828175	25926.0	16837.0	33742.0	2.0839307E7	2801.5806927955746	-0.9809945642022231	-956.2762188191506	0.004897986841494359	0.005801535308318961	1.6639365747216293	1.4837186007794978	2.508822228646025	1.1214637154561862	7.643026872541467	11.89354442515484	0.6789732311828887	0.9343404997094708
ID222488	222488	1	0.9883179664611816	58.428655239044225	25.614679396790592	0.0	136.0	136	1.5885934145667924	1		25953.893285371738	25948.0	19372.0	33301.0	2.1645547E7	2469.5304294581356	-0.98101774723247	-1086.2936487278876	-0.012458625253265847	0.017275328729593767	1.6925083181130933	1.5101636032256198	-1.21848366983548	1.1207450070296994	7.928214442412414	11.110745402322195	0.8070470611294118	0.9482660602615121
ID223512	223512	1	0.9968294501304626	57.79619190042772	24.40168462304185	0.0	142.0	142	1.6159768332543476	1		25957.45150115471	25801.0	20302.0	33982.0	2.2479153E7	2611.7745063867246	-0.9810630373142095	-1029.776456784649	-0.010209578622179706	0.0038117651722160435	1.6908888656078036	1.5633021632192798	1.2112264030609654	1.0816135903796018	8.203895759954342	11.376590622739174	0.796536600552666	0.9557032115171648
ID246559	246559	1	1.0	56.750792238676965	24.405485818909746	0.0	279.0	279	1.5495414501977673	1		25973.835858585855	25924.0	16693.0	33537.0	2.0571278E7	2905.767896415718	-0.9810353753664806	-924.7952340067269	0.008993251300940633	0.004446868582310327	1.6555844766934615	1.4699544628815242	-1.1213717960724343	1.1262828329035788	7.5432112230866375	10.635020746028546	0.838087667527145	0.956024096385542
ID223006	223006	1	0.9657524228096008	58.15408506637192	24.447989293171076	0.0	139.0	139	1.2976641803326596	1		26762.98384201076	26046.0	20258.0	38403.0	1.4906982E7	3867.809421954318	-0.9801950640938607	-684.9179222182462	-0.0063232016209899804	0.041815045565336655	1.548600714167354	1.1262878279079211	2.729189737855045	1.3749600020483916	5.290229421106131	11.55952743534601	0.4975127445635645	0.8688524590163935
ID210717	210717	1	1.0	58.77998281030428	24.859748472148596	0.0	66.0	66	1.5752034660476546	1		25994.455990220027	25893.0	18464.0	33169.0	2.1263465E7	2653.9179141183695	-0.9810129825990593	-1012.1415392463049	0.007139044328537962	0.011112164997460731	1.6483250012910735	1.5327920267053565	-0.7651325866160082	1.0753742011785175	7.795126909805977	10.855254784786702	0.8312908717955756	0.9686946249261666
ID218403	218403	1	1.0	57.846261695878475	24.51763745331869	0.0	112.0	112	1.5689478601339086	1		26017.21648216481	25956.0	17476.0	34874.0	2.1151997E7	2810.9570311390876	-0.9810593043570022	-958.8175061967265	-0.0060122539664127	0.005841316763884456	1.6733744138530484	1.4897770112601605	-1.0785098208119333	1.1232381767239032	7.7333362696672765	10.86608164099872	0.82305874117156	0.9559341950646301
ID246048	246048	1	1.0	57.4546596544746	25.382087411631147	0.0	276.0	276	1.6131656217896795	1		26001.047729918515	25881.0	17932.0	36238.0	2.23349E7	3018.61556186054	-0.9810382462228929	-891.2929545890493	0.007907103659969878	0.009464129581692423	1.6423374126905739	1.6012933570096999	0.6104605499421804	1.0256318153704957	8.175377002967245	11.806922408691019	0.7369605402476722	0.9471365638766516
ID218919	218919	1	1.0	57.66326422054971	24.975639851969	0.0	115.0	115	1.5249361801264965	1		26245.118335500654	26184.0	18777.0	34640.0	2.0182496E7	3064.576740638047	-0.9807979496154566	-874.8628481948844	-0.0032963768245216846	0.018523364645770438	1.645038282720076	1.4443781902595556	1.9612234481174	1.1389248977959585	7.305554914860852	10.870318940848296	0.77692393342802	0.9588271990018719
ID221991	221991	1	0.9608875513076782	58.262051373025685	24.02349322437926	0.0	133.0	133	1.5024469495721968	1		26251.912868632724	26052.0	20555.0	34332.0	1.9583927E7	2742.7317953315755	-0.9807871753435429	-977.2173473154853	0.05247793431706278	-0.01800915638346078	1.5673150469875046	1.4515494104031794	0.767256692957921	1.079753149120959	7.091664237457636	19.977971901563798	0.22328278134715132	0.7823807026743578
ID204069	204069	1	1.0	58.62401929057838	25.96053889445194	0.0	26.0	26	1.5708753152343269	1		25936.72024539875	25875.0	16750.0	33793.0	2.1138427E7	2821.4625392190055	-0.9809647272449397	-947.4690940149129	0.006655327334754209	1.0133572192223796E-5	1.7178733614398447	1.449958107158171	-0.7966242371251083	1.1847744793170412	7.752348774325333	10.795797886303326	0.8358602578448773	0.963378617838157
ID204580	204580	1	0.9916561245918274	58.3640944511882	25.457701531266512	0.0	29.0	29	1.5742426831183483	1		26009.21219512194	25881.0	20392.0	34061.0	2.1327554E7	2589.6310703807553	-0.9808892791066268	-1031.00842564669	0.03594354065992152	-0.08421967273282363	1.5272441250711695	1.5029582910727006	-0.7157471624738062	1.016158687930811	7.785620657476945	17.904686303474204	0.30518955835488076	0.8902173913043478
ID217892	217892	1	1.0	58.491499003176976	24.033497502749068	0.0	109.0	109	1.5819126076135692	1		25962.926417370352	25907.0	17586.0	34541.0	2.1523266E7	2778.0698823372136	-0.9810172874377575	-965.9593727830616	0.01727713255130025	-0.0018603599348003008	1.7320927650285438	1.4586814441131188	2.136587518278209	1.1874373064926864	7.861670676109194	11.86950046512111	0.7012289343026302	0.9516685845799757
ID245547	245547	1	1.0	56.905199335712254	24.7377459002494	0.0	273.0	273	1.5957203835671354	1		25990.8343195266	25954.0	16756.0	35513.0	2.1962255E7	2985.533588658877	-0.9810141970756148	-899.6520602623642	0.014889685650072855	0.001581723884387656	1.6844689427055597	1.551435573444544	-1.0053976427297338	1.085748561872699	7.999511334880156	11.599248119974794	0.7471600543920942	0.9589743589743585
ID247595	247595	1	0.98957759141922	57.61023085638006	25.549250634461988	0.0	285.0	285	1.557333033957769	1		26041.906483790517	25918.0	20280.0	33487.0	2.0885609E7	2873.9808841274407	-0.9808948985378736	-930.4478205033678	0.003390876713870021	0.016549502023825005	1.5490118741016448	1.5210267567835627	-0.4162829251369905	1.018398833020703	7.619261241718895	13.62603358127779	0.5156841921242825	0.9239193083573489
ID234794	234794	1	0.9913240671157837	57.51034043040062	24.996837072106214	0.0	209.0	209	1.5563612191773544	1		25919.40425531917	25969.0	18811.0	33676.0	2.0709604E7	2562.2899161820737	-0.9810067397828408	-1044.9589169107885	-0.022273827414487943	-0.035150898524693164	1.6470954306152839	1.4679440184823072	-0.8240403371128717	1.1220424007164793	7.609754989389865	11.902302759260712	0.6750229702370939	0.9586826347305389
ID227113	227113	1	1.0	58.11684922457695	25.822754625275657	0.0	163.0	163	1.6084693509170889	1		26023.846604215494	25943.0	19480.0	34289.0	2.2224365E7	2841.55254133033	-0.9810073196242788	-946.0885434513829	4.7512468465409324E-4	0.013926257545161368	1.7351765314941958	1.5209513200157025	0.41873822825957346	1.1408494858837965	8.127845741322087	12.020004494871504	0.7069294208301737	0.9521158129175948
ID219432	219432	1	1.0	56.93056304586644	25.352640961956833	0.0	118.0	118	1.5626672122332999	1		26002.77142857145	25956.0	16415.0	35078.0	2.0932231E7	3036.811076992091	-0.9811146036525892	-889.6629311697411	-0.003400458995061223	0.01588302910012578	1.6851893752864628	1.4727448829988252	-1.0870386352671122	1.1442507081437316	7.671545629528562	10.728184129294204	0.8376070016792851	0.9653110047846888
ID220462	220462	1	0.9898618459701538	57.7780455974487	23.97067740770737	0.0	124.0	124	1.582390743519188	1		25983.31076178959	25949.0	18713.0	33994.0	2.1488198E7	2659.6117248194096	-0.9811150359373517	-1015.1027705398398	6.814733700285828E-4	-0.008571169348996238	1.6494140604081322	1.5316404002079649	-1.011725675184169	1.0768938062643008	7.866423802273717	11.954202700205503	0.6917449112937128	0.9478808705612829
ID247086	247086	1	1.0	57.355330431563935	22.539554505981073	0.0	282.0	282	1.5857336581262054	1		25964.179734619982	25957.0	16526.0	35334.0	2.1524305E7	3024.7557872874504	-0.9810203104496145	-887.3668094335989	0.006154873830236085	0.0060965684642438536	1.7398272571042466	1.4747250284627744	-0.7830593914244092	1.179763836325345	7.899695685425325	10.774074626920243	0.8551853783604912	0.9651567944250871
ID219948	219948	1	0.9930864572525024	58.03114611900321	24.845448822315234	0.0	121.0	121	1.441810224877871	1		26181.168359941938	25900.0	20052.0	32969.0	1.8038825E7	2626.058247504832	-0.9808872933144585	-1023.3202730287242	0.02041771147665375	0.026160181283689923	1.5574109658822237	1.2910261923215	2.6480661514235235	1.2063356848568	6.530795350044761	13.683114571102287	0.43833486139205685	0.847102342786683
ID221484	221484	1	1.0	58.15734123955516	26.396668783189405	0.0	130.0	130	1.5024469495721962	1		26010.94906166224	26062.0	15584.0	32863.0	1.9404168E7	2898.0107623350627	-0.9809933883304125	-926.5045981736179	-0.02012344675329151	-0.023974771707762067	1.685510719722891	1.4201466258398439	-0.901727749217952	1.1868568280589453	7.091664237457631	10.572944208807765	0.7971979040911025	0.958868894601542
ID226604	226604	1	1.0	58.08453092487873	26.533455631300562	0.0	160.0	160	1.5742426831183485	1		25968.21559074303	25982.0	17197.0	34078.0	2.1319905E7	2759.4525161397155	-0.9810462141173938	-974.1877729997858	-0.018922075440291806	-2.46712127704047E-4	1.709959634676496	1.4688269332664539	2.441908797460192	1.1641668572033865	7.785620657476948	11.883146884352325	0.6928515180897482	0.959016393442623
ID241452	241452	1	1.0	57.16922594541988	24.437964248263263	0.0	249.0	249	1.5684656262635541	1		25969.023370233706	25827.0	18669.0	34295.0	2.1112816E7	2934.605396085466	-0.9809734354262246	-912.4997804537061	-0.003123487630223018	-1.7790773591387354E-5	1.6472402778840367	1.5044398292296495	-0.2212078796498867	1.0949193486372322	7.728583143502748	11.09410373893429	0.7890877517069439	0.9475524475524475
ID216883	216883	1	0.9639471769332886	59.267073049687966	23.1645159955472	0.0	103.0	103	1.3669361012236931	1		26655.169902912636	25983.0	20377.0	39954.0	1.6472895E7	4029.982749913855	-0.9804426838863346	-663.1644211649634	0.06074882260812676	0.03352508619977239	1.3641221271391715	1.3455574027902815	0.020519450352903146	1.013797051177744	5.870110813177066	14.491786089868674	0.3512467657520934	0.8189655172413794
ID234288	234288	1	0.9952137470245361	57.281175868379684	24.52602048258984	0.0	206.0	206	1.556847202395811	1		25890.199750312113	25822.0	17947.0	34045.0	2.073805E7	2751.2933199769764	-0.9810485603582767	-974.2643275791988	2.1511060406650013E-4	-0.015605432903306675	1.649864735254114	1.4816711811629888	-1.1523494862392805	1.1135161135813598	7.614508115554375	10.840930289790878	0.8141765962820239	0.9501779359430604
ID225591	225591	1	1.0	57.98543030780188	25.92161678432977	0.0	154.0	154	1.5833465821708452	1		26060.436670687563	25965.0	18807.0	33094.0	2.1604102E7	2802.820326478023	-0.9809903210267585	-959.6356323339912	-0.024325702918995253	-0.009963433744391313	1.6366431102847787	1.528587216255338	-0.5211555686781096	1.0706900416805467	7.875930054602748	13.106400477969032	0.5761623115448758	0.9490263459335622
ID224566	224566	1	0.9928123354911804	57.305813922946555	23.288395265763484	0.0	148.0	148	1.5597599218784692	1		26059.236318407948	26028.0	19192.0	34793.0	2.0951626E7	2763.030296576592	-0.980970735548625	-972.3891024033416	-0.013048161264140996	-0.0026856098075215343	1.7317991324319548	1.4453236927951025	2.021467270435289	1.1982084989438173	7.643026872541467	10.576839622457962	0.8585456898036475	0.96345116836429
ID241974	241974	1	1.0	57.296569332928584	23.50052860754773	0.0	252.0	252	1.5947719612642928	1		25988.65636147443	25901.0	18972.0	35724.0	2.185646E7	2920.834464035199	-0.981030558138088	-920.3115246517574	0.0012833592726068286	-0.004705419977603881	1.6388186713403503	1.5677859061727137	2.9807202344442585	1.0453076946845645	7.990005082551129	11.310571853513261	0.7848520436745324	0.9443820224719104
ID245045	245045	1	1.0	57.25822246976018	22.721887089565655	0.0	270.0	270	1.5938229745921813	1		25998.13555291321	25904.0	17074.0	35653.0	2.1864432E7	2972.1820240329275	-0.9810201805288479	-904.2378049305075	0.004485324979871424	0.0021677160977768106	1.672984326291872	1.5494269104064473	-1.0296739026772925	1.0797439460071163	7.980498830222093	11.321004871969599	0.7824740575896212	0.9480519480519481
ID220980	220980	1	1.0	58.315785892941996	24.999929707422886	0.0	127.0	127	1.597615539084865	1		25990.114657210404	25962.0	18030.0	35249.0	2.1987637E7	2741.1388748505365	-0.9809921189683789	-978.6760614107964	0.008799791746715725	0.007940751555947692	1.7051763692042425	1.517027972710387	-0.6730489806072847	1.1240243422523724	8.018523839538222	11.323893156482004	0.7858013356449229	0.9520316027088038
ID243002	243002	1	0.9633292555809021	57.11059107551068	23.984266368402935	0.0	258.0	258	1.6442846820334507	1		25890.44344904816	25823.0	21197.0	33355.0	2.3120166E7	2435.2187921138275	-0.9810209095034806	-1099.0928070803836	5.47539307068061E-4	0.010123109884576867	1.7336890942758592	1.5736847779379648	0.9143269776590276	1.1016749469659048	8.493836455989802	11.316219956421559	0.8335103518068407	0.9669913419913417
ID210239	210239	1	0.9899260401725769	59.350201611195885	27.333736246392785	0.0	63.0	63	1.5597599218784697	1		25862.342534504372	25752.0	19655.0	33564.0	2.0612287E7	2714.660824360326	-0.980997368777441	-983.6404544282909	0.01012882227339437	-0.006642536111712399	1.6479323840865905	1.4883781987398228	-0.5885561539306527	1.1072000285155068	7.643026872541473	11.471721679761558	0.729823842010264	0.9321739130434776
ID243521	243521	1	0.9947693347930908	56.96285520396871	25.12893047645453	0.0	261.0	261	1.5174768030293317	1		25905.47437582128	26063.0	18701.0	33094.0	1.9714066E7	2672.338759783256	-0.9810247516224266	-1002.3572360742974	0.01083660232915538	0.008929730447993564	1.535807610085993	1.5180290375337202	-0.27225623098023377	1.0117116155967325	7.234258022393096	10.300957010148716	0.8567393395685844	0.9719029374201792
ID225088	225088	1	0.9869933724403381	57.26210416009603	23.383573306476865	0.0	151.0	151	1.5699118834876233	1		26021.314110429445	25957.0	18670.0	34839.0	2.1207371E7	2775.102016317189	-0.9810206818039707	-969.3437716476623	0.01243162274405146	0.011499251777092417	1.7000055738443194	1.5019639903640196	2.0478259817938684	1.1318550809146242	7.742842521996301	10.261493364571244	0.9240365568320038	0.9872727272727277
ID226112	226112	1	1.0	57.39858902057487	25.892019300804847	0.0	157.0	157	1.500431593937231	1		26070.340482573727	26151.0	15374.0	32705.0	1.9448474E7	2972.4407749232064	-0.9809803045246391	-904.7325542736946	0.00109094104612879	-0.0036615539975991566	1.6466221019118188	1.379294604516701	-0.8639957017866158	1.1938146473709932	7.072651732799566	10.694977777140478	0.7770202987244488	0.945963127781309
ID215879	215879	1	0.9636494517326355	58.95266186087733	23.786652398401365	0.0	97.0	97	1.3270620348684121	1		26463.41034482758	25905.0	20316.0	36739.0	1.5348778E7	3616.08152036099	-0.9805175458166446	-736.6298272327743	-0.025258071236147688	-0.010569195387787084	1.410849333754454	1.2550421925495678	-0.4964077741395829	1.1241449427993893	5.532638855496443	12.673628905605856	0.43285278239804226	0.8603104212860309
ID203589	203589	1	1.0	58.801943623726224	24.429250312416233	0.0	23.0	23	1.593822974592181	1		25873.104265402828	25861.0	18741.0	33528.0	2.18369E7	2663.037519257563	-0.9810769725868744	-1007.4272938667975	0.00790182666568319	-0.0034098062824926586	1.6454572315626887	1.5711417495493916	-1.024865649643936	1.0473003037661057	7.980498830222091	11.799140460228625	0.7203427011445753	0.9374651032942489
ID215369	215369	1	1.0	58.45054085036822	22.693168711903336	0.0	94.0	94	1.5500295716306323	1		25993.92695214102	25957.0	17561.0	35608.0	2.0639178E7	3022.504768668611	-0.9810132749266823	-888.7092846936324	-0.0045537833854777015	-0.00658612485884859	1.6796502770566528	1.4190476432452555	2.1662110319298895	1.1836461482120633	7.547964349251144	11.948499899868088	0.6643744704492797	0.9407582938388626
ID240975	240975	1	0.9768065810203552	57.65527067806625	24.449455486367725	0.0	246.0	246	1.6159768332543472	1		25951.19141531321	25794.0	19919.0	35220.0	2.2369927E7	2791.7862064131587	-0.9809559211468188	-957.623205399492	0.0036569231242185893	0.005393316231753103	1.6317709295671867	1.573124461156873	0.4057407946011039	1.0372802469597258	8.203895759954337	13.343105750474983	0.5790501007030833	0.9309600862998919
ID233806	233806	1	1.0	57.27997282226741	24.627604080711155	0.0	203.0	203	1.5776028634262698	1		25932.63459196103	25974.0	16908.0	34036.0	2.1290693E7	2988.356276384532	-0.9810120165687581	-896.6846717603859	-0.020651860897035627	0.029381152032430406	1.6788060805319343	1.5093966925304119	-0.7957138825333113	1.1122364908044935	7.818892540628555	11.434645057954205	0.7514666855360342	0.9558396281231846
ID217421	217421	1	1.0	58.43226288774771	23.287252551120513	0.0	106.0	106	1.5838242851782953	1		25998.72858866102	25921.0	16569.0	35978.0	2.1552946E7	3076.0352932829414	-0.9810714607681618	-876.1416667847391	0.0054476691930961585	0.0022191766395942177	1.6990161269430162	1.5033365306322244	-1.2655041011980042	1.130163534460577	7.880683180767253	11.010323397150675	0.816908813662851	0.949055523755008
ID244557	244557	1	1.0	57.281565622332806	23.62500511958229	0.0	267.0	267	1.5966682425064187	1		25956.23222748814	25844.0	18240.0	35762.0	2.190706E7	2876.817410505024	-0.9810219745532476	-932.7968251265916	-0.007934251324302156	0.010533083030382324	1.6183095689818396	1.589704783333434	0.6836660182703413	1.0179937721445518	8.009017587209192	11.220863791300271	0.7993491735157985	0.9700633275762808
ID209746	209746	1	0.9757984280586243	58.81037998129002	26.024767209922167	0.0	60.0	60	1.487265216706647	1		26242.40983606556	25942.0	20791.0	35986.0	1.9209444E7	3050.2748684308904	-0.9807202542179848	-875.2630089200969	0.08382597815736936	-0.03619415659138409	1.563793980368483	1.398041385507987	0.8836944700239325	1.1185605780906613	6.949070452522152	19.988158495084374	0.2185702302543405	0.794565217391304
ID232273	232273	1	1.0	57.43289034833742	24.9181372889251	0.0	194.0	194	1.5675007134522898	1		25940.504914004916	26031.0	17028.0	34392.0	2.1115571E7	2806.340057078969	-0.9810234370719563	-955.7184133755895	0.009387441110275811	0.012507649437308501	1.6771326477866706	1.5001888686381202	-0.6652419517030714	1.1179476683553724	7.719076891173726	11.021827634158738	0.798487278011548	0.9615156897572528
ID232791	232791	1	0.980461835861206	57.68754412487728	25.336847459522193	0.0	197.0	197	1.6290316764787565	1		25890.670079635947	25765.0	20579.0	34220.0	2.2757899E7	2481.696165757992	-0.9810249681120032	-1078.7535127493786	-0.006001258827691843	0.006852996707184785	1.6679419921364407	1.6041716567977595	1.237167581597026	1.0397528126547126	8.336983292560785	10.912677956871946	0.879743602362929	0.9679911699779246
ID233302	233302	1	0.9959920048713684	57.45000316285801	25.33431726960403	0.0	200.0	200	1.5621830395765253	1		25868.78287841188	25836.0	19232.0	34287.0	2.0850239E7	2612.4866588868504	-0.9810455850872646	-1025.016165387949	1.624353217538757E-4	-0.014452690274960359	1.6766621594180766	1.4759327145572527	1.8971249795186171	1.1360017586716602	7.666792503364054	11.773975584233444	0.694988009401369	0.933449074074074
ID231259	231259	1	1.0	57.893087127873365	25.575379332024145	0.0	188.0	188	1.5885934145667935	1		25966.074429771907	25845.0	18412.0	34675.0	2.162974E7	2998.085538856372	-0.9810258695275371	-895.5933308604989	0.020193417687713447	0.014116892198865834	1.6307016956135547	1.5532575586004764	0.5467070012093953	1.0498591727973674	7.928214442412425	11.505999711012295	0.7525520357298732	0.9553264604811
ID244059	244059	1	0.9968881011009216	57.783693845930955	24.2958982569388	0.0	264.0	264	1.5660522295019745	1		26030.40987654321	25894.0	19234.0	37153.0	2.1084632E7	3153.139620035491	-0.9810450410066276	-854.542955293545	0.0032928614841077077	-0.003022533636460663	1.627091801198549	1.5102466996814938	0.4487527362271793	1.0773682217227802	7.704817512680178	12.669100149680677	0.6032268756344454	0.9247005134055909
ID230745	230745	1	1.0	57.847595425553976	24.664478875344944	0.0	185.0	185	1.6028156625945202	1		25996.418331374844	25957.0	17308.0	34842.0	2.2122952E7	2942.7338735732333	-0.9810430966441157	-914.3515686670013	-0.008608118268066354	-0.005958079375167586	1.660248357810516	1.554014895142408	-0.8187602068968608	1.0683606463491284	8.070808227347898	11.413980774034597	0.7784892479344503	0.9491335941866964
ID214872	214872	1	0.9678337574005127	59.35309545845642	23.533799808456962	0.0	91.0	91	1.5288996336732976	1		25948.27425614487	25980.0	18717.0	33390.0	2.0058016E7	2619.935266439574	-0.9810569464726979	-1025.8695636992607	7.457427932816559E-4	0.008736732790671645	1.6333033040101115	1.443543932037101	-1.047290290664458	1.1314538253818336	7.343579924176977	10.566820802736837	0.8264736369454047	0.9626168224299063
ID231768	231768	1	0.9855520129203796	57.46219199846827	25.105501042903477	0.0	191.0	191	1.5553887972022724	1		25930.908863920096	25875.0	19868.0	32574.0	2.0770658E7	2506.9059825677227	-0.9809892624236741	-1067.5174296311661	-0.017278054292686813	0.009226240847862291	1.604079917187671	1.552043214679301	-0.58853102652353	1.033527869595514	7.60024873706083	11.210249595888497	0.7599886482546421	0.9597839135654268
ID203101	203101	1	0.9568560719490051	58.745362670274	25.55641501317154	0.0	20.0	20	1.5054649243902902	1		26143.074966532786	25901.0	20624.0	36007.0	1.9528877E7	3008.1137792839195	-0.980788159971398	-887.35756790789	0.06359203857745903	-0.04221249261660623	1.4469003909865157	1.3840649077311382	1.1293169372867053	1.0453992315709977	7.1201829944447255	19.823802107554236	0.22768116878292044	0.8535612535612536
ID214371	214371	1	0.9794985055923462	58.56664638724314	22.991819871891988	0.0	88.0	88	1.6108191978250883	1		25899.231578947376	25772.0	20004.0	35305.0	2.2143843E7	2650.6918323087125	-0.9810506941839483	-1011.7093865204534	0.02013265532815639	0.0025702930624773505	1.6862530458101666	1.542848960843935	-1.0200163014695627	1.0929475850233517	8.15161137214466	13.873834942527736	0.5321821255593032	0.9215475550779147
ID213862	213862	1	0.9522936940193176	59.05224300625712	24.691437645297206	0.0	85.0	85	1.4943692192706897	1		26241.141891891915	25829.0	20325.0	40542.0	1.9418445E7	3928.9184937567366	-0.9806306937629693	-676.2871301775815	0.033332966758620984	-0.05187178229134692	1.5957766968711948	1.4073703763666117	0.747756113539493	1.133871171134772	7.01561421882538	15.707826996144558	0.35730849767375106	0.8310810810810808
ID209256	209256	1	1.0	59.34045726920635	26.64885802639004	0.0	57.0	57	1.5436719539136774	1		25905.33290978398	25923.0	16526.0	32926.0	2.0387497E7	2787.9380445823335	-0.980993980992746	-959.204568526534	-0.0034554503390756353	-0.0022119220088073818	1.6411039909459504	1.4793418454644311	-0.7159404166548109	1.1093473736158224	7.486173709112452	11.001002990897247	0.7773295878609529	0.9453781512605043
ID230248	230248	1	0.9396699070930481	57.84164401272444	24.619436712350105	0.0	182.0	182	1.4190698155761323	1		26178.35187969922	25939.0	20651.0	34902.0	1.7408604E7	2964.8558000602375	-0.980829948867035	-903.5229074975013	0.05436806512078529	0.050588248135570384	1.5478151794293091	1.3819908722923382	-0.7028898464117161	1.1199894373122121	6.326410924970589	14.120501916136597	0.3987190569753014	0.8526585522101222
ID240493	240493	1	1.0	57.0130696684657	24.262173326098058	0.0	243.0	243	1.60139912174104	1		26012.575294117654	25878.0	19074.0	38424.0	2.2110689E7	3449.876475090351	-0.9809106823068622	-774.9057065938889	-0.007092268956941342	-0.032126772810297285	1.7145268269745741	1.4783176210809386	0.9071419829223752	1.1597824462925095	8.056548848854337	13.559869859808536	0.5506147812354404	0.9227000544365811
ID229746	229746	1	0.9875520467758179	57.755908714443514	24.284244778098824	0.0	179.0	179	1.5490531749531897	1		25960.329129886497	25977.0	18661.0	34516.0	2.0586541E7	2703.744913904794	-0.9810708291224866	-995.2753440196075	-8.785163616521054E-4	0.004685082572860053	1.6882546445517947	1.434477826810951	-1.1542883680249139	1.1769123321376294	7.538458096922126	10.471073625572343	0.863992480213747	0.9612121212121214
ID238962	238962	1	1.0	57.37418236493503	24.76906056174977	0.0	234.0	234	1.5723193559699884	1		26013.88766788766	25907.0	18850.0	33676.0	2.1305374E7	2770.888363823847	-0.9809607117564776	-967.4246129103941	-0.001987344027835669	0.0030346909801658713	1.595164595239172	1.5422082698902329	2.8692607983295546	1.034337985590434	7.766608152818882	12.380108079271796	0.6367843569362029	0.9396204715353651
ID239986	239986	1	1.0	57.58040000314673	23.040232447266913	0.0	240.0	240	1.529394343161628	1		26205.3329015544	25925.0	19641.0	38794.0	2.0230517E7	3594.9869595350915	-0.9808190253442164	-745.4878460999711	0.06885714837002131	-0.05232541812163524	1.634230595395434	1.3961502093213445	0.7017497307887194	1.1705263405646145	7.348333050341489	16.654093948874614	0.33293287049294645	0.8429661941112324
ID213361	213361	1	0.9124295115470886	58.98243230421301	25.42617819357158	0.0	82.0	82	1.385078415623927	1		26510.96208530805	25938.0	20827.0	38264.0	1.6781439E7	3681.715486804404	-0.9803706570343372	-719.2664462355237	0.11184870842087288	-0.05300006245856803	1.3930722879488713	1.3349450835904575	1.0604696994308611	1.043542768217907	6.026963976606082	16.92350007551455	0.264440569838598	0.7900311526479746
ID238449	238449	1	1.0	56.73407513174234	23.585147369700024	0.0	231.0	231	1.526423681224882	1		26013.54628422425	26109.0	15715.0	33577.0	1.995239E7	3019.066773509189	-0.9810199707615697	-890.713038522957	0.01574364688770348	0.002288904118694799	1.6899016418188577	1.4098901211072041	-0.8165793013082446	1.1986052079659635	7.319814293354391	10.856096205402848	0.7804814047987481	0.9649122807017549
ID202618	202618	1	0.964616596698761	59.028497399530025	26.31856712851855	0.0	17.0	17	1.4678096187805112	1		26193.190947666186	25864.0	20292.0	35977.0	1.8518586E7	3175.8463214165517	-0.9807958481216809	-842.4466594570441	0.0902740312328174	-0.022742801474097216	1.4957775478258046	1.3197615960100078	0.564200065871212	1.1333695057864543	6.768451658270556	18.848609348643922	0.23940905287946115	0.8193325661680091
ID229250	229250	1	0.9853199124336243	57.233688645682236	24.261273170887144	0.0	176.0	176	1.56024484647339	1		25941.63726708076	25841.0	18866.0	34690.0	2.0883018E7	2685.3527766250468	-0.980993829278894	-997.2353853498361	-0.006658581692029598	0.006842619115835844	1.7534817560378506	1.4106915107523694	-1.1133300726982223	1.2429944765901793	7.647779998705984	10.964711901586748	0.7993754386770887	0.9531990521327014
ID228743	228743	1	0.9720921516418457	57.60801115037149	24.521095332518343	0.0	173.0	173	1.5795197570415331	1		25938.932121212136	25860.0	20169.0	34237.0	2.1399619E7	2535.320827680469	-0.9810440615676579	-1058.9912895405018	-0.010274853957882836	0.013142036049499733	1.7469151204267521	1.4714261774073307	1.9692187039082443	1.1872257998731788	7.837905045286624	11.066044266562656	0.8043129394294578	0.9603960396039606
ID202116	202116	1	1.0	58.687596864838056	24.712786090322794	0.0	14.0	14	1.5573330339577678	1		26002.920199501266	25990.0	17306.0	33766.0	2.0854342E7	2727.3106166361827	-0.9810181974668452	-985.5011333402863	0.03634907429134611	0.013169527552916394	1.6405151409288454	1.4169940547344677	-0.8790926805232775	1.157743136216802	7.619261241718885	13.585478605369001	0.5187675984395524	0.945165094339622
ID208777	208777	1	1.0	59.219642500307906	26.985435272928942	0.0	54.0	54	1.5189716089767642	1		25815.21916010498	25888.0	17338.0	33012.0	1.9671197E7	2680.2005211626033	-0.9810264140453075	-996.0240075564918	0.011459151249772944	0.001168876034211606	1.622066026079049	1.4369278493693598	-0.9173407756735479	1.1288430569363261	7.248517400886661	10.874332387926895	0.770289259911845	0.9384615384615392
ID201608	201608	1	1.0	58.90879659881027	25.472743353555376	0.0	11.0	11	1.5495414501977673	1		26063.949685534608	25933.0	18948.0	35596.0	2.072084E7	3234.3648199294485	-0.9809726180079917	-830.9197229479223	0.006052453645633523	-0.018496712908352083	1.6015579034050398	1.5072994588516795	0.7582422765508713	1.0625346502978048	7.543211223086637	13.729510518349937	0.5028703441252239	0.8981324278438026
ID237969	237969	1	1.0	56.8127135376539	24.46945941358211	0.0	228.0	228	1.5279097341628047	1		25966.63260025871	26080.0	17262.0	33324.0	2.0072207E7	2786.1488852817197	-0.9809052208154339	-957.5329201839698	0.04151992353071307	0.002043703787375235	1.6309782474863208	1.5154080278168582	2.54794192968014	1.0762634337076573	7.334073671847937	10.325070750846429	0.8645080859336458	0.970440251572327
ID236438	236438	1	1.0	57.81455507655293	25.56080613979501	0.0	219.0	219	1.6248469157231982	1		25949.899657924747	25853.0	19219.0	34918.0	2.2758062E7	2679.3725798079704	-0.9810355517989255	-1002.0216503211965	0.002722936791883821	0.01244773085982991	1.6636549822423092	1.6007978935371627	-0.5332478216059924	1.0392660990865348	8.294205157080142	11.41111197553264	0.8004398526359496	0.9572133845309931
ID208283	208283	1	1.0	59.489326804413885	26.545566241387938	0.0	51.0	51	1.522453781964027	1		25863.0954248366	25942.0	16284.0	33389.0	1.9785268E7	2834.497974893967	-0.9810228845549991	-943.372659720345	0.011590489636770382	-0.004760966733592624	1.6461496753614215	1.4175600271527058	-0.9829623378906589	1.1612557096914324	7.281789284038271	10.616154253964682	0.8119205448712675	0.9533291848164283
ID207770	207770	1	1.0	59.09514164775824	26.865403156603726	0.0	48.0	48	1.5004315939372321	1		25838.281879194627	25907.0	16126.0	32786.0	1.924952E7	2788.1578978687853	-0.9809336789574041	-953.5621556219959	0.0035013153413359895	-0.002341065678938467	1.6733005829646623	1.3695185189716856	-0.9629069889374058	1.2218166894311688	7.072651732799576	10.787690796719685	0.7637217472472714	0.9501915708812262
ID228255	228255	1	0.9638774394989014	58.25456332510842	25.06316675101937	0.0	170.0	170	1.180441718856606	1		26653.748373101953	25955.0	21132.0	37635.0	1.2287378E7	4092.1692463648274	-0.9805088055764322	-655.3114353026253	0.00655855098180212	0.009188193715670211	1.272699376964662	1.1260468176240515	-0.9580686779205607	1.1302366447338719	4.377629197519084	8.632401709314275	0.7382195669154189	0.9475308641975304
ID227742	227742	1	1.0	57.81863017146698	23.584457782062316	0.0	167.0	167	1.572800408254755	1		26032.5885225885	25910.0	17656.0	33843.0	2.132069E7	2837.907832960169	-0.9809258298155242	-943.4949504254693	0.018850077336356765	-0.0158329469244611	1.5769615697634007	1.49761156628061	-1.0578511959946875	1.052984368757154	7.771361278983401	13.480413704791465	0.537403538804346	0.9284497444633731
ID237469	237469	1	1.0	56.972577763209884	25.454996117614495	0.0	225.0	225	1.5592748464750792	1		25927.54218362286	25959.0	17576.0	34298.0	2.0897599E7	2788.7972081893417	-0.981099508543904	-965.1934618730163	-0.008176781246665992	0.008521690945934565	1.6482500254518913	1.4847391575770907	-0.6955513788767644	1.1101276726220584	7.638273746376945	10.640592394028719	0.847761068447386	0.9651651651651644
ID201121	201121	1	1.0	58.68300511397897	26.483569980060114	0.0	8.0	8	1.4791045777937282	1		25965.289655172415	26129.0	16746.0	32127.0	1.8824835E7	2736.745093866373	-0.9810075530776208	-980.1222514401784	0.019905019828762634	-0.00770126733166897	1.6137932430387365	1.3878271124282124	-0.852696055956357	1.1628200865849654	6.873020433889904	10.18703076464966	0.8322662119795986	0.955717118307997
ID212900	212900	1	1.0	58.58880810010759	25.75135022646885	0.0	79.0	79	1.5417104893934819	1		25903.636594663287	25857.0	18593.0	32549.0	2.0386162E7	2674.322784616352	-0.9809015434939279	-994.9564181383678	0.020162796114146127	0.0017965498066767726	1.6109622914838742	1.4830691734422918	2.348857003593555	1.0862354368439435	7.467161204454374	13.903190407006068	0.4854409959118551	0.9091435185185185
ID235940	235940	1	1.0	56.373762977432044	24.284754796376326	0.0	216.0	216	1.57856160120144	1		25962.44214372719	25938.0	16567.0	35306.0	2.1315165E7	3054.065718881329	-0.9809789565814044	-876.844361333373	0.004513915265113752	0.005043043459455562	1.6740935468420497	1.4997752342573056	-1.0160820887665722	1.1162296246817724	7.8283987929575884	10.637890803105346	0.8693041427316833	0.9637214745465184
ID207274	207274	1	0.9867517948150635	58.7995590897375	25.84686480146066	0.0	45.0	45	1.5510053536420603	1		25902.808564231746	25835.0	19911.0	33770.0	2.056683E7	2827.8173057823988	-0.9809810471553543	-944.9297418379668	0.007774697856254641	-0.06408601126991044	1.552786882546297	1.5082718533004729	1.3152032795897204	1.0295139295667517	7.557470601580183	15.045559837161662	0.41953637947320543	0.895774647887324
ID249769	249769	1	0.9738686680793762	56.567867967237476	26.361724148015636	0.0	298.0	298	1.5129835241324108	1		26121.999999999996	25893.0	20160.0	36332.0	1.9774354E7	3063.475128849484	-0.9808458044444586	-873.2907973797402	0.046595710506645724	-0.09200568427118892	1.5144519482236913	1.4521491913111273	0.8292939940490214	1.0429038264700004	7.191479886912473	16.291696868981766	0.3404830468116696	0.8572237960339952
ID206254	206254	1	0.9968239665031433	58.98953224156451	25.403301914851063	0.0	39.0	39	1.5699118834876236	1		25958.553789731057	25843.0	19024.0	34705.0	2.1234097E7	2966.366015305664	-0.9810028179837402	-903.7885252474405	-0.014117746710315184	-0.02834333670881557	1.545919869797277	1.5349008795973187	0.2978114787771534	1.0071789588151445	7.742842521996303	13.781955849206092	0.5122578021805896	0.9198193111236589
ID235436	235436	1	0.9864279627799988	56.99924607898069	24.17804891196658	0.0	213.0	213	1.558304242679521	1		25905.421972534314	25834.0	18230.0	34928.0	2.0750243E7	2795.342656852037	-0.9809923311008583	-956.5823617209859	-0.009736510245844005	-0.0025698750036248566	1.658245995479202	1.4672976727819098	-1.0656014765364	1.1301360495824038	7.62876749404792	10.605740414799504	0.8522799202800869	0.9651232711966325
ID236972	236972	1	0.9586442112922668	57.40106044703974	25.521267026276135	0.0	222.0	222	1.3801541631250085	1		26361.00318979267	25914.0	20072.0	36752.0	1.6528349E7	3542.805635362721	-0.9807080023549153	-756.496845385203	-0.02172891207120828	0.011841652963922318	1.5393494183763572	1.2789772655167941	-0.4309954831084694	1.2035784058713155	5.984185841125448	12.918569440761214	0.45059470946052815	0.8629198080877315
ID206770	206770	1	1.0	58.23470146435136	25.270728847030103	0.0	42.0	42	1.488282150306977	1		25917.835616438402	26085.0	16459.0	32589.0	1.892002E7	2738.399225072287	-0.9810498129938364	-979.9626483658622	0.030300817592625293	0.011926293028222476	1.6022479356952615	1.4292548054154801	2.1913112485235984	1.1210372913383297	6.958576704851188	10.308376521009828	0.8229050674039752	0.9543676662320727
ID205745	205745	1	0.9968050122261047	58.80822650511788	25.921512809611297	0.0	36.0	36	1.5219568164596924	1		26037.63433813891	25909.0	19136.0	33738.0	1.9866715E7	2777.921659094922	-0.9809007920933955	-962.7671295319984	-0.007426870468484753	-0.02416320879025462	1.6097448283707174	1.460705058694994	2.5628213917446594	1.1020327606785156	7.277036157873746	14.058609193011298	0.4626788847195003	0.8911525029103606
ID200624	200624	1	1.0	58.92485585110719	26.98592127452526	0.0	5.0	5	1.524440023881013	1		25885.75911458332	25941.0	15798.0	33055.0	1.9880263E7	2853.7966025644923	-0.9809686213365042	-935.0885727454369	-0.002980227970873605	0.0052562540796429235	1.6733976672461819	1.4184459291592748	-0.8719339448988667	1.1797401880789486	7.300801788696328	10.946078674486948	0.7657081881418139	0.948733786287832
ID212407	212407	1	1.0	58.56587291222375	25.43662666160772	0.0	76.0	76	1.5718381564618644	1		25899.950920245392	25852.0	18096.0	32881.0	2.110846E7	2856.1497558012693	-0.9810298960660151	-937.90854765771	0.02243790972010431	0.03046585255439239	1.6082018691619484	1.5245109263363488	-0.4835318112456627	1.054896912432581	7.7618550266543584	11.918635378872288	0.6866292865113642	0.9483159117305457
ID205238	205238	1	1.0	59.17604513766626	26.922906471631062	0.0	33.0	33	1.5284047640588858	1		25962.574025974052	25966.0	17004.0	32882.0	1.9991182E7	2763.5187465482186	-0.9810816906006693	-974.4020195825741	0.0028544560379394116	-0.002170221200803008	1.6309896665335315	1.4516098797186077	-0.8053260181139371	1.1235729994133798	7.338826798012458	11.426060623221966	0.7063882298507422	0.9391727493917279
ID211385	211385	1	1.0	58.683719171723915	25.978119058231975	0.0	70.0	70	1.5771232759814051	1		25926.995151515177	25835.0	17768.0	34918.0	2.1389771E7	2952.0683529783096	-0.9809966134468128	-906.7598431523198	0.020112362250683927	-0.008600777518450297	1.6527953820418373	1.51873791484185	2.5442343954365674	1.0882689935438576	7.814139414464034	11.251516400497966	0.7756555498700874	0.9574839836924864
ID249272	249272	1	1.0	56.6405164876179	25.87890658281476	0.0	295.0	295	1.5544157668929641	1		25992.803011292362	25945.0	17137.0	33714.0	2.0716264E7	2829.174684349445	-0.9810249660160272	-949.9939625719419	-0.003394975018131936	-0.003719749723797985	1.6643431813307556	1.4420479063176912	2.250927503992341	1.1541524896913455	7.590742484731795	12.532037665190668	0.6073663672647465	0.9455298993487274
ID223678	223678	1	1.0	57.395348080312075	24.467788491130978	0.0	143.0	143	1.5655691037062718	1		25963.55117139332	25924.0	18276.0	34277.0	2.105644E7	2824.296894613147	-0.9810400988454067	-951.3370926698223	-0.009148781258080956	-0.005710703861927545	1.6977624272480765	1.458067759730745	1.866856519838183	1.1643919947599657	7.700064386515659	10.847319653560204	0.8223550127439482	0.95575221238938
ID200125	200125	1	1.0	58.56001717360174	25.16287308245172	0.0	2.0	2	1.5679832440819887	1		25876.705159705103	25793.0	19226.0	33286.0	2.1063638E7	2754.5058305487128	-0.9809944178583033	-969.7965541858456	0.00401748557295921	-0.011104709061246942	1.6139795680262252	1.461836933893093	-0.6184033532189701	1.104076337521418	7.723830017338228	14.922323093729094	0.43588276135808934	0.919637804187888
ID211900	211900	1	1.0	58.54890451680096	25.69321072513889	0.0	73.0	73	1.528404764058885	1		25895.15653298837	25926.0	17029.0	32979.0	2.0016956E7	2671.86234027168	-0.9809474950437799	-997.9944746862689	0.0033418259215584703	0.02370602014749238	1.6550125115312098	1.4150632101750598	-0.9079743966157122	1.1695679031373203	7.338826798012448	11.683602869061904	0.6755895585359698	0.948402948402948
ID248764	248764	1	0.9798527359962463	56.006571619840756	24.93210395779702	0.0	292.0	292	1.5847792592084964	1		25926.522262334565	25904.0	20370.0	32953.0	2.154494E7	2511.032023071259	-0.9810344964827257	-1068.1737746439405	0.010020533646481256	0.009982768814501062	1.649440434316815	1.5588445436548695	0.2249548232168626	1.0581173350676356	7.890189433096298	11.044742390569823	0.8128045248779965	0.9578765147143679
ID223171	223171	1	0.9842203259468079	57.836164492335755	24.529678930810938	0.0	140.0	140	1.2941617065219353	1		26754.446043165462	25985.0	20261.0	38782.0	1.4875472E7	4005.8503688060528	-0.9802551297296639	-663.1565674558829	-0.0025467431087606105	0.020327877027427017	1.505132479070115	1.1485971464323999	-0.17436843079846978	1.3104093839560125	5.261710664119036	12.575756008116555	0.41808888477700573	0.8348416289592759
ID227264	227264	1	1.0	57.49639013465699	24.25680953528249	0.0	164.0	164	1.5814343271468214	1		26053.10628019326	25955.0	16575.0	34569.0	2.1571972E7	2900.6736020107232	-0.9810043313485343	-927.6987761277022	0.006845209904286041	-0.018393231559027046	1.6343631282784645	1.550789417706411	-1.0579367610292592	1.053891076130541	7.856917549944684	11.53078022890246	0.7425824314836315	0.9472779369627508
ID248263	248263	1	1.0	56.00583918149288	24.612908543635328	0.0	289.0	289	1.5780823051220143	1		25935.31995133819	25947.0	16310.0	35097.0	2.1318833E7	3055.8467393806245	-0.9810521779345976	-878.8663672393888	0.01189857472507556	-9.870725029707793E-4	1.691870253625943	1.497510587008885	2.194562684031808	1.129788509211992	7.823645666793073	11.31766910487918	0.7675471305450375	0.9575334496800468
ID210891	210891	1	1.0	58.46213681952263	24.95951664947713	0.0	67.0	67	1.5737620716941967	1		26024.12560975608	25964.0	18904.0	34752.0	2.1339783E7	3086.9105577072905	-0.9808505203465224	-863.6304481268946	0.017236673074015253	0.021769095634248167	1.613907173717719	1.5298240490272983	0.4028269532860217	1.0549626113825854	7.780867531312425	12.255157319869447	0.6510286546591001	0.930113636363636
ID222666	222666	1	0.9905115365982056	58.53046849763222	24.763874836254388	0.0	137.0	137	1.5761636633121041	1		25975.136585365846	25958.0	19825.0	33954.0	2.1299612E7	2573.3827029138524	-0.9809878935012157	-1041.6381256287518	0.006365111995630381	-0.029195556325064178	1.6606634870223798	1.49286066584835	-0.8096682036065495	1.1124035383963125	7.804633162135004	14.123315681351343	0.49168733976359963	0.9096952908587255
ID204745	204745	1	0.9636437892913818	58.99797894193881	26.560371314080843	0.0	30.0	30	1.4672941456763693	1		26206.874824191298	25857.0	20647.0	36094.0	1.8633088E7	3077.190042939383	-0.9807282058952534	-866.7970612316619	0.03237519569607935	-0.021312366505325312	1.4303445333948135	1.4210239312929573	0.7758484643806706	1.0065590746901607	6.7636985321060425	17.86321385080714	0.2663636217362272	0.8341148886283702
ID219087	219087	1	1.0	57.4680412013262	25.209566752768318	0.0	116.0	116	1.5607296204004135	1		26059.81987577643	26048.0	16534.0	35382.0	2.0978155E7	3047.4115545309987	-0.9809825374651309	-882.2242730203761	0.004600456805049007	-0.003877998662909886	1.6835380835640872	1.4707909653704156	2.024131562624208	1.1446480996979007	7.652533124870505	10.800206885419671	0.8244245818218735	0.9577632361689472
ID245711	245711	1	1.0	57.22699597662607	25.120389256109863	0.0	274.0	274	1.6141032362959224	1		25999.657010428735	25961.0	17625.0	34575.0	2.2437704E7	2868.686682315378	-0.9810223518546498	-937.0246360355244	0.010904791402789766	-0.008941587470333488	1.675888281639687	1.586242457808359	-0.8372675989065009	1.0565145784555456	8.184883255296272	11.320636884645094	0.8025657693712717	0.9598662207357859
ID246734	246734	1	1.0	57.0326338394059	24.982923527911147	0.0	280.0	280	1.629031676478756	1		25991.909817351632	25861.0	17688.0	35785.0	2.2768913E7	2862.5722929612134	-0.9810585065380003	-940.5727950377083	0.004824099105313846	0.01444004046333677	1.7068167172786992	1.5717975768530514	1.927170372179603	1.0859010997433742	8.336983292560781	11.120967159587028	0.8470980434407676	0.9706696181516329
ID224205	224205	1	0.9856035113334656	57.6882564351001	24.238381838437622	0.0	146.0	146	1.54758742489309	1		26010.720959595954	26081.0	18979.0	33554.0	2.0600491E7	2562.529176752787	-0.981037601419752	-1050.282064604679	0.014334262201834109	0.0066700906411232205	1.6929400614843255	1.4332477446051994	-1.1275562771512935	1.1811915056951028	7.524198718428581	11.265168781844848	0.7450659478492613	0.9496100779844032
ID234957	234957	1	0.9540702104568481	57.64239736142556	24.824899114953453	0.0	210.0	210	1.6187831627198916	1		25908.768433179735	25811.0	20708.0	34650.0	2.2488811E7	2548.012640874569	-0.9810964847714398	-1055.4662118193794	-0.019071705379405144	0.008778753785196379	1.6642801099040958	1.6095048600259927	0.04698565676955435	1.034032360658556	8.232414516941438	11.032275703117802	0.8499764258142711	0.9768753525098703
ID222156	222156	1	0.951099157333374	58.26775936568082	25.725346085791575	0.0	134.0	134	1.5417104893934828	1		26119.33079847911	25965.0	20724.0	34791.0	2.0608152E7	2801.8035558929205	-0.980792250612834	-952.039361439599	0.07723583587325365	-0.09620744727260776	1.52467414438177	1.4356340664103473	0.703133945604799	1.062021430150413	7.467161204454383	19.366510237565556	0.2501857972526012	0.8542686242523111
ID247762	247762	1	0.9947046637535095	57.067030553247875	25.669676381049786	0.0	286.0	286	1.5976155390848643	1		25904.27251184832	25810.0	19978.0	34806.0	2.1863206E7	2813.269199904202	-0.98095982699196	-948.7907374772533	-7.37930849659032E-4	0.013183096297438563	1.6839768904441734	1.4992918910659163	0.599464795922696	1.1231814835248364	8.018523839538215	12.790024005339664	0.6159728488598238	0.9341085271317816
ID218577	218577	1	1.0	57.88675436220074	24.89272666973505	0.0	113.0	113	1.579519757041533	1		26013.08383961118	25872.0	17124.0	34949.0	2.1408768E7	2886.774996818555	-0.9810222099539422	-931.6270788198934	0.009132970354638038	0.0011867245596812522	1.6406861489458942	1.5359699360809072	-1.321426016386324	1.0681759521492815	7.83790504528662	10.790029873445253	0.8459887107207156	0.9598370197904535
ID204240	204240	1	1.0	58.3940347537798	25.32162004510203	0.0	27.0	27	1.5397465261893317	1		25939.974522292992	26012.0	16279.0	33009.0	2.036288E7	2755.0921049945173	-0.9810238850333524	-973.4994198453572	-0.004458220069785898	0.004891636611735094	1.6535598490252623	1.443110926090919	-1.0373951034151991	1.1458300392087009	7.4481486997963176	10.673438764951683	0.8215792781884051	0.9537431527693243
ID246224	246224	1	1.0	57.43002089974346	25.610904334066934	0.0	277.0	277	1.6098796706539824	1		25972.162004662034	25878.0	18811.0	33696.0	2.2284115E7	2632.9735164799245	-0.9809677482397263	-1016.8482912748494	-0.01787876206874317	-0.024693516524047728	1.6454490263169659	1.5667997037017252	1.3852829685365085	1.0501974326580632	8.142105119815636	13.48087577513482	0.5630025418989603	0.9370897155361051
ID218070	218070	1	0.9968270063400269	57.954605258947126	23.74242928881505	0.0	110.0	110	1.5703936732437835	1		25975.55719557196	25917.0	17868.0	34379.0	2.1118128E7	2706.557101391292	-0.981104247803896	-996.6178126959609	-0.022546940229314378	-0.017054788130693527	1.6882738493910423	1.4690364721849622	2.205460739749451	1.1492388932182185	7.747595648160822	11.756284589084364	0.7044280308272839	0.9465737514518004
ID220116	220116	1	1.0	58.29786265998388	23.324724658370066	0.0	122.0	122	1.579519757041533	1		26001.64563106793	25877.0	18713.0	33927.0	2.1425356E7	2704.797661463497	-0.9810631366612633	-996.0587637723852	7.573187712564449E-4	-0.01106330284259706	1.629490560136196	1.51731068637303	-0.7533468750550464	1.073933357729998	7.83790504528662	13.261223006931365	0.5600705088056269	0.9191750278706798
ID224731	224731	1	0.9905436038970947	57.26004117584676	23.299555649227088	0.0	149.0	149	1.5607296204004129	1		26013.212686567123	25965.0	19004.0	35009.0	2.0914623E7	2835.559706671748	-0.9810733976567569	-951.0733955875928	-0.005683188232479323	-0.004183568682907755	1.7229150118917778	1.4344770555442492	-1.1141666321406054	1.2010753362925652	7.652533124870499	10.910464843077616	0.8078459903968391	0.9504132231404961
ID210394	210394	1	0.9800757765769958	59.53157802770774	27.338273113154596	0.0	64.0	64	1.477057373244718	1		25997.204986149583	25790.0	19932.0	33731.0	1.8769982E7	2704.1889725999695	-0.9809094848864908	-987.9407600818903	0.06135095137928069	-0.04343575508938519	1.5478218858996655	1.4013107646982614	-0.5381558929683603	1.1045529120965196	6.854007929231843	15.964458655311796	0.33794503757327315	0.8296892980437288
ID245210	245210	1	1.0	57.32834378742888	23.5194308223071	0.0	271.0	271	1.603759328064906	1		25972.533568904535	25851.0	17498.0	36268.0	2.2050681E7	3013.6018476010936	-0.9810293482727374	-891.3703567853422	5.956457254610483E-4	0.009373882640320408	1.6177413700921073	1.5837575764688183	2.0747970665756115	1.0214576991631887	8.080314479676929	11.689850108557422	0.7430537708828854	0.9529147982062782
ID234457	234457	1	1.0	58.37013279467038	25.463522771343023	0.0	207.0	207	1.5323592461252198	1		25934.966494845383	25915.0	19394.0	34074.0	2.0125534E7	2648.6824744557175	-0.9810698892925315	-1014.9218018914213	-0.016520554874789393	-0.034565091538439306	1.6291455040399716	1.4168093392988104	-0.6573120809926314	1.1498692582350198	7.376851807328583	14.138658111121789	0.46372930039325744	0.9007544979686589
ID219608	219608	1	1.0	58.29584346143249	24.850640738349572	0.0	119.0	119	1.591448032169335	1		26005.363528009544	25902.0	19208.0	33991.0	2.18185E7	2724.131184245441	-0.980995585351217	-985.5472772787062	-0.01139721257399798	-0.020348540975400946	1.6321534102124866	1.5360468763271182	-1.1834652996117303	1.062567448537229	7.956733199399515	13.853149903795279	0.5210118395609183	0.9162561576354684
ID226776	226776	1	1.0	58.39312335034008	26.527056706670656	0.0	161.0	161	1.5372880438193397	1		26032.638107416868	26066.0	16428.0	32824.0	2.0357523E7	2817.5268776453636	-0.9810132880922133	-954.7842325487771	-0.020293163028120464	0.011336784492041757	1.6507176510798616	1.4447789168911271	-1.0601487103523972	1.1425399635757927	7.424383068973735	11.666168640122576	0.6855099069112689	0.9472407519708912
ID247263	247263	1	1.0	56.86154267982575	23.34696562596116	0.0	283.0	283	1.5776028634262689	1		25976.889294403885	25919.0	16834.0	34847.0	2.1353003E7	2952.387585780305	-0.9810678517616837	-911.890974045795	2.244503145414042E-4	-0.002765085351553503	1.677430063806403	1.498283094146033	-1.0278415977076332	1.1195681713024181	7.818892540628548	11.06182963873502	0.8029734339461899	0.959183673469387
ID220637	220637	1	0.9923788905143738	58.254958710082676	23.901156075591476	0.0	125.0	125	1.580955901987742	1		25999.397094431028	26001.0	19020.0	34272.0	2.1475502E7	2699.573500265738	-0.981073397816767	-998.4514739875106	0.01566619829607117	-0.003378624894503388	1.688587068783761	1.5398801198357854	-0.8521174737438384	1.0965704713194386	7.852164423780165	10.920867802506589	0.827341766312811	0.956018518518518
ID226275	226275	1	0.9949566721916199	57.434073890352295	25.895828487434727	0.0	158.0	158	1.509980576698079	1		25984.9880794702	26048.0	18300.0	33027.0	1.9618666E7	2697.7815001226695	-0.9809051008171616	-989.5901608123557	-0.004715515605707448	0.016757258550971817	1.5943294840847075	1.4622772549490446	-0.8939694405795564	1.0903058764599771	7.1629611299253755	10.761860660339892	0.7771909397219016	0.9507886435331234
ID241634	241634	1	1.0	57.132019866320206	23.394745512915396	0.0	250.0	250	1.5713568095951314	1		25952.746634026946	25965.0	17384.0	35410.0	2.1203394E7	2973.2709480603953	-0.9809900011531208	-900.8683422871394	-0.017078914393685227	-0.007765896104855303	1.6326438995409507	1.527254350343005	-0.7477190518141762	1.0690058922891765	7.7571019004898485	11.28470772672103	0.7654709785589047	0.9628318584070794
ID221153	221153	1	1.0	58.62646101867255	25.386633805306484	0.0	128.0	128	1.5885934145667922	1		25978.228468899506	25877.0	18142.0	34944.0	2.1717799E7	2770.6495166560926	-0.9810278009095859	-969.6646815475449	-0.00887108243336414	0.006230896049843274	1.6655839951796463	1.5185980187775123	-0.8770120286570513	1.0967905756392724	7.92821444241241	11.698283080725693	0.7280161265142366	0.9520547945205479
ID242151	242151	1	0.9936612248420715	57.82675464920812	23.01011161362668	0.0	253.0	253	1.5766435426544194	1		25926.32360097322	25914.0	18553.0	34297.0	2.1311438E7	2663.382352675523	-0.981064184518673	-1008.6739933777806	0.029561352009361858	0.004365260669772105	1.5939105398429199	1.5765230460746793	2.2948758954168915	1.0110290133794955	7.809386288299528	11.541200828584785	0.736757852064822	0.9642018779342724
ID225253	225253	1	0.9937078356742859	57.21617754687923	23.133268420622503	0.0	152.0	152	1.573281313451211	1		26022.152811735916	25971.0	18964.0	35233.0	2.1286121E7	2707.152222866409	-0.9810614036443593	-995.8844337523957	0.020139328976640176	0.009972551474805838	1.722448626235239	1.4725591158986935	-0.8706258499088513	1.1696974387232253	7.776114405147913	11.091915050012947	0.7942540461922231	0.9511627906976746
ID243172	243172	1	1.0	57.05758502253388	24.757902031665036	0.0	259.0	259	1.6028156625945191	1		25950.591981132056	25885.0	17973.0	34927.0	2.2006102E7	2981.0143386768973	-0.9810230815664776	-900.0502040906313	0.0017159232269118255	-0.0036472149996618353	1.6336427583705233	1.5869630423811074	1.3129271987403892	1.0294144946938253	8.070808227347888	10.926142714537102	0.8495582357118996	0.9636776390465376
ID217070	217070	1	1.0	58.89268356612437	22.247020282748796	0.0	104.0	104	1.5602448464733907	1		25978.84433374844	25893.0	18037.0	35312.0	2.0861012E7	2931.3360557513324	-0.9810545326448232	-917.8506903444367	0.0013293638602757765	0.0056929564896320995	1.6649732816745655	1.481350929185676	-1.1226117985150745	1.1239560112807503	7.647779998705991	11.242563036488729	0.7603518161619139	0.9498229043683589
ID203757	203757	1	1.0	58.89504315713502	24.474714659494296	0.0	24.0	24	1.5387636045914352	1		25950.474489795895	25987.0	16989.0	32966.0	2.0345172E7	2724.968327815704	-0.9810469290219117	-985.8799480239016	0.004732363666909433	0.008293365615920189	1.652680142839935	1.446113105933228	-0.9345205330782566	1.1428429325888738	7.438642447467289	12.717242976979447	0.577986387153125	0.9287833827893175
ID217581	217581	1	1.0	58.452442454540694	23.996989704336638	0.0	107.0	107	1.6037593280649054	1		26026.64747356052	25975.0	17204.0	35786.0	2.2148677E7	2927.6855219744652	-0.9810728192746625	-921.5928888436715	-4.6327418534328484E-5	0.01620848077344433	1.6770558785388006	1.5347033096629608	-0.9505738947815466	1.092755758054045	8.080314479676922	12.221369282632141	0.6798269757523974	0.9513150531617226
ID233965	233965	1	1.0	57.0399454867781	24.253097989454684	0.0	204.0	204	1.5684656262635543	1		25948.171182266004	25876.0	15858.0	34681.0	2.1069915E7	3121.2524639210933	-0.9810022169427256	-858.5684328575834	3.687599860920173E-4	0.00789798764078136	1.6998653837959552	1.4712412616119162	-0.993007329598786	1.1553953985314107	7.728583143502751	10.822419899322886	0.8292032338760846	0.9615612063867534
ID241139	241139	1	0.9795132279396057	57.61027391119146	24.355793196476586	0.0	247.0	247	1.5995084491553027	1		25937.35384615382	25945.0	19376.0	33486.0	2.1917064E7	2558.181906145243	-0.981071588473074	-1051.019488597913	0.001779284976767395	-0.009500072457873735	1.6619218193478318	1.5582635960981752	-1.110832922484385	1.0665216228558585	8.037536344196287	11.224650840623992	0.8016543116333522	0.9526760563380282
ID225777	225777	1	1.0	58.09934958501997	26.13747641065863	0.0	155.0	155	1.5718381564618653	1		26041.943558282223	25933.0	17351.0	33505.0	2.1224184E7	2890.0951225607155	-0.9810065566381624	-930.8066039720981	-0.02019047608045869	-0.010852883394598162	1.6504758381687388	1.5060333008644706	-0.5444932239650087	1.0959092585943202	7.761855026654367	11.83347059076864	0.6965481118793161	0.9577712609970681
ID244721	244721	1	1.0	57.12761884819362	24.81188635263627	0.0	268.0	268	1.5819126076135694	1		25949.682750301545	25937.0	17617.0	34224.0	2.1512287E7	2926.8169536458804	-0.9810316419912946	-917.1064834496633	0.007858497025361563	-0.005041280949800999	1.611734183816111	1.588166726181732	-1.4968767580413764	1.014839410274663	7.8616706761091955	11.202653328321654	0.7871960712238987	0.9593967517401392
ID215541	215541	1	0.9962450265884399	59.24613144355932	22.644122815349395	0.0	95.0	95	1.598562274302228	1		25939.078014184408	25809.0	18828.0	34323.0	2.194446E7	2683.416027629435	-0.9810055585960091	-998.4848129640485	0.005353155383582047	2.2813898019726712E-4	1.6408503413865614	1.5690291825520832	-0.9274753121662486	1.0457742657900464	8.028030091867253	12.128017176063898	0.685865959953479	0.9336650082918743
ID243701	243701	1	1.0	57.29820924057647	24.53717662114178	0.0	262.0	262	1.5766435426544188	1		25912.448107448112	25921.0	16816.0	34816.0	2.1222295E7	2953.74311789866	-0.9810457568785048	-908.131071301241	0.0037538339081913514	0.006173505835459401	1.6649801680267429	1.4988946423260572	-0.8178172207796824	1.1108053368200357	7.80938628829952	11.570964127831354	0.7329724904135978	0.946428571428571
ID209908	209908	1	1.0	58.96791916433774	26.43820030862229	0.0	61.0	61	1.5495414501977676	1		26057.553324968605	25933.0	19433.0	35242.0	2.076787E7	3222.095528410139	-0.9808313978536171	-827.6164894488345	0.017235717710454346	-0.0029729576774512796	1.5815848127492877	1.498741143157216	-0.021923631842772115	1.0552755023576355	7.543211223086639	13.626039979594653	0.5105365217251427	0.9063392347230154
ID230906	230906	1	0.993695080280304	57.736141551349526	24.773821162754693	0.0	186.0	186	1.5980889768013131	1		25920.27962085311	25832.0	20226.0	34947.0	2.1876716E7	2933.5011503023147	-0.9810823040445513	-916.474986524521	0.0043143008242631795	-0.006716415353271108	1.71850205703139	1.52012251179783	0.5506631806835219	1.130502340235024	8.023276965702738	11.851240712967737	0.7178505044935702	0.9377777777777774
ID215033	215033	1	0.9952517747879028	58.86162061906914	22.250956673110455	0.0	92.0	92	1.5539290232558882	1		26026.91834170854	25834.0	19616.0	37724.0	2.0717427E7	3102.5779546036742	-0.9810243166608111	-867.385965513138	0.021593560746211757	-0.08730945011898265	1.5896610643814617	1.442102030513974	0.3262202804219112	1.1023221871582116	7.585989358567281	15.773683569628592	0.38313854397763036	0.89311695579183
ID232952	232952	1	0.9807857275009155	57.40620810259646	24.825818790398063	0.0	198.0	198	1.5728004082547549	1		25897.55214723923	25849.0	19454.0	34509.0	2.1106505E7	2599.9902847894805	-0.9810634867929264	-1032.0817154554102	-0.02392177920521163	-0.003982700906773019	1.709945855584283	1.4404408149692254	-1.0033348945236382	1.1870990031762017	7.771361278983399	12.421347142442169	0.6329502337399335	0.9478260869565216
ID233471	233471	1	0.9895747900009155	57.471793184871736	25.235607007023997	0.0	201.0	201	1.5847792592084966	1		25873.832731648585	25833.0	19869.0	33726.0	2.1501155E7	2562.867937440139	-0.9811140201710828	-1048.9251396740456	0.020458906020183115	-0.0011991410304453168	1.6092871617810618	1.5954217533635537	-0.2531071986877853	1.0086907480033265	7.8901894330963	12.003115003677225	0.6881915881404888	0.9320606400898375
ID203260	203260	1	0.9748138785362244	58.85689151308127	25.15570673515983	0.0	21.0	21	1.4953813218041003	1		26075.23410013532	25878.0	20348.0	34547.0	1.9269598E7	2842.845916652446	-0.980803042967534	-937.2475248434788	0.04436578317644101	-0.04591109868313013	1.473322286491772	1.4024326876128668	0.7632189154607139	1.0505475945512717	7.02512047115441	18.768974119508094	0.2506008670589362	0.8548293811451706
ID241667	241667	2	0.989783763885498	35.64579241008691	41.79323881532289	0.0	250.0	250	1.055245823329785	1		25122.233695652165	24378.0	20113.0	34470.0	9244982.0	3317.4937874404823	-0.9805936348515709	-765.2846453790272	0.016911607511012658	0.02503302046639525	1.1345910387520417	1.040175866275649	0.39706542879462886	1.0907684705418577	3.498300857083655	7.909209765626101	0.7027499650135234	0.9131513647642675
ID242179	242179	2	0.9592665433883667	36.44322685966367	42.98397565734331	0.0	253.0	253	1.3034807230653138	1		24760.838365896965	24584.0	19313.0	34410.0	1.3940352E7	2773.3616157587307	-0.9808756086702497	-915.8306073174883	0.031747078869632815	0.051233170399841446	1.4210042801109581	1.258681849346678	1.9606469320711735	1.128962240020013	5.337760682751282	12.82207723881323	0.407992505034566	0.8281710914454277
ID225794	225794	2	0.956207275390625	35.70861966749074	39.1137547914343	0.0	155.0	155	0.9770784040026225	1		25953.366242038206	24732.0	20618.0	37908.0	8149357.0	4051.7044024852976	-0.9799143243575513	-625.0109106819892	-0.013225299618669894	0.028092138372786447	1.0588389452787774	0.9361380212488248	-0.8167764396999858	1.1310714031957247	2.9992226098094945	7.284067220832531	0.7103472039911756	0.9171511627906961
ID242690	242690	2	0.9941273927688599	37.09520908961773	43.405796639524105	0.0	256.0	256	1.3530299806794839	1		24652.36902800658	24707.0	17486.0	32312.0	1.4963988E7	2677.2467118296827	-0.9810706295725803	-954.4745796443373	-0.018631630954160636	0.015033108840370785	1.4343831068705677	1.3144425950165974	2.299594096283531	1.0912481931951208	5.751282659064168	9.7151944717214	0.7657228015812199	0.9490196078431367
ID216580	216580	2	0.9409059882164001	36.40509688920204	40.26636056643235	0.0	101.0	101	0.9270195701905788	1		26551.48239436618	25423.0	20534.0	36720.0	7540621.0	3977.6457670015666	-0.9790091194410605	-622.6568133030938	0.0012350149971386477	0.012221994771923147	0.9644075660616509	0.9098731332224919	-0.7971433533547267	1.0599363041372756	2.6997756614449977	6.399537833190142	0.8284004384278564	0.9435215946843858
ID217092	217092	2	0.9803998470306396	36.15410728173043	39.027283309370155	0.0	104.0	104	1.0038107661625573	1		25670.784848484866	24748.0	19932.0	37224.0	8471359.0	4077.3103789402035	-0.980114259613567	-620.6264953740621	0.0040257298763595305	0.0059199942483672665	1.1436082833443186	0.9046188801838696	-0.6060219394121197	1.264187945217187	3.165582025567549	6.9314083497281125	0.8279811792300604	0.9487179487179489
ID209930	209930	2	1.0	34.63639643311173	40.67819683367365	0.0	61.0	61	1.3350187950239916	1		24643.04915254236	24763.0	15225.0	32455.0	1.4539399E7	2972.6405488881464	-0.9809725601979835	-854.7882510046593	0.00681846643278669	-0.0012036673511455528	1.380733543180446	1.31942018079151	-0.6253524785872155	1.0464699292018973	5.599182621799667	8.92265963165698	0.8837834074140761	0.971145919208574
ID244745	244745	2	0.9318094253540039	35.277732308943946	41.11345404807857	0.0	268.0	268	1.2976641803326587	1		24758.50450450451	24647.0	19440.0	32461.0	1.374097E7	2457.923151349522	-0.980920369224639	-1035.7379530139704	0.01143821268162944	-3.115390006289988E-4	1.325286790475559	1.204909235011349	1.135102240761596	1.0999059115544716	5.290229421106124	12.68500669290647	0.4131454451346034	0.8911128903122499
ID241160	241160	2	0.9904736876487732	35.36623979747921	42.6745837160069	0.0	247.0	247	1.3496711919304119	1		24615.424543946938	24802.0	16916.0	32902.0	1.4843101E7	2829.901639262676	-0.9810731491856013	-901.7559492739773	0.005290605053139928	0.0022817131936834823	1.4148661974556922	1.3028894760748113	-0.2889022859403888	1.0859449120106726	5.722763902077073	8.88254505853054	0.9114668009700109	0.9812550937245315
ID215054	215054	2	0.9952413439750671	35.2836083994953	41.638014757309314	0.0	92.0	92	1.3276319563182892	1		24615.29674099483	24637.0	17419.0	32335.0	1.4350718E7	2673.077038749997	-0.9810016015540494	-950.9908109711375	9.715271061675411E-4	0.005238775629307584	1.4020142353424783	1.3089264057339238	-1.0436432391954011	1.0711176955409953	5.537391981660936	8.996831795453184	0.8596782309399472	0.9479251423921888
ID232973	232973	2	0.9968460202217102	35.503232371124064	40.835128628677005	0.0	198.0	198	1.337849026725188	1		24703.240270727587	24735.0	16339.0	32780.0	1.4599615E7	2792.98098869095	-0.9810597787747881	-916.2761075782298	0.014016143529870047	-0.01934839491852009	1.412109512902982	1.317278733289296	-0.8828602433833496	1.0719899116391942	5.622948252622248	9.138651276699292	0.8460767095365687	0.9586709886547816
ID203283	203283	2	0.9968317747116089	38.25628857794253	38.68840386213664	0.0	21.0	21	1.377410860545635	1		24913.468800000024	24797.0	17734.0	33248.0	1.5570918E7	2836.269680645463	-0.9810388649499567	-908.946987885637	0.010181993372138825	-0.01338133356931097	1.4489967415395806	1.3467991594962931	-1.1386401602154834	1.0758818279048448	5.960420210302852	10.4238106755013	0.6893403701414118	0.921381337252021
ID216083	216083	2	1.0	35.49453073216364	42.09655792499503	0.0	98.0	98	1.3224938215362427	1		24670.506896551717	24799.0	16374.0	32716.0	1.4308894E7	2773.6358382703215	-0.9809968709427136	-918.3349914826574	-0.007023152799758035	0.002418557794566765	1.382614164961996	1.2690558424199525	-0.8915610792930418	1.08948252610027	5.494613846180313	8.993864629517152	0.8535998835748602	0.9617304492512472
ID243731	243731	2	0.9369037747383118	36.677894871591334	41.373786614030564	0.0	262.0	262	0.9793983401627985	1		25994.124610591894	24864.0	20569.0	36562.0	8344114.0	4021.110300268282	-0.9795521158563373	-619.3531879378432	-0.012190208725125783	0.0033903360142899163	1.0477727071271479	0.945927353744874	-0.6832077560558295	1.1076672040184414	3.013481988303042	6.727052745489255	0.8368137318406632	0.9392592592592598
ID231447	231447	2	0.9787734150886536	35.655575673650034	41.77593510036993	0.0	189.0	189	1.3270620348684117	1		24686.217094017094	24749.0	18179.0	32214.0	1.4441437E7	2687.011832512737	-0.9810377185812166	-950.626853877204	0.005975491847527474	0.008604072375646527	1.3612404240904916	1.3056588150641728	-0.627796735389966	1.042569780393653	5.532638855496439	8.873367901697431	0.8830091620755224	0.9651741293532338
ID233495	233495	2	1.0	35.46086865250945	42.20497019808627	0.0	201.0	201	1.3757622532995077	1		24620.996800000023	24643.0	16786.0	34716.0	1.5388123E7	3125.7282264302135	-0.9810254592593853	-814.5043684619801	-0.011021272656625782	-0.004915818377015471	1.4625174076981478	1.3236432241825502	-1.091501417587366	1.1049181387993452	5.94616083180932	9.385630794321965	0.848241630876221	0.959355828220859
ID230933	230933	2	0.9163978695869446	36.60615644503888	42.748075355991695	0.0	186.0	186	1.3321825504881402	1		24633.789115646265	24626.0	19445.0	32151.0	1.4484668E7	2379.4386772566995	-0.9810445041970428	-1071.6186394827382	-5.681966651467798E-4	0.002670562005047829	1.3960079107835721	1.3020559568461898	1.4653293011243533	1.0721566177270527	5.575416990977077	9.650553920941027	0.7522855761756724	0.9280063291139247
ID231962	231962	2	0.9772717356681824	35.480416037892915	41.697003864101546	0.0	192.0	192	1.2330984890455647	1		24855.00597609561	24468.0	19858.0	36089.0	1.2477213E7	3137.4081173119635	-0.9807637261742831	-807.8231526125377	0.05588753752664708	-0.019750904368250968	1.2418356479546648	1.1658284283460771	-0.08609035072054565	1.0651958879716261	4.776891795338416	16.41509321014106	0.22277608198765483	0.8319536423841064
ID230432	230432	2	0.9918164610862732	35.13943302798457	41.568929560278725	0.0	183.0	183	1.333317772296601	1		24685.471890971043	24670.0	17181.0	33483.0	1.4490372E7	2609.0508147738356	-0.9810225831161444	-978.2070728299777	0.005803362020898708	0.014629201200485954	1.4523743890545686	1.2332433890634231	-0.9136040975313312	1.1776867420773791	5.584923243306096	9.374635253365867	0.7985797883286796	0.9599673202614378
ID240687	240687	2	1.0	35.65566624979604	41.27972196266619	0.0	244.0	244	1.377410860545637	1		24660.07643312101	24689.0	16542.0	34543.0	1.5486528E7	3125.4088626517273	-0.9809872168178912	-814.2077412373985	5.403995651397357E-4	-0.006575111060643527	1.4204356667718652	1.357737446132208	-1.1514059228603513	1.0461784572696775	5.96042021030287	9.291648069144692	0.8675634327395736	0.9675925925925929
ID213549	213549	2	0.9941443800926208	35.28295223882765	42.2063468369435	0.0	83.0	83	1.3474273479980583	1		24559.16279069766	24611.0	17190.0	31576.0	1.4784616E7	2642.787408765784	-0.98109433347108	-964.4952621615287	-0.00638908073723354	0.00924384742983017	1.3772033494684428	1.3290768071435735	-0.5298148605716342	1.0362105049657002	5.703751397419005	8.99491084823477	0.8858837302433702	0.9724473257698542
ID238643	238643	2	1.0	35.365590688425776	41.521407600798526	0.0	232.0	232	1.3547062522048292	1		24679.790082644646	24725.0	17041.0	34550.0	1.4931273E7	3045.925320301719	-0.9810066790695428	-836.9957708312863	0.01768764836040469	0.007774732499325054	1.4356245941346193	1.310351213283874	-0.8964004014555567	1.0956029036954127	5.765542037557706	9.35469358169665	0.8279247660430707	0.9634630659253369
ID229937	229937	2	0.9710022807121277	34.5470314556192	40.715845594507584	0.0	180.0	180	1.3491105808192363	1		24628.701986755	24700.0	18099.0	32918.0	1.4875736E7	2533.3264428937514	-0.9809341378669066	-1000.3771507683063	-0.01654827196871814	0.012624458666056701	1.446474974003467	1.2711225216092437	-1.1401241268571682	1.1379508658002746	5.718010775912564	9.672205242831701	0.7680753479277437	0.9585657370517933
ID202806	202806	2	0.985719621181488	38.58550845806885	39.77511370329817	0.0	18.0	18	1.1029168177832658	1		25570.758706467648	24704.0	20068.0	40116.0	1.0279445E7	4114.906931674816	-0.9802851961645336	-617.9788000207435	-0.02222978980709986	0.015877538251910264	1.2081459326934345	1.0612535320513943	2.5518438506982655	1.1384140511250864	3.821513436270738	11.815264577769907	0.34399992869108226	0.7960396039603965
ID239157	239157	2	0.9675596356391907	35.579855995640024	41.042516964952334	0.0	235.0	235	1.0530929904379875	1		25474.363143631428	24514.0	20074.0	37237.0	9400040.0	3834.958814237617	-0.980087517648553	-653.9011199166398	0.03068374461277581	0.004690323638621353	1.2684616192099738	0.8942075676448725	2.5212206768357928	1.4185315189747234	3.4840414785901093	10.398998378463212	0.4048649306158592	0.8454440599769307
ID240187	240187	2	0.9716482758522034	36.36772067817876	43.71771134313848	0.0	241.0	241	1.2157996571516276	1		25230.64008179959	24723.0	19333.0	38839.0	1.2337783E7	3671.449663060922	-0.9803541572810123	-685.8561192476249	-0.011783276316763068	0.05624641736984279	1.5588861594174412	0.9278537132029775	2.134506057297905	1.68009906867336	4.643804262731969	13.924823427655202	0.3009569494666572	0.7936636880584881
ID229434	229434	2	0.9922657608985901	35.22950309808312	41.15761461973158	0.0	177.0	177	1.3652748454737216	1		24676.35934959351	24667.0	16795.0	33344.0	1.5175961E7	2971.5861845302047	-0.9810272865287595	-858.7651074445657	-0.0014662102718368839	-0.0012127555158497703	1.4269836851342992	1.3193383392948212	-1.1100741104790302	1.081590402274684	5.855851434683507	9.861192635263658	0.7567301341961153	0.9595015576323985
ID202302	202302	2	0.9695021510124207	37.293127996739415	39.42388056286991	0.0	15.0	15	1.3434916035442772	1		25025.830252100834	24711.0	19448.0	36811.0	1.4890369E7	3019.5583182755563	-0.9809750367420869	-854.691131238073	0.0097127749700073	-0.03841569333991733	1.3423183079451237	1.2837781690175505	-0.37529721682509454	1.0455998866006366	5.670479514267402	17.50752802896098	0.2324769981633884	0.8348495451364588
ID208957	208957	2	0.9723494052886963	36.31093307290325	40.711453043955125	0.0	55.0	55	1.0060690609541638	1		25413.83832335329	24387.0	20040.0	38305.0	8488222.0	4090.159254177387	-0.9803017203508344	-618.4313634438197	0.003367243165642311	0.0029892278099196245	1.1368887169769504	0.9059827586709918	-0.8652433005141741	1.2548679388167168	3.1798414040610967	7.409834720688031	0.7277769255157862	0.9265927977839331
ID239677	239677	2	0.9927463531494141	35.28868787768223	42.698580811972285	0.0	238.0	238	1.3496711919304112	1		24634.90682196342	24639.0	17486.0	32197.0	1.4805579E7	2689.925212337705	-0.9810610070940562	-948.8112980649151	0.002089383279711758	-8.029820078817719E-4	1.3792569956371308	1.3284367175398915	-0.6852118013821563	1.0382557011758546	5.722763902077066	9.333491233160084	0.8255197070155692	0.9624300559552358
ID238140	238140	2	1.0	35.30629623616987	40.29658603440407	0.0	229.0	229	1.3434916035442757	1		24710.122073578594	24753.0	15970.0	32885.0	1.4776653E7	2868.4052637776595	-0.9810148949687968	-890.2807296762185	0.004338518515819097	0.009503962956752508	1.4278343868112595	1.2775948663298113	2.3009786538792705	1.1175955887432816	5.670479514267388	9.042707775164	0.8714303012322185	0.9551641313050431
ID201793	201793	2	0.9758003354072571	38.828419431115	39.61912337923791	0.0	12.0	12	1.0673631937998007	1		25693.582446808512	24792.0	20003.0	39001.0	9660787.0	3880.4652049100664	-0.9801508428561934	-653.9156205424391	-0.005260085832511489	-9.160014317209004E-4	1.2912328543874236	0.8880125794898789	2.698149912407851	1.454070453741968	3.579104001880435	10.404758002262735	0.4154513887006836	0.8184782608695668
ID228928	228928	2	0.9885554909706116	35.09634438939213	40.37688967180356	0.0	174.0	174	1.3591662025486095	1		24693.834967320305	24786.0	16155.0	33831.0	1.5112627E7	2894.764225063904	-0.9810250658188837	-882.0742948283245	-8.484824579439965E-4	0.006136739863649993	1.43513188326221	1.3059540705054522	-1.0053990914913868	1.0989145144336976	5.803567046873832	9.16211471718972	0.8687872119140362	0.9760191846522781
ID237650	237650	2	0.9208906888961792	35.85284266983232	42.02610319450837	0.0	226.0	226	1.0224774963171406	1		25055.803468208087	24396.0	20574.0	34320.0	8669308.0	3456.230022301815	-0.9805832817326603	-732.2246525475568	0.006386906690371418	0.0035073394848241105	1.1163341634009294	0.9866525727460993	-1.0104550353511785	1.131435922063117	3.2844101796804517	6.888902753707763	0.8696953444414719	0.9677871148459373
ID207963	207963	2	0.9783345460891724	36.456603819730326	39.81321368164186	0.0	49.0	49	1.3685953404764908	1		24666.824476650563	24702.0	17810.0	33514.0	1.5318098E7	2783.1806954737935	-0.9810559884390458	-917.9598339758379	0.005669375795625341	0.007654540412198316	1.4796020888505959	1.3058406093279133	-0.5722976817551685	1.133064845955521	5.884370191670607	9.034357411527298	0.9059731256053788	0.971742543171114
ID213083	213083	2	0.980410635471344	35.747459517725744	43.00498079828914	0.0	80.0	80	1.3619462549574535	1		24696.133768352367	24458.0	19471.0	35227.0	1.513873E7	2783.946489651012	-0.980850969584143	-908.7707031522302	0.06716288801433401	-0.015294170105972187	1.4709492457396736	1.1813433805572038	1.7959364136251301	1.2451496067518248	5.827332677696423	17.955167912541384	0.22714372024080587	0.8323150033944324
ID228442	228442	2	0.9920207858085632	35.44888357977625	39.070348006456356	0.0	171.0	171	1.3361516071031003	1		24764.5093062606	24894.0	15886.0	32665.0	1.4635825E7	2846.312526671926	-0.9810757145406914	-902.1114052286492	-0.02115959646796108	-0.02061709366639198	1.4463839261519917	1.2945279302087465	-1.218417503541338	1.117306079227474	5.608688874128694	9.156783081331488	0.8405922104521927	0.9632653061224485
ID201305	201305	2	0.9856745600700378	38.12892316609108	39.986008033082285	0.0	9.0	9	1.389440878128624	1		24879.914196567875	24679.0	18702.0	35472.0	1.5948025E7	2888.3123344028713	-0.9809598978575147	-887.598784322012	0.03187436910495018	0.003052816568483384	1.4069281567436809	1.3621933723271438	-0.007633417301114549	1.032840259925882	6.064988985922207	10.876688214691418	0.644238272623554	0.9334308705193851
ID208473	208473	2	0.9054082632064819	36.34674358291115	40.84000500290081	0.0	52.0	52	0.951185731058689	1		26243.126245847165	25172.0	20633.0	36932.0	7899181.0	3923.3890049304136	-0.9792997616503659	-632.8845552185428	-0.007354691349652795	-0.003187280578054069	1.0090325271376777	0.9219652987132946	-0.3938905125191907	1.0944365569353804	2.842369446380473	6.201194098059958	0.9288374983316089	0.981937602627257
ID236126	236126	2	0.9825267195701599	35.33431103375053	40.60458485816687	0.0	217.0	217	1.351911311632769	1		24724.24252491693	24669.0	17640.0	32666.0	1.4883994E7	2758.805864498071	-0.9810468823705997	-927.7713435583427	-0.004609621475491205	0.0038223182763821866	1.39880010400756	1.3113972639565183	-1.1238460061692195	1.0666486368801358	5.741776406735131	9.011532126617249	0.8885029412140575	0.9726247987117548
ID236641	236641	2	1.0	35.44922243656822	39.56201471200569	0.0	220.0	220	1.3423649856492406	1		24733.682885906066	24661.0	17319.0	33184.0	1.4741275E7	2769.526290552149	-0.9810595838531978	-925.1649257378435	-0.007017302341979869	0.003917906407509773	1.414975815757459	1.296014385434653	-0.8088401538746455	1.0917902082413298	5.660973261938373	9.314515477434155	0.8199368974752266	0.966720779220779
ID200800	200800	2	0.9742632508277893	39.22937308516885	41.573943264851884	0.0	6.0	6	1.3524707618167122	1		24751.78712871287	24520.0	19713.0	35115.0	1.4999583E7	2929.068359356685	-0.9809052758705635	-868.2018994478221	-0.01783086608991359	-0.011628678617077124	1.4062078798759519	1.334028897106626	0.7155941683244255	1.0541060114408876	5.746529532899645	10.556067314518192	0.6480540141287362	0.8975501113585751
ID227435	227435	2	0.953864574432373	36.63530784410853	38.036835554522	0.0	165.0	165	0.9375680536078965	1		26642.0616438356	25443.0	20632.0	37821.0	7779482.0	4118.71168297302	-0.9791744963098128	-608.2764630228386	0.010028700822913955	0.011314335250847539	1.001729524289659	0.9076024605633641	2.7348134591226785	1.1037095730964288	2.7615663015837004	6.896242207383736	0.7296932453917495	0.9236883942766292
ID235626	235626	2	0.9968425631523132	35.95507407662741	37.400258679892005	0.0	214.0	214	1.35860950942571	1		24858.410801963986	24845.0	16929.0	34026.0	1.5188489E7	3034.617769942964	-0.9809422877352116	-843.2804871914662	0.00609774077406622	0.007750488601861433	1.3982297470213636	1.34512685412771	-0.46021701553237715	1.0394779813745447	5.798813920709332	9.286416990326135	0.8449921509060738	0.962904498816101
ID249961	249961	2	0.9798933863639832	34.758614171722016	40.00531021674098	0.0	299.0	299	1.026170095898914	1		25290.93428571429	24430.0	20277.0	37022.0	8851827.0	3791.7464587843483	-0.9802641666439987	-662.5874976294998	0.007165014536805955	-0.00194372489839755	1.142870537712616	0.9426217063742709	2.661867186459628	1.2124381710968533	3.308175810503022	7.101215994384981	0.824390542008027	0.9495225102319241
ID227944	227944	2	0.9841030240058899	35.38584449870003	38.36611262334591	0.0	168.0	168	1.176590348985777	1		25300.206073752695	24638.0	20260.0	37496.0	1.1663395E7	3353.686863290386	-0.9805437899190154	-760.3968184542315	0.04973760237320335	0.08583760064096178	1.3131577302692947	1.1512526282433706	1.3517894215641526	1.1406338609389024	4.349110440531987	16.84398684940116	0.19262848672305546	0.7238924050632918
ID249454	249454	2	0.9707375764846802	35.04925790690329	41.01475547597839	0.0	296.0	296	1.2941617065219344	1		24783.575539568348	24540.0	19847.0	34816.0	1.3779668E7	2946.127438889123	-0.9808284740645491	-860.7535310240936	0.05595135788427583	4.623852478891609E-4	1.369697696619771	1.1697758760509356	0.7966816692315962	1.1709060895013108	5.261710664119027	15.47908669550181	0.27596001617693927	0.8405466970387239
ID206445	206445	2	0.9804612994194031	36.64525785321602	37.98705154155548	0.0	40.0	40	1.3412374214135965	1		24803.61577181206	24813.0	16939.0	33960.0	1.4782955E7	2882.4264203839266	-0.9811090352235282	-893.8196496388739	0.0015187161817182026	0.004041313298408676	1.4234712094408029	1.280358376797526	-0.6744483075802403	1.1117756053592085	5.65146700960933	9.20892890933264	0.8374383014674884	0.9604200323101779
ID207469	207469	2	0.9842156767845154	36.417077582006954	39.789006099643316	0.0	46.0	46	1.3608349155190511	1		24667.771241830073	24740.0	17628.0	33791.0	1.5096676E7	2807.8711035521965	-0.9810448890028711	-909.3797689095755	-0.005765168493309256	0.003132119318296805	1.464589033541841	1.2867527619090253	-0.6735029333287613	1.138205471087529	5.817826425367387	8.973039602774307	0.908011721625296	0.9752988047808764
ID206960	206960	2	0.9968186616897583	36.920186165026344	38.36726071890515	0.0	43.0	43	1.3264918685542857	1		24787.295025729014	24946.0	16688.0	33206.0	1.4450993E7	2823.8083346339927	-0.9810502106767278	-908.8888281269317	0.009874015149115466	0.003764981527137988	1.3973836087068265	1.2780052503060366	-0.5008158315848947	1.093409912339721	5.527885729331909	8.992636765702413	0.8590032713349304	0.9699749791492904
ID200311	200311	2	0.9949857592582703	38.95191133726598	41.95129512219896	0.0	3.0	3	1.3406732836719588	1		24651.818644067804	24599.0	17711.0	33225.0	1.4544573E7	2816.8892720143144	-0.9810940170052473	-908.2816668577185	-0.002928679011459999	-0.005926466114064204	1.369844736021942	1.3252015295277146	-1.2153991765306273	1.0336878621851104	5.646713883444825	9.516483902953553	0.7835245562533922	0.9534510433386835
ID248950	248950	2	1.0	35.34178715119406	40.99642765633445	0.0	293.0	293	1.3321825504881408	1		24700.913117546846	24904.0	16331.0	31882.0	1.4499436E7	2819.0185952847887	-0.9810198388730367	-905.7804822247278	-0.006379206520083646	-0.004198137074124465	1.352719192135818	1.3210937429843752	-0.7372450373642758	1.023938838041879	5.575416990977083	9.021816234904819	0.8607940667253048	0.9646381578947364
ID205941	205941	2	0.9903100728988647	36.589255724934254	38.06812707428157	0.0	37.0	37	1.3513516298403572	1		24822.47029702972	24866.0	17032.0	34299.0	1.5042417E7	2862.900653823274	-0.981018410342826	-896.2172415574411	0.007204082600089663	-0.0020989623173455233	1.4200379489804464	1.312939462237134	-0.7910126862641107	1.0815715345784687	5.7370232805706145	8.928952181605132	0.9042645010897522	0.9789132197891323
ID211572	211572	2	0.904114842414856	35.802304805949866	40.587953151295466	0.0	71.0	71	1.0393548347841484	1		25344.066852367676	24574.0	20166.0	35425.0	9098520.0	3354.2435219370736	-0.9803877203377738	-755.4078558265999	0.01883415272077154	-0.03417947136878326	1.203824442016108	0.9377897788633428	-0.8269879212471827	1.2836826217867452	3.3937320814643117	7.6281477842452965	0.7329075935472884	0.9153846153846148
ID222331	222331	2	0.9885353446006775	35.3005757528918	38.215252580528045	0.0	135.0	135	1.3418013219730547	1		24775.175084175084	24792.0	17425.0	32434.0	1.4716454E7	2557.3222747995424	-0.9810854263447532	-1005.0126645141329	-1.2350498118284762E-4	0.005643388669469563	1.3840899592460223	1.308111019179426	1.6622122990326602	1.0580829447597326	5.656220135773843	9.28125542734065	0.8251306463479694	0.9512390087929657
ID223865	223865	2	0.9626901149749756	35.87308089518494	38.57481621882686	0.0	144.0	144	1.01654143746697	1		25568.535294117653	24574.0	20238.0	36912.0	8693302.0	4039.1502014387997	-0.9802810739492487	-629.3803823020929	-0.0018880733503700581	0.006222467479817351	1.1224415995455552	0.9407484048524037	-0.4711821254276762	1.1931368618389078	3.2463851703643223	7.411266810792925	0.7427198189880626	0.940771349862259
ID205432	205432	2	0.9895422458648682	36.45737472961899	38.31782594599218	0.0	34.0	34	1.3552645486440271	1		24841.18945634267	24804.0	16991.0	34212.0	1.5078602E7	2906.2646858885887	-0.9810116594421504	-883.1904711410294	0.0043936234794811355	-7.188492871821419E-4	1.426328533779516	1.3295821074360457	-0.7826139952559047	1.072764536919074	5.770295163722223	8.90656771975005	0.9140861826933708	0.9743178170144461
ID235139	235139	2	0.990854799747467	35.249918533801285	39.19203094481444	0.0	211.0	211	1.360834915519051	1		24714.559934318557	24658.0	17489.0	33247.0	1.5051167E7	2591.686012668302	-0.9811084375854539	-990.488929554755	0.001798155433382126	0.00243473146069109	1.4719277635371022	1.263861653271296	-0.7775156186058171	1.1646272831581381	5.817826425367386	9.695799087440744	0.7776844383329967	0.9599999999999991
ID248451	248451	2	0.9654253125190735	35.25280963761824	41.41575081811031	0.0	290.0	290	1.3333177722966016	1		24692.22165820642	24543.0	19868.0	33842.0	1.4593103E7	2815.218751762621	-0.9809837833447025	-904.9315445463014	0.01859540166806623	-0.0077772996214730255	1.3880916340601743	1.2315686308622833	1.2475264793986542	1.1270923919914242	5.584923243306101	13.990575228030798	0.3585551218690565	0.8861236802413273
ID199810	199810	2	0.9913541674613953	39.341307536261326	42.97948924714552	0.0	0.0	0	1.365828821899633	1		24533.75649350649	24470.0	18312.0	34075.0	1.5112794E7	2796.9770009530307	-0.9810079607465775	-906.1624949239413	0.013686434132144877	0.006156602978671829	1.391565884652911	1.3520471082144994	1.0750969379849797	1.0292288457985757	5.860604560848025	9.893903185111984	0.7523448805037046	0.9550735863671566
ID223361	223361	2	1.0	35.168097050027676	39.09147656289973	0.0	141.0	141	1.3697003833214214	1		24761.542810985437	24661.0	17371.0	34822.0	1.5327395E7	2991.1538436747014	-0.9809861597270906	-854.2047549387208	-0.007826762754460986	0.005821037620675651	1.4493075615526092	1.3156981552589573	2.210194277480671	1.1015501965702421	5.893876443999636	9.4154287826544	0.835469665091961	0.9695074276778738
ID222855	222855	2	0.9823716282844543	35.22017017207588	39.078625337293374	0.0	138.0	138	1.3674894046672068	1		24716.69967532467	24771.0	17501.0	33643.0	1.5225487E7	2828.881549632921	-0.9809839857308816	-901.4634778067001	2.7015676426436167E-4	-0.003515714082618375	1.476639197169576	1.2900878177355377	-1.0080128310516971	1.1446036284270071	5.874863939341571	9.072515182366834	0.8969170289050256	0.9786223277909736
ID204932	204932	2	0.9721411466598511	36.901132202791445	38.333894180879895	0.0	31.0	31	1.3276319563182903	1		24803.4543889845	24834.0	17354.0	31592.0	1.4410807E7	2556.3404439918527	-0.9810010615314552	-1001.9905258298605	-0.0035149010324303648	-0.005620463793441099	1.3576196653747286	1.3302606178452097	-0.7892416343904145	1.0205666823196162	5.537391981660945	8.751441750378039	0.9085648238443085	0.9773489932885903
ID246411	246411	2	0.9866841435432434	34.930505113711796	41.64248840671441	0.0	278.0	278	1.3463040236277197	1		24636.14548494983	24547.0	18059.0	32998.0	1.4732415E7	2717.299406437541	-0.9809845519625761	-935.4506209467482	0.005974786855024886	0.01025563233747561	1.378315326623021	1.3309856728777374	-1.1019263927410567	1.0355598521529925	5.694245145089959	9.637870595680763	0.7703424712265251	0.9630225080385852
ID211081	211081	2	0.9955102801322937	35.25082917583451	40.85555931725526	0.0	68.0	68	1.3636115658566272	1		24633.822475570058	24632.0	16784.0	33649.0	1.5125167E7	2965.936189581392	-0.9810723988227713	-861.0046184290612	0.013688517902032814	0.002944700280149146	1.3918326774254777	1.37816495577095	-0.9027288760862175	1.00991733362345	5.841592056189962	9.167099020614817	0.8735288319784836	0.9692429022082018
ID218765	218765	2	0.9212340116500854	35.71808156125695	41.33538757724586	0.0	114.0	114	1.0523744008009603	1		24994.457534246572	24520.0	19504.0	33224.0	9122977.0	3089.2380380074187	-0.9807984220405601	-826.5424744184331	0.0027106625483344616	-0.0026809444107114785	1.104897813329834	1.036153998685441	-1.2303932966780051	1.0663451714046441	3.4792883524255966	7.376100668448547	0.8036123762713802	0.9384615384615386
ID210579	210579	2	1.0	34.73802923510003	39.94111882455009	0.0	65.0	65	1.3647206441740565	1		24657.879282218586	24567.0	16235.0	34496.0	1.511528E7	3162.762440754164	-0.9810287916780506	-806.3171653871012	0.001727390627603215	0.012776522090208674	1.4627482201361413	1.309697087759914	2.4147596833176848	1.1168599470874625	5.851098308518995	9.658574912254977	0.7881722750779271	0.9520494972931163
ID221843	221843	2	0.9855473637580872	35.54283673572556	38.40018618852409	0.0	132.0	132	1.3619462549574521	1		24744.448613376808	24689.0	18126.0	32516.0	1.5168347E7	2619.328918455587	-0.9810343192968535	-977.3126145829476	-0.00981898189528941	0.00509751533347828	1.4140811746444153	1.3307345197579306	-1.2150144809511194	1.0626320679662282	5.827332677696413	9.216706205921266	0.8620415284868912	0.9684044233807262
ID245907	245907	2	0.9926543235778809	34.955091393669356	42.02748520714071	0.0	275.0	275	1.342364985649239	1		24662.32830820768	24777.0	16421.0	33180.0	1.472341E7	2872.079429218066	-0.98096489468824	-885.0459232644419	-0.0097999945140262	-0.00961444678560129	1.4553519217846858	1.286698401101463	-0.9643162910612135	1.1310746329822503	5.66097326193836	8.877933999815847	0.9025622052140814	0.979440789473684
ID234642	234642	2	0.964048445224762	35.0848896690782	39.480728089664495	0.0	208.0	208	1.1772331189594174	1		24979.781181619266	24510.0	20028.0	35904.0	1.141576E7	3204.595225869039	-0.9806444157339766	-789.8610863192021	0.021306844210580315	-0.015491985208617656	1.2410725739531954	1.0950056527468006	3.1399471433640684	1.1333937599682602	4.353863566696506	13.608759127902736	0.295425259289397	0.7999999999999996
ID247953	247953	2	1.0	35.00097126875158	41.85922468178636	0.0	287.0	287	1.3282016332191342	1		24654.51027397259	24786.0	15836.0	32539.0	1.4398234E7	2822.659577562152	-0.9809739033662772	-900.6905952269408	0.0033847947101964962	1.533039729721382E-4	1.4092979842768856	1.2684301532250917	-1.0634825593758215	1.1110568293363459	5.542145107825464	8.909116044499841	0.8774422146895244	0.9660314830157414
ID219280	219280	2	0.9954754114151001	35.373568835791524	42.09142379026328	0.0	117.0	117	1.3395442954433654	1		24703.209106239454	24711.0	16579.0	33139.0	1.4649003E7	2781.8439126186954	-0.9809908140036181	-916.5412854415378	0.0013039482217314304	-3.5864952204404515E-4	1.4380747059175176	1.2618600474771118	-0.6818438340185573	1.1396467530553163	5.6372076311157855	9.265698663775355	0.8251208300983875	0.9587712206952295
ID218261	218261	2	0.9613520503044128	36.99774257473876	41.40170901325036	0.0	111.0	111	1.3069582233925996	1		24799.592198581566	24865.0	18328.0	31623.0	1.398697E7	2540.9309465165857	-0.9810201485899016	-1008.9433716379912	0.006273626574491959	0.004280934801308656	1.3563483349632626	1.272730039534987	-0.8619500724876524	1.0656999464386234	5.366279439738382	8.646397180773183	0.90201297622055	0.980034722222222
ID220309	220309	2	0.9799959659576416	36.278004444057096	39.59056040540088	0.0	123.0	123	1.3304779016127084	1		24863.078364565594	24795.0	18678.0	33812.0	1.4594627E7	2808.423763395429	-0.9808744674131102	-908.075894899549	-0.006472338144965615	-0.0011550105047672436	1.3530450713795006	1.3202379710464025	2.355133345629642	1.0248493840145316	5.561157612483537	10.217452121634988	0.6694063769987519	0.9367493995196157
ID247444	247444	2	0.9773144125938416	35.20455128495287	40.74115703887722	0.0	284.0	284	1.3034807230653145	1		24705.69340463458	24820.0	17422.0	31726.0	1.3859894E7	2529.1064632118578	-0.9810119407085401	-1009.3775616751851	-0.011577639039489766	-0.010728002103029072	1.3631691823542242	1.2446423684581311	-0.7772748318896199	1.0952296152692638	5.337760682751288	9.216684927766941	0.7896224358802673	0.955744680851064
ID245403	245403	2	0.9859927296638489	33.98540371128135	40.89249576528855	0.0	272.0	272	1.3569380597347231	1		24559.21674876847	24705.0	16189.0	32598.0	1.4956563E7	2868.685554656579	-0.9810569730060893	-886.7606477665823	-0.0049745593045538985	0.009351607993797655	1.4321654064911549	1.313698201234152	-0.8722086754068233	1.0901784025780876	5.7845545422157825	9.061103110397088	0.8853553978668196	0.9767255216693419
ID217754	217754	2	0.9743523597717285	35.736878408774935	38.411679124034826	0.0	108.0	108	1.397042408981582	1		24774.84080370943	24626.0	19758.0	34636.0	1.6029322E7	2777.993043687889	-0.9810736589104272	-924.5803666466478	0.01532250288212925	0.0018645727038750321	1.4705170486650565	1.364149006307431	0.5661621718300303	1.0779739177067977	6.131532752225432	11.11849511346804	0.6232853187730121	0.9214285714285713
ID246938	246938	2	0.9677203893661499	35.499476083043426	42.74269596045844	0.0	281.0	281	1.1740157499508674	1		25142.279735682816	24528.0	19985.0	39245.0	1.1414595E7	3803.3610572980356	-0.9805975971413821	-668.1937379661949	0.09877040760888034	0.015338697594139885	1.2175536910979656	1.1942242668636986	2.939497586985272	1.019535212004639	4.33009793587393	14.896255461083102	0.24521857253662604	0.7873811581676744
ID204441	204441	2	0.9722567200660706	38.15417134055229	38.35450990676031	0.0	28.0	28	1.3741116681181345	1		24917.340288924603	24824.0	19301.0	32401.0	1.5523503E7	2576.3334099066456	-0.981026088740926	-1000.1227474310352	-0.0017022513619127377	-0.0603537831632485	1.3798931533489522	1.2781865859255996	0.8424547883910729	1.0795709863827914	5.931901453315759	14.163705266102099	0.3715780315397952	0.9063180827886711
ID203933	203933	2	0.9643988013267517	39.87428196793056	38.959948522591375	0.0	25.0	25	1.3474273479980579	1		24940.946398659995	24624.0	19715.0	36842.0	1.4889745E7	3071.647851009618	-0.9810510652112605	-840.7721404244605	-0.013035702607816531	-0.02486877727788269	1.3684021740235297	1.313831243246899	1.0148818769746315	1.0415357231433835	5.703751397419	14.178754178686798	0.3565285443668522	0.8708272859216257
ID234140	234140	2	0.9659751653671265	35.744284570133914	39.56152730578758	0.0	205.0	205	1.0135603711144376	1		25464.51754385965	24455.0	20260.0	36507.0	8708865.0	3717.7391055419785	-0.9802515510355948	-679.9720859905184	0.10165467250715324	-0.03821538202351077	1.2082380485440862	0.9566033231201503	2.7619977652334775	1.2630502313155045	3.22737266570626	7.914669104886413	0.6474309475866603	0.9126344086021485
ID216737	216737	2	0.979000449180603	35.381027771675654	41.554437382084885	0.0	102.0	102	1.2051756579463693	1		24752.87083333333	24355.0	19638.0	35531.0	1.1881378E7	3229.233796152309	-0.9808805742182829	-786.4975444206252	-0.001448341785272181	-0.004364240841192091	1.3346199555766312	1.1047572456362826	-0.606405438296775	1.2080662614780675	4.563001117935203	10.584726451105789	0.5118010373198039	0.8719346049046328
ID241319	241319	2	0.9805998802185059	35.246228001872836	42.74686049964757	0.0	248.0	248	1.3669361012236925	1		24581.56564019449	24712.0	17165.0	32801.0	1.5166826E7	2784.870325501072	-0.9810581140007888	-914.3365358370742	-0.007001523540017635	0.016350711259319955	1.4806598330140757	1.2882339328887724	-0.8004125838632127	1.1493718611291366	5.870110813177059	8.948121690140109	0.9212816063422589	0.9809372517871326
ID241831	241831	2	0.9952688813209534	34.799753843858035	41.53572700765685	0.0	251.0	251	1.3434916035442757	1		24611.54026845637	24528.0	17219.0	33128.0	1.4668478E7	2777.404494809407	-0.9811064289955722	-920.3048848851005	-0.008750076892202715	-0.001439974989232662	1.3840716252809524	1.2998737896494246	-0.7114308743214534	1.0647738544326184	5.670479514267389	9.640132433826121	0.7667674166055972	0.9475774424146148
ID224934	224934	2	0.9359474182128906	35.48522132807284	39.25663216742908	0.0	150.0	150	1.2663905682493413	1		25105.257088846884	24786.0	20425.0	34218.0	1.3280681E7	2595.797303741854	-0.9807384361618491	-984.8850461412948	0.04826235044003161	0.024293799925826535	1.2333245213807866	1.202390067856241	0.96630922270576	1.0257274692726788	5.038313734386793	16.487390466549535	0.23291165680991113	0.8197989172467126
ID244902	244902	2	1.0	35.09640461576566	40.994229705337695	0.0	269.0	269	1.3828920237073867	1		24687.443037974692	24638.0	17716.0	34443.0	1.5602464E7	3021.7558276624	-0.9810414202890281	-845.5285632975723	-0.008400704661397838	-2.3375091647632283E-4	1.4774338833185976	1.3150843133113304	1.8919862923258828	1.1234518337447714	6.007951471948019	9.282367171297851	0.8762313623825806	0.9604863221884504
ID221354	221354	2	0.9833357930183411	35.13618650015765	40.94222833125771	0.0	129.0	129	1.3150366292889943	1		24634.591549295787	24647.0	18130.0	32132.0	1.3992448E7	2607.570016016701	-0.9812057094642569	-986.4464482829638	0.011560138926715716	-0.010968916367852865	1.3810006106365027	1.2584968976017312	-0.9287296924777649	1.0973412912405442	5.432823206041604	10.833976473355705	0.5816472247295934	0.915865384615385
ID210088	210088	2	0.996856689453125	34.44553310569552	40.73164983584457	0.0	62.0	62	1.3491105808192363	1		24584.127906976744	24750.0	15573.0	32230.0	1.4799645E7	2888.205308735789	-0.9809575671935807	-876.9695830178548	0.0012497525243515132	-0.010334692809634997	1.4052011520063732	1.331216771015683	-0.5084675411869588	1.055576509101701	5.718010775912564	8.848408955748134	0.917750141645798	0.9884963023829091
ID225967	225967	2	0.982406497001648	35.76841944454724	38.48384168688299	0.0	156.0	156	1.429691743855353	1		24778.829629629618	24644.0	19830.0	35019.0	1.672571E7	2685.515341966933	-0.9810259474948698	-954.1211958412478	0.00658063863140665	0.01826837162446938	1.4950914671329216	1.3634969987745846	0.5710325094645675	1.0965124737909984	6.4214734482608975	10.51020999490078	0.7305026041313017	0.9474053295932681
ID216243	216243	2	0.9739668369293213	35.64021530342643	41.258856616710005	0.0	99.0	99	0.9840218041305328	1		25948.426332288407	24706.0	20493.0	37993.0	8277548.0	4361.335881701285	-0.979676292884529	-573.5894529063135	0.0011644364965218844	0.0337207649814778	1.0815569993587553	0.96787831426158	-0.8842162110743665	1.1174514227895516	3.042000745290133	6.5552337840320005	0.8895959773677582	0.9711684370257962
ID242355	242355	2	0.9968509078025818	36.54176775070451	43.97802751120422	0.0	254.0	254	1.3075369076022225	1		25046.684303350958	24590.0	19521.0	39226.0	1.420147E7	3545.914869585894	-0.9804105642660882	-707.0302388106691	-0.0035966275781794503	0.05320641215998801	1.5867206383313057	1.1066099759113008	-0.9415457245715508	1.4338571609429334	5.371032565902893	13.919229780561823	0.3483671864894916	0.802556818181819
ID242867	242867	2	0.9613431692123413	37.15531255973863	44.08585498983856	0.0	257.0	257	1.2139315899937222	1		25348.47638603697	24668.0	19766.0	38034.0	1.2344708E7	3695.0151253688546	-0.9802697715140762	-681.6777699086803	-0.09188342962752363	0.09529390787148793	1.7209330787591726	0.8596966001576158	2.4157685118739063	2.0017911882443857	4.629544884238435	15.315890008000887	0.24800685524944158	0.7639215686274523
ID215730	215730	2	0.9765937924385071	35.84909542561847	40.517476085504164	0.0	96.0	96	1.1727263308358908	1		25155.527352297588	24597.0	19845.0	37937.0	1.1496076E7	3587.7384626132166	-0.9806029635429409	-708.9252820764048	-0.033772429610723055	-0.05980249246420757	1.2709849314952644	1.136640222693363	0.8014426883617902	1.1181945756622624	4.320591683544905	16.834361043283117	0.191584255231768	0.7420408163265311
ID203447	203447	2	1.0	38.258470549294785	38.40260793408151	0.0	22.0	22	1.360278905315853	1		24933.225328947337	24910.0	16781.0	33885.0	1.5159401E7	2935.081792789143	-0.9810336213462542	-878.7952967027815	0.006258458534285145	0.006005991425583646	1.4361745996190984	1.324924477028031	2.4184381208321764	1.0839671426711166	5.813073299202861	9.34867934666696	0.8358245730073949	0.9622344610542878
ID215223	215223	2	0.9743258357048035	35.05293051174847	40.71356515933076	0.0	93.0	93	1.0276434205569924	1		25039.167630057815	24298.0	19938.0	35044.0	8663552.0	3592.5885449043753	-0.9807311299917275	-709.4733984788303	-0.007754197801234616	0.010570958496763613	1.1427898571141224	0.951434418330794	2.2334063233978667	1.2011230990771222	3.3176820628320565	7.360901258393475	0.7694539700854569	0.9257294429708222
ID243892	243892	2	0.9712552428245544	36.468687114005775	40.1279506367504	0.0	263.0	263	0.9770784040026225	1		25970.52380952382	24735.0	20542.0	36931.0	8180715.0	3842.237244111352	-0.9798710497630333	-658.0733868330828	-0.008769395048161635	-0.001856706162729676	1.0889487067095514	0.964501473290693	-0.7227105981695635	1.1290275202942597	2.9992226098094945	7.114935801223858	0.7445203860936948	0.9417910447761193
ID217275	217275	2	1.0	35.361899700614906	39.2337483738871	0.0	105.0	105	1.3282016332191355	1		24745.681583476777	24804.0	16534.0	33261.0	1.4377241E7	2938.2403947603802	-0.9809851037221243	-868.9815240982346	-0.00807260137856247	0.0085139577993486	1.3991717780210104	1.2747863557612544	-0.6141617431652353	1.0975735437531238	5.542145107825475	9.094426666574789	0.8420484987071046	0.9620462046204622
ID231103	231103	2	0.9698535799980164	36.56505204390791	43.32957912827041	0.0	187.0	187	1.4099782628309279	1		24751.88432267884	24610.0	19239.0	34470.0	1.6261988E7	2633.851856587993	-0.980947732474951	-967.7119740857329	0.019485633283093367	0.030462183502021574	1.5504103865105294	1.2803873063646163	-1.104602112295867	1.2108917190944242	6.2456077801738035	11.990147317770218	0.5459282059209456	0.9118667591950034
ID232639	232639	2	0.9469342231750488	34.97898524116564	41.65130980244736	0.0	196.0	196	1.366382573725302	1		24604.5137763371	24404.0	19063.0	34140.0	1.5180985E7	2639.1946836370043	-0.9809890986083267	-962.1323718261547	0.006725928440004179	0.005569641282635352	1.420310877083734	1.307358346515812	2.380011896551166	1.0863975289322527	5.865357687012531	11.28785156966542	0.578471258590516	0.9313207547169813
ID233153	233153	2	0.9919549226760864	36.095085513420834	42.030244468326025	0.0	199.0	199	1.382892023707388	1		24678.508688783575	24616.0	17854.0	34639.0	1.5621496E7	2918.687457574636	-0.9810201734171573	-874.0716088864199	0.0023195470800413693	0.006325360260425951	1.4262644646868587	1.3564354730595307	-0.44850425576402325	1.0514797740211144	6.00795147194803	9.875214283610342	0.7741822746479953	0.9446935724962638
ID233665	233665	2	1.0	35.44667100888354	42.20281766984456	0.0	202.0	202	1.374111668118136	1		24644.921474358973	24635.0	16633.0	34143.0	1.5378431E7	3100.3694449643335	-0.9810618050615544	-823.5723767291221	-0.009267099150094684	0.0034983612257317386	1.463190583509948	1.330015213282994	-0.8140062933305089	1.1001307119624784	5.931901453315774	9.222237271605303	0.8764581992771122	0.9689440993788815
ID230599	230599	2	0.9968229532241821	35.73372589359545	42.487859061029305	0.0	184.0	184	1.3138856123250888	1		24668.259649122792	24723.0	17229.0	31860.0	1.4060908E7	2582.0125804991276	-0.981144988399359	-994.2979376341027	-0.0010795394843298883	0.01966162297866396	1.3788203746315952	1.2645250089489273	-0.7990567731255628	1.0903860065034776	5.42331695371258	9.315598284546509	0.7853320941219087	0.9604377104377105
ID232134	232134	2	0.9604652523994446	35.8650327009749	41.591502413194355	0.0	193.0	193	1.1266673660156812	1		25021.023752969133	24403.0	20345.0	35495.0	1.0533851E7	3287.180479407292	-0.9806105923139908	-769.9163800231006	-0.007690360518371094	0.012767427831706719	1.2233563703031363	1.0277915455359943	1.2012346621194636	1.1902767400807472	3.987872852028791	9.723058728391136	0.5300847974732629	0.8822292323869618
ID202958	202958	2	0.9921202063560486	38.75010395323686	39.55224690864198	0.0	19.0	19	1.1131576764662905	1		25446.660146699265	24591.0	20025.0	39056.0	1.0407684E7	4053.291250958782	-0.9804940106526364	-631.1461486489882	0.006409178109984865	0.006935716264361796	1.280587090057145	0.9897543265551229	2.6869053642205047	1.2938433868880135	3.8928103287384808	10.25279138984762	0.46535980186531267	0.8357142857142862
ID214733	214733	2	0.9830668568611145	35.77151112141839	40.21116185783001	0.0	90.0	90	1.0856340685231187	1		25237.371794871804	24484.0	19695.0	38283.0	9842575.0	3965.372822615634	-0.9805160403528312	-640.5714478083491	-1.1387406196144055E-4	0.02710806978983057	1.288953538770242	0.9833266351159544	-0.5790630471614883	1.31080913781843	3.7026852821578418	12.07579930019215	0.31907655245530925	0.8174186778593919
ID231628	231628	2	0.9439288377761841	35.339075879292565	41.565844103741306	0.0	190.0	190	1.3327502822635335	1		24620.601362862013	24498.0	19015.0	32994.0	1.4452293E7	2552.4287987244356	-0.9810112288240598	-996.6717150177077	0.013973230301517295	-0.02025717836151752	1.3843484105127342	1.299977707988567	-0.48779604445310176	1.0649016533173576	5.580170117141586	10.76610002260884	0.6049792545421399	0.8996168582375479
ID230099	230099	2	1.0	34.76600588750092	40.732641390400815	0.0	181.0	181	1.3630566882890536	1		24699.032414910882	24775.0	16924.0	33588.0	1.5239303E7	2943.009540935686	-0.9809676266060219	-865.127249470066	0.004206735959053869	0.0099799571285324	1.435756216264189	1.3086011340373085	-0.6117425044583623	1.0971687085694175	5.836838930025459	9.401463645076204	0.8298443300023596	0.9586260733801718
ID240851	240851	2	1.0	36.05430236185774	41.691468644674856	0.0	245.0	245	1.370252570557448	1		24679.100323624607	24747.0	17273.0	35232.0	1.5251684E7	3099.0425838368624	-0.981060139561406	-824.9936986547898	-0.0030658372268109525	0.001577315643816127	1.4228971292096355	1.3514098301928656	-1.0244706489662148	1.0528983121327211	5.898629570164154	9.135021027687664	0.8882636394682597	0.9756289308176103
ID240347	240347	2	1.0	36.439814944408376	42.009540150312056	0.0	242.0	242	1.3513516298403576	1		24725.288557213946	24780.0	16687.0	34175.0	1.4909349E7	3120.9430159205076	-0.9810926256588431	-822.1750888269717	0.002755512136153069	-0.008679946899559235	1.4033090946263538	1.3410225821258777	-0.5757991027788745	1.0464470273138395	5.737023280570619	9.109198632034952	0.8688326475488304	0.9648281374900077
ID238815	238815	2	0.9955223202705383	35.493722914620015	40.88608107727952	0.0	233.0	233	1.343491603544277	1		24717.25084175085	24802.0	16649.0	33410.0	1.4682047E7	2820.9619846357077	-0.9810654874466846	-907.9810735342974	-0.01353006738515859	0.007709636824007027	1.4048523154809485	1.2925378383621893	-0.9955803506817765	1.0868945370768224	5.6704795142674005	9.260494699080047	0.8309239460072769	0.9628732849071835
ID213725	213725	2	0.9810019731521606	36.19273744081913	41.70070155529749	0.0	84.0	84	1.21206064371357	1		24908.863917525756	24449.0	19434.0	36989.0	1.2080799E7	3411.946673881385	-0.9807630768361337	-744.4065364560158	0.06028809253091275	-0.029561082687923013	1.266197495758505	1.1747085122229568	2.972418165951473	1.077882285335976	4.615285505744886	14.387369354588266	0.2801854960382896	0.7965545529122243
ID209120	209120	2	0.9952697157859802	35.7846263297	41.12987761633834	0.0	56.0	56	1.340108908448604	1		24638.080944350764	24659.0	17488.0	32577.0	1.4610382E7	2709.2669810334364	-0.9810225129092044	-940.2110228002517	-0.012037119570703756	9.415292571924722E-4	1.3801145371754053	1.3117364033415237	-0.6241801845294763	1.0521279531921923	5.6419607572803105	9.537925042140309	0.779349237913169	0.9526484751203846
ID229604	229604	2	1.0	34.93466052949644	41.74614678057026	0.0	178.0	178	1.3474273479980576	1		24665.369565217377	24629.0	16759.0	33179.0	1.4749891E7	2728.8799137119945	-0.9809969148580752	-933.2042872929021	3.66809428408337E-4	-0.007834763809149891	1.461416119261165	1.2644066704579573	-0.7271946416217674	1.1558117759153015	5.7037513974189995	9.233661998409989	0.840664109009033	0.9623095429029671
ID238308	238308	2	0.9801055788993835	35.59570292014416	41.05235996718549	0.0	230.0	230	1.355822615189667	1		24730.251644736833	24723.0	18153.0	32237.0	1.5035993E7	2551.6503392645295	-0.980943746546808	-997.801040294556	5.074568930842638E-4	0.0021278828484886853	1.3858486584622831	1.3338175338703584	-1.4918805653461822	1.0390091772455152	5.775048289886755	10.152629245945445	0.7040579881553448	0.9396751740139213
ID201963	201963	2	0.987290620803833	38.19697931681069	39.38618236103887	0.0	13.0	13	1.1649598458549888	1		25231.238410596023	24762.0	19516.0	38781.0	1.1429751E7	3636.617134367143	-0.9806304804341974	-702.5181056866779	-0.021743327431549945	-0.029291254521510338	1.24841587915794	1.160973401371911	0.5693005255298673	1.075318243882848	4.263554169570711	13.915674601038358	0.2766770392331563	0.7601694915254246
ID229099	229099	2	1.0	35.08999194267531	40.391615326885244	0.0	175.0	175	1.355264548644027	1		24684.8958677686	24797.0	16384.0	33579.0	1.4934362E7	2896.7864681034985	-0.9810401096548707	-881.8521023979263	0.010002015318834533	0.0017801470960053841	1.4360392750136777	1.312771151417547	1.9901070106528245	1.093899171582971	5.7702951637222215	9.422562433899975	0.8167137086920658	0.9506656225528579
ID202473	202473	2	0.9837208986282349	37.75644240543424	39.933213972537075	0.0	16.0	16	1.16170848633048	1		25324.45982142859	24662.0	19763.0	38143.0	1.1345358E7	3536.9535410929043	-0.9804449098952163	-717.9665412015858	0.025602632045762016	0.014979624472302158	1.241699654927085	1.1181238733396628	-0.7766861292105046	1.1105206538684487	4.2397885387481224	14.633862485493546	0.2487918338093351	0.7865961199294526
ID239848	239848	2	0.9968270063400269	35.653254367523786	42.646949668695854	0.0	239.0	239	1.3304779016127088	1		24680.721367521382	24905.0	16524.0	31548.0	1.4438222E7	2763.985949942147	-0.9810169591175403	-922.917212822859	-0.00508607697062956	-0.02568718551665981	1.3914018106930546	1.2947352028002206	1.9398753458789972	1.0746612957489423	5.56115761248354	9.202318615518806	0.8252405047582984	0.9637561779242175
ID213234	213234	2	0.9900205731391907	35.409492352801415	42.62796464160597	0.0	81.0	81	1.3412374214135974	1		24568.75376884423	24524.0	16419.0	32857.0	1.4667546E7	2671.3314739340944	-0.9810145495987272	-950.4732230042943	-0.009348871658570946	0.012651494258626746	1.506657224306025	1.2391369736761086	-0.6534664813398623	1.215892396331515	5.651467009609336	9.227219771483002	0.8341215306061112	0.9635332252836302
ID228603	228603	2	0.9947333931922913	35.30884390866675	39.58706318274876	0.0	172.0	172	1.3474273479980583	1		24721.86833333334	24866.0	17335.0	32803.0	1.4833121E7	2720.8133145841866	-0.9810739919131318	-942.0094987532534	0.012077511937480773	0.01320014087888023	1.4161662020782912	1.3057926417366894	-0.6893887637168394	1.0845261007098388	5.703751397419005	8.776013747199782	0.9306274586413122	0.981996726677578
ID208639	208639	2	0.9598389267921448	36.50485891362149	41.40494654869622	0.0	53.0	53	1.1226315296454337	1		25062.329326923078	24609.0	19863.0	34616.0	1.0425929E7	3137.8900346563605	-0.9806935341046567	-811.4172532347919	0.028644761184796665	0.027388863084631197	1.2269808749101265	1.1028218176947338	2.5651480553613792	1.1125830621259623	3.9593540950416903	11.624513251930779	0.3682007372153328	0.864107883817428
ID236287	236287	2	0.974083423614502	35.351983230873316	39.541214349339654	0.0	218.0	218	1.3321825504881408	1		24724.017035775098	24555.0	19718.0	33293.0	1.4512998E7	2666.5907782314252	-0.980996886897378	-957.2723898660473	0.0240621044958699	0.005729149605728794	1.379889078041774	1.2656548268220764	0.7721837897026217	1.0902570343815838	5.575416990977081	13.231661396699675	0.40018283918755354	0.8933739527798934
ID201470	201470	2	0.9925573468208313	38.52507469387646	40.042320426812914	0.0	10.0	10	1.0905008482698064	1		25452.048717948717	24543.0	19930.0	38084.0	9926299.0	3988.808940162038	-0.9805862529776248	-644.5935289964776	0.012492999642175978	0.013657770200093757	1.2445374254373545	1.0064669435034854	2.856578279678108	1.2365407860343152	3.7359571653094465	9.517904071744724	0.5182378220358197	0.8534201954397396
ID208137	208137	2	0.9795824289321899	36.45218646539312	39.821526878137256	0.0	50.0	50	1.37521227836116	1		24673.075200000007	24743.0	17740.0	33598.0	1.5420672E7	2782.410794485926	-0.9809988123427688	-915.629471739693	0.006759839094642707	0.008137290701816033	1.4601558199705382	1.3113642431325643	-0.6722521759506545	1.11346319500259	5.941407705644798	8.867372567869925	0.949531348015288	0.9881422924901186
ID207624	207624	2	0.9753139019012451	36.41297760108455	39.79227966794146	0.0	47.0	47	1.3530299806794839	1		24692.465460526302	24786.0	17741.0	33435.0	1.5013019E7	2809.6397991755953	-0.9809341348892923	-904.3304115652695	0.005869258358975689	0.0038554858526118935	1.4467597709107816	1.3071263826417916	-0.7218839625739197	1.1068247035047838	5.751282659064168	8.79044562248041	0.935304002816792	0.9845402766476806
ID200975	200975	2	0.980767011642456	38.777400254962835	40.712970287022806	0.0	7.0	7	1.3850784156239284	1		24831.701257861667	24614.0	19401.0	36219.0	1.5792962E7	2907.692374862421	-0.9809834631324437	-881.085936891074	0.03073617854315773	0.017243854177033353	1.3973150584650702	1.346695131238581	0.7712657692029419	1.0375882603659026	6.026963976606093	11.840468084739037	0.5402200722367358	0.9215116279069767
ID228109	228109	2	0.9968422651290894	35.868003120485646	38.154342534687665	0.0	169.0	169	1.3350187950239913	1		24816.764006791174	24933.0	16269.0	32079.0	1.4617074E7	2717.6906394767543	-0.9810213472863152	-944.0352412133789	0.008165952633997869	5.984853624339353E-4	1.4190149293128134	1.283822534354166	-0.6863441107018697	1.1053045817011278	5.599182621799664	9.027112925413764	0.8634491094918174	0.963993453355155
ID227607	227607	2	0.966794490814209	36.117254424363615	38.71533670984185	0.0	166.0	166	0.9606819970994475	1		26372.26229508196	25045.0	20412.0	38245.0	8043540.0	4330.679698922467	-0.9793989185192076	-579.0164714349106	-0.0018607347964025543	0.002305501712597173	1.0355158489815912	0.9282100332421949	-1.0163700002613094	1.1156051021820805	2.899406960354661	6.363787906695051	0.899679132083588	0.9682539682539687
ID249623	249623	2	0.9779527187347412	34.426472177138685	39.912342509140466	0.0	297.0	297	1.3173356461303012	1		24658.133913043475	24671.0	17699.0	31972.0	1.4178427E7	2525.6475095830833	-0.9810299584602565	-1009.7908988964364	-0.007522458984996363	0.02801813776067124	1.3813706195606235	1.2950345839199726	-1.0496282629881182	1.0666669730003024	5.451835710699672	8.762485393958297	0.892273530938379	0.9703891708967852
ID212758	212758	2	0.976921021938324	36.26700638069319	41.327987620818526	0.0	78.0	78	0.9878581609960667	1		25596.07120743034	24635.0	20321.0	36063.0	8267531.0	3762.949690161982	-0.980024407377189	-667.4398189266414	-3.1138717164213854E-4	0.0021540949040409056	1.0225299169570488	0.984755208501624	2.7134089314493544	1.03835949089612	3.0657663761127156	7.3812767835866895	0.707108306713906	0.9214285714285718
ID236827	236827	2	0.9936495423316956	35.37148993510212	40.99523844251056	0.0	221.0	221	1.316761268232436	1		24709.546247818493	24840.0	16558.0	31587.0	1.415857E7	2703.753828619939	-0.9810352165105889	-945.506083009717	-0.009112045557751414	0.0040583264517664724	1.3876132463877342	1.267341940624248	-1.0103662692514568	1.0949004383964793	5.4470825845351545	9.124044828310547	0.8222407623693121	0.9557964970809006
ID206617	206617	2	0.9838899374008179	36.64444834035414	38.089741002458105	0.0	41.0	41	1.3310463604729164	1		24765.136518771324	24779.0	16918.0	33669.0	1.451237E7	2888.64839037414	-0.981099754348832	-890.0650703518495	0.007758652241262699	-0.01041435197878202	1.39465016517261	1.3242171359418062	-0.9400677233680306	1.0531884290869795	5.565910738648043	8.861009528457878	0.8907989451771456	0.9701739850869923
ID212254	212254	2	0.988348662853241	35.444010803927455	40.04126500198607	0.0	75.0	75	1.3685953404764903	1		24613.717741935485	24516.0	19208.0	32978.0	1.5260505E7	2662.3167828091387	-0.9809736366653509	-953.342670267787	-0.008464458215396145	-0.003307063866138532	1.399079695964966	1.3462297505937726	3.072674401123704	1.0392577458252452	5.8843701916706035	9.739799558573477	0.7794886791698278	0.9530408006158583
ID206109	206109	2	0.9841095805168152	36.68792683469661	37.898116344647015	0.0	38.0	38	1.333317772296602	1		24837.42784380303	24825.0	17059.0	34127.0	1.4629245E7	2878.641280076325	-0.9810482443067279	-893.2848753263778	-0.006743312096552519	-0.006006688070328879	1.4192040947326825	1.3043382431719388	-0.9104050037418802	1.0880644665308659	5.584923243306106	8.709681741758407	0.9251720437258288	0.9873949579831929
ID207133	207133	2	1.0	36.68476319313762	38.99716405635702	0.0	44.0	44	1.3513516298403572	1		24761.382450331163	24864.0	16459.0	32715.0	1.4955875E7	2856.4024093492035	-0.9808522847809404	-888.1210043919591	0.002655752874889484	0.008210846793049207	1.4444966366383583	1.2930723687189063	-0.6655557612615552	1.1171042484416194	5.7370232805706145	9.02997446570111	0.8841448707236583	0.971037811745777
ID249117	249117	2	0.929876446723938	35.93825855372885	40.533921017066575	0.0	294.0	294	1.2806468211468578	1		24990.13027522933	24728.0	20018.0	33051.0	1.3619621E7	2637.5261623146457	-0.980668940072681	-961.3211401996671	0.0428037132996521	0.025815386204587232	1.2419678701810581	1.1974264412564901	0.60624051651316	1.0371976326811605	5.152388762335176	18.45246450321347	0.19015586775986962	0.8249619482496192
ID200476	200476	2	1.0	38.609728413901145	41.06441292512626	0.0	4.0	4	1.3669361012236938	1		24760.95631067961	24710.0	17039.0	34468.0	1.5302271E7	2967.3095912637455	-0.980978950158753	-860.7157577920002	0.003241968042102133	-0.005097416518148819	1.407802685593632	1.3414479432782302	-0.7326007731839067	1.0494650147610232	5.870110813177071	9.300864358196156	0.8527260730526989	0.9551430781129155
ID211751	211751	2	0.9285442233085632	35.44027716994204	40.48986576179061	0.0	72.0	72	1.1656090294360804	1		24954.975446428554	24583.0	20127.0	33991.0	1.1179829E7	2895.431256774496	-0.9806181059237228	-872.1226707664686	0.05377814332435833	0.016600553572609384	1.2616050905829113	1.060367958635881	-0.30213701789624636	1.1897804722484386	4.2683072957352195	13.578442259529574	0.2909146841277139	0.8369058713886287
ID235302	235302	2	0.981000542640686	35.94923821402304	38.37944559003678	0.0	212.0	212	1.4174696611687827	1		24760.3563909774	24685.0	18849.0	32875.0	1.6465637E7	2639.5791190083737	-0.9810274941275482	-970.0825357189823	-0.005222713740159455	0.008797267105849485	1.4662660190862054	1.385470160671952	1.3108269897529896	1.058316563364358	6.312151546477037	9.76879967609464	0.8311987348539659	0.9714703730797368
ID205604	205604	2	0.9889882206916809	36.52078005135321	38.14245516750024	0.0	35.0	35	1.3541477255877254	1		24840.600331674974	24820.0	16951.0	33798.0	1.4978882E7	2916.018211038732	-0.981022178015716	-880.7127998305452	-0.016712705470645926	-0.007147801737677449	1.431821730306325	1.3097998208236366	-0.8785704380617085	1.0931607315428993	5.76078891139319	9.30982125636311	0.8352358758926547	0.964968152866242
ID248612	248612	2	0.984181821346283	34.999568724332676	41.976776684104706	0.0	291.0	291	1.414798715397961	1		24625.591251885362	24599.0	18458.0	32634.0	1.6326767E7	2544.8162803331074	-0.9810433947673348	-1001.5851566268854	0.007151678689577875	0.0030538268669412882	1.427824486140752	1.420401798296825	1.5570769933477346	1.0052257662957254	6.288385915654453	9.909008531026668	0.8048012564363375	0.956616052060738
ID224041	224041	2	0.9860840439796448	36.186999031674134	38.99925246259501	0.0	145.0	145	0.990152840420035	1		25923.710365853643	24731.0	20286.0	39266.0	8502977.0	4557.87204744394	-0.9800693151058149	-559.3705482302742	0.007456845321041612	0.015453449619417699	1.0409763753440875	0.9843017720146049	0.9306871862867467	1.0575784834903676	3.0800257546062624	6.937582571794809	0.804170026286798	0.9432314410480336
ID199976	199976	2	1.0	39.01119088769318	42.98181791984929	0.0	1.0	1	1.35470625220483	1		24542.689144736854	24517.0	17422.0	34567.0	1.4921955E7	3042.9256575286304	-0.9810312366365009	-834.266139780143	-0.010121055571693292	0.005978313684163584	1.4361490828758956	1.3014127760340513	2.1831104967930774	1.1035308007751716	5.765542037557715	9.164144894974296	0.8627125435038268	0.9626984126984129
ID205096	205096	2	0.9968303442001343	36.47845137666535	38.34660660958274	0.0	32.0	32	1.3636115658566268	1		24801.815960912067	24745.0	16917.0	34102.0	1.5228315E7	2943.177761878414	-0.9810853828026961	-874.190800209856	-8.902080909301748E-4	0.021734025650596508	1.4443160028186346	1.322368155984902	-0.7213554032670471	1.0922192857426347	5.841592056189958	9.444651408290254	0.8229419903035474	0.9490347490347488
ID211247	211247	2	1.0	35.71368164009674	40.43363857739393	0.0	69.0	69	1.3491105808192358	1		24699.678807947006	24739.0	16242.0	32806.0	1.4918606E7	2846.3273149030865	-0.9810057421592614	-896.3666321237299	-0.018797287629979304	0.011005076749731831	1.4189215430069018	1.3098331820292084	2.412551469728073	1.0832841635670678	5.7180107759125605	9.494866838557433	0.7970344200154225	0.966265060240964
ID248110	248110	2	0.979550838470459	34.87939405313167	41.67367909151284	0.0	288.0	288	1.338414354883408	1		24617.884940778324	24602.0	17635.0	32339.0	1.454917E7	2563.7490596733955	-0.9810316027181102	-993.2477270342823	0.0036011088757675635	0.0035555157706462105	1.3908847822939583	1.2925782106974724	-0.9135243931295044	1.076054640858784	5.627701378786741	9.816118634304738	0.7339412742565741	0.949478748997594
ID222514	222514	2	0.9775044322013855	35.322949828791494	38.006899119512966	0.0	136.0	136	1.3224938215362423	1		24742.37261698442	24769.0	18157.0	32539.0	1.4276349E7	2560.2870549264344	-0.9809639049117269	-995.9965644526042	0.005284238102169448	0.011480983580211202	1.4214713090341289	1.2691983544155672	-1.006171703866126	1.1199756949643065	5.494613846180308	9.449206746059597	0.7733148277979922	0.9413680781758957
ID223537	223537	2	0.9777752757072449	35.87463120041984	39.78162204820744	0.0	142.0	142	1.3730101756219864	1		24747.68319999998	24625.0	18584.0	33413.0	1.5467302E7	2720.739947333332	-0.9810589303603082	-942.2542498819658	-0.006881170005533977	-0.0026370230515952524	1.38601525259654	1.3763770039044556	2.085122757661511	1.0070026225843232	5.922395200986742	10.563776765170374	0.6669124398255338	0.9425113464447809
ID210743	210743	2	1.0	34.637977216124845	40.50675327288767	0.0	66.0	66	1.3384143548834104	1		24613.840947546512	24653.0	15698.0	33719.0	1.454678E7	3028.885190411374	-0.9810728513952431	-842.4471002624408	2.489854780546349E-4	-0.0014852806027534995	1.3930837880706375	1.3001966634043989	-0.8276193092290836	1.0714408268230942	5.627701378786761	8.903503482700216	0.8921113046906749	0.9696969696969702
ID204086	204086	2	0.9741753935813904	39.12834716270031	38.74852783906403	0.0	26.0	26	1.3724590978652413	1		24898.987179487165	24866.0	19186.0	32835.0	1.5536968E7	2600.8747299689526	-0.980941231124813	-985.4631475489892	-0.007101139677881639	0.010675742772751552	1.4141548581246157	1.352225138040432	1.4463426391418488	1.045798379531628	5.917642074822221	9.913481433007652	0.7566693847214849	0.9554873369148118
ID246580	246580	2	0.9118785262107849	35.624033655498536	42.34462712182313	0.0	279.0	279	1.0538110900716835	1		25152.51482479781	24411.0	20200.0	35588.0	9331583.0	3567.8329165931495	-0.9804709076593031	-707.8798567391941	-0.010421212878435391	0.0010918867841697483	1.150748423418248	0.9837121468874812	-0.7946037312453463	1.1698019863425277	3.4887946047546317	7.77874065563649	0.7245471983823427	0.9279393173198476
ID204603	204603	2	0.9817439317703247	37.33970559452349	38.82324455176736	0.0	29.0	29	1.3613906986402504	1		24819.977124183024	24833.0	17652.0	32406.0	1.5189826E7	2604.2668782767373	-0.980976208680036	-982.8953634349448	-0.012135262368083204	7.342841402626001E-4	1.4357166464280675	1.3214870268806305	-0.8800846830454935	1.0864402125967714	5.822579551531909	9.125103014044067	0.8787184455842012	0.9668508287292815
ID218424	218424	2	0.8997325301170349	36.72652369766427	41.30327300622929	0.0	112.0	112	1.3463040236277213	1		24837.182421227197	24759.0	20002.0	32946.0	1.4976821E7	2414.8234364287778	-0.9809402804459011	-1058.700218898331	0.03733098731583811	-0.0022336469714049198	1.3946673544890413	1.253327308572301	1.8807699302235512	1.1127718553246435	5.694245145089973	12.92303974449932	0.4284662950977336	0.9124143183549132
ID223032	223032	2	0.9806827902793884	35.051394621948276	40.22282444370416	0.0	139.0	139	1.3236373529401553	1		24696.480206540462	24786.0	16663.0	32072.0	1.4348655E7	2678.4097034796127	-0.9809151091819975	-947.8285614934225	-0.015448657115254406	0.01304444044017085	1.3953290158687834	1.271907253131316	2.4833854250809813	1.0970367630451157	5.504120098509334	9.273266103982587	0.8043263947894413	0.9562345169281588
ID246072	246072	2	0.9950801134109497	34.573532013035795	42.83908858112212	0.0	276.0	276	1.330477901612708	1		24619.24957264958	24725.0	15229.0	33541.0	1.4402261E7	2896.5911612471396	-0.9810218862714514	-878.7053225592882	-0.006512210543551311	0.013346184515498037	1.4515089938577626	1.2381346060425222	-0.9535159190891007	1.172335371916672	5.561157612483534	9.067474050475077	0.8499677057427849	0.9621710526315791
ID221503	221503	2	0.9730151891708374	35.15128177855855	38.984936094334905	0.0	130.0	130	1.3378490267251864	1		24714.572147651	24707.0	18385.0	31629.0	1.4729885E7	2520.9459828737854	-0.9809498637738815	-1009.6440208290896	-0.0037537330907559878	-6.519200824210126E-4	1.376874077205688	1.307436902353063	-1.482439927723657	1.053109388856667	5.622948252622235	9.449579049887516	0.7913143216641249	0.9578947368421052
ID234815	234815	2	1.0	34.54923001817672	39.880500849677055	0.0	209.0	209	1.3344520283692725	1		24595.44557823129	24674.0	16110.0	32882.0	1.4462122E7	2902.8321279919696	-0.9810893180585315	-879.1523194389331	0.00970859767926543	0.012738627797930654	1.3725854505079382	1.326060098988277	-0.9638071125066999	1.0350854019023406	5.594429495635148	8.917640310004831	0.8840274825208381	0.9727272727272734
ID247615	247615	2	1.0	35.00016282936715	41.6447171377169	0.0	285.0	285	1.324208748327417	1		24660.27931034483	24809.0	16519.0	32467.0	1.4302962E7	2780.713426167077	-0.9810940148446815	-920.4136841534032	-0.006069812785865923	-0.002809888420793438	1.408497943364457	1.263148895805673	-0.952348135831409	1.1150688157519832	5.508873224673847	9.258614585571578	0.8075708429233726	0.9492219492219498
ID222013	222013	2	0.9876328706741333	35.42501824033434	38.92706742895896	0.0	133.0	133	1.3299091997694095	1		24761.36410256412	24734.0	17467.0	33132.0	1.4485398E7	2676.443833698372	-0.9810434822557392	-957.5823288823835	0.002505427638547134	0.002371647927426741	1.381530935183517	1.2727481128035134	-0.8799584378500236	1.0854708180555734	5.556404486319019	9.629610576308146	0.7529849019869345	0.9511798209926771
ID218940	218940	2	0.9624062776565552	35.07891273338034	41.39094848602853	0.0	115.0	115	1.3558226151896646	1		24713.219110378923	24545.0	18835.0	34507.0	1.5000924E7	2670.536451793958	-0.9809361642910099	-952.3383303310637	0.0342506964263343	-0.0012852174957058407	1.403710488451426	1.2708105847749562	-0.8992329671884078	1.1045788453989032	5.775048289886733	11.335992989083111	0.5647371357144965	0.9267734553775744
ID234305	234305	2	0.9713586568832397	35.56309097065179	39.10925085387523	0.0	206.0	206	1.3861703183679053	1		24699.006289308174	24585.0	18782.0	33275.0	1.5708568E7	2573.7848615115845	-0.9810668194268476	-994.5170774198085	-0.008490804940817248	-0.004628251559492415	1.4384929190012987	1.3550821970995066	1.3929972245159232	1.0615539943483348	6.036470228935123	9.56438237047058	0.8292377538097168	0.9613928841786527
ID245569	245569	2	1.0	34.93669111321485	41.34537729614594	0.0	273.0	273	1.358052588103097	1		24660.02627257799	24617.0	15871.0	34390.0	1.5017956E7	3091.502074761713	-0.9810075547711141	-824.0346191996233	0.00198095686980122	0.007554022721672267	1.4386141519752411	1.2927341292305157	-1.0501818429176948	1.112846113865315	5.7940607945448015	9.422133956989178	0.8201520276321485	0.9613564668769714
ID217920	217920	2	0.9078922271728516	35.28376177752899	38.93274333784932	0.0	109.0	109	1.2337118183493665	1		24917.906374502007	24703.0	20121.0	33107.0	1.2508789E7	2575.2937536064655	-0.9808226099056782	-989.7277269017799	0.007365139553186279	-0.05786375673145537	1.2412205785381147	1.1348248731447488	-1.565286866657714	1.0937551757202233	4.781644921502935	14.497147588525069	0.2859052079108466	0.8266228430566983
ID219456	219456	2	0.9775472283363342	35.40657511545125	42.83508595921872	0.0	118.0	118	1.3519113116327695	1		24675.283112582783	24661.0	18085.0	32645.0	1.4903871E7	2591.175598590838	-0.9810271289548189	-984.7891547238438	-3.2103050727818195E-4	0.003543052068707811	1.4179188992233418	1.3018641381377436	-0.9064225685344767	1.089145063363992	5.741776406735133	10.156709409971466	0.6994393891218567	0.929946112394149
ID220487	220487	2	1.0	37.275183137638436	40.21099862332625	0.0	124.0	124	1.3418013219730547	1		24922.6717171717	24841.0	16687.0	33134.0	1.4804067E7	2757.0976249733712	-0.9810241096341821	-934.6520582322827	-0.008443518921664875	-0.0018028547202232376	1.470402947307714	1.2269368168482284	-0.8099122979957302	1.1984341223738844	5.656220135773843	9.422007690147304	0.8006620769642122	0.9627831715210352
ID219974	219974	2	0.9920743107795715	35.02697137885998	40.633349572179995	0.0	121.0	121	1.3173356461303	1		24685.50785340314	24768.0	17151.0	32391.0	1.4144796E7	2691.2878196130678	-0.9810592806994564	-950.1905322168045	-0.007942085563013249	-0.003501624954652758	1.358144030683278	1.287556051409887	-0.43058104973496963	1.054823228236236	5.451835710699662	8.868909163698804	0.8709880778585776	0.9745114698385725
ID241478	241478	2	0.9793804287910461	34.929718134312	42.90917694312099	0.0	249.0	249	1.2776898861896522	1		24419.907235621522	24807.0	18625.0	30781.0	1.316233E7	2457.1119071919134	-0.9812098184745804	-1037.9584733964643	-0.0068319792196680496	-0.004370907537234768	1.2995985898281228	1.280615854444356	3.0728559932579964	1.0148231300728376	5.128623131512582	8.761327726830665	0.8395968471740111	0.9633928571428564
ID221001	221001	2	0.9862634539604187	35.38896247359546	40.21191442081494	0.0	127.0	127	1.271755391098023	1		24798.12873134329	24822.0	17852.0	32029.0	1.3291797E7	2657.9522720683917	-0.9809736462311599	-962.0629731150177	0.015660032289497652	0.006105308387180335	1.3551849405530654	1.1954322516781648	-0.6890167812846457	1.1336359201039101	5.081091869867429	10.130829103631887	0.6221239671100032	0.9183848797250859
ID241999	241999	2	0.9546542167663574	36.272332590974216	42.92881314590144	0.0	252.0	252	1.022477496317139	1		25336.50578034682	24355.0	20245.0	37233.0	8766431.0	3794.495836931203	-0.9803730187481352	-667.0532089800593	0.006252423160008202	-0.012900386618779331	1.1386002738624605	0.948950935339929	2.4931512617269265	1.199851574470071	3.284410179680443	7.891470890336811	0.6627524407842175	0.9092105263157898
ID224589	224589	2	0.9622468948364258	35.410320922731685	40.01223120868786	0.0	148.0	148	1.3608349155190498	1		24798.500000000015	24710.0	19518.0	34205.0	1.5176682E7	2677.9493861709975	-0.9809594318000154	-954.166547433058	0.017250584374218267	-0.00671866466577742	1.4053322142870268	1.3445973922918764	-0.8478549212902089	1.0451695223740003	5.817826425367377	10.804024408013433	0.6263246590381742	0.9141150112023892
ID245069	245069	2	1.0	34.96289809173252	40.96645878014662	0.0	270.0	270	1.389440878128624	1		24665.51253918497	24647.0	17345.0	34151.0	1.5736597E7	3053.8028518177634	-0.9810386639389962	-835.7883860411741	0.004413526002207462	0.004809482033166595	1.4352965350435805	1.364855081452904	-1.134544289547562	1.0516109399070346	6.0649889859222075	9.181299749122433	0.9041313905645632	0.9747899159663868
ID216908	216908	2	0.9897782206535339	35.5244057775023	41.7994950417762	0.0	103.0	103	1.2404384258268468	1		24994.583003952554	24668.0	19830.0	38436.0	1.2647259E7	3547.681288500965	-0.9805416183773679	-710.0527421583555	0.05598354281180672	0.0016416610838664544	1.3856508263377216	1.0876565164970935	3.139757026340451	1.273978324333815	4.833929309312607	14.838220737406543	0.27589669886530305	0.8026835043409635
ID225612	225612	2	0.9517257809638977	35.626943313823645	40.084321076769456	0.0	154.0	154	1.0530929904379875	1		25581.682065217385	24656.0	20323.0	37148.0	9414059.0	3735.1604081570363	-0.9802559961772129	-680.0707816633657	-0.023644748918903672	-5.086337853376362E-6	1.209035318851601	0.9634243499674738	2.6778628502975486	1.2549353967360481	3.4840414785901084	9.975697170726558	0.43995338848963267	0.818080357142857
ID226131	226131	2	0.9693479537963867	35.50828192661781	38.20381345031065	0.0	157.0	157	1.2935770389038772	1		25050.368421052637	24777.0	19934.0	34171.0	1.3802753E7	2723.3092663858006	-0.9808026917371456	-939.9147386660089	0.03981995564649942	-0.0062405663109234445	1.34644217700132	1.1706286817405014	0.9238337693081162	1.1501872438315943	5.256957537954518	18.485489423610556	0.19332251044431978	0.8150331613854088
ID242512	242512	2	0.9607802033424377	36.726892125306904	42.68662139072739	0.0	255.0	255	1.3406732836719573	1		24691.30795262267	24823.0	17827.0	33121.0	1.4592563E7	2542.215192438568	-0.9810210439423789	-1004.0787716267481	-0.010888100896667158	0.007710602332826415	1.4152332963101866	1.2846322474391354	-1.1479518732875604	1.101664152625313	5.646713883444812	9.07615427432119	0.8613941305152292	0.9721767594108018
ID225109	225109	2	0.9918331503868103	35.12377149956556	38.92342157809214	0.0	151.0	151	1.3264918685542866	1		24770.03958691912	24784.0	17553.0	32267.0	1.4391393E7	2626.1637801466823	-0.9809677990031352	-972.300759592221	-0.013225058002718648	0.030312566603989097	1.4244557978361418	1.253275665703503	-1.0161324501688054	1.1365861771811792	5.527885729331915	9.663356127337542	0.7438972457921268	0.9524979524979524
ID210260	210260	2	1.0	34.63317619581954	40.532469489434504	0.0	63.0	63	1.3463040236277224	1		24606.823038397342	24653.0	16033.0	33853.0	1.4739487E7	3022.3936573744395	-0.981051795004504	-843.0597873366069	-0.017126086173152043	-0.021392540063169277	1.4140820709074982	1.3357749331783102	-0.9718953998693824	1.058623002860868	5.694245145089982	8.787706572008432	0.926605620254067	0.9851973684210529
ID243546	243546	2	0.9668648838996887	37.280856929110264	40.83538492359517	0.0	261.0	261	0.9801704319974615	1		25909.563291139235	24774.0	20218.0	37143.0	8187422.0	4082.444172864209	-0.9799870586111854	-621.554551771744	0.010941646700419763	-0.004980418883359174	1.079250353133953	0.9226980101322892	-0.7414272873786535	1.1696680184443213	3.0182351144675623	6.888372635307411	0.7993365392089821	0.9592145015105739
ID203608	203608	2	1.0	38.95495971749859	38.46217466132355	0.0	23.0	23	1.343491603544276	1		24921.08221476511	24953.0	17012.0	33012.0	1.4852965E7	2842.3932545299645	-0.9809827887585509	-904.5389798875066	-0.0013357510788063625	0.012643575564983014	1.4214942615152721	1.2982317098807399	-0.7557493240936278	1.094946495834596	5.6704795142673925	8.801415235749595	0.9198661303229746	0.9827018121911035
ID216418	216418	2	0.9747833609580994	36.45397416258008	40.61692921799634	0.0	100.0	100	0.9992788659694524	1		25583.887878787875	24572.0	20083.0	37597.0	8442683.0	3921.0664624813617	-0.9801546053148051	-644.5063184168141	-8.837060745498789E-4	0.02086138811095355	1.071702730325838	0.9588317948732392	2.7167530458589355	1.1177171387683495	3.1370632685804543	7.992404362783147	0.6171322542581174	0.9128630705394192
ID233826	233826	2	1.0	35.276535220252164	42.38608665296987	0.0	203.0	203	1.3230657107830956	1		24638.262521588906	24740.0	16388.0	32688.0	1.4265554E7	2838.9167009212174	-0.9810969731529582	-900.8822061361238	-0.00413912688068271	4.507258393497349E-5	1.421014826961257	1.264517205770091	-0.9814179535165319	1.1237607685186528	5.499366972344822	9.575394828183375	0.7537185154008912	0.9391233766233764
ID215904	215904	2	0.928794801235199	35.43634783125623	39.68889682864789	0.0	97.0	97	1.0451613315544819	1		24973.92307692307	24574.0	20216.0	33008.0	9090508.0	3233.0981115681	-0.9807770722488277	-788.2221819835062	0.029492462491684194	-0.020115198417273453	1.1097455224064965	1.0498122264019663	2.900333877852674	1.0570895389644492	3.431757090780437	7.8698688677934685	0.6962920102638644	0.9093198992443313
ID240999	240999	2	1.0	35.95668493713923	42.534637074053016	0.0	246.0	246	1.348549736654149	1		24636.132669983443	24768.0	15762.0	32691.0	1.4855588E7	2990.6176112393814	-0.9810363066702121	-852.3221993300964	0.004032742295854791	-2.418536414940216E-4	1.3834154860714065	1.3364042389888535	-0.10965086664351109	1.0351774154189473	5.713257649748054	8.8242247996173	0.9220204362251053	0.976441917140537
ID244580	244580	2	0.9812716841697693	35.43140180262262	41.15144708494682	0.0	267.0	267	1.050215681808192	1		25082.646575342475	24227.0	20064.0	35949.0	9155166.0	3670.000811977116	-0.9806737719351257	-693.608895254651	-0.002301334786864374	0.012538518793076497	1.1271243461978808	1.0159307117706784	2.436637964389594	1.1094500177412705	3.4650289739320432	7.285098536746119	0.8204382013213201	0.9529411764705882
ID209768	209768	2	0.9920811653137207	35.14824439649366	40.893337998698605	0.0	60.0	60	1.3535889685077842	1		24619.75947281712	24608.0	17059.0	32824.0	1.4944194E7	2667.632298624582	-0.9810469756876581	-955.4305370747884	-0.002953715640267288	0.007523940225841735	1.3843609984276597	1.3424793743322947	-1.340788054111492	1.0311972197831312	5.75603578522868	9.016101210493193	0.8898069484395303	0.9695756605284233
ID230766	230766	2	0.9836145639419556	35.96279547233544	41.67432030408885	0.0	185.0	185	1.3367176531387022	1		24744.357627118607	24616.0	17562.0	33383.0	1.4599171E7	2730.900417920575	-0.9809445882486956	-932.88144206675	0.03060383792770058	0.023052253966734652	1.4072025884399433	1.23419792250231	-0.9024978160775656	1.1401757876782599	5.613442000293202	11.462616818650972	0.5368729889128281	0.9183514774494556
ID231278	231278	2	0.9710468649864197	36.0357621129224	42.26356879155012	0.0	188.0	188	1.366382573725305	1		24707.370129870138	24600.0	18009.0	33427.0	1.521974E7	2551.0594826305664	-0.9809971712340436	-999.9664563297225	0.005213219822338342	0.010519976667085889	1.4386355431178743	1.3038449958912077	-0.72270652363459	1.1033792725756746	5.8653576870125566	10.033596893614936	0.7321348296301098	0.9528957528957528
ID214893	214893	2	0.9551780223846436	35.196611742925036	39.520923661990764	0.0	91.0	91	1.3685953404764908	1		24646.017684887473	24486.0	19931.0	34362.0	1.5329823E7	2664.30634394259	-0.9811015771522502	-960.4638078046198	0.015067731987726617	0.002739957307643839	1.4273915949142642	1.3182798004229155	0.8919742225205064	1.0827683125056946	5.884370191670607	10.325578408278597	0.693555265153009	0.9378787878787881
ID232813	232813	2	0.9817503094673157	35.62511070088177	41.617891382914024	0.0	197.0	197	1.3202037872267132	1		24661.319444444427	24634.0	18400.0	33052.0	1.420492E7	2741.9084680825863	-0.9810863548838386	-933.0939018751242	7.193726283301584E-4	0.0018867622063999182	1.3449600066787537	1.30259595132786	-0.3678153912123425	1.0325227905919008	5.475601341522242	9.355865920835665	0.7860925975631428	0.9544324772162381
ID233324	233324	2	1.0	35.72808948307411	41.77269128736765	0.0	200.0	200	1.3597226677520882	1		24678.583606557382	24713.0	16699.0	33699.0	1.5053936E7	2993.4032348642904	-0.9810644482209816	-854.2885301767358	0.0017252505133196043	-0.00769299810735462	1.4150640779822532	1.3304965641483808	2.4740015742540047	1.0635608660049432	5.808320173038359	9.309649033099221	0.8421584190555622	0.9667721518987339
ID244082	244082	2	0.8944381475448608	36.17151390382626	41.05406392533204	0.0	264.0	264	0.9583167526479174	1		26471.178807947013	25324.0	20765.0	37099.0	7994296.0	4008.509113138473	-0.9791293276590393	-619.6179937011635	0.008968472626808116	-0.0023205513950472997	1.0000080476508357	0.9478286138294436	2.473655010509432	1.0550515494679733	2.8851475818611125	6.624177473883638	0.826254767286666	0.9529042386185245
ID203120	203120	2	0.9806803464889526	37.922391009128305	38.899254765157956	0.0	20.0	20	1.0400824196368417	1		25500.216901408472	24638.0	19999.0	38943.0	9052577.0	3992.8420935336676	-0.9805814694386298	-644.9990186185835	0.03489893611456956	-0.01872477802111079	1.2239998586087264	0.9241322423572589	2.520650245705702	1.3244856120229838	3.398485207628823	7.16553225299148	0.8317605873451013	0.9507978723404262
ID231792	231792	2	0.97629314661026	35.52172693017567	41.76775745027359	0.0	191.0	191	1.1386890534806728	1		25162.319347319313	24422.0	19991.0	39448.0	1.0794635E7	4157.193351167824	-0.9804556123783911	-607.2762701904237	0.006056646817398669	0.04135408380139574	1.1937712711864972	1.1368888890920998	-1.2166335832770308	1.050033369698795	4.073429122990079	14.66619072036439	0.23797721156347534	0.7826484018264847
ID230271	230271	2	0.9968217015266418	35.46772767248457	41.23899637269104	0.0	182.0	182	1.3367176531387024	1		24697.932318104922	24720.0	16922.0	32994.0	1.4596478E7	2828.0537505058815	-0.9809181389077521	-897.8731151830904	0.006045834707635186	0.013734065463263468	1.3991939465272623	1.2796386812772584	-0.841770691791241	1.0934289241168225	5.6134420002932055	9.538700766893113	0.7752837009999823	0.9609438567941417
ID213885	213885	2	0.9839327335357666	35.64282201585588	41.99861637640094	0.0	85.0	85	1.3207766680465722	1		24596.289930555555	24644.0	17038.0	31596.0	1.4167463E7	2612.29563363973	-0.9810514940533025	-974.9764057169447	-0.002089354645773135	0.0029659407175874606	1.3883480864403943	1.2658352181770212	-0.5930491543013365	1.0967842152786749	5.480354467686772	9.007320288644333	0.8488428630432753	0.9640468227424752
ID213383	213383	2	0.9585350751876831	35.400581662639695	42.5470138037943	0.0	82.0	82	1.3434916035442772	1		24572.19831932775	24473.0	18240.0	33342.0	1.4620458E7	2619.9341307544587	-0.9809992135798837	-968.4578367641839	0.025443218034595372	5.038662170751709E-4	1.421109933954302	1.2895404547231526	-0.4557309334523328	1.102028190545907	5.670479514267401	9.763889884736555	0.7474530253564481	0.9566960705693665
ID238471	238471	2	0.9949207305908203	35.63846668337771	40.570513478801196	0.0	231.0	231	1.3663825737253041	1		24738.484602917346	24702.0	17200.0	32963.0	1.5263645E7	2690.4748253575385	-0.9809035821583635	-944.6013619266022	-0.003473572995541961	0.008018322947470461	1.4355660055047084	1.3121237093072002	-1.0069350046530001	1.0940782453071332	5.865357687012549	9.814515084303544	0.7651853951217922	0.9543696829079663
ID229770	229770	2	0.9889940023422241	34.644814660657964	40.558379968403344	0.0	179.0	179	1.3474273479980592	1		24610.05833333333	24601.0	17302.0	31952.0	1.4766035E7	2576.4535009715064	-0.9810972477792684	-991.5333946456082	-0.006634377821619553	-0.011055428994576835	1.4081134771646746	1.3155017036745182	-1.55448481206322	1.0704003447745214	5.703751397419013	9.442262676130436	0.8039301126227516	0.9463722397476346
ID238985	238985	2	0.9548851847648621	36.15074242846667	40.868443006385036	0.0	234.0	234	0.9724219276001784	1		25943.344051446948	24778.0	20561.0	38130.0	8068380.0	4154.558868002519	-0.9799226258488997	-609.5592229855848	0.007804414507938573	3.671955443563229E-4	1.0816187867362372	0.8902381934826744	-0.8953504345095151	1.2149768395184983	2.9707038528223997	7.085804404300391	0.7435170013508423	0.9484066767830036
ID240520	240520	2	1.0	36.4022683911657	41.75188978952822	0.0	243.0	243	1.3981249681591235	1		24732.668209876545	24720.0	17171.0	35338.0	1.6026769E7	3143.204811144075	-0.9809355005538504	-809.7357832169688	-0.01214850021357501	-0.011525144961988774	1.4637086128919667	1.3718581793249234	-0.9544023678853109	1.0669533009689398	6.141039004554461	9.208346843436683	0.9100984642398651	0.9795299469294916
ID240015	240015	2	0.9681639671325684	36.51767426264151	42.77727397557801	0.0	240.0	240	1.1366942682055612	1		24979.08604651162	24535.0	20329.0	34482.0	1.0741007E7	3173.6011795945933	-0.9806272706559775	-796.8330637266982	-0.011990516823953834	-0.019864397587318557	1.2717381646045591	0.9850693806715451	1.360548998520779	1.2910138002031746	4.059169744496527	10.6817026401095	0.447060304142273	0.8804123711340207
ID202643	202643	2	0.9773712158203125	39.45566498956983	39.99597755575839	0.0	17.0	17	1.3916169810722414	1		24911.762499999997	24670.0	19341.0	36422.0	1.5943528E7	2986.405618700402	-0.980941291827875	-858.6876415464938	0.020892056118369865	0.011599273992314781	1.3940048175614266	1.3590868088686014	0.33749521219979256	1.0256922578197145	6.084001490580272	12.500661001729606	0.48925268744552985	0.9235209235209234
ID202133	202133	2	0.9750904440879822	37.91546713482502	39.23484475127996	0.0	14.0	14	1.3878065616898896	1		24879.02351097179	24636.0	18973.0	36053.0	1.5872817E7	2986.4234392714707	-0.9809828691419551	-859.465343370092	0.0017895694908210923	0.01306399711338875	1.4410885971969785	1.3726803172402464	0.7720019257942202	1.0498355510001527	6.050729607428673	10.192894230643935	0.7318508380633656	0.9231327048585936
ID201624	201624	2	0.9918664693832397	38.2599062688847	39.39970221424928	0.0	11.0	11	1.4339184840274966	1		24911.24158125914	24768.0	18334.0	34073.0	1.7014378E7	2771.529275267422	-0.9809400305816057	-925.1798319570794	-0.0024173380210609726	0.014085854012822181	1.4473090168734049	1.425821089406232	1.4309075435569873	1.0150705636400155	6.459498457577023	9.80475162179427	0.8443752016347245	0.9727988546886187
ID229272	229272	2	0.9786915183067322	35.228374521965186	40.03789576009913	0.0	176.0	176	1.012813733538991	1		25405.96774193549	24526.0	20101.0	37250.0	8663435.0	3877.7645412262527	-0.9803288779858371	-653.0207280033289	0.02000211494666125	0.015745575059205045	1.068263228310532	1.0030001302090021	2.811512000489805	1.0650678859711917	3.2226195395417374	7.13126065146475	0.7963175351913693	0.944289693593315
ID228764	228764	2	0.9876166582107544	35.258714900105204	40.32790639245054	0.0	173.0	173	1.3502315702779653	1		24732.33777038267	24808.0	16147.0	33825.0	1.4864135E7	2827.3380803718924	-0.9810323762113243	-904.8734283558376	-0.009644208027970013	-0.0057169566054182455	1.4612147687823158	1.277786257933801	-1.037648154976678	1.1435517949184406	5.727517028241578	9.03877851479958	0.8809611645812847	0.9639999999999999
ID207791	207791	2	0.9812226891517639	36.42781823170033	39.808188263992115	0.0	48.0	48	1.3647206441740567	1		24663.271544715422	24755.0	17609.0	33630.0	1.5167912E7	2787.269426537521	-0.9810167932761559	-914.5524000986675	-0.01023408387802616	0.009875880992491176	1.4721373349084768	1.283725982927854	-0.7424967744528971	1.1467691349137485	5.851098308518997	8.96021158999273	0.9158212752621023	0.9769841269841268
ID201139	201139	2	0.9926185607910156	38.42386628293425	40.32178492547102	0.0	8.0	8	1.041536064538581	1		25350.365168539323	24624.0	19921.0	37015.0	9024730.0	3847.9639988828962	-0.9807098587565777	-669.8666379456981	-5.778874474313507E-4	0.0028030002608799877	1.088797853512116	1.0283937661124904	0.21799100151095957	1.058736341457965	3.407991459957853	7.170231014089013	0.8329943686109901	0.9348109517601048
ID228274	228274	2	0.9877035617828369	35.301120818788185	38.732012711940556	0.0	170.0	170	1.3253508000690806	1		24778.527586206877	24832.0	17266.0	31919.0	1.4371546E7	2590.114710137936	-0.9811565137563668	-996.2389777836938	2.4759841651772463E-4	0.01859137386893131	1.365103030998253	1.2827112403768803	-1.0118620932015427	1.0642325318652113	5.518379477002878	9.44570817033117	0.7772350522640752	0.958711808422791
ID236465	236465	2	0.9769957065582275	35.57979778665721	40.41750206874562	0.0	219.0	219	1.4029861474818452	1		24724.93672839506	24606.0	19229.0	34815.0	1.6021759E7	2833.0442658145507	-0.9810272143054353	-902.5302731471098	0.01724406081583093	0.015149227907653657	1.4372404563921868	1.3490844288423196	0.26809371395916753	1.0653450782361455	6.18381714003511	10.538806966743573	0.69965445367434	0.9559147685525343
ID227765	227765	2	0.9641541242599487	36.55006266357763	38.74889920901825	0.0	167.0	167	0.9708648058204389	1		26175.10610932476	24935.0	20394.0	38543.0	8140458.0	4335.964552995507	-0.9796832720401338	-582.1898781138974	0.007819549163649443	-0.0024620526142067997	1.0336517959363214	0.9435583516021283	-0.8004949255459023	1.0954826420445727	2.9611976004933696	6.900636483584887	0.781445964790528	0.9312406576980575
ID237493	237493	2	0.9765333533287048	35.68599477785625	41.63191819246206	0.0	225.0	225	1.157794802597417	1		25161.72789115646	24507.0	20033.0	38750.0	1.1096322E7	3794.4682162287654	-0.980484815029382	-666.3275005092289	0.05719859456100004	-0.020988214588402932	1.2522730336561254	1.1542404555169072	-0.18558597139446062	1.084932543882562	4.211269781761033	16.032938069268212	0.2058717224037437	0.7476793248945152
ID207295	207295	2	0.9893275499343872	36.4231806913471	39.77425077398423	0.0	45.0	45	1.3586095094257091	1		24693.266775777403	24770.0	17924.0	33363.0	1.5087586E7	2787.339688697706	-0.981039677311647	-916.7681004695798	-0.00948397749178699	0.016100113944037986	1.4762299665132366	1.2803279293563652	-0.8370656112578153	1.1530092663489373	5.798813920709324	9.211711407947497	0.8587532421034473	0.9674861221252973
ID235454	235454	2	0.9894264340400696	36.11164810872897	37.76241969384214	0.0	213.0	213	1.3757622532995084	1		24807.802232854836	24677.0	17993.0	33048.0	1.5554492E7	2769.507284663341	-0.981063756635025	-928.1521614596508	-0.00513229867088909	0.0046323211733822174	1.438028596836663	1.3506442194272223	-1.0837387437863364	1.064698294452775	5.946160831809326	9.051574648701209	0.9120071455580286	0.9750584567420112
ID235965	235965	2	0.9773339629173279	35.27589688497848	40.12608852267679	0.0	216.0	216	1.3569380597347211	1		24733.503300330063	24703.0	17331.0	33928.0	1.4988503E7	2636.8663732235327	-0.980979266108379	-967.5202587559921	0.022235458703065186	0.012429456268781537	1.5192838251767826	1.2517794925943233	-0.6701316428865005	1.213699245086732	5.784554542215766	9.226881025564625	0.8538271157494864	0.9651070578905632
ID212924	212924	2	0.9739953279495239	35.86690840213485	41.69419111316424	0.0	79.0	79	1.0371690177805408	1		25182.771830985923	24245.0	20292.0	37270.0	8939884.0	3997.024413899163	-0.9804504231980613	-631.9533248629342	0.0090730419065021	-0.01282281885090797	1.1009481930998957	0.983633660835714	2.3438893902242732	1.1192664880586833	3.3794727029707654	7.4683428128683715	0.7613955203595018	0.9479999999999993
ID249788	249788	2	0.9610917568206787	34.81914879030499	40.665538395376636	0.0	298.0	298	0.9693051826354119	1		25832.184466019422	24750.0	20316.0	37565.0	7982145.0	4061.1859043422346	-0.979983798871111	-622.8385693767723	0.0067996248452068505	0.014646361829033583	1.013540070078835	0.937224909684272	-0.4409338536485668	1.0814267307729495	2.951691348164335	7.191355444962883	0.7172314029703268	0.9268656716417903
ID200642	200642	2	1.0	39.30454087639496	41.36892322004348	0.0	5.0	5	1.3663825737253037	1		24752.634460547502	24709.0	17343.0	34352.0	1.5371386E7	2968.3677599146768	-0.980985858071816	-860.4382996051805	-0.00626957874555516	-0.003794839698175282	1.409953881816819	1.3415782106787673	2.1775007606332384	1.0509665933702494	5.865357687012545	9.37617687788367	0.8384029210711409	0.964816262705238
ID205762	205762	2	0.9888834953308105	36.54234912664424	38.2181723772	0.0	36.0	36	1.3558226151896653	1		24815.657331136747	24820.0	17272.0	33863.0	1.5063104E7	2910.681525878528	-0.9809875434220824	-879.8048410599264	-0.0029830806578204634	-0.01840493372189265	1.4215405317326302	1.3233619192893804	-0.8419023647674164	1.0741887846493043	5.7750482898867395	9.317855315215025	0.8358600314420788	0.9650516282764096
ID206272	206272	2	0.9888156652450562	36.705824613325596	37.84850630589167	0.0	39.0	39	1.3463040236277213	1		24815.60833333334	24793.0	17032.0	34408.0	1.4889365E7	2905.418317718141	-0.980990346896302	-881.5293846451538	-0.002769794119776758	-0.007559437945244777	1.4342619075030112	1.2854229104718344	-1.0711471171132476	1.115789905266698	5.6942451450899725	8.926552333908587	0.89800450059402	0.9684721099434115
ID236998	236998	2	0.9802388548851013	35.31979993061914	41.43014784429688	0.0	222.0	222	1.3569380597347216	1		24698.193760262744	24525.0	18492.0	34788.0	1.50412E7	2789.135865026913	-0.9808777733101255	-908.4519260111407	-6.865694612912336E-4	-0.01832025156031398	1.4391791599557688	1.2895070915298024	2.27195648363566	1.1160692092421172	5.784554542215768	10.55474142170089	0.652506118251605	0.909566517189836
ID205256	205256	2	0.9908696413040161	36.45368513441748	38.32699490712794	0.0	33.0	33	1.3619462549574524	1		24827.773615635164	24792.0	16858.0	34203.0	1.5244253E7	2933.4720603347137	-0.9809970389720448	-873.8406326749308	0.0026801892698189236	0.0017915779161043763	1.4420185514586197	1.305667483018532	-0.777556074720488	1.104430163279292	5.827332677696414	9.251172453595093	0.8556302350927448	0.9593114241001559
ID206792	206792	2	0.9839738607406616	36.64230123664908	38.251738425674965	0.0	42.0	42	1.3641662177265663	1		24745.160714285703	24748.0	16921.0	33183.0	1.5243019E7	2813.879168648671	-0.9811090766231232	-913.4377105873283	-0.0046568108837060935	0.0021708530381577278	1.4218090388858133	1.3245461025894696	-0.7732323965419886	1.0734311445303384	5.846345182354473	9.35218146000524	0.8399790761356107	0.9669811320754715
ID249293	249293	2	0.9433733820915222	35.52846739571443	41.21404635306744	0.0	295.0	295	0.9327143468690904	1		26449.531250000004	25204.0	20364.0	37843.0	7617465.0	4189.182989257803	-0.9792971517234008	-597.3144704205357	-0.008050021871897574	0.010354350858237306	0.9841208460219354	0.9205114529768388	2.28665860803535	1.069102228809202	2.7330475445966047	6.343591690194328	0.8534667530816185	0.9488448844884492
ID212432	212432	2	0.9920071363449097	35.277855216574174	40.59788638088993	0.0	76.0	76	1.3636115658566275	1		24594.201626016238	24592.0	17764.0	33754.0	1.5125434E7	2957.162911256447	-0.9810439087092296	-860.8492950747712	0.003353231201945357	0.01118404209332592	1.4010854969093602	1.3577768068825435	-0.7915790823809655	1.0318967666904353	5.841592056189965	8.934173321482202	0.9196706824430085	0.9785031847133755
ID223702	223702	2	0.9641440510749817	35.67450082550516	39.67246211592254	0.0	143.0	143	1.3468658029234533	1		24742.869999999984	24723.0	18451.0	31844.0	1.4845722E7	2510.585138833619	-0.9810267077725298	-1019.162065703452	0.027924077774997374	0.015046591234864865	1.3944999225644445	1.3205493221197495	1.6621247489970896	1.055999877631219	5.698998271254496	9.936897917428778	0.7252817216939282	0.9576677316293927
ID248789	248789	2	0.9762790203094482	35.22628783256991	41.389165164809306	0.0	292.0	292	1.3850784156239262	1		24674.644654088057	24631.0	18339.0	32309.0	1.5693074E7	2596.2293887260344	-0.9810193880595136	-982.4381561377485	0.022943190873702293	-0.006265252251911983	1.425607362439979	1.385274827613404	0.33336532573637956	1.0291151864038859	6.026963976606073	9.164272736444419	0.901804604331127	0.9761354888375674
ID200148	200148	2	1.0	39.30966371373857	42.38587171769277	0.0	2.0	2	1.3361516071031008	1		24621.971186440685	24809.0	16317.0	32141.0	1.4526963E7	2808.4295004380406	-0.9810207053500322	-906.3321661105915	-0.0036324942377391196	-0.0032246048839391583	1.3719922076475644	1.3121349284990855	-1.06451402393685	1.0456182347168732	5.608688874128699	9.178599449705333	0.8366009969628934	0.9624796084828716
ID211924	211924	2	1.0	34.882902095601196	39.90445212447646	0.0	73.0	73	1.344054558357813	1		24612.185929648236	24619.0	16111.0	32783.0	1.4693475E7	2823.393736007523	-0.9810631315253537	-903.2282832921394	0.00691935149636	0.017106101431967786	1.4397760783503757	1.2774285128167204	-0.7706117097077619	1.1270893548286942	5.675232640431911	9.297612193628723	0.8249937864652493	0.9621273166800964
ID204766	204766	2	0.9922752380371094	36.92289252469121	38.75681371576742	0.0	30.0	30	1.35916620254861	1		24827.22950819673	24880.0	17051.0	34146.0	1.514461E7	2988.0932203297652	-0.9809968753295283	-857.8408414582716	-0.0032057893117446853	-0.0016259945260972538	1.421941985143459	1.3030527393502713	-0.7220843118445477	1.0912390129753828	5.8035670468738365	8.999884368054232	0.9003907214199873	0.9721337579617829
ID223196	223196	2	0.9688963294029236	35.101887793187046	39.59127883074731	0.0	140.0	140	1.3757622532995066	1		24661.478330658087	24455.0	20345.0	35556.0	1.5364101E7	2771.140223916296	-0.9810761129746536	-922.7476657037244	0.001048360567139613	0.008471440740167556	1.427045245271668	1.3069962090553586	-1.4988607474713398	1.0918510974894684	5.946160831809311	11.268446598409895	0.5884619872471406	0.9151426481346014
ID234978	234978	2	0.9968317151069641	34.58623317531479	39.53340732810022	0.0	210.0	210	1.340108908448604	1		24615.8255033557	24676.0	17184.0	33316.0	1.4671032E7	2833.6487313223834	-0.9810586836534805	-899.8771338267028	-0.007432699083562553	0.006568336241746011	1.3822339518616173	1.3100063258831887	2.6078302399723943	1.0551353261059513	5.64196075728031	9.02865096065092	0.8697495190538967	0.9642567018684001
ID210912	210912	2	0.9968286752700806	34.74833184287815	40.83622698519717	0.0	67.0	67	1.3247798972641884	1		24581.05344827587	24746.0	15708.0	32065.0	1.4257011E7	2731.2301331664157	-0.981075005391103	-933.1224504949444	-3.64503820629661E-4	0.0025580595185314262	1.3713460864909468	1.3053687007991959	-0.847216845326181	1.050543103761686	5.513626350838378	8.794954242103076	0.895735995445556	0.9698996655518396
ID222176	222176	2	0.9660338163375854	35.31885840649322	38.44973722466377	0.0	134.0	134	1.3479886591442531	1		24770.370617696128	24813.0	17653.0	33101.0	1.4837452E7	2596.5342490635444	-0.9810515631939981	-987.8406447483138	-0.0032374858380298578	0.008480377708954838	1.4495436293668889	1.2933590532190231	-1.1480024674285632	1.120758868745025	5.708504523583511	8.871041045215975	0.9115553329595536	0.974837662337662
ID222688	222688	2	0.9968338012695312	35.38283458131079	38.22542134928077	0.0	137.0	137	1.3558226151896655	1		24741.48684210526	24769.0	16983.0	32418.0	1.5042824E7	2600.2630521773203	-0.9810689660571941	-986.197073652808	-0.0097302440090173	-0.008010935613770183	1.4271589735399295	1.3182406069577337	1.972779917938594	1.0826240414741586	5.775048289886742	9.08876105492558	0.8785290208115757	0.9665871121718376
ID248288	248288	2	1.0	35.0744883391788	42.07095089837316	0.0	289.0	289	1.3333177722966023	1		24598.489830508475	24699.0	16498.0	32404.0	1.4513109E7	2731.2265574985477	-0.9810980304031192	-934.944988163441	-0.003359249007939667	-0.011534686495197151	1.4011707159798292	1.3085664607013348	-1.0009520277793833	1.0707677126531752	5.5849232433061085	8.997954019020593	0.8668411781435904	0.9678747940691927
ID246758	246758	2	0.9689419269561768	35.91127452795615	42.12317142417922	0.0	280.0	280	0.9693051826354123	1		25978.709677419363	24747.0	20373.0	38532.0	8053400.0	4290.3883763937265	-0.9798621179656144	-589.2534586036944	0.008353734696248536	-1.297786015884639E-4	1.0287820645309784	0.9119143890585778	-0.6137172757104854	1.128156411253747	2.9516913481643376	6.773055688693504	0.8085586237373201	0.9598145285935075
ID204261	204261	2	0.9884238243103027	38.888163126789	38.30058965623481	0.0	27.0	27	1.304060950435723	1		25008.838365896987	24839.0	19994.0	33189.0	1.4079976E7	2754.7506169111593	-0.9809528217206858	-935.1013852712489	0.06467667522907765	1.72330762023945E-4	1.4264428903077178	1.155112925773929	0.9181390989023434	1.2348947522615565	5.342513808915808	15.33728063580799	0.2854031676504439	0.8554033485540338
ID224229	224229	2	0.9844147562980652	36.14913931527588	39.41424211638088	0.0	146.0	146	1.0349785844637172	1		25415.00847457627	24644.0	20351.0	35887.0	8996913.0	3614.304556968447	-0.9804566146290786	-705.5439857851204	4.034537696562507E-4	-0.0050144736673675945	1.0968471591026416	1.008285204925829	2.889220862798446	1.0878342295851968	3.3652133244772204	8.178073129575981	0.6322960726668868	0.913548387096775
ID245733	245733	2	0.9928504228591919	35.37628185264604	41.7911386926573	0.0	274.0	274	1.3367176531387024	1		24641.80033840947	24786.0	16676.0	32392.0	1.4563304E7	2854.711288331745	-0.9810038299224547	-891.5483309022491	0.033029457548187056	0.018392509727957414	1.4051310849170389	1.3358590150326428	3.1066897925912365	1.0518558239341622	5.613442000293205	8.77287152661566	0.9165487404294845	0.9760330578512391
ID246245	246245	2	0.9951150417327881	34.05184579008673	42.63854980005201	0.0	277.0	277	1.3569380597347236	1		24569.34046052632	24673.0	16077.0	33073.0	1.4938159E7	2929.981066821969	-0.9809591178652887	-864.0174696824954	-0.003514983769348111	-4.007233543902873E-4	1.4336012685282724	1.3046284876044962	2.460814992916533	1.0988578604170989	5.784554542215786	8.966046602680038	0.9042276867563056	0.9712689545091785
ID221675	221675	2	0.9593679904937744	35.451831914518905	39.50929025304167	0.0	131.0	131	1.3395442954433654	1		24743.615514333862	24653.0	19386.0	32907.0	1.4672964E7	2555.69441637572	-0.9810006280688411	-999.8026212540385	0.04725721206133081	0.0067336509192398595	1.3897274002040587	1.2377162047345909	1.4626495221278561	1.1228158724011086	5.637207631115786	11.953978900359182	0.49573425023827444	0.930196078431372
ID247787	247787	2	1.0	35.11067656104157	41.71080056411924	0.0	286.0	286	1.33445202836927	1		24643.993197278935	24816.0	16445.0	31960.0	1.4490668E7	2744.7649176396276	-0.9810909332356518	-931.6978401437703	0.006531941930869687	-0.002648386988110649	1.3907377372836114	1.305917506342906	-1.0595102828603615	1.064950680673725	5.5944294956351275	9.017942219688194	0.8644716838141714	0.9639639639639642
ID218090	218090	2	0.9692935347557068	35.94722149823789	39.35205337600381	0.0	110.0	110	1.373010175621987	1		24843.33709677417	24707.0	19065.0	33954.0	1.5402869E7	2766.839415259447	-0.9809868349072352	-926.5411965070172	-7.004746461881347E-4	-0.012030544051249646	1.393287429825928	1.3601963721569528	1.3782092319446164	1.0243281472781025	5.922395200986747	10.355697763221059	0.6939824932057971	0.9375470278404817
ID219112	219112	2	0.966701328754425	35.00812426168518	42.65149204339513	0.0	116.0	116	1.3011572261679591	1		24672.699463327357	24650.0	17874.0	31752.0	1.3792039E7	2568.891293111502	-0.9810427964745916	-994.0646224518478	-0.020850692583517502	-0.005993174259004225	1.3759072030133663	1.2294884620315185	-0.6789967803773632	1.1190891541510817	5.318748178093221	9.78213675969001	0.6984765535032871	0.9451013513513515
ID210415	210415	2	1.0	34.82120630896758	40.589645297502955	0.0	64.0	64	1.346865802923453	1		24592.211666666666	24627.0	16650.0	33405.0	1.4755327E7	2875.1126438318483	-0.9809943338407142	-882.9906843415029	-0.006645510249424462	-0.007324258890751518	1.398308699607408	1.320682106772211	-0.8339433369857885	1.0587776516673788	5.698998271254495	9.286261882021357	0.8304749461744065	0.9591999999999999
ID234479	234479	2	0.9779138565063477	35.56771662119516	38.38743394774244	0.0	207.0	207	1.020996717124045	1		25463.965217391305	24500.0	20339.0	36742.0	8785068.0	3775.23019303652	-0.9801982408699962	-667.763590568613	0.006900905206658674	0.01568156388642667	1.0935772331995097	0.9801188296916611	2.216661366862469	1.1157598446950987	3.274903927351412	7.758166408347167	0.6837388333124478	0.916223404255318
ID220142	220142	2	0.991761326789856	35.5797216843972	40.29834221083752	0.0	122.0	122	1.3264918685542877	1		24763.44178082192	24723.0	17805.0	33034.0	1.446185E7	2766.7639437521434	-0.9809489009403608	-921.7120039580583	0.017910579898938895	0.009551375938769584	1.3933987681824387	1.2648494652152646	-0.8901063887875038	1.1016320965477866	5.527885729331925	9.584806633443982	0.7561399938659854	0.9447603574329817
ID219635	219635	2	0.9815436005592346	36.063912532387754	42.615959874393184	0.0	119.0	119	1.1259957311625437	1		25183.394299287414	24513.0	19840.0	37264.0	1.0602209E7	3677.546231798459	-0.9805514582348569	-690.5091946530744	0.03816023115448762	0.02811382174746426	1.196424863185993	1.0472090550857132	-0.2774408426246868	1.142489035379919	3.9831197258642828	12.173813187438524	0.3377380244702262	0.8256157635467984
ID220658	220658	2	0.9593423008918762	37.39186861559315	39.362965348280646	0.0	125.0	125	1.0588241510738126	1		25371.405913978495	24659.0	20557.0	35764.0	9438163.0	3401.5434564330753	-0.9805585216534713	-752.3895205101973	0.011891042813490588	-0.004929843316870505	1.1076071031876664	1.0476253925831431	1.9289002616689224	1.0572549224457282	3.5220664879062444	7.962163366409035	0.6981443792740135	0.9193548387096768
ID245234	245234	2	1.0	34.37151339418443	40.858991739921166	0.0	271.0	271	1.3613906986402513	1		24622.660685154977	24811.0	16133.0	32188.0	1.5093691E7	2909.0193627150643	-0.9809450899132119	-871.4774577853404	4.69539881799464E-4	6.128772987983639E-4	1.4024635661309788	1.3308332263389113	-0.5434464068421686	1.0538236785604764	5.822579551531916	8.985526497743018	0.9062295854842723	0.9753184713375798
ID224753	224753	2	0.9091219902038574	35.101735970890886	39.336461553583135	0.0	149.0	149	1.3321825504881408	1		24759.540034071553	24670.0	19526.0	32908.0	1.453385E7	2358.8630380840063	-0.981044145934041	-1086.4632400887199	-0.011785307698630332	0.012177015319262754	1.4280582870534517	1.267604251430443	-1.286721491498011	1.1265805439212928	5.575416990977081	9.208134094911555	0.8263117872643785	0.9646381578947372
ID226295	226295	2	0.971347987651825	35.60210341785995	38.26979242389695	0.0	158.0	158	1.0209967171240446	1		25653.25290697678	24574.0	20272.0	38159.0	8824719.0	4120.840454270731	-0.9801683266848799	-615.3581300860388	0.005115512963010903	-0.009127921318280696	1.0955636856599564	0.9605512913248989	-0.5479673795552966	1.14055719413883	3.2749039273514096	7.32785929798374	0.7663976851859144	0.9622905027932961
ID247287	247287	2	1.0	35.43291750285399	41.36956667416422	0.0	283.0	283	1.3412374214135965	1		24695.83053691272	24721.0	16661.0	32831.0	1.4718715E7	2806.6023538995814	-0.9810272587199126	-909.9630069737551	0.018689809019711068	0.011914942859514173	1.4227135151886718	1.2704460706254388	-0.866584984034102	1.1198535286808924	5.65146700960933	9.40611353162498	0.8026951298988884	0.958098307816277
ID225275	225275	2	0.9600949883460999	36.01473234748219	39.31602295383496	0.0	152.0	152	1.4222647235201835	1		24814.791044776135	24694.0	20060.0	35231.0	1.662591E7	2583.825037562109	-0.9810134461868377	-992.4447334525505	0.0030161137491415456	-0.00882085432200861	1.4584880565102507	1.4239051455373786	1.8498207114342222	1.0242873699004864	6.354929681957686	10.350898093194088	0.7453573658444795	0.9529579472558803
ID203775	203775	2	1.0	39.31356963072766	38.59849104071499	0.0	24.0	24	1.3708045353615288	1		24944.191011235936	24933.0	16857.0	33719.0	1.5540231E7	2910.7753661086244	-0.9809851304890362	-884.2189199127444	0.0016780694749670658	0.003486719194227124	1.4194887384936612	1.3338945277320942	-1.034817475171367	1.064168649756061	5.903382696328666	9.743674553894355	0.7813853463638907	0.9495412844036699
ID221180	221180	2	0.9854002594947815	35.65202682749008	40.910232761292825	0.0	128.0	128	1.3423649856492403	1		24748.40201005027	24790.0	17972.0	32493.0	1.4774796E7	2674.6790861626155	-0.9810314734622374	-957.0944987226353	-0.0033985915830793915	0.0013062804687249446	1.3858288582332146	1.3197203456566025	-1.2825127037328168	1.0500928191295869	5.660973261938371	9.193891022835142	0.841593290225698	0.9490039840637452
ID210435	210435	3	0.9909307360649109	54.68196431906831	46.61481130906928	0.0	64.0	64	1.3948747701135356	1		25181.53188180402	25238.0	17592.0	33644.0	1.6191725E7	2852.018185818145	-0.9810918527075934	-916.2638321469275	-0.0022674949334327726	-0.004976176718781045	1.4572005192276345	1.3531301536880875	-0.6547585177178302	1.0769108317155545	6.11252024756738	9.357821762901272	0.8771636716485424	0.9712990936555894
ID218627	218627	3	0.9688706398010254	49.0439515600307	49.047241437733994	0.0	113.0	113	0.9932041661137153	1		26657.527607361964	25079.0	20611.0	40364.0	8690354.0	4749.085414542479	-0.9796160458171033	-539.5197387385824	-0.01525512171766423	0.001991143649625362	1.0618523384653042	0.9716944592917952	2.648562199276881	1.0927841857194691	3.0990382592643266	6.791984287898101	0.8441963240656469	0.9518248175182483
ID235011	235011	3	1.0	49.620132523553686	51.46716129027723	0.0	210.0	210	1.4470474750493925	1		25197.52966714907	25156.0	16808.0	35067.0	1.7411493E7	3075.1358933426636	-0.9811130578258203	-851.2969033845585	0.0029413741987263575	-0.003756616278789797	1.5133959094911709	1.4178504559583338	2.74641287383211	1.0673875394484091	6.578326611689928	9.71672637848533	0.8755588654073125	0.971228070175439
ID248321	248321	3	0.9702486395835876	46.87175854487542	56.445366935582456	0.0	289.0	289	1.469354953076323	1		24947.25139664804	24880.0	19233.0	34116.0	1.7862232E7	2640.386403367688	-0.9809858671562789	-974.9255189114557	-0.003817840540542608	-0.009568661851420251	1.4835505726304428	1.463960371230751	1.5431236350589275	1.0133816473346353	6.7827110367641055	10.815928520160819	0.7285939527948537	0.9469143994691437
ID218112	218112	3	0.9949530959129333	49.600062489308314	48.9989796761666	0.0	110.0	110	1.3823448853976585	1		25280.82408874802	25425.0	16905.0	33096.0	1.59522E7	2707.3232670260704	-0.9810136175543959	-964.9702359435397	-0.011077597786300665	0.0044919118948347015	1.471301148124923	1.3236741456871899	-0.9459170356066148	1.111528205728527	6.003198345783499	9.184016288744333	0.8943906822186596	0.972286374133949
ID224775	224775	3	1.0	51.046988495874324	48.24114617290868	0.0	149.0	149	1.376861544128758	1		25359.137161084524	25560.0	16845.0	32421.0	1.5900179E7	2722.136554629718	-0.9809569999479477	-959.7744020299314	0.008570345362062696	-0.004273836634940765	1.4530312477394038	1.345548155525326	-0.9558127122044562	1.0798805243593192	5.955667084138353	8.982635742174176	0.9275401109486295	0.9827450980392158
ID246279	246279	3	0.9890270233154297	46.577588805822494	56.63655609822777	0.0	277.0	277	1.4703842736600559	1		24952.563202247213	24833.0	19559.0	35104.0	1.7766225E7	2689.03087890969	-0.9810923596310306	-962.9903406601178	7.373005182124775E-4	-8.748452447572223E-4	1.4907211307642296	1.460528588643984	0.9817187606046285	1.0206723390113697	6.792217289093132	10.556025611798564	0.7659855279380965	0.962938005390835
ID246791	246791	3	0.9646875262260437	46.638979103551044	55.964088655863755	0.0	280.0	280	1.0730181377153252	1		25492.17322834643	24630.0	20231.0	35466.0	9712518.0	3655.5569517937643	-0.9805502621030734	-703.1361216997727	0.017422666467209698	-0.028287380885620172	1.18377534213132	1.0001534164411996	0.004303237870462172	1.1835937593889285	3.617129011196561	8.399342158350889	0.6442928570404619	0.9235436893203891
ID219654	219654	3	0.9156663417816162	51.09925465193581	47.664338636304	0.0	119.0	119	0.9700853076571737	1		26980.106451612886	25891.0	20878.0	37567.0	8363833.0	4015.3316537494447	-0.9793509899778161	-637.369626683231	-0.002076328576293087	0.017974578505381065	1.0862547268723737	0.9057540483306767	2.07153214765202	1.1992822211221283	2.9564444743288507	7.425174026182144	0.6738547859633988	0.9001447178002897
ID226820	226820	3	1.0	50.58872549872935	49.72509338986429	0.0	161.0	161	1.404064123935526	1		25362.01538461538	25484.0	16544.0	34841.0	1.648531E7	3030.315921186679	-0.981038756209816	-866.0544394308434	0.002188401753217132	0.005953372891972287	1.4435510659806643	1.3784447412585206	-0.8621128092904118	1.047231726287919	6.193323392364135	9.274195046227907	0.9048595434456763	0.9731142643764004
ID247812	247812	3	0.9936326742172241	45.57900861265282	55.39454260194123	0.0	286.0	286	1.456946385069561	1		24915.106990014287	24860.0	18249.0	33392.0	1.746549E7	2680.5479804845195	-0.9810804741101992	-963.9700704091532	-0.012758873506324995	-0.0013391220014726405	1.5193979511267548	1.4255850933679837	2.806531585627778	1.0658065647537993	6.6686360088157235	9.810153107248137	0.8707536552895683	0.9736294240111035
ID220684	220684	3	0.9213416576385498	50.52183560545533	46.34987804414789	0.0	125.0	125	0.96617838357629	1		27282.928338762194	26141.0	21157.0	39466.0	8375859.0	4378.226142139146	-0.9789323851227616	-579.1087321937493	0.004563391528426075	0.008414146174100294	1.0468455531636236	0.9239897424686826	2.549037128514149	1.1329623101298714	2.9326788435062734	6.772624239833327	0.8034528745328182	0.9506933744221883
ID234508	234508	3	1.0	49.617051951338574	51.481982172423464	0.0	207.0	207	1.432862967885914	1		25163.814432989668	25197.0	16388.0	34801.0	1.708623E7	3072.485305215444	-0.9810973849501473	-850.1721675119636	0.006034914310288984	-0.011479536562647273	1.5027493996803356	1.3845967246959656	2.7180201915130597	1.0853336374967335	6.449992205248005	10.045279526134454	0.8032393969562402	0.957657021877206
ID226321	226321	3	1.0	50.482008092441504	49.9338496283457	0.0	158.0	158	1.4078305414580081	1		25374.464831804267	25438.0	16587.0	34423.0	1.65949E7	3041.473167751915	-0.9809981924184689	-861.4224556757504	8.174709232957103E-4	0.006086870974255727	1.4792363708882086	1.3559426491748818	-0.6261316672707234	1.0909284192722704	6.226595275515755	9.526854243301964	0.8621075734567357	0.963235294117647
ID234000	234000	3	1.0	49.62419343997261	51.478524653043806	0.0	204.0	204	1.428633104877272	1		25186.824143070055	25184.0	16409.0	35036.0	1.6900359E7	3087.453868468921	-0.9811086299879752	-847.3377784912499	0.017739209141351794	0.011507809550411266	1.4979761528204034	1.3877805848083153	-0.34669395581815515	1.0794041718254104	6.411967195931874	9.422527798180287	0.9075410978038566	0.9803779069767445
ID245264	245264	3	1.0	45.56850540085173	56.60726491118527	0.0	271.0	271	1.4444312236325403	1		24916.359420289857	24899.0	17679.0	33342.0	1.7192288E7	2735.280403119939	-0.9810696313049365	-944.1771559080712	0.023281958361350576	0.01042879855938361	1.4827295820513382	1.4388243436862345	0.061755050183509574	1.0305146618888998	6.554560980867338	10.138181426803264	0.8013705064640406	0.9603064066852365
ID247317	247317	3	0.9884627461433411	46.14092332597701	55.688707728208435	0.0	283.0	283	1.0007917795775911	1		26115.308157099702	24917.0	20193.0	37907.0	8644167.0	4223.839048876276	-0.9799254602245822	-603.6222414012947	-0.03192768300189895	-0.007528808385019968	1.1442422759203568	0.918877965792681	0.05239399444296847	1.2452603267434568	3.1465695209094817	7.445645668475394	0.7132511264356466	0.9194444444444451
ID203796	203796	3	0.9643102288246155	50.97739340358049	47.62418445537383	0.0	24.0	24	1.470384273660055	1		25206.42496493689	25109.0	19631.0	34977.0	1.7972181E7	2649.7274510669345	-0.9810899727054179	-987.0899401406468	-0.00945650999181356	0.007501239598345062	1.496976878226811	1.4469217694344212	0.2730717521716339	1.0345942053328532	6.792217289093123	10.80206043983527	0.7314897233052375	0.9476127320954907
ID225300	225300	3	1.0	50.104121703793915	49.35414323141806	0.0	152.0	152	1.3872613616838991	1		25353.102040816306	25476.0	15766.0	33018.0	1.6149926E7	2906.1982050209344	-0.9810497217056027	-903.2569181500265	0.00446624576793057	0.004133138708140754	1.4541135773209366	1.33717131275903	-0.8004937919489948	1.0874549606666448	6.045976481264147	9.648894814062702	0.8160582757960615	0.9571106094808123
ID242203	242203	3	1.0	47.22872402169261	55.435363666766825	0.0	253.0	253	1.4227965106853424	1		25024.923880596998	25114.0	16416.0	33960.0	1.6766699E7	3045.918371875454	-0.9810292489196438	-849.7319159038368	-0.00394250654353668	-0.015140789081304945	1.4674607424432062	1.4225649894959427	-1.5013840264852585	1.0315597201384603	6.3596828081221926	9.227485411151552	0.9385957537439727	0.9859985261606486
ID217626	217626	3	0.9926925301551819	48.88497992502354	49.57252171066527	0.0	107.0	107	1.3468658029234528	1		25202.318791946305	25377.0	17680.0	32326.0	1.5020582E7	2654.23400823473	-0.9811107208005962	-986.3565264217335	-0.0053078597438071745	0.005880615363528757	1.3856123028195335	1.3120238508303455	-1.0467857579748485	1.0560877395198387	5.698998271254492	9.062221312287358	0.8720453309059089	0.97085020242915
ID241178	241178	3	1.0	48.09114890918425	54.49926155603994	0.0	247.0	247	1.4196027995632168	1		25057.73463268366	25119.0	16581.0	33750.0	1.6713509E7	3055.277553836305	-0.9810855280531483	-850.8123399687183	0.009872911391260888	0.006793452242109517	1.44913867720543	1.4217495356014715	-0.9860011450125139	1.0192643928611318	6.331164051135105	9.225845599720767	0.9347189914672249	0.9866666666666668
ID241690	241690	3	1.0	47.77378404777683	54.98570598386879	0.0	250.0	250	1.4185366313320322	1		25006.78496240599	25068.0	16183.0	33929.0	1.6629512E7	3061.3696099834397	-0.9810398889645154	-845.3136428618778	-0.0030856101446897983	-0.010836352285937528	1.4392320858376964	1.4127184811634625	2.2315832838782748	1.0187677906304433	6.3216577988060605	9.510876694131431	0.8782127636738399	0.974358974358974
ID209945	209945	3	0.9822638034820557	54.72422682033671	46.266835113752016	0.0	61.0	61	1.4407604903194315	1		25179.937134502972	25118.0	19497.0	33489.0	1.7223077E7	2684.220803884621	-0.9810785461050737	-972.7823317794837	-0.004917761441138027	0.0033637527337197883	1.470007547923004	1.4323937253634775	-0.03212407717433679	1.0262594158948732	6.521289097715729	9.591706689814234	0.8907411949552156	0.9765124555160135
ID216601	216601	3	1.0	50.36464043246564	51.25971884616177	0.0	101.0	101	1.4072930989717471	1		25249.12824427486	25293.0	16668.0	34181.0	1.6538179E7	2928.7021818148037	-0.9810283281138	-891.6144871397565	-0.002907122257008508	-6.709076004605347E-4	1.4604064173652125	1.3598753869776294	-0.5329658392120724	1.0739266489784898	6.221842149351238	9.677062241848192	0.8349140777982305	0.9653392330383479
ID215583	215583	3	1.0	51.09642475461073	51.40364657907924	0.0	95.0	95	1.389440878128625	1		25267.856692913385	25352.0	16199.0	32955.0	1.6045089E7	2854.407593479703	-0.9810823634864375	-918.1655732253389	0.006437697157988864	0.006017390490797261	1.475114751354418	1.3493437771240877	-0.4600720463200085	1.0932089926693043	6.064988985922215	9.463988900068408	0.8509252992072509	0.9615674453654857
ID217119	217119	3	0.9968065023422241	49.09523302118098	50.20137306315232	0.0	104.0	104	1.3932468277925312	1		25243.14128728412	25326.0	17457.0	33191.0	1.6079881E7	2799.257978747017	-0.9811570541397833	-939.1180747474862	-0.004656772617254341	0.0030753754430631257	1.4456873665050805	1.357436455256369	-0.8089565605181419	1.0650129226358844	6.098260869073816	9.316582699730882	0.8828818234486128	0.9646616541353388
ID243229	243229	3	1.0	46.51947217373142	56.09848100999524	0.0	259.0	259	1.4051412734026882	1		24949.41960183766	25049.0	16325.0	33791.0	1.6291971E7	3017.5108904477866	-0.9810181622689104	-854.6344360074997	-0.006087714114316605	0.00726356468305849	1.4530000320781147	1.3805597026184477	-0.3803126377463473	1.0524717108012587	6.202829644693178	9.697805684386841	0.8288057627153146	0.9724292101341276
ID215074	215074	3	0.9918059706687927	50.63062417977822	49.635513704747105	0.0	92.0	92	1.3730101756219855	1		25230.688603531293	25311.0	17673.0	32496.0	1.5718719E7	2634.7947959381404	-0.9810895560298285	-993.6174950068888	0.010542763266883769	0.008971038930356156	1.4182152350657948	1.3513011106635358	-1.0677830784594038	1.0495182930541676	5.922395200986734	9.848760400317447	0.7672627327117526	0.9540581929555902
ID242720	242720	3	1.0	46.50637945940814	55.741207323348	0.0	256.0	256	1.4094416393051827	1		24935.96818181821	24997.0	17605.0	32977.0	1.6457739E7	2784.7320748825814	-0.9810296480118065	-926.1462168713817	-0.002113877924917684	-0.004460233229648329	1.4370594158005727	1.4103896645979308	1.4844856694512192	1.0189094913782177	6.2408546540093015	9.471522696202252	0.8742070885811434	0.9697193500738556
ID232997	232997	3	1.0	49.66816058689077	51.423208005950706	0.0	198.0	198	1.443383395258416	1		25206.508029197103	25197.0	16605.0	35466.0	1.7266458E7	3064.3604708536113	-0.9811526806058598	-856.4259806978051	-0.009529569877670847	0.00716556782606211	1.5161634218168294	1.391679125933728	-0.4337348793010064	1.089448992632968	6.545054728538318	9.620699439492379	0.8886072500961733	0.9676739283204497
ID225828	225828	3	1.0	49.991498675524845	49.36692258679101	0.0	155.0	155	1.4072930989717474	1		25304.806402439048	25328.0	16326.0	33912.0	1.6599953E7	2945.9484742344753	-0.981006581336474	-887.3125982364778	-0.0044825234932681455	-0.011832561727470377	1.4681049687233714	1.3783928677976687	-1.0887142349909966	1.0650845655266923	6.2218421493512395	9.558251078725062	0.8557994119107005	0.958974358974359
ID216106	216106	3	0.989563524723053	49.83282416329832	51.59086575530197	0.0	98.0	98	1.3986659335375253	1		25221.26780185756	25239.0	17696.0	34099.0	1.6292939E7	2853.413409911172	-0.9810212873326627	-913.7847203977193	-0.0034799784152079205	-0.03144309841683695	1.5186573223122015	1.3350990889409997	2.0370720386103764	1.1374865992282266	6.145792130718987	9.387191962235978	0.8764281798695305	0.9670905011219151
ID244777	244777	3	1.0	45.48650074031045	57.42561100743191	0.0	268.0	268	1.4538276949750952	1		25002.39541547278	25161.0	16802.0	33852.0	1.7451672E7	3045.8901107100496	-0.9809928151816223	-847.3160112081678	-0.012668217865355122	0.055367611476980716	1.5906717744833856	1.3847157447436749	-1.1066103257066209	1.1487352408041227	6.640117251828637	10.507231743446168	0.7558036593271191	0.9245532759761745
ID230959	230959	3	1.0	49.70024593026524	51.52029506217552	0.0	186.0	186	1.4180032466050243	1		25213.050898203568	25218.0	16640.0	34751.0	1.6842318E7	3045.918089492927	-0.9810482973658625	-856.9970580507008	-8.772679934848095E-4	9.893967700770007E-4	1.4395246062059526	1.4044783086785477	0.05496906096630452	1.02495324941001	6.316904672641558	9.686653092457824	0.8459928523912114	0.9637418419144306
ID231471	231471	3	1.0	49.68337416883113	51.52708444924514	0.0	189.0	189	1.3932468277925327	1		25217.27343750003	25377.0	16136.0	33687.0	1.6139055E7	3026.83649322636	-0.9810394062849531	-862.1318347417605	0.004190896533733746	0.006768884960751695	1.425032942206052	1.3816708431925635	-0.7669023861407249	1.031383812741748	6.0982608690738305	9.379673802299926	0.871044599058881	0.9653875094055681
ID203309	203309	3	0.955951988697052	51.75958967388164	48.94083932858478	0.0	21.0	21	1.2853637683166208	1		25527.438305709005	25170.0	20532.0	35465.0	1.3861399E7	3037.634409181529	-0.9809068977017316	-863.4814582325635	0.03717768105833935	-0.07708245932298162	1.313613684810386	1.158631047548772	-0.3644230395809082	1.1337635803817783	5.190413771651295	15.715667102595212	0.26408650130447403	0.8329519450800913
ID233516	233516	3	1.0	49.677423607480044	51.483604180643475	0.0	201.0	201	1.4365538813695564	1		25182.900000000005	25184.0	16455.0	34966.0	1.7124372E7	3082.244934114316	-0.981133476594605	-849.7766719130551	0.006837971827924126	-0.007205809822535208	1.5109089658522108	1.3980867486932422	-0.3818885879421971	1.0806975799351655	6.48326408839961	9.54331019004384	0.8945518048212524	0.9735902926481085
ID209459	209459	3	1.0	53.493993332808586	47.09400636096491	0.0	58.0	58	1.3845321413310874	1		25153.16903633493	25279.0	15518.0	33746.0	1.5921956E7	2960.6536704768587	-0.9810686091806068	-880.5458127001841	0.012400917092772414	0.004129970834566171	1.4584862679535513	1.3392866058979376	-0.7731890759086589	1.0890023550826862	6.022210850441573	9.68817348330907	0.806272796560953	0.9723714504988487
ID232498	232498	3	1.0	49.68551057077811	51.48969801152207	0.0	195.0	195	1.4227965106853435	1		25195.48430493272	25216.0	16311.0	35059.0	1.6855779E7	3072.81407263405	-0.9811085626447024	-851.6643861823858	-0.0011601445835556364	-0.01349203600564086	1.4793857849331709	1.396822022992127	-0.618792014469385	1.0591082905209241	6.359682808122202	9.693658070983346	0.8504913999140387	0.9709724238026131
ID243761	243761	3	1.0	46.211454336399875	56.57297694490663	0.0	262.0	262	1.433918484027496	1		24921.14076246334	24999.0	16110.0	34076.0	1.6996218E7	3078.5865571950635	-0.9810181793597806	-836.7307606610882	-0.006774979590589596	0.0022808773358262593	1.4622960692429188	1.4181847565985133	-1.1600498992778359	1.0311040662644024	6.45949845757702	9.887857922844809	0.830241098433985	0.9604240282685509
ID231984	231984	3	1.0	49.62160135191044	51.526668055000435	0.0	192.0	192	1.431278234164656	1		25208.174556212995	25193.0	16625.0	34805.0	1.7040726E7	3080.6557943981757	-0.9811177756341495	-850.3470449649951	-0.005738124222275112	0.008534576224111754	1.4951666116110252	1.3864427130490864	-0.17501294323645422	1.0784193227304946	6.435732826754454	9.95110857723076	0.8167044853450731	0.9650748396293655
ID214074	214074	3	0.989654541015625	51.49831403666251	48.08805291127053	0.0	86.0	86	1.2747260921582753	1		25498.492537313436	25095.0	20198.0	35573.0	1.3667192E7	3004.389967460902	-0.9807044175657978	-862.7171625237371	0.036675898454640116	0.013915969259468971	1.3230394998921233	1.2023770785519883	-0.3154022869419998	1.1003532281948087	5.104857500690011	14.78393785631868	0.29350346371308045	0.8287037037037023
ID214584	214584	3	0.9917813539505005	51.469324917579435	48.73937386291774	0.0	89.0	89	1.4126583227723355	1		25198.79299847794	25211.0	18205.0	33602.0	1.6555607E7	2568.3557744039904	-0.9811134800655426	-1019.3465396616429	-2.098734075543083E-4	-0.009767596005157093	1.4917182627157446	1.3561812588803703	-0.964912669635704	1.0999401834731666	6.269373410996401	9.788919874723817	0.8221753546522105	0.9599708879184862
ID230456	230456	3	1.0	49.759806873930216	51.46717735736049	0.0	183.0	183	1.428633104877272	1		25259.118870728085	25257.0	16425.0	35044.0	1.6999387E7	3081.7582021958037	-0.9809882894420637	-845.847872048924	0.03451033308844277	0.003161808569857106	1.5277209866762789	1.3936896263009797	2.7938839556033557	1.0961701643220483	6.411967195931876	9.440422061576434	0.9041038810906982	0.9897285399853266
ID213570	213570	3	0.9753530025482178	51.809201085460785	49.12333777385355	0.0	83.0	83	1.4137289241558417	1		25280.40874811463	25164.0	20197.0	33696.0	1.6760911E7	2508.9275011016925	-0.9809389133454386	-1037.0991604193282	0.05539521932455123	-0.033149367854826944	1.4020864717960209	1.3069646409669187	-0.9406110703220465	1.0727807224828432	6.278879663325425	17.88515561635543	0.2466644585648774	0.8673670387393303
ID244289	244289	3	1.0	45.64287631700248	57.186523927889475	0.0	265.0	265	1.472440756166641	1		24978.981868898158	25101.0	16899.0	34229.0	1.790993E7	2998.0815916378474	-0.9809186516586171	-856.6140891726867	-0.007928726043942692	0.0423360791104746	1.6764296848774403	1.3560574071837144	-0.9670341290197698	1.236252739741366	6.8112297937512025	10.824466765837725	0.7305036223652871	0.9203596660244063
ID239175	239175	3	1.0	49.762001773078744	51.51234240536302	0.0	235.0	235	1.4491370753798967	1		25198.21839080461	25163.0	16653.0	35381.0	1.753796E7	3065.9942659058843	-0.9810360659298318	-850.3251608081455	-0.008135476546687294	-0.008913278295126425	1.5175878157308547	1.4157032387596038	-0.6962270502294258	1.071967467603252	6.597339116347994	9.934296681970796	0.8400486160452613	0.9598893499308437
ID238667	238667	3	1.0	49.74893401060678	51.49773466504017	0.0	232.0	232	1.4360271888197293	1		25232.32796486088	25237.0	16875.0	35236.0	1.723368E7	3065.3992096574852	-0.9810949661750457	-854.3461450366361	-0.0018454766859366772	-0.005523769214482862	1.5432554503752	1.350243426888778	-0.5871252273981881	1.1429460937507832	6.4785109622351	9.911636869050213	0.8286941957553127	0.9673527324343507
ID229960	229960	3	1.0	49.77752841917645	51.48984819738809	0.0	180.0	180	1.4259830690120603	1		25268.388639760837	25283.0	16387.0	35192.0	1.6904552E7	3082.908857780219	-0.9810342252913661	-847.9308367118994	0.008663533101843403	-0.00676149080581065	1.4909224237960965	1.387524182885598	2.5486029260736283	1.074519955894004	6.3882015651092985	10.51702863094855	0.7257755982679392	0.9572649572649574
ID208975	208975	3	0.9905837774276733	54.267322159795086	46.389619764053855	0.0	55.0	55	1.4174696611687827	1		25085.78582202112	25036.0	18371.0	33506.0	1.6631876E7	2738.3799341998347	-0.9810776290928455	-949.9304817293842	0.01061205563680372	0.005998658733496271	1.471858522135955	1.38982869952116	-0.7502709557016652	1.0590215345553426	6.312151546477037	9.86579068699336	0.8149359689731883	0.9540229885057467
ID240206	240206	3	1.0	49.19865154922128	53.44327333784397	0.0	241.0	241	1.4238594891755545	1		25194.96113602391	25299.0	16468.0	33735.0	1.6855429E7	3012.868290154195	-0.9809641496701461	-861.8752238708853	-0.005181092860220166	-0.005569086179544049	1.4453169086431046	1.431762591486057	1.0770423233359259	1.00946687477215	6.369189060451216	9.239838515971641	0.9374869742652023	0.9860191317144961
ID202828	202828	3	0.9906359314918518	51.613488465508965	49.63795250922022	0.0	18.0	18	1.0694873017590452	1		25734.203703703697	24833.0	20360.0	37205.0	9727529.0	3877.551920998518	-0.9806141793475559	-671.4243484467477	-0.0013182423170683356	0.0041365378779378015	1.1737067273256343	1.0131445075940937	-0.38518303158534467	1.15847909012785	3.59336338037398	7.414121125846804	0.8214698868665933	0.9630573248407635
ID240716	240716	3	1.0	48.788005403574154	53.929709623960264	0.0	244.0	244	1.407293098971747	1		25077.191424196008	25154.0	16126.0	34269.0	1.6375406E7	3046.499373230199	-0.9810958608914987	-854.4021581934414	-0.005454724818727416	0.0036808699845622584	1.440058027125347	1.3989591429747374	-0.59951630261954	1.0293781876025465	6.221842149351235	9.765589986227349	0.8198452413821357	0.9625
ID239699	239699	3	1.0	50.15105224931173	53.114522487428886	0.0	238.0	238	1.4349732237685153	1		25240.589101620048	25224.0	16374.0	35647.0	1.713836E7	3050.7982867391825	-0.9810411150277019	-856.2299323599601	-0.0027245486033248135	-0.028239594028760844	1.539181285030716	1.380240102427576	-1.0484547594865465	1.1151547345448034	6.4690047099060655	9.745649850653798	0.8559053165530243	0.9666193181818178
ID229456	229456	3	1.0	49.74643865727794	51.52689155794707	0.0	177.0	177	1.4249216746937938	1		25253.797919762274	25266.0	16617.0	35165.0	1.6995806E7	3064.61781207752	-0.9809577439598813	-849.0089623560261	0.005294804200899257	-0.0048569402799164075	1.4826677778831774	1.383946036787502	-0.7158233391916823	1.071333519134051	6.378695312780267	9.567775886033452	0.8756281886574675	0.9675558759913484
ID238166	238166	3	1.0	49.60611352507361	51.532393162325775	0.0	229.0	229	1.4569463850695614	1		25216.782857142876	25134.0	16936.0	35378.0	1.7651748E7	3049.8389185621563	-0.9810842439504411	-857.6801697300531	-0.004177317173467172	0.00763135802841585	1.5413129320865218	1.4016997287340474	-0.6306718047289287	1.0996027897348364	6.668636008815729	9.655689959919997	0.8988355740847659	0.9722799722799724
ID201819	201819	3	1.0	51.34252373131848	53.21162667346178	0.0	12.0	12	1.3970424089815827	1		25292.068217054268	25349.0	17755.0	33742.0	1.6313384E7	2911.008748394172	-0.9810772179847648	-900.9258205677901	-0.0037628304417375398	-1.34506081957246E-4	1.48568498640523	1.343693075646909	-1.0222247979422623	1.1056728752508904	6.131532752225438	9.206799935024762	0.9089950212323644	0.9735849056603774
ID202331	202331	3	0.9638938903808594	51.68023820716266	50.56271852513492	0.0	15.0	15	1.45902180832263	1		25296.705547652913	25125.0	19595.0	35500.0	1.7783584E7	2650.5158725014808	-0.9810586703463633	-988.6625182763886	-0.005515369944998712	-0.01623841952686426	1.5262890172055088	1.429941250034996	2.0437409743236286	1.067378829142914	6.687648513473785	9.849181025454753	0.8663294221668542	0.9643591501028103
ID228954	228954	3	1.0	49.66968946667534	51.52966041194493	0.0	174.0	174	1.4376066875800302	1		25217.76099706746	25228.0	16653.0	34653.0	1.7198513E7	3077.4576110939465	-0.9810689373741325	-849.3153502606966	0.005576393593333884	0.003928392966810425	1.4819623568231728	1.4322774124120383	-0.2307065935265137	1.0346894700569649	6.492770340728643	9.323166874088637	0.938670112780981	0.988422575976845
ID237674	237674	3	1.0	49.54705447992018	51.577506318246044	0.0	226.0	226	1.4470474750493925	1		25188.639769452435	25086.0	16852.0	34963.0	1.7480916E7	3052.5848673232995	-0.9810677019158458	-855.1899901012508	0.004011431131562249	-0.002774209927755936	1.5515010317266906	1.3874535826281462	-0.45008776590011834	1.1182363512210636	6.578326611689927	9.54231573667974	0.9078575955593576	0.9760225669957691
ID207983	207983	3	0.9536648988723755	55.528409668473834	45.932297027981825	0.0	49.0	49	1.0898069246562543	1		25637.74554707376	24850.0	20306.0	36620.0	1.0075634E7	3673.4133735042074	-0.9805372558842722	-703.2343118174107	0.0018302722566234694	0.017081158658582188	1.22951072971205	0.99484903963092	2.5387910735917973	1.2358766815196278	3.73120403914493	8.239872632912007	0.6905861522271228	0.9213615023474185
ID208493	208493	3	0.9936341643333435	55.01169345247686	45.654194156664296	0.0	52.0	52	1.4296917438553536	1		25138.401481481513	25118.0	17910.0	34171.0	1.6968421E7	2783.844424659893	-0.9810463557856381	-934.8017084346079	0.006667670923312225	-0.008877821232060854	1.5403771788922247	1.3532743672319372	-0.7970462364439179	1.1382593332074988	6.421473448260903	10.041399831327107	0.8003059295011111	0.9375433726578764
ID213101	213101	3	0.9855407476425171	51.761673007470776	50.01990154576373	0.0	80.0	80	1.5094795046495393	1		25160.874999999993	25065.0	19323.0	35532.0	1.8920978E7	2723.533308667639	-0.9809017523400514	-948.9755744566268	0.0032848043855741352	0.0034833418375316582	1.5423902457498424	1.4888917814933653	1.6871829446615092	1.0359317345434051	7.158208003760859	10.13512464428474	0.8757012906160737	0.9672447013487476
ID201328	201328	3	0.9909785389900208	50.89975535493718	52.22930877484967	0.0	9.0	9	1.3110036487487926	1		25533.796133567637	25190.0	19929.0	35964.0	1.452873E7	3121.1864828103403	-0.980615614810892	-827.6990145752678	0.08140231638944655	-0.0055471168691262175	1.4088520940055702	1.1925604447183158	1.2421873107047405	1.1813674520609667	5.399551322889985	16.600010913918307	0.24623557066754537	0.796633941093969
ID236662	236662	3	1.0	49.59489877530049	51.56335462905567	0.0	220.0	220	1.436027188819729	1		25247.517595307934	25176.0	16886.0	34952.0	1.7218807E7	3088.8028732587436	-0.9810070970817081	-844.3826237254069	0.01672387879121146	-0.00756767593527426	1.5312765515120719	1.3927366871951645	-0.42183822600811616	1.0994731205048622	6.478510962235095	9.761537540401406	0.8543751425639197	0.9612129760225679
ID228468	228468	3	1.0	49.65791473694038	51.58471785758918	0.0	171.0	171	1.4302207694956075	1		25251.62462908012	25252.0	16582.0	34694.0	1.7019595E7	3070.145256504062	-0.9811006884048871	-853.941248391467	0.010324965398011934	3.796823470717132E-4	1.5015208502277508	1.3919477573128218	-0.4311372413692576	1.078719256767554	6.426226574425423	9.30415035343798	0.9328513791979285	0.9818445896877266
ID237179	237179	3	1.0	49.55875970731196	51.57125449929699	0.0	223.0	223	1.442334805657419	1		25181.457184325107	25119.0	16856.0	35025.0	1.7350024E7	3079.777670779907	-0.9810799084808304	-847.954670916685	0.010873800114946309	-0.005455493927869695	1.5221464380032008	1.4056417999114263	-0.5631814549699721	1.0828835896165836	6.5355484762092875	9.685157531086865	0.8755451090356762	0.9683098591549303
ID236154	236154	3	1.0	49.62483959633571	51.56756978281181	0.0	217.0	217	1.4339184840274974	1		25204.61266568483	25121.0	17126.0	34939.0	1.7113932E7	3073.2255208434085	-0.9810711555682535	-850.1430282723016	0.0010314154365472564	-0.014821304209664049	1.5248291633582267	1.3810781959560694	-0.6809587840245676	1.1040860451081438	6.459498457577032	9.798320244015132	0.8454840198803265	0.9714081486776271
ID200824	200824	3	0.9885040521621704	49.649792799162206	50.85699597080279	0.0	6.0	6	1.4496590048314955	1		25162.47041847044	25014.0	19706.0	35098.0	1.7437592E7	2823.4524715871403	-0.9811264251294892	-926.5601036363222	0.018769756693322683	0.007331227021377653	1.4982250129700423	1.4050134141220638	0.7124730381552998	1.0663421415846215	6.602092242512502	11.422866995425705	0.6358302880064552	0.934095494283793
ID207486	207486	3	0.978073000907898	54.776428760676225	46.37672969800485	0.0	46.0	46	1.4678096187805116	1		25054.990168539352	24965.0	19685.0	34635.0	1.7839153E7	2623.774800519535	-0.9810482639903101	-988.6419877785225	0.008891381960497952	0.011577096738759153	1.5342004615195712	1.4056464579866692	-0.1852887001036251	1.0914554316289689	6.76845165827056	10.737789801251822	0.7376823613211275	0.951871657754011
ID206460	206460	3	0.996829092502594	54.46171904145711	45.820022626564146	0.0	40.0	40	1.3746620833888046	1		25143.348242811513	25205.0	17262.0	33643.0	1.5739736E7	2820.3298173321677	-0.9809973722849912	-920.4652370635837	-0.0041288663031197265	0.00368677820288884	1.4931853532419292	1.3361318702184388	-0.6445379905043542	1.1175434001120073	5.936654579480283	9.516359613524617	0.8237775536411899	0.9563552833078096
ID206978	206978	3	0.9861708283424377	54.31101503189983	46.21732347144356	0.0	43.0	43	1.3932468277925312	1		25101.94859813084	25073.0	18332.0	33434.0	1.6115451E7	2647.26179590808	-0.9810979077444046	-984.3351879025232	-0.00837542021382265	0.003353172052452608	1.4779165755813992	1.345031966998749	-1.2011706377546842	1.0987966173615662	6.098260869073816	9.531938251097746	0.8434385016115697	0.970499243570348
ID227968	227968	3	1.0	49.82500892099353	51.061791566864535	0.0	168.0	168	1.4190698155761323	1		25297.59036144581	25302.0	16493.0	34328.0	1.67976E7	3092.6232136726703	-0.9811271920741327	-850.4933701551954	0.01957947188077104	0.018473888303670236	1.5312120617408822	1.3814733346307264	2.589423547422416	1.108390602523053	6.326410924970589	9.751854864185878	0.8359740634623255	0.9610108303249103
ID212103	212103	3	1.0	52.378280416338946	49.18597402528147	0.0	74.0	74	1.3752122783611582	1		25188.934189406125	25340.0	15623.0	32954.0	1.5692706E7	2960.919606622893	-0.9811244234053146	-884.376169468222	0.00628722950853166	3.509135638333119E-5	1.426500812386606	1.3655543000518815	-1.0119168080493144	1.044631335665238	5.941407705644783	9.124098900882553	0.8968488401295637	0.9765625000000002
ID227462	227462	3	1.0	50.3939481913297	49.989264406816346	0.0	165.0	165	1.4174696611687831	1		25362.317771084334	25424.0	16563.0	34604.0	1.6840579E7	2990.694846029401	-0.9810032266938501	-875.8655175100861	0.0016815519511153608	0.0059594648528416005	1.4794372994814886	1.3692131669072478	-1.0671824683123117	1.0805018058825806	6.312151546477039	9.515846514129345	0.8759764371418536	0.9651162790697676
ID222341	222341	3	0.9951831698417664	51.617399568475484	44.37714052936953	0.0	135.0	135	1.3959590102851067	1		25227.33074534162	25400.0	16708.0	32343.0	1.6246401E7	2842.8422940411006	-0.9810659262514301	-919.6078222399108	-0.010139643298054802	-0.0028126744970194822	1.484026455311246	1.3557211164953404	-0.6664489629295082	1.094639920596344	6.122026499896404	9.321560628057224	0.8853761358853006	0.9750189250567746
ID235653	235653	3	1.0	49.688619957347434	51.53877654896583	0.0	214.0	214	1.4339184840274977	1		25214.2294117647	25174.0	16885.0	35008.0	1.7145676E7	3058.721752187907	-0.981076320258279	-854.7378339860842	5.518268739108695E-4	3.6885253197148425E-4	1.50168157826841	1.3842139418774388	-0.530683308376741	1.0848623416056966	6.459498457577033	9.771057088197031	0.850208732907992	0.9604240282685512
ID200331	200331	3	1.0	48.634332281693744	49.7357634913855	0.0	3.0	3	1.3937896865030965	1		25124.36292834891	25197.0	15543.0	33091.0	1.6129841E7	2939.8697978209734	-0.9809872375986795	-881.891372074791	0.0013027403331528898	0.003944392184399195	1.4434387930994972	1.4096206192148952	-0.650785397169753	1.0239909756026677	6.1030139952383475	9.118138366525784	0.9224479569938029	0.9884526558891455
ID205962	205962	3	0.9567156434059143	54.75781528523835	46.3732675356765	0.0	37.0	37	1.0415360645385818	1		25846.409470752104	24963.0	20593.0	36090.0	9278861.0	3730.0884067015754	-0.9802977251412062	-689.5292793161506	-0.004776418476503008	0.002205835588763588	1.168992788149219	0.9389573983525765	-0.6544513074446433	1.244990230866965	3.407991459957859	7.8304583749488375	0.6984478603425769	0.9168797953964198
ID249482	249482	3	1.0	45.89954032301068	56.597014030927944	0.0	296.0	296	1.3850784156239258	1		25008.808176100632	25103.0	16658.0	32355.0	1.5905602E7	2841.437542517438	-0.9810954290146852	-913.5436496879564	-0.0023144587930931213	0.02153716880504553	1.4608315673924723	1.3472703197465052	2.552466277414072	1.0842898755962604	6.02696397660607	9.468624428754621	0.844762600295038	0.9533834586466162
ID212620	212620	3	1.0	51.770360115457045	49.56437124459446	0.0	77.0	77	1.3872613616838998	1		25238.61477987422	25376.0	15687.0	33185.0	1.6051759E7	3036.9999988646764	-0.9810312051396146	-859.5948421495605	0.011012154400976276	0.007385595272159968	1.4251899342503873	1.373966628447214	-0.4994982546444772	1.0372813318334109	6.045976481264153	9.217727067403416	0.894187569032716	0.9695121951219514
ID199826	199826	3	1.0	49.765760064561206	49.428224308927334	0.0	0.0	0	1.3807021695643624	1		25101.96666666666	25193.0	15895.0	33889.0	1.5814239E7	3028.68456397762	-0.9809943317984343	-855.5926694299498	-0.014584151576367005	0.005123709088835157	1.4643079783435067	1.3326905327599803	-0.6890750923135849	1.0987606967620223	5.988938967289964	9.444173534368776	0.8437850652073572	0.9692307692307691
ID248978	248978	3	1.0	46.436279784831676	57.417417676206334	0.0	293.0	293	1.3724590978652416	1		24975.267310789022	25165.0	16117.0	32669.0	1.5509641E7	2975.7627825663626	-0.9809614631506934	-864.8886755296579	-0.0021109643642450654	-0.006029575387913163	1.421747480127559	1.3487538899472988	-0.5769271448947507	1.0541192805628254	5.917642074822224	9.361195737774095	0.8485860833971267	0.9651162790697675
ID223889	223889	3	0.9954493045806885	51.92235643688234	47.010883337136754	0.0	144.0	144	1.4072930989717471	1		25269.800304878056	25350.0	17256.0	33315.0	1.6576989E7	2740.969735578756	-0.9810391248296659	-954.0156829126403	0.0018424332717984877	0.008661064863008135	1.5362071662726517	1.3439831070584574	-0.6636821214358585	1.1430256512932744	6.221842149351237	9.28185008384209	0.9075274154297648	0.9746835443037976
ID211600	211600	3	1.0	53.084426526077706	48.22860873526851	0.0	71.0	71	1.3975837933882567	1		25191.251162790726	25216.0	16422.0	34265.0	1.6248357E7	3044.0453315115997	-0.9810549561276634	-857.0898238064038	0.00317224091264041	-0.007013171720250431	1.4608301936146688	1.3781345751977576	-0.8306820442874668	1.060005473997374	6.136285878389958	9.38671915080494	0.8751606866378631	0.9655946148092742
ID222869	222869	3	0.9918388724327087	50.98011639832054	45.34486475014774	0.0	138.0	138	1.4051412734026878	1		25194.626728110587	25337.0	17248.0	33118.0	1.6401702E7	2767.3019168343862	-0.9810729437732109	-943.8426685385269	-0.007219319477411441	0.01068202345997919	1.4777133026198048	1.354865265076484	-0.6297569342845181	1.090671774315792	6.202829644693174	9.296306234816786	0.9019425477739095	0.9775280898876407
ID223381	223381	3	0.9855542182922363	51.62413956462437	45.831678569106536	0.0	141.0	141	1.3801541631250087	1		25207.080952380933	25389.0	17023.0	32410.0	1.5880461E7	2764.617765784735	-0.981103510363719	-946.7845301822524	-0.0041698917710665025	0.006116965916212696	1.4662991939587364	1.3237658670831127	-0.7960514347593667	1.1076726107084878	5.9841858411254485	9.309043541673974	0.8677703617692634	0.9625382262996943
ID204954	204954	3	0.9728177189826965	51.73221099113567	46.333138134045015	0.0	31.0	31	1.1259957311625426	1		25390.453460620534	24761.0	20450.0	34879.0	1.06386E7	3526.589133749983	-0.9808362733093584	-736.9909213585368	0.004219985106096159	-0.0015585735645317882	1.1827520445218478	1.1012295614148149	1.7113039882577123	1.0740286003603974	3.983119725864275	7.913957005290535	0.799182290856799	0.9384098544232923
ID248478	248478	3	1.0	47.31694246790071	56.82946388355234	0.0	290.0	290	1.4333908231139436	1		25028.882005899704	25020.0	17497.0	35469.0	1.6969582E7	2978.053211151495	-0.9810474062145724	-870.0822975408472	0.00901849179473987	0.008479287140701097	1.5441185837520508	1.3492489090623734	2.3296259753266515	1.144428261813528	6.454745331412506	10.029739215330634	0.8063241994595646	0.9443671766342143
ID235165	235165	3	1.0	49.64965440569797	51.45702889823838	0.0	211.0	211	1.4407604903194327	1		25203.425655976673	25172.0	16708.0	35099.0	1.728955E7	3071.8446184920135	-0.9810595925355886	-849.9559069515071	0.0037670892519788978	-0.006389329038973686	1.5138344607063385	1.3774571901338872	-0.41593660703800617	1.0990065401300753	6.521289097715739	10.074290679359333	0.8074476264272441	0.9587700908455623
ID211107	211107	3	1.0	53.73301845173153	47.360534362496686	0.0	68.0	68	1.4281034911037875	1		25178.974777448064	25184.0	17206.0	35631.0	1.6970629E7	3109.4263285972183	-0.981134991285056	-842.2858822210552	-0.004031281004086885	0.0019258399023897835	1.532903345984579	1.3404151277938183	-0.7741735006682486	1.1436034361292056	6.407214069767344	9.671439380511314	0.8607893205632203	0.9670014347202298
ID221856	221856	3	0.9798141121864319	52.30154706314585	45.1767441218839	0.0	132.0	132	1.456427067147138	1		25173.99286733238	25150.0	19097.0	33480.0	1.7646969E7	2359.6149131840302	-0.98109624954047	-1107.4002263785153	-0.008844696619834105	0.007100530931369271	1.506091492022629	1.4292984175816374	-1.1109106756926856	1.0537278104392818	6.6638828826511975	9.866747238007775	0.860179749748877	0.9675638371290548
ID219300	219300	3	0.9562819004058838	50.23196716259094	47.658388865676194	0.0	117.0	117	1.464197496120479	1		25302.661450924625	25171.0	20340.0	35748.0	1.7787771E7	2741.957952319251	-0.9809604236538554	-950.888544634061	0.003920891628944217	0.010064698107802682	1.4775923076892783	1.4006730094257074	1.598914185607651	1.0549159566479465	6.735179775118944	13.763408808003655	0.4467936961441819	0.89968253968254
ID210601	210601	3	0.9905346035957336	54.41376429927322	46.964093539360015	0.0	65.0	65	1.4078305414580086	1		25162.78320610689	25234.0	17347.0	33503.0	1.6481623E7	2946.491841684281	-0.9811111407786006	-887.147649164184	0.025406197918059273	0.012414668709892133	1.4854334187780969	1.3757813033821205	2.7662905817035974	1.0797017048613873	6.226595275515757	9.321980539885159	0.9004178954433177	0.9761549925484353
ID247977	247977	3	1.0	45.9590336044862	55.62522990190977	0.0	287.0	287	1.4616119431652361	1		24917.874115983028	24873.0	18104.0	33055.0	1.7616937E7	2631.960771198527	-0.9810451006109023	-980.0067361428676	-0.0018369566863356882	-0.0039797972973878775	1.5038849109892873	1.4398311300604574	0.19266363876728346	1.0444870093384773	6.71141414429636	9.735991331722106	0.8897408813488177	0.9684499314128945
ID218280	218280	3	0.9718145728111267	49.7008006308829	48.8237961093245	0.0	111.0	111	1.3730101756219861	1		25320.125401929246	25477.0	17732.0	32490.0	1.5749118E7	2459.97722461036	-0.9810433670221946	-1065.3486643575263	0.013116348770223515	0.015454997517784105	1.4801135853246246	1.3021142682418165	-0.7027475001153436	1.1367002277942566	5.922395200986739	9.204719826874117	0.8783874062066895	0.9673913043478253
ID226991	226991	3	1.0	50.51056216333992	49.77641116569073	0.0	162.0	162	1.4142639209296395	1		25373.585106382958	25454.0	16757.0	34804.0	1.6695819E7	2995.616756191572	-0.9810372227274443	-876.4136247042876	0.001473681429468748	0.012408553155261197	1.4692333753778	1.3786631632384667	-0.9581651247709232	1.0656942279697854	6.283632789489939	9.642200066328183	0.849314198373759	0.9692082111436946
ID204462	204462	3	0.9822723269462585	50.92167166817364	46.51551014918989	0.0	28.0	28	1.0098216627956709	1		26184.931547619035	24983.0	21114.0	38194.0	8798137.0	3909.079690686301	-0.9802008129318462	-663.2459609225981	-0.0027369606023345786	0.007876317860090914	1.0483289291945777	1.0020092127700306	0.29547185599177705	1.0462268368735825	3.2036070348836736	7.371277700226964	0.7409067596512247	0.9309392265193374
ID220333	220333	3	0.9125599265098572	50.45190400645004	46.74933398766746	0.0	123.0	123	0.9327143468690906	1		27508.951388888883	26599.0	21251.0	37659.0	7922578.0	4011.1883740164526	-0.9786698931749627	-629.3238219557275	-2.370148775263195E-4	0.0050818485514643385	1.0012032950553875	0.8875943563053602	-0.39955880889283485	1.1279964636356277	2.733047544596606	6.727085820376297	0.7589324358498051	0.9349593495934952
ID246444	246444	3	0.976582407951355	46.62481610479951	56.563267111585674	0.0	278.0	278	1.4678096187805112	1		24966.64525139667	24853.0	19786.0	35441.0	1.7876118E7	2788.515494951715	-0.9810810151849624	-928.5903523389521	0.021852155215449892	0.027916593600255085	1.5118207586720906	1.37569112063782	0.9304023531888759	1.0989536357341292	6.768451658270556	12.23913134530328	0.5678034205954844	0.9461794019933552
ID203955	203955	3	0.9907929301261902	51.14402653541225	47.43729372398019	0.0	25.0	25	1.4196027995632154	1		25232.264264264246	25222.0	18424.0	33389.0	1.6804688E7	2670.4268695093906	-0.9810179476951266	-976.6508178463292	0.005033610860494285	-1.7385101702649131E-4	1.4785771668167496	1.3767914707416526	-0.3371341503937143	1.0739296387565989	6.331164051135093	9.670595596224638	0.8507206723365504	0.9638205499276403
ID219827	219827	3	0.9584322571754456	50.51054134378864	47.17918937319846	0.0	120.0	120	0.984021804130533	1		26600.664596273284	25500.0	20569.0	37920.0	8565414.0	4063.373771943503	-0.9795537151951512	-627.2628400591682	-0.009558624818954989	-0.006539479130453258	1.1363097086607932	0.8763366948195765	-0.560797381873469	1.2966588246025015	3.0420007452901343	6.904180664046257	0.8019455572711975	0.9397944199706314
ID217778	217778	3	0.9772464632987976	49.13268459018258	49.51404177975597	0.0	108.0	108	1.437080380885627	1		25228.897360703784	25214.0	19101.0	32740.0	1.7206108E7	2523.7812972679358	-0.9810855185901661	-1037.024399557108	-0.006169753918209912	-0.00783138134024809	1.456483988918636	1.4051202227385726	1.0416351510052193	1.0365547127917323	6.488017214564115	11.402308080620644	0.6270992990688716	0.9498956158663885
ID234672	234672	3	1.0	49.59103972874776	51.459741880740516	0.0	208.0	208	1.4302207694956075	1		25221.457777777778	25189.0	16427.0	34960.0	1.7024484E7	3095.3482629202827	-0.9809839962004683	-840.6850569982182	2.4825792590838067E-4	0.005966257271729454	1.4931636502690717	1.4128027109989636	-0.5025352682570767	1.056880510381585	6.426226574425423	9.507436495880514	0.8933857711689	0.9698708751793401
ID245936	245936	3	1.0	46.57410158346532	56.3852819968049	0.0	275.0	275	1.452786643860587	1		24972.269727403178	24878.0	18379.0	34872.0	1.7405672E7	2799.039637564971	-0.981124954523851	-927.5029070497084	-1.8761577475352248E-4	0.0035927162425710727	1.5225815777582272	1.4026065139458117	-1.131695032430255	1.0855372213229653	6.6306109994995985	10.075392375334955	0.8208040245889728	0.9581043956043954
ID245431	245431	3	0.9955825805664062	45.706172203899364	56.6525301052436	0.0	272.0	272	1.4286331048772702	1		24933.761834319565	24930.0	18854.0	32425.0	1.6855223E7	2587.065289632774	-0.9810180202998791	-996.1985235499317	-0.006294582751295196	0.007244622784540247	1.4786427360167331	1.3980376874495428	0.8772190077806963	1.057655848115396	6.411967195931859	9.391222348690562	0.9136017222161052	0.9839533187454413
ID224438	224438	3	0.9929551482200623	51.111064549255744	47.58142817574452	0.0	147.0	147	1.397583793388255	1		25298.54334365323	25431.0	16504.0	32508.0	1.6342859E7	2812.495330100897	-0.9810601478586557	-931.8644662322122	0.012425290940379995	0.003990062314006283	1.4624285156696728	1.3577187877537658	-0.8557626871702718	1.0771218081832252	6.13628587838994	9.784510007709475	0.8054475871727669	0.9541759053954173
ID216757	216757	3	1.0	50.809224739870956	51.46300105684014	0.0	102.0	102	1.4206681676678083	1		25264.661194029843	25286.0	16990.0	34115.0	1.6927323E7	2884.8098071544473	-0.981021279883894	-905.3943818386534	-0.0033334823029438467	-0.008175161230465081	1.4866846682385364	1.3765676142570111	-0.918586804474992	1.0799939304405035	6.340670303464128	9.522343540066238	0.8787338262443067	0.9680696661828732
ID226485	226485	3	1.0	50.52390324800394	49.81797178897837	0.0	159.0	159	1.4164018872611879	1		25374.407854984915	25500.0	16783.0	34497.0	1.6797858E7	3022.552682739908	-0.9809469232016775	-864.4351617144276	-0.0015948505149156475	0.005516036696421852	1.479796024131189	1.3641924959952363	-0.8377957919840652	1.0847413605303664	6.302645294148004	9.504975447097136	0.8766590722378262	0.9742836149889788
ID247477	247477	3	0.9763211607933044	45.59020442200974	55.58666146052935	0.0	284.0	284	1.2753194019842848	1		25387.726256983235	24953.0	20157.0	35768.0	1.3633209E7	3293.088980729125	-0.980618424007613	-780.1197934178052	0.017019641471353885	0.044640893862853644	1.4113648259801366	1.1592501544744207	0.5966685366410661	1.2174808176928984	5.109610626854534	17.64100636974277	0.2063245738851168	0.7829570284049531
ID234171	234171	3	1.0	49.6261509131515	51.482368852715524	0.0	205.0	205	1.4318066736266948	1		25193.208823529367	25198.0	16693.0	34745.0	1.7131382E7	3069.940249822015	-0.9810877652900327	-851.4292582937702	0.021220475362021	0.003711690136564663	1.4981705368847906	1.41922469067246	-0.46750263792145347	1.0556260377452455	6.440485952918971	9.468198774752384	0.902804608977697	0.982596084118927
ID220856	220856	3	0.918880820274353	50.74680510156055	46.411204227396325	0.0	126.0	126	0.939180381632298	1		27697.092783505137	26445.0	21436.0	37427.0	8059854.0	3834.772853271641	-0.9784859888846471	-656.9884881741383	-0.011302616601405337	0.005329182534987606	1.0048003061316961	0.9047066144694526	0.07902466806676971	1.1106366307722217	2.7710725539127354	6.5141888997501685	0.8206104904771071	0.9636363636363638
ID246968	246968	3	0.9822003841400146	46.691748038177174	55.86718910630315	0.0	281.0	281	1.0408094958665939	1		25776.32122905027	24779.0	20119.0	36742.0	9227923.0	3913.706744501563	-0.9804023493021026	-658.9659599412453	-6.087595193354149E-4	-0.007232520396267979	1.1616207883818563	0.9592195705577824	0.28266266389808287	1.2110061387784012	3.4032383337933454	7.464413060414416	0.7675574657935704	0.9298701298701292
ID224959	224959	3	1.0	50.561107987806565	48.52131444620021	0.0	150.0	150	1.3927037574823686	1		25327.107981220637	25383.0	16913.0	33266.0	1.6184022E7	2887.3567034289144	-0.9811083300203037	-911.0910294507786	-0.010476185720963566	0.004964366525846351	1.4856933298555737	1.3401998586323656	-1.0746438489512353	1.108561025645593	6.093507742909306	9.234079375975709	0.8980283030772415	0.9763899466869765
ID210110	210110	3	0.9949877858161926	54.96289838037923	46.298757596158	0.0	62.0	62	1.4019073421339443	1		25199.420000000002	25211.0	17766.0	34118.0	1.6379623E7	2825.423351111232	-0.9810482824388167	-923.3764985936584	-0.00239523274989043	5.061253956469212E-4	1.4838935841473702	1.350626652554254	-0.6008098991616492	1.0986704440794846	6.174310887706074	9.381732917187959	0.8815201155485706	0.9730337078651683
ID241342	241342	3	1.0	48.01428929101423	54.675334146476025	0.0	248.0	248	1.4115869094041138	1		25032.72036474165	25111.0	16321.0	33622.0	1.647153E7	3048.3322876603456	-0.9810579186979119	-850.6339044335298	0.001361324919828766	0.012056386475090426	1.437941189792706	1.4086671007792044	-0.8573694820646193	1.0207814103114274	6.2598671586673635	9.394287263771913	0.8913480296877935	0.9777282850779507
ID225474	225474	3	1.0	50.381800243534954	49.04103564871397	0.0	153.0	153	1.3927037574823682	1		25317.93750000001	25361.0	17274.0	33743.0	1.620348E7	2791.5002976142778	-0.9810352827754386	-938.3371179103481	5.49953659565828E-4	0.00916067490241963	1.4458323958634673	1.3629372352661595	-1.069486953285315	1.0608209669912787	6.093507742909301	9.451206738645723	0.857240547536917	0.9624624624624616
ID241858	241858	3	1.0	47.67548977148689	55.17514502502266	0.0	251.0	251	1.4227965106853402	1		25049.517964071838	25132.0	16188.0	34245.0	1.6733078E7	3073.417288176635	-0.9810304349700818	-843.0104283387222	-6.804633478167632E-4	-0.004063253239109684	1.447183037245271	1.4106760001839445	-0.004816561551250273	1.0258791083541268	6.359682808122174	9.378422441814394	0.9086272078901592	0.9759299781181621
ID225991	225991	3	1.0	50.025318146591125	49.70139476330496	0.0	156.0	156	1.4013676280265002	1		25308.618461538434	25421.0	16652.0	34550.0	1.6450602E7	2940.591316429329	-0.9809865495311288	-888.108197982474	0.004789085539360546	0.0016565495622369209	1.4425248665752333	1.3700553687065042	-0.721193426050496	1.0528953059299704	6.169557761541569	9.418081459419794	0.8740555075876937	0.9679343773303503
ID242375	242375	3	1.0	46.88746499314584	55.588916021166064	0.0	254.0	254	1.412658322772335	1		24978.123287671184	25065.0	16589.0	33794.0	1.6410627E7	2995.424063236865	-0.9811223282963192	-866.7746804865561	-0.0024921021932019136	-4.309665453291986E-4	1.4588156865499575	1.4074205985050896	2.5619807588443253	1.036517220296092	6.269373410996397	9.20373366501153	0.9300491845774757	0.9813988095238098
ID215750	215750	3	1.0	50.81696768752912	51.88797770015082	0.0	96.0	96	1.3834389456285934	1		25243.70347003158	25349.0	15965.0	33592.0	1.6004508E7	2988.8516470134878	-0.9809995380280925	-872.1342635676283	0.00445164508344748	-0.0029945386310051354	1.436354116287676	1.3471242841760585	-0.3798946008969861	1.0662372679044927	6.0127045981125296	9.312191180369478	0.8713165528764363	0.9715821812596005
ID244943	244943	3	1.0	45.44964665668986	57.42865625707426	0.0	269.0	269	1.4626467128121368	1		25002.25	25162.0	16724.0	33722.0	1.7701593E7	3033.732793141788	-0.9809607922792154	-849.2480149514165	-3.4005541916528345E-4	0.039568983175043	1.6232862602459448	1.3612252686725212	-1.0560022020600877	1.192518459364913	6.720920396625403	10.008264324589707	0.843181524689328	0.9566982408660354
ID203470	203470	3	0.9791209697723389	50.94161411882197	48.423047898865974	0.0	22.0	22	1.2120606437135688	1		25727.60574948665	25202.0	20108.0	38222.0	1.2529344E7	3635.4511905195486	-0.9805748733664496	-714.4765039652655	0.032870015090389955	-0.01687795357986053	1.247985238904634	1.1490697872721065	-0.21204821686582614	1.0860830671280226	4.615285505744878	16.27467389291807	0.21896961054243608	0.7774219375500392
ID216270	216270	3	1.0	49.789154971048596	51.47690296184283	0.0	99.0	99	1.3702525705574495	1		25237.788025889964	25411.0	16171.0	33107.0	1.5596953E7	2912.420772701499	-0.981064441141852	-897.9384564226224	0.007035053540796309	-1.7982955444242505E-4	1.4244542306834918	1.3596335345420554	-0.576299413247907	1.0476751231082786	5.898629570164166	9.419716212870567	0.8353824545720099	0.9568234387047032
ID242892	242892	3	1.0	46.421729430953725	55.882099691827946	0.0	257.0	257	1.4099782628309296	1		24965.72824427483	25077.0	16566.0	33834.0	1.6352552E7	3017.6077477545145	-0.9810553117042772	-856.8750112609699	-0.0035156971738025036	-1.5106980556027757E-4	1.4687739332856362	1.3864064770530913	2.660842666720311	1.0594107555005245	6.24560778017382	9.188497478334158	0.9295988342353373	0.9872276483846727
ID217299	217299	3	1.0	48.87123654660271	50.002393372572634	0.0	105.0	105	1.394874770113535	1		25196.71539657851	25328.0	17055.0	33037.0	1.6201488E7	2817.3647971434475	-0.981045824501071	-925.7958690081273	-0.002008921883064569	0.011359646398006934	1.4425087286795542	1.3657876810303722	-0.6291929723309571	1.056173480486588	6.112520247567374	9.459194096371691	0.8584636307114261	0.9720332577475431
ID233171	233171	3	1.0	49.64479357220723	51.54173701171	0.0	199.0	199	1.4275736808495687	1		25213.057692307706	25226.0	16618.0	35057.0	1.7044027E7	3081.6264495302553	-0.981041917847893	-846.7762792145979	-0.0016909477079632724	0.014006489705185386	1.5343864875828146	1.3823446360225944	-0.43875442883793697	1.1099883832136743	6.402460943602844	9.782800073029795	0.8406794774977858	0.9662840746054522
ID243409	243409	3	1.0	46.39073073871099	56.22005807832135	0.0	260.0	260	1.4254524706424299	1		24965.840059790717	25027.0	16384.0	34264.0	1.6702147E7	3065.3815935705616	-0.9810465533531103	-843.1271093685243	-2.0463965810166656E-4	-7.98290814172646E-5	1.4348406015375201	1.4337965832674424	1.5622797010981957	1.0007281495033964	6.3834484389447725	9.699820491689891	0.8525852688818342	0.9579172610556344
ID231126	231126	3	1.0	49.68530171382707	51.50498064396233	0.0	187.0	187	1.4105146822008519	1		25203.461187214598	25240.0	16408.0	34514.0	1.6558674E7	3083.551364938458	-0.9810850211633406	-847.8905215224052	0.002329510059730761	-6.51853478649632E-4	1.4609813207474902	1.3880694124350939	2.511998833798267	1.0525275664597253	6.250360906338335	9.427647079018076	0.8837070628591585	0.9669117647058825
ID230619	230619	3	1.0	49.752505172170615	51.480210180862535	0.0	184.0	184	1.4318066736266946	1		25238.24963072379	25259.0	16778.0	35202.0	1.7086295E7	3048.9175906499295	-0.981034708754981	-856.3837103206045	0.006901755779135461	-0.009742593429839363	1.4939798983833046	1.3920354643023511	2.5552806099587784	1.073234078222314	6.440485952918969	9.618629463915896	0.8747865794693938	0.9706303724928366
ID232667	232667	3	1.0	49.67442916204163	51.49103996149949	0.0	196.0	196	1.4302207694956077	1		25192.40620384047	25202.0	16534.0	34895.0	1.7055259E7	3065.972022015847	-0.9810567211127302	-851.0800742751635	-0.0028106466456949987	4.1466218350815506E-4	1.495825936896685	1.413455302905755	-0.702797824975005	1.0582760797752813	6.426226574425425	9.925422319863602	0.8197244862828665	0.9636493228795446
ID209625	209625	3	0.9873747229576111	54.85446581753148	46.40757066963709	0.0	59.0	59	1.4067554511588216	1		25182.481595092	25297.0	17780.0	33330.0	1.6418978E7	2867.8771016766514	-0.9810863110784904	-910.9592682927848	-0.004040582744356192	0.010253974884859482	1.4684569815013677	1.3798237226977355	-0.614265465200217	1.0642352043566425	6.2170890231867215	9.407647726299437	0.8827441675572891	0.9653136531365314
ID233689	233689	3	1.0	49.66447036961098	51.46551820928698	0.0	202.0	202	1.4370803808856278	1		25205.046920821143	25172.0	16609.0	35089.0	1.7189842E7	3095.519217891972	-0.9810518474022937	-843.1582380181802	0.02122663443413454	-0.010264970375509856	1.526145211381903	1.4103010798634277	-0.27531771934677185	1.0821414187172667	6.488017214564126	9.65783800021203	0.8741018208575086	0.9667138810198302
ID243929	243929	3	1.0	46.04682591299366	56.66313516051099	0.0	263.0	263	1.4339184840274948	1		24926.07805596467	25028.0	16553.0	34217.0	1.6924807E7	3050.921756567143	-0.981028835688259	-844.9687817580514	-0.011254115661098565	0.008210021223573222	1.4729046374087884	1.4321812318875031	-0.9803917106280173	1.0284345337130378	6.459498457577007	9.453631115468031	0.9082624485903606	0.9798125450612835
ID232157	232157	3	1.0	49.68380755685297	51.49608902885738	0.0	193.0	193	1.4344459508410075	1		25211.66371681415	25203.0	16435.0	34957.0	1.7093508E7	3068.4274566320837	-0.9810724054882026	-851.7679179794421	-3.284920202128398E-4	-0.005352684049900751	1.489274479993108	1.4022855356711752	2.6830296425051534	1.0620336886526447	6.464251583741551	9.613662295508645	0.8789221103569482	0.9721229449606865
ID214754	214754	3	0.983717679977417	50.88865801295546	48.92266073728013	0.0	90.0	90	1.4286331048772707	1		25213.280000000057	25200.0	18696.0	33350.0	1.7018964E7	2569.1248801820298	-0.981024108132569	-1014.7325943610787	0.009163543324025244	0.005974360445790827	1.489584115673078	1.3899742936586188	-1.39173230502959	1.0716630677767942	6.4119671959318625	10.136168725339784	0.7842481331095541	0.9520112914608319
ID214241	214241	3	0.9857110381126404	52.27358189947125	48.244226152385195	0.0	87.0	87	1.4349732237685138	1		25154.78330893119	25119.0	18730.0	33171.0	1.7180717E7	2528.1526266642345	-0.9810250060450538	-1028.834972299796	0.007801764399730123	0.011040949436110652	1.4952294664954986	1.397543659256239	-1.074488581163072	1.0698982150520058	6.46900470990605	9.648349403467474	0.8732554128598056	0.9756272401433689
ID231654	231654	3	1.0	49.638974527376156	51.52513980697488	0.0	190.0	190	1.423328099162955	1		25195.121439280334	25250.0	16434.0	34513.0	1.6805146E7	3032.3698502415186	-0.9811250533128064	-863.7795417379208	6.562414263717368E-4	-0.005174239837772189	1.4489206518137683	1.399855263167329	-0.47823964331375995	1.0350503298001135	6.364435934286713	9.486734836876222	0.8886612834299177	0.967485549132948
ID240870	240870	3	1.0	48.62768777507518	54.17974716732378	0.0	245.0	245	1.4131937248468063	1		25114.678787878805	25199.0	16261.0	33767.0	1.6575688E7	3036.2997831481857	-0.9810245007110845	-855.2628675735765	-0.011277296870721796	6.688284542878411E-5	1.441983677431074	1.4026182480046758	-1.5275973856312186	1.0280656760899827	6.274126537160913	10.044255265999453	0.781497610691711	0.9642074506939374
ID202981	202981	3	0.9658893346786499	51.193496665806826	49.48405720406362	0.0	19.0	19	1.2070572760444302	1		25793.881742738587	25280.0	20382.0	37414.0	1.2432651E7	3484.3875119136073	-0.9805455797860311	-746.2249153531695	0.01663018049114633	-0.02350321085418121	1.2218061090475256	1.1112071048737582	0.21859725742885286	1.0995305048794952	4.577260496428761	15.539307657777778	0.2382057073286585	0.7919407894736846
ID244452	244452	3	1.0	45.54320178157144	57.28201123645291	0.0	266.0	266	1.4667784914184232	1		25001.94796061884	25152.0	16676.0	34414.0	1.7776385E7	3009.6807170221314	-0.9809425208381278	-855.1878528569629	-0.007504540806116305	0.005908024897716935	1.5870650663435868	1.377775329924192	2.255420424824429	1.1519041108327222	6.758945405941535	10.707323228763247	0.740844355196502	0.9251789199739757
ID230124	230124	3	1.0	49.77147205600869	51.49240198863792	0.0	181.0	181	1.4376066875800306	1		25243.718061674026	25272.0	16586.0	34870.0	1.7190972E7	3065.8207978470505	-0.9810841233299724	-854.1149518541786	0.0030098781678724925	-0.012906985760500074	1.5041935672936853	1.3882563030746193	-0.6889466698164187	1.08351286715738	6.492770340728647	10.037753935315944	0.809779568792003	0.9499304589707933
ID240370	240370	3	1.0	49.04575600810227	53.64657025991442	0.0	242.0	242	1.4105146822008496	1		25175.10534351144	25307.0	16199.0	33828.0	1.6489694E7	3090.809005001691	-0.9810197605147536	-841.9866211742885	-0.0014140838760057974	0.008073151930477612	1.4409533589047612	1.4076213427441944	-0.034641283670311177	1.0236796751714385	6.250360906338314	9.353982665046196	0.897680595621646	0.9747961452928092
ID213750	213750	3	0.9837014675140381	52.56913711321867	49.5876781096297	0.0	84.0	84	1.4376066875800302	1		25249.734604105583	25059.0	19861.0	35735.0	1.7220319E7	2777.818386467831	-0.9809938084810162	-938.3268209892982	0.018843447152564755	-0.029123753774066955	1.4321038613237758	1.403844024820886	-0.699797616425512	1.0201303250241744	6.492770340728643	15.799221861717198	0.32686506793076014	0.884142394822007
ID209140	209140	3	0.9918606281280518	54.033230802820206	46.94714413371159	0.0	56.0	56	1.4115869094041134	1		25123.09574468084	25224.0	17351.0	33585.0	1.6530997E7	2940.9302660008075	-0.9810066813109002	-882.4488311060976	0.0025643185672676126	0.004795449038915694	1.445553474141772	1.3792353277244196	-0.7492006416041644	1.0480832712766788	6.25986715866736	9.828383825447965	0.814349368723535	0.9719557195571956
ID229627	229627	3	1.0	49.77315655839691	51.54526861252908	0.0	178.0	178	1.4029861474818457	1		25227.82280431437	25310.0	16311.0	34593.0	1.6372857E7	3060.7746832222842	-0.9809995186366294	-851.1039336459677	-0.00102160095450531	0.002630389841542386	1.4605664977551713	1.3839609718203698	-0.5213776973266356	1.0553523744488544	6.183817140035115	9.531318956904324	0.8553827672389949	0.9594395280235994
ID238841	238841	3	1.0	49.746427626784815	51.50655192999099	0.0	233.0	233	1.4397099903691035	1		25235.467741935478	25173.0	16924.0	35287.0	1.7210589E7	3078.8607085317867	-0.9810883018352046	-850.4110266423615	0.0027521653999117387	0.002166816458579342	1.5210630647616228	1.3873293690932627	-0.5837919744032345	1.096396500101318	6.51178284538671	9.875710980901564	0.8390213849284869	0.9607293127629738
ID238335	238335	3	1.0	49.65299092544146	51.524198240128094	0.0	230.0	230	1.4391844528482645	1		25243.877013177174	25208.0	16773.0	35131.0	1.7241568E7	3091.0217335512334	-0.9810576015145146	-845.9477337376883	0.011084223190453017	0.008803360669119109	1.5569821523244733	1.362225544921221	-0.46423105828106953	1.1429694283221765	6.5070297192221895	9.758089403631535	0.8587427206751337	0.9613764044943818
ID202494	202494	3	0.9900333881378174	51.52239598915971	49.9649648697481	0.0	16.0	16	1.4040641239355276	1		25277.61941448384	25272.0	17845.0	33313.0	1.6405175E7	2524.7535630245593	-0.981112593989106	-1040.1445718542816	0.012239638669672905	0.00754019542427437	1.4868835296202294	1.3619005426240127	2.2013984350420555	1.0917710090308124	6.1933233923641495	9.945493213829634	0.7868301103033861	0.9448875997099347
ID239356	239356	3	0.9968568086624146	49.65691368767523	51.57221700826625	0.0	236.0	236	1.434973223768515	1		25204.7176470588	25189.0	16575.0	35288.0	1.7139208E7	3115.1178083539244	-0.9810883791035346	-839.4923345681739	0.01774097659405518	-0.00621773974981047	1.5199334500960153	1.3997764814993936	-0.6264649585797495	1.0858401110353801	6.469004709906065	9.829809806599116	0.841312034972406	0.9798416126709864
ID229122	229122	3	1.0	49.74128020309847	51.50790133939078	0.0	175.0	175	1.428103491103789	1		25254.187779433698	25270.0	16546.0	34810.0	1.694556E7	3107.081720588886	-0.9810629359415202	-842.160650556263	0.004759677295284084	0.010631748478018208	1.5038199842672269	1.3833625436223527	-0.48818296258858984	1.0870758292540255	6.407214069767357	9.621586948731998	0.8697324631974599	0.9761042722664729
ID239872	239872	3	1.0	49.94350778598402	53.19782063830678	0.0	239.0	239	1.4286331048772718	1		25226.633383010412	25199.0	15812.0	36560.0	1.6927071E7	3135.611291258689	-0.9811201920442042	-836.1644766075173	-0.0016260709752852565	-0.014964260555447868	1.5169346729407238	1.3793271646124285	-0.9584757455935713	1.0997642269787102	6.411967195931872	9.58140301439331	0.8776936170740804	0.9719020172910666
ID201988	201988	3	0.9686160683631897	51.40229906741007	50.889064712336065	0.0	13.0	13	1.413728924155842	1		25403.606060606056	25186.0	20302.0	36170.0	1.676638E7	2789.371112672546	-0.9809497455214634	-937.9183732762901	0.022476854290568036	-0.009569041543244554	1.439019936500679	1.2935834434167641	-0.8773200226885893	1.112429154705143	6.278879663325426	15.55347006350665	0.32616505439966637	0.8824315297261189
ID208650	208650	3	0.9936718940734863	54.59599142638229	45.34414254593751	0.0	53.0	53	1.4428591957149766	1		25149.86482558139	25123.0	18476.0	34727.0	1.7303107E7	2802.0556081028617	-0.981122321804535	-932.9609775694316	0.008476892628621238	0.003461667451565943	1.555529082240961	1.3613959923766512	-0.7564753117498927	1.142598546603184	6.540301602373803	9.914389045146123	0.836133697284642	0.9529085872576173
ID213256	213256	3	0.9968541264533997	51.430115148504285	49.27943194965225	0.0	81.0	81	1.4678096187805116	1		25111.61235955059	25023.0	18453.0	33596.0	1.7879468E7	2569.222980659276	-0.981057663954013	-1012.4271762215749	0.009200885029989048	0.004714245609891216	1.5261741869960783	1.4346014353505225	-1.3534309350772087	1.0638314931165402	6.768451658270558	10.185678656588406	0.8198214065037102	0.9733424470266575
ID228623	228623	3	1.0	49.64471337161077	51.575496008720926	0.0	172.0	172	1.4333908231139445	1		25240.475699558156	25203.0	16584.0	34874.0	1.7138283E7	3101.9447314602494	-0.9809970171996687	-840.1162542939645	0.006089001019207276	0.009680577903999097	1.5347091558854278	1.3935939442045795	-0.4606358371967175	1.1012599202713904	6.454745331412514	9.639514980354171	0.8729283754560089	0.9805054151624553
ID237846	237846	3	1.0	49.557168653049956	51.56432325152335	0.0	227.0	227	1.4381328016644606	1		25235.70906432749	25203.0	16672.0	34988.0	1.7261225E7	3090.2790430382815	-0.9809849147402508	-842.5813902622428	0.014783949997645858	0.008895578535563688	1.5210902474296655	1.4063344816897432	-0.5105532207466982	1.081599197939057	6.49752346689316	9.698181148559094	0.8681147533308281	0.9626760563380286
ID236308	236308	3	1.0	49.62806562032766	51.57293673375388	0.0	218.0	218	1.4522658384508205	1		25224.225251076034	25144.0	17038.0	35398.0	1.7581285E7	3042.7736646338085	-0.9810643569433911	-859.0048623483414	-7.572612983318103E-4	0.005526101549838396	1.5495027650822324	1.3813889839097409	-0.49758406128820953	1.1216990891998282	6.625857873335087	9.957281092013956	0.839789509539532	0.966712898751734
ID208155	208155	3	0.9613363146781921	55.41604589889541	45.68334148578022	0.0	50.0	50	0.993204166113715	1		26169.088957055214	25359.0	20108.0	37227.0	8531123.0	4025.670079500476	-0.9800085732119593	-637.3331430341146	0.005094425231364316	0.02832307558718832	1.175123355654204	0.8850030505361086	2.5594315326204446	1.3278184238374648	3.0990382592643244	6.722887714740133	0.8616384809012712	0.9716840536512671
ID201496	201496	3	1.0	50.94726661300018	52.21811440816395	0.0	10.0	10	1.4543479410804816	1		25233.558571428566	25162.0	18374.0	33710.0	1.7663491E7	2643.5838104365	-0.9810809777929194	-989.9689692042679	-0.005361682120794709	0.00233700640382954	1.5109327547861702	1.4269450861693327	-0.8669931429221858	1.0588583747411782	6.644870377993131	10.064951422012264	0.8242766764343772	0.956224350205198
ID207640	207640	3	0.9776198863983154	54.57254853781258	46.045106086951535	0.0	47.0	47	1.164310300309171	1		25781.304250559286	24896.0	20707.0	40576.0	1.1524243E7	4090.7270140693327	-0.9804173576143418	-631.0649788850925	0.01935097996170897	0.01509042298347086	1.214299390001296	1.1647298692716952	0.5131424663628515	1.0425588130238272	4.258801043406186	15.116988988519122	0.2341890702224712	0.7684391080617488
ID228130	228130	3	1.0	49.6498706501918	51.567370885085694	0.0	169.0	169	1.4376066875800304	1		25256.345534407043	25227.0	16350.0	34744.0	1.7250084E7	3040.3139029106032	-0.9810495999692681	-860.1113203858126	0.013834969664748948	0.004710772848828857	1.4941436839536157	1.40311417868773	-0.4603244444278147	1.0648767624535174	6.492770340728646	9.925938843904135	0.8281265630902355	0.9715504978662878
ID237355	237355	3	1.0	49.53866327372633	51.578476114578656	0.0	224.0	224	1.4418102248778721	1		25199.30174927114	25149.0	17074.0	34869.0	1.7286721E7	3056.212628876147	-0.9810644845006247	-854.3884288572756	0.0066886374456658175	0.008196461324921049	1.5258091551695216	1.3801279408178175	-0.5475645861873246	1.1055563111528475	6.530795350044771	9.739577695371384	0.8651585139960356	0.9689703808180535
ID235818	235818	3	1.0	49.68040451765139	51.53958964693336	0.0	215.0	215	1.440235336122902	1		25190.932846715346	25130.0	16545.0	35240.0	1.7255789E7	3076.7494032209834	-0.9810586432113444	-848.1369895326117	0.008674191659622672	0.0046485461688852365	1.5348267926712078	1.3848188039854865	-0.4651378982519334	1.1083231887478713	6.516535971551227	9.802007178487699	0.8523081248408797	0.960084033613446
ID201001	201001	3	1.0	49.92289721984909	51.14562402266643	0.0	7.0	7	1.4898062491705741	1		25194.617486338826	25131.0	19494.0	35021.0	1.844246E7	2778.6198674606467	-0.9811031188984759	-941.5278135057047	0.004616676374294522	0.00272031929205875	1.5403460707809706	1.4570863377654208	1.0116907167577556	1.0571412488454435	6.972836083344745	11.491027869039778	0.663592645448735	0.9476744186046514
ID207151	207151	3	0.9880837202072144	54.52622763382245	46.17005856039867	0.0	44.0	44	1.3502315702779664	1		25083.70364238413	25181.0	17113.0	32326.0	1.5150557E7	2585.1443428853663	-0.9809944223279907	-1001.6645945198472	0.007417594511078507	-0.013023699541637753	1.4262800836245229	1.3136879504994456	-0.7864872859087284	1.0857069086172795	5.7275170282415875	9.348746332750006	0.8235111834018861	0.9510655090765592
ID206637	206637	3	1.0	53.975707140725646	45.911754113616475	0.0	41.0	41	1.4153333077901349	1		25133.79607250754	25260.0	16786.0	33600.0	1.6638573E7	3006.5591360947437	-0.9811017868704656	-867.9838735827632	-0.018074099455923667	0.01281810996729458	1.4747886673480555	1.3934277108852278	2.553783205131016	1.0583890759651537	6.293139041818967	9.244262096373012	0.9254068092755657	0.9843866171003718
ID212781	212781	3	1.0	51.415284593232954	49.73477061223975	0.0	78.0	78	1.4254524706424303	1		25211.741405082237	25249.0	16391.0	34978.0	1.6866655E7	3103.3644964777536	-0.9811109217195146	-843.9318862850351	-0.008940321735854656	0.0013965831092251795	1.5118316907503564	1.3728876958222633	-0.6906828124866949	1.101205652400341	6.383448438944777	9.654804662822254	0.8605542143939794	0.964798850574713
ID200498	200498	3	1.0	48.393728498767835	49.900164811833115	0.0	4.0	4	1.3894408781286256	1		25130.440438871454	25242.0	15293.0	31842.0	1.6033221E7	2942.9321219608296	-0.9810558925300128	-884.4421921233483	0.008595176190658367	0.0021343956630325853	1.444239090361018	1.3607939082231828	-0.7644060822353164	1.0613209550936271	6.06498898592222	9.484442989910214	0.8472590565221028	0.9652042360060513
ID206130	206130	3	0.9895226359367371	54.96839435891842	46.231806935563796	0.0	38.0	38	1.400827705976781	1		25187.16589861752	25251.0	18795.0	32933.0	1.6396845E7	2426.633823627655	-0.980992483917817	-1071.3845147360182	0.022384964168794378	0.013209950584932838	1.4163388941729327	1.3690699626712755	-0.49820128876344055	1.0345263082168774	6.16480463537704	11.157141008063574	0.6223337277422527	0.9501831501831499
ID227634	227634	3	1.0	50.423441816753105	50.52947791605219	0.0	166.0	166	1.425983069012058	1		25336.4223880597	25276.0	17141.0	34956.0	1.6975403E7	2896.2311826706978	-0.9810738689995734	-906.9470400359047	-5.052539688806692E-4	-0.017791900855958137	1.5050395029591648	1.3792984894091214	2.3470585453985273	1.091163018386187	6.388201565109279	9.698136134437327	0.8535165028973208	0.9669064748201434
ID249655	249655	3	1.0	45.529190776712696	56.39802454679521	0.0	297.0	297	1.404602801923477	1		24977.83742331284	25095.0	16817.0	33763.0	1.628555E7	3037.7172367411968	-0.981017186343908	-849.8719898989044	-0.0028450044713725733	-0.006888300462413922	1.4305125549611677	1.399414700088888	-0.6243128831455955	1.0222220438804197	6.198076518528659	9.260900724564218	0.908155756715829	0.9745889387144996
ID212278	212278	3	1.0	52.13848846098354	49.34772289166653	0.0	75.0	75	1.4008277059767806	1		25200.115562403702	25333.0	15692.0	32844.0	1.6354875E7	2906.485226862577	-0.9810263238648694	-896.5893706584953	-0.0039587648482250545	0.0063873764028544	1.473717493248829	1.3618541190632654	-0.7271903543617125	1.0821404970030912	6.164804635377036	9.424827977369768	0.872132192996384	0.9657483246463144
ID236854	236854	3	1.0	49.59301292940025	51.55670725364696	0.0	221.0	221	1.4480926521268283	1		25222.984149855925	25186.0	16901.0	34989.0	1.7504751E7	3046.270464264647	-0.9810478253007514	-857.2137552590514	0.005425032439993193	-0.004750577369604503	1.5386812708167594	1.3954503131086702	-0.7161671872403854	1.1026413884912971	6.587832864018961	9.88140453169427	0.8478422959294319	0.9658536585365856
ID199994	199994	3	1.0	49.36585565669554	49.54069552186324	0.0	1.0	1	1.3916169810722414	1		25076.02660406885	25124.0	15832.0	34175.0	1.6023581E7	2977.820862941155	-0.9810828167188009	-873.4526101851545	-0.00264730673142982	0.006147201356691818	1.4748257618932632	1.330246915220926	-0.5392433358475122	1.1086857221903994	6.084001490580272	9.260108660729733	0.8915937390446715	0.9682299546142202
ID222527	222527	3	0.9912511110305786	50.687555897455105	44.622644788174725	0.0	136.0	136	1.3932468277925298	1		25191.52484472048	25299.0	17015.0	33081.0	1.6223342E7	2756.0961404889663	-0.9811307087620544	-950.5202429060812	0.006234721330385519	0.008386338661163636	1.5010253454521185	1.3165721525922298	-0.7802877741586781	1.1401010894060872	6.098260869073805	9.382860936705557	0.8704529533475012	0.9596110695587137
ID235326	235326	3	1.0	49.690476320830165	51.474035706591444	0.0	212.0	212	1.4391844528482647	1		25198.904970760257	25160.0	16573.0	35169.0	1.7236051E7	3089.190036045686	-0.9810638065654029	-845.2235941226933	-0.0015530555400572275	-0.0060625879392632205	1.5188137894970428	1.3848841616912935	-0.540361309444901	1.0967081807349053	6.507029719222191	9.991805540787492	0.8190392372505918	0.969546742209632
ID224060	224060	3	0.9876878261566162	51.980813764579885	47.63159334497749	0.0	145.0	145	1.368042484327704	1		25251.398058252424	25397.0	16789.0	32532.0	1.5605364E7	2620.148270538757	-0.9811237703984611	-1001.8393877554583	0.02901418155592378	0.005572023143233542	1.4593022768291501	1.3234034997165447	-0.8849528440261655	1.1026888451947672	5.879617065506086	9.069675700955573	0.8982048354380673	0.9656518345042937
ID211267	211267	3	1.0	53.501092363110125	47.802182360849734	0.0	69.0	69	1.3910732744755672	1		25192.324960753525	25308.0	16499.0	34200.0	1.6047511E7	3098.4614075247086	-0.9810214898162375	-840.5596876389619	0.005710377234591256	0.016712302652545422	1.4882103813893788	1.3297124016078827	-0.82362273622221	1.1191971884971825	6.079248364415761	9.212522123296813	0.900124666533279	0.9682059046177137
ID223043	223043	3	0.986504316329956	51.38597108628489	45.30159189877668	0.0	139.0	139	1.3867159473275794	1		25211.338072669838	25372.0	17069.0	32228.0	1.5958777E7	2761.7890383749536	-0.9810572217936263	-945.5533878329192	3.6439278110563244E-4	0.021006628855242696	1.469809213681717	1.3384640683540372	-0.8961311434026983	1.0981312449345018	6.041223355099644	9.107438688057647	0.9152552827682386	0.970970206264324
ID248643	248643	3	1.0	46.91921453454068	57.30799496735309	0.0	291.0	291	1.3948747701135351	1		24992.478873239434	25088.0	17423.0	33874.0	1.5970194E7	2947.486546658826	-0.9810961271382946	-880.1329321274662	0.004079800170180827	-0.013641607676710788	1.4813708006660995	1.3448746507969926	2.2553318192602028	1.1014935851368879	6.112520247567376	9.378202285895803	0.8733553448912805	0.9691032403918611
ID205121	205121	3	0.9528391361236572	52.05720270469537	46.201509896976944	0.0	32.0	32	1.034978584463716	1		26081.878873239442	25085.0	20556.0	37125.0	9259067.0	3950.0700858373352	-0.9802258572256533	-654.6249548414581	0.0020593807721162372	0.007735512016963027	1.094867045646341	1.0009158582447837	-1.3072634506409635	1.09386522016577	3.365213324477213	8.145665233977349	0.6373373179106855	0.9088575096277284
ID211776	211776	3	1.0	52.805042293559985	48.49213316724258	0.0	72.0	72	1.3975837933882564	1		25196.40217391298	25333.0	16125.0	33993.0	1.6226483E7	3011.668673220562	-0.9810474951122442	-866.1333312719236	-7.302917431375646E-4	-0.004125241201857905	1.4874377857054224	1.3479623395887126	-0.8926341007783082	1.1034713226181574	6.136285878389955	9.198237496915146	0.9113940958718989	0.9765506807866867
ID223552	223552	3	0.9895225763320923	51.738501235923096	46.03594951695244	0.0	142.0	142	1.3883515475980692	1		25228.485849056597	25359.0	16843.0	32629.0	1.6045317E7	2858.291629757943	-0.9810897548848948	-915.8539578051848	-0.001993492781152947	0.00534494923527669	1.5137484723604957	1.308868764786381	-0.6706249290934779	1.156531894630057	6.055482733593177	9.350607415603095	0.8703200466507504	0.9644208932626794
ID221515	221515	3	0.9209047555923462	53.170438885882135	45.760906381762624	0.0	130.0	130	1.168202156177046	1		25721.76888888886	25227.0	20308.0	35867.0	1.1574796E7	3263.123514205849	-0.9805992274164474	-796.8376325240812	0.03630375669063194	-0.021843502651448538	1.5847674967321628	0.9251258519638129	-0.8610855289093369	1.7130290904400673	4.287319800393286	9.46932262993165	0.6008387256610275	0.8541666666666666
ID222027	222027	3	0.9875705242156982	52.15941295518435	44.88069994233019	0.0	133.0	133	1.3954169955062634	1		25203.158631415252	25279.0	17729.0	32984.0	1.6205631E7	2515.778416358929	-0.9810421887414918	-1036.8407815396397	-0.004498716128082342	0.013811690302142406	1.4639464703396192	1.331338984396525	-0.9718930105910845	1.0996045992022108	6.117273373731878	9.716999132294491	0.8141481215150747	0.9568773234200744
ID248139	248139	3	0.9860113859176636	46.19236658006518	56.08170738195284	0.0	288.0	288	1.4887903566220475	1		24923.53005464479	24838.0	19146.0	33589.0	1.8244024E7	2683.6033380469007	-0.9810510388187373	-961.6729978550758	-0.0025779613544455486	0.010301406836752373	1.597358028123932	1.4062292328197687	0.6393132267294266	1.1359158171679535	6.963329831015704	10.32134941818637	0.8213984312920726	0.9638157894736841
ID204106	204106	3	1.0	50.79270674684284	46.87324037465446	0.0	26.0	26	1.4206681676678083	1		25191.96556886225	25149.0	17617.0	34236.0	1.6828233E7	2742.93268245174	-0.981030902532461	-949.9766275080399	0.00212127653703288	0.01590163554635517	1.541745644497446	1.335165072267749	-0.6490360872194032	1.1547228702431709	6.340670303464128	10.026113569726846	0.7926469562493332	0.9460992907801417
ID249160	249160	3	1.0	46.40863551169113	57.44516562647079	0.0	294.0	294	1.3856244745513613	1		24976.61574803151	25140.0	16106.0	32641.0	1.5860151E7	2920.4088507043166	-0.9810699273875898	-886.4772934570211	-0.005546597800789862	-0.004213273446559277	1.4317168612451971	1.365610529538135	-0.9048389131200062	1.0484078954263922	6.031717102770608	9.136335465581075	0.908043707536018	0.9709257842387148
ID218446	218446	3	0.9758233428001404	49.61166716373635	48.6861424967883	0.0	112.0	112	1.4259830690120596	1		25329.867756314994	25319.0	18670.0	33471.0	1.7047001E7	2416.425627110139	-0.9809841809359282	-1081.5247261008758	0.034689664988673354	0.021339133897276447	1.4786747679799972	1.299723827841192	-0.8601940136650165	1.1376838189048502	6.388201565109292	13.427535898729634	0.4452416982639858	0.9262577532736047
ID210764	210764	3	1.0	54.50510864062294	47.34690912325987	0.0	66.0	66	1.4153333077901356	1		25146.55505279034	25125.0	17818.0	33656.0	1.6672166E7	2915.461587551842	-0.9811165564316118	-896.2735478086822	-0.006778930274154976	-6.243503393531341E-4	1.4588167485526344	1.395323327548058	-0.7078532981847502	1.04550445029551	6.2931390418189705	9.5390563507348	0.8690932213831544	0.9713866471019804
ID218962	218962	3	0.9347111582756042	49.936168516102924	48.177547456107625	0.0	115.0	115	1.2976641803326598	1		25567.688288288275	25227.0	20269.0	36691.0	1.4190067E7	3072.4689477928646	-0.9807891302750852	-849.69404271814	0.0016750950320712499	-0.09283363557479839	1.3941331720061165	1.2292424655174508	0.07365436692614202	1.1341400993816586	5.290229421106133	18.4162481131715	0.1960117272876056	0.7729166666666666
ID227154	227154	3	0.9968445897102356	50.49179540092932	49.85976100977957	0.0	163.0	163	1.4164018872611883	1		25375.285498489433	25456.0	16943.0	34603.0	1.6798439E7	2990.456733527427	-0.9810608420164451	-879.1008185046502	0.0013746020714187318	0.0025042605336782027	1.4872206045210234	1.3806294242012778	2.36485495020689	1.0772047722953688	6.3026452941480064	9.744872677523139	0.8340275407235943	0.9525862068965519
ID246609	246609	3	0.9784867167472839	46.420782448947	56.22795564771449	0.0	279.0	279	1.5224537819640267	1		24932.602346805736	24837.0	19717.0	34458.0	1.9123306E7	2671.538660933306	-0.9810133845135401	-964.4140310945838	0.004799593827014237	0.0077416863101015965	1.6185337594207911	1.4436783012916097	0.809567884762366	1.1211180205262794	7.281789284038269	11.06398844698302	0.7475229733785801	0.970234325522483
ID204624	204624	3	0.9593201279640198	50.89256479653829	46.670346993371666	0.0	29.0	29	0.9677430459512387	1		26776.313915857616	25453.0	20766.0	38548.0	8273881.0	4276.0158170918885	-0.9795655705116154	-600.3610088505584	7.259513885079528E-4	0.015405915514318141	0.9989864240212303	0.969186543656461	2.740659299234136	1.0307473112991674	2.9421850958353057	6.676022516809979	0.8295532508826651	0.9464831804281345
ID246103	246103	3	0.9815214276313782	46.56131778051058	56.66094467610471	0.0	276.0	276	1.418003246605023	1		24990.81503759394	24915.0	19569.0	34188.0	1.6618892E7	2590.340826951837	-0.9809749826233419	-994.9159081587432	-0.01442931613168324	-0.022726023149722413	1.4728407301377315	1.3517670637739279	-1.521651830997734	1.0895669598767885	6.316904672641545	10.150600823496976	0.770425570251495	0.9707815924032136
ID219478	219478	3	0.9192166328430176	50.122965556786234	47.45442517367112	0.0	118.0	118	1.4672941456763686	1		25305.259467040665	25254.0	20062.0	34651.0	1.804265E7	2447.310767551918	-0.9809845452315964	-1066.8592288880586	0.008434202122114546	-0.02397073018581337	1.4643887770968549	1.442880395936519	-0.8761725466123814	1.0149065585899624	6.763698532106037	12.864699177039396	0.5135643108328398	0.9151125401929259
ID217940	217940	3	0.9968445897102356	49.739434861829004	49.143481750150656	0.0	109.0	109	1.3845321413310865	1		25282.001579778796	25411.0	17429.0	32981.0	1.6003507E7	2764.51966923366	-0.981104206162684	-949.6679059146929	0.011842674366403268	-0.0013514520030756087	1.427820597662121	1.3672221436872793	-0.5253263639785904	1.044322317521433	6.022210850441564	9.631843246721536	0.8157310787780122	0.9686544342507647
ID245595	245595	3	0.9841318130493164	45.384552205309454	55.925341407108014	0.0	273.0	273	1.4714128741871542	1		24935.1090909091	24946.0	19877.0	33098.0	1.7828603E7	2660.5128550616055	-0.9810253588565371	-969.1311862953916	0.00830403587947277	0.019014431507747943	1.5428318699077386	1.381617816072543	0.7944911880022693	1.1166849847763767	6.801723541422174	11.760733137447358	0.6179595508998572	0.943309162821358
ID220506	220506	3	0.9594976902008057	50.53324089241688	46.29672668584287	0.0	124.0	124	0.9693051826354118	1		26915.009646302256	25525.0	20957.0	39816.0	8370568.0	4527.237627092784	-0.979424559664357	-565.9956542591308	-0.019445044732149773	0.0024955471632617174	1.0432832000159995	0.9361217519910283	-0.4178033195783586	1.114473836119127	2.9516913481643345	6.71678800217177	0.8221622348392256	0.9613003095975233
ID234842	234842	3	1.0	49.59587385164554	51.47048454214849	0.0	209.0	209	1.4381328016644608	1		25216.289897510975	25209.0	16576.0	35304.0	1.7222726E7	3098.907676865592	-0.9810163382992021	-841.0054321121204	0.002492439305420771	-0.023534181957851834	1.515887222884087	1.4065527998000176	2.547407789241611	1.077732185453411	6.497523466893162	9.750361355436546	0.8588479793324624	0.9701916252661464
ID219992	219992	3	0.9622329473495483	50.56708703278445	46.76098626713637	0.0	121.0	121	1.005316859681935	1		26265.620895522377	25279.0	20534.0	37415.0	8798983.0	3917.7798395034347	-0.9800657811546051	-659.2249630046776	0.011832804765788935	3.3822078380126036E-4	1.192128617014338	0.8703673187801938	2.567381824638503	1.3696844898600828	3.1750882778965783	7.798450270696661	0.6560683007679985	0.913816689466484
ID247640	247640	3	0.9968697428703308	45.542354746757965	55.45981435276959	0.0	285.0	285	1.4770573732447179	1		24910.922222222223	24834.0	19832.0	33632.0	1.7935864E7	2733.270772851683	-0.9810976738918158	-946.0936739199918	-0.005203140180067208	0.006451503236864571	1.5780135289102053	1.3778667278607781	0.6207728114678722	1.1452584615060466	6.854007929231839	10.700199724260255	0.7522647265999904	0.9400260756192953
ID224607	224607	3	0.9927018880844116	51.15498047283455	47.82287887417603	0.0	148.0	148	1.3807021695643618	1		25374.524642289343	25485.0	16790.0	32980.0	1.5960576E7	2815.8573676161286	-0.9810335933144201	-932.2149824496883	-0.007845858868967255	0.001995140339925707	1.4417564238347502	1.3443148303707935	-1.1411794386790308	1.0724842062756088	5.9889389672899584	9.15546208784614	0.8978405461756954	0.9752321981424145
ID234335	234335	3	1.0	49.61862498522514	51.48396679423192	0.0	206.0	206	1.431278234164656	1		25180.561299852277	25178.0	16312.0	35022.0	1.704724E7	3068.9251131555634	-0.9810774451600486	-850.8100871865323	4.167039020410858E-4	-0.013287647191221066	1.4927815612305524	1.40126305726089	-0.3473895274710074	1.0653114370606172	6.435732826754454	9.490794982392197	0.8978477249581928	0.9734004313443567
ID221021	221021	3	0.9554623961448669	50.796295217346575	45.64546703004454	0.0	127.0	127	0.934335050692375	1		27294.096551724124	26026.0	21610.0	38607.0	7915288.0	4225.021493484179	-0.9789859592258036	-601.9171105435944	0.007916273751494257	0.007852636986744325	0.9967477962025437	0.9227153595177976	0.05306565767096205	1.0802332332729725	2.7425537969256384	6.212666757086813	0.8929124970450704	0.9713804713804721
ID226653	226653	3	1.0	50.585861659589945	49.68010282329307	0.0	160.0	160	1.4121227177017939	1		25370.92249240122	25456.0	16456.0	34535.0	1.6694067E7	3002.937982241036	-0.9810246037105992	-873.592578639188	-0.010093623657666658	0.010070452573165975	1.4966733743869425	1.3883527145204373	-0.9704431914429112	1.0780209947613502	6.2646202848318735	9.147769933876921	0.940749831611958	0.9872659176029963
ID241505	241505	3	1.0	47.86930492059476	54.93681710712004	0.0	249.0	249	1.4158676983350567	1		24983.792168674718	25081.0	16018.0	33851.0	1.6589238E7	3073.50859424745	-0.9811155304883886	-844.6354074156827	-4.09171880141483E-4	-0.0012454472353062415	1.4357585402486228	1.4191736603357117	-0.9954019796767343	1.0116862934934883	6.297892167983488	9.4216939922813	0.8915528550818345	0.9742647058823528
ID210278	210278	3	0.9904356002807617	54.853227422646306	46.686357281579504	0.0	63.0	63	1.3916169810722425	1		25168.163806552275	25198.0	17764.0	33382.0	1.6132793E7	2808.0620641178825	-0.9809716230006409	-924.122453365985	0.0019702713684490105	4.7398350649086203E-4	1.4777077369162082	1.3562840329615133	2.3456284264157405	1.0895267517745233	6.084001490580281	9.570466231385563	0.8347049430322457	0.9624060150375946
ID225637	225637	3	0.9918349385261536	50.886071264697364	49.25709715549088	0.0	154.0	154	1.3937896865030939	1		25349.04199066873	25444.0	16978.0	32981.0	1.6299434E7	2702.463280365364	-0.9811200613483924	-974.8848513835588	-0.0059965554863947	0.004864298191367453	1.4508227943057328	1.353340468787051	-1.1006982973041077	1.0720308952307114	6.1030139952383236	9.530485421728631	0.8443532651269989	0.961797752808989
ID216932	216932	3	1.0	50.89509407248582	51.17278715669637	0.0	103.0	103	1.3997472370879267	1		25249.57054263566	25270.0	17232.0	33684.0	1.6285973E7	2823.9390175067106	-0.9809657816071674	-921.6106568568368	-0.0037441840063482863	-0.015388133562081598	1.4716578419855955	1.3698058470250414	2.362982740089795	1.0743550592821292	6.155298383048015	9.182095898362302	0.9174350458281333	0.9766214177978885
ID226155	226155	3	1.0	50.477750892518486	49.96200064037453	0.0	157.0	157	1.414798715397962	1		25350.66363636363	25439.0	16471.0	34294.0	1.6731438E7	3028.2174780848486	-0.9810343640447934	-866.062186379837	-0.0011884045138833316	-0.0013240312211789777	1.5042030125950239	1.3810249081516832	2.3204761029892547	1.0891932532977975	6.288385915654461	9.218407242702526	0.929902189241114	0.9851079672375287
ID242031	242031	3	1.0	47.598702325305254	55.34514423365384	0.0	252.0	252	1.4318066736266926	1		25032.08419497783	25045.0	15983.0	33885.0	1.6946721E7	3094.9176825621125	-0.9811285451285007	-841.0047190517804	-0.011699814330140551	-0.008670919073285604	1.471394837448002	1.4236965219661468	-0.6301039998061322	1.0335031481400143	6.440485952918951	9.467044370195818	0.903024797086295	0.9727207465900934
ID225133	225133	3	1.0	50.542855726746126	49.00004957338351	0.0	151.0	151	1.3975837933882544	1		25326.531782945716	25460.0	16584.0	34177.0	1.6335613E7	2866.053470317345	-0.9810849529006387	-916.6860377127575	0.002179113623425595	-0.0028558781756873102	1.4519704058204972	1.3507706261412231	1.9476999841130653	1.074920032847008	6.136285878389938	9.592517838087836	0.8380119611534986	0.966317365269461
ID242541	242541	3	1.0	46.67451283906449	55.72347384261414	0.0	255.0	255	1.4206681676678097	1		24978.549401197593	25085.0	16475.0	33619.0	1.6685671E7	2989.8150422829012	-0.9811029853624813	-867.5095900536969	-0.0071360797066426914	0.0032377886872052247	1.4605104489760032	1.4049082426063482	-0.8065807517911596	1.0395771087985812	6.3406703034641385	9.264120641015195	0.928403206600953	0.9837758112094392
ID245101	245101	3	1.0	45.41280617326338	57.417066437755444	0.0	270.0	270	1.4517448462050146	1		25028.658536585364	25161.0	16700.0	33619.0	1.7444975E7	3060.38907514734	-0.9808633110770617	-838.3639958284183	-0.004597231530558298	0.023003497829645406	1.5915899809989524	1.3717928898428282	2.2644819245447074	1.1602261484102803	6.621104747170574	10.247576739797443	0.7923151570300097	0.9405806887238358
ID247154	247154	3	0.9768986701965332	46.63170214095632	55.90859613451881	0.0	282.0	282	1.0291146359424521	1		25911.602857142854	24856.0	20245.0	37198.0	9069061.0	4058.2096204115655	-0.9802075115111141	-632.4226614690596	0.008713622137268354	-0.006690018126768522	1.1425208205553308	0.96585341260446	0.04864405109976606	1.1829132719782813	3.327188315161093	7.298768883569774	0.7848524574207548	0.9575923392612848
ID203633	203633	3	0.9696901440620422	51.24506045708921	48.088661076622	0.0	23.0	23	1.3981249681591243	1		25360.379256965953	25208.0	20181.0	35911.0	1.6382805E7	2847.257111237329	-0.9808868657164126	-914.210198135501	0.06373184505231755	-0.0866100619474593	1.3943436796483932	1.2372852315734764	0.3120048145334146	1.1269379477480572	6.14103900455447	18.936308736606783	0.21520931661921217	0.857332448573325
ID243063	243063	3	1.0	46.17951644427151	55.8678143759779	0.0	258.0	258	1.4137289241558417	1		24940.14977307111	24987.0	16393.0	33413.0	1.6485439E7	2992.9549000268366	-0.9810254935041878	-861.6654596917339	-0.003953015294783265	-0.0019474419648868079	1.4507930168462528	1.3905052553721535	-0.13917458132261454	1.0433567303979472	6.278879663325425	9.149164139181543	0.9426037987388176	0.9814264487369985
ID217465	217465	3	0.9787614941596985	48.85388896332563	49.82474014608486	0.0	106.0	106	1.3597226677520884	1		25184.08986928107	25293.0	18013.0	32682.0	1.5412663E7	2606.1073354005957	-0.9811169023807979	-1004.1797906587398	-0.003836145430186021	-0.017491542573474357	1.4201126575641778	1.343112874880996	2.1022417529938924	1.057329345971763	5.808320173038362	9.371689857017898	0.8310451063504508	0.975259377494014
ID233849	233849	3	1.0	49.64012874009292	51.491606494988794	0.0	203.0	203	1.421200552234995	1		25205.786248131528	25216.0	16660.0	35126.0	1.6862671E7	3100.69475758109	-0.9810760676427226	-842.873741685381	0.0017540672081665476	-0.011904276231699802	1.5027294006744156	1.3654339351111533	-0.48655947509966596	1.1005507934384873	6.345423429628652	9.887648701995765	0.8156135193524896	0.9549356223175969
ID209784	209784	3	0.989629328250885	55.00877206424703	46.36265031544185	0.0	60.0	60	1.4051412734026876	1		25190.00306748466	25280.0	17902.0	33544.0	1.6423882E7	2821.3842420813994	-0.9810565943870869	-924.7662736079313	0.009756558497580142	0.003612442869511064	1.4410593153862792	1.3893872924650947	2.251354135466249	1.0371905106671202	6.202829644693171	9.407114852759902	0.8808193059199801	0.9709821428571429
ID216440	216440	3	0.9968589544296265	50.31796638235996	51.6862621818015	0.0	100.0	100	1.3927037574823686	1		25251.942187500033	25309.0	15983.0	33676.0	1.6161243E7	2944.930482628277	-0.9810785390405007	-889.1987516657123	-0.009948381871466568	0.004561384964900528	1.465358589768384	1.361165940509774	-0.45085638542209516	1.0765466179822194	6.093507742909305	9.5112769252354	0.8464466261053718	0.9567164179104473
ID233342	233342	3	1.0	49.656727781062514	51.51691668818103	0.0	200.0	200	1.4439074044952322	1		25188.892753623193	25161.0	16690.0	35302.0	1.7380336E7	3039.376573666248	-0.981074058444674	-859.2090817769397	0.012918382233421679	0.0015908660178421221	1.504273756459694	1.4140960201866082	2.820373270817652	1.0637705891154305	6.549807854702836	9.413477554762187	0.9288342919280742	0.9892318736539839
ID243582	243582	3	1.0	46.34296226383785	56.42713453208274	0.0	261.0	261	1.421732737444523	1		24924.826347305396	25004.0	15905.0	33937.0	1.6649784E7	3080.7858627334717	-0.9810352848207071	-837.0259595749728	-0.0020247805142023256	-0.0027796442654789435	1.4542685362557277	1.410922220892364	-0.9788514454025846	1.0307219737002573	6.35017655579316	9.341290885739381	0.9144961302009921	0.9816311535635565
ID241021	241021	3	1.0	48.494137704801304	54.34401796181199	0.0	246.0	246	1.4286331048772725	1		25094.135014836804	25134.0	16225.0	34079.0	1.6913447E7	3095.0255143044647	-0.9810905155767916	-841.3319504307049	-9.766902975888348E-4	0.0043521729509320844	1.4611461471785487	1.4197293265641031	-1.016400633134946	1.02917233576817	6.411967195931878	9.452773619187441	0.9017427126485802	0.9775362318840581
ID215420	215420	3	0.9958162307739258	51.49242531640894	51.38794833249431	0.0	94.0	94	1.3921604753249777	1		25283.601562500015	25345.0	16473.0	32936.0	1.6181505E7	2891.284031563015	-0.9810099373316016	-903.4938163938218	-0.005252507496408331	-0.009756100461837483	1.4411864821398521	1.3754408433233039	2.9145865584557002	1.0477996848324609	6.088754616744801	9.35243657099738	0.8747597524004813	0.973404255319149
ID215937	215937	3	1.0	50.35251015542293	52.291988064460114	0.0	97.0	97	1.3774108605456354	1		25136.385964912253	25286.0	17082.0	32413.0	1.5760514E7	2807.8490342317073	-0.9810677598439738	-927.8036508671164	-0.007872150872656629	-0.0062203934207860825	1.4227798492443349	1.3527767441102683	-0.3100170783910134	1.0517477147939205	5.960420210302857	9.654866110367298	0.8035154495715702	0.9609195402298852
ID232833	232833	3	1.0	49.67367330356749	51.49812165068267	0.0	197.0	197	1.4339184840274977	1		25191.27098674523	25162.0	16485.0	34973.0	1.7104873E7	3081.3177055545675	-0.9810905120649501	-848.3457789243283	0.022172378550484994	0.01285834394359342	1.5299718192307459	1.3980224183085728	2.8557784678019873	1.0943828934315767	6.459498457577033	9.468127705101368	0.9054833081572685	0.9727988546886186
ID232320	232320	3	1.0	49.68601563132376	51.482511813215325	0.0	194.0	194	1.4355003030236704	1		25200.19033674961	25184.0	16648.0	34686.0	1.721173E7	3061.0455292346187	-0.9810613492284461	-852.9256161737313	-0.0011022386724201785	-0.005150285627465977	1.490155419341812	1.4144162803393858	-0.6162355851477671	1.0535479830479983	6.47375783607058	9.939611980422004	0.82343145311806	0.9756446991404012
ID214917	214917	3	0.9949342608451843	51.02240071190065	49.40492762452709	0.0	91.0	91	1.397583793388256	1		25239.031055900618	25264.0	17194.0	33237.0	1.6253936E7	2741.1274159911113	-0.9810356916967263	-952.6234134031118	0.006142676785644433	0.0025382490597187397	1.4673006080124593	1.341755360039344	-0.8898569084279654	1.093567912387124	6.13628587838995	9.385925300830634	0.8753087329192301	0.9714070729872086
ID231819	231819	3	1.0	49.633360859496776	51.512315133786196	0.0	191.0	191	1.434445950841007	1		25205.90161527164	25197.0	16677.0	35149.0	1.7165219E7	3071.525482846725	-0.981136243240903	-853.6488130411498	0.028085892131408843	0.01720772987779512	1.516785961974416	1.4064595705416154	-0.3631521586994056	1.0784426326526506	6.464251583741548	10.05007968030983	0.8042463610346671	0.9590973201692526
ID203145	203145	3	0.960791826248169	51.14937981343355	48.87296977469763	0.0	20.0	20	1.3975837933882556	1		25346.856037151723	25237.0	19814.0	35855.0	1.6374069E7	2874.526836321229	-0.9808965366544836	-905.5216077702488	0.03872356133596165	-0.041270434000132854	1.4487284651755297	1.3928422527511968	0.27457474025992495	1.0401238634985004	6.136285878389948	14.906392319406446	0.347032663947117	0.8265044814340584
ID244617	244617	3	1.0	45.51026933647706	57.38524785538251	0.0	267.0	267	1.46419749612048	1		25002.097457627115	25126.0	16652.0	33531.0	1.7701485E7	3024.2310367922205	-0.9809103037213034	-849.6141778174687	-0.005055492990888305	0.026272099044547706	1.608828392143873	1.373629500973992	2.177587371654294	1.1712244029435228	6.7351797751189535	10.434163897761911	0.7773985887558227	0.9446666666666669
ID230792	230792	3	1.0	49.73950982443171	51.489004441729705	0.0	185.0	185	1.4238594891755567	1		25237.686567164186	25264.0	16580.0	34720.0	1.690925E7	3096.3111366553976	-0.9810599303359541	-844.4013312080621	0.002403065422830603	-0.0018534397291263148	1.4978995793716785	1.3732928910914204	2.8391068635608234	1.0907356974528772	6.369189060451234	9.986162660940577	0.8025955229960606	0.9696092619392186
ID214414	214414	3	0.9921343922615051	51.64789713832176	48.200854154404105	0.0	88.0	88	1.379057496950147	1		25202.58373205743	25278.0	16321.0	33137.0	1.580202E7	2844.0804188138945	-0.9810274042977954	-916.405267290243	-0.010168020325661479	0.014612917171381412	1.4810646113549737	1.3143554717975	-0.9458303251024466	1.1268371784761424	5.974679588796416	9.2335641895513	0.880614310149128	0.9706563706563709
ID231309	231309	3	1.0	49.6904605436902	51.55523403248492	0.0	188.0	188	1.391073274475568	1		25201.10140405614	25313.0	15399.0	33475.0	1.6153906E7	3001.6513919447148	-0.9810063993363285	-867.2689592863507	-0.0013017595825141458	-0.0010658701122411836	1.4209331870718038	1.3796158810710981	-0.8761844101433355	1.0299484128644765	6.079248364415768	9.25696750951678	0.8915018973010717	0.97040971168437
ID213905	213905	3	0.9715279340744019	52.3694310476087	48.97963283824095	0.0	85.0	85	1.4344459508410055	1		25216.168621700894	25069.0	20380.0	34316.0	1.7197427E7	2619.197759055316	-0.9810629446586541	-997.5283085521022	0.0022668734893041193	-0.04327979827872227	1.400850299968865	1.3820396458567643	0.64293935863372	1.0136107919685904	6.464251583741534	14.648383047307254	0.3785722170955166	0.9264305177111717
ID230294	230294	3	0.9968835115432739	49.74199527167775	51.491415882166635	0.0	182.0	182	1.4360271888197293	1		25241.33529411766	25249.0	16647.0	34840.0	1.7164108E7	3072.0134425794295	-0.9810944543302261	-852.7874759889932	0.011505832764546578	0.009305015607120826	1.484229794722783	1.4113820488978595	-0.3247477812431804	1.0516144766626512	6.478510962235098	9.538206392991453	0.8948528602495979	0.9798705966930265
ID209301	209301	3	1.0	53.75031649398504	46.97498408902558	0.0	57.0	57	1.4169358747965617	1		25114.650602409663	25205.0	17122.0	34045.0	1.6676128E7	2996.8640645896185	-0.9810450957033479	-867.4759978530724	-0.013623012273803008	-0.03126037217406529	1.491373143115242	1.401222280799019	-1.1410644164488266	1.0643373029044445	6.307398420312515	9.364748477675496	0.9037907542739854	0.9880863737900226
ID244116	244116	3	1.0	45.90515635867587	56.84308049268907	0.0	264.0	264	1.4344459508410055	1		24907.54411764707	24985.0	16833.0	34170.0	1.693713E7	3061.9968309982632	-0.9811277791826271	-845.7825679777773	-0.008561432051999853	0.004203564278100627	1.473249885383045	1.4374909282754849	-0.2184010307473218	1.0248759532350296	6.464251583741534	9.409970499538034	0.9173849069133996	0.9805335255948088
ID213406	213406	3	0.9926232695579529	51.82982264308293	49.1802416475828	0.0	82.0	82	1.3763120084676224	1		25212.359424920116	25300.0	16458.0	33476.0	1.5782937E7	2643.8747619747473	-0.9810047598791998	-984.9834490376686	-0.008217424989346911	-0.012229380663681772	1.4809780644033799	1.3032274156927102	2.3423291698962627	1.1363926560861897	5.950913957973827	9.54379068041581	0.8210161949208218	0.966795366795367
ID229792	229792	3	1.0	49.779017769617	51.5116008131838	0.0	179.0	179	1.4174696611687836	1		25245.891238670698	25275.0	16599.0	35073.0	1.671278E7	3111.1506863694017	-0.9810035931755922	-838.1056964907535	-0.01697971184962695	-0.004662571246246741	1.490525021301931	1.372623853568278	2.4646170906044595	1.0858947390628224	6.312151546477044	9.686502064810693	0.8453826499673311	0.9736070381231668
ID238496	238496	3	1.0	49.7077122935748	51.518555581096486	0.0	231.0	231	1.4397099903691035	1		25237.807580174926	25177.0	16928.0	35004.0	1.7313136E7	3087.1429530482687	-0.9810641798736986	-847.1068232361207	0.004226689175026717	0.007066805826895688	1.5316596648508645	1.3819675583096747	2.7404424232186866	1.108318104604628	6.511782845386709	9.436198477140822	0.9190002703567228	0.9820788530465947
ID239014	239014	3	1.0	49.75737590591338	51.505700956208365	0.0	234.0	234	1.4412854531680868	1		25227.09447674419	25214.0	16639.0	35264.0	1.7356241E7	3070.5048096072055	-0.9810717981686662	-851.6847693253957	-0.005051623730706692	-0.010178755001875234	1.5427015795823753	1.3809206206983036	-0.6798938847162547	1.117154423258784	6.526042223880258	9.88759108874244	0.8388392601494269	0.9641853932584268
ID240548	240548	3	1.0	48.89277559720686	53.848903655312654	0.0	243.0	243	1.4164018872611877	1		25129.436936936923	25186.0	16186.0	34448.0	1.6736205E7	3064.546958839817	-0.9810361685788372	-848.4092715654524	0.002661168730688601	-1.4291583628265204E-4	1.4422158789194257	1.4005769668789447	-0.2400074620300804	1.02972982779609	6.302645294148001	9.826345473894394	0.8202545956809002	0.963662790697674
ID202667	202667	3	0.9809457063674927	52.01802825169084	50.33364676845341	0.0	17.0	17	1.4522658384508196	1		25260.26647564467	25205.0	19253.0	33726.0	1.7631666E7	2555.4003699694636	-0.9810643524120993	-1024.2979495592135	-0.0015777352142843867	0.004621812748618103	1.5180066948559678	1.3945475769736941	-0.11184509852243543	1.0885298715660832	6.625857873335077	11.200541279249663	0.6637032709393663	0.9387205387205385
ID240040	240040	3	1.0	49.49169723920508	53.28314378208884	0.0	240.0	240	1.416401887261188	1		25222.980332829047	25271.0	16099.0	34510.0	1.667239E7	3062.9555420611177	-0.9810519183233924	-852.7317764070507	-0.017009730979887453	0.006335567988755224	1.4750525370061254	1.399611883003325	-0.8940579368910283	1.0539011242466145	6.302645294148006	9.29858348984722	0.9160077340303893	0.9793205317577549
ID239532	239532	3	1.0	50.194826804958105	52.702482122960895	0.0	237.0	237	1.4486149578794758	1		25198.87463976945	25210.0	17541.0	35685.0	1.7488019E7	2837.1088143350385	-0.9810521523233852	-919.7448374422687	6.024063581941509E-4	6.818760707697093E-4	1.5189123136498206	1.3775080813475336	-0.6422585439379491	1.1026521979921597	6.592585990183477	10.448863686730677	0.7588003808537956	0.9572118702553492
ID202162	202162	3	0.976398766040802	51.63955919323013	50.81063436050397	0.0	14.0	14	1.4527866438605865	1		25346.89270386266	25089.0	20069.0	36685.0	1.7717478E7	2840.6369682377895	-0.9809761682731635	-920.2364860396325	0.031993489299140476	0.009371116114614468	1.502742127097406	1.3402637943860711	-1.0746536501133517	1.1212286218518352	6.630610999499595	12.867851763861418	0.5032123779576814	0.9195781147000656
ID229298	229298	3	1.0	49.746566086663066	51.511878119106434	0.0	176.0	176	1.4402353361229017	1		25250.678311499298	25240.0	16540.0	35173.0	1.7347216E7	3071.4701776742577	-0.9810338055615336	-850.4729720677738	0.005755898570289085	-0.001039549629521276	1.5111621306193745	1.4001203742289556	-0.5548047045965175	1.0793087211887546	6.516535971551224	9.952622627351438	0.8267069456181619	0.967537050105857
ID201649	201649	3	1.0	51.2525788230827	52.754494929686295	0.0	11.0	11	1.4259830690120598	1		25262.65568862275	25163.0	17701.0	33331.0	1.6875454E7	2736.9046789396543	-0.9810889324624484	-957.7268376702448	-0.006640810482713628	0.011276434926281928	1.4946187806561209	1.3987537206539362	-1.1353103365216621	1.0685360536216242	6.388201565109295	9.859378845407504	0.8258275472085027	0.9718004338394794
ID228784	228784	3	1.0	49.618569179680534	51.569651950146294	0.0	173.0	173	1.429691743855354	1		25230.19082840237	25184.0	16517.0	35102.0	1.7055609E7	3092.224636175	-0.9810603923497363	-845.2871359041479	-0.0048669267845548835	-0.01282945510733045	1.4868372690737	1.392472271816922	-0.38731050939545314	1.0677679542829595	6.421473448260907	9.902442109317985	0.8229243836489281	0.9534227240649265
ID208315	208315	3	0.9869796633720398	55.35688995396436	45.86442836443445	0.0	51.0	51	1.4826803840981606	1		25145.679504814307	25049.0	20133.0	35645.0	1.8280909E7	2695.9991361357906	-0.9811307647385136	-969.9430096610672	0.004530942364795406	-0.011430642760542743	1.5138657985090032	1.4799274414641341	-0.9832832466341769	1.0229324466146075	6.906292317041504	9.860222501711538	0.8926503716399621	0.9706078824315297
ID208825	208825	3	0.9902185797691345	54.552066116589735	46.329810392382356	0.0	54.0	54	1.415867698335057	1		25086.803625377644	25058.0	18532.0	32769.0	1.6607464E7	2698.2524776956607	-0.98105432185885	-962.8877059104317	-3.056637017092096E-4	3.372942957868474E-4	1.4661484782794494	1.3921085085381	-0.5442157592148079	1.0531854875444309	6.297892167983492	10.03996204452922	0.7851288615828081	0.9539236861051117
ID207806	207806	3	0.9948747158050537	54.12601680485807	45.26064871303628	0.0	48.0	48	1.442859195714976	1		25047.28737300438	25041.0	18485.0	34885.0	1.7257581E7	2810.633831804273	-0.9811444020961183	-927.4255295492103	0.006084896282631495	0.009549898707497487	1.5457659792021345	1.3931394239875183	2.1216468928104053	1.1095558366855776	6.540301602373797	9.599636127268589	0.8918628973429888	0.9758865248226951
ID238012	238012	3	1.0	49.59066248417931	51.54345587707475	0.0	228.0	228	1.4412854531680863	1		25230.896501457737	25201.0	16674.0	34752.0	1.7308395E7	3082.1220975666915	-0.9810461232162451	-847.4307356324479	0.001166878544252836	0.01216980586802438	1.523983626182368	1.3719166457992704	-0.4006961013379546	1.1108427256486157	6.526042223880255	9.772701870913542	0.8586782111959865	0.9648629655657064
ID228295	228295	3	1.0	49.6375597731426	51.56181961700304	0.0	170.0	170	1.416935874796563	1		25266.266165413534	25287.0	16611.0	34667.0	1.6802067E7	3076.456068693896	-0.9810421110294	-849.9982255105554	7.268334396207409E-4	-0.0014374937122343377	1.476186538284847	1.3792743665784375	2.7144103168894818	1.0702631572475454	6.307398420312525	9.864478844599729	0.8145389144998737	0.9581227436823104
ID237514	237514	3	1.0	49.560174445940206	51.573414077628115	0.0	225.0	225	1.4376066875800302	1		25202.491970802945	25133.0	16986.0	35206.0	1.7263707E7	3093.9444376151105	-0.9809935491243275	-840.8646489794132	6.781220377952454E-4	-0.003726129324506595	1.5448834620949303	1.3549513436029554	-0.5024146406040211	1.1401763387214523	6.492770340728644	9.910274855974338	0.8307464734634071	0.9559132260321909
ID236488	236488	3	1.0	49.61108904358591	51.57664728730373	0.0	219.0	219	1.4355003030236704	1		25220.945906432742	25183.0	16939.0	34971.0	1.7251127E7	3061.2040743902953	-0.9810003577435558	-850.790879639456	-0.001127197681540085	-0.013531170247667746	1.5195444313217126	1.3819726493407116	-0.6544203716543817	1.0995473984572932	6.473757836070581	9.860983853886976	0.8366153301494405	0.9598308668076112
ID207311	207311	3	0.9797139167785645	54.64512760441254	46.19126632699372	0.0	45.0	45	1.458503229380242	1		25079.26742532008	24876.0	20267.0	36331.0	1.7630725E7	2796.9234562496913	-0.9810567156624059	-928.7591340256535	-6.444768265750586E-4	-0.0010852284231979438	1.480049146281609	1.4282283794216264	-1.4907536648203557	1.036283249658551	6.682895387309275	10.790394842950727	0.7212732959950241	0.9448924731182797
ID227791	227791	3	1.0	49.47890136371174	50.65304163493253	0.0	167.0	167	1.378508836694911	1		25298.08280254777	25371.0	16626.0	33474.0	1.5887196E7	2943.8178001265164	-0.9809999040250905	-887.4008667961198	0.0013575741541403466	2.874710915993433E-4	1.450372350332424	1.3279356609931343	-0.8221697752124977	1.0922007691605495	5.969926462631888	8.999858241918005	0.9262058246937341	0.9889763779527558
ID206285	206285	3	1.0	53.961066687751455	45.39011021145243	0.0	39.0	39	1.3970424089815823	1		25140.351309707225	25159.0	17532.0	33482.0	1.6316088E7	2605.050091311659	-0.9809656275079587	-994.7191651872762	0.010250288315728252	0.0129576559497502	1.501021602318124	1.327049172893601	-0.46347114654904564	1.1310971989419052	6.131532752225433	9.723025870099903	0.8150345774983025	0.949926362297496
ID201164	201164	3	0.9529089331626892	50.66989123641192	51.6893483084579	0.0	8.0	8	1.243483945819168	1		25552.13671875	25041.0	20245.0	36799.0	1.3082694E7	3353.342407832473	-0.9807128537483901	-774.9134710206158	0.012513515791636318	0.006770947387783478	1.3297147172361543	1.1317076374207349	-0.4676717357494999	1.1749631028970482	4.857694940135188	12.319885157461863	0.40218584643095157	0.8588235294117647
ID212947	212947	3	1.0	51.30459089430649	49.60249650509546	0.0	79.0	79	1.4056795386104801	1		25176.219847328226	25144.0	17374.0	34586.0	1.6490424E7	2753.3667193170613	-0.9809072922757717	-939.543512636308	-0.0033752311346871506	0.006112189282579886	1.4811061704943973	1.3489124999688782	-1.0025621284436008	1.098000182019641	6.207582770857694	9.300844814799921	0.9017529810267255	0.9724497393894266
ID235991	235991	3	1.0	49.686382199342525	51.57654192643608	0.0	216.0	216	1.4281034911037889	1		25215.441132637865	25197.0	16572.0	35154.0	1.6919561E7	3096.7416297665945	-0.9810780513460936	-844.3631934090181	0.01540318840654367	-0.011847914357989583	1.5189718775217067	1.3752357188716349	-0.5130672956581671	1.1045174704799012	6.407214069767356	9.665475512891462	0.8618519102613746	0.9670014347202293
ID237018	237018	3	1.0	49.58576079123765	51.556916693081604	0.0	222.0	222	1.4439074044952318	1		25216.227405247817	25163.0	16759.0	35045.0	1.7298332E7	3100.14727941283	-0.9810411594783086	-841.788981416764	0.00985661997122755	-0.008266905599070095	1.5346522784724221	1.3919438906192756	-0.5850116822949304	1.1025245261787497	6.549807854702833	9.83234918127662	0.8513807703234078	0.9690576652601971
ID200664	200664	3	1.0	48.857760066709716	49.52386422994025	0.0	5.0	5	1.3613906986402502	1		25147.2696078431	25189.0	16990.0	33895.0	1.5390129E7	2808.6367063295856	-0.9810763895924073	-928.3764004436965	-0.010705426648679666	-0.0014536984195426424	1.4522024217701919	1.321630632251359	2.3446985016679167	1.098795976979141	5.822579551531907	9.030951411034058	0.8971359984961819	0.9745425616547334
ID206808	206808	3	0.9415627717971802	54.65396938688112	46.265432794432144	0.0	42.0	42	1.041536064538582	1		26102.473537604455	25114.0	20846.0	35565.0	9370788.0	3280.6348298565044	-0.9801355166519925	-785.1680538643245	-0.04003990441751582	-0.0050497612090792685	1.1159422516204702	1.0096136929290862	0.43369279673514005	1.1053160822164605	3.4079914599578607	7.954972262189533	0.6767542978175635	0.9168797953964196
ID205276	205276	3	0.9648368954658508	52.410516924490345	46.11037749726087	0.0	33.0	33	0.9487968137722218	1		26840.677852348992	25225.0	21139.0	39457.0	7998522.0	4410.463626145778	-0.9794316499270698	-579.5806920540165	-0.008561923261977553	8.769146495832709E-4	0.9911391291487545	0.9350226426839561	-0.5285421181699197	1.0600161791844074	2.8281100678869264	6.302959697800874	0.89457573002797	0.9643435980551058
ID235484	235484	3	1.0	49.706303708071765	51.49747059415675	0.0	213.0	213	1.4370803808856283	1		25230.208211143705	25230.0	16892.0	35069.0	1.7207002E7	3079.7842074113373	-0.9811181796565221	-851.3497336415219	-0.023310531086242935	0.012413444112617494	1.5157046360341937	1.3747108649461863	-0.3913967052976778	1.1025624912723204	6.488017214564128	10.088561419686096	0.8010569133116161	0.9599156118143465
ID227299	227299	3	1.0	50.46493254287718	49.92096342329534	0.0	164.0	164	1.424390680945266	1		25386.52316890881	25432.0	16663.0	34727.0	1.6983584E7	2992.5193151645744	-0.9809879202753874	-875.4478732946089	-0.008282859996280652	-0.01695004004337748	1.5000407521709527	1.3958920638936605	-0.9858603955908631	1.0746108463334787	6.373942186615742	9.428754770643224	0.9009678689321398	0.9752727272727275
ID200161	200161	3	1.0	49.0610367117341	49.61146341393009	0.0	2.0	2	1.3774108605456357	1		25106.446570972883	25151.0	15533.0	34058.0	1.5741742E7	2997.592089827603	-0.9809317383216821	-861.72837625852	-0.006763985743340084	-7.009801361485088E-4	1.4630358545397821	1.3176602235453925	-0.8176698985702847	1.1103286176486618	5.960420210302859	9.141272427287731	0.8963413645116665	0.9743589743589742
ID211428	211428	3	1.0	53.18213431836641	47.929248910773914	0.0	70.0	70	1.3986659335375253	1		25173.3080495356	25199.0	16194.0	33296.0	1.6261957E7	3002.8709073740933	-0.9810733365322268	-869.0825625790156	0.012555982543137258	0.009352313694535107	1.4774570810352043	1.3594872384252834	-0.7634366125331069	1.0867752482521038	6.145792130718988	9.700522947846128	0.8207245722576427	0.9649253731343281
ID223721	223721	3	0.9950050115585327	51.958961532146446	46.594707455572596	0.0	143.0	143	1.4110508976477825	1		25221.433333333338	25351.0	16996.0	33196.0	1.6646146E7	2877.3085758161824	-0.9810335471553693	-906.7990625251906	-0.0036296600306261898	-0.014231775942189297	1.4897319238356108	1.3654717485279408	-0.6963973409613842	1.0910016449931166	6.2551140325028465	9.413076836295055	0.8871190144471538	0.9769858945805494
ID249321	249321	3	1.0	46.41438167001263	56.90430815187898	0.0	295.0	295	1.3861703183679042	1		25002.36006289307	25121.0	17222.0	33027.0	1.5901501E7	2771.771158517586	-0.9810625430502351	-934.6062168666084	0.0036514971796276054	-0.007800867672082684	1.450665371759868	1.3730136701095035	-1.0292794903643179	1.0565556653519492	6.036470228935112	9.518385635686409	0.8372715507010383	0.9556057185854013
ID212456	212456	3	1.0	52.61366776592977	49.46592587089705	0.0	76.0	76	1.415867698335056	1		25176.442598187317	25172.0	16623.0	35095.0	1.6666805E7	2946.8986901560534	-0.9809920172708018	-881.8375735427021	0.00983031545451448	-0.015404916970382885	1.4875770621983004	1.385575182671742	-1.0177817033966297	1.073616993723771	6.297892167983484	9.436028956709157	0.8888460658771631	0.9678597516435348
ID210926	210926	3	0.9939828515052795	54.16923345944257	47.18469612967215	0.0	67.0	67	1.4110508976477827	1		25169.08371385084	25270.0	17448.0	33791.0	1.6536088E7	2960.836259279091	-0.9810866103557739	-881.903343520391	-0.0017588496925895897	0.008358643192573827	1.4646137523900014	1.3914990047493119	2.6135540632992544	1.0525438734710857	6.255114032502847	9.728994221219203	0.8304418066035121	0.9612856099342586
ID211949	211949	3	1.0	52.56787243956282	48.90779999120403	0.0	73.0	73	1.37521227836116	1		25254.539936102246	25450.0	15662.0	32349.0	1.5809342E7	2925.9883027795167	-0.980938600326753	-888.3495942751814	-0.0031872998794375824	0.0031377109927306175	1.4394035502048081	1.3454489881068816	-0.8376172740425306	1.0698313818869682	5.941407705644798	9.182129336173086	0.885548613845254	0.9735202492211835
ID222189	222189	3	0.9773853421211243	51.88227339691171	44.62138599548774	0.0	134.0	134	1.4444312236325403	1		25178.979680696662	25196.0	18344.0	33430.0	1.7348317E7	2425.5761224396388	-0.98105747899376	-1075.2510855288933	-0.010313747894700168	-0.0032350634397467462	1.52066080552588	1.3753377430798355	-0.7741855448851612	1.1056635456834174	6.554560980867337	10.751018103568558	0.7126138945959277	0.9549861495844879
ID223213	223213	3	0.9936343431472778	51.36417232264723	45.41153609726568	0.0	140.0	140	1.407830541458009	1		25222.13129770991	25383.0	16797.0	32586.0	1.6520496E7	2777.6757000523216	-0.9810402978319325	-939.6920974107455	-0.011322526046010386	-0.010433509276326794	1.4682219803102332	1.3722577537999645	-0.9803541053175588	1.0699316336486575	6.226595275515761	9.277596861368089	0.9090536341604658	0.9703703703703704
ID222700	222700	3	0.9925687909126282	51.29048155356423	45.12620529612188	0.0	137.0	137	1.3992066897663271	1		25201.25811437401	25366.0	17117.0	32468.0	1.6305214E7	2760.1428132766073	-0.9810574748595038	-945.7519454273165	-4.8639712235466753E-4	0.00877663213566905	1.485297169109116	1.3353687755786718	-0.808009361857272	1.112274898344447	6.1505452568835075	9.471478612970275	0.8615647393684754	0.9571005917159767
ID204787	204787	3	0.964612603187561	51.20971977932922	46.566963412501515	0.0	30.0	30	1.4892983895174425	1		25098.524456521736	25051.0	19706.0	34003.0	1.8472514E7	2461.9133932499835	-0.9810704103987155	-1056.7308678185893	-0.00647378257891841	-0.002972346529691576	1.5286754793692765	1.4606640338762529	-1.0876668970790426	1.0465620046195958	6.968082957180222	10.336167869360533	0.819603998214074	0.9594240837696335
ID248821	248821	3	1.0	46.501467731970585	57.47329056228719	0.0	292.0	292	1.368595340476492	1		24975.43247588423	25179.0	16408.0	32793.0	1.5534719E7	2936.68599374668	-0.9810353610328976	-879.8843297790553	-0.010105257210978377	-0.012407391096211086	1.4307089810791662	1.344693584307312	2.468103924945053	1.06396654061242	5.884370191670619	9.191777643659357	0.8752070978209269	0.9687010954616586
ID221688	221688	3	0.9699096083641052	52.68673964739974	45.392983979277986	0.0	131.0	131	1.4072930989717474	1		25302.9816793893	25134.0	20120.0	36135.0	1.6573453E7	2765.0479536905286	-0.9809427232451511	-942.0671020244995	0.049792545182346146	0.021652176816468346	1.4265028206508945	1.3890022737458614	-0.1678547162361182	1.0269981897177904	6.221842149351239	13.212610558325565	0.4478695991005031	0.8738317757009343
ID204287	204287	3	1.0	50.48437045890728	46.60852950049729	0.0	27.0	27	1.392703757482369	1		25202.252730109183	25283.0	17048.0	34573.0	1.6154644E7	2955.7867113346824	-0.9810498682671795	-882.8260024099887	-0.007285538831515584	0.0077173949870838355	1.5182131909100443	1.319668227863938	-0.8405435278364451	1.150450665442994	6.093507742909309	9.408369448006255	0.8650645306250622	0.9602996254681649
ID220159	220159	3	0.9648898243904114	50.49550326171942	46.65841214840095	0.0	122.0	122	1.0172853390941285	1		26320.92105263157	25231.0	20527.0	37520.0	9001755.0	3934.0550542286664	-0.9799837437628386	-655.1287588684793	-0.006306794606651626	-0.002844450065869948	1.1616415100776687	0.9172278799241073	2.672880538904696	1.2664699094992453	3.2511382965288336	6.8665664438319	0.8664949864254183	0.9593267882187929
ID245759	245759	3	1.0	46.11293313801277	55.78168432243496	0.0	274.0	274	1.448092652126827	1		24958.643994211296	24950.0	18159.0	32804.0	1.7246423E7	2708.886991191625	-0.9810829827882579	-955.6814982411704	-0.0017146735348095707	-0.006236895568662683	1.4771217402164543	1.4361244516133733	1.440725354307264	1.028547169820153	6.5878328640189485	9.84375380561096	0.8543404117138547	0.9591695501730106
ID224254	224254	3	0.9888212084770203	51.4070341186798	47.71120294493725	0.0	146.0	146	1.389440878128624	1		25315.92163009404	25486.0	16646.0	33088.0	1.6151558E7	2734.5483390593563	-0.9809803538917532	-954.9838150822294	0.0042200558876647875	0.004213921068011413	1.4752579258677927	1.3211471718998096	-0.8307604636288749	1.1166491949162423	6.0649889859222075	9.579810906584115	0.8304739363416939	0.9637462235649549
ID219133	219133	3	0.9797529578208923	49.96004713573329	47.766576163908155	0.0	116.0	116	1.391616981072242	1		25319.70266040689	25227.0	19517.0	34210.0	1.617929E7	2538.5596752745864	-0.9810732031972531	-1034.0118453994687	0.020920398998220156	0.0015865047188127323	1.4391131480225083	1.289112910566435	-0.7769058142809964	1.1163592701822864	6.0840014905802775	14.048335952897018	0.38739089306022884	0.9001406469760909
ID231427	231427	5	0.9853780269622803	9.910039711780014	25.009529305025048	0.0	189.0	189	1.5514930145104673	1		25389.437735849056	25243.0	18622.0	34583.0	2.0184603E7	2780.3784897350324	-0.9810686372917139	-946.4478198525019	0.04382489570404268	0.01435467748033501	1.6842094685806481	1.4516686643818224	-0.369923924553961	1.1601886228617126	7.5622237277447	12.019869554033047	0.6577485158385624	0.9555555555555555
ID244227	244227	5	0.9559781551361084	9.175571512357019	23.24550689288202	0.0	265.0	265	1.5288996336732972	1		25375.350129198996	25325.0	19464.0	32924.0	1.9640521E7	2413.6804864037617	-0.9811460960432207	-1094.1948072089792	0.030022999777567966	0.01683980974120681	1.6604242865271317	1.4549409329926222	-0.27218759523176284	1.141231405945709	7.343579924176973	10.550833336451161	0.8289802124638039	0.9650218613366645
ID231938	231938	5	0.9858730435371399	9.927829230343498	24.53579523645384	0.0	192.0	192	1.531865494140072	1		25418.474160206715	25354.0	19324.0	33283.0	1.9673899E7	2521.613290594018	-0.9810142317229389	-1041.7130852604434	0.031065176124352067	-0.03141965091018068	1.6900812683321802	1.391195948470548	-0.8849491330059636	1.214840562316344	7.372098681164064	14.435510417384366	0.4445664809515116	0.8797504254112304
ID232454	232454	5	0.9780769348144531	10.029287844749343	23.958760826362255	0.0	195.0	195	1.548076162446689	1		25384.737704918043	25312.0	19602.0	33643.0	2.0130097E7	2499.454284742665	-0.9811320762953475	-1056.2356970834355	-0.0027492303153814853	0.0033307190179110782	1.6439874543732047	1.455373850563972	-0.6158055745271922	1.1295980436477837	7.52895184459309	11.337346812180618	0.7360740707851968	0.9468021518230725
ID209417	209417	5	1.0	9.325835281679778	29.814960937954847	0.0	58.0	58	1.5318654941400724	1		25150.45758354758	25221.0	17012.0	33072.0	1.9567056E7	2890.2175219961136	-0.9810333867831625	-900.2007218496615	-2.4420815534020076E-4	0.010214879027827441	1.6059813980298498	1.4702595438548016	1.1720717918183243	1.0923114933974214	7.3720986811640685	10.616107647870306	0.8219972728477699	0.9633540372670808
ID230414	230414	5	1.0	10.2897591970034	25.45539597542878	0.0	183.0	183	1.543671953913677	1		25388.82210927568	25279.0	17601.0	34288.0	1.9981003E7	2848.7223030094087	-0.9811031753755031	-925.4400307401867	-0.0021474019869634053	-0.003623172128759157	1.6443895408572693	1.4593660339637122	2.837381012399304	1.1267834817225557	7.486173709112448	10.361023076346202	0.8763235488067778	0.972222222222222
ID214545	214545	5	1.0	11.339675758858213	27.761442476407023	0.0	89.0	89	1.5298888926792136	1		25220.719638242885	25257.0	17160.0	32673.0	1.9520837E7	2794.821176801745	-0.981081363150375	-935.9413389388421	-0.0021275150535925965	-0.017085452806341637	1.5636927574573547	1.5251466084268177	0.5453262808192504	1.0252737335660453	7.353086176506004	10.951925610073486	0.7703685585512271	0.9432926829268291
ID213527	213527	5	0.9968227744102478	11.211980540134281	27.925649254225352	0.0	83.0	83	1.5363035492938906	1		25150.060179257383	25183.0	17737.0	33277.0	1.9642197E7	2663.9266453892537	-0.9811594563811044	-983.3155944700632	0.004512156631507177	-0.004805945125117061	1.566789098890353	1.5327154005380943	0.9284991325013465	1.0222309362457611	7.4148768166447105	10.937117991112466	0.7789471806938161	0.9576427255985268
ID240663	240663	5	0.9601966738700867	9.378693469259122	23.538990194007532	0.0	244.0	244	1.514982182235126	1		25440.55804749344	25370.0	19678.0	33361.0	1.9283943E7	2465.419308857757	-0.9810504129619501	-1068.4578915873215	0.011663851421104807	-0.007599086964213568	1.6093779795461365	1.4002436396569	-0.6041890499720514	1.1493556792305661	7.210492391570532	13.632494094917682	0.4875556015869867	0.9210686095931999
ID238613	238613	5	0.9770588874816895	9.617061687644187	23.45510796879213	0.0	232.0	232	1.5412197332169892	1		25491.099363057307	25429.0	19216.0	34222.0	2.0010513E7	2590.81679713925	-0.981078101884326	-1020.2832100495916	0.04779394680126883	-0.04726654381094673	1.7108584769108515	1.3833113357024451	2.3538270397752594	1.2367848312629333	7.462408078289866	14.17102162356491	0.4669673726063938	0.8986834573554663
ID214036	214036	5	0.996837317943573	11.242394370218046	27.886950943101393	0.0	86.0	86	1.5446517521423906	1		25181.932569974535	25210.0	17760.0	33289.0	1.9792999E7	2660.8549977430716	-0.9810961747004615	-982.3352560301322	-0.0035166840507944246	-7.039593914695489E-4	1.571574979630157	1.5468873221830608	0.11500301299825243	1.0159595706119406	7.495679961441478	11.154854045994224	0.7569951814973573	0.9534461910519952
ID239643	239643	5	0.9708271026611328	9.304410115769999	23.447848953271752	0.0	238.0	238	1.547098532944421	1		25457.441919191933	25418.0	19477.0	35011.0	2.0162294E7	2501.8327702458378	-0.9811037051279455	-1056.6343837643917	0.010692114610968768	-0.0039874367961518584	1.703339696099922	1.430552165523875	-0.5134814820703416	1.1906868810171287	7.519445592264061	10.874128666525879	0.7991103404921114	0.9383155397390274
ID239130	239130	5	0.9853577613830566	9.55229627816139	23.430809731773625	0.0	235.0	235	1.5431818215139863	1		25423.856416772545	25304.0	19248.0	34546.0	2.0008575E7	2549.2236658826246	-0.9810844535407943	-1034.5488033908416	0.030440323422355996	0.009816909052899139	1.6781380188205273	1.3926660283072396	2.5611763519596344	1.204982375322441	7.481420582947931	12.418545378667373	0.6096105536614742	0.9425149700598799
ID229917	229917	5	0.9930204153060913	10.375885029007716	25.460109806761594	0.0	180.0	180	1.5412197332169897	1		25371.332061068708	25247.0	18066.0	34340.0	1.9941867E7	2837.9955746885294	-0.9810383196495749	-925.0617022061695	0.02284916537761606	0.0034854603309787146	1.6381186791625162	1.4408381862941797	-0.4213823697022568	1.1369206443478153	7.4624080782898705	12.28167295194597	0.6216898855692755	0.9429429429429435
ID240157	240157	5	0.9725431799888611	9.375748247175162	23.556855722594218	0.0	241.0	241	1.5318654941400724	1		25465.1938382542	25387.0	19592.0	33725.0	1.9837386E7	2453.8810233534814	-0.9810864382144951	-1076.6075715544255	0.03797612458284387	-0.031648814092084865	1.696367279889462	1.4036310085843735	2.3863871242696586	1.2085564293712252	7.37209868116407	13.763554440283952	0.4890348327496839	0.9118165784832454
ID202787	202787	5	1.0	9.016860860663058	30.37733095699552	0.0	18.0	18	1.5553887972022722	1		25166.38345864666	25206.0	16823.0	32907.0	2.0082774E7	2875.1882597598815	-0.9810777706470045	-907.6442323016398	0.010137324772847353	-0.00427043381980203	1.615408381898315	1.523628762402924	0.769113749952439	1.06023752095008	7.600248737060828	10.710391131727748	0.8325819814406545	0.9551971326164874
ID229413	229413	5	0.9904489517211914	10.414137624733812	25.33392052130613	0.0	177.0	177	1.5328528390663911	1		25376.483829236782	25241.0	18658.0	34247.0	1.9616022E7	2747.7786051673393	-0.9811628527030132	-962.067773902722	0.01278063569543846	-0.0016612874213112125	1.657357695267308	1.4195677979201438	-0.4194900196774322	1.1675086584068461	7.381604933493098	11.791198273665398	0.6671827012465621	0.9412121212121215
ID238121	238121	5	0.9809662699699402	9.552420525010252	23.488873845129064	0.0	229.0	229	1.5616987168119547	1		25457.60545905704	25402.0	19497.0	34349.0	2.051883E7	2576.7780224659114	-0.9810613876854614	-1023.572404638433	0.028127715419767264	-0.022331075591477286	1.7136069232621407	1.4507423473227037	2.47835693137779	1.181193150130721	7.662039377199535	11.251777344293544	0.7605223553320357	0.9421390999415544
ID228911	228911	5	0.9916849136352539	10.458193563878355	25.3073442155841	0.0	174.0	174	1.527414543829215	1		25402.884265279583	25264.0	18764.0	34277.0	1.9534818E7	2730.6931475387573	-0.9810994473012274	-965.7809875895888	0.021648940235205243	0.0017623283220649711	1.654125524508501	1.412071986556081	-0.5585399403517624	1.1714172791875628	7.329320545683423	11.022881373116325	0.7580246222029389	0.9442743417023887
ID202285	202285	5	1.0	8.942780544509004	30.406079563883576	0.0	15.0	15	1.5456309292626897	1		25172.538558786353	25234.0	16640.0	32665.0	1.9911478E7	2899.0763261822417	-0.9810031421756217	-896.7801505502189	0.0067537845744561125	-0.012080160971708144	1.6309625148425009	1.493297829459032	0.9505015428887786	1.0921883650184772	7.505186213770511	10.594849840533644	0.8401981566542714	0.9651589242053791
ID201772	201772	5	1.0	8.882828865924338	30.412275947726183	0.0	12.0	12	1.5436719539136772	1		25171.418781725897	25223.0	16789.0	32529.0	1.9835078E7	2905.1928763938536	-0.980977180284489	-893.6073517255229	0.01815656517975856	0.004123730305709447	1.6372762123712477	1.4888684568300994	0.8982510404803865	1.0996782186232343	7.486173709112449	10.912507488220909	0.7899882918845724	0.9476534296028883
ID208940	208940	5	1.0	9.29372375446058	29.761187601931116	0.0	55.0	55	1.5323592461252196	1		25094.351351351364	25150.0	17053.0	32626.0	1.9498311E7	2900.565675162212	-0.9810997692692771	-898.1923137861932	0.02567645900964635	0.01776382840597126	1.6012113901667913	1.4837708623134027	1.0144829417982382	1.079150043201605	7.376851807328582	10.611036948292	0.8233135622946729	0.9651741293532338
ID237626	237626	5	0.9811424612998962	9.670928604043585	23.472845617359074	0.0	226.0	226	1.5616987168119547	1		25423.468244084674	25318.0	19629.0	34346.0	2.0415045E7	2515.626237442481	-0.9812152280158236	-1055.7887452263583	0.0049101599621685236	-0.015767960041971996	1.6966782731574772	1.4687262318649097	-0.7983810884474072	1.1552039014126725	7.662039377199533	11.476791818560228	0.7309930297343564	0.9361207897793263
ID228417	228417	5	0.9779655933380127	10.515052967680477	25.24213164513255	0.0	171.0	171	1.5303832823811405	1		25426.965250965244	25273.0	18988.0	34258.0	1.9756752E7	2640.530988184789	-0.9810380853350249	-996.4073822743496	0.02742721814999949	-0.002675136254422378	1.6610151445832206	1.399196477477205	-0.6462480793273501	1.1871207305910911	7.3578393026705164	12.41352801933616	0.6000254962773991	0.9291716686674668
ID207942	207942	5	1.0	9.568460141601967	29.667273036276413	0.0	49.0	49	1.5422010894025255	1		25063.434394904463	25135.0	17009.0	32964.0	1.9674796E7	2905.721405049779	-0.9810382986904944	-892.5350198321441	-4.0086550344865845E-4	0.006323749927170855	1.6304203825989239	1.4702002550844033	1.046289253098302	1.1089784381144203	7.471914330618899	10.383677364749689	0.8708420205510842	0.9685767097966731
ID213062	213062	5	1.0	11.258393072964326	27.88308729189993	0.0	80.0	80	1.5239437061000316	1		25136.836363636347	25157.0	18032.0	33325.0	1.9355364E7	2680.872155745402	-0.9810453908829527	-970.5966287590719	0.004072836541581569	-0.006551588230713442	1.562158553650577	1.4856643327210057	1.4547184968204752	1.0514882260042357	7.296048662531812	11.932993846831678	0.643870833550941	0.9422958870472683
ID201284	201284	5	1.0	8.859924816875784	30.420014163189073	0.0	9.0	9	1.5348256234594448	1		25147.851091142486	25230.0	16808.0	32523.0	1.9590176E7	2922.8529550459425	-0.981116304623112	-894.0409589918337	-0.004245447752143599	0.0019026099387586463	1.6293172173205066	1.4591480350758248	0.8501065796491796	1.1166222879064076	7.400617438151164	10.32629176232484	0.872145683266476	0.9664804469273746
ID208452	208452	5	1.0	9.477719184276364	29.77418161891333	0.0	52.0	52	1.5303832823811405	1		25106.631306597672	25218.0	16842.0	32722.0	1.9407426E7	2927.3998967240323	-0.9810495661876132	-887.9902171699555	0.013789470006650406	0.01972010897870936	1.5868785638643619	1.465213089158912	1.1453200511043327	1.0830360277325195	7.3578393026705164	10.943136114689377	0.7721053472111381	0.9644859813084111
ID236105	236105	5	0.9751828908920288	9.953110193614965	23.48071868835383	0.0	217.0	217	1.516978207056278	1		25450.85676741131	25385.0	19367.0	33805.0	1.9368102E7	2558.4252798063426	-0.9811519654075395	-1035.6902141437033	0.038766094330973784	-0.015956700919374973	1.6539626574267243	1.3771663316010396	-0.7762900162321519	1.2009897566286654	7.22950489622859	13.460138923190327	0.5014404166084837	0.9201451905626133
ID236617	236617	5	0.9681028723716736	9.882319614492962	23.441787073573376	0.0	220.0	220	1.5239437061000318	1		25461.655396618942	25409.0	19462.0	33504.0	1.9580013E7	2544.359346467882	-0.9810764506173753	-1037.6202462031897	0.03814156195706002	-0.014378761083475406	1.6674605437446228	1.3754048816085513	2.3172986585567603	1.212341591949644	7.296048662531815	14.147921616513742	0.4580493760645342	0.9224759615384617
ID200782	200782	5	1.0	8.80736470059361	30.362756301748867	0.0	6.0	6	1.5308775124222442	1		25124.298584298587	25186.0	16813.0	32408.0	1.952158E7	2915.9165657584404	-0.9810773618888811	-893.4503419661318	0.026930546299371694	0.005928033585418598	1.6255429033507416	1.4852913616874308	0.6789624947860391	1.0944269557347803	7.362592428835034	10.649005978461501	0.8158728518112397	0.961514587212911
ID237134	237134	5	0.9708361625671387	9.866580069912613	23.443478002716123	0.0	223.0	223	1.5204649453449397	1		25443.82677165354	25379.0	19326.0	33640.0	1.9388196E7	2540.066452598973	-0.9811062498898073	-1040.315866763393	0.05260928799079043	-0.05347740526052068	1.621505416843095	1.399016565114969	2.258315918449627	1.1590323211861626	7.2627767793802045	14.651209136603736	0.4251729486736652	0.8873403019744487
ID235597	235597	5	0.97251957654953	9.986975393146166	23.484350970313866	0.0	214.0	214	1.568465626263555	1		25418.719211822645	25374.0	19288.0	33644.0	2.064E7	2537.6168067556705	-0.9810945311217965	-1039.6353051837145	0.015807806340712705	-0.031649217918444474	1.7488660381175323	1.4540719891479563	2.3255052243187624	1.2027369010404476	7.728583143502757	12.415508300487517	0.6300583016486638	0.9058495821727022
ID207446	207446	5	1.0	9.612820945012354	29.597720033989212	0.0	46.0	46	1.5303832823811407	1		25062.377091377093	25129.0	17057.0	32399.0	1.9473467E7	2857.357429521467	-0.981118152835782	-911.5164672278851	-0.00592900085334855	-0.012235840561426436	1.6417335356883132	1.4651171221705117	1.1149963615391656	1.1205476414446316	7.357839302670518	10.476727153991625	0.842381644691465	0.9591078066914499
ID249430	249430	5	0.9731147885322571	8.22596068509954	22.541457600038243	0.0	296.0	296	1.5313715829571097	1		25543.546511627894	25595.0	19405.0	32797.0	1.9770705E7	2451.7587503708774	-0.9811345500912507	-1083.6645327819679	-0.006010969291960409	0.012924307411965964	1.6705913024975587	1.4378700449078696	-0.3455226911364302	1.1618513845627827	7.367345554999553	10.756885136728414	0.8001065798182917	0.9515039901780233
ID227924	227924	5	0.9833653569221497	10.54668600534478	25.439864581351465	0.0	168.0	168	1.5412197332169897	1		25421.642493638654	25308.0	18515.0	34648.0	1.9981411E7	2778.571114832092	-0.9810501484371067	-947.3216906228698	0.01948998653451967	0.007900785360036479	1.667839804990509	1.4094684603629977	-0.4160081820467593	1.183311192760546	7.4624080782898705	12.956772774511073	0.5585925941644264	0.9429429429429432
ID227417	227417	5	0.9782519936561584	10.625548861079084	25.460234658303122	0.0	165.0	165	1.5549023581607586	1		25435.140350877216	25304.0	18978.0	34442.0	2.0297242E7	2679.8725114999356	-0.9811804808393533	-989.6699348233295	0.004810922256266995	0.012748122215203677	1.6908817792298965	1.45156637102835	-0.37372922256601127	1.1648670105466865	7.5954956108963145	11.051844150680765	0.7814415099562899	0.9643934821967413
ID206943	206943	5	1.0	9.611095225735992	29.600893982570312	0.0	43.0	43	1.5417104893934825	1		25127.977157360405	25210.0	17147.0	32545.0	1.9800846E7	2814.9014624746596	-0.9810586339052222	-924.7151941331068	-0.0012465751517344737	-0.0016351140611773891	1.6585664518055558	1.443961421974823	1.2010012187258776	1.1486224123198734	7.467161204454381	10.557093702420747	0.8419312676494499	0.9590964590964587
ID200286	200286	5	1.0	8.627916626373398	30.27891006203032	0.0	3.0	3	1.5159805231554901	1		25081.525624178732	25156.0	16547.0	32410.0	1.9087041E7	2932.103091942156	-0.9810493323151772	-885.6681762628164	-0.0034519758544731484	-8.09420752141769E-4	1.5900723498663796	1.4462116121693387	0.8936819507993607	1.0994741962286194	7.219998643899563	10.347763765914204	0.8473327043956597	0.9650571791613727
ID248925	248925	5	0.9829581379890442	8.331083921271608	22.661265754590396	0.0	293.0	293	1.5269191929020232	1		25504.182879377437	25583.0	19294.0	33002.0	1.9663725E7	2474.647136649442	-0.9811271029174052	-1071.555894938363	0.005781094166554189	0.010387866851696573	1.667433598300299	1.3966921032178226	-0.39598975775429596	1.193844795469752	7.32456741951891	11.515213091231487	0.6941413030505107	0.9595267745952678
ID206428	206428	5	1.0	9.491003733342046	29.683448366299555	0.0	40.0	40	1.5343326651607303	1		25136.345758354786	25183.0	17271.0	32466.0	1.9556077E7	2846.444791052229	-0.9810624952245934	-914.9624913480596	-0.00525328313376208	0.022458141787845328	1.6292698738627662	1.4905214282758146	1.2801317019177036	1.0930871861046985	7.3958643119866485	11.163683501378314	0.7457336974078853	0.9593094944512951
ID205411	205411	5	1.0	8.92737216983629	30.433089090000962	0.0	34.0	34	1.5367958753918658	1		25162.477535301667	25236.0	16863.0	32481.0	1.960157E7	2922.6916478350945	-0.9811094850301516	-894.2811454250866	0.007127041369801624	0.0027543340280291304	1.6313459432881265	1.4614182753773357	0.7555023731293571	1.116275860767456	7.4196299428092285	10.679549632584703	0.8174971218821373	0.9588452088452089
ID211555	211555	5	1.0	9.672409285065333	29.573956940962024	0.0	71.0	71	1.5249361801264958	1		25130.320363164752	25214.0	17608.0	32521.0	1.9375477E7	2802.8171069294704	-0.9809607066979906	-923.919319716921	0.01772237556954388	0.020530972805206986	1.610234553442928	1.4452715810805472	1.2277996275168774	1.114139774504559	7.305554914860845	11.445314714753986	0.7008217884021227	0.9389126450824679
ID212067	212067	5	0.9968664646148682	10.463925343264336	28.829666500917487	0.0	74.0	74	1.4887903566220475	1		25088.927197802182	25243.0	18067.0	32613.0	1.8264739E7	2663.2272799929947	-0.9811277685078539	-979.5038981126324	-0.0011146587122957516	0.01146418049045933	1.5257930286911434	1.4609935856788494	1.1895330215119064	1.0443529962400109	6.963329831015706	10.8904119014788	0.7377992656014597	0.954397394136808
ID205920	205920	5	1.0	9.043957309930809	30.38027226378292	0.0	37.0	37	1.5382719082681	1		25127.160668380453	25183.0	16646.0	32557.0	1.9548931E7	2904.9134355611254	-0.9810610927383461	-896.1513273234822	-4.5384672661843956E-4	8.276069598416024E-4	1.6135402943763364	1.4887484615456785	0.7906629326644938	1.0838233160631408	7.433889321302772	10.593400925731547	0.8324442089987655	0.954822954822955
ID199783	199783	5	1.0	8.449979765489	30.231746177210827	0.0	0.0	0	1.5204649453449397	1		24993.691906005224	25059.0	16464.0	32542.0	1.9145168E7	2940.4697960179556	-0.981049381243936	-880.0577229726582	-0.018039333495854022	0.011763003322695455	1.589115225374721	1.4870957714217472	0.7988529185194848	1.0686031497860002	7.2627767793802045	10.34865793415586	0.8522058212983943	0.9567939887288671
ID212583	212583	5	0.9968258142471313	11.357493326776854	27.888379222778173	0.0	77.0	77	1.5313715829571097	1		25167.482625482633	25196.0	17963.0	33181.0	1.9555134E7	2689.1897943469703	-0.9810927252794618	-971.2464394172761	0.004576820243968101	-1.0327337656623459E-4	1.5542764995340386	1.5188367178771633	-0.30040277057153475	1.0233335033580229	7.367345554999553	11.978018524536369	0.6452840694372826	0.936555891238671
ID223338	223338	5	1.0	11.622174673555895	27.020183945810828	0.0	141.0	141	1.534825623459445	1		25343.901028277673	25307.0	15989.0	33713.0	1.9717555E7	2951.446501670911	-0.9810878575298974	-890.9138569842092	0.014629026779408317	-0.007224051141338165	1.615873073511757	1.480662173543031	0.12887006652883803	1.091317859255622	7.400617438151166	10.694053304995979	0.813192060234984	0.9611111111111116
ID223849	223849	5	1.0	11.645791104228767	26.995625594626873	0.0	144.0	144	1.562183039576525	1		25383.529776674928	25332.0	16195.0	33477.0	2.0459125E7	2903.992358524192	-0.98109666647826	-907.3188707645855	-0.0014853227725941625	0.0024060091364287183	1.6118183212013288	1.5392123740277934	0.343074205698807	1.047170844256885	7.666792503364051	10.860670464161194	0.8167897904284845	0.9658682634730539
ID222319	222319	5	1.0	11.686290814053327	26.994427534920803	0.0	135.0	135	1.5495414501977676	1		25376.60579345089	25335.0	16066.0	33402.0	2.0149025E7	2906.7159291160083	-0.9811348028120881	-908.088698203312	-0.006936690483963935	0.0063322007281286855	1.5911760746066013	1.5390276882894116	0.294537294505153	1.033883981889339	7.543211223086639	11.243402984872308	0.7498434102144936	0.9485953377166769
ID248428	248428	5	0.9692642688751221	8.40989531684872	22.660947740459342	0.0	290.0	290	1.5308775124222447	1		25486.493540051677	25458.0	19631.0	32743.0	1.9726546E7	2431.1763073345833	-0.9811504171319453	-1091.333479914215	-0.007321052397758225	0.009139436683751062	1.648224372394365	1.4508396989545247	-0.38077167944392376	1.1360485748922335	7.362592428835038	11.187154966998884	0.7392669924077544	0.9342581423401689
ID204915	204915	5	1.0	8.962744418546887	30.437907672664064	0.0	31.0	31	1.5422010894025255	1		25146.587563451747	25196.0	16601.0	32251.0	1.9815511E7	2914.990439384027	-0.9810612418106268	-893.7509974124979	0.0036135513746937253	0.006214222664818694	1.6279070149122912	1.4724544574131353	0.9467690828582204	1.1055737627174296	7.471914330618898	11.084913383750255	0.7641474003848977	0.9620563035495715
ID235123	235123	5	0.9804329872131348	9.97719577107863	23.453436457005743	0.0	211.0	211	1.5539290232558882	1		25432.776662484313	25378.0	19361.0	33770.0	2.0269923E7	2536.3118284753004	-0.9811317680778389	-1042.8389849672494	0.003508046814246422	-0.03635577664615907	1.7083577950834694	1.4716052848928525	2.3358622169488945	1.1608804430244044	7.585989358567283	12.167769393374503	0.6438729092051708	0.9088838268792717
ID246387	246387	5	0.9839974641799927	8.559742143555217	23.357770011722604	0.0	278.0	278	1.514482764986601	1		25469.865789473693	25460.0	19650.0	33660.0	1.9357098E7	2443.7499646521105	-0.9810850918593833	-1081.190755314477	-0.0011581129199213207	-0.0038165444906682095	1.6043192142815914	1.4198065842789214	-0.7677092721410789	1.1299561729363148	7.205739265406016	11.269487861977503	0.7129844320790993	0.9439601494396017
ID211058	211058	5	1.0	9.361414638836774	29.742775865712222	0.0	68.0	68	1.543671953913677	1		25150.22081218276	25238.0	17252.0	32649.0	1.9818374E7	2842.149705752562	-0.9811637494718836	-921.8746742841805	-0.007005009878003677	0.022104120265892875	1.6228378977655749	1.5022569882442445	1.1189490975692797	1.0802664993173097	7.486173709112446	10.305399494193471	0.8858090236669077	0.9782608695652175
ID222833	222833	5	1.0	11.62384227605102	27.026115466087653	0.0	138.0	138	1.5539290232558882	1		25345.453183520625	25352.0	16454.0	33656.0	2.0301708E7	2906.9076671985936	-0.9810331131655202	-901.9582446470165	0.0023829343728678965	0.006968006414792541	1.6175213350602726	1.5003587459340995	0.2831388900892655	1.0780897165052545	7.585989358567282	10.985406291481517	0.7899322514219501	0.9614457831325305
ID218743	218743	5	1.0	11.353187188430878	27.524594811451752	0.0	114.0	114	1.527414543829215	1		25326.323376623357	25359.0	16371.0	32567.0	1.9501269E7	2933.5319083078184	-0.9811010316019203	-896.3692726374119	0.03457044641511578	0.015117453614226808	1.5432266379406088	1.495291355326307	0.5045788252659746	1.0320574866186136	7.329320545683425	12.81303647339722	0.5610085176168386	0.9250149970006
ID219256	219256	5	1.0	11.447121952434301	27.30356887866787	0.0	117.0	117	1.5288996336732976	1		25369.53686934023	25353.0	15851.0	33198.0	1.9610652E7	2995.57448065809	-0.9811378948382345	-881.053540386728	0.026335661371385106	0.009013907721842955	1.5412746726877442	1.4966441795029752	0.35552455604261496	1.029820376677368	7.343579924176978	12.240800371721997	0.6158827768977699	0.9443765281173597
ID220287	220287	5	1.0	11.620653665124127	27.0333454660058	0.0	123.0	123	1.5587896201224336	1		25371.373599003706	25316.0	16232.0	33668.0	2.0373213E7	2914.147298731418	-0.981092978310302	-903.5444472694307	0.0048534432102246864	0.002399227712496928	1.6195497327481798	1.5241768374186282	0.19898447680768316	1.0625733792747283	7.6335206202124395	10.61814133936135	0.8508201036833712	0.9628297362110311
ID218238	218238	5	1.0	11.343580532077373	27.571643448448445	0.0	111.0	111	1.5318654941400722	1		25322.22107969153	25356.0	16258.0	32802.0	1.9700688E7	2939.6684821655817	-0.9811450217734651	-896.4799999845898	0.014601014359398454	0.001065208328384785	1.5388767152243674	1.5140082709251783	0.09459365537139622	1.0164255670043285	7.372098681164068	12.784185373471784	0.566832685521773	0.9332129963898916
ID246910	246910	5	0.9728413224220276	8.585182675616485	23.35272721968341	0.0	281.0	281	1.5169782070562783	1		25478.28289473685	25470.0	19543.0	33791.0	1.9363495E7	2466.766319296444	-0.9810926766894229	-1071.8947021756496	0.007829611839892297	-0.007356655478521783	1.6346589436708785	1.4278343666811406	-0.8292305245864721	1.1448519392837428	7.229504896228592	10.937120799530247	0.7594731111435452	0.9435483870967746
ID234620	234620	5	0.9920795559883118	10.057590517769095	23.535333570908982	0.0	208.0	208	1.512483446933448	1		25447.145118733504	25323.0	19484.0	33998.0	1.9288936E7	2605.7011095241933	-0.9810729903511197	-1012.4271433747394	0.02453267344743365	-0.04344317261578276	1.6980072344238308	1.364302945755467	2.3655345467753506	1.244596912809258	7.186726760747955	13.91048067699681	0.46672033414441066	0.8909840895698299
ID245884	245884	5	0.9746671915054321	8.56600040250451	23.419006749811484	0.0	275.0	275	1.529394343161628	1		25452.13971539456	25371.0	19696.0	33562.0	1.9674504E7	2483.574744504866	-0.9811429685446055	-1066.4390261849999	0.0030883340093428523	0.012537803073763634	1.6244583489077566	1.4547161818685919	2.6292093300895285	1.116684044045712	7.34833305034149	11.073162213221224	0.7531047237461417	0.9525569932224279
ID247420	247420	5	0.9739254713058472	8.57250021512791	23.14587541385999	0.0	284.0	284	1.5049623488715653	1		25471.334217506617	25408.0	19541.0	33671.0	1.9205386E7	2476.6510421999824	-0.9811679945080866	-1071.6764120926448	0.017145606095322	-0.010620553225549034	1.6008813730727285	1.3930289956957518	-0.8850931476717363	1.1492089382340274	7.115429868280211	14.207400765719397	0.44297757757356354	0.9167176974892832
ID247932	247932	5	0.9801458716392517	8.572939084373068	23.043987865623492	0.0	287.0	287	1.516978207056278	1		25465.93544137019	25351.0	19384.0	33584.0	1.9328645E7	2510.3986805693867	-0.9811035948352901	-1053.3740280655666	0.041189920436938025	-0.011529998818219611	1.641092224651745	1.395102246831443	-0.888530791196358	1.176323977958601	7.229504896228591	14.74834098166033	0.41766884404616894	0.8858474082702384
ID245379	245379	5	0.9636064171791077	8.706081631279055	23.41497878195616	0.0	272.0	272	1.5089782662147833	1		25488.128306878316	25419.0	19413.0	33777.0	1.9269025E7	2499.2543832625893	-0.9811203011761128	-1059.94828881675	0.022280476243637933	-0.009645542378866133	1.593037080164167	1.4175418842514613	-0.7314840803954267	1.1238024765704728	7.15345487759634	13.110208554050658	0.5230058002217679	0.935945273631841
ID210562	210562	5	1.0	9.358202602690454	29.786148470809497	0.0	65.0	65	1.5288996336732967	1		25177.821935483895	25257.0	17156.0	32567.0	1.9512812E7	2874.0190834032883	-0.9810644025299406	-907.7724765321601	-0.005492650146738555	0.008736451215972092	1.6201885030404661	1.4738381320569411	0.9966958715061238	1.0992988088720932	7.343579924176968	10.757896117840673	0.7973757017994969	0.9548825710754014
ID204417	204417	5	1.0	8.976724510803109	30.475666833139616	0.0	28.0	28	1.527414543829215	1		25146.82428940567	25182.0	16347.0	32442.0	1.9463642E7	2949.8843378784795	-0.9810324024742587	-881.8184496050828	0.01858824549891824	0.01099778632838276	1.5610090824588463	1.492707899099725	0.7791516584980391	1.0457565632233305	7.329320545683425	11.633072368265092	0.6805886782918593	0.9477566072526121
ID221825	221825	5	1.0	11.773983071705944	26.9737884480592	0.0	132.0	132	1.5387636045914355	1		25393.22066326529	25360.0	16463.0	33463.0	1.9908285E7	2935.956913814784	-0.9809993847972593	-893.0981231063581	0.025641636790671697	0.0032249716331424773	1.5948934990764418	1.4716228991718405	-0.14942954054994187	1.083765073222204	7.43864244746729	11.862657722295605	0.6642622138945702	0.9332140727489565
ID226439	226439	5	0.9948630332946777	11.343558565977565	25.83903988560427	0.0	159.0	159	1.5019433641886615	1		25451.08969210172	25322.0	19478.0	33765.0	1.9011964E7	2709.36345941539	-0.9810356040959444	-971.8849655825387	0.002884523487919426	-0.0038615034352580883	1.6429635117101213	1.3850508629248997	2.594724480041788	1.1862116805158847	7.086911111293119	12.290297313773396	0.5895790888595831	0.9091463414634151
ID234118	234118	5	0.9904919266700745	10.069372148530785	23.5677708609082	0.0	205.0	205	1.521459688627891	1		25442.318062827246	25331.0	19030.0	34440.0	1.9437931E7	2595.7255739370844	-0.981159591667266	-1020.8859808298504	0.011354867522821395	-0.053634154711410434	1.7511047722272994	1.3617117386562876	-0.8464033652665426	1.285958490712034	7.272283031709235	12.889686242660158	0.5500421170771728	0.9031877213695395
ID226948	226948	5	0.9874771237373352	10.896802782794305	25.651724491689404	0.0	162.0	162	1.5670180342373192	1		25432.86748466258	25317.0	19067.0	34266.0	2.0727787E7	2639.7298503187426	-0.9810504677937678	-997.6051821948953	-0.0020999768111405405	0.01026694003021787	1.6516866828570307	1.488324332293624	-0.4388699621736754	1.1097626014832753	7.7143237650092065	10.962685595354557	0.8066289561355316	0.9626334519572952
ID216715	216715	5	1.0	11.402042329561692	27.561752397841193	0.0	102.0	102	1.5229505852998027	1		25298.520887728468	25373.0	16433.0	32894.0	1.9378667E7	2913.154173870584	-0.9810854775752356	-900.892815230486	0.012344957922663637	-0.00800748508329136	1.5386121757473288	1.500085658453992	0.8438308218412316	1.0256828782251293	7.286542410202782	11.64694266073251	0.6750057715472989	0.9364691508857665
ID203914	203914	5	1.0	9.041643520943428	30.464332541560395	0.0	25.0	25	1.52096239830945	1		25142.339869281037	25157.0	16635.0	32473.0	1.923389E7	2976.008463339187	-0.9810843001535524	-876.365835264842	0.002715054746764531	0.01745305909311255	1.5790676647243196	1.5041773835414407	0.7765839340247509	1.049788197856397	7.267529905544718	12.265400762235686	0.6070622197193521	0.9340256566890652
ID224394	224394	5	1.0	11.671037542535318	26.944890932491223	0.0	147.0	147	1.5621830395765248	1		25426.83044554454	25381.0	16592.0	33703.0	2.0544879E7	2888.016856818482	-0.9810631229777641	-912.2441593153038	-9.386520416500179E-4	-6.176344054837348E-4	1.6154378788728134	1.5209278378963003	0.11202383747860419	1.0621397272254787	7.666792503364049	10.547611015842039	0.865994957669151	0.9705174488567991
ID219785	219785	5	1.0	11.59594983320231	27.05509775869402	0.0	120.0	120	1.5436719539136774	1		25386.21982210927	25365.0	16054.0	33676.0	1.9978955E7	2960.2689743883366	-0.9811641416634572	-893.4147346870092	-0.00657858162924032	0.0200686954786962	1.619054148676706	1.5065796981513337	0.22643023182833888	1.074655493276184	7.486173709112452	10.622070652949805	0.8337798449268821	0.9716224552745223
ID217736	217736	5	1.0	11.362726668446673	27.572066650187093	0.0	108.0	108	1.5249361801264956	1		25332.72077922078	25355.0	16277.0	32647.0	1.9506195E7	2932.0188598022455	-0.9810507367819455	-894.6315548291502	0.016661365755794993	0.013317863345404636	1.5573515240839009	1.4889227844389776	0.6215973632552841	1.04595855497685	7.305554914860842	12.182040880291972	0.6186185924976146	0.9320800485142511
ID244878	244878	5	0.9505775570869446	8.858868084523108	23.498274557822874	0.0	269.0	269	1.4826803840981617	1		25454.328729281773	25418.0	19620.0	33272.0	1.8428934E7	2470.1200859375617	-0.9812144836065664	-1076.500880265776	0.028262336779942523	0.008589268794944371	1.5494819168983198	1.3993861387172655	-0.36560581619428545	1.1072582999275942	6.906292317041514	12.957508238969393	0.5169063092934741	0.9225396825396823
ID224909	224909	5	1.0	11.782279924341966	26.428818110947955	0.0	150.0	150	1.5461202852759843	1		25471.798479087414	25406.0	16306.0	34097.0	2.0097249E7	2972.6910826370054	-0.9811676189914236	-892.8485555483998	0.01588498673480053	-0.004703773554140789	1.5868447333577762	1.4928125632894238	-0.32950420806060843	1.0629899375050487	7.509939339935028	11.334364708249328	0.7346016970140681	0.9404761904761904
ID241292	241292	5	0.9785457849502563	9.15275854535751	23.529677672572678	0.0	248.0	248	1.5308775124222447	1		25411.87532133673	25401.0	19389.0	33685.0	1.9770439E7	2484.629123267318	-0.9811042689026546	-1062.0784711372771	0.02274218701759992	0.008766854431847299	1.6601288144276203	1.4065184626466904	-0.48066646440935235	1.1803107165075553	7.362592428835039	11.797132706933427	0.6647949231392787	0.9410692588092349
ID220819	220819	5	1.0	11.634122494362426	26.973327203603738	0.0	126.0	126	1.5510053536420603	1		25328.63864491845	25353.0	16013.0	33491.0	2.0186925E7	2940.7773619187906	-0.981122575244299	-895.2827529083183	0.006398889578304674	0.0021773693335965165	1.6032124494314162	1.5429029046778029	-0.5136651175231016	1.0390883603697716	7.5574706015801825	11.196119869182445	0.7576196870424494	0.9515260323159782
ID241811	241811	5	0.9814597964286804	9.03612673664843	23.50460457956595	0.0	251.0	251	1.5500295716306336	1		25474.13853904283	25443.0	19159.0	33731.0	2.0226466E7	2466.674632209579	-0.9810784710270701	-1070.9400323630273	-2.510070101410009E-4	0.009731891288083874	1.6853078061577418	1.4473415542252792	2.7216954182975965	1.1644160987693324	7.547964349251156	10.385499206149284	0.8793969408399677	0.9700671960904094
ID221330	221330	5	1.0	11.772438942123781	26.926024131771378	0.0	129.0	129	1.5363035492938906	1		25384.903846153848	25335.0	16080.0	33300.0	1.9800225E7	2959.0241109314716	-0.9811895241452716	-894.9734152503472	0.027077332016519642	-0.0016305150757341571	1.5973280852919425	1.4848867414362625	2.7048825577758357	1.0757238520070027	7.414876816644708	12.40843775402179	0.6051730669573833	0.9335727109515257
ID242834	242834	5	0.9495774507522583	8.95446308145777	23.489796691932998	0.0	257.0	257	1.5323592461252202	1		25413.948586118255	25439.0	19396.0	33288.0	1.9772052E7	2416.033299315661	-0.9811120543425179	-1092.780946246054	-0.013775850284745072	0.011819162483051055	1.6908928683285112	1.426237405405002	2.813977210673485	1.1855619982483605	7.376851807328587	10.438028491212593	0.8508322972229713	0.9633767846058351
ID225425	225425	5	0.9968224167823792	12.186168873466602	25.292342449597104	0.0	153.0	153	1.5723193559699884	1		25525.32147239262	25440.0	19722.0	34429.0	2.0803137E7	2606.2380797750566	-0.9810480622904458	-1013.966937414884	0.09739097283138218	0.029993940198620648	1.7128426483087962	1.4650633492404688	3.0712800865921794	1.169125314066988	7.766608152818882	14.554707397827235	0.4607170666413226	0.902263942573164
ID210069	210069	5	1.0	9.270071798351843	29.844538256345864	0.0	62.0	62	1.5259280086411926	1		25173.14526588846	25302.0	17075.0	32696.0	1.9408495E7	2892.2924174815143	-0.9809738915673624	-897.496492459547	0.001817780240188619	0.004481041155856925	1.6258916372073995	1.449200037876973	1.1039569410659227	1.1219235403756085	7.315061167189873	10.606015630670313	0.8171904832611735	0.9630788485607
ID242331	242331	5	0.9835026264190674	8.987758407226545	23.494488265622383	0.0	254.0	254	1.5431818215139865	1		25416.696315120716	25392.0	19301.0	33755.0	2.000294E7	2480.088280363438	-0.981114669969774	-1064.8223207452295	0.011181512828061922	0.005444711061606566	1.6704132728098326	1.440310355473665	-0.4284018597206926	1.1597592605383271	7.481420582947933	10.514790771055269	0.8503401073755011	0.9716049382716051
ID215194	215194	5	0.9776800274848938	10.496593706045516	28.592591600996787	0.0	93.0	93	1.5084768612279504	1		25162.56990679098	25197.0	18585.0	34188.0	1.889709E7	2618.540356784009	-0.9811865909605436	-1002.3279133059845	0.0064954220873898755	-0.002804463922815749	1.5443344066068618	1.5125276839559558	-0.2616314196131257	1.0210288532159073	7.148701751431825	10.21653138423665	0.8606569804751563	0.9537095751426761
ID243353	243353	5	0.9525371193885803	9.088447264583964	23.353886216691745	0.0	260.0	260	1.496898192512073	1		25445.895945945926	25445.0	19455.0	33184.0	1.8829963E7	2404.0361570425357	-0.9810567233287838	-1096.3412718615268	0.010933749603675595	-0.005764087800063957	1.606888024438447	1.4019041594492192	-0.7110726823148795	1.1462181730524017	7.039379849647959	12.99916459273489	0.5234960139780133	0.9204474829086389
ID216223	216223	5	1.0	11.320374165933666	27.54742405983866	0.0	99.0	99	1.5441619307404626	1		25274.12563451777	25322.0	16441.0	32720.0	1.9916011E7	2871.9346371043107	-0.9810479212772596	-911.0977085408256	0.0010443396934462096	0.003422058879760213	1.6403502740886964	1.4855823371610717	0.7394708665464177	1.104179979161158	7.490926835276962	10.42542734666875	0.8660793566259286	0.975247524752475
ID215709	215709	5	1.0	11.261546642355853	27.636402639190713	0.0	96.0	96	1.5269191929020227	1		25246.61168831168	25336.0	17062.0	32450.0	1.9439891E7	2812.1110056424986	-0.9811168508807296	-932.9254657446807	0.009041235252280611	0.003961570965078327	1.5829573300055944	1.491558851666587	0.36318483324986356	1.0612771519118296	7.324567419518905	11.103092876815914	0.7466273582847841	0.9471419791026423
ID243869	243869	5	0.9522097706794739	9.194255527108762	23.34152706380561	0.0	263.0	263	1.4948753561926609	1		25444.44729729727	25444.0	19381.0	32809.0	1.8828891E7	2399.302931286918	-0.9811176672475521	-1102.055286552094	0.04066800131004294	-0.02115797044030462	1.5718664496959367	1.4033281394181654	-0.7700707257938573	1.1200990028943973	7.020367344989896	13.436964767905158	0.4886156180577446	0.9191039203484752
ID203431	203431	5	1.0	9.078116950182737	30.42782319840884	0.0	22.0	22	1.540728820723817	1		25134.851334180417	25159.0	16823.0	32763.0	1.9781128E7	2931.3304857695016	-0.9810513496062124	-887.8814616951223	0.004899963594538401	0.0027455592847481494	1.6034799414371934	1.4961167618705176	0.81246256150645	1.0717612303417048	7.457654952125353	11.430412568047327	0.7172793659718415	0.9434756464221289
ID233127	233127	5	0.9735397100448608	10.000768999946047	23.786205185041098	0.0	199.0	199	1.5159805231554893	1		25432.734478203412	25346.0	19072.0	33611.0	1.925258E7	2557.854591892853	-0.9811230372413376	-1033.5668102910504	0.019328190804679853	-0.016466070501882046	1.6445661806908767	1.3832051171146207	2.526180766489925	1.1889532220076353	7.219998643899556	13.43233041079642	0.5028567078812977	0.9382334774552186
ID225958	225958	5	0.9885894656181335	11.830255355456284	25.573518757756066	0.0	156.0	156	1.5866874829692226	1		25462.016847172075	25384.0	19814.0	33815.0	2.1158936E7	2539.1141780854177	-0.9811129722037671	-1041.8278548619687	0.019388612995115927	0.00583681655081447	1.8051343944678289	1.4353385536684342	2.99693737800839	1.2576366668715695	7.90920193775436	12.888723150608628	0.5983051454344728	0.9009204114780728
ID232614	232614	5	0.9721589684486389	10.070904683073287	24.02884965533291	0.0	196.0	196	1.5318654941400724	1		25395.836129032257	25307.0	19458.0	34045.0	1.9681773E7	2555.492417085882	-0.9810682566329926	-1029.9746369725203	0.009215196807114695	-0.010915481816809177	1.6663515075168969	1.4032135532680583	2.488177303121117	1.1875252370788432	7.37209868116407	13.265719211602702	0.5264285115846479	0.9193835210432726
ID231077	231077	5	1.0	9.992022057356046	25.226628090261972	0.0	187.0	187	1.536303549293891	1		25373.906410256433	25252.0	17067.0	34133.0	1.9791647E7	2933.408953772791	-0.9810833737151392	-897.2365316017457	0.007025237141870391	0.013460862536005046	1.6606205680592079	1.4195819624844492	-0.41042891778106827	1.1697954834202813	7.414876816644712	12.159402780065955	0.630215840688386	0.9460278956943604
ID233643	233643	5	0.980134129524231	10.017928304023235	23.55532690176747	0.0	202.0	202	1.5563612191773541	1		25425.285892634227	25345.0	19370.0	34284.0	2.0365654E7	2520.1981056879695	-0.9810922746829875	-1046.96395850816	0.0067495584979028545	0.009359374043590822	1.6825532651625799	1.4512211319868726	-0.5412130073860701	1.1594051575441087	7.609754989389861	10.845476190487851	0.8129864130434103	0.9691283292978209
ID244393	244393	5	0.9306029081344604	9.11811818443777	23.393348724068684	0.0	266.0	266	1.5049623488715653	1		25445.321381142083	25428.0	19604.0	32528.0	1.9160327E7	2392.489271698796	-0.9810626419473092	-1101.9586163621657	0.022090543477205186	0.004434695906845578	1.6079448157251475	1.3903419948955016	2.477973149822083	1.156510284252761	7.115429868280211	13.218186226023063	0.5117611034450504	0.920098340503995
ID217256	217256	5	1.0	11.39671323060664	27.543795067508004	0.0	105.0	105	1.5358110653737855	1		25313.126923076896	25350.0	16345.0	32976.0	1.9744239E7	2920.7817008154684	-0.9810502223971036	-897.3540279066424	-8.917159643625877E-4	0.003661141244169658	1.616078006278285	1.4798173654700768	0.908240204994681	1.0920793632969186	7.410123690480195	10.074748066436346	0.9174173132580762	0.9835962145110415
ID230575	230575	5	1.0	10.16731814467211	25.41719794556617	0.0	184.0	184	1.5446517521423904	1		25385.33418043199	25252.0	17403.0	33987.0	1.9978258E7	2864.8283659406893	-0.9811030124482377	-920.1026990723398	0.024646470951326098	0.004910755473481592	1.6432270122604065	1.4453504395182228	-0.38396029178624547	1.136905602497441	7.495679961441477	12.338791623808309	0.6186936228004152	0.9426180514046623
ID232109	232109	5	0.9792127013206482	10.101316151914093	24.273252656817398	0.0	193.0	193	1.54563092926269	1		25432.93375796175	25322.0	19478.0	33809.0	1.9964853E7	2592.075944043312	-0.9810895453776552	-1018.0882197627117	0.02774874913227248	-0.028982668308377316	1.6976487774816187	1.4208385911732972	2.4097681752753384	1.194821697572092	7.5051862137705125	13.62112408471666	0.508329644804018	0.9038351459645109
ID209585	209585	5	1.0	9.31662973553637	29.79111307433159	0.0	59.0	59	1.5387636045914355	1		25174.609195402274	25207.0	16885.0	32554.0	1.9711719E7	2911.380868795596	-0.9810680706423842	-896.1856292894606	0.004563871252218349	0.007851833902530412	1.6175561807532621	1.4782441746467578	1.0688823510875474	1.0942415390473597	7.4386424474672905	10.638477860329118	0.8259325078263099	0.9636699507389164
ID231605	231605	5	0.9883266687393188	9.721298301411826	24.75118236619074	0.0	190.0	190	1.5519805221468537	1		25379.460277427475	25284.0	18608.0	35055.0	2.0125912E7	2715.8866004517845	-0.9811481451266606	-972.705216028842	-0.005827527978615997	-0.007219825529736358	1.6615703074143482	1.4633691619551894	-0.5440913601295673	1.135441657930214	7.566976853909215	10.699046777880739	0.8306959572869776	0.9578820697954273
ID214708	214708	5	1.0	11.260061058886633	27.898809009494354	0.0	90.0	90	1.52096239830945	1		25195.896866840703	25252.0	18182.0	33725.0	1.9300057E7	2644.3636952485053	-0.9810880963986586	-988.5790270059105	0.012285219317091452	0.026168851874235264	1.5618989608676264	1.4978592207256993	-0.31606439613543647	1.0427541782671006	7.267529905544718	11.576825477340513	0.6814244605258782	0.941502463054187
ID240825	240825	5	0.9621265530586243	9.348884957248845	23.54697416387764	0.0	245.0	245	1.5224537819640263	1		25424.857702349873	25378.0	19663.0	33759.0	1.9475441E7	2493.952391820279	-0.9810605477401221	-1056.157687318083	0.020880613685748815	-0.027533640271682747	1.701387029179181	1.3861210082384714	2.524741865166934	1.2274448039290309	7.281789284038265	13.928504698681307	0.47167078960788333	0.8938156359393229
ID202942	202942	5	1.0	9.023543826903131	30.376786949004615	0.0	19.0	19	1.546120285275984	1		25162.300000000007	25214.0	16811.0	32629.0	1.9878217E7	2885.3954731767067	-0.9810499351272279	-902.932734186501	0.014613987169113643	-5.039692211231314E-4	1.6247331855468619	1.493275053261665	0.7684770456161011	1.08803343496435	7.509939339935027	11.049846521960811	0.7729186761476655	0.9495192307692308
ID230077	230077	5	1.0	10.31654409866762	25.416511680500886	0.0	181.0	181	1.5583042426795215	1		25398.962593516182	25300.0	17773.0	33836.0	2.0369968E7	2805.0861156036394	-0.9810573481172358	-937.8932115163052	0.03623564189314495	0.020592221476082168	1.624064078423592	1.4589090810854632	-0.5111551137901518	1.1132044480902465	7.628767494047926	12.582313915422896	0.6055405215388872	0.9587813620071687
ID214204	214204	5	0.9959658980369568	11.234237576450887	27.88673480251791	0.0	87.0	87	1.535318423479676	1		25187.913881748063	25207.0	17783.0	33438.0	1.9596197E7	2678.0240168429673	-0.9811372321925939	-978.4351940500129	7.615990818263598E-4	-0.023796670236468438	1.5848480914199494	1.5174235264059386	1.1336609600232743	1.0444335835320202	7.405370564315679	10.490994728949781	0.8455189038152027	0.9552421827099942
ID238789	238789	5	0.9821228384971619	9.597976640793854	23.409352611071053	0.0	233.0	233	1.5358110653737855	1		25499.952503209253	25424.0	19756.0	34482.0	1.9864463E7	2546.034102674747	-0.9810421626968524	-1036.5828792488314	0.054817605883997145	-0.023511245700200464	1.6873535732337765	1.3743448569503316	2.398949190900555	1.2277512188447453	7.410123690480195	13.513300056006429	0.5099322521113966	0.9021990740740742
ID240324	240324	5	0.9648916125297546	9.383802304631285	23.563757837055356	0.0	242.0	242	1.5139831829954435	1		25444.047556142657	25406.0	19770.0	33503.0	1.9261144E7	2452.582278144559	-0.9810999165568927	-1077.0655264320387	0.02180613893655475	0.0015518822317748522	1.6089201567613787	1.4163166022865032	-0.636902325863737	1.1359890536931756	7.200986139241495	13.643067960867507	0.4861583551626667	0.9220937309799144
ID209099	209099	5	1.0	9.3387194181048	29.749773631656897	0.0	56.0	56	1.544161930740463	1		25110.467762326167	25175.0	16906.0	32900.0	1.986238E7	2882.696300456966	-0.9810752070800658	-903.1441485948351	-0.007582006999246564	0.004572852197233975	1.6341618114551713	1.4783327372377533	1.0921720581450982	1.105408660913904	7.490926835276966	10.693489646362341	0.8232021817151588	0.9740420271940665
ID213706	213706	5	0.9968495965003967	11.22449363964826	27.93075802981277	0.0	84.0	84	1.5159805231554895	1		25170.05921052632	25219.0	17764.0	33205.0	1.9129245E7	2703.823234748074	-0.9811404528893606	-968.5808090105259	0.02757476859494798	0.005429594778263895	1.5191542519794452	1.510742076646025	-1.3764047450125942	1.0055682405775683	7.219998643899559	11.508142578215654	0.6850724648927313	0.9481897627965044
ID239816	239816	5	0.9527257084846497	9.347622218382176	23.530534623328226	0.0	239.0	239	1.52046494534494	1		25456.13838120104	25384.0	19674.0	33786.0	1.9499402E7	2443.460201968386	-0.981005454990709	-1076.1177038859364	0.030364441231227477	-0.02765263681069949	1.7022522915799825	1.341246732710635	2.438670321266042	1.2691567107416262	7.262776779380205	13.35857017997295	0.511437546042442	0.9106078665077478
ID229582	229582	5	0.9854834079742432	10.42879661431507	25.344382962199646	0.0	178.0	178	1.5284047640588856	1		25392.905440414524	25215.0	18575.0	34233.0	1.9603323E7	2764.309329212431	-0.9810223973706536	-949.715061719302	0.005290452373339285	-0.004708000107114876	1.6571407992826426	1.4119660408090626	-0.5233973650068462	1.1736406906309826	7.338826798012456	11.9463660723934	0.6461968918417021	0.9278846153846151
ID238285	238285	5	0.9916500449180603	9.57341078186334	23.47017958519471	0.0	230.0	230	1.5239437061000318	1		25476.847854356296	25411.0	19576.0	34307.0	1.9591696E7	2615.015175624922	-0.9811015984236818	-1011.5570605254605	0.02801127104308082	-0.0014896320622615358	1.6416805668053385	1.3980325732357757	2.6262690288742347	1.1742791965180286	7.296048662531815	12.31314401746746	0.6047274291742739	0.9399877526025721
ID239308	239308	5	0.9707722067832947	9.443354716681505	23.530602397061873	0.0	236.0	236	1.5288996336732974	1		25398.661498708014	25358.0	19767.0	33605.0	1.9658564E7	2461.2573274062743	-0.9811500907710262	-1074.261443736811	0.051241383924042476	-0.010403165414990182	1.7357317469031828	1.413235178603441	-0.4700625455599202	1.2281973822774728	7.343579924176974	12.255956348779685	0.6143604911665005	0.9158269116775345
ID201943	201943	5	1.0	8.913437576626444	30.43511337742423	0.0	13.0	13	1.5259280086411928	1		25152.566406249993	25211.0	16599.0	32465.0	1.9317171E7	2951.4599906518943	-0.9810996468506253	-884.7459839742324	0.015302159966973547	0.017421768225141392	1.5427911494361084	1.4875259580265563	0.9431630261304392	1.0371524215166439	7.315061167189875	11.48429350638585	0.6969783040815245	0.9594763092269324
ID202452	202452	5	1.0	8.951382170713075	30.40308876274149	0.0	16.0	16	1.5382719082681	1		25165.455242966767	25203.0	16841.0	32529.0	1.9679386E7	2918.1932814815186	-0.9810669603488235	-893.714983820712	0.008388915506110447	-0.015591670114874216	1.6155683263557221	1.4787079742598763	0.9246951201875523	1.0925540096342194	7.433889321302772	11.133672607141998	0.7536141807653091	0.9519172245891661
ID229082	229082	5	0.9917166829109192	10.475813783287224	25.293315598431253	0.0	175.0	175	1.5363035492938906	1		25389.8740359897	25235.0	18945.0	33908.0	1.9753322E7	2718.021108456925	-0.981163136216268	-973.1288368017432	0.022783592073140263	0.005970586739376206	1.6545082927694619	1.4213803837304726	-0.4557802866028168	1.1640151445084217	7.414876816644709	12.35911817204988	0.6100126412519781	0.9375000000000003
ID213214	213214	5	0.9912695288658142	11.235102426586536	27.88751694263723	0.0	81.0	81	1.5417104893934828	1		25114.428571428536	25157.0	17817.0	33229.0	1.9689712E7	2667.6625008405395	-0.981086112287462	-976.6719939554533	-8.280313579981506E-6	0.010136253648773071	1.5756365128573344	1.5164861828312741	1.0583272597660727	1.0390048591907557	7.467161204454384	10.739544885989845	0.8135675842204732	0.9532766990291265
ID237795	237795	5	0.9811823964118958	9.720486313657402	23.477384829407914	0.0	227.0	227	1.5293943431616277	1		25485.544631306602	25386.0	19736.0	33993.0	1.9700326E7	2555.4127019612392	-0.9811318869533142	-1037.1982765233338	0.025449370981564762	-0.03686337089706476	1.6869724725858746	1.3859897220797825	2.253292181428176	1.217160882011769	7.3483330503414885	14.80849705782617	0.42109174623058265	0.8839336763865068
ID228583	228583	5	0.9835241436958313	10.51620768358428	25.220192042961934	0.0	172.0	172	1.5303832823811405	1		25411.755498059534	25271.0	18958.0	33929.0	1.9643287E7	2622.555234798959	-0.9810924262047086	-1005.5742387794662	0.01631946665600177	0.011066428701794941	1.6885283695116968	1.3833558996728585	-0.5733229617066861	1.2206030060022925	7.3578393026705164	11.74703529112041	0.6700444519489841	0.9398907103825132
ID201450	201450	5	1.0	8.878314179076174	30.42419694462989	0.0	10.0	10	1.5485647457514047	1		25147.06060606059	25194.0	16605.0	32837.0	1.9916472E7	2916.4692387534874	-0.9810656316222496	-893.5257314049081	-0.007811358836575203	0.007286811521090459	1.6069742627539116	1.4944977444525938	0.936171048706685	1.0752604135528594	7.533704970757608	10.889876940330378	0.7983117628956247	0.9688264058679709
ID236265	236265	5	0.9678919315338135	9.875462736026668	23.42341563060976	0.0	218.0	218	1.54563092926269	1		25434.816687737024	25377.0	19270.0	33671.0	2.011894E7	2519.5394451607954	-0.9810909891691758	-1047.5576242316	0.002591551507679245	-0.015330759401480395	1.6933208574382719	1.4391908433436607	2.317638506034136	1.176578398389607	7.505186213770512	12.285007324543715	0.6249143487264667	0.9217746643315816
ID208622	208622	5	1.0	9.457771645132716	29.782695709839864	0.0	53.0	53	1.5372880438193404	1		25115.34443021769	25154.0	17097.0	32501.0	1.9615084E7	2901.379126612709	-0.981054367011177	-896.4965180767458	-0.006791139087507779	0.005726489216254728	1.6162428295028035	1.470788501433904	1.0370595212547726	1.0988954754045825	7.424383068973741	10.66279602255331	0.8205934254144127	0.9701863354037267
ID207602	207602	5	1.0	9.64958345044456	29.603049153530044	0.0	47.0	47	1.538763604591435	1		25084.734355044686	25129.0	17128.0	32891.0	1.9641347E7	2890.597730367447	-0.9811040021547448	-901.1499462405152	6.699327039294328E-4	-0.0066492436618485785	1.6188641048664691	1.4853148266256888	1.1539052296539256	1.0899131119186194	7.438642447467286	10.814617539715508	0.7992473733933523	0.9490600363856883
ID208116	208116	5	1.0	9.540227496253044	29.742234129668113	0.0	50.0	50	1.5377800547277036	1		25071.34865900384	25145.0	17033.0	32419.0	1.9630866E7	2899.762230268575	-0.9810447863737105	-894.9637692581099	-0.006158010456273834	-0.004090355548234085	1.6311839899510836	1.468813867947237	1.0786004812473482	1.1105450632970735	7.429136195138259	10.666961757524836	0.8204775606922116	0.9583077866339672
ID200955	200955	5	1.0	8.814417531794453	30.379792034467155	0.0	7.0	7	1.5328528390663914	1		25120.55012853469	25219.0	16734.0	32897.0	1.9543788E7	2930.3229339927534	-0.9810229309454129	-886.3263862559542	0.0054309608972557145	-0.0016394281719727258	1.606079217680598	1.481990625213301	0.9973425086321442	1.0837310239053888	7.381604933493099	10.60421653287047	0.8249041479647452	0.9562807881773403
ID237306	237306	5	0.9698360562324524	9.786540918477417	23.437210814983533	0.0	224.0	224	1.5583042426795217	1		25421.859452736295	25367.0	19387.0	33968.0	2.0439175E7	2520.895047793588	-0.9811224275364971	-1048.2372804276597	0.004858083869671796	0.004999120119411512	1.6407669586226652	1.4982458342306506	-0.46234201710962425	1.0951253266558882	7.628767494047927	10.486367507618327	0.8717944398615187	0.9715496368038744
ID228089	228089	5	0.9758467078208923	10.533629931146368	25.38535343333043	0.0	169.0	169	1.5288996336732972	1		25415.523994811912	25299.0	18830.0	34109.0	1.9595369E7	2678.099512788412	-0.9810809460193193	-984.2553362308591	0.011678046275451397	-0.006673745008608393	1.6765367545357188	1.4229966740705975	-0.5316935606586958	1.1781733471940234	7.3435799241769715	11.6802122592057	0.6764196568199478	0.956656346749226
ID249598	249598	5	0.9731979370117188	8.164645941803371	22.531713201120613	0.0	297.0	297	1.5274145438292155	1		25556.757457846947	25633.0	19333.0	32854.0	1.970426E7	2465.5240020598594	-0.9810627905163355	-1074.0075469511842	-0.027070851160935598	-0.0102356935468365	1.6369557457176238	1.4234586350021257	2.820957455720988	1.1499847663049088	7.3293205456834265	11.465087993471787	0.7006785061407353	0.9368165249088702
ID236796	236796	5	0.960090160369873	9.853972626709645	23.423377555293428	0.0	221.0	221	1.5519805221468541	1		25433.498113207545	25373.0	19591.0	33520.0	2.0219631E7	2493.1612848704335	-0.9811870487707741	-1064.0954734942788	-0.013804268327676403	0.002479013300299936	1.7065255178824912	1.4485225632020493	2.4451018297606106	1.178114557021542	7.566976853909218	11.055944411633153	0.7779301017214477	0.951583980872684
ID206594	206594	5	1.0	9.604519056502518	29.62850618377046	0.0	41.0	41	1.5392551438483715	1		25140.96305732485	25199.0	17276.0	32600.0	1.9735656E7	2821.248518198923	-0.981032755129038	-921.827836753313	0.012375343042493946	0.027734713083311754	1.6130209037224326	1.4801594788756576	1.4023813604617286	1.0897615606581108	7.443395573631803	11.712441184679982	0.6818457185060397	0.9422382671480145
ID235782	235782	5	0.9743598699569702	10.00476604517147	23.527092121759576	0.0	215.0	215	1.53235924612522	1		25455.810567010347	25380.0	19352.0	33751.0	1.9753709E7	2590.2571747155944	-0.9811287503683291	-1021.878786047995	0.014009346577636594	-0.0016685953712662668	1.633459351873392	1.4147299927606038	-0.713920423625151	1.1546085544464744	7.3768518073285865	13.726305918308823	0.49200959861870636	0.9315726290516207
ID249093	249093	5	0.9776460528373718	8.290965162930036	22.63637874194858	0.0	294.0	294	1.530383282381141	1		25531.58193548389	25603.0	19071.0	33032.0	1.9786976E7	2464.8480580001806	-0.9810532170101032	-1072.6910387003786	0.010762103454874897	0.01677371864738176	1.6369050387945894	1.441542276101582	-0.3136181563568786	1.135523436205655	7.357839302670521	11.659737539642492	0.6801154071559333	0.9456322541233962
[truncated: 2,464 more rows]
