# Supplementary material for: Adhesion pilus retraction powers twitching motility in the thermoacidophilic crenarchaeon Sulfolobus acidocaldarius
Source: Nat Commun. 2024 Jun 14;15:5051. doi: 10.1038/s41467-024-49101-7 (PMC11178785; doi:10.1038/s41467-024-49101-7)
Supplement: Supplementary file 15 — Source Data [file 41467_2024_49101_MOESM15_ESM.zip › TWITCHING FULL TRACK DATASET/Figure 1/MSD data/upsEflaJ_100X_1sec_interval_5min_total__6_spots.csv]

LABEL	ID	TRACK_ID	QUALITY	POSITION_X	POSITION_Y	POSITION_Z	POSITION_T	FRAME	RADIUS	VISIBILITY	MANUAL_SPOT_COLOR	MEAN_INTENSITY_CH1	MEDIAN_INTENSITY_CH1	MIN_INTENSITY_CH1	MAX_INTENSITY_CH1	TOTAL_INTENSITY_CH1	STD_INTENSITY_CH1	CONTRAST_CH1	SNR_CH1	ELLIPSE_X0	ELLIPSE_Y0	ELLIPSE_MAJOR	ELLIPSE_MINOR	ELLIPSE_THETA	ELLIPSE_ASPECTRATIO	AREA	PERIMETER	CIRCULARITY	SOLIDITY
Label	Spot ID	Track ID	Quality	X	Y	Z	T	Frame	Radius	Visibility	Manual spot color	Mean intensity ch1	Median intensity ch1	Min intensity ch1	Max intensity ch1	Sum intensity ch1	Std intensity ch1	Contrast ch1	Signal/Noise ratio ch1	Ellipse center x0	Ellipse center y0	Ellipse long axis	Ellipse short axis	Ellipse angle	Ellipse aspect ratio	Area	Perimeter	Circularity	Solidity
Label	Spot ID	Track ID	Quality	X	Y	Z	T	Frame	R	Visibility	Spot color	Mean ch1	Median ch1	Min ch1	Max ch1	Sum ch1	Std ch1	Ctrst ch1	SNR ch1	El. x0	El. y0	El. long axis	El. sh. axis	El. angle	El. a.r.	Area	Perim.	Circ.	Solidity
			(quality)	(�m)	(�m)	(�m)	(sec)		(�m)			(counts)	(counts)	(counts)	(counts)	(counts)	(counts)			(�m)	(�m)	(�m)	(�m)	(radians)		(�m^2)	(�m)
ID251907	251907	0	0.9751366376876831	38.596782821990324	34.907038415515665	0.0	8.0	8	1.458503229380242	1		25052.855113636375	25026.0	17133.0	33376.0	1.763721E7	2702.577435085596	-0.9809994036551725	-957.2174071554091	0.004846209121851773	-0.006596440513359036	1.5863410397331337	1.3556542602826718	-0.4935448422690466	1.1701663810670728	6.682895387309275	9.716248534747113	0.8895641994740908	0.9743589743589741
ID266245	266245	0	0.9936643838882446	39.593026420159646	31.247627590210467	0.0	73.0	73	1.462646712812136	1		25426.950564971758	25479.0	15980.0	33816.0	1.8002281E7	2709.1925062169817	-0.9809037547296776	-964.190441011339	0.0027775909564255875	0.0033878201653633443	1.5917437090603277	1.3647008616118221	-0.806581072085306	1.1663682158010436	6.720920396625396	10.118916052923721	0.824841739839866	0.9678302532511972
ID304643	304643	0	0.9684333801269531	37.949156909409524	35.33005419495249	0.0	247.0	247	1.0666542178372813	1		25944.814323607425	25042.0	19826.0	38598.0	9781195.0	4422.261090994281	-0.9803409401590499	-585.1275918022059	0.044119864925358646	0.026870771311976308	1.1647394817968642	1.043094720557364	1.785205957834059	1.1166190939730773	3.574350875715906	8.581000254091682	0.6100019412337907	0.9318463444857497
ID302602	302602	0	0.9729395508766174	38.213968966925215	35.692981645117406	0.0	238.0	238	1.0793445359578466	1		25984.3834196891	24793.0	20338.0	39326.0	1.0029972E7	4529.072325888267	-0.979949281059569	-560.7984502687852	0.016971908860423796	0.03567036259736205	1.220234421544773	1.0223838136457823	2.0165181496617626	1.1935189165343518	3.6599071466771926	7.483361852446609	0.8212709096387549	0.960099750623442
ID259601	259601	0	0.9792087078094482	40.68396007572296	30.736292661942674	0.0	43.0	43	1.462646712812136	1		25358.272214386514	25388.0	17846.0	33086.0	1.7979015E7	2662.636740199071	-0.981046239750893	-985.8976459123472	-0.002742348139115376	0.003821846414729989	1.576503497127871	1.3806086484375444	-1.155742367510209	1.1418902082874998	6.720920396625396	10.193287867696693	0.8128493019463451	0.9619047619047619
ID261141	261141	0	0.9904270768165588	40.7075113688725	31.068190348522556	0.0	50.0	50	1.4402353361229014	1		25413.497076023417	25492.0	16550.0	33227.0	1.7382832E7	2811.1443684580745	-0.9810055427849554	-933.8042595021365	-0.009304274924863071	-0.016829342458394583	1.5505351692789375	1.3745600845672794	-1.287094294053139	1.1280228392249991	6.51653597155122	9.709899324882514	0.8685547642953224	0.9675370501058577
ID282138	282138	0	0.9758726954460144	39.109017751034365	34.61727790703218	0.0	145.0	145	1.4190698155761317	1		25118.662162162167	24883.0	19548.0	37602.0	1.6729029E7	3307.7614489239077	-0.9807771488475899	-774.8985616388618	-0.039415602864882014	-0.023663777300425685	1.5423826440926172	1.3316556429658746	2.733778003783044	1.15824436462974	6.326410924970584	11.061639714926848	0.6497230037425041	0.9160357880247766
ID253468	253468	0	0.9848718047142029	38.600598071555204	34.976894660936566	0.0	15.0	15	1.446001542512985	1		25018.60869565217	25028.0	17222.0	33386.0	1.726284E7	2745.698361532499	-0.981051786374886	-943.5479734773164	0.025951868144412703	0.013077482507665343	1.5742211899378922	1.3805224307000763	2.7594954090494004	1.1403083028064884	6.568820359360891	9.94929271728386	0.8338978083150105	0.951790633608815
ID294939	294939	0	0.9957874417304993	38.19049033556183	36.07371810821081	0.0	204.0	204	1.4433833952584147	1		24933.245997088823	24931.0	16823.0	33581.0	1.712914E7	2542.9829954600486	-0.9810005024467567	-1012.4940394026795	-0.029895469865013458	0.05521610404571094	1.6881454196392447	1.2813402525378554	-0.7499086757344152	1.3174841079843238	6.545054728538306	10.28492556394427	0.7775365990578426	0.9509668508287292
ID250402	250402	0	0.9894457459449768	38.619465740059844	35.01822676679787	0.0	1.0	1	1.4641974961204796	1		24996.120738636353	25010.0	17162.0	33369.0	1.7597269E7	2718.2675730119377	-0.9811804543477869	-958.848866098573	-3.5514847003102556E-4	0.0032887037752096803	1.5793799443841972	1.372641604595466	2.90748465514644	1.1506134879611634	6.73517977511895	9.886635488460215	0.8658885794780662	0.9705479452054793
ID279599	279599	0	0.9905113577842712	38.877012283922944	34.488720199079346	0.0	133.0	133	1.4533072626351775	1		24975.356733524368	24906.0	17570.0	33211.0	1.7432799E7	2545.021579107989	-0.9810649366065796	-1016.9069548144798	-0.018954600630841773	-0.018487342682976467	1.6124292132536426	1.3153841693626922	2.4896986297515764	1.2258237941504722	6.6353641256641165	11.378828667053636	0.6439905699862833	0.9202373104812133
ID265780	265780	0	0.9925375580787659	39.60280357111586	31.177466479268123	0.0	71.0	71	1.4585032293802416	1		25428.366477272757	25568.0	16046.0	33393.0	1.790157E7	2735.7476169043975	-0.9810026406950292	-959.9516681362633	-0.00391491099279578	0.0050755791929797045	1.5658236187848238	1.364638318617127	-0.9619114775960385	1.147427561884361	6.682895387309269	10.439693140745332	0.7705468688585897	0.9512855209742892
ID283190	283190	0	0.9968328475952148	39.12887616887711	34.53423467548745	0.0	150.0	150	1.497908586277147	1		24985.767881241536	24931.0	17164.0	33401.0	1.8514454E7	2476.516305400175	-0.9810284909459983	-1043.425023672408	-0.0053051822153842585	0.0075191985480883945	1.6817546587033902	1.3495372523798501	2.4115543411969553	1.2461713492811624	7.048886101976995	10.506638595621986	0.8024218935917133	0.9555412371134023
ID257591	257591	0	0.982391893863678	40.66364762931243	30.946886517083342	0.0	34.0	34	1.524936180126496	1		25383.253576072824	25389.0	19600.0	33532.0	1.9519722E7	2498.7814070564204	-0.9810666135958341	-1052.7353744032039	-0.012480160094476295	-0.002013623561942219	1.6314654018694958	1.4272346705603238	-1.2285104551610042	1.1430954106720181	7.305554914860847	11.983971037727562	0.6392365105279302	0.9429447852760745
ID256053	256053	0	0.9968600273132324	38.8014569722185	31.364865152145317	0.0	27.0	27	1.4538276949750943	1		25511.60744985673	25479.0	16316.0	34124.0	1.7807102E7	2834.547968244192	-0.9809370636608229	-926.2652158238905	-0.003651249519813636	0.026513909568911656	1.7018562647544075	1.2729002620249854	-0.865357556848478	1.3369910554083948	6.640117251828629	10.125961985244764	0.81379127073058	0.9634482758620685
ID287794	287794	0	0.9693852663040161	39.34629136962887	32.2553749308162	0.0	172.0	172	1.43865872335023	1		25216.745614035077	25204.0	18037.0	32479.0	1.7248254E7	2499.4786372135754	-0.9809623549257761	-1039.701616626415	-0.012248267081621246	0.006092826502876234	1.6561282898173686	1.2894962370371996	-0.5224033265676502	1.2843219252989508	6.50227659305767	9.848749345112243	0.8423898673629361	0.9606741573033711
ID264253	264253	0	0.9951514005661011	39.58424793495151	31.187349162517677	0.0	64.0	64	1.4418102248778712	1		25372.274452554768	25522.0	16179.0	33213.0	1.7380008E7	2777.54741681143	-0.981012236737923	-943.9055306286647	0.0023528280968237885	0.0025884756983547193	1.5174916109903287	1.3879527984607858	-1.081950587659735	1.093330848623382	6.530795350044762	9.64107260710324	0.8829278822897452	0.9689703808180533
ID267325	267325	0	0.9484426975250244	41.070060340816475	32.63127612122463	0.0	78.0	78	1.4908214494581777	1		25336.675306957706	25178.0	19954.0	35423.0	1.8571783E7	2852.799298417846	-0.9809715726930494	-915.7183758765507	0.03271685615964054	0.003134789452701262	1.571249701743327	1.4069978536364742	-0.15059724464529897	1.1167392314653029	6.982342335673773	11.902542119860392	0.6193434485297125	0.9374601148691769
ID280638	280638	0	0.9757166504859924	38.98070723415306	34.79683786917008	0.0	138.0	138	1.518971608976764	1		24957.50656167979	24878.0	18723.0	34995.0	1.901762E7	2758.263478562387	-0.9810361714080114	-936.1693961380113	0.052466912473522115	0.01449858938299552	1.584251151362827	1.3930710587714346	-0.5129074046093021	1.1372364255129932	7.24851740088666	14.352911794977668	0.4421595585582911	0.9142685851318947
ID297017	297017	0	0.9901955127716064	38.41267092895632	37.40884434322168	0.0	213.0	213	1.5084768612279498	1		25009.105193075906	24921.0	18406.0	33267.0	1.8781838E7	2458.4307712277887	-0.9809969403939388	-1050.3022311386892	-0.0024757139495825463	0.006298345683341481	1.6141987731638268	1.4143873486066885	-1.0755750019935357	1.141270653158749	7.148701751431819	10.430373860414118	0.8257285328402284	0.9628681177976948
ID285242	285242	0	0.883616030216217	39.43981791549171	33.92322066649956	0.0	160.0	160	0.9855581388742113	1		26499.737500000003	25986.0	20490.0	35382.0	8479916.0	3588.4060300966303	-0.9796512624458609	-711.0563541521018	0.025832071372740573	-0.023440022255746897	1.168620453838666	0.8352584504122793	2.641158889484864	1.3991123983981735	3.0515069976191707	8.074180807371278	0.5882030786980073	0.8758526603001368
ID289338	289338	0	1.0	38.10433740159432	31.394629745122742	0.0	179.0	179	1.4501807464373135	1		25363.57142857142	25410.0	15505.0	32882.0	1.7576955E7	2889.8913648687885	-0.9809094590037826	-901.9232268999176	-0.01923098477160154	0.019600683288148464	1.645558470388754	1.2926725672983186	2.063799006149342	1.2729893957817684	6.6068453686770106	10.483832940908322	0.7553771139588815	0.951403148528405
ID278075	278075	0	0.9559815526008606	39.630908139458434	33.72100778045904	0.0	126.0	126	1.1151945632135938	1		25294.388349514575	24538.0	19856.0	37282.0	1.0421288E7	3939.0705092134285	-0.9806624496838515	-651.296152216776	-0.00501600965283721	0.0106476041620052	1.2993650117418918	0.9858503058894071	-0.65363288599039	1.3180145139475716	3.9070697072320133	7.461629282965287	0.8818479048604814	0.9750889679715304
ID300612	300612	0	0.9847356081008911	38.31120281244799	35.38207145492648	0.0	229.0	229	1.5274145438292144	1		25029.757142857183	24825.0	19751.0	34090.0	1.9272913E7	2494.5040300164214	-0.9809686286297556	-1034.3974861555512	-0.004390288764115943	0.01089729666465606	1.6218379515455865	1.477725291308482	-1.002212942003851	1.0975233090241672	7.329320545683417	10.31734648336745	0.8652419129519808	0.9704216488357451
ID259137	259137	0	0.9747731685638428	40.45813667655125	30.594210737037596	0.0	41.0	41	1.4527866438605868	1		25396.358680057416	25464.0	18703.0	32912.0	1.7701262E7	2660.031166184302	-0.9810743297500772	-989.8408347006445	-0.012918378945683975	-0.001063680007065669	1.549873565171577	1.3751659013314657	-1.0250965141706891	1.1270447905019718	6.630610999499598	10.36827580689512	0.7750867826424809	0.9674063800277394
ID272454	272454	0	0.9845970869064331	39.577741764822164	36.744265462982895	0.0	101.0	101	1.462646712812136	1		24926.85593220338	24761.0	18773.0	34280.0	1.7648214E7	2664.231009185244	-0.9809725035684989	-964.7189417101207	-0.017588417462001786	-0.008562369410690664	1.6134306717011546	1.3403113831381772	2.5488861577765807	1.2037730127483521	6.720920396625396	11.33424043539091	0.6574364415710937	0.9169909208819713
ID302151	302151	0	0.9679081439971924	38.12679014576723	34.92073218943733	0.0	236.0	236	1.0631022458765873	1		25978.386058981243	25005.0	20405.0	36038.0	9689938.0	3830.0261483173153	-0.980239982748589	-672.9542133675076	-0.006395447901560326	0.0038745524573887565	1.1623438189159285	0.9954355108144286	1.720439904176869	1.167673652675844	3.550585244893334	8.119355990342495	0.6768098043903679	0.9076549210206569
ID292928	292928	0	0.9647575616836548	38.656216381132936	35.816726842221684	0.0	195.0	195	1.4729544281711608	1		24940.772222222207	24894.0	17341.0	33165.0	1.7957356E7	2407.7440490270333	-0.9809699896391779	-1067.9385660170035	-0.007102043963476177	0.02427260492852181	1.707340489671204	1.2995322550987731	-0.8050766827530869	1.3138115525585279	6.815982919915711	10.847405773977881	0.7279249157299755	0.9409448818897637
ID274497	274497	0	0.9839116930961609	40.231886886493676	37.58272153250145	0.0	110.0	110	1.5199673295746678	1		24847.423529411804	24749.0	18103.0	33561.0	1.9008279E7	2505.0951369150375	-0.9810012364062312	-1024.3098534369167	0.008104635014667468	0.009811943878128249	1.6354376903649586	1.4457902455884157	-0.34399010469609165	1.131172170621029	7.258023653215689	10.500500265131276	0.8271956896753663	0.966455696202532
ID284227	284227	0	0.985749363899231	38.711441210798014	34.17909577109751	0.0	155.0	155	1.5139831829954435	1		24993.370223978895	24925.0	18089.0	33859.0	1.8969968E7	2509.820335149962	-0.9810796658181109	-1032.732051658789	0.007280777495695263	0.005414393031401069	1.6058253797099589	1.4287121192296848	-0.86789768372654	1.1239670736297582	7.200986139241496	10.9346439241479	0.7568199096586189	0.9528301886792446
ID260691	260691	0	0.9968429803848267	40.69083165613801	31.04017277044406	0.0	48.0	48	1.4428591957149757	1		25377.93313953484	25495.0	16316.0	33567.0	1.7460018E7	2786.9239079827103	-0.9810561679319393	-943.1639023382716	0.003758672874459054	-0.015401029767305039	1.5597338976289141	1.3676370328158793	-1.1725951734716225	1.1404589523417037	6.540301602373794	9.801514047778271	0.8555025466274931	0.9656140350877191
ID294485	294485	0	0.9226589202880859	38.81755336626288	35.52038282347069	0.0	202.0	202	1.0437127358041816	1		26483.73333333333	25255.0	20484.0	38203.0	9534144.0	4373.889193930267	-0.9793688024158386	-574.8615381226964	3.2677594658064326E-4	-0.0026217777132738103	1.2050210020293939	0.9226813941805295	-0.614095691921169	1.3059990259147054	3.422250838451406	7.541921860061031	0.7560624088474289	0.9387222946544976
ID251472	251472	0	0.9799731373786926	38.5278421926636	34.99863189712433	0.0	6.0	6	1.4496590048314957	1		25077.126436781604	25067.0	17219.0	33565.0	1.745368E7	2698.575554672967	-0.9809786744476502	-958.4996774065926	-0.016979807246477602	0.001485597255460989	1.579649107052814	1.3707552877773057	-0.4913115906750477	1.1523932252081492	6.602092242512503	10.04046806057522	0.822969109274615	0.965924895688456
ID262736	262736	0	0.9968185424804688	40.53066041955153	31.30491383485217	0.0	57.0	57	1.4423348056574188	1		25351.65846599132	25445.0	16102.0	33093.0	1.7517996E7	2841.2825276670487	-0.9810176061194726	-922.2481048073645	0.01148330956944908	-0.004166719423844405	1.5280837578889397	1.3889498832781373	-0.9770631748422668	1.1001719905706209	6.535548476209285	10.067599727400294	0.8102891500983196	0.962885154061624
ID253027	253027	0	0.9819628000259399	38.57767970781941	34.91003209413903	0.0	13.0	13	1.451744846205014	1		25050.169296987107	25123.0	17146.0	33479.0	1.7459968E7	2723.370068273611	-0.9810301819261608	-951.3782181762944	-0.018424540685445766	0.0037401705340110772	1.5814587566038676	1.3504738000178695	-0.3818402338511271	1.171039939155385	6.621104747170569	9.864174501966934	0.8551037864413631	0.9720865317515703
ID276064	276064	0	0.9762706160545349	40.041008808621946	37.31008179383898	0.0	117.0	117	1.4928497788988535	1		24925.39509536785	24767.0	19305.0	34521.0	1.829524E7	2851.3557291991874	-0.9809570994528102	-900.6116483405607	0.018038135852829998	-0.009123423974076488	1.6270326431438074	1.3623842331666325	-0.4997763352153269	1.1942538701890613	7.001354840331826	13.290557438734917	0.4980874045449056	0.9042357274401472
ID281696	281696	0	0.9700401425361633	39.75004710968155	34.45665472156649	0.0	143.0	143	1.099482001538425	1		25646.412060301518	24864.0	19601.0	36432.0	1.0207272E7	3595.0488869838487	-0.9803052310158284	-710.1698655850977	9.613394045091646E-4	-0.003933266036306684	1.3582112583152988	0.9145478063075256	-0.5268530674021811	1.4851178352272894	3.79774780544815	8.649309139059675	0.637930175985395	0.9258400926998832
ID296544	296544	0	0.9690544009208679	38.857979988493064	37.442322752531126	0.0	211.0	211	1.4672941456763695	1		24998.8693820225	24870.0	17508.0	33916.0	1.7799195E7	2464.815853379817	-0.9809511300346172	-1044.585610657343	0.014124739045180698	-0.0012015236940917694	1.673383139641401	1.30862050899697	-0.7914758104599859	1.2787382806066625	6.763698532106045	10.6427590618832	0.7503875941754482	0.9455149501661133
ID305771	305771	0	0.9707053303718567	39.189241956070454	34.42978335298654	0.0	252.0	252	1.5539290232558887	1		25415.336260978693	25285.0	20503.0	36787.0	2.0256023E7	3029.882948773586	-0.9810594923086602	-868.9678984680626	-0.009875896942059346	0.002609013169639087	1.6585771043062276	1.4558750029433214	1.0403978507562741	1.1392304290911694	7.585989358567286	11.656147534978562	0.7016362546471039	0.9377203290246775
ID288882	288882	0	1.0	38.074954811892596	31.42097504552448	0.0	177.0	177	1.4312782341646548	1		25252.71491875924	25370.0	15534.0	32541.0	1.7096088E7	2804.6015691195553	-0.9810005428352899	-929.8115867034045	-0.018413299859273244	0.024575016772994458	1.559623698723367	1.3415657692831169	-1.0723657314137394	1.1625398727613423	6.435732826754443	10.019852235071992	0.805536523963416	0.9589235127478757
ID266876	266876	0	0.9959573149681091	41.51633896732977	31.89287397266589	0.0	76.0	76	1.5164794471522633	1		25294.986807387868	25248.0	18244.0	34520.0	1.91736E7	2565.5785692131717	-0.9810939447962115	-1023.2666203128905	0.04455308812565168	0.01095356117603358	1.6372290359858999	1.3703941997214608	-0.7006043253720036	1.1947139270719873	7.224751770064071	13.117135421346555	0.5276607490677612	0.9382716049382711
ID279164	279164	0	0.9753485321998596	38.69426080524755	34.410617369204914	0.0	131.0	131	1.4126583227723348	1		24971.5827010622	25066.0	16274.0	33290.0	1.6456273E7	2586.4488518010485	-0.9809613004775138	-994.9168012571338	0.02946175126948747	0.011837238916883996	1.6022057403353738	1.2866298388186217	-0.6604058370582545	1.2452732650802756	6.269373410996396	10.115306229087755	0.7699737715387956	0.9489208633093531
ID290940	290940	0	0.9605851769447327	39.629427408952225	34.56039825538746	0.0	186.0	186	1.055245823329785	1		26178.051630434784	24887.0	20468.0	39804.0	9633523.0	4694.854360466562	-0.9797749170929138	-540.2331095935205	-0.0014088512125500605	-0.0028384659873075466	1.1812828870148635	0.960350875278243	2.3306259847557365	1.2300534288289264	3.498300857083656	7.525591183045228	0.7762216935942341	0.9281210592685998
ID301695	301695	0	0.9936227202415466	38.30565238221273	34.61333014772504	0.0	234.0	234	1.5139831829954435	1		25108.936591809772	25039.0	18920.0	33725.0	1.9007465E7	2616.0756467703445	-0.9809173359923405	-986.7370241439189	0.022279032125427242	0.013854012122417117	1.6262756684815496	1.4099603800504166	-0.7923868984781395	1.1534194091492118	7.200986139241494	11.525015983720015	0.6812692175772506	0.9392436453812766
ID265348	265348	0	0.9968339800834656	39.57626903249028	31.20924673093421	0.0	69.0	69	1.460576440418772	1		25382.23755334278	25493.0	15879.0	33507.0	1.7843713E7	2753.533733039528	-0.9810717109100445	-955.5620456676004	0.006593320305594756	-0.01686050902072506	1.5554155990737788	1.4265327118370776	-0.9060260435136743	1.0903469553605447	6.701907891967334	9.911485144281556	0.8572961040102159	0.9604904632152588
ID277634	277634	0	0.9609148502349854	40.06278118801339	33.242642212384766	0.0	124.0	124	1.0595383664339972	1		26114.851351351368	24939.0	20278.0	39082.0	9662495.0	4585.821766109823	-0.9799103135426703	-555.5377204280742	0.002440250531478904	-2.045634529761241E-4	1.2463220474015204	0.9285153218182705	-0.7620419060387609	1.3422740778912545	3.526819614070757	7.408025853345871	0.8075847935544117	0.9464285714285718
ID287362	287362	0	0.9919710755348206	39.873528363343326	31.68174329900304	0.0	170.0	170	1.5124834469334472	1		25315.04353562001	25119.0	18924.0	35936.0	1.9188803E7	2839.3230107306617	-0.9809068315288982	-916.1015685079333	0.05463283083414096	-0.01307437868874542	1.6144947007171004	1.4120393550824641	2.720224887070389	1.143377976616532	7.186726760747947	13.917067357197517	0.46627865917938927	0.9197080291970803
ID263820	263820	0	0.9950768947601318	39.83149900564338	31.306452072925868	0.0	62.0	62	1.4355003030236688	1		25400.391812865466	25499.0	16032.0	33200.0	1.7373868E7	2722.004983249438	-0.9810367773134175	-965.5052489708801	-0.002740949114916828	-0.002513295407990248	1.551888927028215	1.3662321158808306	-0.8501482778819232	1.13588965519793	6.473757836070566	9.645000721328556	0.8745039688350842	0.9707769066286528
ID282764	282764	0	0.9777967929840088	38.778291660798125	34.27345344661785	0.0	148.0	148	1.4877737703945166	1		24999.038251366117	25021.0	18106.0	32914.0	1.8299296E7	2431.113171288578	-0.9810440191677402	-1064.3644340454618	-0.0026179028535597004	0.013973302175119277	1.5755869492173975	1.405320857078885	2.3468230821357112	1.1211581620530626	6.953823578686675	10.691763991849387	0.7644248645802614	0.9746835443037978
ID258696	258696	0	0.9748634696006775	40.38349710725643	30.646427970214773	0.0	39.0	39	1.473467921102281	1		25404.661087866105	25481.0	18605.0	32746.0	1.8215142E7	2622.5205306843327	-0.9810898626611271	-1005.1678970697486	0.0031309347150630835	0.003338226058123366	1.5468561452922345	1.4252099152904811	-0.957079612535228	1.0853532021470393	6.820736046080234	10.110663933050672	0.8384588572928681	0.9669811320754719
ID298123	298123	0	0.9694535136222839	38.56198361566396	35.47576951728622	0.0	218.0	218	1.0709010331121773	1		26150.534210526333	24901.0	20299.0	39595.0	9937203.0	4623.378299313467	-0.979974154747327	-553.5729962966685	-4.89672023582381E-4	0.013741607421084791	1.245225909879038	0.941203776501032	2.194524414458251	1.3230141452557935	3.6028696327030043	7.416020174693751	0.8232213147199418	0.9463171036204752
ID255634	255634	0	1.0	39.093518122289524	32.12278726837497	0.0	25.0	25	1.5064695724329626	1		25345.017287234063	25236.0	15527.0	34674.0	1.9059453E7	2966.624973274783	-0.9809990470589164	-882.1717421182602	-8.413068866814507E-4	0.008960058813690467	1.6247491320868779	1.4068917873141278	-1.0387125537672108	1.1548501076892757	7.129689246773763	10.463775602836375	0.8182831909716447	0.9590792838874683
ID257169	257169	0	1.0	40.7796007264206	31.484305279855295	0.0	32.0	32	1.5293943431616286	1		25359.202580645175	25214.0	19568.0	35657.0	1.9653382E7	2826.0996522482683	-0.9810321057071717	-928.2013953548999	0.030547597862604185	0.018215164811839994	1.6002933816719782	1.460344196153406	1.829710062995473	1.0958330138108556	7.3483330503414965	11.86655738709527	0.6557664716275451	0.931886678722122
ID285846	285846	0	0.9668764472007751	39.52969441742159	33.235440658327555	0.0	163.0	163	1.0673631937997998	1		25966.61968085106	24978.0	19938.0	38358.0	9763449.0	4206.392923987443	-0.980177907175162	-610.5074647439326	-0.002833341828342879	0.02044366770090414	1.302940258908218	0.9045865616203923	2.3966884033589153	1.4403710094634303	3.5791040018804283	7.585665408705083	0.7816220756316467	0.9354037267080741
ID300177	300177	0	0.9896476864814758	38.51396979022502	37.67894559984103	0.0	227.0	227	1.482680384098162	1		24980.818431911994	24898.0	17850.0	32399.0	1.8161055E7	2459.4516421777353	-0.9809123924551464	-1043.943741156162	0.0022940598141495713	0.006627614592627623	1.6152384238191555	1.3788812304372036	-0.7889930726782831	1.1714122929260629	6.906292317041517	10.426534439478958	0.798316041814057	0.9654485049833884
ID283806	283806	0	0.9968492984771729	38.289850758756074	34.02400824805982	0.0	153.0	153	1.4281034911037869	1		25023.629080118666	25070.0	15776.0	33338.0	1.6865926E7	2718.7003054897173	-0.9810056377234636	-950.7486991917489	-0.011454166640390959	0.01915515694372484	1.611356320321135	1.3034090900198358	-0.7121769964625644	1.2362629144289707	6.407214069767337	9.910547030285352	0.8197545667510099	0.9506346967559941
ID284830	284830	0	0.9674079418182373	39.50712250503906	34.4682423621835	0.0	158.0	158	1.1008572140853825	1		25691.64572864321	24848.0	20083.0	36833.0	1.0225275E7	3931.272769028259	-0.9805208972492561	-657.9253917943134	-0.004273196837979233	-0.002270480919981896	1.266029362621767	0.9811370963780628	-0.49700557465480955	1.290369477716625	3.8072540577771803	7.57175030457676	0.8345054068253557	0.9697336561743345
ID275611	275611	0	0.9890158176422119	39.52866025769126	37.22135285338439	0.0	115.0	115	1.428103491103788	1		24930.417159763314	24954.0	15933.0	33826.0	1.6852962E7	2817.0843194261956	-0.9809608628664337	-911.9354821463074	0.005763977914525719	-0.007349332443828247	1.616765024221316	1.3417107719026495	-0.646084602422911	1.2050026414624504	6.40721406976735	9.920422915107086	0.8181232306628384	0.952650176678445
ID290468	290468	0	0.9298443794250488	38.75766087026371	34.765121605667254	0.0	184.0	184	1.361390698640251	1		25070.13961038961	24764.0	20083.0	34532.0	1.5443206E7	2938.7242196255556	-0.9808651076102557	-874.6034321939385	-0.015061284528006149	-0.020783098872836685	1.4471024416731628	1.2905674813229	2.6803376938163925	1.1212915733703488	5.8225795515319145	11.575552106227388	0.5460618880616288	0.9033923303834812
ID252578	252578	0	0.9862798452377319	38.5784228049534	34.885954132286976	0.0	11.0	11	1.463680750914296	1		25039.28270042195	25034.0	17352.0	33621.0	1.780293E7	2673.398586116481	-0.9810458593855611	-969.5570666300952	-0.006149914425642934	0.004374908685369309	1.5922778650291551	1.3576917126718617	-0.49327346464679905	1.1727830774599346	6.730426648954434	9.793142585779558	0.8818775846713373	0.969199178644764
ID262304	262304	0	0.9949589967727661	40.567532543052636	31.31557001262822	0.0	55.0	55	1.434445950841007	1		25339.99558823528	25443.0	15777.0	33112.0	1.7231197E7	2867.6940418742083	-0.9810529127983617	-915.0686867547441	-0.0045039840123300345	0.0022067247606312335	1.5405658175938504	1.3622377935931196	-1.133405339464301	1.130908146022261	6.464251583741547	9.898729625409354	0.8290279838212518	0.95707248416608
ID251050	251050	0	0.9808000326156616	38.51184919753267	35.01288910861278	0.0	4.0	4	1.4621294195288266	1		25044.616690240426	25069.0	17084.0	33269.0	1.7706544E7	2687.756606136182	-0.9809699568458163	-960.6614880528331	0.026593196571048004	0.008925477533615703	1.5790819725678316	1.4001976557041378	2.7810861826092745	1.1277564750483284	6.716167270460882	9.749154244089587	0.8879683469379493	0.9731404958677683
ID271528	271528	0	0.9306008815765381	39.89885292682463	34.42710855905706	0.0	97.0	97	1.0393548347841475	1		26837.794366197188	25564.0	20743.0	38178.0	9527417.0	4558.166266365519	-0.9790980302866539	-551.6017262805896	0.0011124466483286037	-0.006019704931308125	1.1460426640013053	0.978163351291911	-0.6081456455743139	1.1716270728070801	3.393732081464307	6.976887784757678	0.8761207012930782	0.9754098360655742
ID280233	280233	0	0.9862290620803833	39.31242170630123	34.2337122191493	0.0	136.0	136	1.500935686541387	1		24961.130026809646	24888.0	18207.0	34038.0	1.8621003E7	2562.035243926989	-0.9810185517270054	-1007.0638649308449	0.04566914244928135	0.015527784267495136	1.6090578824089459	1.3503562197808723	2.4608633617203983	1.1915803095793895	7.077404858964084	13.874583673371376	0.4620021357006602	0.9236972704714641
ID260268	260268	0	0.9968151450157166	40.661900083421905	31.073472373751883	0.0	46.0	46	1.4386587233502297	1		25359.734306569313	25424.0	16626.0	33224.0	1.7371418E7	2777.95289695935	-0.9809914689448909	-942.2507486688683	0.0011750180436064781	-0.0018976829209583627	1.535281725808841	1.3785494972572359	-1.0936868528875487	1.1136935807262922	6.502276593057669	9.546165635718767	0.8966384787606194	0.9722814498933898
ID281268	281268	0	0.9892690777778625	39.55567250918708	34.82800831287736	0.0	141.0	141	1.4662626558155463	1		24974.05352112676	24836.0	19341.0	34687.0	1.7731578E7	2762.4119139735312	-0.9809310386411402	-930.126533073572	0.032996653575019415	-0.019919780305977332	1.6288943013767285	1.315859485011716	2.680474937656435	1.2378938024391148	6.754192279777014	12.053354073546274	0.5842079401863527	0.91206675224647
ID288439	288439	0	1.0	38.520504166885516	31.468051132246256	0.0	175.0	175	1.4339184840274968	1		25286.04692082111	25383.0	16244.0	33393.0	1.7245084E7	2783.1427983968115	-0.9809081226228606	-933.5877398853844	-0.015149514131373693	0.012262811220613247	1.6438356300441521	1.2598539855669142	-0.9573178470608286	1.3047826564635205	6.459498457577024	9.904593417726158	0.8274378017188109	0.963829787234043
ID261814	261814	0	0.9921651482582092	40.61880043034895	31.222872006620253	0.0	53.0	53	1.442334805657419	1		25388.706997084544	25461.0	16275.0	33087.0	1.7416653E7	2815.49761820385	-0.9810390891333335	-933.1308125243369	-0.0038965157509124964	0.00861890083733794	1.523178342094838	1.3877512887559822	1.987643127225312	1.0975874095280114	6.535548476209286	9.58951169110547	0.8930975919803692	0.9793447293447293
ID303283	303283	0	0.9644896388053894	38.78273449039338	35.528312962927956	0.0	241.0	241	1.0224774963171392	1		26676.68208092486	25415.0	20390.0	39451.0	9230132.0	4646.124461024494	-0.9794762933058064	-548.0360137849365	0.0066744101667692525	-0.002675205314649027	1.081728513814819	0.9806241530943073	-0.8613503106639918	1.1031020502620523	3.2844101796804437	7.106684355998938	0.8172091116428872	0.947873799725651
ID299715	299715	0	1.0	38.32600541747879	37.731776659714704	0.0	225.0	225	1.4470474750493914	1		24962.43497109825	24992.0	16639.0	33263.0	1.7274005E7	2693.770383679886	-0.9810991624697808	-962.0291339887476	-0.014070156289209362	0.021349014525910467	1.6696686520938602	1.279656386385188	-0.8110342442449562	1.3047788999126482	6.578326611689917	10.319984194131896	0.7761885501454785	0.9466484268125853
ID293580	293580	0	0.9606167674064636	38.74382701944376	35.64923728424613	0.0	198.0	198	1.0730181377153238	1		25781.391076115484	24771.0	20026.0	37930.0	9822710.0	4194.522647305919	-0.9801744481176216	-607.759687384427	0.008604182920276529	2.0854493197876856E-4	1.2586474068740705	0.9312625424020861	-1.072784912095865	1.3515494820907672	3.6171290111965524	7.79525711105185	0.7480195950086048	0.9360393603936037
ID278733	278733	0	0.9256728291511536	39.68009020217603	34.091090186867625	0.0	129.0	129	1.0631022458765864	1		25768.852546916904	24818.0	20323.0	36371.0	9611782.0	3590.616276397155	-0.9802416687825427	-712.0967100403486	0.0011451169710120987	-0.007957568969939526	1.2564643398440325	0.9293743279020865	-0.627087730365203	1.3519464677707411	3.550585244893329	7.7663146607557545	0.7397412605218718	0.9120879120879132
ID264910	264910	0	0.9954344630241394	39.52202007442311	31.211477837743566	0.0	67.0	67	1.4527866438605868	1		25359.893982807997	25471.0	15998.0	32893.0	1.7701206E7	2768.583364853162	-0.9810551482775858	-948.6850022705357	-0.01047249652676825	0.003705617289385306	1.5200699819850807	1.3931070518707982	-1.0787027408178893	1.091136521018815	6.630610999499598	9.839868585392587	0.86056725532816	0.9741620111731845
ID271054	271054	0	0.9957401156425476	39.77754275153723	33.34558214807524	0.0	95.0	95	1.5154814349038883	1		25027.241106719408	25024.0	17557.0	34276.0	1.8995676E7	2723.162276134173	-0.981205189798255	-959.6024392569867	-0.0024586682982967573	0.009667484350281558	1.6416074061328152	1.416042814637855	2.5920300098747364	1.1592922114806585	7.2152455177350445	11.188889383428803	0.724247520582136	0.9481574016239852
ID295631	295631	0	0.992790162563324	39.177696240709174	37.30900231810055	0.0	207.0	207	1.4775694402988413	1		24941.47018030509	24843.0	18297.0	33252.0	1.79828E7	2531.667195964634	-0.9809983775264584	-1017.2390760475145	0.012536749858597257	0.013698072585260885	1.632215140397074	1.3453819683127664	-0.4742305677766399	1.2131983175335872	6.858761055396359	12.003974628498268	0.5981435164567465	0.9382314694408321
ID286921	286921	0	0.9787527322769165	39.662771857950574	32.692974256182836	0.0	168.0	168	1.4307495995264325	1		25263.54666666664	25021.0	19451.0	37861.0	1.7052894E7	3314.2423344042395	-0.9809735310364079	-786.0300457423167	-0.007779461248510109	-0.00486803044896872	1.531581755747375	1.310564438635763	2.8209944060700467	1.1686428462393506	6.430979700589925	11.366083911811264	0.6255546933561579	0.9191576086956518
ID258253	258253	0	0.9739923477172852	40.54936327054663	30.89632237685772	0.0	37.0	37	1.4475701579181803	1		25402.040404040436	25453.0	17590.0	33553.0	1.7603614E7	2681.2561645155142	-0.9810818075249108	-982.6206189216623	0.0012145290065167932	-0.0017866260925790284	1.5317198508813727	1.3945038747329501	-1.146708479770535	1.0983977016017255	6.5830797378544395	9.994733795424722	0.8281261844143326	0.9644846796657383
ID275146	275146	0	0.9936758875846863	39.439751909528326	37.26491051820157	0.0	113.0	113	1.439184452848264	1		24927.255847953234	24975.0	15760.0	33851.0	1.7050243E7	2790.160733686268	-0.981006289119954	-922.8629546841121	-0.007866087203284888	-0.013948323762632693	1.6301192867609102	1.3087689552431792	-0.6710869980005225	1.2455363341484684	6.507029719222184	9.868108682114604	0.8397012630265656	0.9613764044943822
ID266454	266454	0	1.0	39.58336832413992	31.25276446676141	0.0	74.0	74	1.4605764404187722	1		25388.264204545434	25537.0	16213.0	33570.0	1.7873338E7	2737.1014262238505	-0.9809838595768202	-956.9992556887697	-0.00871516075274248	0.015573078582869701	1.5480568104426484	1.411633928855765	-1.0964166081283035	1.0966418267499878	6.701907891967336	10.501774493817702	0.7636299301662465	0.9552845528455278
ID267991	267991	0	0.9894659519195557	41.18178964684608	32.162150133635585	0.0	81.0	81	1.4785930423892564	1		25232.65972222223	25206.0	18354.0	33394.0	1.8167515E7	2614.9219838089693	-0.9810032344607902	-996.6096019365621	-0.010498507131888804	0.006144042267773299	1.6021005349304955	1.3870282660560183	-0.49100939493700285	1.1550597591540295	6.868267307725383	10.352567798797255	0.8053059103555482	0.9582228116710874
ID255190	255190	0	1.0	39.18842662188786	32.69468012193673	0.0	23.0	23	1.4837004601624828	1		25304.91609353507	25158.0	17461.0	35752.0	1.8396674E7	2972.381228094121	-0.9810530825266512	-881.6258805287578	0.023048332129180817	0.004502466018514586	1.5269212053148427	1.3871678882997498	-0.9949762861729129	1.1007472261965265	6.915798569370554	12.256625670178027	0.5785093126472637	0.933889602053915
ID292049	292049	0	0.9623503684997559	38.67818278235946	34.08137102613799	0.0	191.0	191	1.1090726803889643	1		25570.604422604403	24625.0	19677.0	38180.0	1.0407236E7	4156.070467676848	-0.9805534292610065	-620.4636194511462	-0.0013699284232021728	0.004284280729519721	1.2775015251445012	0.9881888674890966	-0.7353438694306245	1.2927706101269116	3.8642915717513753	7.727218439649078	0.8132674169184688	0.9587264150943396
ID263388	263388	0	1.0	40.396023400032185	31.424940535517386	0.0	60.0	60	1.4460015425129857	1		25349.520231213883	25466.0	15849.0	32609.0	1.7541868E7	2879.0432646464133	-0.9811012248155258	-914.1799830933611	-0.006720388742456383	-0.012602819848311539	1.5081844200592704	1.406499127927413	-1.2815472629308093	1.0722967331531152	6.568820359360897	9.819376375140576	0.8561097351857	0.9711876317638793
ID252120	252120	0	0.9893547892570496	38.592736209091946	34.9223422409501	0.0	9.0	9	1.4574655179508385	1		25023.639601139574	24992.0	17115.0	33595.0	1.7566595E7	2721.803107621969	-0.9810429671750651	-951.5715155462669	-0.010300947809322582	0.0013850905479399383	1.56372529691241	1.3587741975607117	2.7982113082021076	1.150835289424563	6.67338913498024	9.997993120704734	0.838939507516688	0.9790794979079493
ID297700	297700	0	0.9896064400672913	38.502468579890134	37.179278536064814	0.0	216.0	216	1.5174768030293326	1		24998.850923482838	24812.0	18608.0	34112.0	1.8949129E7	2573.1801742051666	-0.9810278918352912	-1004.7212988272775	-0.020526587287913168	0.010737748328556434	1.641534081090844	1.4197051345359926	-1.1898780216280844	1.1562500135828224	7.234258022393107	10.671514226435463	0.7982735934351346	0.9614655716993042
ID304871	304871	0	0.9490379691123962	38.362156873277975	35.17621445401449	0.0	248.0	248	1.0217373749777976	1		26656.315028901703	25560.0	20076.0	39603.0	9223085.0	4622.35476305547	-0.9794029528882561	-548.4326229327296	0.0025386020396628013	2.3444036826877568E-4	1.0540549154060983	1.0247008776825874	-0.3072591538251194	1.0286464453801352	3.279657053515926	7.109716385597874	0.8153306031323605	0.9583333333333334
ID290016	290016	0	1.0	38.024428587091926	31.481006441357152	0.0	182.0	182	1.4312782341646553	1		25232.0088888889	25323.0	15192.0	31981.0	1.7031606E7	2816.2243975733945	-0.9810328493751996	-926.8213397888727	-0.007381902645406413	0.011038045859148242	1.5552921447754038	1.3312385447795565	-1.059406516998688	1.1683046219435818	6.435732826754448	9.714700681867207	0.8569372513778098	0.9609652235628103
ID256741	256741	0	0.9946675896644592	39.940715427428785	31.837622455169235	0.0	30.0	30	1.5417104893934828	1		25335.173027989844	25214.0	19118.0	34275.0	1.9913446E7	2603.5839205160405	-0.9810685246654932	-1008.5493928152819	0.0018907914482431426	0.011267668289486802	1.6275530105363698	1.4748804349122566	-1.2506374849113657	1.103515221986924	7.467161204454384	10.214921891959332	0.8992807372919749	0.9745657568238213
ID259817	259817	0	0.9900811910629272	40.74911264049107	30.858408525197266	0.0	44.0	44	1.4616119431652366	1		25368.49363507781	25414.0	17422.0	33388.0	1.7935525E7	2703.18001398179	-0.9810638029611922	-972.420702308264	0.005632361782323755	1.899552418188364E-4	1.5726848229615296	1.3812160215477955	2.0513476107945907	1.1386233568295663	6.711414144296365	10.657043409542625	0.7425922856230105	0.9553450608930988
ID269544	269544	0	0.9524347186088562	39.8180825804176	32.43904451432321	0.0	88.0	88	1.0581094536241193	1		26560.254742547433	25252.0	20465.0	39658.0	9800734.0	4684.370325665273	-0.9796227642241438	-545.1607855638487	-0.005761043239634043	7.000714575248188E-4	1.2173095558907743	0.9349829538515786	2.3925336545751965	1.301959090137608	3.5173133617417185	7.442523475048271	0.7979588569790512	0.9475032010243274
ID302825	302825	0	0.9705319404602051	37.98574248936043	36.36386328939998	0.0	239.0	239	1.0870268004216581	1		25783.31969309463	24807.0	20372.0	38407.0	1.0081278E7	4211.234651481908	-0.980229897511393	-607.1254130640306	-0.006211485256065288	0.008719728135414804	1.2552168938132504	0.9548881668901414	-1.2006126632760505	1.3145171731483625	3.712191534486872	8.028711336166843	0.7236833034142994	0.9398315282791818
ID261363	261363	0	0.995902419090271	40.691922978967405	31.110328756706544	0.0	51.0	51	1.4454782924352374	1		25400.02886002886	25501.0	16584.0	33355.0	1.760222E7	2793.2987505045944	-0.9810336633614379	-940.6916174691868	-0.002825231683570906	-0.007728642751265396	1.5378546272142772	1.3732450541906798	-1.121908374791546	1.1198690448738662	6.56406723319638	10.069901217738966	0.8134529980915016	0.9643854748603347
ID276726	276726	0	0.9777938723564148	40.03876718976074	35.76010573196387	0.0	120.0	120	1.1097545572934608	1		25517.362962962958	24591.0	19708.0	37572.0	1.0334532E7	4237.8460399743	-0.9804464293201315	-603.8351713863385	0.00737546273505345	0.009588310586056343	1.2873606507762643	0.9949525941535801	-0.5626285777938772	1.2938914460255664	3.869044697915888	7.6796546983867	0.8243852725706401	0.9587750294464079
ID253685	253685	0	0.985203742980957	38.59300652620463	34.88220751048077	0.0	16.0	16	1.4501807464373146	1		25005.406340057652	25058.0	16970.0	33309.0	1.7353752E7	2731.269343573768	-0.9810479920992975	-947.8386333125903	-0.014535236454859149	0.005088492642256492	1.553566066373904	1.3740097533730524	2.7420690608631118	1.130680522871151	6.606845368677021	9.822123358691103	0.8605839415473547	0.9659485753995831
ID283389	283389	0	0.9918063879013062	38.707108967982556	34.32789639714507	0.0	151.0	151	1.4533072626351773	1		25008.858369098696	24981.0	17312.0	32930.0	1.7481192E7	2566.57276105541	-0.9810620660089217	-1009.5647235388168	0.006856055622787618	0.0235827826002858	1.6114833917769014	1.308206243516933	2.2694754467555684	1.231826709101043	6.635364125664115	11.625627226746394	0.6169384498163353	0.940700808625337
ID250623	250623	0	0.9839828610420227	38.58158746645832	35.02266354294563	0.0	2.0	2	1.4579844659886303	1		25013.218439716315	24989.0	16952.0	33505.0	1.7634319E7	2707.192861251626	-0.9810043092452663	-954.3247773715852	-0.00521396812102837	-0.0124026945818273	1.5692788788602425	1.3703059258436905	2.654976458070107	1.1452033077168848	6.678142261144761	10.145250366877459	0.8153423338380112	0.9643102264927933
ID273146	273146	0	0.9824351072311401	39.06913686765484	38.26920429271981	0.0	104.0	104	1.5154814349038885	1		24834.294195250655	24691.0	18581.0	33105.0	1.8824395E7	2552.5203524741055	-0.9809641655461286	-1002.7526707211099	0.011463874091279323	-0.007846655673619968	1.5937603854553188	1.4684206702765905	-0.39725865410849315	1.0853568175086499	7.215245517735047	10.155305048589238	0.8791743942334136	0.9625871908687381
ID279813	279813	0	0.9841192364692688	39.2886109672607	34.298830676478886	0.0	134.0	134	1.4412854531680859	1		24943.91678832115	24949.0	16152.0	34351.0	1.7086583E7	2647.538644598912	-0.9809794740558817	-971.8287335311658	-0.01498789968671646	0.029470166678010286	1.67842979757966	1.2818936947389779	2.3962901040001565	1.309336183232749	6.52604222388025	10.195358847019012	0.7889595015701623	0.9410555174777245
ID280832	280832	0	0.9872915148735046	39.318464637940416	34.45228100611864	0.0	139.0	139	1.4842102352883866	1		24903.774725274736	24892.0	18272.0	33376.0	1.8129948E7	2480.7308156504905	-0.9810587804140505	-1039.9264477509632	-0.010867165871539767	0.008636666449019833	1.566251072641559	1.3979088396650436	-0.4241759526457352	1.1204243282536595	6.92055169553507	10.600973210752535	0.7738541341927282	0.959156785243742
ID288002	288002	0	0.9947137832641602	39.121897442685594	31.893811836028622	0.0	173.0	173	1.445478292435237	1		25255.71635311143	25262.0	17081.0	33550.0	1.74517E7	2568.0515182891595	-0.9809852053165764	-1014.7446547278664	0.005598300381955219	0.004782425165819096	1.6673781117137103	1.2543719556298687	-0.7452928307419283	1.3292533400720485	6.564067233196377	10.188313255196029	0.7946544242085641	0.9381793478260865
ID284431	284431	0	0.9393330216407776	39.15728084505345	35.06992011563492	0.0	156.0	156	1.0911943305963487	1		25609.471938775503	24742.0	19861.0	36590.0	1.0038913E7	3936.714195105103	-0.980468601630674	-653.1261692401915	0.0027649228385213274	0.005002469398105419	1.2802499704550618	0.9639100368830659	2.4730542652161276	1.3281840850987756	3.7407102914739694	7.793698614079308	0.7738855252413531	0.9369047619047614
ID264458	264458	0	0.9968370199203491	39.55051528372146	31.1957831916185	0.0	65.0	65	1.4621294195288268	1		25367.61473087822	25455.0	16213.0	32960.0	1.7909536E7	2779.711410911735	-0.9810520854233049	-945.0190564083562	0.012534117928669684	8.047898774394255E-4	1.5393938500296613	1.4281352825227365	-1.1183768947971386	1.0779047817587641	6.716167270460883	9.911626103891678	0.85909570224766	0.9671457905544146
ID289546	289546	0	1.0	38.09163676229553	31.41610282954992	0.0	180.0	180	1.4418102248778708	1		25201.138888888898	25285.0	15368.0	32535.0	1.7237579E7	2815.1012864565996	-0.9810261185930594	-925.7218755431278	-0.004210688188523531	0.021362964603018116	1.6066478585061053	1.320642094294426	-1.0191101344089575	1.216565688347593	6.530795350044757	9.97983582930002	0.8240036675261817	0.9594972067039104
ID293140	293140	0	0.9571077227592468	38.41277968934261	35.50410314873374	0.0	196.0	196	1.5269191929020223	1		24908.054545454557	24769.0	18997.0	34247.0	1.9179202E7	2415.5961191401725	-0.9809814176809919	-1063.721949116575	-0.004037754515899471	0.0028583768847423056	1.6438503239155524	1.4328585128233085	-0.7812353792028396	1.1472523694447019	7.324567419518901	10.91650721755716	0.7723682848552945	0.9625234228607116
ID274705	274705	0	0.9781754016876221	39.93129109723118	37.21682298773555	0.0	111.0	111	1.4454782924352358	1		24879.886792452828	24835.0	16928.0	33883.0	1.7142242E7	2589.882248818819	-0.9810637984446979	-995.4117421191492	-0.02399423615142218	0.0032066228277109424	1.6921441794064962	1.2638070423716623	-0.7583048114500947	1.338926056489617	6.564067233196367	9.95709991298323	0.8319881768804638	0.9698033707865162
ID297235	297235	0	0.9954357147216797	38.17372175606418	37.09643851023168	0.0	214.0	214	1.3975837933882542	1		24983.930340557283	25065.0	16357.0	33099.0	1.6139619E7	2640.1560412732833	-0.9810516224942504	-979.8982725987044	0.0032201496286340817	0.04924649699049534	1.596958718329855	1.1863289379957933	2.345741936729703	1.3461348426919328	6.136285878389937	11.217856613604724	0.6127674381899432	0.917555081734186
ID256283	256283	0	0.9968510866165161	38.79317064001416	31.282795888217578	0.0	28.0	28	1.4507023004000275	1		25517.258992805746	25528.0	16403.0	34548.0	1.7734495E7	2834.965585227711	-0.9809706581928127	-928.0010688822555	-0.02202918509603105	-0.017791518620147318	1.6906236890811335	1.3159780155042768	2.126416257372136	1.28468991819236	6.611598494841536	9.886821835583318	0.8499686742569478	0.9619640387275242
ID257817	257817	0	0.9968377947807312	40.707525420218275	31.055162830554462	0.0	35.0	35	1.4590218083226305	1		25398.373579545445	25430.0	16784.0	33379.0	1.7880455E7	2789.9108228324917	-0.9809922596630184	-939.6814876997889	-0.01147389791258572	0.00745020892689935	1.5706358498564232	1.3867328185929848	2.0061745443410195	1.1326160517712642	6.687648513473789	9.559198012001728	0.9196877206778276	0.9825418994413403
ID291609	291609	0	0.950741708278656	38.88807476378922	34.863794270814864	0.0	189.0	189	1.0652348503185474	1		26009.090909090915	24822.0	20180.0	38859.0	9727400.0	4512.3806432371575	-0.9800655183025205	-566.7605356081144	0.007682189637928931	0.004290181894885194	1.25488584658851	0.926072079945882	2.32106993323054	1.3550628226064685	3.5648446233868865	7.35415011456295	0.8282958558077851	0.9578544061302684
ID278299	278299	0	0.9624878764152527	39.438377898210234	33.653377189547804	0.0	127.0	127	1.0835416141490484	1		25796.2487046632	24462.0	20452.0	40113.0	9957352.0	4587.956891328277	-0.9803094038754117	-559.8497991752848	0.0027408887480553767	-0.0011737981448003993	1.2682006997571311	0.9361068831923346	-0.8215867579292531	1.3547605754508312	3.6884259036642892	7.632576078315276	0.7956254079906732	0.9486552567237162
ID266016	266016	0	0.9968373775482178	39.613167579886195	31.240622917885695	0.0	72.0	72	1.442334805657418	1		25435.499999999978	25486.0	16132.0	33428.0	1.7499624E7	2739.267149309069	-0.980988605380461	-958.2655423895992	0.02089461889818411	-0.0029370303602680808	1.5634732197390255	1.371054441753635	-0.7005109894469982	1.1403436450993725	6.535548476209276	9.910910641164357	0.8361126292736976	0.9535367545076281
ID251684	251684	0	0.9843463897705078	38.55912205587583	34.925774606511006	0.0	7.0	7	1.456427067147139	1		25062.354700854707	25071.0	17075.0	33463.0	1.7593773E7	2720.554958459104	-0.9810241112533655	-952.5152118759697	-0.014858975519236218	0.006571776238194645	1.5640058061994362	1.38469482321068	2.6710463280869075	1.129494947177595	6.663882882651208	9.87151562640952	0.8593489390302416	0.9722607489597777
ID254763	254763	0	0.9894365072250366	39.09387875594289	33.29805159967299	0.0	21.0	21	1.5426915333931093	1		25203.865652724973	25112.0	18860.0	35518.0	1.988585E7	2842.3484270779823	-0.9810722144101939	-919.223260372614	0.020905206490525748	0.002903506639710602	1.609414271911945	1.4839810002840719	-1.4903855231163305	1.084524850118608	7.476667456783422	12.801967182846223	0.5732769887874123	0.9258387286639197
ID259371	259371	0	0.9732666015625	40.54782624140779	30.677675644265218	0.0	42.0	42	1.4496590048314957	1		25406.428776978413	25495.0	18377.0	33024.0	1.7657468E7	2667.2591730090016	-0.9810047118664864	-983.8606912015058	7.344067615267653E-4	0.007084433801254564	1.5250055105948879	1.3954533742745479	-1.1165705511315633	1.0928387423819803	6.602092242512503	9.884597387138422	0.8491286269996644	0.9632454923717061
ID302381	302381	0	0.975008487701416	38.15781815806782	35.17668452950015	0.0	237.0	237	1.2007737493663637	1		25297.039915966376	24823.0	20263.0	34313.0	1.2041391E7	3220.8955623656166	-0.9808152927947136	-803.0731611116178	0.016221866444292587	0.016712765621656293	1.2756741631426016	1.189545545997207	-1.277571452489834	1.0724046401041265	4.529729234783593	9.45394753579543	0.636877243229394	0.9343137254901962
ID262958	262958	0	0.9948121905326843	40.50475012552247	31.309473701481934	0.0	58.0	58	1.42598306901206	1		25383.022288261516	25515.0	16037.0	33010.0	1.7082774E7	2875.857215028015	-0.9810750113414575	-915.1085082128303	-0.014310734394764432	-0.011278560750895786	1.5693929505470987	1.352318519825625	-1.16490611522917	1.160520193681489	6.388201565109296	9.917879987436656	0.816113904843157	0.9718004338394796
ID272687	272687	0	0.9607681632041931	39.27192956205602	36.64545225026274	0.0	102.0	102	1.102916817783266	1		25459.487500000003	24465.0	19978.0	37999.0	1.0183795E7	4360.86222302014	-0.9806697875410767	-592.3705446342709	-0.008008154422929932	-0.0037934166061466146	1.2622184482546543	0.9818621871655239	-0.7483783713100916	1.2855352459375926	3.82151343627074	7.883300416934	0.7727323621538662	0.9781021897810219
ID270634	270634	0	0.9848383069038391	39.484883869155766	33.32764402570988	0.0	93.0	93	1.5466094864542685	1		25057.10858585858	25012.0	19444.0	35246.0	1.984523E7	2748.4414552979893	-0.9811581403194641	-949.4884943062586	0.02380492672256337	0.026088014703795813	1.6209154352174857	1.454545230874836	-0.07927023964877489	1.1143795330741186	7.5146924660995476	12.747524442368851	0.5811247459867578	0.9541339770669885
ID260914	260914	0	0.9919856786727905	40.71249236101795	31.083650993894487	0.0	49.0	49	1.4480926521268278	1		25348.19884726226	25427.0	16438.0	32911.0	1.759165E7	2767.849580882973	-0.98106919037526	-949.2160338647088	-0.0019160414153120918	0.002179720922384365	1.5440179650797163	1.3727122196788324	-1.0894649821078588	1.1247936333232056	6.587832864018956	9.671537217713118	0.8850369885542788	0.9753694581280781
ID281917	281917	0	0.9710804224014282	39.6500921556786	35.08617371478729	0.0	144.0	144	1.404064123935527	1		25123.763440860206	24812.0	20103.0	37602.0	1.635557E7	3358.772586152886	-0.9807260072274635	-761.2198273668411	0.005205773097666991	-0.015430237944832517	1.4922349330817866	1.2879269251049166	3.0176178240330236	1.1586332298784938	6.193323392364142	12.620284894672679	0.4886470756085025	0.8936899862825793
ID294717	294717	0	0.9880585074424744	38.44120509884185	36.26119420103226	0.0	203.0	203	1.461094283526842	1		24922.256737588632	24888.0	16958.0	33283.0	1.7570191E7	2472.527813903471	-0.9809874668664137	-1040.1588066865859	0.0015231853674565403	0.015189506766128702	1.6494238365322589	1.3151174752533303	-0.676460625078228	1.2542026606516892	6.706661018131852	10.3583778706115	0.7854756387547464	0.9540229885057471
ID253247	253247	0	0.9791361689567566	38.56141630047848	35.00098085012057	0.0	14.0	14	1.4595402030124018	1		25043.960227272717	25051.0	16894.0	33214.0	1.7630948E7	2715.3620683070085	-0.981065283424178	-955.7501022423097	0.010422530939919301	-0.001883991902821328	1.5876946100275002	1.4071659471572968	2.7506522938541376	1.1282923760590573	6.692401639638305	9.837390784622759	0.8690244856472217	0.9730476848652382
ID277845	277845	0	0.9435107111930847	40.18486800941853	33.37063886742058	0.0	125.0	125	1.0313175238772476	1		26493.56214689264	25143.0	20829.0	39075.0	9378721.0	4577.753960549026	-0.979555369018964	-554.5843583449594	-0.007245785755432559	-0.008108024826447395	1.1069793468778009	0.9873887052286704	2.116580944136409	1.12111809768113	3.3414476936546373	6.951603838356645	0.868909413952474	0.9763888888888888
ID279382	279382	0	0.9968134760856628	38.758995132591544	34.43916287264297	0.0	132.0	132	1.430220769495607	1		24966.48964497043	24954.0	16884.0	33778.0	1.6877347E7	2530.1161469248123	-0.9811131354726637	-1025.194449299313	-0.0026922559860531096	0.013921332913273833	1.6402487251830533	1.250419440987263	-0.8427957734370548	1.311758815816237	6.42622657442542	11.637899800609885	0.5962339073039014	0.9253935660506509
ID296790	296790	0	0.9917921423912048	39.05772848800598	37.289528855769646	0.0	212.0	212	1.439184452848264	1		25075.198237885445	24919.0	17676.0	34267.0	1.707621E7	2550.176357868644	-0.980917594080356	-1010.8891843168793	-0.02885087402826467	-0.03174866962595204	1.6585783464364356	1.2911304297666526	2.217938315186706	1.2845939559616701	6.507029719222185	12.245838096924022	0.5452750518109112	0.8883841661258924
ID250196	250196	0	0.9803450703620911	38.66349383563431	34.98105056823771	0.0	0.0	0	1.45486800115113	1		24955.891117478506	24955.0	16812.0	33320.0	1.7419212E7	2761.9863186269645	-0.9810932298133084	-937.722827202686	-0.003152940538034866	-0.007108093226831127	1.5662237970224424	1.3667125947192404	-0.3708425693254375	1.145978900812125	6.649623504157661	9.816189253365557	0.8672036056421089	0.9722029186935373
ID282973	282973	0	0.9952386617660522	39.15401732210497	34.10904415776768	0.0	149.0	149	1.484719835384187	1		25033.375857338797	24961.0	17655.0	34300.0	1.8249331E7	2558.799011892588	-0.9810441612131019	-1012.648659628511	0.02198387437812682	0.007467036885905266	1.628817274949323	1.3250988879364067	-0.7038014632019136	1.2292043180912338	6.925304821699572	12.681433981486641	0.5411429784153621	0.9327784891165168
ID287581	287581	0	0.9927279949188232	39.7747426524462	32.233682665529976	0.0	171.0	171	1.4928497788988533	1		25178.042062415207	25110.0	17634.0	33957.0	1.8556217E7	2599.5646525407315	-0.9810268275676166	-1001.5952531208886	0.008865402972296118	0.004514828426370219	1.6898463353967164	1.327494232270802	-0.6141880304381045	1.2729594557304234	7.001354840331825	10.708232642792343	0.7672843800204582	0.9527813712807244
ID258911	258911	0	0.9769521951675415	40.39885431010696	30.61194750439801	0.0	40.0	40	1.4600584136458128	1		25399.57183499288	25503.0	18744.0	32811.0	1.7855899E7	2668.389655475868	-0.9810092657813166	-983.4187778606213	-0.0037111630583638597	0.012585301459659195	1.536810817960389	1.4054557077847145	-1.1229821031061884	1.0934608678509812	6.6971547658028205	9.867631431421747	0.864319596831518	0.9637482900136802
ID291172	291172	0	0.9721603393554688	38.81421867226828	34.98500980849217	0.0	187.0	187	1.0135603711144376	1		26477.622418879047	25162.0	20609.0	38559.0	8975914.0	4355.881517204289	-0.9795478172265176	-582.2626038336873	-0.006078044720402072	0.005301700139718847	1.1212639556295447	0.9428674222322685	-0.9739867747069868	1.189206381714745	3.22737266570626	6.909072797116235	0.8496096629608721	0.9631205673758853
ID255840	255840	0	1.0	39.03241437813217	31.68544720552795	0.0	26.0	26	1.4750073273251258	1		25411.84700973574	25380.0	16468.0	34206.0	1.8271118E7	2773.046555577928	-0.9810432345658455	-948.4904832891235	-0.013857471560032874	0.006057677782550847	1.6226831636696057	1.3631027416182198	-0.9041658698925976	1.1904334971428658	6.834995424573783	10.405251534705453	0.7933099944426472	0.9593062041360911
ID257376	257376	0	0.9812737107276917	40.61766938412449	31.13499307378547	0.0	33.0	33	1.5129835241324106	1		25354.280052840142	25274.0	20045.0	33328.0	1.919319E7	2524.4317498324053	-0.9811222174947419	-1043.9742271851	0.006516535407019903	0.01176143805626994	1.554894238764989	1.4763970583220338	-1.5232164512438655	1.0531680688473934	7.19147988691247	10.868431197672868	0.7650580925143476	0.9588086185044361
ID265575	265575	0	0.9936937093734741	39.59891503805255	31.19819046684707	0.0	70.0	70	1.4496590048314955	1		25425.780346820815	25602.0	16190.0	33512.0	1.759464E7	2764.418305571806	-0.9810165817305295	-950.610173076759	-0.0010749588916057558	0.00475960211644241	1.5538298356088192	1.374839187387469	-1.0861164782409158	1.1301902432396302	6.602092242512501	9.949730055068128	0.8380479260792015	0.9599170697995851
ID267111	267111	0	0.9730105400085449	41.04951250580809	32.2423495283611	0.0	77.0	77	1.5254321749941007	1		25247.69921875004	25097.0	19346.0	35167.0	1.9390233E7	2690.2155416231085	-0.9809827749549164	-968.230952042992	0.01467520811386529	-0.011298628436069333	1.6039569182106295	1.4581446184951317	-0.5784406701910688	1.0999985172019373	7.31030804102536	12.900769466943048	0.5519685235641328	0.9287439613526572
ID289121	289121	0	1.0	38.07685886123139	31.415157611019726	0.0	178.0	178	1.4460015425129844	1		25243.087082728583	25339.0	15469.0	32846.0	1.7392487E7	2801.3960215812317	-0.9809114505025408	-926.093485919495	-0.002729277796563849	0.0066642886147418685	1.5784757997827372	1.353437064792818	-1.096971592295859	1.166272034986989	6.568820359360885	10.09162762311437	0.810540678265403	0.9537612146307798
ID284013	284013	0	1.0	38.19920840967527	34.17191236396426	0.0	154.0	154	1.452265838450819	1		25017.679542203165	25063.0	15914.0	33691.0	1.7487358E7	2754.9747772410133	-0.9810693117928255	-941.223327359233	0.008050659701145444	0.0034940778752505365	1.6488679005537439	1.2986298615820344	-0.672205609195634	1.2696981251802093	6.625857873335073	10.198229134618323	0.8005757832314095	0.9425287356321826
ID264040	264040	0	1.0	39.572174692224436	31.196515121008325	0.0	63.0	63	1.4636807509142957	1		25379.011299435013	25528.0	16087.0	32862.0	1.796834E7	2737.658976262496	-0.9810672827183274	-960.7517622530561	-3.871850591485039E-4	-0.007175110186405829	1.5548592769017169	1.395065782936236	2.1318387489955883	1.114541906138045	6.73042664895443	10.009289592873774	0.8442011710822593	0.9645776566757495
ID274280	274280	0	0.9741080403327942	40.37991583601	37.573734982115404	0.0	109.0	109	1.5209623983094511	1		24843.194771241844	24662.0	18988.0	34858.0	1.9005044E7	2643.281768526774	-0.98102488177867	-971.8282325258249	0.009503093493206988	-0.013779259603636169	1.623510069836242	1.4366590701728694	-0.4526062733626973	1.1300593881615137	7.267529905544727	10.829559273731885	0.7787088782458937	0.9386126457949666
ID286056	286056	0	0.968595027923584	39.7612893535176	33.609598944763086	0.0	164.0	164	1.0473304684396751	1		26159.872928176777	25071.0	20220.0	38419.0	9469874.0	4212.222895085213	-0.9800060838704037	-608.8147800719504	0.01090469465207517	0.008886222399033337	1.2709867970344277	0.9069357834573034	2.4546165507303437	1.401407707378505	3.446016469273981	7.505962591832176	0.768624850235306	0.9330759330759328
ID301929	301929	0	0.9776175618171692	37.66168542713811	34.86329142642325	0.0	235.0	235	1.5367958753918658	1		25047.57490396925	24891.0	19592.0	36050.0	1.9562156E7	2782.6730827979704	-0.9810503539616268	-932.0166895007607	-0.017755608723254643	-0.005657624674209353	1.6329708557719997	1.4425450213366016	-1.197288512577422	1.1320068570608337	7.419629942809229	13.481719725836918	0.5129812845029563	0.9341711549970079
ID285035	285035	0	0.9847054481506348	39.275031814675735	34.1620224775307	0.0	159.0	159	1.4734679211022792	1		25031.1013888889	24918.0	19287.0	34964.0	1.8022393E7	2789.1369739127244	-0.9809667853335133	-925.0863420272514	0.007999123391626142	-0.008472841654419206	1.6223344742452408	1.3424952529928311	-0.2959925981933209	1.2084470843591906	6.820736046080217	11.37744016941875	0.6621432963061867	0.9116899618805587
ID298357	298357	0	0.9596463441848755	38.580145082738234	36.34344071362975	0.0	219.0	219	1.0701944008787783	1		25828.65873015875	24929.0	20357.0	37341.0	9763233.0	4163.122742378201	-0.980178370747782	-613.5901798166944	-1.5005586856292564E-4	-0.006390770474651895	1.231609432127566	0.9493762594431528	-1.1035070892808276	1.2972827368254964	3.5981165065384952	7.53653792094705	0.7960517625687026	0.9582278481012667
ID300407	300407	0	0.9468367099761963	38.77567643676877	35.65743810297735	0.0	228.0	228	1.12060816087012	1		25493.603864734298	24687.0	19979.0	36087.0	1.0554352E7	3717.178957491679	-0.9806748038903085	-696.063508693512	-0.0012874253333905856	0.004041898231335999	1.2686487991917674	1.004570143678149	-1.1962577052068086	1.262877268626277	3.945094716548141	8.033573730687671	0.7681565369255905	0.9474885844748849
ID296304	296304	0	0.9690101146697998	39.54578755463861	37.59071722168456	0.0	210.0	210	1.4507023004000272	1		25010.210903873758	24923.0	18025.0	32855.0	1.7432117E7	2424.6634717307265	-0.9810110054699046	-1065.7805494949944	-0.0022980400581185407	0.002148589070984936	1.6120920715939282	1.2991730824888472	-0.9478520583404636	1.2408601235068826	6.611598494841535	11.247642274501786	0.6567398136366135	0.9385964912280708
ID262513	262513	0	0.9922603368759155	40.54897013865636	31.31266339087034	0.0	56.0	56	1.4402353361229017	1		25360.455604075683	25435.0	15985.0	33310.0	1.7422633E7	2863.585486293685	-0.9810461912053143	-916.7899743334057	0.003856032972804796	-0.003373890445900678	1.5199969326427307	1.3822194672214425	-1.2686363015474442	1.099678429286089	6.516535971551224	9.44566516003949	0.9178285623381771	0.9792857142857143
ID280434	280434	0	0.9729811549186707	39.21969696197173	34.185956104032556	0.0	137.0	137	1.4600584136458126	1		24906.412765957448	24839.0	17518.0	34254.0	1.7559021E7	2535.4187582461286	-0.9811251444873689	-1021.2504197724353	-0.003430314708894175	0.009588577542650988	1.6244726106251064	1.319633677268873	-0.6663411011236648	1.2310026931012636	6.69715476580282	10.011557364886604	0.8396473448005276	0.969050894085282
ID275836	275836	0	0.9968476295471191	39.562000682695285	37.24628714775313	0.0	116.0	116	1.445478292435236	1		24927.295224312576	24967.0	15722.0	33846.0	1.7224761E7	2843.3891412130797	-0.9810699181063594	-908.6911932775397	-0.01784883692785254	0.005736579019568226	1.6374738185834934	1.3113167886326718	2.501522001421032	1.2487248182728676	6.5640672331963685	10.06064387043365	0.8149506917959255	0.9583622484385845
ID305532	305532	0	0.9779884219169617	39.32696510100749	34.56866029926219	0.0	251.0	251	1.5149821822351266	1		25373.522427440643	25274.0	18731.0	34562.0	1.923313E7	2715.822476537635	-0.9810469553452446	-967.2086843157148	-0.004041170551750503	-0.0021510706907308928	1.6033938920518216	1.4430709245604398	-1.2805645454089816	1.111098467000308	7.210492391570537	10.912815715916382	0.760853677770406	0.9481250000000003
ID260480	260480	0	0.993593692779541	40.688640124344865	31.054523725213432	0.0	47.0	47	1.451744846205014	1		25381.16379310342	25476.0	16653.0	33311.0	1.766529E7	2783.704116142149	-0.9810731591750309	-945.2391919627777	0.009522008877438691	-0.01810972151563986	1.5483709752401182	1.4025275918810742	1.9822132790518725	1.103986106372024	6.621104747170569	9.941599933716665	0.8418365115041969	0.9587061252580864
ID251269	251269	0	0.9836557507514954	38.52025436336499	35.010300130979125	0.0	5.0	5	1.4590218083226305	1		25064.564907275293	25070.0	16946.0	33677.0	1.757026E7	2727.1136966964914	-0.9811097466203273	-954.6995725230955	0.0012759215044239108	-7.151478945769911E-4	1.6038286767527323	1.349488215645404	2.786250959377494	1.188471791126896	6.687648513473789	9.808753765924696	0.8734853770211083	0.9716850828729284
ID252804	252804	0	0.9853057861328125	38.59012061547115	34.88415413176625	0.0	12.0	12	1.462129419528827	1		25039.827683615833	25019.0	17202.0	33687.0	1.7728198E7	2712.3070820210633	-0.9810437442201754	-955.5607140284463	-0.015009361288829497	-9.211030214895551E-4	1.5993352153327405	1.353075370277146	-0.49110917541506494	1.1820000943518423	6.716167270460886	9.956702111368559	0.8513347093402733	0.9651639344262297
ID271754	271754	0	0.9769760370254517	39.370143711732254	34.64888327674684	0.0	98.0	98	1.452786643860587	1		25088.23275862074	24905.0	19163.0	35735.0	1.746141E7	2921.7930900139713	-0.9809882043899303	-886.1173844671113	-0.010194258128577775	-0.022196751081543335	1.6249130267834333	1.3173292350255172	2.5920285078371124	1.2334904468676413	6.6306109994995985	11.693080634783664	0.60940431450302	0.925066312997347
ID281495	281495	0	0.9632307887077332	39.22413917598818	34.899491251047145	0.0	142.0	142	1.0911943305963498	1		25526.73670886078	24499.0	20170.0	37159.0	1.0083061E7	4123.454168010056	-0.9802959255299332	-615.9781117796351	-0.035050131910064675	-0.036845550579036636	1.235487793491462	1.0541660494642766	-0.5962605635985793	1.172004917175366	3.740710291473976	7.899067428626976	0.7533768940306405	0.9516324062877877
ID288656	288656	0	1.0	38.11453944688999	31.44983724663286	0.0	176.0	176	1.4412854531680852	1		25214.946298984047	25257.0	15459.0	32399.0	1.7373098E7	2789.7479159615864	-0.9808953646403619	-928.126153350551	0.0031113698092002716	-0.015744293706921896	1.5970029013734268	1.317656291833223	2.097110899023605	1.2120026377679687	6.526042223880244	10.085248857657463	0.8062811475308637	0.9567944250871081
ID303506	303506	0	0.9777739644050598	37.99300983549095	35.27416559051542	0.0	242.0	242	1.0807453730638625	1		25767.37662337659	24859.0	20183.0	38570.0	9920440.0	4367.1586945649915	-0.9802232671754384	-584.8866218168882	0.01200221431763766	0.004864848879718413	1.2062533911274598	0.9950218774491557	-1.2494915807522495	1.2122883109061064	3.6694133990062228	7.394784618521257	0.8432482490855941	0.9472392638036813
ID290715	290715	0	0.9549738168716431	38.2688410666708	35.44000184970611	0.0	185.0	185	1.5089782662147821	1		24911.926861702115	24789.0	19276.0	33920.0	1.8733769E7	2418.8046780470863	-0.9810184457734104	-1064.5888649645499	0.016402914273601597	0.010186033152773933	1.6592921459351577	1.4053232597183094	2.4046738423012703	1.1807191935809525	7.15345487759633	10.725197548922338	0.781475029526052	0.9653624118024365
ID266663	266663	0	0.9876038432121277	41.35132831394524	31.67549751082151	0.0	75.0	75	1.541219733216989	1		25327.234693877555	25251.0	18588.0	35457.0	1.9856552E7	2714.83226006254	-0.981066484754235	-966.8118283128161	0.019411799703619927	-0.009371169856474959	1.6627740483805868	1.4396089967471557	2.492558005169636	1.1550178222959706	7.462408078289863	11.945616494099493	0.6571609106464001	0.935637663885577
ID293793	293793	0	0.9634221196174622	38.7879171226545	35.69036519681271	0.0	199.0	199	1.0835416141490488	1		25849.832474226776	24598.0	20030.0	40139.0	1.0029735E7	4698.443431317328	-0.9799719825127574	-538.4054205390913	0.001827754184102098	0.016428281378873876	1.2712227530805567	0.946921514643703	2.27325241790195	1.342479533331628	3.6884259036642915	7.6975109339932795	0.7822585136778182	0.9533169533169531
ID262052	262052	0	0.9968129396438599	40.606148278153704	31.239283628137244	0.0	54.0	54	1.433918484027498	1		25359.099706744884	25436.0	16265.0	33434.0	1.7294906E7	2850.2183570986886	-0.9810062524395827	-919.0662279056718	-2.0541469410302187E-4	-0.005378736829554931	1.5475132297220164	1.36036987925961	-1.2522471288263122	1.1375679903793963	6.459498457577037	9.664657673358624	0.8690318856459565	0.9686386315039202
ID278947	278947	0	0.9262977242469788	38.78727387267793	34.79278802940719	0.0	130.0	130	1.3636115658566286	1		24964.486970684044	24984.0	18051.0	32553.0	1.5328195E7	2386.0791107313394	-0.9809928446642158	-1079.9820026249874	-0.01332392166026304	-0.01189715710920578	1.5852645566067862	1.1528643531127647	-0.6409968530986536	1.375065984412242	5.841592056189975	10.958978359174365	0.6112247764757989	0.9367378048780488
ID287149	287149	0	0.9896430969238281	40.098504912067554	32.73347339760613	0.0	169.0	169	1.4913287904459651	1		25079.53405994553	24910.0	18533.0	33781.0	1.8408378E7	2632.3077028780226	-0.9811002467145515	-989.1679916586127	0.005390773642198008	-0.004893886201907985	1.6417672451269703	1.3294706151262128	2.5242701852937413	1.2349029955589577	6.987095461838286	13.092087584976097	0.5122579849806399	0.9303797468354428
ID255407	255407	0	1.0	38.90154115357924	32.51137022253521	0.0	24.0	24	1.4984135276655925	1		25273.47978436657	25128.0	16843.0	35235.0	1.8752922E7	2901.8686518053005	-0.9810732439140012	-902.9059876581858	-0.012059867289521435	-0.004291179407261695	1.5663243197141365	1.432136896851197	2.2587959415828025	1.0936973435695807	7.053639228141511	10.625750606085997	0.7850618441016548	0.9623865110246427
ID299944	299944	0	1.0	38.247839556209435	38.18744471486279	0.0	226.0	226	1.4318066736266928	1		24973.32296296299	25062.0	16385.0	32608.0	1.6856993E7	2703.074804734641	-0.9809205862319487	-949.9857423439928	0.004453795801842819	-0.0036878768536374525	1.6399302998158976	1.2751273607147	-0.6848324473808552	1.2860913743523847	6.440485952918954	10.402269898809857	0.7479494818667073	0.952883263009845
ID258478	258478	0	0.9863814115524292	40.42123713264085	30.68684891238103	0.0	38.0	38	1.456946385069561	1		25377.017094017065	25488.0	18606.0	32759.0	1.7814666E7	2639.5855534806783	-0.9810562071314032	-995.7762836521069	-0.0013664787640354993	0.010001927928413895	1.5586070583789295	1.3926629116460727	-1.0945813667562818	1.119156003470156	6.6686360088157235	10.136287165708607	0.8156222515603642	0.9635989010989012
ID265131	265131	0	1.0	39.58813794307121	31.21258296023139	0.0	68.0	68	1.450180746437314	1		25409.78643578647	25554.0	16269.0	33223.0	1.7608982E7	2773.168435397934	-0.9810033679524823	-946.3431650867407	-0.00917858611376439	-0.0015420299677654163	1.5508114559654906	1.374417381167183	-0.998399742014283	1.128340980851472	6.606845368677014	9.730240217398064	0.8769137545814573	0.9686411149825784
ID263605	263605	0	0.995901882648468	40.216212079986775	31.44157426887942	0.0	61.0	61	1.4249216746937934	1		25355.725519287796	25478.0	16188.0	32746.0	1.7089759E7	2699.9658019465046	-0.9809713298401264	-968.2681592538897	0.007326471848882839	0.0062308928053450745	1.5438541045201433	1.3439824658804758	-1.1601567699008055	1.1487159570260663	6.378695312780263	9.883287500681666	0.8206138905485112	0.9517730496453899
ID252337	252337	0	0.9862902760505676	38.56063545762287	34.90776803766955	0.0	10.0	10	1.4641974961204793	1		25025.408192090374	25039.0	16927.0	33305.0	1.7717989E7	2685.9663955683295	-0.9810337944501418	-963.8603294757119	0.005362421051176023	-0.020336788327936152	1.5907871779066503	1.401928882434194	2.7681682206537723	1.1347131782780153	6.735179775118946	9.926487714690996	0.8589499080919389	0.9705479452054792
ID268215	268215	0	1.0	41.31043612479944	32.03859151975166	0.0	82.0	82	1.4796159363492962	1		25241.836791147984	25268.0	16720.0	34118.0	1.8249848E7	2832.466200931647	-0.9810548980603726	-922.9593583437862	0.0017323987219593755	-0.001041061061453556	1.6047993886672882	1.387218696250507	-0.4411148145045929	1.1568467127821134	6.877773560054412	9.996980552241858	0.8648086856571002	0.9614617940199334
ID275377	275377	0	0.9936758279800415	39.50621986160272	37.26400677397144	0.0	114.0	114	1.4333908231139436	1		24921.578171091438	24950.0	15778.0	33783.0	1.689683E7	2810.188565127965	-0.9810380357682514	-917.6405506599187	-0.006310914109346154	-3.1410194690079335E-4	1.6328366128147382	1.281021197302966	-0.6702633112649943	1.2746366853667035	6.454745331412504	9.69454399075209	0.8630465180831532	0.956338028169014
ID256957	256957	0	0.9864895939826965	40.293763509374784	31.774772410928612	0.0	31.0	31	1.4852292606300532	1		25363.53983516483	25280.0	19280.0	33740.0	1.8464657E7	2612.8400314691776	-0.9810568005950749	-1005.467092639514	-0.00818784891801831	2.467087667738362E-4	1.564456971670268	1.4239545329149674	-1.4062639726951285	1.0986705934126135	6.930057947864096	10.667879880964364	0.7652273720216873	0.9473684210526315
ID269761	269761	0	0.979134202003479	39.69215127663203	33.21916907598918	0.0	89.0	89	1.0673631937998005	1		26495.010666666658	25180.0	20332.0	39163.0	9935629.0	4717.496254828871	-0.9796428734721162	-540.5474685547013	-0.006699627444702265	0.025752119359714148	1.2431994597565137	0.9716193192709071	2.394346687024688	1.2795129070605529	3.5791040018804328	7.528676026896453	0.7935000606598743	0.9507575757575764
ID303041	303041	0	0.973134458065033	38.714902940172756	35.120550029904564	0.0	240.0	240	1.0645244568748675	1		26002.23796791442	25040.0	20451.0	38268.0	9724837.0	4155.540316078592	-0.9802812134750365	-622.1336877594395	7.346946554938063E-4	-0.0013942542147349203	1.219217996021991	0.9373965626370686	2.236047741993203	1.300642699811174	3.5600914972223645	7.459520396926973	0.803987343843129	0.9529262086513989
ID271298	271298	0	1.0	40.00161624183038	33.70735890093587	0.0	96.0	96	1.4791045777937284	1		25029.955617198328	25038.0	16296.0	33547.0	1.8046598E7	2892.414245002625	-0.9811062543556132	-898.726532573094	-4.6528756701112804E-4	-0.006262045617199571	1.6120806148806828	1.4036445625529614	-0.5875614768372598	1.1484963201429113	6.873020433889905	9.752156497638131	0.9081470470295203	0.9724277067921989
ID260046	260046	0	0.9926496148109436	40.66949875425606	31.02192461869141	0.0	45.0	45	1.4579844659886294	1		25353.89758179235	25402.0	17115.0	33084.0	1.782379E7	2741.8373444979557	-0.9811213952706975	-961.1383205690706	0.0030297517929447175	-5.094937233430546E-4	1.5641935403239633	1.3898956447992794	-1.2482715495848293	1.125403584202075	6.678142261144753	10.05634100864528	0.8298231508730375	0.9676308539944901
ID253901	253901	0	0.97597736120224	38.5958873956141	34.816846276476035	0.0	17.0	17	1.4564270671471398	1		25036.561253561253	25106.0	16773.0	33576.0	1.7575666E7	2714.9287080816493	-0.9811310045202838	-959.0129332195071	-0.010071484204034666	0.005853727033644886	1.5952371578669151	1.3627805876553822	-0.43427090806041935	1.1705751992046398	6.663882882651214	9.89261202672384	0.8556876535010811	0.9655647382920116
ID283604	283604	0	0.9857186079025269	38.51992138535744	34.24920657648055	0.0	152.0	152	1.4370803808856272	1		24992.321637426903	25051.0	16216.0	33320.0	1.7094748E7	2615.5639681544217	-0.9809612607022761	-984.656882903255	-0.014295051969064694	0.017399213886040953	1.6165619154674524	1.306251054415609	-0.8601900510337801	1.2375583621562476	6.488017214564119	10.176862364883428	0.787216259270745	0.9545454545454545
ID280021	280021	0	0.9674298763275146	39.224470858745505	34.35939954141652	0.0	135.0	135	1.4626467128121365	1		24936.638928067732	24873.0	17469.0	33680.0	1.7680077E7	2461.431248922408	-0.9810159672319514	-1047.0509231063654	0.0015595191158638735	0.017506182843438415	1.6611409524108973	1.2997786198300585	2.469735304900346	1.2780183694882485	6.7209203966254005	10.76445542523194	0.7288774062659564	0.946452476572959
ID284629	284629	0	0.9477643966674805	40.17013996239408	34.701991785620635	0.0	157.0	157	1.0451613315544823	1		26532.26243093924	25228.0	20588.0	39365.0	9604679.0	4463.493044786351	-0.9796210504961171	-571.486180924692	-0.010100799234076868	0.007739450473751013	1.215359599665779	0.942485876966949	2.5879767947752796	1.2895255296312509	3.4317570907804407	7.052317371480146	0.8670870638061293	0.9717362045760425
ID261585	261585	0	0.9927063584327698	40.68683629392394	31.146040423189813	0.0	52.0	52	1.4339184840274972	1		25375.559471365646	25492.0	16387.0	33150.0	1.7280756E7	2811.9576846665063	-0.9810428188640383	-934.0089637873602	-6.138832815112576E-4	-0.013518944293888004	1.5268824561535173	1.3852721848334224	-1.2934417854241498	1.1022255935479737	6.4594984575770305	9.93092865880057	0.8230551539526128	0.95034965034965
ID273369	273369	0	0.9968260526657104	38.60246558095095	38.30724340348988	0.0	105.0	105	1.4412854531680857	1		24876.140783744508	24893.0	16946.0	31645.0	1.7139661E7	2644.722419531407	-0.980836692595813	-962.8511263377278	-0.013524876357159982	0.021480925039558348	1.5912196211011855	1.336779231284342	-0.6988102478388406	1.190338377394137	6.526042223880248	9.9095487829827	0.8351259589885628	0.9675828047921072
ID250845	250845	0	0.9804301261901855	38.55558342676254	35.02356910520183	0.0	3.0	3	1.4574655179508385	1		25045.356125356117	25027.0	17189.0	33631.0	1.758184E7	2719.770442967101	-0.9810897410312324	-955.5121534289636	-0.007065991859478288	-0.006786983011632168	1.5680680381440228	1.380018270617978	-0.4710168208716078	1.1362661433763739	6.673389134980241	9.85030080637831	0.8642857006113215	0.9669421487603307
ID288230	288230	0	0.9954259395599365	38.79308808548719	31.531744603379888	0.0	174.0	174	1.42916252238845	1		25288.16320474779	25340.0	16189.0	34219.0	1.7044222E7	2773.031660201637	-0.980884909093214	-935.9101096731736	-0.004671590915983783	0.02022090329417522	1.705282852537071	1.2574264117512641	-0.8046644013699948	1.3561691058819583	6.416720322096385	10.289109382873773	0.7616709749951033	0.9520451339915383
ID264672	264672	0	1.0	39.567744362594794	31.20166054671547	0.0	66.0	66	1.4465246033159531	1		25380.21739130434	25513.0	16265.0	33480.0	1.751235E7	2797.27884604177	-0.9810507591673008	-939.4836686678454	0.005555408663649059	-0.004490837903511227	1.5254146246432954	1.382799511979658	-0.9656892626871436	1.1031350614663331	6.573573485525404	9.908268475624029	0.8414258589048118	0.9551104972375686
ID295392	295392	0	0.9878765344619751	38.290848053137104	36.90773701572649	0.0	206.0	206	1.4402353361228994	1		24913.644832605525	24990.0	16070.0	33532.0	1.7115674E7	2676.2125753212895	-0.9810378309082395	-963.2619322731836	-0.0024460345052207478	0.0034086460854752345	1.6319291348876037	1.295475261931112	-0.6704913864593693	1.2597146258547258	6.516535971551203	10.125374834004912	0.7987381757166235	0.9547353760445677
ID276963	276963	0	0.927394688129425	39.66847480474219	36.215615775209656	0.0	121.0	121	1.0523744008009603	1		26546.584699453557	25122.0	20503.0	38571.0	9716050.0	4520.333824766362	-0.9794544632484923	-559.9315007344715	0.003430076741091831	0.0022126366929291013	1.1814099136789302	0.952984128471074	-0.7714010365300855	1.239695267091523	3.479288352425597	7.230147063710205	0.8363845948162947	0.9644268774703554
ID289763	289763	0	1.0	38.024544523877886	31.459471066899475	0.0	181.0	181	1.4249216746937925	1		25250.368107302536	25345.0	15341.0	32442.0	1.6942997E7	2828.045214884142	-0.9809431753341326	-919.1886911518804	-0.01685563572884991	0.02265349017728358	1.5625671208307936	1.3410172221030456	-1.1150842850783766	1.1652103306923256	6.3786953127802555	9.839803712966031	0.8278827846855669	0.9647735442127965
ID267757	267757	0	1.0	41.28922244192446	31.847916645149258	0.0	80.0	80	1.4999273319186417	1		25241.188425302822	25149.0	18269.0	34321.0	1.8754203E7	2611.7917803819473	-0.9810013064663724	-998.0380345433929	0.020960381604009485	0.008431027765112443	1.614254248858099	1.3651729883577004	-0.5438432422752641	1.1824539912703977	7.06789860663505	13.073300428274626	0.5196724475912375	0.9190358467243503
ID286702	286702	0	0.9842762351036072	40.08496850264174	31.823138433702084	0.0	167.0	167	1.4770573732447179	1		25232.416897506944	25032.0	20069.0	34884.0	1.8217805E7	2737.387676088447	-0.9809496656204215	-949.2850908226919	0.006380593238182294	-0.001674869498950099	1.632137370583846	1.3337869469180417	-0.39776835271133004	1.223686717249106	6.854007929231839	12.777222523297857	0.527571771341889	0.9143944197844007
ID274922	274922	0	0.9888190031051636	39.45917859392598	37.19594182519178	0.0	112.0	112	1.4296917438553525	1		24913.413946587534	24983.0	15919.0	34176.0	1.6791641E7	2708.4575783923256	-0.9809822492817967	-948.9497166885278	0.03569596486800412	0.021598692336299706	1.6608910565824448	1.2733347863994018	2.484774786095548	1.304363215646478	6.421473448260894	9.609019252625064	0.8739496808517692	0.9719424460431654
ID258035	258035	0	0.9903430938720703	40.697812510808035	31.099282029633336	0.0	36.0	36	1.4460015425129862	1		25397.91172214182	25500.0	16989.0	33539.0	1.7549957E7	2822.382906164101	-0.9810031319707032	-929.3952747035366	-0.0018232714675443973	-4.94662620153697E-5	1.5717063430053815	1.3453026777463506	-1.201475208773589	1.1682919903484486	6.568820359360901	9.857773845415464	0.8494533790696541	0.9664335664335667
ID293364	293364	0	0.9375472068786621	38.56052232929659	35.37913813676017	0.0	197.0	197	1.0364393877093856	1		26043.999999999985	25297.0	19821.0	37272.0	9219576.0	3977.775264012722	-0.9798224199640699	-635.8808316356436	0.014520929968430366	-0.023085362255632496	1.2697039495702809	0.8562153284541585	2.286111874571812	1.4829259736130271	3.3747195768062443	7.595349406406154	0.7351095082302131	0.9416445623342181
ID291826	291826	0	0.9714227914810181	38.125538154070604	34.885213329650036	0.0	190.0	190	1.4765451286053337	1		24966.950069348157	24850.0	18660.0	33694.0	1.8001171E7	2452.179871563965	-0.9810227741885696	-1052.6634148134265	0.031804062607224855	0.019962992364179057	1.5842200440764713	1.3196079187643845	2.3156033844568444	1.200523292979218	6.849254803067323	13.799181242312715	0.4520084453962425	0.918419375398343
ID270846	270846	0	0.9945195913314819	39.7386383216934	33.26791527032973	0.0	94.0	94	1.517975235232963	1		25055.60157273917	25033.0	18039.0	33995.0	1.9117424E7	2626.7321686207006	-0.9811016410446626	-990.3961552226251	0.013890779946259597	0.019977290656821384	1.6521086864397823	1.370372821579655	-0.5782198776882049	1.205590668775352	7.2390111485576245	12.940244519953877	0.5432555148422519	0.9418676561533709
ID254968	254968	0	0.9873336553573608	39.08476487246522	32.94245442582252	0.0	22.0	22	1.524936180126497	1		25230.292207792165	25063.0	18750.0	35759.0	1.9427325E7	2913.20248603605	-0.9810431905451681	-896.4054473814753	-0.011630463146271938	-0.01227251146442771	1.5652504210516427	1.472619098554217	-1.3712547171040232	1.0629024318565263	7.305554914860857	11.99130270252392	0.6384550716489317	0.9343465045592709
ID256504	256504	0	1.0	38.81296276309251	31.236108539392735	0.0	29.0	29	1.461094283526842	1		25486.875354107655	25486.0	16288.0	34268.0	1.7993734E7	2797.5539668087395	-0.9809445876349855	-937.9814321269308	0.002905928657663936	0.002920951892231963	1.664008705030675	1.3087090848092044	-0.8437417294046643	1.2714886175587827	6.706661018131851	10.12512947907077	0.8220818286628495	0.9553148273527413
ID263167	263167	0	0.995897650718689	40.51085167790781	31.28251113137763	0.0	59.0	59	1.4397099903691033	1		25367.770467836242	25468.0	16029.0	33281.0	1.7351555E7	2890.655191012693	-0.9810100505109938	-906.7042511787123	-0.023001667706497333	-0.022792783205594233	1.5460778221928668	1.3889225317262908	1.883766991707828	1.1131490683438248	6.5117828453867075	9.73018377321457	0.8643063179725826	0.9702549575070819
ID278522	278522	0	0.96299147605896	39.38556528224796	35.028483049158964	0.0	128.0	128	1.0758344631307546	1		25841.412532637085	24712.0	20129.0	39142.0	9897261.0	4374.908348724326	-0.9801009456982528	-581.8561870611366	0.0017962846653791068	-0.007285482914742303	1.2712536966323396	0.91724219408758	2.3025313557136773	1.3859520471546884	3.636141515854616	7.44871785921082	0.8235454883921036	0.9550561797752811
ID297467	297467	0	0.9869087338447571	38.40960365975399	36.59691418030957	0.0	215.0	215	1.4486149578794745	1		25029.683982683964	25012.0	17426.0	33146.0	1.7345571E7	2542.3139463905445	-0.98092236025769	-1012.4327220111517	0.00779196536728272	0.00821783367582476	1.6415614575061725	1.3096745324029841	-1.0842172637082068	1.2534117575717412	6.592585990183466	10.507912776408597	0.7502962034833801	0.9422554347826082
ID311812	311812	1	1.0	58.48869614124362	63.72042906559527	0.0	276.0	276	1.3861703183679044	1		25514.423380726697	25573.0	17295.0	33850.0	1.615063E7	3182.1483738186653	-0.980878821309073	-822.6138653526195	-0.0026708444276122814	0.007693906442666755	1.4444330618175956	1.3716638066842388	1.2244793747504357	1.0530518154512394	6.036470228935115	9.39277321365123	0.8598154685924747	0.9739263803680982
ID273415	273415	1	1.0	59.544549059842716	62.42212463008138	0.0	105.0	105	1.38234488539766	1		24956.640253565754	25139.0	17039.0	32938.0	1.574764E7	2999.7570550670766	-0.9810439021490626	-861.131610909069	0.004207122170223067	0.00342292066060847	1.4682753282377583	1.3187445719511361	1.0900920355182524	1.1133887179269184	6.0031983457835105	9.283741060303036	0.8752790209959838	0.9670750382848391
ID305152	305152	1	1.0	58.71578315648991	63.846360102845686	0.0	249.0	249	1.3867159473275779	1		25333.261006289315	25524.0	17227.0	33370.0	1.6111954E7	3058.5035208229765	-0.9810140856652179	-855.9646604844878	-0.0020197836659415097	-0.0045036194282847	1.4223791085476647	1.373051431628634	1.1942432472311388	1.03592558573026	6.041223355099631	9.476705309587869	0.8453177822000238	0.9746932515337423
ID260102	260102	1	1.0	58.81099515384865	63.45245325876981	0.0	45.0	45	1.4062175977837201	1		25037.2100456621	25187.0	17301.0	33580.0	1.6449447E7	2977.37140294211	-0.9809823599798563	-867.5359710473955	-0.006765708833641185	0.003424504888400225	1.4726740463352004	1.3651851775020074	1.5280559740888944	1.0787357426703639	6.212335897022208	9.435269400630862	0.8769123449061876	0.9624447717231225
ID285699	285699	1	1.0	59.79810232920101	61.72531932374275	0.0	162.0	162	1.3867159473275776	1		24986.719435736664	25184.0	17360.0	33301.0	1.5941527E7	2968.8827404425465	-0.9810283514984257	-870.4076111332271	0.015605785132388262	0.019754693802999452	1.4756369819747306	1.3362335422981497	1.1378648495070265	1.1043256551072838	6.04122335509963	9.47438968982972	0.8457310381097174	0.9658054711246203
ID250888	250888	1	1.0	58.13126498271801	63.97577238106011	0.0	3.0	3	1.3872613616838991	1		24968.439178514996	25155.0	17213.0	33615.0	1.5805022E7	3052.0899039020114	-0.9810167043424644	-845.5296835539841	-4.036372197121343E-4	-0.007720824945098693	1.4622471007376858	1.3586007950511652	1.32856279458546	1.0762890070902817	6.045976481264147	9.138675361427609	0.9097243464888793	0.9845201238390094
ID281097	281097	1	1.0	59.774599863822935	61.84428835729644	0.0	140.0	140	1.3845321413310874	1		24885.34761904762	25139.0	16991.0	33103.0	1.5677769E7	2983.1474263541118	-0.9811388972034294	-867.885439613085	0.0014209540040711654	5.642810686178025E-4	1.4308731048639622	1.348990811890415	1.4479047127920095	1.0606989256352317	6.022210850441572	9.578739917675561	0.8248007708530395	0.967175572519084
ID274964	274964	1	1.0	59.57462351730821	62.30600901370242	0.0	112.0	112	1.3845321413310878	1		24988.858490566006	25159.0	17152.0	32553.0	1.5892914E7	2978.741175029743	-0.9810518454378273	-868.6977267965426	0.004230909545052434	0.007951521490413472	1.4669278612563612	1.327636624158795	1.175043396594432	1.1049166877162813	6.022210850441575	9.01367935446105	0.9314544277928406	0.9776234567901232
ID277014	277014	1	1.0	59.87479900132911	62.056856560297724	0.0	121.0	121	1.3741116681181351	1		24976.1492776886	25198.0	16937.0	32767.0	1.5560141E7	3023.4182878449355	-0.9809879823682889	-852.4967266377528	0.0056474445738846765	-0.003126123204360312	1.4503892221042247	1.3278836100121436	1.341496898598825	1.092256287500198	5.931901453315766	9.229905349810192	0.875002505419481	0.9666924864446166
ID261657	261657	1	0.9936697483062744	58.922393404766446	63.36654764567337	0.0	52.0	52	1.3943323338612086	1		25061.24572317264	25250.0	17476.0	33232.0	1.6114381E7	2978.3980816325557	-0.981070072705742	-872.1696880588878	0.0050464428591151305	0.012893219711460797	1.4493124580638757	1.372892334165873	1.3193906965425977	1.0556635957505243	6.107767121402865	9.297299877299439	0.8879298492732125	0.9742228961334342
ID288287	288287	1	1.0	60.027364467659446	61.64968880708159	0.0	174.0	174	1.3757622532995066	1		24977.360890302094	25249.0	17246.0	33389.0	1.571076E7	2991.33914451581	-0.9808951290136181	-857.4116082186181	-0.012283899741775236	0.002971317496832156	1.4316930166667385	1.3421110832213423	1.4860814241534577	1.0667470335096116	5.94616083180931	9.427254916431346	0.8407676912379036	0.9593558282208592
ID293407	293407	1	1.0	59.75473182653457	63.77762294433883	0.0	197.0	197	1.3563804521255054	1		24956.68256578948	24965.0	16153.0	33966.0	1.5173663E7	3074.1111844763445	-0.9809990797274746	-838.2841293377932	0.0018997419903696272	0.007517819502520286	1.3740197219939752	1.3557963281229897	1.6173532198744722	1.0134410998857142	5.7798014160512645	9.100547334262984	0.876976094986142	0.9751403368083394
ID295448	295448	1	1.0	58.84153959355274	63.57064957255274	0.0	206.0	206	1.3839856514178182	1		24908.99841521393	25074.0	16980.0	33399.0	1.5717578E7	3027.063875498285	-0.9810451956433653	-851.7936232015896	-6.751083273336588E-4	3.425836795414834E-4	1.4407232891381465	1.3479576873843124	1.6794358294838811	1.0688193721672703	6.017457724277059	9.186249437774755	0.8960792984766297	0.964204112718964
ID301092	301092	1	1.0	59.07023335200037	64.0426067097456	0.0	231.0	231	1.3899852232535745	1		25011.35257410297	25232.0	17046.0	33411.0	1.6032277E7	3003.9729370863643	-0.9810293954678866	-861.1365212255458	-0.002081911564121721	-0.012711098651869345	1.4696477010183668	1.343285812516985	1.2183703089602025	1.0940692496890225	6.069742112086733	9.313485397840166	0.8793375669610762	0.9666919000756999
ID278566	278566	1	1.0	59.78275771771183	62.07767321965908	0.0	128.0	128	1.385078415623928	1		24971.791469194304	25183.0	16974.0	32825.0	1.5807144E7	2994.4069441130455	-0.9809878247335662	-860.5986928115385	-0.0016477382814497153	0.007159215843004207	1.4278123676146812	1.3671934920855993	-1.3855173741296016	1.0443381832052245	6.026963976606089	9.496517493932854	0.8398074335682748	0.964992389649924
ID291879	291879	1	1.0	60.306501592845734	63.68184761890864	0.0	190.0	190	1.35191131163277	1		25008.980132450357	25104.0	15783.0	34428.0	1.5105424E7	3230.8759949065925	-0.9809577500587962	-797.5129228645282	0.004969873519679102	0.004583885215558085	1.3840537827894719	1.3447010770052665	-1.2514522896902502	1.029265021391852	5.741776406735138	9.480135146035515	0.8028364526479165	0.9549407114624503
ID299554	299554	1	1.0	58.69688714282415	63.661919446762	0.0	224.0	224	1.381797530442367	1		24978.433544303807	25157.0	17076.0	33118.0	1.578637E7	3012.832763403225	-0.9810606423909531	-858.9161690035523	-0.0035302574242814986	0.0031697936878102295	1.437187515947264	1.3630710567951987	-1.3568118888658602	1.054374611494081	5.998445219618992	9.051871511120543	0.9199660482201146	0.9843993759750389
ID289837	289837	1	1.0	60.60518457381634	62.36331576052516	0.0	181.0	181	1.3785088366949123	1		24964.219395866487	25205.0	16339.0	33481.0	1.5702494E7	3020.6936568194596	-0.9810458764383344	-855.5135883902501	0.012190783178184754	-0.02412672486568263	1.469307532993536	1.3462721018228139	1.2800966954676456	1.091389720550649	5.969926462631901	8.931636380208726	0.9404090016146038	0.9874213836477984
ID286760	286760	1	1.0	59.803393287301525	61.71906327257449	0.0	167.0	167	1.3713562780022497	1		24993.95498392284	25234.0	17061.0	33748.0	1.554624E7	3011.5633853092286	-0.9810047027420798	-857.2311927924758	0.001455875728628043	-0.004469750990506124	1.463501326551054	1.3304681763953718	1.1966385032768179	1.0999897273124621	5.908135822493188	9.055201166004576	0.9054492829322904	0.9733750978856694
ID264746	264746	1	1.0	58.74141960881422	63.23898783184643	0.0	66.0	66	1.398665933537525	1		25038.051004636793	25190.0	17329.0	33244.0	1.6199619E7	2975.437503360437	-0.9810766908893215	-872.5404243369144	-0.00640000708791869	-0.004175576195395568	1.4525645846155801	1.3634552746906656	1.398144807320563	1.0653555063954196	6.145792130718985	9.498477317476473	0.8560117994309365	0.9563609467455622
ID311338	311338	1	1.0	58.605542044472685	63.765883405615966	0.0	274.0	274	1.3817975304423666	1		25467.354992076034	25526.0	17118.0	34078.0	1.6069901E7	3182.3830110997237	-0.9809623065141894	-824.706428853328	-0.004136489542075194	0.0016999554910665704	1.4453360844674534	1.337476775353707	0.9850747615311731	1.080643874421836	5.998445219618986	8.933964624177996	0.9444089717005811	0.9828660436137077
ID270900	270900	1	0.995704710483551	59.493136194159334	62.43001936642738	0.0	94.0	94	1.3916169810722427	1		25007.745709828407	25168.0	17581.0	33050.0	1.6029965E7	2961.4773734865803	-0.9810063595696801	-872.287666858025	-0.0021040045760465816	-0.005534487952587829	1.4863963165315754	1.3177835807463796	1.2164285089067455	1.1279517655620623	6.084001490580284	9.289203070504781	0.8860174221378393	0.9696969696969704
ID258098	258098	1	1.0	58.12354232299985	63.910870000920966	0.0	36.0	36	1.3790574969501468	1		25011.451510333845	25229.0	17303.0	33566.0	1.5732203E7	3045.3757279646497	-0.9810994274430928	-852.6407239316854	0.0065447352796784795	0.01015471977780874	1.4425155011140778	1.3386342561934828	1.174565047733482	1.0776024103969892	5.974679588796414	9.487384022433135	0.8341257415426135	0.9624808575803983
ID272950	272950	1	1.0	59.57492476013783	62.38652414990462	0.0	103.0	103	1.3790574969501466	1		24951.238473767873	25134.0	17084.0	32926.0	1.5694329E7	2998.0620344062245	-0.98111525370499	-864.749582562483	1.42621788005821E-4	5.714128801242538E-4	1.4545593946821975	1.3220216350339034	1.096065536928782	1.1002538507207527	5.9746795887964135	9.271622580910357	0.8733996122613061	0.9661798616448883
ID251952	251952	1	1.0	58.13172081490312	63.86667613464133	0.0	8.0	8	1.3845321413310876	1		24957.91297468355	25149.0	17264.0	33547.0	1.5773401E7	3041.6571720299144	-0.9810563855924773	-849.8829617267088	0.00300011023731553	0.0037710632119537526	1.43645231127169	1.347637775187004	1.1006131154813954	1.065903863575182	6.0222108504415734	9.688076072505902	0.8062890103220639	0.9547852298417479
ID267824	267824	1	1.0	59.03316681847022	62.83440072137802	0.0	80.0	80	1.393246827792533	1		25023.043613707192	25239.0	17369.0	33134.0	1.6064794E7	2973.0027233594456	-0.9809608822060426	-867.320656815566	-0.0021818141805790524	0.0031199020341090315	1.436565938760526	1.3586034785642072	1.2856169040326113	1.0573842636401247	6.098260869073831	9.489095126951497	0.8510719199017303	0.9704992435703483
ID297521	297521	1	1.0	58.664196983079286	63.74464131145351	0.0	215.0	215	1.3910732744755665	1		25002.79029733957	25205.0	17182.0	33191.0	1.5976783E7	2999.5112119835135	-0.9810061828675584	-861.0482265185326	0.006368663446705906	0.002060318696228323	1.4309042476903653	1.3666700291143197	1.0953280065931281	1.0470005321018658	6.079248364415756	9.496635440685194	0.8470717878905677	0.9602102102102099
ID304690	304690	1	1.0	58.656741879328415	63.777227200465354	0.0	247.0	247	1.388351547598069	1		25012.81918238993	25243.0	17021.0	32971.0	1.5908153E7	2992.9003030415865	-0.9810470188859899	-865.1923715969434	-0.0038136376836025968	9.590623676242931E-4	1.442348283893668	1.3590003445570795	1.1756974375459472	1.0613303298048486	6.055482733593175	9.755855409217245	0.7995174078725954	0.9586155003762226
ID302652	302652	1	1.0	58.684342336576925	63.83157469339609	0.0	238.0	238	1.394874770113534	1		24965.891135303274	25164.0	16888.0	33017.0	1.6053068E7	3010.456052735348	-0.9810153588165562	-857.0737420828941	0.0039535182119170295	0.006631952150649891	1.4541592417641993	1.3520884771128687	1.3780874156598482	1.0754911874327067	6.112520247567367	9.363223031759343	0.8761519622650733	0.9712990936555884
ID255034	255034	1	1.0	57.96342779420681	63.99849868159347	0.0	22.0	22	1.3932468277925323	1		25007.69749216298	25192.0	17247.0	33473.0	1.5954911E7	3032.646416363321	-0.9810876196706766	-855.5463198139945	0.004962965974099432	-3.537408792631236E-4	1.4482254931494096	1.3526194848414472	1.2121165435153438	1.0706821167219613	6.098260869073825	9.402776482364036	0.866769533498698	0.9624906226556637
ID310845	310845	1	1.0	58.608913550247976	63.71688521844539	0.0	272.0	272	1.3997472370879263	1		25500.6898148148	25534.0	17179.0	33838.0	1.6524447E7	3155.3353669095854	-0.9810293192688182	-835.8637112202031	-0.0024379044659985755	3.96636965888291E-4	1.4305426535683432	1.3852557033171606	1.3933019606422667	1.032692123297336	6.155298383048011	9.694584501663797	0.8230013993328009	0.9592592592592597
ID276539	276539	1	1.0	59.795938386809745	62.14142401486079	0.0	119.0	119	1.3817975304423666	1		24962.841521394614	25159.0	17037.0	32584.0	1.5751553E7	2991.1010167336344	-0.9810428966625684	-863.7915571886657	0.003468994585602527	-0.002873535409289636	1.4162973882022996	1.375814122486243	1.4146544483590169	1.0294249528729207	5.998445219618988	9.40870560246572	0.8515081354582861	0.9538926681783819
ID269380	269380	1	1.0	58.94207990411308	62.76970816852474	0.0	87.0	87	1.3763120084676232	1		24989.461661341815	25167.0	16940.0	32934.0	1.5643403E7	2989.035643167843	-0.9811690617770563	-871.2197040393968	5.0585509871951386E-5	0.0018133245642378267	1.4502610981060424	1.3173600112957415	1.0807187959494948	1.100884409478606	5.950913957973835	9.500899231196152	0.8284458204761361	0.963818321785989
ID263237	263237	1	1.0	58.56048266385508	63.31290089308484	0.0	59.0	59	1.3888963196604702	1		25054.797488226082	25242.0	16762.0	33466.0	1.5959906E7	2995.3915801374706	-0.9810775108679824	-867.3459278740937	-0.005664433434131268	0.002073635066078491	1.4317586893021628	1.3615215676376842	1.387204122073556	1.0515872266249473	6.060235859757696	9.509193884785747	0.8421936956377613	0.9637188208616783
ID266304	266304	1	1.0	58.95252282231132	62.93346909780919	0.0	73.0	73	1.3927037574823695	1		25102.804381846636	25290.0	17324.0	32938.0	1.6040692E7	2987.4765387905627	-0.9810200537756502	-868.6216338376228	-0.01185118743649925	0.00457917860492423	1.4677986467359345	1.336960056249108	1.2474807124980445	1.0978627520510218	6.093507742909313	9.633790691381307	0.8250548442805117	0.961740435108777
ID282177	282177	1	1.0	59.82146451044968	61.76782228636885	0.0	145.0	145	1.3845321413310863	1		24930.33227848103	25159.0	16856.0	33670.0	1.575597E7	3006.915302407148	-0.981012694409608	-856.7382451426713	-0.0031076725234017205	0.003018161396793061	1.439052984093651	1.365850476743009	1.2356483606000506	1.0535948177323184	6.022210850441563	9.300999944105495	0.8747954943119709	0.9649657273419654
ID256581	256581	1	1.0	57.97428950925956	63.98769302367925	0.0	29.0	29	1.4002875757442574	1		25035.443759630183	25222.0	16832.0	33449.0	1.6248003E7	3015.362556819627	-0.9810048650226071	-857.579772639399	0.005116287988934995	4.227871085160402E-4	1.440809694285966	1.3727540441222366	1.2565175413099232	1.049575996847451	6.160051509212534	9.538452804492074	0.8508212677567895	0.9650037230081906
ID294989	294989	1	1.0	58.82879075032991	63.556835923043245	0.0	204.0	204	1.3845321413310878	1		24904.765822784808	25072.0	16949.0	33367.0	1.5739812E7	3012.5892763413235	-0.9809901143117633	-853.2133808991301	-0.006568540155501374	0.018719266607678482	1.4496492179559175	1.3575903694646754	1.5642054310009579	1.0678104755026678	6.022210850441576	9.44636836434732	0.848078526583001	0.9642313546423138
ID308815	308815	1	1.0	58.649243944657414	63.792698624574776	0.0	264.0	264	1.393789686503095	1		25365.579687500012	25454.0	17335.0	33699.0	1.6233971E7	3134.235267235835	-0.9810565688744696	-838.259726098491	0.0037467189205215514	0.013965811428330923	1.4673934436295377	1.3514522647120948	1.185192149045842	1.0857900659496416	6.103013995238334	9.178311454750013	0.910392451601833	0.9816513761467889
ID253518	253518	1	1.0	58.105287730143964	63.89646190895092	0.0	15.0	15	1.38835154759807	1		24924.748427672952	25125.0	17366.0	33294.0	1.585214E7	3019.9438488153264	-0.9811046510680227	-857.0819114999598	-0.0022029111167484795	0.0014996616470106577	1.4592750309896627	1.3444066958858791	1.2502027881719346	1.0854416564982166	6.055482733593182	9.139278990478855	0.9110343751691672	0.973262032085562
ID259660	259660	1	1.0	58.706999439669524	63.5928081777159	0.0	43.0	43	1.3970424089815823	1		25032.843653250795	25230.0	17288.0	33524.0	1.6171217E7	2997.6202564491696	-0.9810022773113175	-862.4462523147916	0.008663895206162214	0.004483821445995472	1.4659207634445124	1.3683498680048884	1.2747814169109755	1.0713055174857338	6.131532752225433	9.119949074655311	0.9263904939519759	0.9839816933638441
ID261203	261203	1	0.996040940284729	58.99032456377771	63.30769351370834	0.0	50.0	50	1.398124968159125	1		25056.145962732928	25221.0	17810.0	33133.0	1.6136158E7	2979.7253222015393	-0.9810900393859715	-872.5418705251359	7.0343267974069E-4	-0.0057252864826671575	1.4755320067064608	1.363752576046043	1.5006311803220451	1.0819645972618452	6.141039004554475	8.991543052379242	0.9545161122378808	0.99079754601227
ID308308	308308	1	1.0	58.69895235065203	63.76377732706519	0.0	262.0	262	1.3921604753249766	1		25449.567398119132	25521.0	17304.0	33949.0	1.6236824E7	3177.0701738370376	-0.9810397771105048	-828.9470126481522	0.002288965947775541	8.66028218421422E-4	1.4385501719804004	1.37587259518127	1.188541780128586	1.0455547824839644	6.088754616744792	9.511568840088705	0.8457344569013526	0.963157894736842
ID310356	310356	1	1.0	58.63296750310012	63.67471167036204	0.0	270.0	270	1.3910732744755665	1		25520.073208722733	25603.0	17225.0	34023.0	1.6383887E7	3147.133429491869	-0.9810092004919694	-837.7734386500927	0.008501936907353784	0.006352550717341373	1.4659992951641145	1.3453730786663913	1.2583354943040588	1.0896600492536201	6.079248364415755	9.51301633080891	0.8441570776179701	0.9689393939393939
ID250450	250450	1	1.0	58.198411217356025	63.958755869539466	0.0	1.0	1	1.3872613616838991	1		24925.518053375188	25105.0	16963.0	32991.0	1.5877555E7	3025.3238511198592	-0.9810093514669568	-851.2079457265452	-0.003022004134522252	-0.003006332534665968	1.442482716159348	1.3579206294212827	1.5538136879843925	1.062273217525316	6.045976481264146	9.640981811245705	0.8173984134713422	0.9592760180995475
ID279638	279638	1	1.0	59.79810004826951	61.950525977043114	0.0	133.0	133	1.3905293552858684	1		24927.50313479621	25124.0	16751.0	32819.0	1.5903747E7	2983.8389366440633	-0.9809958661635971	-862.4868760583628	-0.014477132573312792	-0.0042321275867989215	1.455796651013949	1.370342564493523	1.269550621538376	1.062359652786535	6.074495238251247	9.244392361749492	0.8932300391309559	0.9755725190839695
ID309335	309335	1	1.0	58.605726582764284	63.796689650880246	0.0	266.0	266	1.3975837933882553	1		25479.356143079323	25546.0	17361.0	33737.0	1.6383226E7	3122.0876466358313	-0.9810428799513007	-844.6737230281959	4.3693899365338337E-4	0.00636676133020611	1.451062920335983	1.3620528611743195	1.3608287083530972	1.0653499300202798	6.136285878389945	9.160615177707374	0.9188955944694628	0.9787717968157693
ID283229	283229	1	1.0	59.84863165473345	61.74021734662284	0.0	150.0	150	1.398665933537524	1		24966.913312693512	25170.0	17220.0	33487.0	1.6128626E7	2959.2095270581644	-0.9809536595381568	-869.0726463960983	-5.57077240733936E-4	-0.0038473781523415984	1.4669063293514508	1.3633505850313534	1.3726257869962524	1.0759567975083355	6.145792130718975	9.265275106647799	0.8996448392613743	0.9736445783132537
ID299108	299108	1	1.0	58.66850482096099	63.66538043307843	0.0	222.0	222	1.3850784156239273	1		24985.40284360192	25165.0	16963.0	33072.0	1.581576E7	3005.79472690807	-0.9810933359144431	-862.6854058249409	0.0017554714630124571	0.002728809280186494	1.4428198644049768	1.3498090541791334	1.4816463022119604	1.0689066427120735	6.026963976606083	9.587630323902403	0.8239216199937223	0.9526671675432002
ID274533	274533	1	1.0	59.58880868302726	62.3204275947258	0.0	110.0	110	1.3834389456285947	1		24958.192125984275	25138.0	17452.0	32699.0	1.5848452E7	2979.4249308994767	-0.9810124343847078	-865.5973061547704	0.012682173856208548	0.007267101349165195	1.4601422100036043	1.3511707194624933	1.0793651862378912	1.0806496832498418	6.012704598112542	8.99566251967314	0.9337130385525345	0.982905982905983
ID278117	278117	1	1.0	59.87693253177178	61.97899184439214	0.0	126.0	126	1.3861703183679042	1		24950.091772151914	25179.0	17151.0	33034.0	1.5768458E7	2997.0352991372174	-0.9811086437118174	-864.6975890084278	0.006543848855877525	0.004087903685427609	1.4325320923539684	1.3507837632785766	1.1242304852702059	1.0605191824907452	6.036470228935113	9.122221717823559	0.9115734754316197	0.9761721752498083
ID304231	304231	1	1.0	58.6783493449594	63.79084212810233	0.0	245.0	245	1.38889631966047	1		25019.826291079822	25218.0	16998.0	33226.0	1.5987669E7	3000.1214457440956	-0.9809829461382434	-860.3866661465614	-0.0035534155436226186	-8.901993480913914E-4	1.458175153043355	1.3395641956725004	1.2038749452194804	1.0885444368803159	6.060235859757695	9.191790589026088	0.9013617985241307	0.9762633996937216
ID287842	287842	1	1.0	59.97612566468483	61.694052368841696	0.0	172.0	172	1.3872613616838987	1		24993.462382445177	25227.0	17057.0	33449.0	1.5945829E7	2980.348167105619	-0.980995034528004	-865.743305361433	0.006704423266462136	0.0012845095146557504	1.4349005157727086	1.350560260555044	1.471257599184124	1.062448346572113	6.045976481264143	9.527670241738454	0.836956491959058	0.9614512471655331
ID307822	307822	1	1.0	58.63295718253772	63.81700781758429	0.0	260.0	260	1.4024468485391892	1		25476.853168469843	25512.0	17115.0	33802.0	1.6483524E7	3134.3926167489512	-0.9810886904031921	-843.3523296990522	-0.0033992800174698174	-0.007428448769587928	1.452750335358095	1.3908182021617144	1.3977724074989308	1.0445292800310788	6.179064013870589	9.378582319492908	0.8827915530607953	0.9774436090225566
ID292975	292975	1	1.0	60.32305511875973	64.05940755291405	0.0	195.0	195	1.3412374214135971	1		24985.546218487383	25100.0	15781.0	33340.0	1.48664E7	3231.91304677026	-0.9809232423256224	-795.0412056673432	8.123151166331449E-4	-0.0074182886692521315	1.3863714490336518	1.3194028798544202	-0.6420183942562274	1.0507567250320242	5.651467009609334	9.16865750183437	0.8448110021465193	0.9650974025974022
ID317039	317039	1	1.0	58.76501506034953	63.695996403388484	0.0	297.0	297	1.3872613616838994	1		25626.553459119503	25711.0	17288.0	34398.0	1.6298488E7	3150.2578935005968	-0.9809414772588766	-837.3903507111079	-0.006363667500636191	-0.00294460699634189	1.4319795899750152	1.3738177067325557	1.5168171239155568	1.0423359540042543	6.04597648126415	9.393070351118315	0.8611150256252755	0.9621785173978822
ID280680	280680	1	1.0	59.799343518228945	61.84915381835034	0.0	138.0	138	1.3608349155190511	1		24899.122950819677	25183.0	16958.0	32994.0	1.5188465E7	3037.9142409879155	-0.9811280953271919	-852.2137043030474	0.010831149192014115	0.005264286713906258	1.413642494303718	1.3322715083081922	1.2028446971656712	1.061076879215751	5.817826425367387	9.07020799000444	0.8886610222487469	0.9714285714285713
ID309865	309865	1	1.0	58.66471397655243	63.780129340845356	0.0	268.0	268	1.4002875757442566	1		25619.256172839494	25652.0	17250.0	34142.0	1.6601278E7	3157.240364043438	-0.980958799944074	-836.0751531454731	0.015180401061484569	0.004624048531699044	1.4679632114676306	1.3658818384833038	1.167761954530861	1.0747366061310835	6.1600515092125265	9.285039389949214	0.8978973849483693	0.9766390354182372
ID285290	285290	1	1.0	59.79313084711761	61.74044196036755	0.0	160.0	160	1.3856244745513608	1		25047.6803149606	25307.0	17333.0	33411.0	1.5905277E7	2986.0886981296617	-0.9810632127216262	-869.1315073929718	0.014880663899780594	-8.696433428791904E-4	1.4514127867879352	1.3628265768170649	1.4249006227098182	1.0650018215654165	6.031717102770604	9.23949809092233	0.8878795803842356	0.97390636991558
ID297066	297066	1	1.0	58.63446469260399	63.794411965013914	0.0	213.0	213	1.3834389456285938	1		25006.654458598718	25205.0	17143.0	32940.0	1.5704179E7	3019.233896834078	-0.9809801772566397	-854.3633236087041	0.0026045246556979512	-8.714004597474202E-4	1.4407053379438204	1.3499926700588056	1.1339119485470754	1.0671949336443902	6.012704598112534	9.4100422426612	0.8532898616876824	0.963442498095963
ID286324	286324	1	1.0	59.804749045322914	61.76338690355271	0.0	165.0	165	1.385078415623927	1		24986.29001584785	25220.0	17100.0	33131.0	1.5766349E7	3004.450250515191	-0.9811201723085412	-864.3525823708501	0.004679642738569589	5.771859876318106E-4	1.451547070711991	1.3410153589307763	1.2504888682473938	1.082423896971131	6.026963976606082	9.046296239630333	0.9254795967530719	0.9761354888375674
ID289396	289396	1	1.0	60.27720441445736	61.81936351187922	0.0	179.0	179	1.373010175621986	1		24972.38844301764	25255.0	16906.0	33035.0	1.5557798E7	3012.296126174073	-0.98102352730716	-857.1490481186019	-6.428055363138154E-5	0.005557628365100706	1.4129882425420548	1.354612596476158	1.2828207650754788	1.0430939784686435	5.922395200986738	9.193184208090198	0.8805931924330467	0.968142968142968
ID317556	317556	1	1.0	58.71719420073256	63.69102551868864	0.0	299.0	299	1.3861703183679048	1		25663.81889763781	25771.0	17373.0	34359.0	1.6296525E7	3165.201414438593	-0.9809171405469286	-833.5637086347607	0.001984191437711821	0.004183912417649889	1.4452958065794752	1.3496668340344413	1.4391240892171513	1.0708537619311416	6.03647022893512	9.081153909508362	0.919836957031496	0.9791827293754819
ID291446	291446	1	1.0	60.14638473029928	63.287855945039155	0.0	188.0	188	1.3569380597347227	1		25008.668852459017	25182.0	16183.0	33735.0	1.5255288E7	3113.270304468183	-0.9808357706313598	-822.2590805818973	0.004032361651279915	-0.013831830145964456	1.4128778573942615	1.3487503652256914	1.482746312102123	1.0475458571296397	5.784554542215778	8.908630160450345	0.9159208070224059	0.9878246753246752
ID272496	272496	1	1.0	59.58664161308886	62.3591341095819	0.0	101.0	101	1.388896319660471	1		24974.202511773932	25169.0	17048.0	32701.0	1.5908567E7	3000.303697645772	-0.9810921181122642	-863.8201161383546	-0.013093769055913182	-0.0045855227834538945	1.4488677155565213	1.353721049443545	1.0938659347369888	1.070285282298068	6.060235859757701	9.581819763563095	0.8294751814190808	0.9695817490494298
ID251510	251510	1	1.0	58.08242589481174	63.894595782713786	0.0	6.0	6	1.3817975304423673	1		25000.612341772157	25227.0	17282.0	33514.0	1.5800387E7	3054.300346821749	-0.981053571119831	-847.6845333617221	-8.698808764507443E-4	-0.010052500518855484	1.4464082452000289	1.3495647898781686	1.2724800007792958	1.0717590263529346	5.9984452196189935	9.251080096888453	0.8807723629114012	0.970023059185242
ID284273	284273	1	1.0	59.85854866812691	61.74455645083232	0.0	155.0	155	1.3796059390068038	1		24953.960380348675	25191.0	17323.0	33038.0	1.5745949E7	2987.1178985265433	-0.9809987078599489	-862.5860154666719	0.00891293191772731	0.001341328962501022	1.445505505267216	1.3356488975608034	1.2613589267786627	1.0822496150800076	5.979432714960919	9.115923880505665	0.9042082538770645	0.9721792890262752
ID267378	267378	1	1.0	59.006444435778015	62.85034311258403	0.0	78.0	78	1.392703757482369	1		25018.049921996884	25218.0	17281.0	33238.0	1.603657E7	2971.3550224399146	-0.9809886938963218	-868.9223195534416	-2.0475069781990712E-5	-0.0034385506940580596	1.4568839014325614	1.3496400253572953	1.4142762472705968	1.0794610963370586	6.093507742909309	9.319895766617924	0.8815665861642891	0.9646350639578635
ID256122	256122	1	1.0	57.99532078903707	63.958147524032235	0.0	27.0	27	1.4126583227723353	1		25018.324242424253	25186.0	17294.0	33378.0	1.6512094E7	3006.542819377905	-0.9811514529396402	-866.3212992044445	-0.0058409832858874675	-0.006412979409010981	1.4913544674323036	1.3686286510335812	1.4145844470771145	1.0896706468230375	6.2693734109964	9.210997656952573	0.9285828491987143	0.9784866468842733
ID307325	307325	1	1.0	58.67278366716597	63.81851638474551	0.0	258.0	258	1.3937896865030954	1		25469.07788161994	25509.0	17382.0	33821.0	1.6351148E7	3141.4608792253753	-0.9810781669577707	-840.7211365448409	-0.002679019795588964	-4.030571149997549E-4	1.4574731154287455	1.3445633183768844	1.174284047756768	1.0839750687146235	6.103013995238338	9.506549491499298	0.848610503585782	0.9632408102025506
ID265854	265854	1	1.0	58.93746431812656	62.96465084889887	0.0	71.0	71	1.3927037574823695	1		25091.525741029633	25285.0	17145.0	32786.0	1.6083668E7	2996.2472684137715	-0.9810561156201725	-867.3696660667455	5.593867196488758E-4	0.012544045996402877	1.4859744597850908	1.3259713835385745	1.24748506448711	1.1206685741735403	6.0935077429093125	9.320404352109291	0.881470380092992	0.966817496229261
ID268926	268926	1	1.0	58.954106619470714	62.893002684315015	0.0	85.0	85	1.3724590978652422	1		24995.60547504027	25174.0	17152.0	32943.0	1.5522271E7	3005.6327465281306	-0.9809445709564206	-856.2162766181924	0.004332909058980606	-0.004464952429687864	1.4244337310422577	1.3387477892573	1.3801354797057896	1.0640045440018944	5.917642074822229	9.076005186708707	0.9027533044238881	0.9734167318217359
ID264312	264312	1	1.0	58.71424451420631	63.14534450234098	0.0	64.0	64	1.3817975304423669	1		25052.973058637093	25248.0	17110.0	33610.0	1.5808426E7	3013.750108804748	-0.981068430434864	-861.578210880673	-0.004313311919648503	0.00881092982659824	1.443094794952926	1.3503043308590585	-1.5539619766956951	1.0687181859476333	5.998445219618989	9.397224085193761	0.8535901498485412	0.9582384206529987
ID302201	302201	1	1.0	58.7063423063347	63.830406671166806	0.0	236.0	236	1.3823448853976588	1		24977.782193958654	25183.0	16899.0	33252.0	1.5711025E7	3020.793484456261	-0.9811233131190414	-859.5292440784478	0.0025689420398818867	0.002169393448595312	1.442043717310397	1.3424990145053741	1.3463317753168433	1.0741488088478774	6.003198345783501	9.491810981540983	0.837325648334225	0.9641221374045796
ID300666	300666	1	1.0	58.77147408564014	63.69614355025998	0.0	229.0	229	1.3975837933882564	1		24983.72445820434	25137.0	17286.0	33187.0	1.6139486E7	2983.4762724287016	-0.9810584017295865	-867.44675915436	0.0016529593957178867	0.005765539868718735	1.4666119709082894	1.363507851870535	1.146660272862645	1.0756168135711948	6.1362858783899545	9.236225983110135	0.9039124077523852	0.9772899318697954
ID257660	257660	1	1.0	58.08715956433559	63.95474519622688	0.0	34.0	34	1.383985651417818	1		25011.50630914827	25169.0	17295.0	33517.0	1.5857295E7	3028.0635912930097	-0.9810003369914311	-852.958910650797	0.005854605344757387	-0.0035653685608002107	1.4702657067649683	1.3330723789267747	1.2915071669175795	1.1029151379977167	6.0174577242770555	9.255807326938003	0.8826617373724599	0.9738461538461541
ID294532	294532	1	1.0	58.82405720594687	63.53840778345487	0.0	202.0	202	1.4024468485391905	1		24879.788018433173	25037.0	17076.0	33043.0	1.6196742E7	2953.303120952108	-0.9810579001352364	-872.6400969079884	0.0011043137486764299	-5.338287113603426E-4	1.456393455273815	1.3706254915904468	1.5655508305969958	1.0625757832534142	6.1790640138706	9.281044812771214	0.9014441386188266	0.9826152683295539
ID259205	259205	1	1.0	58.42492613853777	63.86421307028298	0.0	41.0	41	1.4002875757442559	1		25032.654853620967	25229.0	17035.0	33284.0	1.6246193E7	3009.850771670778	-0.9809731900085347	-857.5966983387916	9.898049378938812E-4	-0.009338040786715915	1.442481767864154	1.3842632509896122	1.170623420978751	1.0420574026168226	6.1600515092125185	9.395724545711401	0.8768668573781143	0.9664429530201339
ID254596	254596	1	1.0	58.025178676714454	63.993929407886704	0.0	20.0	20	1.4164018872611879	1		25008.1794871795	25150.0	17058.0	33609.0	1.6580423E7	2996.778276034368	-0.9811313998566081	-867.8505746249357	8.533406886476932E-4	0.002155464885088824	1.47554711448704	1.381252219381441	1.2717581546680163	1.0682676876695458	6.302645294148004	9.27489066483093	0.9206936180570999	0.9778761061946902
ID316556	316556	1	1.0	58.76857259584957	63.628255045049066	0.0	295.0	295	1.387806561689889	1		25698.083464566924	25775.0	17492.0	34551.0	1.6318283E7	3162.2424087002414	-0.9808556083387681	-832.7201645222004	6.881897372333481E-4	0.002818296709530306	1.448070937323276	1.3541240535160173	1.4083919459476488	1.0693783435596786	6.050729607428667	9.533694388782418	0.8365562680492642	0.9535580524344567
ID298637	298637	1	1.0	58.68813706449279	63.6913377553883	0.0	220.0	220	1.392703757482369	1		24970.21562499999	25169.0	16940.0	33200.0	1.5980938E7	3008.503819767941	-0.9809479558983433	-854.6850539874081	0.012239002544246575	0.014519543108857445	1.478122676096791	1.3574148182056927	1.1177487341092318	1.0889248122771025	6.093507742909308	9.541752368778011	0.8410483217573895	0.9719484457922667
ID270472	270472	1	1.0	59.087709168899615	62.855891269587886	0.0	92.0	92	1.3856244745513613	1		24971.56151419559	25197.0	16894.0	32875.0	1.583197E7	2987.995788337584	-0.9811013186685061	-867.7169328034097	0.004007388669982151	-0.01611877242957343	1.4482730390124232	1.3579515108394655	1.4393930407811901	1.066513073148777	6.031717102770608	9.46935316457474	0.8452986980313472	0.9541353383458646
ID276106	276106	1	1.0	59.716229537462276	62.26675762767979	0.0	117.0	117	1.380702169564362	1		24982.657097288662	25191.0	17160.0	33065.0	1.5664126E7	3001.2624285419483	-0.9811088192707755	-864.6149247716119	0.012407054182411678	-0.0060450623509807075	1.4325206842846165	1.3544317791413425	1.4171772925511639	1.0576543657243331	5.98893896728996	9.737442665843744	0.7937247526144696	0.9459459459459453
ID281738	281738	1	1.0	59.816360913159855	61.77964601422023	0.0	143.0	143	1.3779599579804607	1		24926.086124401892	25152.0	16999.0	33205.0	1.5628656E7	2985.6168277947177	-0.9810078368505804	-862.4780705185116	0.004304589527142519	0.004854711487551352	1.438904243040921	1.3408926998506245	1.3410102222498046	1.0730942477360157	5.965173336467374	9.144653778215934	0.8963928773149554	0.9751359751359747
ID253068	253068	1	1.0	58.072515951273246	63.897497026184325	0.0	13.0	13	1.3878065616898894	1		24948.14353312305	25146.0	17250.0	33420.0	1.5817123E7	3046.6723426144717	-0.9810318621868891	-847.0341026721209	-5.222323165918764E-4	-0.004342117725035876	1.4547482533580325	1.359330544849329	1.2357533476409759	1.0701946328435368	6.0507296074286705	9.437617897284296	0.8536755240264216	0.9643939393939392
ID260759	260759	1	0.9937355518341064	58.97831914073092	63.301680262243146	0.0	48.0	48	1.3937896865030963	1		25054.54517133957	25192.0	17769.0	33519.0	1.6085018E7	2985.620142751237	-0.980965469161899	-864.954993054816	0.009582192979196038	-0.008407502563640114	1.4638854535472194	1.3750239903585464	1.058600102692146	1.0646253911289953	6.103013995238347	8.997845819221684	0.9472773117448269	0.9892141756548536
ID262802	262802	1	0.9968197345733643	58.57507036659589	63.35018351078878	0.0	57.0	57	1.3839856514178177	1		25043.961965134728	25220.0	17042.0	33516.0	1.580274E7	3014.5294178775994	-0.9810253772436586	-859.0542613333783	-0.002549704954132994	0.005383514715559022	1.4254437222870426	1.3615552810410652	1.2188619819731086	1.0469231342535923	6.017457724277055	9.053529912453657	0.9225438758321318	0.9783616692426589
ID315026	315026	1	1.0	58.84899049049459	63.6310400654091	0.0	289.0	289	1.3948747701135351	1		25759.45327102804	25818.0	17625.0	34664.0	1.6537569E7	3143.95989688584	-0.9808415219539356	-838.9333824473661	-0.0019196627434082258	0.0028718864728787858	1.4451004612890581	1.361263817749984	1.2045230406243195	1.061587359074633	6.112520247567375	9.441097410240321	0.8617577892765194	0.9683734939759034
ID315549	315549	1	1.0	58.77971358918937	63.58101104039347	0.0	291.0	291	1.40621759778372	1		25838.933947772653	25909.0	17518.0	34566.0	1.6821146E7	3127.4242663547006	-0.9809194382723476	-849.4933245327542	3.9255673466695906E-4	-0.0021176961658393597	1.469776478455159	1.3691942910437411	1.5606578845509935	1.0734608580165375	6.212335897022207	9.369302393085238	0.8893040738206311	0.9624447717231229
ID296601	296601	1	1.0	58.6782635829715	63.87621186160661	0.0	211.0	211	1.3757622532995066	1		24981.332800000033	25214.0	17001.0	33215.0	1.5613333E7	3056.9956826613716	-0.9810442939827155	-845.8618285226227	-0.003977880323581722	-0.005030722918084696	1.430314155595777	1.350543009526866	1.124563755111082	1.0590659797623603	5.94616083180931	9.212099922926468	0.8804997473736339	0.9660231660231654
ID306841	306841	1	1.0	58.70953992062573	63.79476530697276	0.0	256.0	256	1.3850784156239278	1		25405.00789889416	25516.0	17220.0	33749.0	1.608137E7	3123.042081068935	-0.9811723009706583	-847.8509788359589	0.007752522522854338	0.02057847295251535	1.4648543693565388	1.3319968874958876	1.1787680559929754	1.0997430873208864	6.026963976606087	9.362353358026915	0.8640490615374462	0.9738863287250386
ID272037	272037	1	0.9968219995498657	59.62036932535521	62.32535404391337	0.0	99.0	99	1.3921604753249772	1		24988.37833594975	25155.0	17378.0	32618.0	1.5917597E7	2983.9656388237577	-0.9809695943147471	-863.3397762826052	0.0011743505140271193	-0.005366499800136319	1.4540125432451076	1.342169839781909	1.2313726058827195	1.0833297695628237	6.088754616744798	10.248280950654227	0.728511296150708	0.9405286343612336
ID279206	279206	1	1.0	59.72838505967276	62.02210595193873	0.0	131.0	131	1.389440878128625	1		24920.099056603787	25154.0	17093.0	32828.0	1.5849183E7	2973.449339474997	-0.9809996482612399	-865.4190030391973	-0.0039927330860652826	0.00833640602493163	1.4592243246407859	1.3541027816606754	1.4550981558593203	1.0776318787641725	6.064988985922215	9.172705850617623	0.9058263436985322	0.975535168195718
ID306338	306338	1	1.0	58.72249144547459	63.79228734211561	0.0	254.0	254	1.3861703183679048	1		25401.615141955852	25472.0	17394.0	33751.0	1.6104624E7	3129.531706938094	-0.9810402684446596	-839.9755050019883	-0.0055186181689834924	0.005774231653925255	1.4547474729151	1.3387567073249138	1.1255511462832641	1.0866406606633983	6.03647022893512	9.150346908084968	0.9059783267489365	0.9724349157733535
ID314531	314531	1	1.0	58.729442931033425	63.56807205041124	0.0	287.0	287	1.389440878128625	1		25778.301412872846	25823.0	17384.0	34489.0	1.6420778E7	3150.7078964305906	-0.9809189118038247	-841.2132804414649	0.002632685424048583	0.009344212925021054	1.449993340463083	1.372196369452177	1.5563515675130928	1.0566952170569908	6.0649889859222155	9.000201046310423	0.9408826473252926	0.9891472868217054
ID316067	316067	1	1.0	58.71405234493309	63.62658422115136	0.0	293.0	293	1.391073274475567	1		25703.71695178848	25756.0	17373.0	34428.0	1.652749E7	3159.5527588995615	-0.9808094434089517	-831.5672592970834	-0.009675879256331997	-0.005474323853972228	1.456534676433065	1.3533928395482813	1.4502247728421482	1.076209829009594	6.079248364415759	9.183363288349337	0.9058498577473395	0.9726235741444865
ID274094	274094	1	0.996813178062439	59.56611684741325	62.35960434852406	0.0	108.0	108	1.3730101756219864	1		24975.041733547358	25171.0	17328.0	32648.0	1.5559451E7	2995.6847273025523	-0.9810908057330399	-865.1198861261133	-0.001440287192161173	5.93801707814646E-4	1.4418218391745463	1.3196908968558771	1.2541569150147251	1.0925451123514167	5.922395200986742	9.503945679090416	0.8239471534928373	0.9643962848297217
ID277679	277679	1	1.0	59.870799920923	62.008751681244796	0.0	124.0	124	1.3850784156239269	1		24917.498417721512	25165.0	16623.0	32978.0	1.5747859E7	3001.798213844119	-0.9811745285206372	-865.2733815028186	0.002498186507823141	0.0016801352046413875	1.4376239644459183	1.3582454013556526	1.333521204505058	1.0584419892097838	6.026963976606078	9.299324844972443	0.8758013738216694	0.9635258358662612
ID288937	288937	1	0.9956538081169128	60.008982092547626	61.5973454533911	0.0	177.0	177	1.3790574969501452	1		24959.464228934805	25260.0	17216.0	33467.0	1.5699503E7	2982.4298365608197	-0.9810422631038569	-866.1562517685165	-0.00506159456186084	-0.0031418751657213665	1.4596126640395606	1.3192023127233732	1.187463105556346	1.1064357983320412	5.974679588796402	9.304997319732806	0.8671455088093436	0.9646968534151956
ID303785	303785	1	1.0	58.6727233228661	63.8085008444288	0.0	243.0	243	1.377959957980461	1		24989.06389776358	25197.0	16893.0	33420.0	1.5643154E7	3045.770228876522	-0.9810125757671789	-847.7960069436571	0.002357585322239307	0.0018188516742883001	1.4378937093261355	1.339751003772291	1.3580465809162197	1.0732544370390522	5.965173336467377	9.288701988644785	0.8688061227995432	0.9631619339984644
ID292523	292523	1	1.0	60.453096911675026	63.80739156125937	0.0	193.0	193	1.3558226151896666	1		24998.71147540983	25053.0	15515.0	34481.0	1.5249214E7	3276.756687568255	-0.9809049230866715	-783.8066206509034	-0.0018357269166511	0.004885798302156258	1.391499717900028	1.342220605880656	2.6607021942322353	1.0367146144258745	5.775048289886752	9.028318661521709	0.8903314716993187	0.9665871121718378
ID290998	290998	1	1.0	60.36597468077572	63.034387770176224	0.0	186.0	186	1.3685953404764915	1		24992.95948136144	25135.0	16324.0	34274.0	1.5420656E7	3111.3038915900065	-0.9810719079163346	-832.7204855412324	3.6588907423317445E-4	0.0012606357489915417	1.4022198256115612	1.355181381260861	-1.1384733426759726	1.0347100727630538	5.884370191670612	9.051179458551434	0.9026086668274835	0.9725058915946584
ID301750	301750	1	1.0	58.72972487196471	63.765824850419435	0.0	234.0	234	1.3768615441287575	1		25013.9297124601	25246.0	17011.0	33054.0	1.565872E7	3047.578103322665	-0.9809528753226922	-845.4263822520595	-0.003474752357134643	0.01109288827096121	1.4493574180567235	1.3481220055259522	1.2138030660539418	1.0750936577815713	5.95566708413835	9.400027105649656	0.8469973768245123	0.9690641918020106
ID287421	287421	1	1.0	59.90009080358286	61.700301675937155	0.0	170.0	170	1.3796059390068038	1		24991.614285714262	25213.0	17178.0	33231.0	1.5744717E7	2982.941940778123	-0.9810149882090202	-865.8532195916233	-0.005692013799383615	5.389403540201888E-4	1.4341861564074556	1.3363036116605085	1.453993645255665	1.0732487317199697	5.97943271496092	9.575877454308632	0.819431562726653	0.9647239263803677
ID266943	266943	1	0.9950396418571472	58.96483778090179	62.88346723072467	0.0	76.0	76	1.3975837933882564	1		25058.73261205563	25229.0	17255.0	33139.0	1.6213E7	2959.0891125076696	-0.9810639971624279	-877.4857693359231	5.173705117972332E-4	0.004713954561636301	1.462693574418892	1.3625085309481528	1.3239177866511895	1.0735298467460028	6.1362858783899545	9.356513434046617	0.8808203858296701	0.9627143922445939
ID294073	294073	1	1.0	58.951977127202696	63.30076404859953	0.0	200.0	200	1.386715947327579	1		24888.64139020538	25050.0	16966.0	33253.0	1.575451E7	2974.1805704791673	-0.98098909422046	-863.6250355120957	-0.005876420821322541	0.008007913954765949	1.4486443217324632	1.3475955692375068	1.1435136892248328	1.0749844796181183	6.041223355099641	9.726448120866989	0.8024651993166146	0.9636087945413192
ID268475	268475	1	1.0	58.99359147008422	62.799539674222615	0.0	83.0	83	1.3927037574823693	1		25036.32137285494	25228.0	17444.0	33043.0	1.6048282E7	2967.5917418941103	-0.9811064175906009	-876.1897406679532	0.01044268718840331	0.011548898188555791	1.4727818260065322	1.3314012215350344	1.146665832658862	1.106189330597499	6.093507742909311	9.463875453346006	0.8549470120655553	0.9690098261526828
ID300228	300228	1	1.0	58.739049251606716	63.66441979265924	0.0	227.0	227	1.3937896865030954	1		24981.90951638066	25168.0	16870.0	33174.0	1.6013404E7	2995.064880023455	-0.9810048434321372	-861.5444042921367	0.0037732376001393237	0.015327013490992934	1.455722569767509	1.3602190878439502	1.0272671514735843	1.0702118377672079	6.103013995238339	9.395432989514973	0.86880163807224	0.9712556732223898
ID275654	275654	1	1.0	59.698712250399865	62.2595138963863	0.0	115.0	115	1.389440878128625	1		24960.124409448814	25131.0	17224.0	32714.0	1.5849679E7	2972.0309106247923	-0.9811039093657554	-872.1003529123778	-0.005034647210356404	0.006892219934168294	1.4257494877854102	1.3799448618142216	1.4912445705133046	1.0331930841866892	6.064988985922215	9.256856980070573	0.8894320458156956	0.9652042360060511
ID265415	265415	1	0.9957825541496277	58.80538220365966	63.16695773795299	0.0	69.0	69	1.4024468485391903	1		25057.165898617513	25218.0	17418.0	33678.0	1.6312215E7	2976.4048468639658	-0.9810303965643834	-870.7513429073806	0.006180991471627653	-0.00948075103667677	1.4635441149605406	1.3608838059296533	1.4578888237721253	1.0754364983869857	6.179064013870597	9.495971944914785	0.8611002448951397	0.9715994020926757
ID284871	284871	1	1.0	59.84847269767825	61.74069227660865	0.0	158.0	158	1.3785088366949108	1		24985.69059011163	25255.0	17228.0	33210.0	1.5666028E7	3003.189922270053	-0.9809875753668973	-858.5479522984696	0.001500097883341491	0.004643250992471304	1.4802363606378237	1.3212744410646158	1.3337818997831568	1.12030953951181	5.969926462631887	9.109819337511523	0.9039810300995288	0.9797191887675513
ID285895	285895	1	1.0	59.79721257807728	61.74776923725389	0.0	163.0	163	1.3943323338612068	1		24980.02639751552	25210.0	17124.0	33373.0	1.6087137E7	2968.320111427592	-0.9810027856236446	-869.1454701595138	3.626914363917507E-4	0.0059587874177223915	1.4813372653757761	1.3331016422613227	1.4111683750612456	1.1111960396830682	6.1077671214028495	9.707856070892971	0.8144148353339304	0.9539717891610984
ID255687	255687	1	1.0	58.02918706966511	63.95518974112591	0.0	25.0	25	1.3943323338612081	1		25003.867601246126	25147.0	17220.0	33880.0	1.6052483E7	3025.116148605277	-0.9810111608279328	-854.0251580667043	-0.004156196647239999	0.0020843535260674415	1.4448504750609112	1.361875795351152	1.0909407498739285	1.060926759982811	6.107767121402861	9.377255268043085	0.8728524931180147	0.9647147147147149
ID258759	258759	1	1.0	58.07933792280134	63.91605580951641	0.0	39.0	39	1.395416995506265	1		25016.35156250002	25209.0	17298.0	33603.0	1.6010465E7	3034.4779189907845	-0.9810356878486969	-852.9384581546541	-9.210080884048064E-4	-2.949830823736412E-4	1.4541804167117554	1.3593646715522845	1.30189687803156	1.0697500436370757	6.117273373731891	9.166082859312429	0.9149559703013442	0.9779635258358661
ID314048	314048	1	1.0	58.56582865930645	63.42940547942327	0.0	285.0	285	1.3839856514178173	1		25534.098256735342	25673.0	17152.0	34075.0	1.6112016E7	3131.777470329529	-0.980993602052115	-841.639253035495	0.004388499120167929	-0.010458669483070405	1.443198941870038	1.3512731752822384	1.2435279409455573	1.0680290027725883	6.01745772427705	9.12511781641179	0.9081256677162296	0.9708588957055213
ID282819	282819	1	0.9968473315238953	59.817259303900215	61.75503029226535	0.0	148.0	148	1.383438945628594	1		24960.234548335964	25186.0	16901.0	33267.0	1.5749908E7	3005.580693248796	-0.9810923379113639	-861.8314081487152	-0.0019863909115709435	0.0030691352763739855	1.4585025141590806	1.3303938974717164	1.3114380071246525	1.0962937494909004	6.012704598112535	9.322642305522777	0.8693640733580822	0.9649122807017547
ID298179	298179	1	1.0	58.69480181886843	63.68519540017634	0.0	218.0	218	1.3839856514178175	1		25032.89099526066	25229.0	16979.0	33274.0	1.584582E7	3007.5481223142347	-0.9809771082600046	-858.4416003942123	0.001667696783734193	-0.0029080793811341646	1.4324981089139874	1.360075254126592	1.304368586219204	1.053249152624208	6.017457724277052	9.355963548234623	0.8638649821035266	0.9634703196347031
ID305859	305859	1	1.0	58.733959215114105	63.779793166562264	0.0	252.0	252	1.3954169955062645	1		25581.482170542648	25616.0	17468.0	33962.0	1.6500056E7	3145.410885443835	-0.9809897966689116	-839.3750231688446	0.0042124855389175375	0.0019140546395640498	1.44942734250358	1.355575326532052	1.1898250917456608	1.069234083960224	6.117273373731888	9.274660165827564	0.893658811750576	0.9705882352941175
ID257227	257227	1	1.0	58.05069085543257	63.94300667739552	0.0	32.0	32	1.4013676280264995	1		25026.109062980024	25160.0	17253.0	33542.0	1.6291997E7	3011.8509027497803	-0.9810104697393552	-858.5177528128689	-0.0011581764945355379	-0.0033941993434791584	1.463816087296811	1.3517178967178005	1.0943721642340332	1.0829301667538795	6.169557761541564	9.534074924434016	0.8529170134407726	0.9715568862275444
ID283852	283852	1	1.0	59.84257291411368	61.72818395167917	0.0	153.0	153	1.389985223253573	1		24921.570532915375	25151.0	17055.0	33481.0	1.5899962E7	2957.443515088464	-0.9810433456841428	-872.1987308874677	-0.011000746397376608	0.002445882676100706	1.412478540986713	1.3999274557246286	1.41763678978901	1.0089655254711665	6.06974211208672	9.197810851560293	0.9015942947799402	0.9755538579067989
ID313544	313544	1	1.0	58.69283966816956	63.5827179309527	0.0	283.0	283	1.3845321413310872	1		25645.196850393702	25732.0	17330.0	34449.0	1.62847E7	3139.4613018167965	-0.9809064622747735	-839.3094067877452	0.00534752696042611	0.006131235245041124	1.445798899768439	1.3509514451966402	1.2379039440663784	1.0702078930438488	6.02221085044157	9.28886129187302	0.8770833477478063	0.9731182795698933
ID263883	263883	1	1.0	58.68891186843193	63.263771284227275	0.0	62.0	62	1.398665933537525	1		25036.924031007748	25201.0	16933.0	33826.0	1.6148816E7	2986.6700035421145	-0.9810708871030492	-868.9481321139133	-8.01207178247852E-4	0.005802028607914418	1.4579703343464767	1.3508485834147195	1.2967908270005863	1.0792995989683547	6.145792130718985	9.383164693729773	0.8771806699257738	0.9699924981245314
ID270036	270036	1	1.0	58.974819224415114	62.79970569296367	0.0	90.0	90	1.3752122783611607	1		24951.877616747188	25161.0	16799.0	33018.0	1.5495116E7	3012.7115191968533	-0.9811051003839283	-860.0953976917896	0.0014934968907712102	0.013280219795531269	1.4251595730275595	1.3521827062599756	1.1997029548504659	1.053969679119349	5.941407705644804	9.275207903141892	0.8678644782137253	0.9637625289128754
ID254162	254162	1	1.0	58.06036774570128	63.9567679988938	0.0	18.0	18	1.3910732744755672	1		24977.25431711148	25183.0	17162.0	33345.0	1.5910511E7	3050.020649172453	-0.981136913815894	-851.9003145114264	0.016769234745810265	-0.02637663198170149	1.4789628796140128	1.3615124306583393	-1.525339173641849	1.0862646908768083	6.07924836441576	9.367889745342396	0.8705149004082973	0.9733637747336378
ID296150	296150	1	1.0	58.70101995004413	63.779391784265805	0.0	209.0	209	1.3774108605456359	1		24794.51520000003	24989.0	17048.0	32944.0	1.5496572E7	3009.2245737773783	-0.981125468083604	-856.6025764443694	0.006546332303771683	-9.241760466109159E-4	1.4229883802687777	1.3508566799277493	1.2128049967808794	1.0533970045918464	5.9604202103028605	9.119392758322554	0.9006476115277623	0.9705882352941172
ID313040	313040	1	1.0	58.657198768902994	63.61331198171497	0.0	281.0	281	1.4029861474818448	1		25580.38556067591	25605.0	17173.0	34438.0	1.6652831E7	3141.516652393888	-0.980990627333415	-840.4169227069528	0.009719110077443402	-0.006444011418358526	1.4540630908802825	1.3736944108613514	1.516200380339006	1.0585055012115376	6.1838171400351065	9.15920845909006	0.9262977642007765	0.9833711262282692
ID271569	271569	1	0.9962041974067688	59.72481025292244	62.26862625233012	0.0	97.0	97	1.399206689766326	1		24993.38828967643	25143.0	17604.0	32821.0	1.6220709E7	2966.258514929797	-0.9809999829486709	-870.0839212893719	5.80353432215547E-4	-0.012214449188164434	1.4574604997311038	1.3775111605922274	1.2129166259867166	1.0580389774152568	6.150545256883498	9.413076565609359	0.8722888075344074	0.9663928304705005
ID262364	262364	1	1.0	58.646585212153916	63.26468942693981	0.0	55.0	55	1.3959590102851067	1		25059.495312499985	25250.0	17150.0	33392.0	1.6038077E7	2986.8091792965974	-0.980987065224362	-865.7828150475322	-0.00644677943355925	-2.1724950547609832E-4	1.4588215963195241	1.3778327349067996	1.0156451504422488	1.05877989349571	6.1220264998964025	9.578561968719765	0.838502656123569	0.9647940074906365
ID290524	290524	1	1.0	60.40296933351911	62.94794701153392	0.0	184.0	184	1.3558226151896662	1		24987.894909688035	25173.0	16467.0	33692.0	1.5217628E7	3106.0630837742538	-0.981035170326849	-832.309832373686	9.080461626345544E-4	-0.005688096365114188	1.4140561189514804	1.3223740353930775	-1.376104411285508	1.0693314305215849	5.775048289886748	9.275798747858474	0.8434568104620952	0.9658187599364071
ID281310	281310	1	1.0	59.75084031867811	61.836235522013865	0.0	141.0	141	1.3735610322843181	1		24913.125806451615	25164.0	16996.0	33090.0	1.5446138E7	3003.8384141621123	-0.980971231280351	-855.1203333628688	0.004690093242230375	0.0027071677360112163	1.4251259375660337	1.3421020249881288	1.203641961475372	1.0618611037254335	5.927148327151256	9.20530409536396	0.8789807820808192	0.9719407638347624
ID252632	252632	1	1.0	58.095599119818225	63.89324152257621	0.0	11.0	11	1.395959010285107	1		24945.141744548277	25149.0	17027.0	33467.0	1.6014781E7	3038.0783646778978	-0.9809701478349082	-846.5202992306534	3.5777375456417506E-4	0.005071205334894026	1.4438992036592204	1.3645607160166835	1.4499995369355372	1.0581421454621203	6.122026499896405	9.55321646094036	0.8429577980627316	0.9569093610698362
ID251103	251103	1	1.0	58.101452519724205	63.97628274130636	0.0	4.0	4	1.4051412734026876	1		24954.322629969447	25124.0	16982.0	33412.0	1.6320127E7	3011.047731171861	-0.9809905551412292	-855.3690524178796	0.004004461466066635	0.01851222912673648	1.4774626238900443	1.3746507160035406	1.2722314955484806	1.0747912954829748	6.202829644693171	9.419935649135725	0.8784232980334227	0.9702602230483273
ID280282	280282	1	1.0	59.83003367578701	61.89356827673568	0.0	136.0	136	1.3921604753249759	1		24906.893416927862	25122.0	17049.0	33091.0	1.5890598E7	2976.274452229808	-0.9810433838217468	-866.1716755481631	5.519237764462919E-4	0.004182366273734067	1.4443058284136516	1.366921439633784	1.1825864477099812	1.056612169899537	6.088754616744787	9.267627164223812	0.8908431157661499	0.9682539682539681
ID312546	312546	1	1.0	58.54926222279255	63.656005272611075	0.0	279.0	279	1.3954169955062643	1		25559.99689440996	25597.0	17325.0	34056.0	1.6460638E7	3142.07540945216	-0.9810505277129522	-842.3031875380462	0.003909106145200691	-0.0018681568598127528	1.4479127306493023	1.3600807153294339	1.0694798550601903	1.0645785315017822	6.1172733737318845	9.313025819228944	0.8863109994444588	0.9698568198944992
ID260330	260330	1	0.9960319399833679	58.81962354203792	63.45504490195654	0.0	46.0	46	1.4094416393051832	1		25042.02127659578	25205.0	17258.0	33440.0	1.647765E7	2977.838349963208	-0.9809999662404564	-868.3861276191518	-0.007591966364942532	-0.010921414868708469	1.4775677182866176	1.3728662619971346	-1.4993030155991551	1.0762648621994482	6.240854654009304	9.565326405298462	0.8571450934581262	0.9704360679970438
ID288494	288494	1	1.0	60.001149694635565	61.597589284138415	0.0	175.0	175	1.3774108605456354	1		24966.022400000005	25230.0	17196.0	33155.0	1.5603764E7	2991.2126918838744	-0.9810867428637818	-865.9107609617967	-0.01291009734264302	-0.004769964241963544	1.454519169545266	1.3356154990210505	1.1410664656058378	1.0890253749012098	5.960420210302857	9.734114121742685	0.7904854408837023	0.9449886963074607
ID303342	303342	1	1.0	58.67122980068316	63.8260915432647	0.0	241.0	241	1.3905293552858677	1		24983.923317683897	25207.0	17060.0	33030.0	1.5964727E7	3005.8490492121823	-0.9810703721951205	-861.5521141589904	-9.539677631334857E-4	-0.0013336943725758734	1.446771275604772	1.3620769022688985	1.240080285417347	1.0621803168343817	6.074495238251242	9.157395044250968	0.9102824304776926	0.970387243735763
ID305390	305390	1	1.0	58.8040525869086	63.84251955779863	0.0	250.0	250	1.3905293552858682	1		25804.660406885752	25908.0	17440.0	34441.0	1.6489178E7	3117.1447924700283	-0.980803862878649	-845.9398657124913	-0.00250988156664992	-0.007507901808530829	1.4631745314267999	1.3392781251067933	1.200604618239686	1.0925098409339935	6.074495238251244	9.389041598320526	0.8659195273990976	0.9815668202764974
ID273652	273652	1	0.9968225955963135	59.567133585633684	62.41566486241424	0.0	106.0	106	1.3812499585839564	1		24965.490506329115	25146.0	17168.0	33080.0	1.577819E7	2995.984842917359	-0.9809824254747294	-859.6795326820761	9.331199145113368E-4	0.007372153715459758	1.4567341163027514	1.3316243705228454	1.0507797232027436	1.0939527306268684	5.993692093454478	9.403677228811373	0.8517435720298874	0.9722436391673098
ID277237	277237	1	1.0	59.879123628227774	62.049728377713684	0.0	122.0	122	1.3746620833888044	1		24976.87400318979	25200.0	16846.0	32715.0	1.56605E7	3013.6063413433885	-0.9809450589292625	-853.333178108912	-0.004112504115478932	-0.0039518340240350435	1.4433382005732374	1.3311736036054649	1.2926627593362552	1.0842599317354071	5.9366545794802805	9.223374853110048	0.876944130515129	0.9734996102883866
ID275185	275185	1	1.0	59.61680103828473	62.291994431401676	0.0	113.0	113	1.3856244745513613	1		24975.388012618307	25151.0	17357.0	32589.0	1.5834396E7	2972.317979006232	-0.9810584385039779	-870.4144066411249	-0.008417291060023528	7.851782535723992E-4	1.440249712965537	1.3617422712477403	0.9042604448467988	1.0576522028987627	6.031717102770608	9.420995282345322	0.8539987905205498	0.9642857142857145
ID301299	301299	1	1.0	59.14840328127853	64.12821376185565	0.0	232.0	232	1.3674894046672081	1		24989.145867098847	25201.0	17090.0	32965.0	1.5418303E7	3046.5341594231973	-0.9810154481747854	-847.7169228836597	-0.0033053576411317506	-0.0016599483198273658	1.4166667466423235	1.3462399967753822	1.0590062591524316	1.0523136662375452	5.874863939341582	8.997931850001734	0.9118476388762332	0.981731532962669
ID312061	312061	1	1.0	58.460921369536216	63.73674693818513	0.0	277.0	277	1.395959010285106	1		25450.072981366433	25533.0	17312.0	33765.0	1.6389847E7	3122.5913092424644	-0.9810385333087245	-843.3697497928912	3.7244964505329486E-4	0.006451607250327779	1.4556800024283667	1.3587647683498016	1.1161553574674918	1.0713259839642937	6.122026499896399	9.479644523089348	0.8560930376681496	0.9720754716981131
ID299768	299768	1	0.9968463778495789	58.62231778729662	63.65176284784815	0.0	225.0	225	1.395416995506264	1		24966.83850931676	25113.0	16823.0	33195.0	1.6078644E7	2972.992293044548	-0.9810530014197205	-869.6646407343369	-0.017571749835871175	0.010726107378173323	1.4481537551697463	1.3749276306982245	1.5497821540337708	1.0532581663475158	6.117273373731883	9.22531664105434	0.9032442181897773	0.9764795144157816
ID293626	293626	1	1.0	59.017157703535155	63.17846745500169	0.0	198.0	198	1.3839856514178184	1		24921.823343848588	25121.0	17098.0	33031.0	1.5800436E7	2967.4653777443455	-0.981110529549022	-872.4133484854326	0.008936741316035108	-0.002341246741541972	1.457558891194545	1.3456983438865586	1.3866006176199002	1.0831245336788615	6.017457724277061	9.234917213041301	0.8866595554212287	0.97459584295612
ID295684	295684	1	1.0	58.802124027530404	63.647851571486555	0.0	207.0	207	1.385624474551361	1		24909.776898734162	25089.0	17006.0	33180.0	1.5742979E7	3012.702601124983	-0.9811144808885124	-859.0814272380385	-0.00461339947140527	0.005574886385233844	1.4474461979058513	1.3485477939282797	1.558296749257085	1.0733369661964174	6.031717102770606	9.296079319805877	0.8771041922698593	0.9746543778801847
ID286982	286982	1	1.0	59.78883385474591	61.74120654289112	0.0	168.0	168	1.3883515475980688	1		25003.488993710685	25215.0	17167.0	33507.0	1.5902219E7	2965.777391926332	-0.98109809103801	-875.1828999436249	-0.016132613401781945	0.0012783082164429733	1.450463398276796	1.3650811737649906	1.4202860493765948	1.0625473606645055	6.055482733593173	9.16440791450912	0.9060450890229995	0.9762452107279691
ID261888	261888	1	1.0	58.67590499380233	63.33161187667449	0.0	53.0	53	1.4019073421339447	1		25022.064714946082	25151.0	17252.0	33662.0	1.623932E7	2986.2381960765874	-0.9810685659170465	-868.4494406300597	0.0012358305581948615	9.313415219506904E-4	1.4378640309013309	1.3895242431175767	1.405140618769892	1.0347887329229302	6.174310887706077	9.169319121572244	0.922835263699715	0.9803773584905665
ID278791	278791	1	1.0	59.745913792264275	62.070012567832144	0.0	129.0	129	1.380154163125008	1		24909.384370015927	25136.0	16999.0	32698.0	1.5618184E7	2994.6852091970222	-0.981043010930358	-860.9154479490389	-0.0026160910141444205	-0.004893012287550117	1.454447873449413	1.3384520707748682	1.4994608455203138	1.08666414375779	5.984185841125442	9.154427072110995	0.8973308475363696	0.9647509578544057
ID271104	271104	1	0.9960311055183411	59.67505303004017	62.30019342944107	0.0	95.0	95	1.394332333861208	1		24995.666146645875	25128.0	17572.0	32983.0	1.6022222E7	2991.980944059938	-0.981046919936185	-864.8601154150476	-0.00787036674311753	-0.0035290757785933886	1.422661168678884	1.3898582353931854	1.0080155776562534	1.023601639685517	6.107767121402859	9.14783648371446	0.9171820522752434	0.9831675592960982
ID292096	292096	1	1.0	60.4531611884047	63.877074025597395	0.0	191.0	191	1.3563804521255052	1		25005.17491749175	25065.0	15474.0	34522.0	1.5153136E7	3277.667754646458	-0.9810016727365197	-787.860536306105	7.067469959450465E-5	0.004142432788790819	1.4037783385638978	1.327529525604614	-0.8571883134040752	1.0574366230570704	5.779801416051263	9.307908358295911	0.8383369023497229	0.9673826571201274
ID268044	268044	1	1.0	59.03246086210016	62.81318350361294	0.0	81.0	81	1.3845321413310874	1		25042.070977918	25279.0	17313.0	32917.0	1.5876673E7	2975.16251386302	-0.9810505234878556	-871.5327297892596	0.0035877529566569434	0.006977598934158224	1.4450397125397814	1.3427338179456008	1.20687539686005	1.0761922379751407	6.022210850441572	9.137308440369162	0.9064195218604544	0.9686544342507639
ID266509	266509	1	1.0	59.00000621862332	62.89019636425962	0.0	74.0	74	1.3691479733843264	1		25102.638709677445	25319.0	17433.0	33042.0	1.5563636E7	3033.3367624602247	-0.9809761048657963	-853.4689546453844	-0.007481312013902864	-0.006687598314229515	1.4500306845272044	1.3262084609279492	1.1369282617467187	1.0933655810886749	5.889123317835131	9.402443461920644	0.8371032947396195	0.953810623556582
ID252168	252168	1	1.0	58.116352598601516	63.87110778524298	0.0	9.0	9	1.3932468277925323	1		24978.907668231615	25164.0	17303.0	33429.0	1.5961522E7	2991.319281384992	-0.9810793491059262	-865.9817301302695	0.002128277374701244	5.49143511478355E-4	1.4610338300398955	1.3543410604873873	1.0982673173632407	1.0787783614225745	6.098260869073826	8.996537885267317	0.9468147963120455	0.9861644888547274
ID297743	297743	1	1.0	58.707528948002995	63.73122220581081	0.0	216.0	216	1.3828920237073878	1		25021.28298887125	25206.0	16918.0	33487.0	1.5738387E7	3025.780163550176	-0.9810871785713057	-857.9332055107682	-0.0014107982878930623	-0.0026083722769241753	1.4558036132200236	1.3356504543118113	1.3036805291785534	1.089958535573681	6.007951471948028	9.212205928935047	0.8896291503426057	0.9745566692367004
ID258322	258322	1	1.0	58.08542182134925	63.885104884751925	0.0	37.0	37	1.388896319660471	1		25029.050156739817	25235.0	17315.0	33551.0	1.5968534E7	3031.8118773510278	-0.9810736870675203	-855.8698459603247	-0.005582280553674689	0.0068225127122829255	1.4536123188851535	1.3430210476512507	1.1652698898826053	1.0823451512002071	6.060235859757702	9.371996762810507	0.8670320091708035	0.9644478063540094
ID302870	302870	1	1.0	58.70082257847948	63.85422375793103	0.0	239.0	239	1.3899852232535737	1		24955.336463223775	25168.0	17131.0	32929.0	1.594646E7	3007.430585262618	-0.9810484436712273	-859.0993405887198	0.002618895596021852	-0.0019941993938467914	1.4391692340036542	1.3568842457141406	1.2798254917891136	1.060642599801287	6.069742112086725	9.587930232891818	0.8297177347874691	0.9594290007513148
ID255248	255248	1	1.0	58.023557107882624	63.94656175501904	0.0	23.0	23	1.38889631966047	1		25011.73427672952	25195.0	17232.0	33679.0	1.5907463E7	3061.866421196138	-0.9811146612085785	-848.7553937377506	-0.0020566119049277125	-0.004347529459897498	1.4502142298450138	1.3547620775441114	1.3561030876946085	1.0704567642415386	6.060235859757695	9.510811721194123	0.8419071973289014	0.9651778955336867
ID264979	264979	1	0.9968175888061523	58.772809060317016	63.229092266544285	0.0	67.0	67	1.38234488539766	1		25037.876190476167	25229.0	17418.0	33538.0	1.5773862E7	3002.8376951011833	-0.9810366941954729	-862.7139636281123	0.005225555351156855	0.009208704927948414	1.4402873968329053	1.3573663210111553	1.402940109932682	1.061089681199677	6.0031983457835105	9.100842976205467	0.9108131963444335	0.9752895752895755
ID282387	282387	1	1.0	59.82404191342535	61.778640967092905	0.0	146.0	146	1.3834389456285936	1		24922.500000000025	25172.0	17115.0	33338.0	1.5701175E7	2969.529106118122	-0.9810722273053373	-870.0325155971155	-0.01107636956979498	-0.0052803987698567785	1.4429690239618231	1.3556232227710567	1.4157421311580103	1.0644322107526463	6.012704598112531	9.164548846578649	0.8996167873450177	0.9791021671826626
ID253723	253723	1	1.0	58.104841804619454	63.896729598426035	0.0	16.0	16	1.398665933537525	1		24917.931888544896	25100.0	17140.0	33376.0	1.6096984E7	3018.713037298375	-0.9810808138007769	-856.0960452480264	0.0012556929838487385	-0.00741332074514053	1.442094308586205	1.3742250337558675	1.3197937782797045	1.0493873078740572	6.145792130718984	9.436355858095965	0.8673194990513958	0.9663677130044842
ID311580	311580	1	1.0	58.521845859861614	63.71170125936786	0.0	275.0	275	1.3975837933882556	1		25504.61978361669	25585.0	17396.0	33811.0	1.6501489E7	3134.1483658325315	-0.9809480799996919	-837.9856275403488	0.005474434999781268	-0.0028999510432403948	1.4646087899035187	1.35790165196284	1.3148629735041295	1.0785823758196582	6.136285878389948	9.001733098332265	0.9516191752135261	0.9900306748466257
ID269598	269598	1	1.0	58.95828291409067	62.82760749875481	0.0	88.0	88	1.3834389456285947	1		24996.92868462757	25197.0	16950.0	32985.0	1.5773062E7	3009.449185954558	-0.9810364523004161	-859.3996816034459	2.304633752278671E-4	0.0064085926741361135	1.467763467142296	1.3408681065926822	1.142362973852697	1.0946367207376357	6.012704598112542	9.267974384771295	0.8796503545430487	0.9568835098335847
ID304927	304927	1	1.0	58.583344805327364	63.74012378754818	0.0	248.0	248	1.3812499585839553	1		25030.678855325907	25247.0	16947.0	33087.0	1.5744297E7	3025.3586604054753	-0.981037444861917	-856.0802604394397	0.0014014358186463234	-0.0029033152361048952	1.4499200277251885	1.351086780322356	1.326993252077258	1.0731509247535171	5.993692093454468	9.049644765808763	0.9196895020540041	0.9813229571984433
ID263451	263451	1	1.0	58.60530460997961	63.28093759381194	0.0	60.0	60	1.3834389456285945	1		25088.397476340684	25290.0	17175.0	33384.0	1.5906044E7	3004.437012089698	-0.9810308308072995	-863.7223540767284	-0.004308254427811988	-0.0037677471364089845	1.4190371734473453	1.3761266146354312	1.2655807025124095	1.0311821298676664	6.012704598112538	9.46918857023841	0.8426635356820419	0.9641768292682924
ID283431	283431	1	1.0	59.836550637063425	61.74138354757084	0.0	151.0	151	1.3861703183679042	1		24939.282780410755	25159.0	16905.0	33323.0	1.5786566E7	2986.4117366383853	-0.9810434285925208	-864.3561242479918	-0.007647808759644237	-0.0014180479131313496	1.437842600537175	1.3582069106356844	1.3262601447341713	1.0586329588502965	6.036470228935113	9.150584970410124	0.9059311873579259	0.9754224270353306
ID276768	276768	1	1.0	59.8565898832915	62.06381824444331	0.0	120.0	120	1.3905293552858675	1		24970.657770800615	25164.0	17106.0	33238.0	1.5906309E7	2995.734023877039	-0.9810589956327254	-863.4731675806137	-0.0052704723814622715	0.009998444441791324	1.4389209791033382	1.3717575856523858	1.393498761880731	1.048961561542239	6.074495238251239	9.2876986958094	0.8849196199343685	0.9652567975830819
ID259877	259877	1	1.0	58.72371346741924	63.55173116911744	0.0	44.0	44	1.4105146822008516	1		25022.034901365685	25155.0	17314.0	33491.0	1.6489521E7	2968.145674999826	-0.9810657094117383	-873.6077285025374	-0.0050786497344418495	0.0034261560459126366	1.4600686737881745	1.3852260746162453	1.3521812647256355	1.0540291585203254	6.250360906338333	9.222741702324196	0.9234106255238528	0.9813432835820896
ID273186	273186	1	1.0	59.560085359350836	62.40405408718333	0.0	104.0	104	1.3834389456285945	1		24983.86571879937	25163.0	17281.0	32949.0	1.5814787E7	2979.045830374498	-0.9809922969412227	-865.6621053776965	-0.00509707161562339	0.0052477744615277745	1.4478150521271618	1.333366191380433	1.3562278085040038	1.085834530293767	6.012704598112538	9.219994264804388	0.8888294377315136	0.9775888717156099
ID290083	290083	1	1.0	60.55013762572443	62.65297642498913	0.0	182.0	182	1.374111668118136	1		24978.42307692308	25199.0	16215.0	33786.0	1.5586536E7	3062.0868623113547	-0.9809933565718347	-842.0505149542404	0.006847687150193146	-0.003094825260103864	1.4296483879571693	1.3664740321433009	1.2833905362689964	1.0462316548487791	5.931901453315773	9.074071575294173	0.9053143206498163	0.975762314308053
ID279854	279854	1	1.0	59.77107564739185	61.96431248794294	0.0	134.0	134	1.383985651417818	1		24905.145110410074	25107.0	16876.0	32720.0	1.5789862E7	2986.232263597097	-0.9810185578111112	-862.071932027139	-0.003930052942199247	-2.616808457142926E-4	1.4369758344860286	1.3593057168457805	1.4562639376981703	1.0571395504908776	6.0174577242770555	9.225385402499624	0.8884927226274497	0.9664122137404575
ID256808	256808	1	1.0	58.025129083096374	63.94700529642616	0.0	30.0	30	1.392160475324977	1		25065.71762870516	25242.0	17159.0	33685.0	1.6067125E7	3029.9462964224917	-0.9810315716570045	-855.7104652860812	0.007770411014593199	0.005964015136604462	1.4721650401022204	1.3433864061039107	1.093498047820587	1.0958612007782582	6.088754616744795	9.171318338062111	0.9096509965046832	0.9801071155317519
ID284463	284463	1	0.996814489364624	59.83999533039662	61.72447556124558	0.0	156.0	156	1.3752122783611596	1		24951.3862179487	25194.0	17028.0	33341.0	1.5569665E7	3009.3155362413695	-0.9809854842758179	-855.5280617539387	0.0024446509785666084	-0.011508533810519568	1.4444702925118196	1.3310762683017432	1.494377157195045	1.0851897272233322	5.941407705644795	9.229019395105242	0.8765730248958296	0.9712509712509709
ID295215	295215	1	1.0	58.82052444689455	63.57922800789241	0.0	205.0	205	1.3894408781286252	1		24905.25235109718	25075.0	16999.0	33331.0	1.5889551E7	2998.151836359221	-0.9810782501606674	-861.4095264504903	0.0017543111715462446	0.014585785236882524	1.458830101767196	1.349487153813147	1.433196806545801	1.0810255567421199	6.064988985922216	9.189799801339852	0.9024596218594271	0.9800307219662058
ID280884	280884	1	1.0	59.79268192777779	61.846553211122924	0.0	139.0	139	1.380702169564362	1		24886.158982511944	25084.0	16841.0	33018.0	1.5653394E7	2980.0533386897464	-0.9809937900555084	-862.0541868433155	0.0035806898756736	-0.0029611225210302104	1.4257355702373897	1.3604015626867199	1.4368921196885887	1.0480255310951265	5.988938967289961	9.603528236499955	0.8160149510840821	0.965517241379311
ID274741	274741	1	1.0	59.600762036690064	62.31765463470269	0.0	111.0	111	1.3845321413310876	1		24989.92429022085	25183.0	17095.0	32946.0	1.5843612E7	2993.3734920883708	-0.9810549585717386	-864.6329969788912	0.0036957539119837532	0.006056346725824422	1.4624712659216663	1.3440171944810382	1.1832096040684077	1.0881343422740708	6.0222108504415734	9.319941873356786	0.8712432241876494	0.9657012195121955
ID311093	311093	1	1.0	58.63300909094171	63.75610132157415	0.0	273.0	273	1.407830541458007	1		25493.735877862637	25606.0	17313.0	33865.0	1.6698397E7	3125.416832214059	-0.981025509525689	-843.4623642783602	-8.322974297875031E-4	0.006629018750382403	1.464842363628998	1.370243253146495	1.382244652253868	1.0690381873913808	6.226595275515745	9.423031323173673	0.881209625422706	0.9725315515961397
ID261431	261431	1	0.9968420267105103	58.94813996108533	63.32384289648996	0.0	51.0	51	1.3981249681591248	1		25062.213953488368	25228.0	17576.0	33407.0	1.6165128E7	2981.6683391329098	-0.9810140399814908	-868.6258626709538	0.0020296236596117	8.705836340294408E-4	1.4699818939852103	1.356329398554417	1.1541593797256418	1.0837941694340067	6.141039004554474	9.171669162536508	0.9173920211047061	0.970698722764838
ID285489	285489	1	1.0	59.81165732692719	61.74378256361238	0.0	161.0	161	1.4024468485391892	1		24975.48461538461	25166.0	17128.0	33542.0	1.6234065E7	2981.396423717613	-0.9810706847105592	-868.3395600665732	0.0011943676383349346	5.698993994491188E-4	1.4388571304793007	1.375686269744462	-1.4872038946163317	1.0459195254936817	6.179064013870588	9.525360633765118	0.8557949197162462	0.9679821295606851
ID250677	250677	1	1.0	58.172833559296635	63.95007152815516	0.0	2.0	2	1.3785088366949119	1		24976.00797448165	25178.0	17152.0	33470.0	1.5659957E7	3057.4838067225814	-0.9810400679340163	-845.3544105543951	1.2914367087340573E-5	-0.002518848095445581	1.427783340376042	1.350515647862879	1.31135522738422	1.0572134744498778	5.969926462631896	9.53756074830203	0.8247156031513907	0.9536826119969629
ID288061	288061	1	0.9968329668045044	60.24018852433892	61.70352136973024	0.0	173.0	173	1.3746620833888046	1		24990.017656500793	25259.0	17313.0	33205.0	1.5568781E7	3000.2157695197334	-0.981030320120401	-861.5222480567201	-0.00312547328055638	-0.0033507576281987562	1.4236584720930798	1.3522879272424677	1.4457556327203034	1.0527776248037266	5.936654579480282	9.391134676949887	0.8458931479665072	0.9615088529638184
ID293188	293188	1	1.0	60.37508532079701	64.2881024525754	0.0	196.0	196	1.3310463604729164	1		24948.731623931628	25157.0	15009.0	31259.0	1.4595008E7	3126.9133197156802	-0.9809629497537409	-822.2721346392367	0.003534614244527504	-0.0010488672008026928	1.432223874165427	1.279566718284754	2.6164584040118504	1.1193037875237237	5.565910738648043	8.860242872679214	0.8909531092819415	0.9685690653432592
ID264519	264519	1	1.0	58.73012340759261	63.239566514798824	0.0	65.0	65	1.414798715397962	1		25032.383685800603	25207.0	17326.0	33516.0	1.6571438E7	2944.7267232033037	-0.9810599159293087	-880.6449201320588	0.008610990945190296	0.0016981308543175442	1.4695887206159273	1.3806960020446515	1.2602356996413118	1.0643825421668751	6.288385915654459	9.210090534151838	0.9315823501984003	0.9851079672375278
ID304448	304448	1	1.0	58.73893097119226	63.835193443825894	0.0	246.0	246	1.383985651417818	1		25018.095911949673	25248.0	16953.0	33138.0	1.5911509E7	3014.4290592069215	-0.9809907898356663	-856.6038831192178	-0.003935992245211061	0.00808223015956477	1.437559002907273	1.345209071403807	1.0946458699069679	1.0686509877658594	6.0174577242770555	9.354698607038555	0.8640986213322367	0.9664122137404577
ID299330	299330	1	1.0	58.659620000270074	63.64888161774414	0.0	223.0	223	1.3872613616838987	1		24984.231132075456	25138.0	17095.0	33071.0	1.5889971E7	3015.955160338264	-0.9810941039376817	-859.7743886485467	0.007815601325549435	0.005734206976649919	1.4337731245311178	1.3717626837178583	1.3018279099522587	1.0452049334402318	6.0459764812641446	9.5705571040486	0.8294722851965374	0.9492537313432832
ID291660	291660	1	1.0	60.145160554053064	63.34160498156527	0.0	189.0	189	1.3608349155190511	1		25007.456026058622	25129.0	16249.0	33692.0	1.5354578E7	3103.978340851864	-0.9808809485500968	-826.6673494670974	-0.011196895721006838	0.0035495991441058987	1.4026381645157184	1.3478856728555253	-1.0950149197798944	1.0406210205827018	5.817826425367388	9.304097599780846	0.8445436657987659	0.9540140296180827
ID289613	289613	1	1.0	60.56501446997842	62.06001465311591	0.0	180.0	180	1.3702525705574493	1		24957.27375201286	25185.0	16740.0	32901.0	1.5498467E7	3010.380960101058	-0.9810147591333286	-856.7716938013605	0.007860102785691898	0.006784424689089776	1.443067124797311	1.327214011176821	1.2818762903490935	1.087290454022381	5.898629570164165	9.299976571058506	0.8570324750976499	0.9597834493426141
ID278350	278350	1	1.0	59.67052498640726	62.11587882131727	0.0	127.0	127	1.3954169955062647	1		24943.10802469138	25118.0	16920.0	32742.0	1.6163134E7	2940.9365777434796	-0.9810104398433672	-876.3016469368582	-0.0032388160910696473	0.0024614015147192496	1.4601045625655942	1.344616160400614	1.3361296323246736	1.0858894943896642	6.11727337373189	9.704588582824842	0.8162317721784171	0.9597315436241609
ID267599	267599	1	1.0	59.03694011140163	62.83056314421352	0.0	79.0	79	1.394332333861208	1		25018.372093023216	25213.0	17443.0	33236.0	1.613685E7	2944.8864457058403	-0.9810513627597758	-879.69931490731	-0.0022834987437122564	-0.0026415745620055765	1.4723890256601344	1.3399276518664838	1.1198302104764684	1.0988571088962418	6.10776712140286	9.404175801303202	0.8678623647536553	0.9683496608892234
ID297289	297289	1	1.0	58.67009052042076	63.72805976747295	0.0	214.0	214	1.38889631966047	1		25012.203442879516	25190.0	17058.0	33136.0	1.5982798E7	3009.3021195864294	-0.9810579732046456	-860.9627902267164	-0.01972574337629071	0.00886191995518573	1.4517230147422677	1.3774392738672765	1.5132611409478993	1.0539288680701207	6.060235859757693	9.191092529502392	0.9014987198051708	0.9785111281657715
ID309077	309077	1	1.0	58.63955043392774	63.77508054324736	0.0	265.0	265	1.396500814695293	1		25471.95327102804	25529.0	17323.0	34309.0	1.6352994E7	3139.6680177151766	-0.981113462731563	-842.898752466056	0.004109766328658311	-0.00900044609066211	1.480574572428423	1.356806817700075	1.3022309596523969	1.0912198797306656	6.126779626060913	9.573722634412055	0.8400022342832808	0.9619402985074629
ID251728	251728	1	1.0	58.1267399195879	63.86211396071683	0.0	7.0	7	1.3910732744755676	1		24989.898437500004	25208.0	17215.0	33314.0	1.5993535E7	3032.6486593533	-0.9810923209293911	-855.1534300174153	0.005903982834122938	0.0017743275011961718	1.4573331592635865	1.3545468716117908	1.1931682631806801	1.0758824148547101	6.079248364415765	9.130988619517462	0.9162714352407668	0.9778287461773698
ID286544	286544	1	1.0	59.777914910342844	61.752574685312595	0.0	166.0	166	1.3943323338612075	1		25002.737169517928	25207.0	16951.0	33801.0	1.607676E7	2966.9450871963736	-0.9810458234873479	-872.3533142267011	0.0012319490832561526	0.008127267656862086	1.4802798714370937	1.340723755339772	1.3989244584733884	1.1040901345571779	6.107767121402855	9.50274267507848	0.8499519909081052	0.9625468164794013
ID300880	300880	1	1.0	59.1399562242341	63.95618130401771	0.0	230.0	230	1.3883515475980703	1		24982.130503144665	25167.0	17058.0	33219.0	1.5888635E7	3006.34119379243	-0.9810102548608806	-858.5698070796207	-0.0014546613513295057	-0.0013137986472349689	1.4423106517041537	1.3445898124689335	1.2610381019750156	1.0726770635393894	6.055482733593187	9.311926590358471	0.8775655113184506	0.9680851063829781
ID310608	310608	1	1.0	58.65006891302769	63.701286738592074	0.0	271.0	271	1.4002875757442568	1		25416.593508500777	25523.0	17066.0	34213.0	1.6444536E7	3119.632501003928	-0.9810520897611289	-843.6739723249018	7.377469556615878E-4	0.008497955159693269	1.4629530175625212	1.3638263912740902	1.3155721453932308	1.0726827306779323	6.160051509212527	9.705605232139632	0.8217675014970006	0.9700598802395207
ID302428	302428	1	1.0	58.69457889551384	63.8395058823566	0.0	237.0	237	1.397042408981582	1		24982.60310077518	25208.0	17101.0	33048.0	1.6113779E7	2970.2869108740374	-0.9810585461429381	-871.266262777	0.0024229350266828857	5.655783260749771E-4	1.4395409303940556	1.3649824349983781	1.2310534545727363	1.0546223112356505	6.131532752225432	9.303081694153601	0.8902771914698714	0.9670164917541226
ID257882	257882	1	1.0	58.114454883092115	63.9301764898899	0.0	35.0	35	1.4008277059767817	1		25001.57716049382	25202.0	17119.0	33583.0	1.6201022E7	3033.2919854760053	-0.9811366494742381	-857.4204699426434	-5.936105570269553E-4	-6.975938748083196E-4	1.463357611157191	1.3654997476570199	1.2281681881057505	1.071664505004911	6.164804635377046	9.302942037896488	0.8951350279974121	0.9700822737471955
ID272729	272729	1	1.0	59.56574173260136	62.37207281567658	0.0	102.0	102	1.394332333861208	1		24973.940902021754	25138.0	17146.0	32832.0	1.6058244E7	2974.927127502027	-0.9809747657967808	-865.7022925878	0.007595385417354266	0.0016910363739448826	1.4617762734883235	1.358119321176414	1.159734998429565	1.0763238919406	6.107767121402858	9.377874704500083	0.8727371879308141	0.9698113207547174
ID256349	256349	1	1.0	57.97216976878208	63.943118572606934	0.0	28.0	28	1.3867159473275787	1		25058.664566929103	25228.0	17314.0	33731.0	1.5912252E7	3061.3138525846102	-0.9810955818120344	-849.6265315884565	-0.0019574103259420725	-0.01333617849574414	1.4532290189098946	1.3493180557170317	1.3872489382295115	1.0770099849717376	6.041223355099638	9.257003160120652	0.885918830255871	0.9732006125574278
ID309594	309594	1	1.0	58.63236029087891	63.74380519299735	0.0	267.0	267	1.4126583227723342	1		25495.738670694853	25580.0	17270.0	33738.0	1.6878179E7	3114.697251405391	-0.9809912678063726	-844.8774999137179	0.004348863695173475	0.006209936233549301	1.483782266484735	1.3714778798730671	1.3354333142828205	1.0818856711141867	6.269373410996391	9.866508315499702	0.8092953204740277	0.9578794480755267
ID269147	269147	1	1.0	58.934927601695605	62.87089544053955	0.0	86.0	86	1.3785088366949123	1		24988.856687898104	25165.0	16979.0	33247.0	1.5693002E7	2982.212666414376	-0.9810596459802461	-868.0506997138984	-0.0048826650615569735	-0.002227796382420429	1.4385152322750236	1.3602254132174374	0.9635172529170096	1.0575565037212484	5.969926462631901	8.914498758975549	0.944028243732319	0.9843260188087773
ID254819	254819	1	1.0	58.00189614473656	63.98282832589033	0.0	21.0	21	1.3975837933882564	1		24999.293023255817	25198.0	16995.0	33613.0	1.6124544E7	3031.007047155228	-0.9810546944211547	-854.2055370073145	-1.2996652256972165E-4	0.016269679182846605	1.4576221852001523	1.3696104298031355	1.3798890626929565	1.0642604301791623	6.1362858783899545	9.313377975416994	0.8889984235958458	0.9780303030303032
ID270692	270692	1	1.0	59.39752391676206	62.566694234507835	0.0	93.0	93	1.3899852232535745	1		25009.586477987403	25230.0	17295.0	33604.0	1.5906097E7	3013.2121459672026	-0.9811110350785693	-862.2174292553736	-0.010978696502897076	0.006188378293493258	1.4475895689708496	1.361036389577534	1.0730321880641787	1.0635935821085443	6.069742112086733	9.10128159729602	0.9208205433796411	0.9853395061728392
ID266085	266085	1	1.0	58.956226286329674	62.939324222054886	0.0	72.0	72	1.3986659335375258	1		25093.691950464392	25299.0	17237.0	33084.0	1.6210525E7	2983.4218691201563	-0.9810573206180533	-871.2300838133987	-3.8341132813899244E-4	0.009476930098788854	1.4757081611822247	1.3414787261639205	1.2758976271843845	1.1000608003692651	6.14579213071899	9.234514402178657	0.9056483602236005	0.9788039364118098
ID276325	276325	1	1.0	59.76190120000857	62.168270731672614	0.0	118.0	118	1.3796059390068047	1		24978.49363057328	25159.0	17032.0	33143.0	1.5686494E7	3004.4745139911774	-0.98091934788495	-854.8064738167557	-0.004639232343931868	0.006809743193102827	1.4266119931506962	1.3547772867965895	1.5483214187450576	1.053023258548984	5.979432714960928	9.5191514841052	0.8292268790476743	0.9544764795144157
ID281958	281958	1	1.0	59.82601238311961	61.764918141631	0.0	144.0	144	1.3948747701135338	1		24936.531152647964	25145.0	17162.0	33163.0	1.6009253E7	2958.815358791613	-0.981010663685339	-870.7873536234636	-0.005071174634235702	0.0014941596119746573	1.4616756829685396	1.353774791455683	1.2708236068748888	1.0797037233917122	6.112520247567365	9.219721232084467	0.90363822731689	0.9764616552771453
ID263015	263015	1	1.0	58.582981045369486	63.351456668509265	0.0	58.0	58	1.3927037574823686	1		25051.270312499997	25243.0	16832.0	33473.0	1.6032813E7	3013.556647131579	-0.9810582863458015	-861.1046464681333	-0.0036534064245518252	-0.025598666547020983	1.4554140766136152	1.3631287317339833	1.4311379724936908	1.067701122228008	6.093507742909305	9.61526098154474	0.8282378588202185	0.9704769114307346
ID310119	310119	1	1.0	58.64024240893816	63.73826986081836	0.0	269.0	269	1.394874770113534	1		25489.382945736448	25578.0	17274.0	33890.0	1.6440652E7	3138.706228106521	-0.9809767920712158	-837.5555613078227	-0.0013532205690863141	-0.0038007189045277993	1.4649343858083992	1.351228396358332	1.2259542520472702	1.0841500887314934	6.112520247567366	9.064032207105084	0.934947650727895	0.980182926829268
ID308579	308579	1	1.0	58.68110228647553	63.77401859663245	0.0	263.0	263	1.38889631966047	1		25429.993710691822	25490.0	17423.0	33859.0	1.6173476E7	3144.619641502635	-0.9810960368162066	-839.395785315206	-0.005084862888310326	-0.008408307446964879	1.4406570156101983	1.3698351365681967	1.2663921616831262	1.0517010238322761	6.060235859757693	9.255252617621125	0.8890431430520109	0.9644478063540087
ID308074	308074	1	1.0	58.62972962003114	63.815498888828365	0.0	261.0	261	1.395959010285106	1		25411.56211180125	25482.0	17282.0	33754.0	1.6365046E7	3123.292792399344	-0.9810472640502649	-842.2997632539896	0.004436870089204104	0.0011089097436309872	1.4668800715296342	1.3600994286360941	1.0496579124411363	1.0785094388287624	6.122026499896398	9.268977971028106	0.8954500585285264	0.9684210526315791
ID294774	294774	1	1.0	58.82476655910906	63.53764710525984	0.0	203.0	203	1.3932468277925323	1		24889.256651017186	25034.0	16830.0	33067.0	1.5904235E7	2975.633540695119	-0.981035403987522	-865.3734391937228	0.006916727707380473	0.00348709339492084	1.4559074003813155	1.359607659407705	1.4417236191725658	1.0708290662436855	6.098260869073827	9.171032682114454	0.9111279729449304	0.9756653992395434
ID307574	307574	1	1.0	58.66140331556486	63.81889209901592	0.0	259.0	259	1.383985651417817	1		25489.623417721516	25551.0	17322.0	33999.0	1.6109442E7	3172.550567041179	-0.9810795165220126	-833.2145410038106	-0.010114709513073774	-0.01256744023504371	1.4810633183034512	1.3468661286010302	1.2363913310116574	1.0996366207841382	6.017457724277049	8.973534009905382	0.9390655002526038	0.9836829836829837
ID259440	259440	1	1.0	58.59458855038602	63.61411857704322	0.0	42.0	42	1.3888963196604698	1		25067.423861852418	25255.0	17318.0	33309.0	1.5967949E7	3020.6981240330233	-0.9809441795855539	-854.3759556418929	-2.9434644878361326E-4	0.002958759199401652	1.4440002678956518	1.3586761559956355	1.2455594370753587	1.0627994474794407	6.060235859757692	9.32468336498338	0.8758529636348283	0.9666413949962096
ID260981	260981	1	0.9937192797660828	58.99700430884706	63.28574024277785	0.0	49.0	49	1.3943323338612084	1		25041.607142857152	25181.0	17515.0	33271.0	1.6126795E7	2972.952378861533	-0.9810259947730031	-871.0152129215572	-0.00399334370235543	-0.002883099432164334	1.45337883824404	1.3597826386048284	1.2317619945997673	1.0688317360304318	6.107767121402864	9.701288308272472	0.8155179246840113	0.9596713965646008
ID253300	253300	1	1.0	58.08499646475391	63.91274311203808	0.0	14.0	14	1.3975837933882562	1		24956.22981366459	25150.0	17119.0	33540.0	1.6071812E7	3020.946475538382	-0.9810345402209256	-854.6471797207787	0.008251259095644092	-0.0024927090236845904	1.4413461531048277	1.3684307493661778	1.4319839003463073	1.053283955927198	6.136285878389954	9.567352355843173	0.8424262881341223	0.9605654761904755
ID250234	250234	1	1.0	58.221634787541035	63.946289304704536	0.0	0.0	0	1.386715947327578	1		24862.075709779147	25059.0	16895.0	32957.0	1.5762556E7	3020.214441181332	-0.9810396455016351	-851.8629026738101	0.007503316172731492	0.005269077962086973	1.4371324911385859	1.3587090529819585	1.386590265661918	1.0577190812002846	6.041223355099633	9.145704669482761	0.9076123785144254	0.97544128933231
ID317306	317306	1	1.0	58.73299997386975	63.677567324309706	0.0	298.0	298	1.3921604753249763	1		25662.94720496892	25765.0	17366.0	34307.0	1.6526938E7	3121.5264809193627	-0.9808190758550488	-840.7925959057128	-2.567971057865621E-5	0.005021952610008134	1.44058791476074	1.3652881999394288	1.3286526948169242	1.0551529814911254	6.08875461674479	9.510359386211103	0.8459495785003491	0.9675226586102716
ID277892	277892	1	1.0	59.88347672348402	61.98692085870705	0.0	125.0	125	1.3883515475980688	1		24914.75748031497	25136.0	17130.0	32983.0	1.5820871E7	3002.3490736453155	-0.9811324913949993	-863.0552054145782	0.00393466079667905	2.605397289193254E-4	1.4334314453801718	1.3711007434238667	1.559977590199572	1.0454603370724276	6.055482733593174	9.152374498181697	0.9084291665555242	0.9725190839694657
ID298885	298885	1	1.0	58.68675563149555	63.690566602718285	0.0	221.0	221	1.3937896865030954	1		24982.66304347828	25181.0	16857.0	33241.0	1.6088835E7	2983.8846594294287	-0.980917256459684	-860.7524260964246	-0.0039030749495220477	-0.013791012811797974	1.4639764736809433	1.3528920049194277	1.4675297223081756	1.0821088958746055	6.103013995238338	9.498614273625181	0.8500289677580931	0.9574944071588365
ID316805	316805	1	1.0	58.76239690427689	63.65704340170432	0.0	296.0	296	1.3981249681591246	1		25634.722910216697	25677.0	17160.0	34315.0	1.6560031E7	3146.0567358389653	-0.9808696508015595	-835.5654469351377	0.0017945317796085162	-0.004625453008959585	1.4439444765382317	1.3800092326130764	1.5406658529390405	1.0463295769435488	6.141039004554471	9.351915828190739	0.882369608368025	0.9685157421289359
ID272262	272262	1	1.0	59.609314377981654	62.35153715330981	0.0	100.0	100	1.3910732744755676	1		24986.950078003105	25171.0	17281.0	33042.0	1.6016635E7	2977.7512783355337	-0.9809899963966758	-866.0385107804269	0.003248373457529045	7.139115944876937E-4	1.4556046488763945	1.339254819094156	1.221064596277263	1.0868765436744405	6.079248364415764	9.377978993880774	0.8686428303800001	0.9755911517925252
ID307078	307078	1	1.0	58.683022010806006	63.804611571007044	0.0	257.0	257	1.3834389456285943	1		25473.46677215189	25502.0	17457.0	33828.0	1.6099231E7	3160.767154291586	-0.9810285316224525	-833.501215881341	0.008815403925493012	0.0044098514747726095	1.4673244963470353	1.3333563045573222	1.1966166073761673	1.1004744128271031	6.012704598112537	9.261708656117598	0.880840958783916	0.9671253822629969
ID296839	296839	1	1.0	58.66189958862791	63.86166752870216	0.0	212.0	212	1.3790574969501457	1		25004.390205371245	25201.0	17072.0	32731.0	1.5827779E7	3027.0792515696803	-0.981005934299929	-853.2497518433854	-0.0014462036455004739	0.0019220295285925424	1.4219939334114917	1.3497587474213657	1.1629348602052476	1.0535171089856814	5.9746795887964055	9.38105704042202	0.8531412296295651	0.9714064914992274
ID274319	274319	1	1.0	59.57176350390364	62.34487866129826	0.0	109.0	109	1.396500814695294	1		24955.327160493816	25136.0	17243.0	32712.0	1.6171052E7	2954.969521974641	-0.9810522712291417	-874.5310745115357	0.001372789371181977	-0.0031821066456520536	1.450310220039603	1.3607342699555396	1.2037533813173469	1.0658291277451182	6.126779626060921	9.320316705294724	0.8863000699111383	0.9684447783621338
ID304008	304008	1	1.0	58.655329891342724	63.82571155115315	0.0	244.0	244	1.3948747701135342	1		25014.187499999993	25226.0	16923.0	33144.0	1.600908E7	2998.0085882640765	-0.9811094158431689	-866.673624265749	-0.0011300979739502328	-0.0066747031700509106	1.4553119744419951	1.3686068557839066	1.4779286385213046	1.0633528308671418	6.112520247567368	9.36099785688946	0.8765685467092128	0.9683734939759034
ID279433	279433	1	1.0	59.768210508071604	61.987953108865	0.0	132.0	132	1.3867159473275783	1		24915.023659306014	25095.0	16994.0	32654.0	1.5796125E7	2971.3155310773286	-0.9810276799215563	-867.1682028996115	-0.008602340854383541	-0.001791436145418974	1.4360312591394344	1.3699951449654222	1.2956257943773541	1.0482017140109492	6.0412233550996355	9.404655911458072	0.8583194133689147	0.9665399239543724
ID285076	285076	1	0.996811032295227	59.81011900385585	61.73151618280087	0.0	159.0	159	1.389440878128624	1		24964.265723270415	25209.0	16795.0	33716.0	1.5877273E7	2997.664880728659	-0.9810057239060923	-860.2298475200264	-0.011353837420422083	0.0057714141645866055	1.4374180705546136	1.3684252064429099	1.2160692439391152	1.0504177091936533	6.0649889859222075	9.347262439228551	0.8723103146044967	0.9762815608263201
ID287636	287636	1	1.0	59.95636217060291	61.68061079954509	0.0	171.0	171	1.3828920237073865	1		24992.26265822788	25238.0	17214.0	33051.0	1.579511E7	2983.4231555176907	-0.9809428056188658	-862.3934287123718	0.006854285518766114	-0.0012342244965730987	1.4477084124639712	1.339121514711114	1.3724483835809336	1.0810881585875218	6.007951471948016	9.251013266195933	0.8821809445427563	0.9745566692367001
ID268693	268693	1	1.0	59.01155722891635	62.82239298986124	0.0	84.0	84	1.388896319660471	1		24985.48119122254	25196.0	17352.0	33069.0	1.5940737E7	2966.961642255566	-0.9810846015077941	-873.5680589837677	0.0013734852993887786	-0.005409485560763965	1.451591600323143	1.3407127900204006	1.273336715859007	1.0827013892371797	6.060235859757701	9.518207449277314	0.8405993675284495	0.9622641509433966
ID289173	289173	1	1.0	60.10486154627499	61.69634203085322	0.0	178.0	178	1.371356278002249	1		24957.74516129033	25245.0	16992.0	33098.0	1.5473802E7	3019.358304584405	-0.9810780529452845	-857.153150401311	-0.0028094487606218303	-0.0029739149764813166	1.4493722129009616	1.3247748079469548	1.2221010373765704	1.094051762010103	5.9081358224931835	9.140271429421418	0.8886733353159202	0.9710937500000003
ID284055	284055	1	1.0	59.8500696831777	61.7268612828393	0.0	154.0	154	1.3823448853976592	1		24961.68670886076	25168.0	17102.0	33037.0	1.5775786E7	2984.698258730843	-0.9810210456497834	-864.5886593429308	0.011602378216111873	-0.002080929759514923	1.4615815991404038	1.3427261398490749	1.1943071215455687	1.0885180199922886	6.0031983457835025	9.160381267547637	0.8990119338408744	0.9722863741339494
ID315287	315287	1	1.0	58.80161818629926	63.554656402954734	0.0	290.0	290	1.4035252392010606	1		25751.358895705547	25807.0	17279.0	34426.0	1.6789886E7	3128.920240433752	-0.9809268739762654	-846.5457021343253	0.004139986938249362	0.004379098821136834	1.4659775883511925	1.3615071338437559	1.555138167592878	1.0767314778678387	6.188570266199628	9.382827473615713	0.8833498278482408	0.9760119940029985
ID283025	283025	1	1.0	59.84730828670743	61.73994187842772	0.0	149.0	149	1.378508836694911	1		24972.899999999972	25203.0	17143.0	33281.0	1.5732927E7	3005.6404481404	-0.9810442910353775	-860.0239187185697	-0.0021485784998931472	0.0030291719276052506	1.4467232080082408	1.3336130697622424	1.2713253501247297	1.0848148093405863	5.969926462631888	9.359884523483323	0.8563235032515035	0.9721362229102163
ID292753	292753	1	1.0	60.388187039512786	63.990762418380264	0.0	194.0	194	1.3479886591442547	1		24977.32721202004	25067.0	15637.0	33916.0	1.4961419E7	3269.573946620385	-0.9810438320305168	-790.7198807588154	0.0038748658466947646	0.005475827363278652	1.3962389247879672	1.3178655969892275	-0.6430407722091099	1.059469894333527	5.708504523583523	9.357119792886044	0.8193092056787805	0.9494071146245057
ID291228	291228	1	1.0	60.31991376779236	63.37264047919995	0.0	187.0	187	1.3558226151896666	1		24995.516501650178	25112.0	16034.0	33958.0	1.5147283E7	3134.3648801960794	-0.9810106243796483	-823.9589664455001	0.0017670207158375247	0.002508015047222541	1.3778955266051767	1.3506131551655751	-0.7499989849954518	1.0201999894161085	5.775048289886751	9.12629200720147	0.8713181549621632	0.9574468085106381
ID280478	280478	1	0.9961991310119629	59.82823772111351	61.85562620476262	0.0	137.0	137	1.38889631966047	1		24915.281690140837	25170.0	16816.0	33066.0	1.5920865E7	2981.4542288362263	-0.9809847108044453	-862.2375947002276	-0.003503958980600939	0.009730973951441065	1.4400606850590725	1.3646247747663582	1.2173451958751609	1.0552795989693429	6.060235859757694	9.337380711123448	0.8734725430021972	0.9673748103186646
ID315806	315806	1	1.0	58.77185085158874	63.60288984464497	0.0	292.0	292	1.389440878128625	1		25757.34960629921	25822.0	17299.0	34437.0	1.6355917E7	3171.0126815385884	-0.9808699633142242	-832.9689679911677	0.004678673480334338	0.004127536988038416	1.4579406779051176	1.3433340147698065	1.420773698058769	1.0853150905696005	6.0649889859222155	9.251385866355218	0.8904843471302505	0.9681335356600911
ID316318	316318	1	1.0	58.71837697235542	63.64821012157147	0.0	294.0	294	1.3856244745513606	1		25718.063091482643	25831.0	17679.0	34511.0	1.6305252E7	3151.8769967510225	-0.980880093608739	-837.1998687912594	0.008816899139084258	-0.0020905665835968114	1.4347205329000188	1.360378392511638	1.4052750559894729	1.0546481337821931	6.031717102770603	9.077348631785238	0.9198834323180718	0.975403535741737
ID255896	255896	1	1.0	58.00655710580316	63.947682833590946	0.0	26.0	26	1.4024468485391903	1		25025.956790123466	25205.0	17151.0	33641.0	1.621682E7	3015.9967716699452	-0.9810806325943934	-860.5733742084867	-0.003043469908527908	7.107692293166756E-4	1.470027962108681	1.3656733066751268	1.5085433319955377	1.0764126053599279	6.179064013870598	9.180362220600967	0.9213251452900896	0.978915662650602
ID296346	296346	1	1.0	58.68807646639791	63.863330112414864	0.0	210.0	210	1.3724590978652413	1		24977.215088282537	25209.0	17077.0	33167.0	1.5560805E7	3040.931336114265	-0.9810487883196479	-850.3956276578431	0.011319698879390393	-0.012410926239391017	1.4492506347123806	1.3305578538650291	1.2769406962753533	1.0892052761949211	5.91764207482222	9.297076399809471	0.8603313683642987	0.9613899613899616
ID294308	294308	1	1.0	58.88092296740969	63.411382865628305	0.0	201.0	201	1.3910732744755678	1		24847.979655712057	25031.0	16941.0	33473.0	1.5877859E7	2972.5304464498513	-0.9810512308185494	-865.5764824626539	-0.00671312968797349	-0.0034971518801877647	1.4372674721668983	1.3665294651964945	1.5118763170542509	1.0517647140233688	6.0792483644157675	9.257044782426288	0.8914870137913704	0.9704097116843702
ID306596	306596	1	1.0	58.72424218217405	63.808503774972884	0.0	255.0	255	1.4019073421339447	1		25358.86707882534	25430.0	17176.0	34052.0	1.6407187E7	3091.745870910517	-0.9811562252666559	-854.1345968390442	0.006881517364824165	-4.173750144570693E-4	1.4689074520449492	1.363838339924396	1.1765431731099705	1.077039271477276	6.174310887706079	9.318190768374118	0.8935835443058234	0.9737631184407796
ID264102	264102	1	1.0	58.69487000669627	63.20638437363179	0.0	63.0	63	1.4040641239355267	1		25029.386748844347	25199.0	17371.0	33328.0	1.6244072E7	2972.663297990407	-0.981114185219224	-874.8192124950941	-0.0031806161062075855	-0.005018137841096763	1.4807674042875827	1.3576056711714641	1.5319042230656967	1.0907198133680773	6.193323392364141	9.441527636370402	0.8730700382012667	0.9716629381058911
ID286119	286119	1	1.0	59.80332313587554	61.736541830639226	0.0	164.0	164	1.3937896865030952	1		25002.770312500015	25179.0	17109.0	33295.0	1.6001773E7	2965.0591686522307	-0.9810648554748739	-873.8036544783178	0.005206108093318911	0.011780119163105071	1.4654893507677293	1.34471182228797	1.1599664567994372	1.0898166629295052	6.103013995238337	9.240528578833842	0.8981742516636099	0.9742033383915024
ID301984	301984	1	1.0	58.71984738926099	63.80878722834247	0.0	235.0	235	1.38889631966047	1		24989.378335949776	25192.0	16953.0	32964.0	1.5918234E7	3017.130384062908	-0.9810805800586933	-858.9902445302955	-1.8114041624205655E-4	-0.010415356320657066	1.4766917026537747	1.340628369787432	1.2237082290315215	1.101492207633885	6.060235859757694	9.4893577004527	0.8457183535988966	0.9637188208616778
ID314784	314784	1	1.0	58.715555336506995	63.5749720184058	0.0	288.0	288	1.398665933537525	1		25714.778120184877	25776.0	17453.0	34343.0	1.6688891E7	3102.204629260373	-0.9809627021316453	-854.2589259790192	-0.005979383317804378	-0.0069411794844667024	1.4496085919062909	1.3742957159900027	1.4648498102672927	1.0548010701336101	6.145792130718985	9.418886742290137	0.8705397002645219	0.9736445783132535
ID257446	257446	1	1.0	58.06582029559084	63.967131470919355	0.0	33.0	33	1.3927037574823693	1		25034.023510971805	25209.0	17190.0	33744.0	1.5971707E7	3055.687820179186	-0.9810693031609442	-849.1506666359965	0.009624737599086988	0.009884365901348915	1.4492514735395197	1.358426282206782	1.112306043040418	1.0668605963550637	6.093507742909312	9.222947250020528	0.9001974572734884	0.9704769114307349
ID254373	254373	1	1.0	58.045689458964226	63.95310853410046	0.0	19.0	19	1.3948747701135347	1		25000.501552795045	25178.0	17203.0	33469.0	1.6100323E7	3027.1899526341017	-0.981037527238579	-854.5346836736801	-0.0035142845225409956	0.003697208009994402	1.471179850476039	1.345738599134251	1.2340827962853123	1.0932136831198032	6.112520247567372	9.17701495665979	0.9120681616788853	0.9757207890743547
ID265634	265634	1	0.9968122243881226	58.82132964100979	63.101022804269974	0.0	70.0	70	1.3899852232535743	1		25083.622641509413	25273.0	17671.0	33331.0	1.5953184E7	2998.0282416433765	-0.9810514770816642	-866.3651401447381	0.007532982540925701	0.001965275762296126	1.4480807828209927	1.347698303182477	1.2645044113649946	1.0744843852674377	6.0697421120867325	9.252421211570606	0.8909827835924367	0.9748091603053437
ID267170	267170	1	0.9940151572227478	58.97896055567594	62.863403324316714	0.0	77.0	77	1.3975837933882567	1		25047.09244992297	25200.0	17153.0	33021.0	1.6255563E7	2949.405356068032	-0.9810084712893111	-877.3354603199989	0.012106934929415579	0.006431016743235349	1.4630769378843238	1.350231335865637	1.1025054760473285	1.083575013422675	6.136285878389958	9.31329338120351	0.8890145735142264	0.9714070729872087
ID275874	275874	1	1.0	59.70513729824159	62.26153323297953	0.0	116.0	116	1.3910732744755676	1		24976.147104851338	25151.0	17429.0	32683.0	1.5959758E7	2961.1984071553543	-0.98100524839181	-871.2156021099989	-6.706413591039207E-4	4.967688458436049E-4	1.4399956327758316	1.3463125023902098	1.232384420830116	1.0695849813615332	6.079248364415764	9.523964322609327	0.8422174414291216	0.969673995451099
ID258980	258980	1	1.0	58.084971290467486	63.88542901109358	0.0	40.0	40	1.3975837933882562	1		24986.89473684208	25189.0	17341.0	33166.0	1.6141534E7	3017.598214516195	-0.9810606767663463	-857.8518283079977	-0.013605868605695088	0.0027707132242545955	1.4548378059663885	1.3668271397295362	1.352034696018533	1.0643904877790673	6.136285878389954	9.576980849349003	0.8407332245873883	0.9627143922445935
ID306093	306093	1	1.0	58.75481284071729	63.80608812406058	0.0	253.0	253	1.3845321413310872	1		25485.101105845202	25516.0	17400.0	34197.0	1.6132069E7	3178.397251922305	-0.9810379288564041	-829.675387250657	-0.005038607642003063	-0.0021146946138418054	1.4580419900374662	1.343985262420476	1.1009502535928386	1.0848645671988824	6.022210850441571	9.026269706149568	0.9288577493794102	0.9783783783783782
ID251311	251311	1	1.0	58.09528532984037	63.959549371096905	0.0	5.0	5	1.389440878128625	1		25001.408163265303	25203.0	17188.0	33460.0	1.5925897E7	3042.5616151850404	-0.9810444406446069	-850.5643198713535	0.0014715242500063766	0.0038045996311716645	1.4566946462733512	1.3374839471845197	1.3966618723382986	1.089130564400251	6.0649889859222155	9.284643519790547	0.8841163312919879	0.9696048632218849
ID298408	298408	1	1.0	58.68907093841194	63.70152758761004	0.0	219.0	219	1.3757622532995069	1		24974.760834670946	25215.0	16887.0	32969.0	1.5559276E7	3020.5279391411746	-0.9810649589364439	-856.8010485143841	-0.004353816023861269	3.993371137799025E-4	1.4277824763084905	1.353715949138726	1.0554106466538067	1.0547134923075168	5.946160831809313	9.39517680839708	0.8465187866873515	0.9535060975609752
ID314280	314280	1	1.0	58.760936133215665	63.59246765694954	0.0	286.0	286	1.3899852232535743	1		25672.879499217524	25740.0	17396.0	34601.0	1.640497E7	3144.1549616329153	-0.9809207447168916	-839.6013648072379	-0.004469885511399232	6.541339356257141E-5	1.4390196671325906	1.3696542796274118	1.5468818567927745	1.050644449870991	6.0697421120867325	9.208194023807	0.899562163209646	0.9703647416413376
ID300458	300458	1	1.0	58.735323810104944	63.636077702468796	0.0	228.0	228	1.3975837933882564	1		24988.956856702614	25122.0	17091.0	33098.0	1.6217833E7	2970.3405218993025	-0.980912189252234	-864.6610457704878	-0.008767413936448502	-0.002501884702179509	1.4530979552309429	1.353955457137166	1.308655819073838	1.0732243424783015	6.1362858783899545	9.362732370438684	0.8796506532113957	0.9758125472411184
ID252851	252851	1	1.0	58.07088958224008	63.86840994652454	0.0	12.0	12	1.3872613616839	1		24952.12735849054	25191.0	17068.0	33549.0	1.5869553E7	3051.4769432088765	-0.9809967409515139	-844.242006430198	0.006195954255697961	0.017536300887295974	1.4692894658683164	1.3464856064651411	1.1869639315623906	1.0912032470406914	6.045976481264155	9.185855324149884	0.9004033773603679	0.9754601226993868
ID270256	270256	1	1.0	58.990824610744724	62.804106577074094	0.0	91.0	91	1.3774108605456366	1		24970.229665071776	25155.0	17041.0	32710.0	1.5656334E7	2980.4644959647544	-0.9810287358708394	-866.4710119859593	0.006643943176990945	0.015109419898656141	1.4560300448638215	1.3321466305332346	1.2081846816312387	1.0929953291110293	5.960420210302866	9.264566414438121	0.8726428702376955	0.9705882352941182
ID262577	262577	1	0.996823787689209	58.60706451165905	63.34230495132043	0.0	56.0	56	1.3927037574823689	1		25035.140624999996	25222.0	16999.0	33456.0	1.602249E7	3002.6883617908197	-0.9811077439845394	-865.9696106402133	-0.002060237726529795	-0.005253360068124921	1.4613445615041014	1.3536825502581904	-1.5489549588232774	1.0795326875014948	6.093507742909307	9.6188434084481	0.8276210384956691	0.9503335804299486
ID281532	281532	1	1.0	59.75503819648555	61.79225756955074	0.0	142.0	142	1.3779599579804611	1		24909.937799043062	25152.0	17033.0	33486.0	1.5618531E7	2988.4926646501895	-0.9811231058921102	-866.4498056331577	0.0036653128561624617	0.002837366443614508	1.4374454197334547	1.3458106101054363	1.0613967466961987	1.0680889338662884	5.965173336467379	9.154424560546135	0.8944804063453369	0.9594801223241588
ID271805	271805	1	1.0	59.629213304578315	62.29078163062044	0.0	98.0	98	1.3752122783611604	1		24963.023923444965	25144.0	17230.0	32686.0	1.5651816E7	2991.226451062403	-0.9810555037750426	-864.3475665143053	-0.005462742094680391	-0.006543231626849143	1.4493367342394108	1.3380005921286433	1.066107186951013	1.0832108317184235	5.941407705644801	9.371136908747152	0.8501873789342836	0.9622786759045417
ID260550	260550	1	0.995067834854126	58.90260721557098	63.369157762723376	0.0	47.0	47	1.4024468485391908	1		25022.63790446842	25164.0	17434.0	33529.0	1.6239692E7	2980.5851976126605	-0.9810691141410917	-870.1421636012841	-9.715922484107408E-4	0.0020515238284937055	1.4451100378392447	1.3696853491839638	-1.4729227058297012	1.055067164659546	6.179064013870602	9.615519763113092	0.8398215776137204	0.9608277900960835
ID313804	313804	1	1.0	58.73709244875012	63.55258459010701	0.0	284.0	284	1.4035252392010606	1		25601.282208588957	25667.0	17344.0	34049.0	1.6692036E7	3102.6819066636485	-0.9809751041970878	-850.9227958507205	0.0047095713019845685	0.0020199454584848247	1.4706238671368566	1.3603604517560528	1.2538576144165217	1.081054558178656	6.188570266199626	9.289170828288581	0.9012521029441617	0.9730941704035877
ID290766	290766	1	1.0	60.40807447315824	63.11030447897794	0.0	185.0	185	1.364166217726568	1		24970.938311688336	25145.0	16105.0	33994.0	1.5382098E7	3129.7288200809453	-0.9809812879185106	-823.0718865527477	-0.0025380818746806874	-0.0016130682332597735	1.3996138095492492	1.3423649969535314	-1.4131301696644138	1.042647724520263	5.846345182354489	9.23083752535416	0.8622081105310205	0.9631949882537197
ID303560	303560	1	0.9968363046646118	58.67519200488107	63.81324112395843	0.0	242.0	242	1.3796059390068043	1		24978.835987261144	25208.0	17261.0	32859.0	1.5686709E7	3004.705827036685	-0.9810571200472534	-861.0899487517568	0.008404538947455931	-0.0017859873663891405	1.451840105268482	1.3464014203397334	1.165532306388527	1.0783114777925171	5.979432714960923	9.463007560371482	0.8390956567349542	0.9603053435114502
ID288713	288713	1	1.0	60.04865352859513	61.620589796075805	0.0	176.0	176	1.3630566882890525	1		24970.96900489398	25225.0	17076.0	33258.0	1.5307204E7	3024.1221284416642	-0.9809483124476519	-850.3128439176701	0.0041338886366222875	-0.0035790026213571523	1.4200620692069614	1.325677122897294	1.2582038353904579	1.0711975372279092	5.836838930025448	9.086722892354086	0.8883272914625403	0.9738302934179229
ID277461	277461	1	1.0	59.88428610405743	62.00887510013779	0.0	123.0	123	1.3663825737253037	1		24909.526829268274	25133.0	16829.0	32921.0	1.5319359E7	3016.927145213044	-0.9811122157420623	-857.7649983399248	0.0069865829677784	0.009649120379035184	1.4350586337382363	1.3257033950836787	1.0124524412344291	1.0824884654139812	5.865357687012546	9.19544979053099	0.8716826685465987	0.9655712050078253
ID305621	305621	1	1.0	58.71993941009773	63.78960310928164	0.0	251.0	251	1.3774108605456363	1		25631.43290734827	25714.0	17470.0	34012.0	1.6045277E7	3145.450084342682	-0.9809106047986486	-837.4470257111502	0.003159380555159074	0.009248079705015752	1.4363287702568523	1.3449964340884253	1.1983602055826714	1.06790526268594	5.960420210302865	9.02512058503308	0.9195613647687522	0.9796875
ID312790	312790	1	1.0	58.625498797477995	63.61576046061426	0.0	280.0	280	1.4089048113903346	1		25595.436641221375	25624.0	17305.0	34292.0	1.6765011E7	3134.6445723535617	-0.9809930202282818	-842.8630951166328	-0.010079065546746169	-0.003103575630331266	1.4832040211826516	1.3600549197500544	1.0904321177428402	1.0905471533864448	6.236101527844778	9.284377562039248	0.9091121343568812	0.9827715355805243
ID278992	278992	1	1.0	59.739776200893544	62.06162148925356	0.0	130.0	130	1.3867159473275785	1		24917.85196850393	25125.0	17042.0	32558.0	1.5822836E7	2967.9821959694336	-0.9810121046628009	-867.5147000845501	-0.0071110432286388085	0.005397853804987704	1.4325274616189547	1.3755804435730419	-1.4357266371981907	1.041398537113536	6.041223355099637	9.07031217219842	0.922763245652485	0.9769408147578785
ID301520	301520	1	1.0	58.727236145633675	63.783890855621706	0.0	233.0	233	1.380154163125008	1		25011.744849445313	25204.0	17027.0	33186.0	1.5782411E7	3032.7275109099037	-0.9810347738769412	-853.2316776239447	-0.006604707363428621	-0.003038034262876583	1.4344058680493166	1.3522974947450714	1.1388329157275767	1.0607176849941025	5.984185841125443	9.240265031410367	0.8807366731794658	0.9692070823710541
ID313297	313297	1	1.0	58.672707187407276	63.59085778988079	0.0	282.0	282	1.40244684853919	1		25658.112307692303	25729.0	17062.0	34620.0	1.6677773E7	3169.482359879346	-0.9809811363831683	-835.1076278456212	0.0018498253484375677	0.008512627325349537	1.4579480731093613	1.3619280152742856	1.2810764105383183	1.0705030344909512	6.179064013870595	9.376851807033988	0.8831174242125763	0.9723261032161559
ID273886	273886	1	0.9968414306640625	59.56152686497696	62.38549685947587	0.0	107.0	107	1.3763120084676232	1		24974.343450479206	25181.0	17282.0	32863.0	1.5633939E7	2979.7677410585275	-0.9810760260525448	-869.024425316829	0.005295030961314214	-0.006673224856458926	1.437924982941798	1.3437398490817025	1.223895709399123	1.0700917918929476	5.950913957973835	9.298228439778896	0.8649541993142079	0.9608595548733693
ID282590	282590	1	1.0	59.83324655542964	61.772638253499835	0.0	147.0	147	1.3768615441287566	1		24955.834130781528	25177.0	17050.0	33449.0	1.5647308E7	2996.105610933696	-0.9810439179003075	-862.1539789155041	-0.004297730337268344	-0.0032294116821682864	1.4404833813957663	1.3273554265276206	1.3496847897634472	1.085228080292021	5.955667084138342	9.531355731612901	0.8238173226621162	0.9631053036126055
ID275418	275418	1	1.0	59.74200384617352	62.3732753876399	0.0	114.0	114	1.400287575744257	1		24968.44736842104	25096.0	17293.0	32599.0	1.6129617E7	2945.3136629558862	-0.9809742459657597	-874.1897472585056	0.002227304985860731	-1.8624755990454098E-4	1.4489687438791248	1.3687511429535746	1.079020050913338	1.0586064174912408	6.16005150921253	9.487212767577974	0.8600365862332217	0.9628528974739968
ID295910	295910	1	1.0	58.786351318976344	63.73030290500261	0.0	208.0	208	1.388896319660471	1		24898.106750392446	25101.0	16794.0	33298.0	1.5860094E7	3016.445361789586	-0.9810324894721546	-853.834922452199	-0.0021914159837853075	-9.031903840573228E-4	1.4703511002746974	1.3391024559646183	1.3114548407950217	1.0980123990703419	6.060235859757702	9.268803341448436	0.8864455322613437	0.9740259740259741
ID300006	300006	1	1.0	58.711511098409616	63.607205057506754	0.0	226.0	226	1.3916169810722423	1		24963.596573208728	25191.0	16961.0	32973.0	1.6026629E7	2975.733078576374	-0.9810622202882692	-869.1818918617016	-0.004034602440512336	-0.004477413434338906	1.4672254747976645	1.3471320719538924	1.4394078430417687	1.089147460255762	6.084001490580278	9.39905275876595	0.8654281171722817	0.9595202398800602
ID266727	266727	1	0.9955615997314453	58.98073746229285	62.883050193290515	0.0	75.0	75	1.3834389456285954	1		25095.157728706617	25286.0	17367.0	33017.0	1.591033E7	2998.510149864798	-0.9809840100749068	-863.4901581353903	0.019117233018240677	-0.0024313618464080022	1.4494407709260584	1.3429696718609723	1.2607872046643918	1.0792803451157222	6.012704598112547	9.207572218048718	0.8912293165267815	0.9723289777094544
ID292327	292327	1	1.0	60.44841584114558	63.87075988178167	0.0	192.0	192	1.3558226151896664	1		24993.804276315772	25040.0	15516.0	34350.0	1.5196233E7	3280.4452513792003	-0.9810188465362839	-787.5612080795739	-0.0037421213678928344	-1.7248461092960553E-4	1.4074501512425133	1.3370749774165196	-0.9809332454018498	1.0526336780020906	5.775048289886749	9.001953254250889	0.8955544110065838	0.9743384121892537
ID293856	293856	1	1.0	58.954739574895676	63.254808729105235	0.0	199.0	199	1.3888963196604713	1		24882.324960753507	25048.0	17107.0	32754.0	1.5850041E7	2967.8531617176573	-0.9810624314046594	-868.662292432199	-0.007863326261673393	0.0024150692087979574	1.437689674461183	1.3734896476792253	1.2504608405745385	1.0467422720589383	6.060235859757706	9.549486657975606	0.8351016434412641	0.9557721139430285
ID312289	312289	1	1.0	58.48395716428823	63.70415780376298	0.0	278.0	278	1.4024468485391894	1		25452.78769230768	25520.0	17170.0	34357.0	1.6544312E7	3139.6619769137856	-0.981062212651354	-839.9429128205901	0.005707586996561543	-0.01009915294210766	1.4590029051671747	1.371250673133987	1.2096285068288848	1.0639943037057042	6.1790640138705895	9.252989212669863	0.9069188877839975	0.9715994020926761
ID287202	287202	1	0.9956179857254028	59.80293849674736	61.74309102872001	0.0	169.0	169	1.3828920237073865	1		24990.097946287493	25178.0	17074.0	33371.0	1.5818732E7	2968.646189104984	-0.9810004338725803	-869.2906922449887	-0.004732099003614803	8.394816346219388E-4	1.4372129603586126	1.3448730449681399	1.4404804141574656	1.0686606930936446	6.007951471948017	9.52130330931079	0.8328052987050053	0.9619482496194821
ID297965	297965	1	1.0	58.70309451724932	63.68433546748247	0.0	217.0	217	1.399206689766326	1		25013.819165378645	25180.0	16977.0	33147.0	1.6183941E7	2989.0800643901985	-0.9810364475455644	-865.8405051031788	0.00758387032901392	-0.0013968054656905572	1.4486445934116126	1.3684466691815156	1.6211810981329904	1.0586050783243635	6.150545256883497	9.35718437407706	0.8827406143751935	0.9707426856714179
ID258537	258537	1	1.0	58.09458845151629	63.900164702267546	0.0	38.0	38	1.3757622532995082	1		25007.49441786284	25206.0	17013.0	33838.0	1.5679699E7	3041.8809389149797	-0.9810464428693848	-851.0533850606239	0.0027787579547921526	0.0010288363559678108	1.4246994111329743	1.3419712688712397	1.1935508676272648	1.0616467313278017	5.9461608318093235	9.512835187787692	0.8257081490568887	0.9578866768759571
ID290286	290286	1	1.0	60.46901709418338	62.89649678149221	0.0	183.0	183	1.3547062522048305	1		24983.320661157013	25186.0	16398.0	33964.0	1.5114909E7	3100.535300341186	-0.9809962491591068	-831.9007133720182	-0.012875467228308183	-0.005667629150915734	1.4025123829304393	1.3324947003868635	-1.431579516655362	1.0525463122091574	5.765542037557718	9.05777524425016	0.883093985369914	0.9813915857605177
ID269807	269807	1	1.0	58.90845746098591	62.805939586062145	0.0	89.0	89	1.3619462549574535	1		24987.859706362182	25237.0	16800.0	33129.0	1.5317558E7	3048.2818073494386	-0.9810530240319383	-848.8999675671522	0.010532479247191345	0.005090206957498034	1.4460133139096936	1.3043031102410843	1.302578326282845	1.10864821417348	5.827332677696424	9.03306347603651	0.8974485334666416	0.971473851030111
ID265193	265193	1	1.0	58.75468283649005	63.22933675411638	0.0	68.0	68	1.3975837933882564	1		25043.060185185124	25172.0	17188.0	33428.0	1.6227903E7	3000.68414369468	-0.9810795381590692	-865.505026335326	0.005864399474823225	-0.010463698614871368	1.4789248549322644	1.3505973705616132	1.305894596241117	1.0950153518493	6.1362858783899545	9.206465057748884	0.90976584883078	0.9780303030303032
ID252397	252397	1	1.0	58.08897168282433	63.91102751413575	0.0	10.0	10	1.3861703183679053	1		24945.544025157244	25144.0	17224.0	33303.0	1.5865366E7	3038.02861011117	-0.9810042619670013	-848.0976082129016	-7.034339638692463E-4	0.0015341875637672159	1.4439152792684706	1.3569856510809466	1.1912662058145111	1.0640608307967572	6.036470228935122	9.238586236648109	0.8887546644025847	0.9679878048780488
ID268266	268266	1	1.0	59.005392448286784	62.8081484172692	0.0	82.0	82	1.3872613616839	1		25045.216772151878	25319.0	17250.0	32917.0	1.5828577E7	2996.5601571534203	-0.9810791846200672	-866.7542966997428	0.004745309468648517	-0.0012985304582115679	1.4437940705771766	1.3475908565980965	1.3616309081079099	1.07138903733878	6.045976481264154	9.315011232279645	0.8756076588421576	0.9687738004569687
ID262131	262131	1	1.0	58.66279669045045	63.33285342054916	0.0	54.0	54	1.3975837933882558	1		25017.613953488362	25168.0	17070.0	33482.0	1.6136361E7	2987.777302516423	-0.9810255535282397	-865.8424277214465	-0.0032127365697096856	-0.019049237978606203	1.4879628312187072	1.367471996891007	1.335654380051851	1.088112103649391	6.136285878389949	9.122582760658702	0.9265733916090306	0.9854961832061065
ID263669	263669	1	1.0	58.64762316371318	63.26922166800307	0.0	61.0	61	1.3812499585839555	1		25079.06687898089	25214.0	17135.0	33298.0	1.5749654E7	3021.309718215414	-0.9811312877586233	-863.238866284157	0.004729294327959641	0.0034925220764356886	1.4434869926208542	1.3402928491130626	1.3992566056977818	1.076993728330402	5.993692093454471	9.45275455498832	0.8429222737014315	0.9640672782874612
ID303095	303095	1	1.0	58.66108220609498	63.84680689605261	0.0	240.0	240	1.3713562780022492	1		24984.473515248817	25178.0	16900.0	33288.0	1.5565327E7	3030.828382436548	-0.980984613093437	-850.542229627833	0.0012391280128661653	0.006719406029714558	1.4318237971921464	1.3391999415422424	1.237777261892411	1.0691635750396142	5.908135822493186	9.022954527663739	0.9119327179286607	0.9756671899529045
ID255479	255479	1	1.0	58.02780350015826	63.9618248456329	0.0	24.0	24	1.3812499585839564	1		25013.500000000007	25192.0	17161.0	33650.0	1.5758505E7	3065.5641825855923	-0.9810328165863677	-844.0627571914913	0.0018018654249126634	0.009077099687405282	1.443028097477938	1.342815204087722	1.3526112908793173	1.0746289534741293	5.993692093454479	9.260853653455634	0.8782178303260536	0.9655436447166924
ID253942	253942	1	1.0	58.08272942402704	63.923223509222616	0.0	17.0	17	1.3927037574823693	1		24965.457098283932	25157.0	17397.0	33302.0	1.6002858E7	3039.515703886426	-0.9810270029578312	-849.3958773516337	-0.0011536677033622265	-0.005484841600877974	1.4546406990471643	1.3469913388568997	1.1218317161311069	1.0799183759278062	6.093507742909311	9.330594233179912	0.8795461352953924	0.9653614457831328
ID271347	271347	1	1.0	59.69876307346897	62.24781676514414	0.0	96.0	96	1.4035252392010604	1		25018.12654320989	25169.0	17562.0	32722.0	1.6211746E7	2947.186915260542	-0.9810959740640547	-881.1184380976068	0.006891635004565927	-0.008171860698900357	1.4644060152239002	1.3724456625935246	1.366916570598329	1.0670047311429418	6.188570266199625	9.376407494679482	0.8845598923156315	0.9738219895287955
ID257017	257017	1	1.0	58.05960964686451	63.97126551697167	0.0	31.0	31	1.4035252392010609	1		25050.507668711674	25200.0	17204.0	33735.0	1.6332931E7	3023.72757892031	-0.981106850457995	-860.4305310514529	0.0037313381553385587	0.001352439139064753	1.4604667344843836	1.364158212461421	1.1491534554969527	1.0705992319242708	6.188570266199629	9.348060396412848	0.8899327126544686	0.9716417910447767
ID280062	280062	1	1.0	59.82402850817229	61.89211466808431	0.0	135.0	135	1.3823448853976594	1		24926.26666666666	25157.0	16914.0	33181.0	1.5703548E7	3011.907666587884	-0.9810349103704248	-856.1998377587287	0.012482142641303592	-0.002235535736558296	1.4387630639462101	1.3732943036544185	1.2874602056546496	1.0476727822416325	6.003198345783505	9.311307290682489	0.8701041456392062	0.9678160919540227
ID283646	283646	1	1.0	59.85837651181553	61.725626148603844	0.0	152.0	152	1.3845321413310865	1		24952.50554675117	25182.0	17096.0	33376.0	1.5745031E7	2988.4349372498523	-0.9809465806192297	-859.7511835921817	-0.008741034291957165	-0.003115692052926568	1.4319599303001502	1.3642057583530376	1.5295814823313918	1.0496656545629233	6.022210850441564	9.818045706229935	0.7850832685989031	0.9512012012012012
ID284667	284667	1	1.0	59.88855584965015	61.75839958418284	0.0	157.0	157	1.390529355285867	1		24953.67868338561	25159.0	17001.0	33191.0	1.5920447E7	2980.162802315456	-0.9810043394337353	-864.8506427116189	0.003320693644774458	-4.656826948762124E-4	1.4622527109011598	1.348565530770049	1.2196011693921598	1.0843023031043912	6.0744952382512345	9.304912763156688	0.8816484500151476	0.9681818181818181
ID289792	289792	2	0.9952788949012756	17.24762135358622	45.566977515763604	0.0	181.0	181	1.5269191929020234	1		24092.508452535738	24110.0	17522.0	33002.0	1.8527139E7	2689.01925570377	-0.981052570488288	-927.8122098725536	-0.007415874265091941	0.0011930265764458047	1.5947821598643959	1.4803191838014942	-0.09298400019991082	1.0773231728099057	7.324567419518913	10.40368005839208	0.8503894602733284	0.9643304130162704
ID288257	288257	2	0.9968128800392151	17.302910998111194	45.51922787250045	0.0	174.0	174	1.5054649243902911	1		24107.254666666653	24121.0	17680.0	32054.0	1.8080441E7	2637.65522322011	-0.981021449235781	-944.8767913420238	7.609423078328754E-4	-0.005547823867918401	1.6056533061851836	1.430837833452368	-0.41073934468238965	1.1221769991299544	7.120182994444732	11.117732709698986	0.7238833079064259	0.93625
ID301057	301057	2	0.9824291467666626	17.173809783422538	45.502094400637986	0.0	231.0	231	1.5149821822351264	1		24190.996052631614	24169.0	17139.0	33237.0	1.8385157E7	2692.266376814553	-0.9810375498054585	-929.7301103901984	0.006360385390821904	-0.0056077169656579065	1.6896948380768617	1.3822613312846121	-0.4315456702202422	1.2224134465995187	7.2104923915705355	10.51179251252785	0.8200139243230856	0.9643992371265099
ID297475	297475	2	1.0	17.216536540163418	45.66997648612232	0.0	215.0	215	1.5079752895229035	1		24203.394141145163	24218.0	17376.0	32419.0	1.8176749E7	2711.94914832714	-0.9810196027704801	-922.565299117962	8.148816918905658E-5	-0.009348098095060955	1.572899271220777	1.47107589663055	-0.5470110539883174	1.0692169417114712	7.143948625267306	10.522567845085304	0.8107831558743872	0.9684278350515461
ID264716	264716	2	0.9792565107345581	17.233282507252028	45.502025724271554	0.0	66.0	66	1.4882821503069779	1		24229.56267029977	24270.0	17500.0	32292.0	1.7784499E7	2670.0403777565157	-0.9809978128789123	-936.9624596011327	0.01820010928313322	-0.0024416565381761325	1.606274736694502	1.4002390888129077	-0.34830765935098884	1.1471431911362129	6.958576704851196	10.369601278788757	0.8132164733035213	0.9537459283387623
ID267788	267788	2	0.9822216033935547	17.22455882990194	45.49906495487292	0.0	80.0	80	1.5079752895229042	1		24130.962716378148	24149.0	17090.0	33143.0	1.8122353E7	2689.71442968854	-0.9809912495655169	-925.9979730808542	0.005486341805179996	-0.0035382964399830034	1.65363971956631	1.3901806180598708	-0.37396457510753617	1.189514296260382	7.1439486252673134	11.410803271787927	0.6894705981387029	0.9323821339950376
ID304654	304654	2	1.0	17.2023247091245	45.58155453249211	0.0	247.0	247	1.5174768030293335	1		24214.350393700784	24246.0	17648.0	32845.0	1.8451335E7	2666.6345416101535	-0.9810606521246359	-940.7411780018973	0.001785650619091032	0.0012695728641308364	1.6243937532086459	1.4614886657879518	2.5841547680847565	1.1114651733086585	7.2342580223931146	10.35079740270637	0.8485085878946952	0.9554300062774644
ID278537	278537	2	0.9799088835716248	17.21135210839057	45.25384734687494	0.0	128.0	128	1.5189716089767642	1		24093.234600262145	24136.0	17347.0	32153.0	1.8383138E7	2574.421889340025	-0.9810845349198523	-970.8112305302046	0.002991235390591551	-0.0028087904606809164	1.648858408544472	1.4324617697931197	2.7313695480516342	1.1510662576234791	7.248517400886663	10.72844847208533	0.7913802552456165	0.9633607075173727
ID286731	286731	2	0.9846146702766418	17.16112644949654	45.43402971710488	0.0	167.0	167	1.5224537819640271	1		24136.55874673631	24164.0	17899.0	32773.0	1.8488604E7	2616.6206812136074	-0.9809523229912026	-950.1024955166077	0.016832444080953336	-0.012371594615353261	1.632294406994974	1.457637212457471	-0.3256166955147266	1.1198221292958375	7.281789284038274	10.552817811599292	0.8216958446615665	0.967782691092862
ID258067	258067	2	0.9968400597572327	16.134449834062814	45.16819630184956	0.0	36.0	36	1.549541450197768	1		24326.078085642268	24239.0	16873.0	33173.0	1.9314906E7	2675.5828487033955	-0.9810653131551266	-942.1574419485593	0.024224228356614773	0.027665614073764503	1.6515119876389983	1.4469001729251474	-0.7848797593107242	1.1414139126821683	7.543211223086642	12.234765925140795	0.633249423624086	0.9423990498812356
ID310805	310805	2	1.0	15.2405749895002	46.21658998300814	0.0	272.0	272	1.5154814349038879	1		24427.658792650916	24523.0	15748.0	32323.0	1.8613876E7	2775.6300586447314	-0.9810522802302102	-911.3505441740288	0.0067441100227604925	0.007571063168657073	1.570469126756552	1.491808704418846	-1.3010591510616119	1.052728223199602	7.215245517735042	11.088830945607524	0.7373767717845481	0.950532247964934
ID251921	251921	2	0.9787343144416809	17.301874112606633	44.2280492323687	0.0	8.0	8	1.4837004601624824	1		24246.552957359007	24336.0	18057.0	31528.0	1.7627244E7	2404.9207428138766	-0.9810378382470354	-1043.222977589168	-0.028455747836388292	-0.008178252077738559	1.5456585913215777	1.4220391436093822	-0.45983602958446457	1.0869311145672318	6.915798569370548	12.597662945244021	0.5476110847359384	0.9220532319391633
ID302614	302614	2	0.982696533203125	17.237938799959295	45.51608674455205	0.0	238.0	238	1.5264236812248828	1		24162.27519379843	24154.0	16839.0	32977.0	1.8701601E7	2647.808502996955	-0.9810088565306408	-942.7641577696315	-0.006522677620126093	0.005117381433496869	1.6456903913163643	1.424005727094217	-0.3511891922037899	1.1556768066337137	7.319814293354399	10.69724365853188	0.8038335909207928	0.9589041095890409
ID270867	270867	2	0.9836394786834717	17.23525696568787	45.68851611464253	0.0	94.0	94	1.5288996336732976	1		24081.90944372576	24011.0	16287.0	33378.0	1.8615316E7	2700.8764168784314	-0.9810408671647146	-922.7516523986077	0.005189362939486463	0.018282006155725984	1.6630893772505486	1.4133834250200688	-0.46516240565824796	1.1766724781189042	7.343579924176977	12.037081071694889	0.6369059685606293	0.9318455971049457
ID256538	256538	2	1.0	15.799331807622822	45.74421247267622	0.0	29.0	29	1.5387636045914348	1		24341.740740740734	24327.0	15417.0	33154.0	1.9059583E7	3038.7009684931477	-0.9809832379134201	-826.4539836271438	-0.007322920671714892	-0.00529471714142217	1.582452679175021	1.5162212498369443	2.086868933096922	1.0436819028523703	7.438642447467285	10.55680195676853	0.8387621018294101	0.9660493827160492
ID272920	272920	2	0.9756101965904236	17.301305991464044	45.452196645335626	0.0	103.0	103	1.4989182989541792	1		24080.100806451643	24122.0	17582.0	32303.0	1.7915595E7	2627.1345098335637	-0.9810519984562787	-949.1494542740676	0.012382045918128552	-0.01753393530710164	1.6627526410499183	1.3929356635743468	-0.4509699713104054	1.193703833228885	7.058392354306028	10.617625554195582	0.7867936556328016	0.9519230769230773
ID255004	255004	2	0.9894047379493713	16.64983388188435	44.78824687158347	0.0	22.0	22	1.5109822222985776	1		24304.77513227514	24313.0	17029.0	31358.0	1.837441E7	2404.0758001108848	-0.9809994347445435	-1043.9403454632832	-0.0028093786800917095	-0.004467944928449307	1.6368977069034787	1.4053481488547352	-0.7128101245492208	1.1647631287929905	7.172467382254397	10.661955162818352	0.7928750326001495	0.9544592030360529
ID266278	266278	2	0.994173526763916	17.17525243119349	45.646914950385586	0.0	73.0	73	1.5204649453449401	1		24261.479738562117	24201.0	16627.0	33316.0	1.8560032E7	2696.1945936013917	-0.9811208999217016	-935.2706076622076	0.0011355875300581872	0.004041532933479214	1.6823648764530055	1.3775707200932874	-0.5315397895181991	1.2212548161150505	7.262776779380206	12.310138962430665	0.6022636466814515	0.9294403892944043
ID269351	269351	2	0.9840729832649231	17.167231433694635	45.567010175134804	0.0	87.0	87	1.5184735038284383	1		24173.31406044676	24147.0	16561.0	33928.0	1.8395892E7	2678.229351234729	-0.9810361544287521	-933.8497947508394	-0.013938998587807673	0.011920470278488285	1.7346333373784097	1.3611583615412888	-0.5215435933832061	1.2743802531648278	7.243764274722142	11.26403724994889	0.7174407112953632	0.9448233106013638
ID263201	263201	2	0.9855404496192932	17.14160852889435	45.337559684430744	0.0	59.0	59	1.5069716452922388	1		24256.518666666667	24282.0	17155.0	32694.0	1.8192389E7	2647.8479760345895	-0.9811739211835331	-954.886037692193	-0.005166273172727082	-0.014887012351579463	1.662241637872175	1.421654263114332	-0.5333943207950457	1.1692305794735232	7.13444237293828	10.658521372818397	0.7891798312002362	0.9615631005765536
ID276515	276515	2	0.9796494841575623	17.290451722823647	45.327421560514715	0.0	119.0	119	1.5154814349038883	1		24108.825229960577	24082.0	17041.0	32885.0	1.8346816E7	2593.827809931326	-0.981007338564695	-960.1770730134306	0.01098662034290625	0.008226208320441493	1.666339049944712	1.3837693432238916	2.4783497220322923	1.2042028955942126	7.215245517735045	11.48032217317943	0.6879435861273687	0.9416873449131514
ID294947	294947	2	0.9957401156425476	17.279640929384797	45.63334035329648	0.0	204.0	204	1.4847198353841877	1		24115.730769230773	24137.0	17401.0	32483.0	1.7556252E7	2740.3595094499346	-0.9809327618449922	-905.4705486845137	0.015569941031222143	0.00739060328259345	1.5166962739877943	1.44507892540879	-0.32013430485399197	1.049559472025893	6.925304821699578	12.16995737124218	0.5875849234888152	0.9399999999999998
ID308269	308269	2	1.0	15.433054633854418	46.148402942533366	0.0	262.0	262	1.5219568164596928	1		24423.14547837485	24530.0	15664.0	32291.0	1.863486E7	2805.029909603263	-0.9811084846137488	-904.3662171490129	-0.007694578654519486	-2.10148539504388E-4	1.577717876539833	1.4963341860502646	1.7579953871473146	1.0543887129280856	7.277036157873751	11.172109318996172	0.7326457651220478	0.9497518610421831
ID308777	308777	2	1.0	15.382440594026464	46.178563721390304	0.0	264.0	264	1.5313715829571093	1		24384.25096525098	24460.0	15816.0	32171.0	1.8946563E7	2753.111034095608	-0.9811245230313463	-920.7503325167489	-0.003977202598041086	0.005351055670581394	1.58379702221588	1.5085707741391763	-1.0236873631867707	1.0498659057740458	7.36734555499955	10.84767100385701	0.786770185556266	0.9538461538461536
ID310313	310313	2	1.0	15.32649632194024	46.17531438663474	0.0	270.0	270	1.5436719539136765	1		24439.309554140134	24524.0	15776.0	32001.0	1.9184858E7	2748.099226631228	-0.9810653231887959	-921.5662187534291	-9.504424652193074E-4	0.006538976233792153	1.5945858041982792	1.515893226622312	-0.9196758849515835	1.0519116888933588	7.486173709112444	11.096547605912955	0.764001133500015	0.9528130671506346
ID253485	253485	2	0.980338454246521	16.67661596693601	44.190317122174385	0.0	15.0	15	1.5461202852759839	1		24278.75505050504	24242.0	17612.0	32664.0	1.9228774E7	2639.1134732620394	-0.9810138695522351	-950.6858552797165	-0.005191280799553152	-0.010579411303918694	1.625359371141934	1.482554381738475	2.1505707323215963	1.0963236095501623	7.509939339935024	11.02317270562587	0.7766638111358526	0.9604863221884499
ID309290	309290	2	1.0	15.296052065582202	46.20116614557629	0.0	266.0	266	1.5382719082681	1		24448.202806122445	24503.0	15897.0	32106.0	1.9167391E7	2767.900961055009	-0.9810954895717053	-916.794993418906	-0.0011730738904077896	0.004856037340457818	1.6023282187234937	1.5011215753500522	-1.1660314704323962	1.0674206839974576	7.43388932130277	11.45129736776473	0.7123879580518777	0.9542403904820004
ID282155	282155	2	0.987017810344696	17.21592883308916	45.261858992853554	0.0	145.0	145	1.5104814825259882	1		24078.382781456956	24085.0	17582.0	32212.0	1.8179179E7	2648.824043263344	-0.9809866365950982	-938.0118877764272	0.024274595623210736	-0.004137518210192734	1.612088323181333	1.4536009741353402	-0.3413530615830144	1.1090308495013683	7.167714256089891	11.171560978551291	0.7217101727746291	0.9460476787954831
ID259634	259634	2	0.9840840101242065	17.260637707648524	45.25517503528457	0.0	43.0	43	1.523447226625674	1		24240.86831812254	24242.0	17228.0	32507.0	1.8592746E7	2658.8496417366473	-0.9810655293487232	-944.7768386920006	0.016498659304157913	-0.0228965401090649	1.6536374424587017	1.4417156296679843	2.7325920314461394	1.1469927969356353	7.291295536367303	10.57092635062414	0.8199520796243308	0.9629629629629631
ID309814	309814	2	1.0	15.375647044807119	46.183763722027194	0.0	268.0	268	1.5313715829571095	1		24527.664516129007	24611.0	15716.0	32350.0	1.900894E7	2784.8094500045913	-0.9810922303797882	-914.0295645917853	0.005510234182145805	-9.620581672423133E-4	1.5816587947328073	1.5054949300097384	-1.221476380812529	1.0505905820105128	7.3673455549995515	10.855253303318111	0.7856714652310817	0.9445460085313827
ID250416	250416	2	0.9801115989685059	17.658739725384745	44.664187241086005	0.0	1.0	1	1.4590218083226298	1		24120.868085106395	24257.0	18060.0	30199.0	1.7005212E7	2355.0913255344967	-0.9811778724118406	-1067.8105534583328	0.00807224036773005	0.005935543538501585	1.5008853960590833	1.4231097828944501	-0.2302839797332098	1.0546518716261273	6.687648513473783	11.059828433387597	0.6870471202548953	0.938625750500334
ID299063	299063	2	0.996828019618988	17.092674449943743	45.59891957515836	0.0	222.0	222	1.5034536143079666	1		24183.033333333347	24202.0	17713.0	32460.0	1.8137275E7	2649.9352276051754	-0.9809672281185351	-940.7147811767887	0.002343829278302985	0.00477878341196074	1.6217371979157775	1.4188168762462916	-0.39113167881399724	1.1430207978681113	7.101170489786671	10.717851484598096	0.7768270396861535	0.9515923566878983
ID261175	261175	2	0.9873034358024597	17.241252112053463	45.346991811551256	0.0	50.0	50	1.5204649453449401	1		24238.311603650596	24254.0	17386.0	32214.0	1.8590785E7	2612.632770378325	-0.9809913683417971	-957.5651262464853	-5.737945687313048E-4	-0.024997466918684492	1.637159455329252	1.4538244695146896	-0.4959901063209531	1.126105310275705	7.262776779380207	10.503856748724184	0.8272084839380119	0.965255843335439
ID279613	279613	2	0.9814078211784363	17.248781314792666	45.243031986138895	0.0	133.0	133	1.5269191929020232	1		24072.610389610385	24068.0	17275.0	32720.0	1.853591E7	2646.958151404841	-0.9809891316731375	-938.5736328302706	0.024152914726660615	-0.001196792607849733	1.6745205241398102	1.4346702131238884	2.738018613987875	1.1671814949678683	7.324567419518911	10.638751458336564	0.813224621000575	0.9565487274984478
ID316990	316990	2	1.0	16.101394248843523	45.7983897566442	0.0	297.0	297	1.5553887972022724	1		24533.389236545707	24490.0	16663.0	33632.0	1.9602178E7	2866.7777178643287	-0.9810348383595153	-885.3630771135454	-0.008735300209689122	0.01528988998592715	1.6437818175557053	1.4822575687928505	-0.6544243140949844	1.1089717820732061	7.600248737060831	10.57915779596761	0.8533662835173651	0.9679176755447946
ID307782	307782	2	1.0	15.425136605451293	46.158316399005315	0.0	260.0	260	1.5219568164596924	1		24444.93324607333	24555.0	15575.0	32472.0	1.8675929E7	2815.142758217116	-0.9810573809013218	-899.4412705379115	0.0042371910296238905	0.0025734585892618197	1.5746078118511502	1.5043320049439406	1.8442236269878929	1.0467156230647559	7.277036157873748	10.268749145006966	0.8672200449730412	0.9751592356687894
ID283207	283207	2	1.0	16.190411883387718	45.386823954638714	0.0	150.0	150	1.5563612191773544	1		24150.585732165215	24104.0	15808.0	34186.0	1.9296318E7	2970.694022832024	-0.9809397967093687	-836.78631183494	-0.006515544658684676	-0.012233267109314726	1.604141374271037	1.5407764671172717	-0.9116678601683035	1.041125308249495	7.609754989389865	11.03242414554222	0.7856672276163956	0.9632972322503011
ID287815	287815	2	0.973828911781311	17.28449218357557	45.38621251345378	0.0	172.0	172	1.5114827961808879	1		24106.235449735443	24116.0	17579.0	32698.0	1.8224314E7	2657.5302531630273	-0.9810307191026969	-938.2377690272982	-0.003323422910468198	0.0038996777927459334	1.6153912716173073	1.4348555944066923	-0.2825047884722737	1.1258214958455564	7.177220508418922	10.962153057581745	0.7505410151933785	0.949088623507228
ID297024	297024	2	0.9773615002632141	17.258831269879664	45.50832351672218	0.0	213.0	213	1.5144827649866015	1		24190.842800528382	24208.0	17413.0	32833.0	1.8312468E7	2666.8452758372828	-0.9810414248393088	-938.7821571810684	0.02771539705057716	-0.005269547707182257	1.6495762789963508	1.4205629096406116	2.759483547403356	1.161213113338062	7.20573926540602	10.829459380372302	0.7721023141479505	0.9601013299556682
ID304194	304194	2	1.0	17.230227297650284	45.795587696974565	0.0	245.0	245	1.4918359588981192	1		24178.54336043358	24168.0	16734.0	32320.0	1.7843765E7	2763.990101223978	-0.9810478266136974	-905.6383495097859	0.021824894793316712	0.025028892710276796	1.5297973874544932	1.4530748657633472	-0.4427748598428876	1.0528001161528875	6.991848588002805	10.9265155864891	0.7359333763824035	0.9539559014267193
ID317506	317506	2	1.0	16.07011942347448	45.84418809880034	0.0	299.0	299	1.5592748464750807	1		24493.13242574254	24437.0	16365.0	33926.0	1.9790451E7	2904.0740760089548	-0.9809732602724215	-869.6798909241548	0.006905943831948873	0.0020947395858022678	1.6293885747302854	1.5209135944914616	-0.6685818531827058	1.0713222504103488	7.63827374637696	10.38077257679715	0.8907292823068091	0.9739393939393943
ID278093	278093	2	1.0	17.35243747050115	45.49849695287612	0.0	126.0	126	1.510481482525988	1		24049.73076923076	24062.0	16744.0	32315.0	1.8133497E7	2712.4864637200953	-0.9810700375132394	-919.0156222368655	-0.003284634619686539	-0.007882136622335563	1.5575154749964732	1.4754993098872093	-0.27298318486336376	1.0555853632459735	7.167714256089888	10.69919908301553	0.7868428638792195	0.9544303797468351
ID280653	280653	2	0.9885492920875549	17.179409123772402	45.46805696704259	0.0	138.0	138	1.5079752895229042	1		24071.410119840224	24048.0	16922.0	33634.0	1.8077629E7	2680.293570906761	-0.9810209866075793	-928.4399707724882	0.006213512742879183	-1.1158087156730606E-4	1.7020457025238704	1.3688530892704487	2.7550942354274697	1.2434100604842862	7.1439486252673134	11.510338184843059	0.6775978497002313	0.9476670870113495
ID272462	272462	2	0.9784601926803589	17.29600261776229	45.350706653265945	0.0	101.0	101	1.507975289522904	1		24098.496010638297	24141.0	17233.0	32064.0	1.8122069E7	2588.450471908501	-0.9810434312884263	-963.6261569113259	0.005930996417665544	0.00821765154106833	1.5854997571478358	1.4509408308712592	-0.4410520784577112	1.0927390858494048	7.143948625267312	10.003676526215749	0.8970753153113789	0.9734455958549227
ID292942	292942	2	0.9710777401924133	17.13662760667928	45.54528128971618	0.0	195.0	195	1.495381321804101	1		24089.070652173916	24138.0	17555.0	32031.0	1.7729556E7	2608.779822251751	-0.9811453824377316	-961.0107610721536	0.03925754660450121	0.010000392576589235	1.5937386413055499	1.4072636039918613	2.74747948710713	1.1325089604994623	7.025120471154416	11.173085698942861	0.7071595006530688	0.9609882964889468
ID300623	300623	2	0.9754264950752258	17.202295011571675	45.365232454931004	0.0	229.0	229	1.5139831829954444	1		24204.874835309623	24186.0	17230.0	32691.0	1.83715E7	2651.625202125165	-0.9810023685786887	-942.7386169212871	-0.017904406882024673	0.014720654164227085	1.674338135098219	1.407793115235867	-0.4548985254238895	1.1893353625455783	7.200986139241503	10.667444612309444	0.7952085590091446	0.9643539147040104
ID307279	307279	2	1.0	15.730962723958244	45.9582430977516	0.0	258.0	258	1.5343326651607299	1		24446.550128534716	24546.0	15635.0	32284.0	1.9019416E7	2824.840224077053	-0.9810580921685967	-896.4471541756449	-0.004433735103144869	0.0043931328557337375	1.5855665453879437	1.5012435571945855	-1.4177816194374047	1.0561687594189813	7.395864311986645	11.302569864931625	0.7275190978917073	0.9540159411404048
ID285256	285256	2	0.9900403618812561	17.143044135421178	45.51329097360842	0.0	160.0	160	1.4908214494581777	1		24170.14071038254	24234.0	17724.0	32929.0	1.7692543E7	2667.4264685508433	-0.9809851241584842	-934.9441009827476	0.0069390624632477685	0.005228126816067659	1.5784656012853062	1.4194272651982367	-0.26267026785538744	1.1120440194340344	6.982342335673774	10.493214620458621	0.7968817678640363	0.960130718954249
ID274507	274507	2	0.993670642375946	17.072369283895917	45.83694460407952	0.0	110.0	110	1.5328528390663916	1		24084.137709137674	24097.0	16567.0	32531.0	1.8713375E7	2611.939620327882	-0.9810357911282978	-953.9993663667035	0.006680174294746027	0.011507313549428614	1.6514173831135628	1.4314274340554631	-0.5610021579482138	1.153685715268732	7.381604933493101	10.54350994668944	0.8344306301372333	0.9639975170701429
ID289364	289364	2	0.9748030304908752	17.237683735547904	45.29719571984673	0.0	179.0	179	1.516978207056279	1		24079.164921465977	24092.0	17589.0	32615.0	1.8396482E7	2627.1985955223136	-0.9809847732188267	-945.6692570776463	-0.0018472974870813053	0.002818262799459302	1.6161692346629257	1.4358324369465865	-0.3644637046816096	1.125597383842254	7.229504896228599	10.841232179019823	0.7729673133819437	0.9518147684605763
ID284245	284245	2	0.9900588393211365	17.185065664492736	45.343776741053745	0.0	155.0	155	1.5234472266256738	1		24126.34680573663	24083.0	16912.0	32558.0	1.8504908E7	2604.7823385083066	-0.9809932146869627	-956.1091131093144	0.0061098407929781615	-0.0033487997888147097	1.7058152333632501	1.359564248752301	-0.592912146432232	1.254677912374285	7.291295536367302	12.151817347315543	0.6204861609526366	0.9376528117359415
ID302167	302167	2	0.9968597292900085	17.26665145509884	45.63602291714548	0.0	236.0	236	1.5139831829954444	1		24153.635402906235	24180.0	17333.0	32366.0	1.8284302E7	2687.989335633687	-0.9810231658959083	-929.0529413298062	0.0012114883474220932	-0.00931334372442336	1.586088933307843	1.4718982958929905	-0.47294940154009546	1.077580521516654	7.200986139241502	10.38425530876461	0.8391722703415041	0.957648546144122
ID291408	291408	2	0.9897174835205078	17.204140182124085	45.65647544634919	0.0	188.0	188	1.5069716452922388	1		24102.71675531917	24114.0	17325.0	32774.0	1.8125243E7	2705.5457777715906	-0.9810606952558697	-922.938899533131	0.009683130071984528	0.001700486312036917	1.6083775677264602	1.4155093460068793	-0.38754414579191915	1.1362535840993617	7.13444237293828	11.064037069607211	0.7323904185224033	0.9487989886219976
ID256085	256085	2	1.0	16.370149481684102	45.08120662654904	0.0	27.0	27	1.5485647457514047	1		24369.444584382883	24302.0	17525.0	33327.0	1.9349339E7	2692.6257557178737	-0.9810920848369425	-939.2165962058624	-0.011116003585114713	-9.99801294590655E-4	1.6444651980194351	1.471475500121666	2.4910173705533962	1.117562064664662	7.533704970757609	10.840855794569865	0.8055478405984785	0.9577039274924473
ID257624	257624	2	0.9742178320884705	16.393929098237148	44.97478933200265	0.0	34.0	34	1.5397465261893326	1		24314.706106870228	24289.0	17794.0	32433.0	1.9111359E7	2527.3002118170602	-0.981000016648294	-993.477374310398	-0.006957844318480194	0.013469650197411868	1.6586941352881177	1.4552321190937993	-0.8000850619563302	1.1398141324155338	7.448148699796326	10.77384494947892	0.8063373189598768	0.9631223110018446
ID316511	316511	2	1.0	16.123308956946396	45.75631196081523	0.0	295.0	295	1.5544157668929646	1		24512.59273182957	24466.0	16381.0	33554.0	1.9561049E7	2853.767014657926	-0.981039387966245	-888.8629903876953	0.0030248896428657886	-0.0025899542692486488	1.6528513349703804	1.5077431274959714	2.4327667414229657	1.0962419956212315	7.590742484731798	10.822880329889513	0.8143449536217285	0.9643719806763288
ID267352	267352	2	0.9852160811424255	17.17603729904136	45.32217921356615	0.0	78.0	78	1.5129835241324106	1		24190.117414248012	24199.0	17128.0	32351.0	1.8336109E7	2606.27536017177	-0.9810661470335815	-961.8491458603205	-0.00913328302408647	0.019169258335403068	1.6572798246411877	1.397962043505038	-0.37384749943905693	1.1854970114109649	7.19147988691247	10.902818690297693	0.760239716301058	0.9588086185044358
ID286296	286296	2	0.990132212638855	17.122911580315517	45.2371822656933	0.0	165.0	165	1.5104814825259882	1		24125.899736147756	24138.0	17071.0	32358.0	1.8287432E7	2631.7591904338833	-0.9809292528430498	-943.0556989653292	-0.004666356169256905	-0.0010396516999553697	1.6340343370673573	1.4232097919122164	-0.5381578521563156	1.148133146886151	7.167714256089891	10.421650798345162	0.8293111675132413	0.9679075738125805
ID265817	265817	2	0.9950071573257446	17.259960365818426	45.662941906741864	0.0	71.0	71	1.5199673295746678	1		24263.71764705882	24223.0	16792.0	33697.0	1.8561744E7	2754.676014770243	-0.9810087953804663	-909.9912149005067	-0.007211091872462818	-0.010306936691828836	1.6624864704314917	1.3969216256116268	2.7211948970755047	1.1901071899460287	7.258023653215691	11.248220575138289	0.7208760464484263	0.9591708542713572
ID251485	251485	2	0.990405261516571	16.7762024096948	44.03086709590905	0.0	6.0	6	1.4605764404187722	1		24288.85917496442	24499.0	16469.0	30847.0	1.7075068E7	2368.9716021197937	-0.9810324310582742	-1060.5934755671663	0.002186211604723455	0.0029267879222797852	1.5316589547006623	1.4129519773493864	-0.7639114239754428	1.0840134549894351	6.701907891967337	9.858984637397109	0.8664508638511745	0.963114754098361
ID264282	264282	2	1.0	15.986057979397048	45.62249084635918	0.0	64.0	64	1.5612142437998902	1		24321.649318463456	24232.0	15341.0	33523.0	1.9627571E7	3013.7478607927965	-0.980978371783524	-832.3919014343323	-0.0017116921328280776	0.012909937921154198	1.6450387556172614	1.5157062449954475	-0.7404346356668557	1.085328216498971	7.65728625103502	10.29697665200181	0.9075389861675043	0.9757722592368262
ID268890	268890	2	0.987308144569397	17.175046007190463	45.56999150015071	0.0	85.0	85	1.510982222298579	1		24137.389403973488	24143.0	17188.0	33049.0	1.8223729E7	2689.6433326096435	-0.9810709063774896	-930.2424998853104	0.009093614068436418	-0.00293717607991009	1.6556728204397755	1.4210966021312454	-0.4756483530485264	1.1650670460802817	7.1724673822544105	10.483354622493792	0.8201209232179911	0.9642172523961664
ID254561	254561	2	1.0	15.673638569894868	44.812204796800174	0.0	20.0	20	1.5500295716306332	1		24374.383647798735	24266.0	16509.0	33264.0	1.9377635E7	2769.0221737055153	-0.9809893509295018	-908.4573702561913	7.958264444928396E-4	0.004466412912294061	1.614620421368597	1.5007775348469834	-0.8646829837389965	1.07585593725803	7.547964349251152	10.274705531721395	0.8984645292692923	0.9694749694749693
ID296551	296551	2	0.9835106134414673	17.303878170145044	45.538587511249666	0.0	211.0	211	1.529888892679214	1		24183.424164524415	24215.0	17590.0	32831.0	1.8814704E7	2668.9032573702793	-0.9810090173201894	-936.1393886999501	-0.005745782914547798	-0.001935974938837453	1.6209104159850094	1.4562090542367314	2.875665664883817	1.1131028276943422	7.353086176506007	10.675214377770088	0.8108234666352516	0.9662710805746407
ID259175	259175	2	0.9780953526496887	17.252533822380723	45.54124890323565	0.0	41.0	41	1.5054649243902913	1		24220.542780748634	24240.0	17236.0	32982.0	1.8116966E7	2722.804351458249	-0.9810928312822493	-923.1686203277746	0.0017936889319575492	-0.008439025672977196	1.6415370311940025	1.4042937203312693	2.6994085400281334	1.1689413741783081	7.120182994444735	10.496692908128505	0.81207480448425	0.9720960415314736
ID294496	294496	2	1.0	17.235152734574893	45.741504910813504	0.0	202.0	202	1.4780813299522715	1		24144.38973647712	24168.0	17400.0	32333.0	1.7408105E7	2723.7510199590274	-0.9810112751751642	-915.9188995850309	0.05880669766591326	0.031020787724798184	1.4633408349254367	1.3857496401488087	-0.3878698517068857	1.0559922171571308	6.863514181560877	12.763389132819528	0.5294493004229491	0.9298132646490668
ID298595	298595	2	0.9662937521934509	17.12948433696798	45.565049147402846	0.0	220.0	220	1.5024469495721968	1		24175.69034852545	24198.0	17564.0	32967.0	1.8035065E7	2658.4785070494054	-0.9810788420603853	-943.0439331475088	0.026453032430773103	-0.0013932594049028285	1.6313361371951673	1.4017044811376485	2.7808079645673462	1.1638231589808044	7.091664237457637	10.677859299728397	0.7816091618033071	0.9545745361484325
ID316014	316014	2	1.0	16.11614825905803	45.784425887230334	0.0	293.0	293	1.5631512349217649	1		24562.78438661714	24512.0	16399.0	34792.0	1.9822167E7	2906.4739751701773	-0.98108412068934	-876.6391563642768	-0.006446878722615049	-0.0017685037759157993	1.649538218385821	1.5167688380418425	-0.7810851199253305	1.0875343539595557	7.676298755693081	10.292256999676903	0.9106269280566458	0.9776029055690074
ID281711	281711	2	1.0	17.177226045578223	45.505859808995446	0.0	143.0	143	1.5239437061000323	1		24037.51174934728	24048.0	17438.0	33034.0	1.8412734E7	2700.0619870382066	-0.9810585582174305	-922.2054144341679	0.007907518994830614	-0.016269002931078864	1.6018432815807688	1.4677881418998553	2.8954187305847094	1.091331395760833	7.296048662531818	10.531800105870943	0.826594232713759	0.9551960174237706
ID315496	315496	2	1.0	16.17353079745695	45.75189579152321	0.0	291.0	291	1.5583042426795215	1		24626.82191780821	24542.0	16248.0	34934.0	1.9775338E7	2927.477381615123	-0.9809815228657262	-867.8205018164896	0.010214188006225472	-0.0022346352370239864	1.6368907949562497	1.4965535287216483	-0.5212475474339642	1.093773636252408	7.628767494047923	11.105089398875347	0.7773563038072477	0.9610778443113775
ID276074	276074	2	0.9786534309387207	17.34340747090224	45.49265099988393	0.0	117.0	117	1.4999273319186426	1		24110.45698924731	24146.0	17751.0	32365.0	1.793818E7	2616.162818550821	-0.9810185691030043	-952.6183619757649	0.009350343655783425	-0.005935590273498986	1.629727270694046	1.4133500930591802	2.8764002243908657	1.1530952441984985	7.067898606635058	10.652420477324497	0.7827148492803203	0.9593548387096779
ID314986	314986	2	1.0	16.17417199368955	45.72418333438149	0.0	289.0	289	1.5650858287746447	1		24585.81381011098	24557.0	16171.0	34405.0	1.9939095E7	2905.56120137232	-0.9810217587375112	-874.7968952956734	0.012152917776323963	0.0017592128126724007	1.6302384400991112	1.520321134550812	2.5540976289082784	1.0722987420554242	7.695311260351148	10.581635751808928	0.863635407177016	0.9677226539151228
ID270443	270443	2	1.0	16.837005193713075	46.03430606767964	0.0	92.0	92	1.5149821822351246	1		24116.415019762866	24080.0	15921.0	32585.0	1.8304359E7	2790.3472169935426	-0.981087011710143	-896.6684091017793	0.011776803514921521	0.013524062903536698	1.6166005350573611	1.4156044906034915	-0.309350993281121	1.1419860178376393	7.2104923915705195	10.912655488893197	0.7608760206758446	0.9613434727503158
ID306795	306795	2	1.0	15.857462553471699	45.933739549712854	0.0	256.0	256	1.5338395484309253	1		24465.26538461539	24567.0	15607.0	32293.0	1.9082907E7	2814.670518175482	-0.9809664335863394	-895.9552895798013	0.00527653711497618	0.002620665617892549	1.552732228792481	1.5373193618753054	0.007257198160466327	1.010025806803327	7.3911111858221314	11.21616399376486	0.7382966509215038	0.9464394400486915
ID253041	253041	2	0.9890446066856384	17.55157981997158	44.75394792341308	0.0	13.0	13	1.4770573732447176	1		24156.95688456187	24297.0	17521.0	30382.0	1.7368852E7	2464.435194849885	-0.9810525921207892	-1015.0730624797661	-0.008694533154742456	-0.0025897418585146314	1.516583888075818	1.4460345317496839	-0.4777110601060947	1.0487881546236453	6.854007929231837	11.044499763582747	0.7060937479215008	0.9474375821287778
ID260727	260727	2	1.0	17.264138846248688	45.37577983037813	0.0	48.0	48	1.5288996336732976	1		24225.15633074938	24229.0	17510.0	32141.0	1.8750271E7	2622.0855692217215	-0.9811060239202215	-959.494091452626	0.00663429401268788	-0.011652025718890367	1.6330156029318907	1.4644337062838064	-0.40053712637503924	1.1151174654917517	7.343579924176976	10.533534929881093	0.8317051878141993	0.9626168224299069
ID262770	262770	2	0.9885081648826599	17.000585948386597	45.18787055148887	0.0	57.0	57	1.5387636045914355	1		24242.565217391293	24244.0	17239.0	31918.0	1.8957686E7	2533.2210642835694	-0.9810753842904149	-992.2264216235114	-0.012514711355020823	0.017216893650838408	1.6834405518204643	1.4332297384337318	-0.5233658030086557	1.1745783014941966	7.438642447467291	11.33989302233873	0.7269183513459979	0.9490600363856886
ID306301	306301	2	1.0	15.867245407789843	45.91534712789778	0.0	254.0	254	1.5214596886278906	1		24450.31723237597	24567.0	15756.0	32510.0	1.8728943E7	2835.688453695436	-0.9809929484231107	-890.0350536524966	0.004483085468795174	-0.0034097502010653397	1.5964584576320995	1.4745622298803216	-1.4078898152424129	1.0826660450686243	7.2722830317092315	10.963006533487063	0.7603635525493598	0.9568480300187616
ID314491	314491	2	1.0	16.148442034823468	45.80916467392585	0.0	287.0	287	1.550517539397052	1		24599.634639696582	24572.0	16101.0	34509.0	1.9458311E7	2926.7383265617814	-0.9810831417200571	-871.8295010829586	9.4681760262404E-5	0.019644601340822323	1.6246316776341987	1.4953592359569077	-0.6871635500230009	1.086449087663251	7.552717475415669	11.180699630592402	0.7592331159693562	0.9583835946923999
ID303750	303750	2	1.0	17.2033242723558	45.7057830903677	0.0	243.0	243	1.4837004601624824	1		24205.41346153845	24195.0	17023.0	32334.0	1.7621541E7	2754.4367941601963	-0.9810173803252407	-908.3019469191033	0.019842969919292432	0.013053310096285343	1.5842540267961218	1.4044900267873694	2.6680459702653025	1.1279923649012622	6.915798569370548	11.150724284360043	0.6989498958936969	0.9441920830629466
ID272007	272007	2	0.9808726906776428	17.36487914876094	45.485485693265616	0.0	99.0	99	1.498413527665592	1		24116.299595141692	24192.0	17240.0	32147.0	1.7870178E7	2661.1882723573426	-0.9810509483586851	-938.3592680000158	0.016640648316758922	-0.014317056014809017	1.614450296947098	1.4174044306259077	-0.47467606199938794	1.139018802300609	7.053639228141508	10.55175735702381	0.7961107997400536	0.952503209242619
ID290957	290957	2	0.9680452346801758	17.112563091734593	45.11354732862153	0.0	186.0	186	1.5249361801264962	1		24128.827048114446	24154.0	17601.0	32368.0	1.8555068E7	2607.4024625207207	-0.9810435671209079	-957.8330354771432	0.004653435302587916	0.001957487421483343	1.620213701063191	1.4595929086167274	-0.36286769245195927	1.11004492519677	7.30555491486085	10.304482342753095	0.8645910088796974	0.9576323987538943
ID301709	301709	2	0.9936820864677429	17.323748843470575	45.49669163891813	0.0	234.0	234	1.5189716089767642	1		24191.947437582152	24228.0	17559.0	32645.0	1.8410072E7	2675.6897029938364	-0.9810024720187083	-933.766066599152	0.002989133626874693	-0.007477306574140343	1.6135427370705333	1.452968507902475	-0.3652061918327091	1.110514597043721	7.248517400886661	10.222348747229535	0.8716811673808962	0.9664131812420788
ID274063	274063	2	0.985440731048584	17.14649768001397	45.26530105907988	0.0	108.0	108	1.519967329574668	1		24125.552356020962	24098.0	17196.0	32273.0	1.8431922E7	2543.7916449731247	-0.9810385252321552	-981.3855844755371	3.451136217861919E-4	0.00786237151281639	1.6588956699535735	1.4114360400738253	-0.5101612819307044	1.17532472096065	7.258023653215692	10.780271700742768	0.7848177733900956	0.9502177971375239
ID292488	292488	2	0.9844364523887634	17.17967201067607	45.62098749205639	0.0	193.0	193	1.5024469495721968	1		24097.60723860592	24150.0	17580.0	32545.0	1.7976815E7	2660.840090360754	-0.9810369912409939	-937.051110332204	0.0070504896249935275	0.004651023836011819	1.566127915228222	1.4487541643358794	-0.2989980237677672	1.081017023993265	7.091664237457638	11.045407878720562	0.7304567615271803	0.9509241555130657
ID279177	279177	2	0.9968267679214478	17.276876693262402	45.43259612067257	0.0	131.0	131	1.4948753561926613	1		24068.22086720867	24134.0	17552.0	32331.0	1.7762347E7	2708.4293122049894	-0.9811116121954698	-923.1664305431917	0.006822413789373605	0.007155692079076838	1.565173100950626	1.4477770899487137	-0.3558395217479601	1.0810870760540015	7.0203673449899	10.120273340060114	0.8613610238948486	0.9584685269305645
ID288906	288906	2	0.9846690893173218	17.33402717253411	45.42797134750644	0.0	177.0	177	1.5199673295746678	1		24120.328964613345	24129.0	17371.0	32733.0	1.8403811E7	2675.6434289894346	-0.9809495625622744	-928.3819994082862	0.004137411481844032	0.013746138144999526	1.6459504089410306	1.4244680476734282	-0.3986616751382557	1.1554842606889975	7.258023653215691	10.246786106595362	0.8686661567200354	0.9652338811630845
ID277655	277655	2	0.9968061447143555	17.36179010150269	45.479728256143055	0.0	124.0	124	1.5069716452922386	1		24034.62433155081	24054.0	16995.0	32180.0	1.7977899E7	2704.8060041334234	-0.9810417332664026	-919.6446855470442	0.016147487995077446	-0.009967587454516716	1.5949320238398272	1.46644489426738	2.8876090193564945	1.087618109671034	7.134442372938277	10.724777529975585	0.7794590684572736	0.964033397559409
ID294033	294033	2	1.0	17.27438978779357	45.6063585952811	0.0	200.0	200	1.5209623983094502	1		24085.584093872254	24102.0	17231.0	32550.0	1.8473643E7	2692.5495470072033	-0.9809967509455804	-923.5558923646968	-0.0013607822484020722	0.005077275145432723	1.6106191320848953	1.4698800965798997	2.7711191088110487	1.0957486504052034	7.26752990554472	10.97365550997225	0.7583925298586076	0.9514623522090851
ID305820	305820	2	1.0	15.852159689755673	45.915538290444815	0.0	252.0	252	1.5179752352329627	1		24463.65665796346	24560.0	15404.0	32290.0	1.8739161E7	2831.7466433098816	-0.9810653421704937	-895.2358114147911	0.0011784104034465513	0.004777859815699101	1.5527180898465136	1.5085041850839258	-0.9376090689122857	1.029309766058175	7.239011148557622	10.766253955907345	0.7848015821305877	0.957259585166562
ID282782	282782	2	0.9917224049568176	16.46988767406402	44.950286309148105	0.0	148.0	148	1.55927484647508	1		24170.54975124376	24101.0	17462.0	33673.0	1.9433122E7	2735.409716126797	-0.9809231113825403	-908.7021630635512	0.009956615048473012	0.002957503348300827	1.626793945599958	1.5106198497896508	-0.6130895277532904	1.0769049180880843	7.638273746376954	11.16754887162814	0.769643063308863	0.9514505624629956
ID314008	314008	2	1.0	16.37248834003483	45.923331188308694	0.0	285.0	285	1.5338395484309255	1		24512.18275418276	24473.0	16374.0	33928.0	1.9045966E7	2876.958832478207	-0.9810463554224534	-882.0132928612862	-0.003980547488471828	0.005216487062956991	1.585959799844039	1.4976854768745393	-0.42120635129748973	1.0589404947383985	7.391111185822132	10.644756794047208	0.8196871235586206	0.9628482972136223
ID287386	287386	2	0.994749903678894	17.227730056414128	45.5653158187495	0.0	170.0	170	1.5159805231554901	1		24110.89473684212	24146.0	17503.0	32182.0	1.832428E7	2646.2394048134706	-0.9810418830416834	-942.988814170967	0.012346122635454725	-0.003857844290812691	1.5963310523270589	1.4762129456035367	2.89672879331905	1.0813690918246304	7.219998643899564	10.231725564141604	0.8666609211341011	0.9681325685149776
ID298138	298138	2	0.982207715511322	17.13043173531319	45.445185528124775	0.0	218.0	218	1.5274145438292155	1		24230.230869001254	24226.0	17628.0	32896.0	1.8681508E7	2655.961757691287	-0.9810663213250337	-945.4293820807982	0.0022808918006064034	-0.024270999943022977	1.650900902239954	1.4679236641573463	-0.47755898512698475	1.1246503769578813	7.329320545683429	10.462159176783372	0.8414550733028848	0.961346633416459
ID300187	300187	2	0.981072187423706	17.188339597254963	45.38206061585611	0.0	227.0	227	1.5079752895229037	1		24180.33688415446	24167.0	17088.0	32737.0	1.8159433E7	2700.8842946384093	-0.9810370154194262	-926.3285841851988	0.021637682140012108	-0.0013733743575093588	1.6545576351181674	1.384239012785415	-0.49974439761595657	1.1952831988088588	7.14394862526731	11.81807512550732	0.6427686609052837	0.9405506883604505
ID313499	313499	2	1.0	16.503226671411483	45.888585507942004	0.0	283.0	283	1.5059673321881542	1		24538.27260638296	24479.0	17145.0	34011.0	1.8452781E7	2853.1376890347947	-0.9810489130646268	-890.4464133473442	0.005161693175501669	0.018643823567155354	1.5882260342784726	1.4392374219172437	-0.44474473606328424	1.1035191345725	7.124936120609241	10.736322766490238	0.7767472431822593	0.9572158365261811
ID312997	312997	2	1.0	16.48148665216126	46.04974539654661	0.0	281.0	281	1.5129835241324094	1		24470.112582781454	24457.0	16524.0	33409.0	1.8474935E7	2871.747131643743	-0.9810203069875824	-880.8634314048671	0.016073541212495192	0.015834486223431442	1.5788687461473179	1.4397608110872597	-0.42013708571003067	1.0966187813898118	7.19147988691246	11.475763882109458	0.6862224568408277	0.9588086185044364
ID265383	265383	2	0.9918405413627625	17.147408891503133	45.247427313782175	0.0	69.0	69	1.5074735509332302	1		24262.896276595755	24292.0	17015.0	32297.0	1.8245698E7	2642.5771229512134	-0.9810831498855881	-952.3617849891334	-0.012192696340910868	-0.002139705653947817	1.6247616315766324	1.4329385998075763	-0.4221515077499848	1.1338668885008858	7.139195499102797	10.209606864231423	0.8606787893236535	0.9634381013470177
ID255655	255655	2	0.9838892221450806	17.143430530149722	45.245257851252056	0.0	25.0	25	1.514482764986601	1		24295.540397351007	24244.0	16982.0	33061.0	1.8343133E7	2595.654162222805	-0.9810229179968639	-967.7416888012236	0.030982935207734708	0.02389529695067328	1.697911157912633	1.3790677866563645	2.52254154276862	1.2312021021311244	7.205739265406016	11.915900962583265	0.6377267548038101	0.9439601494396019
ID266912	266912	2	0.992509126663208	16.961344487005437	45.112976648451436	0.0	76.0	76	1.513983182995444	1		24256.70013210041	24239.0	17049.0	31970.0	1.8362322E7	2573.4153913354953	-0.9810628677039768	-976.6398617618536	0.00575948711266942	0.0011048477951197406	1.6569419041381213	1.4022242227463502	-0.6186622740107608	1.1816526039557993	7.2009861392414996	10.520386590561259	0.8175954029389447	0.9546313799621926
ID268451	268451	2	0.9760587215423584	17.18986523240754	45.47292938309855	0.0	83.0	83	1.5144827649866013	1		24165.833114323264	24188.0	17339.0	32689.0	1.8390199E7	2641.0501011124734	-0.9810241801682789	-946.0940069463988	0.013969451405945367	-0.010710429799201202	1.6495874570696356	1.4322368184317118	-0.3914240768294214	1.1517560754204887	7.205739265406018	10.17471259679568	0.8746697484832497	0.9711723254324153
ID275619	275619	2	1.0	16.500587663639415	45.591304388461296	0.0	115.0	115	1.5500295716306336	1		24130.31399747793	24052.0	16177.0	34038.0	1.9135339E7	2850.726922361567	-0.9810492838086222	-876.4003636916289	-6.595871720533145E-4	-1.2585141087015012E-4	1.616745674198012	1.502632429156779	-0.691101796017308	1.075942221681765	7.547964349251156	10.98531942400163	0.7859851216243228	0.963592233009709
ID284844	284844	2	0.9865456223487854	16.994457210026138	45.027217054295605	0.0	158.0	158	1.5169782070562783	1		24118.10574412533	24129.0	16975.0	31699.0	1.8474469E7	2547.6791372127664	-0.9810386774386863	-979.5936548826686	-2.85606657796393E-4	0.004251298583566553	1.6409884721857386	1.4067146229843672	-0.5769634037251713	1.1665397127274868	7.229504896228593	10.468511449967789	0.8289885945015546	0.961441213653603
ID285868	285868	2	0.9852387309074402	17.006889788262065	45.11839159257687	0.0	163.0	163	1.5189716089767642	1		24164.49410222804	24134.0	17339.0	32000.0	1.8437509E7	2597.2440973485504	-0.9809940072611149	-960.4410866267855	0.02199743577835213	0.010025400297366479	1.6590292692897948	1.4166362117791997	2.684613662491406	1.171104660106186	7.248517400886661	10.691981867530911	0.7967877026326569	0.9555137844611535
ID283821	283821	2	0.9854046106338501	17.18690607890609	45.42835490272227	0.0	153.0	153	1.511482796180888	1		24131.250663129937	24116.0	16928.0	33436.0	1.8194963E7	2690.0705845448656	-0.9810545550725793	-929.040187256051	-0.0025230956355807156	0.008613852709530748	1.705309738074561	1.3746131122904837	-0.39576118454447434	1.2405743280253203	7.177220508418924	10.811147198567793	0.7716539656758589	0.9648562300319492
ID258728	258728	2	1.0	16.78007068300955	46.01250727051885	0.0	39.0	39	1.5214596886278902	1		24264.672323759827	24244.0	16829.0	32074.0	1.8586739E7	2732.983897977734	-0.9809758574909763	-915.6311988512741	0.01742392642792628	0.0082636670903116	1.6608260799474306	1.4146327926763322	-0.337108622451796	1.1740333523622957	7.272283031709228	11.177758598069486	0.7314273316173234	0.9479553903345719
ID263851	263851	2	1.0	15.981339975008767	45.53645014276115	0.0	62.0	62	1.5650858287746447	1		24335.02337023369	24238.0	15467.0	34062.0	1.9784374E7	2992.8482176493103	-0.9809391075738217	-836.9044747495175	0.008473617412915153	0.010844197964263372	1.6439825887110207	1.5094363174270293	-0.675895164447919	1.0891367656459583	7.695311260351147	10.460389300189625	0.8837722469457593	0.9741275571600478
ID290486	290486	2	0.976406455039978	17.28370283998689	45.47282258750369	0.0	184.0	184	1.5174768030293333	1		24113.136482939648	24125.0	17294.0	32776.0	1.837421E7	2677.8719751174226	-0.9810884328895688	-934.2745677071556	0.0041400759899539695	0.0031667999623129373	1.646120792971619	1.4274347377929297	2.7949507359227126	1.1532021390461726	7.234258022393111	10.610402205047436	0.8074956005297511	0.9506558400999375
ID257200	257200	2	1.0	16.194267154467685	45.30843633410121	0.0	32.0	32	1.547098532944421	1		24346.335018963353	24290.0	17499.0	33470.0	1.9257951E7	2662.3036717821624	-0.9810489199801559	-946.8096964948027	-0.0022416223436115394	-0.0032469615831866093	1.6505822543713005	1.4692096697644856	2.3448180265089826	1.1234490817337792	7.519445592264059	11.407400996405928	0.7261431900354398	0.9507211538461537
ID296112	296112	2	0.9746206402778625	17.267771946251468	45.44183098925138	0.0	209.0	209	1.525432174994101	1		23945.66796875002	23964.0	17659.0	31780.0	1.8390273E7	2573.9947474724404	-0.9811035012753673	-966.0125723762117	-0.0019888799843092103	-0.005399575316398972	1.6212558365832774	1.460430204507517	-0.3117137369520101	1.110122093873013	7.310308041025366	10.19804635961288	0.8833068081503498	0.9783715012722646
ID270001	270001	2	0.9749839901924133	17.188763641549695	45.51443454717282	0.0	90.0	90	1.5149821822351266	1		24132.160526315773	24135.0	17247.0	32731.0	1.8340442E7	2627.5394458342103	-0.9809622256963799	-946.4835427137197	-6.146234109344062E-4	-0.00407573699423413	1.6561435688728703	1.4144345879147313	-0.3600154696766694	1.170887351754092	7.210492391570536	10.621344118534505	0.8031854409818499	0.9607346421785942
ID271539	271539	2	0.9873104691505432	17.36899879436904	45.480895571409796	0.0	97.0	97	1.5064695724329626	1		24100.813333333313	24099.0	17228.0	32579.0	1.807561E7	2673.7644144565634	-0.9810417349272458	-932.8835775232651	3.8132528608576273E-4	-0.011148398099134553	1.6373480835774876	1.4016150336410629	2.7410825730738195	1.1681867305061977	7.129689246773765	11.718984803040609	0.6523797666406106	0.9398496240601507
ID254138	254138	2	1.0	15.770362155511432	44.660560582739535	0.0	18.0	18	1.5387636045914355	1		24342.07161125319	24230.0	16081.0	33333.0	1.90355E7	2810.3973445585752	-0.9809570835330588	-892.3523058333578	0.00355481953090098	0.02686705521951234	1.6694983081302188	1.4308538897109278	-0.8145027689242841	1.1667846173081333	7.43864244746729	11.230908787779107	0.7410947689599484	0.9571865443425073
ID280253	280253	2	0.9862901568412781	17.170850503985474	45.32661195028458	0.0	136.0	136	1.4750073273251258	1		24064.654596100263	24066.0	17179.0	31784.0	1.7278422E7	2572.0118392904533	-0.9810377036648361	-968.1249981537217	0.00485486000363192	0.0035059442323821595	1.60279387322334	1.3850894166021743	2.62805909023932	1.1571771858276314	6.834995424573783	10.09099132135842	0.8434909491597631	0.9709655638082378
ID251065	251065	2	0.9501663446426392	16.905666606610282	44.30098288312846	0.0	4.0	4	1.499422900314695	1		24256.728744939308	24259.0	18824.0	31468.0	1.7974236E7	2404.667960019197	-0.9811210181120809	-1048.458198792919	0.03685963571345097	-0.006148838379466658	1.5393348159373208	1.4185642899065034	-0.6886793645898501	1.0851357438574585	7.063145480470537	13.256421967419955	0.5050744227053373	0.9287499999999992
ID252600	252600	2	0.9737062454223633	17.1259982995921	44.30168015071231	0.0	11.0	11	1.4801271182392584	1		24222.214384508992	24332.0	17800.0	31137.0	1.7512661E7	2382.3730469559223	-0.9810502708906166	-1052.7429174313972	-0.02023088847395232	-0.012771808351681048	1.5224125612837096	1.4354948792960553	-0.3918445362040605	1.0605489321078438	6.882526686218936	11.44407958032881	0.6603832202582386	0.9372168284789647
ID262335	262335	2	0.9899755716323853	17.176937216164017	45.46506485800733	0.0	55.0	55	1.5154814349038885	1		24262.02890932984	24229.0	17097.0	32697.0	1.8463404E7	2557.3574435146893	-0.9809880499801686	-979.0451734201617	0.0038257032022657594	0.018011454337289123	1.7152851085434018	1.3626935017344977	2.48892664027905	1.2587460836645288	7.215245517735048	10.915643415773122	0.760960821913874	0.9481574016239852
ID312504	312504	2	1.0	16.215237642104363	46.396619413094186	0.0	279.0	279	1.488282150306977	1		24465.18281036837	24464.0	16683.0	31909.0	1.7932979E7	2810.9086996736214	-0.981131061528679	-905.1306640666297	0.006571284838797294	0.015447652104232122	1.513319535210123	1.4675176425058056	-0.5491983557433183	1.031210454564696	6.958576704851188	10.43020007005332	0.8037944529468661	0.9525048796356543
ID305339	305339	2	1.0	16.239639951215302	45.102994202113386	0.0	250.0	250	1.5933482693025485	1		24591.431116389573	24471.0	17146.0	35597.0	2.0705985E7	2932.7245850373038	-0.9810127439024072	-866.4728524574416	-0.0035221479417911366	7.171046583724827E-4	1.626630321595499	1.5703464048618028	-0.9543631911870227	1.0358417203742059	7.975745704057581	10.98058538690123	0.8312471623838065	0.9688221709006929
ID303301	303301	2	1.0	17.204629944683294	45.62599190427066	0.0	241.0	241	1.5054649243902907	1		24188.068090787692	24222.0	17178.0	32409.0	1.8116863E7	2711.0995632057006	-0.9811165547049032	-927.0967965615203	-0.008961587984949039	-0.004194247725416171	1.52432626589214	1.4823073423483386	-0.5343737445245499	1.0283469712004751	7.12018299444473	11.35189942096224	0.6943268346385211	0.9451104100946373
ID281281	281281	2	0.9814755916595459	17.217695492972844	45.298939880917544	0.0	141.0	141	1.5159805231554906	1		24053.536231884078	24052.0	17434.0	32278.0	1.8256634E7	2632.227524819812	-0.9810493555931826	-946.1334065849223	0.0036035849760534516	9.510181318903371E-4	1.633433796062687	1.4274100288713312	2.759452691711973	1.1443339776407913	7.219998643899568	11.157506467851643	0.7288072520841575	0.9638324873096448
ID299726	299726	2	0.9632604718208313	17.04820423361954	45.328184595607	0.0	225.0	225	1.5139831829954444	1		24172.858652575975	24212.0	17969.0	31954.0	1.8298854E7	2567.6372010336754	-0.9810711985147145	-975.8920016380719	0.010160797029903763	0.004717289077087749	1.632577165878899	1.4300872762765886	-0.2755226790003221	1.1415926796646414	7.200986139241503	11.165890207012675	0.7257969396775595	0.9404096834264435
ID273615	273615	2	0.9941696524620056	17.21559307836584	45.83048702193758	0.0	106.0	106	1.509479504649539	1		24076.12599469496	24011.0	16499.0	32794.0	1.8153399E7	2652.5226327851733	-0.9810509927852079	-939.8588284988219	-0.005731980121975944	0.0121939618163549	1.6751059341548509	1.3818772679725897	2.5974087627672646	1.212195882353915	7.158208003760856	10.68157687215279	0.7883942303829158	0.9666238767650834
ID260301	260301	2	0.9891488552093506	17.087967553802603	45.256790083431106	0.0	46.0	46	1.5164794471522642	1		24250.269382391547	24188.0	17479.0	32510.0	1.8454455E7	2551.0337351997364	-0.9810676071132604	-985.198607104493	0.004884635752581001	0.009691752670880351	1.6496467810813586	1.3990625944782835	-0.5892993901754926	1.1791086314451278	7.2247517700640795	11.082810689908325	0.7391506518417215	0.9470404984423675
ID275156	275156	2	0.9902759790420532	17.25207107889604	45.423109012607	0.0	113.0	113	1.5104814825259882	1		24085.189403973505	24106.0	17372.0	32289.0	1.8184318E7	2625.2280618158484	-0.981005252077756	-947.6562293031485	0.004860731116279925	0.0024342622598695998	1.5978955799628687	1.4500530486535985	-0.24436968457316888	1.101956636308268	7.167714256089892	10.577955313743296	0.8049837095561987	0.9623484365028719
ID312022	312022	2	1.0	15.678815453056576	46.32313941029025	0.0	277.0	277	1.543181821513986	1		24390.637865311295	24407.0	15941.0	32762.0	1.9195432E7	2868.078186824753	-0.9811317446701585	-884.4183613362133	-0.007279648050994319	-0.00797707770297968	1.5626884217577617	1.5435211384450476	2.9424706096513193	1.0124178949256395	7.481420582947927	10.363228861911297	0.8753943831829105	0.9740099009900989
ID293591	293591	2	0.9857138395309448	17.235870755462102	45.49449709850009	0.0	198.0	198	1.5234472266256736	1		24094.371241830053	24064.0	17312.0	33125.0	1.8432194E7	2689.2568677503764	-0.9810386077249391	-927.1055538450629	0.018936263259520945	-0.0018379462500683092	1.6546104320239574	1.4443358092330192	-0.41921468966737935	1.1455856882082012	7.2912955363673	10.016059727400556	0.9133153450179468	0.978316326530612
ID301264	301264	2	1.0	17.27839193323704	45.60609350423198	0.0	232.0	232	1.5199673295746683	1		24170.334645669303	24184.0	17146.0	32407.0	1.8417795E7	2695.8961203665294	-0.981066480915108	-929.1302535648454	-0.005470447461284062	-0.0064682457479859	1.590655479194475	1.4833486284083541	-0.4709090149058984	1.0723409512309066	7.2580236532156945	10.753793167884846	0.7886873674341267	0.9579673776662486
ID277201	277201	2	0.9858171343803406	17.38318912675969	45.321364466076275	0.0	122.0	122	1.5024469495721968	1		24064.366666666665	24080.0	17588.0	32092.0	1.8048275E7	2656.949201176493	-0.9810207754253474	-936.3127144267418	2.7426472300725886E-4	-3.726980471715863E-4	1.6063261550363468	1.4250132890470553	-0.40455958795158087	1.1272359123826419	7.091664237457636	10.76057502922403	0.7696390046859747	0.9437065148640104
ID288466	288466	2	1.0	17.2645774737624	45.776477753893396	0.0	175.0	175	1.4877737703945164	1		24097.34520547945	24077.0	16407.0	31657.0	1.7591062E7	2752.513411582959	-0.9810881979556776	-908.332574626124	-0.006997694905339008	0.0012296387521844913	1.5358579196367685	1.4431979109558015	2.489671993053938	1.0642046444063933	6.9538235786866744	12.19057234582312	0.5880108502404648	0.9420476497102382
ID295641	295641	2	1.0	17.308901692989984	45.55221711860809	0.0	207.0	207	1.5169782070562792	1		24115.930263157912	24177.0	17557.0	32407.0	1.8328107E7	2653.540619606152	-0.9810496458180795	-940.9833281860107	0.004889024898826468	-0.00839680054289593	1.5999123485614217	1.4547220503045484	-0.3568302447160452	1.099806212620808	7.2295048962286	10.797854841927851	0.7791901440064954	0.958412098298677
ID261853	261853	2	0.9917922616004944	17.123184061646658	45.59003767720623	0.0	53.0	53	1.535318423479676	1		24234.866495507074	24173.0	17056.0	33438.0	1.8878961E7	2627.571945090495	-0.9810429095588223	-954.6239640879031	-0.011599524388988645	0.030047705672620027	1.7104967173509678	1.3779161917991563	-0.6572780138717653	1.2413648431821955	7.405370564315679	11.086170208559981	0.75717030837163	0.9623224212476836
ID286948	286948	2	0.9952192902565002	17.13472667527508	45.48123438501022	0.0	168.0	168	1.523447226625674	1		24160.372395833347	24203.0	17681.0	32536.0	1.8555166E7	2683.7873056221365	-0.9810524799898929	-932.2349715825436	0.017560296608574506	-0.02802459860913443	1.599684102014953	1.4849455428658986	-0.4183701776981319	1.0772678565219385	7.291295536367304	10.394653587618334	0.8479974075574085	0.9647798742138363
ID271077	271077	2	0.9737643003463745	17.31778437949326	45.435166033220966	0.0	95.0	95	1.5159805231554904	1		24138.631093544147	24196.0	17427.0	32144.0	1.8321221E7	2611.236109975472	-0.9810600193512091	-957.6626216937254	0.02159978132920815	-0.022767986997792956	1.6339139679392696	1.4447506432183184	-0.46705533977624575	1.130931469460759	7.219998643899567	10.67360601295538	0.7963878838201487	0.9632213062777427
ID252134	252134	2	0.9801952242851257	17.682243945917794	44.65353030922881	0.0	9.0	9	1.4548680011511292	1		24172.13161659512	24318.0	17822.0	29946.0	1.689632E7	2367.939534450302	-0.981048355740874	-1056.8609613324556	0.008074767962946287	-0.014961472147834342	1.5145282421372734	1.4096521139990914	-0.4879096714159646	1.0743985889118808	6.6496235041576535	10.78986999576674	0.7177521409613097	0.9414535666218036
ID278753	278753	2	0.9890364408493042	16.893308495762742	45.0077273002809	0.0	129.0	129	1.5534421271063028	1		24092.77512562811	24044.0	17399.0	32447.0	1.9177849E7	2608.534165294039	-0.9810407454061321	-955.841935170198	0.004133499035070521	0.009725061695621042	1.6482904697742367	1.4816472883161373	-0.4793438004058468	1.1124715597107366	7.581236232402766	10.821159612707824	0.8135837911432827	0.956235011990408
ID292066	292066	2	0.9781748056411743	17.142976752102065	45.31597887791367	0.0	191.0	191	1.5109822222985785	1		24126.417771883287	24182.0	17307.0	31911.0	1.8191319E7	2571.1962127922284	-0.9810098037054372	-969.4636130704283	0.014230060597271683	-0.001251292318649862	1.6315768469265792	1.4377222187153749	-0.4030113866713775	1.134834549878777	7.172467382254407	10.251490785605977	0.8576387488492097	0.9691714836223507
ID297707	297707	2	1.0	17.176829406793278	45.70614540163466	0.0	216.0	216	1.5164794471522642	1		24204.131926121365	24204.0	17361.0	32385.0	1.8346732E7	2723.1767632721912	-0.9810652897798803	-921.0493959462608	0.009241352439953929	-0.0010614851605581443	1.555450710690118	1.5100803127624232	2.6026299102382673	1.0300450231317153	7.224751770064078	10.471785019365946	0.8279256897359597	0.963244613434728
ID302836	302836	2	0.9803300499916077	17.23296821273357	45.48153099521641	0.0	239.0	239	1.523447226625674	1		24182.134289439375	24211.0	17322.0	32589.0	1.8547697E7	2616.728533538632	-0.9810209303698333	-955.3649593627927	-0.01439461742708763	0.003572847354041043	1.665744376781599	1.425157698653182	-0.4130126127612125	1.1688140746499696	7.291295536367303	10.908311750976768	0.7700155282096292	0.9522036002482934
ID255218	255218	2	0.9822281002998352	16.742248226168964	44.80771932761077	0.0	23.0	23	1.4750073273251252	1		24295.638386648126	24333.0	17113.0	31655.0	1.7468564E7	2445.859563741123	-0.9810453765222535	-1028.2547562572104	9.224039341368186E-4	0.006923430532496987	1.5936345026520582	1.362344632272768	-0.8061694719132536	1.1697733927966778	6.834995424573775	10.411491002444107	0.7923594391510516	0.9567531603459752
ID266485	266485	2	0.9818341732025146	16.92939223557586	45.13549744284575	0.0	74.0	74	1.4984135276655925	1		24293.111859838296	24213.0	17503.0	32383.0	1.8025489E7	2563.0940989242135	-0.9810495923088516	-981.3433838741281	-0.002727591140466562	0.03342588137647795	1.6936624584635491	1.3495900037947957	-0.7451639269549724	1.2549459122409663	7.053639228141511	11.19693717107685	0.7070084827765383	0.9531149646756584
ID258289	258289	2	0.9962026476860046	16.253377392968087	45.18793238439651	0.0	37.0	37	1.5338395484309255	1		24330.95618556698	24237.0	17358.0	33242.0	1.8880822E7	2691.450468885674	-0.9810035492515061	-933.6860994233613	-0.003444416233835299	0.016791746301454698	1.6485064105094185	1.4539795253470973	-0.7881505321698681	1.1337892877933637	7.391111185822134	11.001849414075519	0.7673406521913484	0.9522351500306184
ID311542	311542	2	1.0	15.3754095611525	46.22457419042877	0.0	275.0	275	1.5441619307404622	1		24425.359949302907	24452.0	15810.0	32671.0	1.9271609E7	2846.4197281408156	-0.9810254837194121	-887.322722858091	-0.010506130901081573	-4.1096464790284297E-4	1.5545973849253185	1.5232324220403557	-1.2993499059564657	1.020591055200197	7.490926835276959	11.780820845302587	0.6782570492189909	0.9499698613622657
ID264945	264945	2	0.9911659359931946	16.979428857540437	45.042429685995245	0.0	67.0	67	1.5229505852998029	1		24243.340702210673	24200.0	17201.0	31964.0	1.8643129E7	2523.182351841786	-0.980994379409169	-991.8780648927215	0.005108331081140506	0.0041888172014441566	1.6635628599899783	1.4000659268948439	-0.6241307053551403	1.188203232457442	7.2865424102027845	10.429084177313134	0.8418583335640135	0.9581250000000001
ID268019	268019	2	0.9942929148674011	17.15277633173224	45.3144873781362	0.0	81.0	81	1.5199673295746678	1		24197.80839895016	24140.0	17029.0	32586.0	1.843873E7	2614.6475183546568	-0.981020997524962	-956.7485222535195	0.010241186041418776	0.001051810017382838	1.690527211013627	1.403821454910006	2.613340847911696	1.2042323509879684	7.258023653215691	10.852127321005216	0.7744590914919801	0.9555694618272841
ID263420	263420	2	0.991767406463623	17.141235264784505	45.27783467111396	0.0	60.0	60	1.4989182989541792	1		24264.79864864865	24244.0	17044.0	32517.0	1.7955951E7	2663.1905842344177	-0.9810657863304948	-944.1810885057018	0.03340948741237825	-0.030291634965403578	1.639649306460575	1.4716259083148815	2.791816326867104	1.1141753465988462	7.058392354306027	9.9028195902939	0.9044778286739608	0.9769736842105263
ID269567	269567	2	0.9936461448669434	16.96548990348941	45.9288039918558	0.0	88.0	88	1.5059673321881546	1		24134.695187165813	24092.0	16558.0	32702.0	1.8052752E7	2722.8344748896284	-0.9810567816667786	-918.102040299992	-0.00280801222692197	0.012669365516782435	1.6255593695953117	1.3969104459415316	-0.40070632644987103	1.1636818769006114	7.124936120609243	10.853179930540977	0.7601106768656802	0.9487341772151898
ID304889	304889	2	0.9887925386428833	17.124671313197737	45.363328362858724	0.0	248.0	248	1.5084768612279507	1		24230.97609561751	24265.0	17160.0	32365.0	1.8245925E7	2604.4197079935616	-0.9810706137977327	-964.3921514013573	0.019239236915303413	7.407766949436694E-5	1.6240236094104736	1.431094212182065	-0.42617686421626344	1.1348125061132341	7.148701751431828	11.813495579507853	0.6436950896325545	0.9423558897243107
ID290042	290042	2	0.9858761429786682	17.26333681063843	45.54505708352074	0.0	182.0	182	1.5209623983094507	1		24090.69673202611	24098.0	17336.0	33246.0	1.8429383E7	2683.1711921023693	-0.9810194013806197	-928.1083176012579	0.0020189160124168487	-0.008253532248750611	1.627665050011311	1.440936059024921	-0.4072386860565459	1.1295886724583388	7.267529905544724	10.78428940517038	0.7852602674147995	0.9526479750778819
ID282363	282363	2	0.9957661032676697	17.235985907704475	45.42486006189971	0.0	146.0	146	1.5124834469334478	1		24069.300264550253	24062.0	17490.0	32412.0	1.8196391E7	2665.5779445733647	-0.9810978608712911	-937.3535909286851	-0.004109377794268753	0.01044272702605746	1.6003618312245451	1.4618189101611974	2.9399121662707657	1.0947743390787512	7.186726760747953	10.480859283609723	0.8221427227953345	0.9593908629441625
ID253697	253697	2	0.9808615446090698	16.88602479581087	44.287412450001646	0.0	16.0	16	1.5426915333931088	1		24246.607142857123	24173.0	17909.0	33035.0	1.900934E7	2650.1876877557283	-0.9811273822686414	-951.2564024739279	0.0019374268684234847	0.010377824313680601	1.662248596233658	1.4552240751982761	-0.8640275356011619	1.1422629851744135	7.476667456783416	10.909433286901987	0.7894298556856852	0.9609040928527793
ID295174	295174	2	0.9927940368652344	17.28311652396142	45.67913695162638	0.0	205.0	205	1.5234472266256731	1		24097.72207792208	24076.0	17190.0	32514.0	1.8555246E7	2705.270742461664	-0.9810121284907951	-920.4354646899207	0.01227787463588285	2.929338395177957E-4	1.5920949956071433	1.4877210423463552	2.573852934836105	1.0701569382228908	7.291295536367297	10.351414401273813	0.8550965917449559	0.974587039390089
ID259847	259847	2	0.9849558472633362	17.27858611397086	45.33841192845769	0.0	44.0	44	1.5094795046495393	1		24225.80794701985	24268.0	17547.0	32257.0	1.8290485E7	2648.983617998577	-0.98113193577549	-951.1063023478436	0.019820846951888953	0.0057018274385547225	1.620943434346213	1.4404106688779417	2.8566016873057354	1.1253342323609028	7.158208003760858	10.583818479424973	0.8030256405661983	0.9501577287066244
ID256773	256773	2	0.9572286605834961	15.734607139844517	45.726639771397345	0.0	30.0	30	1.3997472370879267	1		24222.681538461533	24295.0	18578.0	30743.0	1.5744743E7	2521.41861135358	-0.9811386157617904	-999.456892930122	0.001752978022699935	0.015373280148429985	1.465066401764767	1.3364234435964608	0.7848222173840136	1.0962591301317748	6.155298383048015	10.699011907866934	0.6757275608252017	0.9466374269005846
ID273154	273154	2	0.9809122085571289	17.257021976099253	45.40123586368644	0.0	104.0	104	1.517975235232963	1		24081.476943346504	24134.0	17304.0	32385.0	1.8277841E7	2611.116865270166	-0.9810492321603392	-954.8843947046262	0.002773625665894782	0.007481851783128648	1.6026929313279499	1.4507112829424322	-0.25228032090328895	1.1047635392186776	7.239011148557625	10.371503151698404	0.8456793035829763	0.9675984752223633
ID276739	276739	2	0.9947264194488525	17.41204229690964	45.49809819646801	0.0	120.0	120	1.518971608976764	1		24057.580602883347	24098.0	17384.0	32437.0	1.8355934E7	2660.5208294087365	-0.9810850507984001	-938.0300703871949	0.0011697087969658295	0.008469690933561322	1.6341071841111625	1.4285554262969642	-0.1210914641004114	1.1438878422428593	7.24851740088666	10.447813194925212	0.8344652426616211	0.9573132454488389
ID311052	311052	2	1.0	15.20382621805381	46.23984786530725	0.0	273.0	273	1.5129835241324097	1		24417.20211360636	24532.0	15569.0	31971.0	1.8483822E7	2765.607508601996	-0.9810945449986664	-916.3451277501792	0.0074106927099788725	0.0014335757863967705	1.5401807416085076	1.5095236634599591	-0.749841034712617	1.0203091073632327	7.191479886912463	10.891832070269984	0.7617742014851574	0.9479949874686716
ID250642	250642	2	1.0	17.202816138135535	44.16990481599135	0.0	2.0	2	1.4703842736600568	1		24205.81372549022	24375.0	16820.0	30283.0	1.7282951E7	2380.877634755028	-0.9809751699300964	-1048.4550976963499	-0.008968958861636822	0.004620205028882021	1.5688957503988499	1.395065402650393	2.8269836731163336	1.1246037264046602	6.79221728909314	9.97858817638645	0.8572021196153943	0.9655405405405406
ID261394	261394	2	1.0	16.80709771506155	45.67284832443672	0.0	51.0	51	1.5670180342373194	1		24243.949382716022	24166.0	17320.0	33257.0	1.9637599E7	2603.882787014448	-0.9810879035114849	-966.0067913267676	-0.0037685113131484278	0.00161080743644415	1.6866610978296372	1.4835271488589887	2.5735210308448853	1.1369263441702993	7.71432376500921	10.414584554270428	0.8937659915212618	0.968955223880597
ID279829	279829	2	0.9963216185569763	17.26991724410806	45.359218641540565	0.0	134.0	134	1.5149821822351262	1		24047.163588390496	24075.0	17690.0	32542.0	1.822775E7	2668.609557781446	-0.9810120564147458	-931.1190850083841	-0.003584366910486295	-0.006372707683331847	1.6318487413636444	1.4331088552792695	-0.3610277204901525	1.13867745311339	7.210492391570533	10.43149837458755	0.8326862580664978	0.954688483322845
ID283408	283408	2	1.0	16.16987267046448	45.403750772687104	0.0	151.0	151	1.5392551438483721	1		24164.668797953946	24082.0	15863.0	34369.0	1.8896771E7	3009.330397829683	-0.981020455643066	-830.1054242152314	-0.005563435204425068	-0.0011203094183650272	1.5851465343953406	1.5038459124501948	-0.49744042181255643	1.0540618033217803	7.44339557363181	10.155751438098957	0.9068946458826631	0.9812030075187972
ID280850	280850	2	0.9796695113182068	17.16193407063292	45.29068751640534	0.0	139.0	139	1.5134834360985165	1		24042.57463672392	23977.0	16881.0	32964.0	1.8200229E7	2642.277561689281	-0.9810307786373789	-941.1647660150851	0.009782959035506581	-0.0054635617812324715	1.7035874913924263	1.3559380415567384	-0.6073740796538768	1.256390365327132	7.196233013076987	11.421295527974461	0.6932411644380326	0.9427148194271485
ID304413	304413	2	0.9928359985351562	17.19779680871709	45.736265536468174	0.0	246.0	246	1.5114827961808874	1		24206.143046357603	24165.0	17673.0	32977.0	1.8275638E7	2742.8071484851343	-0.9810648260267839	-914.510558513674	0.004722638778492977	0.007418222856058017	1.6206703649392356	1.4315976175241594	-0.3091842504240919	1.1320711526064589	7.177220508418919	10.869301450776872	0.7634188621006673	0.9425717852684148
ID284440	284440	2	0.9857879281044006	17.022827315257036	45.06866517925611	0.0	156.0	156	1.5174768030293335	1		24133.38107752957	24121.0	17048.0	31829.0	1.8365503E7	2542.6437726486256	-0.9811344574091779	-987.2380260669104	0.004595119952715439	0.011621902560205566	1.6664698007797183	1.4147636048261265	-0.467647873750789	1.1779139603923627	7.234258022393113	10.928835037596803	0.7611252281705476	0.9494697442295699
ID299289	299289	2	0.9729570150375366	16.865525998756365	45.2112474529956	0.0	223.0	223	1.5293943431616284	1		24199.970207253886	24153.0	17750.0	32401.0	1.8682377E7	2590.410354222221	-0.9810033032325941	-964.8696346593878	0.008370673217411943	-4.976312470641866E-4	1.6493791106471702	1.4564847530484728	2.6915936982677358	1.1324382951451863	7.348333050341495	11.315926287028184	0.7211381579584335	0.9403892944038934
ID274715	274715	2	1.0	17.246354501756933	45.596828964451184	0.0	111.0	111	1.488790356622048	1		24091.477428180548	24147.0	16963.0	32492.0	1.761087E7	2757.802364196766	-0.9811500589042821	-909.4016276940507	0.020188635330799527	0.01987235513756893	1.5560026073631557	1.4140320459548437	-0.7195665374973726	1.100401233348601	6.963329831015709	11.778260358315263	0.630760560643252	0.9463824289405687
ID285467	285467	2	0.9741105437278748	17.1478093451086	45.33983899526882	0.0	161.0	161	1.5293943431616284	1		24132.06459948322	24144.0	17112.0	32942.0	1.8678218E7	2622.5865881568843	-0.9810507579080217	-952.7835981600356	0.006264880248828572	-0.006854454668930031	1.6843185111076127	1.4270650281721466	-0.4244814284055326	1.1802675266066667	7.348333050341495	11.085075173403686	0.7514868933626316	0.951970443349754
ID288027	288027	2	0.9761701822280884	17.297456247378978	45.48243512598942	0.0	173.0	173	1.5194695508386808	1		24100.862204724424	24124.0	17332.0	32882.0	1.8364857E7	2666.0834209625796	-0.9810657567285449	-936.7830102735528	0.009468411870449197	0.0011409201188497318	1.6205802346468245	1.4291133339347033	-0.283924103855511	1.1339760088760529	7.253270527051174	11.018217815153909	0.7507944139186337	0.9750798722044729
ID297243	297243	2	0.9858306646347046	17.195899243648185	45.42392700251379	0.0	214.0	214	1.50747355093323	1		24207.52972258918	24209.0	17422.0	32032.0	1.83251E7	2555.263869460017	-0.9809967351684891	-978.1017961879031	0.004071443271221463	-0.007176268074502669	1.6658386331976496	1.401240156374852	-0.43979449413577953	1.188831640043303	7.1391954991027955	11.138243691482403	0.7231455329801632	0.9458438287153652
ID289572	289572	2	0.9803066849708557	17.34281196752912	45.41367544545123	0.0	180.0	180	1.5209623983094507	1		24086.70734908138	24096.0	17430.0	32992.0	1.8354071E7	2679.5333585099725	-0.9810362219990438	-930.0545971226242	-0.01307311843903235	0.0011622764257719904	1.61871688488379	1.4453630373122301	2.844482511816347	1.1199379277706765	7.2675299055447224	10.366032182617555	0.8499073517258517	0.9658875552747946
ID309028	309028	2	1.0	15.330446793233916	46.2069124400076	0.0	265.0	265	1.523447226625673	1		24449.477183833133	24546.0	15555.0	32134.0	1.8752749E7	2794.5178711741396	-0.9809744696141408	-902.2224163564797	-0.0013911218154172753	0.013794572106641246	1.5688656438685664	1.4854679007842382	-1.209524642377418	1.056142406739519	7.2912955363672936	10.477681438396782	0.83461115613948	0.9727330374128091
ID293154	293154	2	0.9826517701148987	17.157120435080632	45.66779226097149	0.0	196.0	196	1.5064695724329629	1		24118.45588235292	24120.0	17386.0	32751.0	1.8040605E7	2702.7144557108886	-0.9810153970263932	-922.2605576554466	0.009956261949913331	0.0024341973358572634	1.6017068655719287	1.430959871520488	-0.4217824452659282	1.1193233978462378	7.129689246773766	10.247877524872278	0.8531248893970594	0.9683666881859263
ID286510	286510	2	0.9720881581306458	17.0789045720587	45.32513289817358	0.0	166.0	166	1.5024469495721968	1		24145.6056527591	24206.0	17387.0	32214.0	1.7940185E7	2596.2004482437915	-0.9810428028456981	-962.5952356555224	0.004220258485271976	0.006333674440270456	1.5576166409106007	1.4654504177390846	-0.29367613664457576	1.0628927611987797	7.091664237457637	10.227354238252248	0.8519839866534168	0.9594855305466239
ID278319	278319	2	1.0	17.364820503259075	45.41247351174644	0.0	127.0	127	1.5169782070562785	1		24053.22935779816	24094.0	17358.0	32369.0	1.8352614E7	2683.4675712324447	-0.981069628983326	-929.0685146323993	-0.004806653822025247	-8.011661113555571E-5	1.6024169711077727	1.4623007710042248	-0.34631404616300504	1.0958190017278895	7.229504896228596	10.332317817092184	0.8509869642060995	0.9584120982986769
ID291625	291625	2	0.9896268248558044	17.16971677720323	45.53952663837426	0.0	189.0	189	1.492342954990546	1		24128.77642276423	24178.0	17848.0	32055.0	1.7807037E7	2645.8828497163295	-0.9810546471425532	-944.4635127120922	0.036964469045009565	0.012801628198133927	1.5937459680781145	1.3818260070447157	-0.5584866512964506	1.1533622612058285	6.996601714167322	11.59545352945034	0.6539153569036886	0.9484536082474228
ID300843	300843	2	0.9854035377502441	17.224714027295967	45.52634914230928	0.0	230.0	230	1.5179752352329632	1		24170.137795275594	24129.0	17015.0	33178.0	1.8417645E7	2696.0798909939977	-0.9810886820788658	-930.1710845275436	0.0181706864550859	0.003245621703975221	1.6664231120711361	1.3944422650463413	-0.49383111778562067	1.1950463305956638	7.239011148557626	11.144747593249617	0.7324005056725769	0.9430340557275543
ID310571	310571	2	1.0	15.27715245247135	46.17924306819081	0.0	271.0	271	1.5308775124222438	1		24362.37953367874	24453.0	16003.0	32061.0	1.8807757E7	2761.7714473906226	-0.9811315860956825	-917.3896325821572	0.009781953224402779	-0.0037172486909101414	1.5783001208348575	1.5109564703975986	-0.9260630519185613	1.044570212151471	7.36259242883503	10.97139639688452	0.7686290795197529	0.9491421568627444
ID309556	309556	2	1.0	15.36043669907828	46.18649268539198	0.0	267.0	267	1.5367958753918651	1		24446.84615384613	24543.0	15723.0	32268.0	1.906854E7	2767.8181685294426	-0.9811097163903203	-917.4752930413109	-0.010130232721996774	0.002573582569822466	1.582719321896477	1.5083529102426432	-1.4857680958710506	1.0493030584214345	7.419629942809223	10.883567209689861	0.787135649625115	0.9617991373998764
ID251697	251697	2	0.9853736758232117	17.04662753947537	44.15517418157184	0.0	7.0	7	1.4475701579181803	1		24257.970887918495	24443.0	17486.0	30581.0	1.6665226E7	2335.4460419574452	-0.9811428002581155	-1080.8605062492472	0.0061765513372192965	0.008594334334427177	1.5532741863689794	1.345204257011455	2.767687976297448	1.1546753426277274	6.5830797378544395	10.937976456820161	0.6914567348545905	0.9389830508474573
ID272694	272694	2	0.9864485263824463	17.255619623799983	45.29972592205227	0.0	102.0	102	1.50747355093323	1		24108.338196286484	24127.0	17012.0	32201.0	1.8177687E7	2630.4644495093876	-0.9810300663755482	-947.9410719446018	-0.001545200635432518	-0.0027583938642548405	1.6147536326741159	1.420439837362818	-0.4096881472433336	1.1367983283769765	7.1391954991027955	10.57701955698221	0.8019227311695089	0.9542566709021599
ID257847	257847	2	0.9846503138542175	16.29858712657067	45.015071303820235	0.0	35.0	35	1.5446517521423904	1		24326.610619469	24273.0	17426.0	32904.0	1.9242349E7	2570.631926463889	-0.9809736969329577	-975.8310992941348	-0.001092783151446387	-0.003154917289135932	1.661919549964369	1.4490454153900116	-0.9516546226460725	1.1469064615321682	7.495679961441475	10.975810807424798	0.7818936294669252	0.9574984820886455
ID267570	267570	2	0.9791372418403625	17.243872733656474	45.53986265067496	0.0	79.0	79	1.5129835241324108	1		24188.965562913923	24192.0	17197.0	33341.0	1.8262669E7	2715.053583573856	-0.9811401060525791	-926.959306830502	-0.002297827424094125	0.0011478614498113325	1.6779404044216621	1.402491501150212	-0.3310813536896498	1.196399695146494	7.1914798869124725	10.24970751440512	0.8602113907397	0.9600253807106602
ID269117	269117	2	0.986024022102356	17.169808890935972	45.599427628940724	0.0	86.0	86	1.5004315939372321	1		24162.79194630873	24144.0	16643.0	33784.0	1.800128E7	2728.337010416449	-0.981025592524934	-915.7801170685991	0.006694965003130833	-0.003506100222816238	1.680197929121927	1.3706313874850784	-0.48979223465249044	1.22585688936021	7.072651732799577	10.90279894251095	0.7476806317143081	0.9393939393939398
ID302397	302397	2	1.0	17.26804617408066	45.685784969005375	0.0	237.0	237	1.5054649243902911	1		24161.572192513377	24174.0	17140.0	32819.0	1.8072856E7	2747.502940569104	-0.9810636139278514	-911.2070884363051	0.004459175830046897	-0.0010467983671795492	1.579852190320382	1.4401290802964233	-0.36442786746393135	1.0970212406204582	7.120182994444732	10.604992906810958	0.7955734013136444	0.967700258397933
ID308029	308029	2	1.0	15.426264531942516	46.15345698123226	0.0	261.0	261	1.5470985329444207	1		24414.696700507604	24501.0	15793.0	32526.0	1.9238781E7	2774.006462825196	-0.9810836941400894	-912.9428480645727	0.0037619888947867564	0.0015457089974909486	1.5906142897018853	1.512646571616028	-1.0577974597471416	1.0515439095614787	7.519445592264057	10.937496194046549	0.7898777047319161	0.9628727936701155
ID308536	308536	2	1.0	15.41316374812561	46.18099966235741	0.0	263.0	263	1.527909734162805	1		24425.0038910506	24551.0	15877.0	32555.0	1.8831678E7	2794.7554652195336	-0.9810618136591033	-905.4798901400876	-0.005278016604361042	-0.005969415468874121	1.5809437120322063	1.4823640225410242	-1.058041820400071	1.0665016743473035	7.334073671847939	11.238919871873579	0.7296355440292884	0.9489544895448948
ID256318	256318	2	1.0	15.830476447832973	45.488387021959106	0.0	28.0	28	1.5694299458297636	1		24385.36285362852	24290.0	16085.0	33866.0	1.98253E7	3044.8818701875393	-0.9810325815829545	-828.4455625696789	-0.0016426311940416838	0.0010201348924632338	1.622050930196973	1.537825927632626	-0.8776710707725605	1.0547688792671128	7.73808939583179	10.303697598739538	0.9159196962955487	0.9742669060442851
ID310075	310075	2	1.0	15.336811433733137	46.19007764781312	0.0	269.0	269	1.520464945344939	1		24423.397135416653	24519.0	15818.0	32229.0	1.8757169E7	2773.8512770635166	-0.9810041969874418	-909.4233544806679	-0.0075438441045629755	8.217016290066422E-4	1.5739613290976335	1.4819618996776045	-1.2690514025511255	1.0620794835818945	7.2627767793801965	10.876615981470977	0.7714805295086591	0.954999999999999
ID317253	317253	2	1.0	16.091083520276097	45.831861722715374	0.0	298.0	298	1.5500295716306332	1		24516.743073047866	24463.0	16393.0	34041.0	1.9466294E7	2886.2144843930814	-0.981065224249138	-880.2415915275658	0.0011260740241779644	-0.0040138844368451275	1.646281956357349	1.4888167732814628	-0.5787556220333528	1.1057653204220834	7.547964349251153	10.501301435035918	0.8601089255888029	0.9694749694749696
ID294726	294726	2	0.9819294810295105	17.262983393708122	45.36941327809767	0.0	203.0	203	1.5109822222985787	1		24119.59470198676	24121.0	17400.0	32544.0	1.8210294E7	2640.111320591953	-0.981073708945092	-947.1393606125762	-0.0061182980693118266	-0.003690747293412149	1.6314160722068343	1.431885403338974	-0.4140624985241436	1.1393482106896125	7.172467382254408	10.593376709169343	0.8031739479321873	0.9593134138588685
ID254789	254789	2	1.0	15.708017847799162	45.357999186928396	0.0	21.0	21	1.54121973321699	1		24380.604325699755	24323.0	15997.0	34163.0	1.9163155E7	2906.278919712626	-0.9811067688435359	-871.2588529546871	-0.004466362987528277	0.03474224940645702	1.7077925746182572	1.4190184552816298	2.290887245843771	1.2035027227882775	7.462408078289873	11.33830757382265	0.7294447295954397	0.9579011592434411
ID270658	270658	2	1.0	16.435079269168686	45.52294438991061	0.0	93.0	93	1.5646024045688962	1		24140.10123456791	24058.0	16663.0	33777.0	1.9553482E7	2786.538148407888	-0.9810342060052807	-896.2253234046237	-0.007633434235431037	-0.006182474938905593	1.6143785040554204	1.555670874934816	-0.20883259495104067	1.0377378210690382	7.690558134186631	10.374763326188331	0.8978655883552042	0.9829890643985418
ID262988	262988	2	0.9907915592193604	16.899799876381575	45.135535162371575	0.0	58.0	58	1.519967329574668	1		24262.790575916242	24233.0	17327.0	31757.0	1.8536772E7	2540.2536257137203	-0.9810948216570862	-991.342830750686	0.0032062924663730395	8.61994960356023E-4	1.6562426053888994	1.4125846484373372	-0.5442425347025965	1.1724908714115698	7.258023653215692	10.661297476758696	0.8024317799285873	0.94727047146402
ID276300	276300	2	0.9828248023986816	17.393922547698182	45.51154511851376	0.0	118.0	118	1.51198320433768	1		24103.82649006622	24074.0	16942.0	32770.0	1.8198389E7	2584.3651581994727	-0.9810238944725402	-964.3498325094461	-0.022364476724386507	0.025590657968688948	1.7353072317534088	1.3368800799388256	-0.5975735208247344	1.2980275925966485	7.181973634583435	11.564624245976535	0.6748241521755012	0.9479297365119197
ID266057	266057	2	0.9923093318939209	17.224938467757397	45.53119030341954	0.0	72.0	72	1.522453781964027	1		24266.37157757496	24233.0	16718.0	33632.0	1.8612307E7	2717.53651667318	-0.9810192149841465	-923.0448300520472	0.0012641877163245177	-0.0043029181625715025	1.6978420146713886	1.399153132220523	-0.4608713904244661	1.2134783359823038	7.281789284038271	11.161422900952566	0.7345288262379658	0.9387254901960789
ID281929	281929	2	0.9968462586402893	17.21125042260615	45.38066722467476	0.0	144.0	144	1.4979085862771473	1		24069.829301075275	24106.0	17271.0	32461.0	1.7907953E7	2690.5040593351837	-0.9809998096278663	-923.8050353278473	2.0364918669313705E-4	0.007186884937776447	1.5587050128903437	1.461627209826444	-0.32966817371443435	1.0664176216830465	7.048886101976997	10.570268683874978	0.7927902561389868	0.9611147116007783
ID253266	253266	2	0.9906532168388367	17.711843234993246	44.90945481412382	0.0	14.0	14	1.4837004601624824	1		24162.216142270845	24289.0	17260.0	30329.0	1.766258E7	2494.451014862246	-0.9810828374051519	-1004.71170663937	-0.009212592878833017	0.007604020415981765	1.5278594886834198	1.4539531321377683	-0.23812274257662203	1.0508313197393	6.915798569370548	10.374259743451287	0.8074915098755626	0.9706470980653767
ID259410	259410	2	0.9660370349884033	17.041552791365135	45.18268867627454	0.0	42.0	42	1.537780054727704	1		24267.294642857163	24227.0	17470.0	32618.0	1.9025559E7	2565.9996339143145	-0.9810518816224576	-979.3110492514536	0.0051177952035424395	0.014305711108195668	1.6576939817295389	1.4375596701271285	-0.47013491669284135	1.1531305560227236	7.429136195138264	11.312577130179797	0.7294996327792616	0.9507299270072996
ID260946	260946	2	0.983749508857727	17.15666306059541	45.20221607217067	0.0	49.0	49	1.522950585299803	1		24252.27864583335	24262.0	17187.0	32276.0	1.862575E7	2579.015494010059	-0.9810304274918149	-972.643138732675	-0.002643804198198712	0.012237366139538542	1.6429212825488784	1.430952040308163	2.6835190242844984	1.1481316188591943	7.286542410202786	10.884676994025082	0.772859001467234	0.9533582089552239
ID316758	316758	2	1.0	16.14519506721738	45.790727154079704	0.0	296.0	296	1.5553887972022726	1		24516.55555555554	24469.0	16576.0	33509.0	1.9637761E7	2866.2591591170235	-0.9810081235067648	-883.6468234258459	0.01659343446452709	0.00860153972687349	1.6512892915100714	1.4952511866729608	-0.5945867066773904	1.1043557806393094	7.6002487370608325	10.464002913713019	0.8722519842575744	0.9744058500914077
ID307537	307537	2	1.0	15.565471971495255	46.07016502870868	0.0	259.0	259	1.528899633673297	1		24445.239327296258	24513.0	15609.0	32297.0	1.889617E7	2811.4375572372414	-0.9810900711320746	-902.2249490622979	-0.004252448119564674	-0.0019209970324909882	1.5477028332334555	1.5254841520909894	-1.5000387787031055	1.0145650029284217	7.343579924176971	10.879893534463486	0.7795938398154474	0.9507692307692308
ID296797	296797	2	0.9952749609947205	17.250131087832777	45.46232792474838	0.0	212.0	212	1.5269191929020234	1		24195.59687906369	24240.0	17511.0	32758.0	1.8606414E7	2676.524559478249	-0.9810776630362079	-937.3973445694196	0.00519485330530989	-0.005239019187843125	1.6208914451481335	1.4527760841201112	-0.3255101842214886	1.11572007748864	7.324567419518914	10.940521324112536	0.7689813569582518	0.9529993815708104
ID250207	250207	2	1.0	17.332027985242533	44.164086163091746	0.0	0.0	0	1.466262655815546	1		24094.539436619772	24309.0	17066.0	30243.0	1.7107123E7	2370.2039792469423	-0.9810501085255807	-1052.561219934423	-0.015814636123716665	0.004944842435600008	1.5250589311016607	1.4205860686546916	-0.42162213083102246	1.073542085729382	6.754192279777013	10.01960151583121	0.8454392075393885	0.9752916952642416
ID298841	298841	2	0.9776671528816223	17.051589837164023	45.836821840176	0.0	221.0	221	1.5114827961808874	1		24165.805039787814	24091.0	16938.0	32917.0	1.8221017E7	2653.5414738997956	-0.9810831983377217	-944.6338652462853	0.0020737908289277167	2.9214878555278798E-5	1.6281518360385254	1.4230071608857717	-0.42881133651155356	1.144162784834518	7.177220508418919	10.79649719473602	0.7737495348535944	0.9443402126328961
ID307035	307035	2	1.0	15.800447471864036	45.96575596391665	0.0	257.0	257	1.5069716452922384	1		24448.251001335087	24557.0	15713.0	32498.0	1.831174E7	2869.223720411103	-0.9811039660130261	-884.8257413861802	0.008051251188126439	-0.006868144770622481	1.5631298604467845	1.4731105084735503	-1.415479105934275	1.0611083496149336	7.134442372938275	11.123813063509907	0.7245402800069934	0.9340385812072185
ID314727	314727	2	1.0	16.135870568367423	45.79404127993669	0.0	288.0	288	1.565085828774645	1		24580.107142857156	24591.0	15998.0	34436.0	1.9959047E7	2890.0088505401586	-0.9810984993501928	-882.939447414485	0.01018091883283409	0.014003130033361904	1.6153159734422056	1.5245603514039143	-0.666699841678384	1.0595290451799546	7.69531126035115	11.316869894517714	0.7550633818569599	0.9596917605216366
ID315239	315239	2	1.0	16.185081542036166	45.70483118023764	0.0	290.0	290	1.5723193559699886	1		24591.742962056294	24521.0	16349.0	34077.0	2.0091454E7	2861.8355466562775	-0.9810151863107726	-888.063506297373	-0.007059097431261342	0.002305192803628528	1.6584980048556435	1.5065162959591507	2.443045209711224	1.1008828841109422	7.766608152818884	10.762854511006044	0.8425318338513629	0.9737783075089393
ID303971	303971	2	1.0	17.2140123504894	45.738800935440764	0.0	244.0	244	1.5009356865413874	1		24184.495289367427	24191.0	17230.0	32985.0	1.796908E7	2778.612510735538	-0.9810332051193369	-900.3861316111233	0.03480148772423015	0.023016068313214635	1.539164626390796	1.433015400206848	-0.4602831208123035	1.0740740303060428	7.077404858964088	11.553067030665712	0.6663299245744869	0.9612653324725631
ID315756	315756	2	1.0	16.123833114177632	45.740650887981886	0.0	292.0	292	1.571838156461865	1		24576.279069767425	24532.0	16615.0	33670.0	2.007882E7	2845.5694122385707	-0.981074999837918	-895.4539546417261	9.680619962737501E-4	-0.0021455370574205612	1.6672823956850729	1.5196607207055088	2.5393052502959366	1.0971412059074805	7.761855026654365	10.689678173157796	0.853583733161202	0.9731823599523242
ID292717	292717	2	1.0	17.065303048091803	45.97136678060276	0.0	194.0	194	1.4872652167066474	1		24113.418826739442	24045.0	16597.0	32969.0	1.7675136E7	2878.8658481444186	-0.9809506248078943	-862.6482982458566	0.02071878727901684	0.0031676501757946446	1.5439583546054834	1.4248945691258161	2.82301174212134	1.0835597159674164	6.9490704525221565	11.599520602355073	0.6490176350559238	0.9549314173742651
ID316269	316269	2	1.0	16.103407091269265	45.67644286128215	0.0	294.0	294	1.5568472023958118	1		24532.252195734	24505.0	16693.0	33713.0	1.9552205E7	2851.4695339246255	-0.9811136078663589	-893.858917647844	-0.01029890208524312	-0.0039310427429876385	1.6619509333423543	1.4741348278553377	-0.6450507091667972	1.127407684791128	7.614508115554381	10.657771533408718	0.8424010616549186	0.9662243667068762
ID279401	279401	2	0.9803952574729919	17.155854523058103	45.153969863821914	0.0	132.0	132	1.5204649453449401	1		24077.570680628283	24089.0	16923.0	32873.0	1.8395264E7	2604.3937301068204	-0.9810718922133739	-958.3621515777268	0.0038241881109351917	-0.008556912006524026	1.6247868394890046	1.4377023283601627	-0.4883609616664041	1.1301274314149785	7.262776779380208	11.006302050589042	0.7534070955783982	0.9628229363579084
ID272235	272235	2	0.9879524111747742	17.344380016292757	45.49432398019318	0.0	100.0	100	1.5129835241324108	1		24092.204755614293	24109.0	16927.0	33262.0	1.8237799E7	2700.5312663840937	-0.9810020187290173	-921.3396833445847	0.0032532522908922438	-8.363599679218176E-4	1.6386553798727101	1.4067307726484182	-0.37788226654518275	1.1648677996768728	7.1914798869124725	10.802228587322054	0.7744643082414249	0.9594166138237163
ID277867	277867	2	1.0	17.387577711373503	45.469805403937954	0.0	125.0	125	1.5089782662147833	1		24052.482666666652	24074.0	17191.0	32297.0	1.8039362E7	2711.6204913824627	-0.9810557719822198	-918.7086041175085	-0.005105598832753292	-0.004614407345327233	1.5889727973404235	1.4628180151507146	0.03792467043110337	1.086240927362869	7.1534548775963405	10.461611953182496	0.8213504363487008	0.9672236503856041
ID287605	287605	2	0.9811765551567078	17.24747190380177	45.32469448108026	0.0	171.0	171	1.5219568164596935	1		24114.456919060027	24129.0	17350.0	32656.0	1.8471674E7	2660.6124967042333	-0.9810131072686141	-936.5840724586857	-0.0011458347371131252	-0.013445752039990806	1.6046348700512696	1.46788744325149	-0.44860770743239586	1.0931593409484266	7.277036157873757	10.557044827401656	0.820502040679952	0.9616834170854273
ID294262	294262	2	0.9952347874641418	17.238155842520065	45.67360236383668	0.0	201.0	201	1.5069716452922386	1		24083.54993342208	24079.0	17396.0	32916.0	1.8086746E7	2746.3488945331273	-0.9810251438300956	-906.768521838383	0.012753808691258648	-0.007326293256499275	1.5828620847350738	1.4559704041558468	-0.35532409702477197	1.0871526510546052	7.1344423729382775	10.14518217043779	0.8710642679201511	0.9634146341463418
ID282999	282999	2	0.9864237308502197	16.538019267286746	44.87872317005752	0.0	149.0	149	1.5675007134522894	1		24152.00123609393	24075.0	17520.0	32834.0	1.9538969E7	2620.40421854393	-0.9810226579508518	-952.9244729814108	0.0039208781246840695	-0.015249171703346324	1.6045055796051717	1.5655941715776338	-0.8033175799516256	1.0248540833467252	7.719076891173722	10.562703512118967	0.8694108421527021	0.9701314217443248
ID291185	291185	2	0.9625926613807678	17.142633635379642	45.46676351143902	0.0	187.0	187	1.5119832043376806	1		24128.68344370864	24147.0	17226.0	32678.0	1.8217156E7	2576.755383067724	-0.9809882482241492	-966.3447661704381	0.031694979651624836	-0.0020693531502506113	1.6423529589660215	1.406326075105214	2.738964014746108	1.167832260269475	7.181973634583441	11.845587842933641	0.643191705479301	0.939092604101927
ID268658	268658	2	0.9816299676895142	17.200338290810645	45.45578943821996	0.0	84.0	84	1.501943364188662	1		24154.220134228213	24196.0	17266.0	32365.0	1.7994894E7	2647.544672498207	-0.9810603476472461	-945.1558760252273	0.017105134117218774	4.7104409747034923E-4	1.6308129683706825	1.4186385247299587	-0.4176285733407529	1.1495620201637424	7.086911111293122	10.74258427034592	0.7717014410073342	0.96069587628866
ID274290	274290	2	0.9744510054588318	17.11906067794297	45.29255257804046	0.0	109.0	109	1.5139831829954442	1		24100.24570673711	24067.0	17159.0	32753.0	1.8243886E7	2641.6534660675	-0.9810425089623724	-944.2404185289694	0.02118347224832212	0.003302097509596819	1.6343480360958704	1.4368461098396093	-0.3656306058182733	1.1374551699752367	7.200986139241501	10.277194901533202	0.8567471205042223	0.9692898272552781
ID298364	298364	2	0.9789568185806274	17.184596989601584	45.58222093035674	0.0	219.0	219	1.5139831829954444	1		24186.78496042219	24176.0	17570.0	32664.0	1.8333583E7	2698.6255677692475	-0.9810249143333158	-926.7483042601976	0.011978913045280658	-0.009294965077775278	1.6351507633528544	1.4106019142416948	2.7809338299639315	1.1591865478446282	7.200986139241504	10.77521486210711	0.779381263678421	0.9534298300818126
ID306557	306557	2	1.0	15.86686210200189	45.918110836050126	0.0	255.0	255	1.5144827649866006	1		24439.24306472921	24535.0	15873.0	32275.0	1.8500507E7	2854.484189562176	-0.9810897290754569	-888.3847252296398	0.0059887635429349525	-5.006087665008055E-4	1.55253268496218	1.509142798000988	-1.3974610395226463	1.0287513461407805	7.205739265406012	10.66022690067512	0.7968113471990614	0.9498746867167919
ID284030	284030	2	0.9855878949165344	17.179418545615547	45.38761888880638	0.0	154.0	154	1.495381321804101	1		24116.831521739143	24111.0	16983.0	33018.0	1.7749988E7	2688.607511297948	-0.9811237033352187	-932.4591424345185	-0.015875248782338106	-0.010662053530158434	1.631564831427208	1.417169545342329	-0.5305885346892162	1.1512841471858541	7.025120471154417	10.831871870128273	0.7524135568453526	0.960988296488947
ID286078	286078	2	0.9948715567588806	17.093826745619516	45.21405082737416	0.0	164.0	164	1.5099805766980792	1		24135.092838196288	24137.0	17201.0	32480.0	1.819786E7	2613.4240822340153	-0.9810606796974362	-956.7546057100897	-8.710845726351842E-4	0.001455881338242204	1.6532168181895415	1.404959533585734	-0.4149331797599008	1.1767006655132664	7.162961129925377	10.67086629963413	0.7905022339075048	0.9610969387755104
ID296312	296312	2	0.9831339120864868	17.306466783186018	45.55231898834886	0.0	210.0	210	1.5134834360985165	1		24194.309210526317	24182.0	17580.0	32472.0	1.8387675E7	2678.627511304171	-0.980976711011708	-931.5453215446654	0.01594379167959128	0.003343368801493687	1.622382550859639	1.4321286178891615	-0.36223359207396877	1.1328469598288566	7.196233013076987	10.796197404069751	0.7758422881451448	0.9600507292327206
ID255870	255870	2	0.988663911819458	16.746227101312964	44.98799536465542	0.0	26.0	26	1.5079752895229035	1		24322.077333333327	24375.0	17322.0	31314.0	1.8241558E7	2501.855247396379	-0.9810888637788726	-1008.6934603803564	0.014338228513838593	0.009901124613666958	1.603508382499596	1.4381814293986634	-0.5961510622313655	1.1149555610449369	7.143948625267308	10.593296351067938	0.7999925502973836	0.9585459183673471
ID289145	289145	2	0.9757727980613708	17.230274535375806	45.19829302803148	0.0	178.0	178	1.469354953076323	1		24110.900560224083	24166.0	17169.0	31703.0	1.7215183E7	2586.5741051820955	-0.9810298371214254	-964.1168177224865	-0.01066731552725339	-0.016405244040708703	1.5600866773155608	1.4225962523687434	-0.6076293517265842	1.096647537709933	6.782711036764106	10.333973229511132	0.7981389676706845	0.9551539491298526
ID314233	314233	2	1.0	16.2686213477448	45.8576314240114	0.0	286.0	286	1.5313715829571093	1		24545.611612903213	24521.0	15794.0	34074.0	1.9022849E7	2931.520998909683	-0.9810861613474051	-868.6369796448802	0.019233901829320395	0.01898652413684892	1.613428227062928	1.419190005539189	-0.6995921768365829	1.136865550606765	7.36734555499955	12.107041959301672	0.6316039090574971	0.9416767922235725
ID301946	301946	2	0.9914366602897644	17.305215575038208	45.72656623273316	0.0	235.0	235	1.5089782662147835	1		24145.849006622528	24073.0	17355.0	32943.0	1.8230116E7	2768.006420659103	-0.9810527481895845	-903.3405687568476	0.021277044106631508	0.00560699890365268	1.6000431802618222	1.4250287128760966	-0.46229390234712403	1.1228146954544507	7.153454877596342	12.056686897163255	0.6184003697127131	0.9376947040498443
ID285051	285051	2	0.9610740542411804	17.138699017298894	45.41078638473933	0.0	159.0	159	1.4862475872910892	1		24125.260928961732	24154.0	17202.0	31946.0	1.7659691E7	2573.052242552344	-0.9809866438798291	-967.5150351298727	0.011513238181888838	0.0011123702642458822	1.5999683619919054	1.3785742408413877	-0.35701561644936475	1.1605964442041177	6.939564200193131	11.179245444837075	0.6977776892626492	0.9542483660130718
ID258947	258947	2	1.0	16.170829127472835	46.04479502073305	0.0	40.0	40	1.5308775124222438	1		24274.823225806496	24269.0	15172.0	33505.0	1.8812988E7	2975.0705901733036	-0.9809800961665462	-841.6677288618265	0.04039702010704588	0.008588817690627948	1.6712553238501155	1.4626928594644002	-0.2959275176962077	1.1425880102143149	7.362592428835031	10.293407075324422	0.8732172922758804	0.9621118012422355
ID265604	265604	2	0.9921281933784485	17.226288703700117	45.480706669191164	0.0	70.0	70	1.5079752895229042	1		24289.746010638286	24252.0	17053.0	33626.0	1.8265889E7	2696.976841429387	-0.9809968480802344	-929.8603376681893	-0.013712837650733146	0.01969467306859372	1.7199182629898722	1.351927870094054	-0.46316050759496236	1.2721967651056834	7.143948625267314	11.014155728838883	0.7400239261890375	0.9524714828897342
ID306052	306052	2	1.0	15.869231774820275	45.90716486240474	0.0	253.0	253	1.524936180126496	1		24436.963541666664	24528.0	15672.0	32384.0	1.8767588E7	2826.6228473151045	-0.981073974561658	-896.2965137567197	-0.0036205808420960673	-0.019996894179921863	1.6020509540574615	1.4815811443386047	1.5493950720980219	1.08131165152796	7.305554914860847	10.951526710417019	0.7654445588105789	0.9540657976412169
ID264070	264070	2	1.0	15.982129095239351	45.62126825484918	0.0	63.0	63	1.5456309292626897	1		24308.83862770012	24202.0	15271.0	33692.0	1.9131056E7	3040.449449605311	-0.9809975355530433	-825.4949232623301	-0.004409537652656695	0.011770049855844213	1.6276856659830223	1.498310630221358	2.5298207484865105	1.0863472721558083	7.505186213770511	10.455856940347864	0.8626846512175952	0.966932026944274
ID257414	257414	2	0.9803743958473206	16.22546932267803	45.30553109973301	0.0	33.0	33	1.5293943431616281	1		24325.154345006522	24282.0	17147.0	32826.0	1.8754694E7	2546.9712939588817	-0.980982568235641	-985.3056508942915	0.008616001938656815	0.003909039748234637	1.6825552626445683	1.4080890595125974	-0.8245541181867057	1.1949210536633073	7.348333050341493	10.971649627690159	0.7671050384151975	0.9590570719602977
ID267137	267137	2	0.9863376617431641	17.129503753993315	45.33001548670169	0.0	77.0	77	1.511482796180888	1		24211.87846763536	24236.0	17059.0	32169.0	1.8328392E7	2605.455514414189	-0.9810173059918442	-960.4917527235792	0.0017458429138197723	-0.041812412686153225	1.605425821551969	1.4872313743476753	2.635776250182266	1.0794728037902883	7.177220508418925	10.309214211744596	0.8486234450019637	0.9605597964376593
ID280449	280449	2	0.9860591888427734	17.23019607621631	45.44690211896989	0.0	137.0	137	1.5104814825259882	1		24022.023872679038	24059.0	17267.0	32463.0	1.8112606E7	2679.7547720281345	-0.9810897332106879	-930.1556146371246	0.012941656581963739	-0.004071916881745811	1.6240358056961002	1.4343091394130678	-0.23405393525925194	1.1322773878165973	7.167714256089892	10.473636895036435	0.8210989952295448	0.9562460367786939
ID300417	300417	2	0.9791291952133179	17.2274886875488	45.54072873310222	0.0	228.0	228	1.5014396099017473	1		24178.05100671141	24152.0	17061.0	33153.0	1.8012648E7	2704.416933279282	-0.9811638920025407	-931.3823936960576	0.003053115889910822	0.003319411380905723	1.6333746918529886	1.3926766434141247	-0.4969650504427471	1.1728312523780082	7.082157985128606	10.574159262890735	0.795946321671785	0.9575835475578407
ID254347	254347	2	1.0	15.683948156127345	45.01214255929718	0.0	19.0	19	1.539746526189332	1		24350.757033248112	24308.0	16639.0	32813.0	1.9042292E7	2683.236715706925	-0.9810377321552306	-939.02879445395	-6.580149224614303E-4	0.0059323968416563014	1.6408171941976726	1.463818764074202	-1.0112380918130701	1.1209155357667613	7.44814869979632	10.75869959494842	0.8086091289031583	0.9549055453991466
ID262542	262542	2	0.9968105554580688	16.675479791437454	45.0291170998368	0.0	56.0	56	1.5204649453449395	1		24281.819371727768	24234.0	17368.0	31804.0	1.855131E7	2548.7126679031276	-0.9809920143470194	-983.376258202252	-0.010856961835647612	0.031740285732667205	1.6785791917667778	1.4154969525842875	-0.7330323424209625	1.1858585698133637	7.262776779380202	11.12972612032805	0.736789801231068	0.9538077403245945
ID275848	275848	2	0.9808565378189087	17.326389377384675	45.26048266859215	0.0	116.0	116	1.5214596886278913	1		24073.701044386427	24081.0	17191.0	32524.0	1.8440455E7	2615.705527123869	-0.9810515279047742	-953.0191568669072	0.005301046992109329	1.6582775011813849E-4	1.657479605666546	1.4054129054647786	-0.5234821764763817	1.1793541949285056	7.272283031709239	10.383614735853262	0.8475854733609738	0.9574468085106389
ID251282	251282	2	0.971976637840271	17.051574388469437	44.28501500679583	0.0	5.0	5	1.4734679211022808	1		24269.961111111148	24384.0	18375.0	30600.0	1.7474372E7	2349.100243493089	-0.9811109749561215	-1073.2629013037015	-0.013255960223386253	-0.03684590570789049	1.5316686834751558	1.408818188687906	-0.4856805342256812	1.0872010993140753	6.820736046080233	12.031101839750582	0.592148047017227	0.9354628422425034
ID270230	270230	2	0.9801908731460571	17.243969503690625	45.48708165912394	0.0	91.0	91	1.5039566939989106	1		24133.61784287617	24140.0	17271.0	32949.0	1.8124347E7	2695.457966115321	-0.9810246122208403	-925.7827976501015	0.01999261797972052	-0.005697292276134499	1.6319072089633997	1.4219173810532735	2.7670539683160746	1.147680751855342	7.105923615951189	10.4033687609482	0.8250540738291935	0.9583333333333337
ID252823	252823	2	0.9772522449493408	17.53936698597081	44.78687709885861	0.0	12.0	12	1.4943692192706892	1		24251.962008141112	24163.0	18260.0	33565.0	1.7873696E7	2547.207063024956	-0.9809615406215161	-981.1441161283879	0.028429122386388936	-0.011514529371921144	1.6131930505326044	1.3683780638461231	2.6307554266325086	1.178908879902953	7.015614218825377	13.184494627645869	0.5071641985288194	0.9083076923076924
ID303518	303518	2	0.9820069670677185	17.182024305570298	45.487352740798265	0.0	242.0	242	1.533346273117179	1		24217.289575289557	24198.0	17328.0	33337.0	1.8816834E7	2659.2436201379305	-0.9810811105755265	-944.5102593909104	0.0033556246705448707	-0.015348933610755882	1.6842145449977564	1.4289111613518362	-0.4348060385063889	1.1786698785419156	7.3863580596576215	10.452589856455702	0.8495567625407673	0.9568965517241381
ID313247	313247	2	1.0	16.483980915391637	46.03764849675502	0.0	282.0	282	1.526423681224882	1		24531.745784695213	24505.0	16554.0	33547.0	1.8913976E7	2853.492051143652	-0.9810363123645347	-889.4961523076389	0.013254323874399421	-0.005321415337235348	1.585899702288403	1.4713027142211335	-0.5687513070702725	1.077888110284588	7.319814293354389	12.248541047931772	0.6131139577077195	0.9430496019595834
ID271768	271768	2	0.9773526787757874	17.30366153998814	45.289419250192836	0.0	98.0	98	1.5154814349038888	1		24093.847568988156	24071.0	17138.0	32533.0	1.8335418E7	2604.914502162466	-0.9810691883387958	-958.6787084339439	0.018824284012474584	-1.5551277786593327E-4	1.6716366684682225	1.4033770500749871	2.665288649861341	1.1911529181547478	7.21524551773505	11.565413099116547	0.6778579256299538	0.9452054794520552
ID313755	313755	2	1.0	16.46053749276494	45.89157540852674	0.0	284.0	284	1.5069716452922384	1		24556.33511348462	24528.0	16659.0	34449.0	1.8392695E7	2909.8739040633386	-0.9810750993536406	-874.9596436034811	0.027701940788809686	0.01479188986978625	1.5823719770887825	1.3955241850747166	-0.6713216502112168	1.1338907587646445	7.134442372938274	11.770958207487478	0.6470625469909793	0.9452141057934508
ID290726	290726	2	0.9883217215538025	17.265164803014013	45.50656296500509	0.0	185.0	185	1.5209623983094507	1		24123.449086161912	24155.0	17399.0	32842.0	1.8478562E7	2723.6232575446957	-0.9810267795184686	-915.929765060054	0.006993378531241027	-0.002812694973541737	1.6486258006677947	1.425551796008937	-0.31349583179497187	1.1564825671598813	7.267529905544725	10.171919163111273	0.8826548080485521	0.9757498404594771
ID312743	312743	2	1.0	16.33709330148524	46.17157911044836	0.0	280.0	280	1.540728820723817	1		24457.886624203828	24393.0	16584.0	33231.0	1.9199441E7	2827.37922992895	-0.9810495675258321	-895.6466067578754	-0.01564888764208304	0.008117631197599144	1.5815078593003284	1.5198440244500755	-0.3849603898098168	1.0405724757661003	7.457654952125353	10.735539574317668	0.8131382585805776	0.9679210363972856
ID260517	260517	2	0.9842082262039185	17.173563178680062	45.25005196006953	0.0	47.0	47	1.5239437061000323	1		24258.38671875002	24231.0	17137.0	32507.0	1.8630441E7	2576.1962424704952	-0.9810690595364278	-975.9787414401354	5.563974823904646E-4	0.002143141061602385	1.6695097544384998	1.3934688729554248	-0.5201946743844478	1.1980961949279976	7.2960486625318195	10.614220102755109	0.8138069746722448	0.9540087010565573
ID281507	281507	2	0.9809402227401733	17.162868495894053	45.23816209905192	0.0	142.0	142	1.518971608976764	1		24056.310615989532	24088.0	17034.0	32042.0	1.8354965E7	2609.3697133654505	-0.9810265980909146	-953.3645018869064	-0.00796158778424023	-0.0011876829912255123	1.5877825161311332	1.4705847106977843	-0.4619757459754531	1.0796946987009943	7.24851740088666	10.435977851850385	0.8363590340846025	0.9633607075173725
ID305580	305580	2	1.0	16.08572101074833	45.60280821792257	0.0	251.0	251	1.5631512349217653	1		24507.251861042183	24473.0	16234.0	33574.0	1.9752845E7	2922.9515559788215	-0.9811210606397689	-871.4610859426933	-0.006073512150438544	0.015254917540233484	1.600830661255947	1.5325557354382584	-0.8669921008398297	1.044549717989972	7.676298755693086	11.592682203456269	0.7177841628831342	0.9556213017751484
ID288685	288685	2	0.98741215467453	17.31890222508538	45.53435599203783	0.0	176.0	176	1.4806381236465904	1		24094.868238557603	24160.0	17541.0	31971.0	1.73724E7	2650.7149503280393	-0.9810903696223029	-943.2297640414806	-0.0048735918557167805	-0.0033374084411627552	1.515335751417466	1.45515590423949	-0.1953814226919594	1.041356288355527	6.887279812383453	10.236835671136356	0.8258974555779413	0.9583333333333333
ID293812	293812	2	0.968194842338562	17.239540459440768	45.491736152066125	0.0	199.0	199	1.5159805231554906	1		24096.291721419162	24101.0	17372.0	32974.0	1.8337278E7	2680.492877212442	-0.9809886895845925	-927.7212352995552	0.015478299104197842	-0.009459808357032322	1.652766967169239	1.4178146630145905	2.755071303374537	1.165714398562565	7.219998643899569	10.959085296880819	0.7554371977982057	0.9417234965902052
ID299956	299956	2	0.985360324382782	17.11032532997459	45.63614541544384	0.0	226.0	226	1.5279097341628052	1		24159.57976653697	24100.0	16800.0	33606.0	1.8627036E7	2681.4201857942517	-0.981086860344201	-934.7561408755306	0.020841412909345183	0.001656122359558116	1.6559613566852167	1.4354172904047138	2.6130398131887747	1.1536445657682728	7.334073671847943	11.631612938830411	0.6812009554719521	0.927283653846154
ID312244	312244	2	1.0	16.19149760929967	46.4573997017988	0.0	278.0	278	1.4994229003146955	1		24413.446091644204	24367.0	16177.0	31866.0	1.8114777E7	2826.6585766529743	-0.9811389034090233	-898.5645586974929	0.007495481304647005	0.0044051175863277945	1.5617575873603597	1.4662801865956439	-0.6394656398095246	1.065115386293524	7.06314548047054	10.972806116127611	0.7371784051956418	0.9434920634920637
ID295862	295862	2	0.9859268069267273	17.30274598263537	45.64657051418519	0.0	208.0	208	1.5303832823811412	1		24100.439119170955	24110.0	17475.0	33037.0	1.8605539E7	2680.570888954729	-0.9809979495830596	-928.3148292483963	0.011617286981647783	-0.010836514984534022	1.6272843085159685	1.4661248843163939	-0.3598304409232181	1.109922030465173	7.357839302670523	11.201900509452193	0.7368460169136485	0.954966070326959
ID301488	301488	2	1.0	17.2785289622574	45.60825894271657	0.0	233.0	233	1.5014396099017469	1		24170.709286675625	24224.0	17436.0	32568.0	1.7958837E7	2698.5598078726475	-0.9810874597666799	-929.277030446031	0.00995269356787236	-0.01797128889259767	1.5662548927150235	1.4654216760897518	-0.5096861165780168	1.0688083288724985	7.082157985128602	10.676572341087589	0.7807496181073341	0.9532949456174029
ID278962	278962	2	0.9707580208778381	17.218102307630282	45.323834917249336	0.0	130.0	130	1.5124834469334483	1		24104.46164021165	24101.0	17508.0	32551.0	1.8222973E7	2612.014568453121	-0.9809764636087369	-951.7418598221968	0.006651592953516426	-0.01345539892478765	1.6486900752147868	1.4322023630043765	2.7250389556064256	1.1511572092063003	7.186726760747956	10.612456961122685	0.8018795045646917	0.9630573248407646
ID273854	273854	2	0.9873745441436768	17.09838975173325	45.113264129948114	0.0	107.0	107	1.5119832043376802	1		24114.1400264201	24111.0	17368.0	31794.0	1.8254404E7	2560.3006476374203	-0.9810083069136479	-973.015614414201	-0.0011378928311377976	-5.344431562266372E-4	1.6830850104194623	1.3857589562229582	-0.622773387885461	1.214558277152976	7.181973634583437	10.53890437754674	0.8125736638433089	0.948524795982423
ID275387	275387	2	1.0	16.98061357324899	46.060965858578385	0.0	114.0	114	1.519967329574667	1		24077.26998689387	24018.0	16407.0	32858.0	1.8370957E7	2774.7806989042238	-0.9810903118556181	-900.3952473681506	0.034172546406701775	0.011330967810249492	1.5733676890439292	1.4469182935928624	2.8095751305638212	1.087392215587432	7.258023653215682	12.164876008642969	0.6163293786436171	0.9396923076923075
ID277435	277435	2	1.0	17.368562019977364	45.4767569167981	0.0	123.0	123	1.4994229003146957	1		24037.643817204313	24119.0	17070.0	32106.0	1.7884007E7	2667.593013438387	-0.9810420161123371	-932.605082481781	0.010183025028205311	0.00542691668049497	1.549931283297405	1.4606138614501456	0.045186808263620856	1.0611506053753195	7.063145480470542	10.656913698098053	0.7815290361742662	0.958091553836235
ID297925	297925	2	0.9822110533714294	17.144661493958512	45.66650043092185	0.0	217.0	217	1.506971645292239	1		24219.773936170226	24187.0	17074.0	33009.0	1.821327E7	2708.095585184208	-0.981035794990144	-925.3079720186723	0.006633432571301832	-0.014329679113673695	1.6360262941289134	1.409788544807433	-0.5016216426368548	1.1604763708392758	7.134442372938281	11.26561764866865	0.7064149532469821	0.9404761904761909
ID252353	252353	2	0.9686442017555237	17.69484700722819	44.777299766948516	0.0	10.0	10	1.4729544281711604	1		24167.73398328689	24174.0	17766.0	30924.0	1.7352433E7	2449.102909848343	-0.9810341572219918	-1020.8710213033213	-0.004087730633152287	-0.007803244660875652	1.5736501206642723	1.3831941357075113	-0.6591278130205815	1.137692880587107	6.815982919915708	10.705836829164506	0.7473036745405756	0.9452867501647984
ID287175	287175	2	1.0	17.14598813580582	45.66257201055862	0.0	169.0	169	1.490313935758549	1		24124.967346938767	24139.0	16552.0	32493.0	1.7731851E7	2733.0175165055807	-0.9810716126797618	-915.0428042967754	0.01210146942752665	0.0029992261685458776	1.5635446236977482	1.4235110874402939	-0.4776264005148182	1.0983719322546743	6.977589209509254	11.914655549711458	0.6176639845485236	0.9261829652996842
ID282561	282561	2	0.988490104675293	16.890844099488962	44.9618026298955	0.0	147.0	147	1.5466094864542683	1		24102.763888888876	24078.0	17434.0	32882.0	1.9089389E7	2615.501225577082	-0.9809784291046139	-950.5062823491749	0.0062758398131222285	-0.0011923170921647591	1.6320636199387903	1.48182631332306	-0.5958311515440714	1.101386583073165	7.514692466099545	10.631324956616858	0.83549968430512	0.9558645707376059
ID292289	292289	2	0.9914778470993042	17.19288799003372	45.53685749119367	0.0	192.0	192	1.5144827649866013	1		24116.162269129258	24123.0	17580.0	32609.0	1.8280051E7	2661.5282588101595	-0.981004159030522	-935.8784237951309	0.010772836232448367	-0.006298422165797574	1.6221590659478609	1.4427212030045136	-0.30783999403557954	1.1243745933515512	7.2057392654060175	10.17329514502994	0.8749135020621974	0.9643765903307888
ID262088	262088	2	0.9891485571861267	16.47432548884964	45.59759202187531	0.0	54.0	54	1.5084768612279504	1		24263.851999999995	24194.0	17585.0	32653.0	1.8197889E7	2604.170898293611	-0.9810859489260864	-966.5910309662177	-0.01729554374140636	0.00834310035407631	1.6566287368423505	1.400171140355388	-0.6208914247805818	1.1831616072460036	7.148701751431824	10.787471171703826	0.7719652413800782	0.9561347743165926
ID258511	258511	2	0.9744178056716919	16.362457183684	45.173257525756284	0.0	38.0	38	1.509479504649539	1		24304.014588859354	24315.0	17139.0	32171.0	1.8325227E7	2502.365031349122	-0.9811235272041118	-1009.6252281696877	-0.0036746391758428545	0.001482396162235504	1.6933527062343945	1.379847595278296	2.3055660794594295	1.2272027084939543	7.1582080037608575	10.256765929885768	0.8550534996872697	0.9604591836734696
ID266696	266696	2	0.9879595637321472	17.092022745216692	45.46101211699268	0.0	75.0	75	1.5009356865413872	1		24265.857142857105	24244.0	17417.0	32816.0	1.8175127E7	2522.4533315362746	-0.9810038060814571	-993.5885776368108	0.0027165420779573088	0.008445052645277068	1.6888422325284735	1.2931154284807627	-0.7955138151819064	1.3060258932279827	7.077404858964085	13.77440399788347	0.46874675134451926	0.9306249999999995
ID290248	290248	2	0.9719038009643555	17.254235142364326	45.41538252160869	0.0	183.0	183	1.5224537819640271	1		24099.26692708332	24097.0	17512.0	32096.0	1.8508237E7	2590.947126457628	-0.9810306910034415	-962.0693093493275	-0.006777828926114346	0.01061459629948637	1.6178275402342837	1.4437237640240892	-0.36168035730643183	1.1205935515842138	7.281789284038274	10.525814117994887	0.8259173300480458	0.9533291848164284
ID255437	255437	2	0.9875566363334656	17.21957063297915	45.37399308394654	0.0	24.0	24	1.4877737703945166	1		24261.420765027277	24331.0	17829.0	31793.0	1.775936E7	2586.175307305253	-0.9810142500122893	-969.4732335874501	-0.004077401483296327	-0.009818271433837065	1.527722534472326	1.4582872865641383	-0.2320317894833332	1.0476142448390835	6.953823578686676	10.15718952453183	0.8470058699321337	0.9766355140186913
ID265163	265163	2	0.990696132183075	17.121515255280496	45.17735750791089	0.0	68.0	68	1.5164794471522647	1		24245.302631578958	24290.0	17178.0	32230.0	1.842643E7	2577.6602647697346	-0.9810985227321923	-976.4472838089433	7.040677959238452E-4	-0.006280206541212109	1.6475795124781207	1.435408016171788	-0.48464024009926293	1.1478126734112792	7.224751770064082	10.679040964948031	0.7961012194347322	0.948813982521848
ID263637	263637	2	0.9896929264068604	16.428442095128734	44.93425137221419	0.0	61.0	61	1.542691533393109	1		24324.077806122452	24317.0	17609.0	32416.0	1.9070077E7	2627.254376909148	-0.9809974373829584	-955.9164955474685	-0.006073292459521562	0.01179540566382823	1.6359947491298954	1.4813342484187002	2.4778637639588945	1.1044062141115638	7.47666745678342	10.629630047431005	0.8315370979828879	0.9579780755176623
ID269781	269781	2	0.9899948239326477	17.235814119261054	45.60571588853701	0.0	89.0	89	1.5184735038284383	1		24136.028947368406	24083.0	16531.0	33592.0	1.8343382E7	2685.4798462157637	-0.9810339906922312	-929.7838788975918	0.0016302494855802779	-0.003539832034583408	1.7075108770456184	1.3680894374042818	-0.5187294223905333	1.2480988671949191	7.243764274722142	10.985303828869531	0.7543102810800174	0.9430693069306937
ID271318	271318	2	0.9799571633338928	17.317483739038668	45.471676693274546	0.0	96.0	96	1.5044596054638941	1		24116.61949265687	24166.0	17642.0	32235.0	1.8063348E7	2632.8034575708584	-0.9810736650052497	-949.6489284584726	-0.003777397553906211	-0.007431322225529109	1.5810412406944967	1.4574644585704921	-0.10868663897686227	1.0847888820871907	7.1106767421157	10.318747525944305	0.8392026116287514	0.9695398574206093
ID268240	268240	2	0.9722587466239929	17.212226398078286	45.57573630021327	0.0	82.0	82	1.4953813218041012	1		24197.158322056843	24190.0	17704.0	32413.0	1.78817E7	2655.311309375402	-0.9810128303470927	-941.6583744565615	-0.004237985018217131	0.005478535761770124	1.5894940696608573	1.4175339289697078	-0.27229646890161113	1.1213093649307806	7.025120471154418	10.153052671047407	0.8563875832760041	0.9666448659254417
ID303058	303058	2	0.9961979985237122	17.210700809176846	45.67522628142421	0.0	240.0	240	1.5069716452922384	1		24192.61579651941	24241.0	17804.0	32227.0	1.8071884E7	2662.6667941647247	-0.9810809111171674	-942.324776224134	0.0011343317314744007	-1.2212140721645076E-4	1.583300809343442	1.4563581646431896	-0.35967531040903655	1.087164440576576	7.134442372938275	10.811236542487837	0.7670420258207145	0.9542275905912272
ID311772	311772	2	1.0	15.249837933678926	45.836829385503485	0.0	276.0	276	1.549053174953189	1		24504.209595959586	24458.0	15598.0	33295.0	1.9407334E7	3025.793613694835	-0.9810555913488717	-838.7720615945727	0.0022395652240113813	0.011572118447513838	1.5993871411338692	1.5241949134065784	-0.7513584026248202	1.0493324226881429	7.53845809692212	10.32608815445939	0.888424921299171	0.9653073645769934
ID253917	253917	2	0.9884845614433289	16.885239671747627	44.46307362854458	0.0	17.0	17	1.5426915333931086	1		24268.129606099126	24187.0	17678.0	33795.0	1.9099018E7	2727.0069521405926	-0.9810741995084896	-922.6301728971545	0.005632489508844765	0.02392611153144161	1.6434141559130306	1.4379385243111864	-0.8067789004984469	1.142895977907173	7.476667456783415	11.162694660075488	0.7540147437688339	0.9620795107033642
ID305114	305114	2	1.0	16.507818891508645	45.03598651994772	0.0	249.0	249	1.5776028634262698	1		24557.561510353204	24470.0	17894.0	35586.0	2.0161758E7	2853.5637808527754	-0.9810394211478173	-890.5586355451438	-0.003269487719005287	0.0071640256897317	1.6552926512120059	1.52302826898395	-0.706177663459031	1.086843025124079	7.818892540628556	10.45087562537895	0.8996006278702863	0.9722222222222221
ID256988	256988	2	0.9800383448600769	16.211084496436143	45.2288666124684	0.0	31.0	31	1.464714059021052	1		24379.165487977378	24378.0	17847.0	31814.0	1.723607E7	2468.2658733579397	-0.9809301361765185	-1016.1255644160572	0.0014509905128681157	0.017072883463022503	1.5800386336629377	1.3426796716308576	-0.8280899327582855	1.1767800370015113	6.7399329012834635	11.635261599827382	0.6256236140635022	0.932894736842105
ID273381	273381	2	0.9894445538520813	16.720437063544036	45.56352469468161	0.0	105.0	105	1.5728004082547553	1		24106.32273838632	24023.0	17278.0	33787.0	1.9718972E7	2698.4379811860235	-0.9809722022713798	-921.1210267076212	0.0018376399865822014	-0.004734218503194768	1.6164168346747154	1.544130818272153	-0.3765090304786537	1.0468134017838262	7.771361278983402	10.726940416755276	0.8487020017578865	0.9651711924439199
ID285669	285669	2	0.9775406122207642	17.159947535270355	45.47011386424654	0.0	162.0	162	1.5009356865413876	1		24144.522147651012	24159.0	17228.0	33140.0	1.7987669E7	2702.3595135927153	-0.9810846098722488	-926.8226625161266	-0.005803282290984453	0.004846285521294675	1.6414415397143318	1.3808478897774727	-0.3756839432252084	1.1887200261998838	7.0774048589640906	10.480711055660016	0.8096594849205263	0.9637540453074435
ID280038	280038	2	1.0	17.26593044840993	45.48152390482034	0.0	135.0	135	1.5064695724329626	1		24036.46666666668	24117.0	17211.0	32316.0	1.802735E7	2676.469830559291	-0.9810612139482654	-930.4268591925196	0.007393308338862783	-0.004773362951713642	1.5477517916693915	1.4910225263947285	-0.27920376645734146	1.0380472221381079	7.129689246773764	10.113025917874904	0.8760284784346419	0.9702457956015522
ID284642	284642	2	0.9901609420776367	17.034621868053172	45.069073612412495	0.0	157.0	157	1.5109822222985785	1		24113.71730515193	24106.0	17266.0	32075.0	1.8254084E7	2586.9938370818763	-0.9810199676243782	-963.5620011851067	0.00956783728995173	-4.4645100214859976E-4	1.613938216309674	1.4383288548158228	-0.5863492826537223	1.1220926361213395	7.172467382254407	10.415623239566797	0.8308218737646419	0.9605346912794399
ID283619	283619	2	0.9853072166442871	17.187972713188323	45.49663536197682	0.0	152.0	152	1.5134834360985168	1		24092.76221928667	24103.0	17427.0	32992.0	1.8238221E7	2725.5182117811332	-0.9810677859988232	-916.1468917624932	0.019710757383211156	-0.004611420082362341	1.6241708310353544	1.4596245183886536	-0.3635218383530785	1.112731946177741	7.196233013076988	10.467552884531823	0.8253245311829348	0.9723827874116893
ID295404	295404	2	0.9917105436325073	17.265422189997278	45.45783532318628	0.0	206.0	206	1.4898062491705735	1		24144.89918256129	24206.0	17569.0	32237.0	1.7722356E7	2624.731304000183	-0.9810194419075087	-950.9094807532664	-0.0038204952948168156	-0.004456126254457189	1.579694497725482	1.425554556440778	2.7856092056097554	1.1081263011564773	6.972836083344739	11.179800823943772	0.7010535410499593	0.9501295336787564
ID250857	250857	2	0.9678100347518921	17.678400364108576	44.71944208588169	0.0	3.0	3	1.4918359588981178	1		24176.81471389645	24299.0	18448.0	30716.0	1.7745782E7	2363.4813677534503	-0.9811631099512298	-1065.6360478708982	0.002654377736186999	-0.007986749759153228	1.5493255308915816	1.4526060702706314	-0.22950563552466602	1.066583406609977	6.991848588002794	10.155977215175303	0.8518408114273721	0.9601827676240206
ID260078	260078	2	0.9917929172515869	17.161901172718068	45.216288739526796	0.0	45.0	45	1.5094795046495393	1		24235.885941644567	24259.0	17217.0	32270.0	1.8273858E7	2602.8692744256236	-0.981004321592502	-961.7288648177467	0.007785859668300361	-0.010494692721984332	1.6041392763489062	1.4521634742621636	-0.4814110735090862	1.1046547477472952	7.158208003760859	10.312345496447959	0.8458615197954299	0.955583756345178
ID281066	281066	2	0.984319269657135	16.982993939304038	45.08334846707912	0.0	140.0	140	1.4933564307983551	1		24072.495251017626	24038.0	17341.0	31645.0	1.7741429E7	2506.8699147221073	-0.9810147696991242	-992.3822396858465	0.004066210938538745	0.02089654150926982	1.663292216338409	1.3614649967498516	-0.5936408409225192	1.22169297066696	7.006107966496351	10.944671836476074	0.7349896122048484	0.947909967845659
ID274932	274932	2	0.9956180453300476	17.24984733517899	45.5528235479195	0.0	112.0	112	1.4994229003146957	1		24088.970350404303	24132.0	17457.0	32528.0	1.7874016E7	2710.942615930114	-0.9810920220325483	-922.1308775647271	0.0029939572741892653	-0.005969432543440595	1.5764288880807407	1.4376412390966518	2.8114266960019556	1.096538444508796	7.063145480470542	10.201014676570097	0.8529454774242228	0.961812297734628
ID261618	261618	2	0.9900302886962891	16.776046843339305	45.756607396715125	0.0	52.0	52	1.523943706100032	1		24249.301690507134	24199.0	17205.0	32844.0	1.8647713E7	2632.5736738879045	-0.9810953103827023	-956.0714438861481	0.019977721548190695	0.015473381011886368	1.6887488259882228	1.3711467634175105	-0.6445475425902003	1.2316324342837714	7.296048662531817	11.475904303370957	0.6961835382725198	0.9510532837670386
ID276977	276977	2	0.9770521521568298	17.29243372676089	45.23808810593748	0.0	121.0	121	1.5149821822351264	1		24068.234519104095	24054.0	17309.0	32597.0	1.826779E7	2571.045871564357	-0.9810456448257067	-969.0464721204049	0.010441318708248375	0.005331893512719624	1.6639942736944562	1.3953958003160698	-0.5286537092667556	1.1924890940029678	7.210492391570534	10.302335352137334	0.853696344687811	0.9625634517766501
ID293374	293374	2	0.9802376627922058	17.20400851774748	45.53852053573382	0.0	197.0	197	1.516978207056279	1		24119.469038208168	24095.0	17165.0	32880.0	1.8306677E7	2697.0617274676842	-0.9811575182703399	-931.3383485706103	0.005817864808839659	7.253906351080873E-4	1.6095848126032701	1.446947204253624	-0.3701860845644252	1.1124005132126014	7.229504896228599	10.38829559066475	0.8418405147400381	0.9596214511041012
ID311294	311294	2	1.0	15.352554029866008	46.2023302489129	0.0	274.0	274	1.5470985329444205	1		24415.45189873421	24459.0	16211.0	32324.0	1.9288207E7	2800.666856510445	-0.9811614477255156	-908.0844971003513	-3.9740553256784663E-4	0.00507866372107708	1.5721836741723418	1.5229244197333713	-0.9639838270120291	1.0323451734049904	7.519445592264056	10.96405051421988	0.7860562583228876	0.9547374773687382
ID291839	291839	2	0.9693924188613892	17.182207602202542	45.33586779186349	0.0	190.0	190	1.5204649453449401	1		24121.04177545695	24162.0	17276.0	32404.0	1.8476718E7	2599.299935581746	-0.9810718817002205	-961.9733650214293	0.0013807928770710179	-0.009698313146874426	1.6527916492853663	1.4285948810429878	2.617858123957004	1.1569351614074783	7.262776779380208	10.547134647992452	0.8204338672956923	0.9567939887288668
ID299513	299513	2	0.9957523345947266	16.710994234596757	45.76613998135198	0.0	224.0	224	1.5558750841602855	1		24170.187734668347	24106.0	16946.0	33535.0	1.931198E7	2733.2200564521386	-0.9810605538658971	-916.1444609583575	0.002411047520992054	0.0072561472718594274	1.5902631871207302	1.5073641045893689	2.564802019666724	1.054996057209379	7.605001863225345	12.328843580401921	0.6287304637158595	0.943952802359882
ID250372	250372	4	0.9968351125717163	83.63630776848781	26.340055069974213	0.0	1.0	1	1.6206513493343324	1		25664.21173762943	25754.0	16406.0	34074.0	2.23022E7	3285.899183769784	-0.9811119148674277	-811.3987031319151	-2.589600127036965E-4	-0.0039470239692471955	1.7338103028675618	1.541733326865866	-0.5061719876480136	1.1245850839795766	8.2514270215995	11.148712586264873	0.8342370773795948	0.9628397115917909
ID307212	307212	4	0.9900587201118469	83.86372946098328	24.104943429046333	0.0	258.0	258	1.6433642875129544	1		26034.862569832374	26243.0	18270.0	34334.0	2.3301202E7	3026.710515719791	-0.9810152831298371	-888.9678364847744	0.0016009155384516525	0.013252926675634906	1.7139936707302426	1.611656773582733	2.424521253621738	1.0634979474693071	8.48433020366078	11.339639363863121	0.8291420498640042	0.9706362153344209
ID259594	259594	4	1.0	83.72437992650033	26.167408691578228	0.0	43.0	43	1.6313519050816137	1		25728.476244343874	25805.0	16703.0	34722.0	2.2743973E7	3292.1367689790463	-0.9810614832023681	-809.6856725803365	-0.005179537943112056	-0.0014539538929051864	1.7590187913660753	1.522744845581951	-0.503315898899282	1.1551631886784204	8.360748923383367	10.868977871633719	0.8893600897543954	0.9728982300884955
ID299023	299023	4	0.9886845946311951	83.79772173925758	24.068702697159825	0.0	222.0	222	1.6461239272192196	1		25707.540089086844	25925.0	17906.0	33928.0	2.3085371E7	2967.7777367250173	-0.9810972360885513	-899.1784436955802	8.767570224399531E-5	0.0055926044051023615	1.6862418614066874	1.6241702955900528	-0.8910309459876989	1.0382173999765736	8.512848960647878	11.173753748291471	0.8568140907162726	0.9649784482758627
ID261135	261135	4	1.0	83.74888179682497	26.24369809896687	0.0	50.0	50	1.6359824903396285	1		25732.610169491592	25797.0	16587.0	34685.0	2.277336E7	3286.585080524376	-0.9810481609788037	-810.6024765250291	0.003006776035070678	-0.022865896186155622	1.7710582488502604	1.547376209116822	-0.5020734372617044	1.1445556926722473	8.408280185028527	11.328576346981544	0.8233156435071574	0.967195188627665
ID304151	304151	4	0.9936739206314087	83.89371560919815	24.068339771375893	0.0	245.0	245	1.6461239272192192	1		25743.171683389075	25933.0	17953.0	33949.0	2.3091625E7	3004.178154039171	-0.9810924418172949	-889.284759652725	0.0020985136850676304	0.015818834912679422	1.7019560994053298	1.6163608592789662	2.5172593725247507	1.05295552638199	8.512848960647872	11.038879420256482	0.8778793087953237	0.9723127035830618
ID274463	274463	4	1.0	83.67968137832449	26.291485282210363	0.0	110.0	110	1.629960164258034	1		25570.954493742887	25677.0	16526.0	34083.0	2.2476869E7	3273.5416162298566	-0.9810498729583209	-808.7942008017105	-5.716173962014751E-4	2.3979793831101348E-4	1.7540926804718744	1.5217818255083964	-0.3786451768336862	1.1526571359109692	8.346489544889819	10.979691267069908	0.8700284626160659	0.9696300386526783
ID283167	283167	4	0.9958862662315369	83.67024635283569	25.920965313717765	0.0	150.0	150	1.6332057146627872	1		25564.394796380107	25659.0	16320.0	33798.0	2.2598925E7	3276.943126267651	-0.9810895675715602	-809.4756797588706	0.005855526495236862	0.003023619823998715	1.7782478792895446	1.5232307177033784	-0.44956010019377857	1.167418604826105	8.379761428041427	10.816563145188052	0.9000423367630511	0.9778147531891289
ID296986	296986	4	0.9825509190559387	83.92737914271301	24.04762710878134	0.0	213.0	213	1.6465834175079228	1		25742.173140954495	25916.0	17610.0	33991.0	2.3193698E7	2984.403235897145	-0.9810605296590227	-893.6051735371534	-0.0017940353231220886	-0.006039476595660469	1.6953598556606553	1.6148923071325094	-0.6067672815569853	1.0498284301514993	8.517602086812392	11.152417282201126	0.8605759203418124	0.9624060150375942
ID279579	279579	4	1.0	84.3864908338003	25.575294208624047	0.0	133.0	133	1.599981326755924	1		25590.109929077993	25749.0	16032.0	33933.0	2.1649233E7	3280.5175051370716	-0.9810539527335581	-807.8562013789756	-0.007819586405747203	-0.013152583613508894	1.703210267382215	1.5340776720448297	2.6108630978213005	1.110250346784555	8.042289470360807	10.740897401528505	0.8760087185261207	0.9752161383285303
ID280612	280612	4	1.0	83.6209789757241	26.075146683640323	0.0	138.0	138	1.62763795170359	1		25514.57403189067	25626.0	16251.0	33658.0	2.2401796E7	3273.9500481140676	-0.9810328748985706	-806.1731343597488	-0.002212552328414059	-0.02554831602868722	1.7525493128432947	1.5532105579232791	-0.5128526877828207	1.1283398145236287	8.322723914067245	11.094621821029703	0.8496701201167502	0.9626168224299068
ID315428	315428	4	1.0	82.73808668846428	23.730836469423757	0.0	291.0	291	1.6589415484338375	1		26215.757709251076	26409.0	17757.0	35452.0	2.3803908E7	3088.997070675484	-0.9812793354470737	-889.7055620180373	0.0024512698540382354	0.005520747952020802	1.744733014354737	1.6074088877737533	2.174100492031302	1.0854319816354732	8.645936493254299	10.77940830178019	0.9350440271483812	0.9821814254859599
ID278053	278053	4	1.0	83.87591281228781	26.10745562030949	0.0	126.0	126	1.6197175253735774	1		25519.38869665514	25619.0	16405.0	33894.0	2.212531E7	3270.887914355758	-0.9810828927531718	-809.2553465456576	0.005155929516102583	0.014203988085965248	1.7362386339036648	1.5343251897024972	-0.5467285387171046	1.131597555431074	8.241920769270475	10.81724327358066	0.885126015372974	0.9681742043551091
ID315941	315941	4	1.0	82.61703908571631	24.831008384880597	0.0	293.0	293	1.6401388392858218	1		26165.421171171176	26422.0	17227.0	34687.0	2.3234894E7	3047.0920368507836	-0.981048126418552	-889.0175105591994	0.004464924007348989	-9.323842501470855E-4	1.7994302424152255	1.5355865066658732	-1.0349804761400152	1.1718195195151984	8.451058320509144	10.73278027876328	0.9219268970473333	0.9823204419889502
ID287782	287782	4	1.0	83.70401630326317	25.943260775122877	0.0	172.0	172	1.639677543020397	1		25594.956179775265	25660.0	16437.0	33602.0	2.2779511E7	3255.153060267929	-0.981137054864353	-817.9620378967005	-0.005463992407432426	0.011353423269773795	1.7690755508001117	1.5413511538789406	-0.512968892131293	1.1477433590315116	8.446305194344651	11.098269725728766	0.86171982203235	0.9668117519042438
ID302118	302118	4	0.9873382449150085	83.95464864482814	24.0575596062573	0.0	236.0	236	1.6442846820334516	1		25706.229563269866	25898.0	17700.0	34136.0	2.2955663E7	3004.0626736167483	-0.9810237899114759	-884.7680828508901	0.004125147143751165	-0.002131013622227441	1.7068265884683604	1.6128635175882442	-0.5844964923542862	1.0582585382181757	8.493836455989811	10.685090297434115	0.9348832212264473	0.9829482948294828
ID272423	272423	4	1.0	83.7888245131311	26.213944530454174	0.0	101.0	101	1.6276379517035897	1		25569.492009132413	25661.0	16438.0	34039.0	2.2398875E7	3284.3984715524507	-0.9810841964856639	-807.5654683248617	0.022159279428055498	-4.901540337825434E-4	1.7724189998221658	1.5498073466230413	-0.44997514772604746	1.1436382745792146	8.322723914067243	10.83086924962623	0.891556203346139	0.9690094078583288
ID316448	316448	4	0.9895908236503601	82.93434416406214	24.92759655190491	0.0	295.0	295	1.6215846355328098	1		26084.428899082548	26421.0	17920.0	33305.0	2.2745622E7	2911.1336789798293	-0.9810463826968691	-927.569826878688	0.004917700882449954	0.013381172624196266	1.7481216326476408	1.5286859283080017	-0.8861763972247587	1.14354531580108	8.260933273928519	11.359496212512983	0.8044903446006544	0.964483906770255
ID292899	292899	4	1.0	83.58910231492109	26.02966823994555	0.0	195.0	195	1.6290316764787571	1		25593.51936218681	25698.0	16327.0	33950.0	2.247111E7	3289.272846339056	-0.9810685946737719	-806.448475443077	-0.003763902762415102	0.0018627017830184197	1.7536871535807312	1.5399311701194538	-0.47681744650448077	1.138808790684259	8.33698329256079	11.070785726467514	0.8547948656738819	0.9744444444444441
ID306723	306723	4	0.9936610460281372	83.91446252671368	24.101491716477852	0.0	256.0	256	1.641061042810638	1		25983.300223214323	26164.0	18238.0	34172.0	2.3281037E7	3015.219346133219	-0.9810521652012991	-892.3555049140757	0.0020131701620117854	0.004515723039445817	1.6907046181622258	1.610283064111778	2.579965783578966	1.0499424951070997	8.460564572838198	11.231496415256217	0.8428183116153661	0.9606044252563407
ID268844	268844	4	1.0	84.17019514428114	25.93947643883707	0.0	85.0	85	1.608939594853731	1		25659.541079812214	25832.0	16233.0	34381.0	2.1861929E7	3241.9818088384254	-0.9810620563589529	-820.0342018609481	-0.0070566249007484524	-0.012307114445499995	1.6948573753631058	1.5386772917219649	-0.687896453763034	1.1015028196499583	8.13259886748661	11.036092965586771	0.8390899418657799	0.9716070414537195
ID291372	291372	4	1.0	83.63553066225904	26.027371120963505	0.0	188.0	188	1.627637951703589	1		25603.893714285703	25713.0	16687.0	33621.0	2.2403407E7	3276.342954710731	-0.9810339847653903	-808.4526947249283	-0.009082623226129183	0.008533774435178366	1.7591312938046355	1.5181910957744682	-0.5462538568969205	1.15870215462386	8.322723914067238	10.794340195537403	0.8976006322338144	0.9787590832867521
ID314924	314924	4	0.9936994910240173	82.84097780153027	23.704672585840274	0.0	289.0	289	1.6612200023965156	1		26081.590809628084	26255.0	17944.0	34677.0	2.3838574E7	3002.6947916842046	-0.9812384221594447	-908.5693204054212	-0.0013315886976193463	-1.992564255282229E-4	1.7325012647914855	1.6070981425962265	-0.8301246968889343	1.0780307803683187	8.669702124076878	11.226954484322716	0.864350955121359	0.9620253164556962
ID265773	265773	4	1.0	83.68569220074535	26.21357731727533	0.0	71.0	71	1.6197175253735772	1		25766.15340253748	25870.0	16567.0	34421.0	2.2339255E7	3315.39653273649	-0.9810655694970725	-805.3596965955622	-0.00334253464282164	0.008169249989368433	1.743830079454836	1.530409825747656	-0.4968931309098805	1.1394530080221599	8.241920769270472	10.642163165357815	0.9144889724905614	0.9807692307692307
ID284207	284207	4	1.0	83.61568982038861	25.951161629722098	0.0	155.0	155	1.6387545609359921	1		25602.687289088866	25716.0	16300.0	33714.0	2.2760789E7	3285.5615905298177	-0.9810877873177837	-808.4840585572229	-0.0012255936931797062	0.012050119868489431	1.780577787931995	1.543257324127538	-0.5860564639701913	1.1537789324529033	8.436798942015617	10.972427688131058	0.8806069501361233	0.9774229074889869
ID286255	286255	4	1.0	83.57422214801838	25.999144031967266	0.0	165.0	165	1.6313519050816134	1		25635.43586833142	25762.0	16463.0	33828.0	2.2584819E7	3274.0025570994603	-0.9810468164008891	-810.5862835746545	-0.0027497708826979563	2.6598791661440526E-5	1.7717106520435173	1.5141086000127366	-0.45786244652679237	1.1701344619722878	8.360748923383365	11.36026517769879	0.8141006613236239	0.9580610021786495
ID285224	285224	4	1.0	83.58223768243457	25.970332128734338	0.0	160.0	160	1.6173806066477003	1		25662.538106235574	25792.0	16490.0	33676.0	2.2223758E7	3324.4117635591942	-0.9810320158041214	-798.5034449456659	0.0050156966870091345	-0.006885623993780083	1.7409525222563829	1.5252583185646118	-0.4395022203170388	1.1414148679384069	8.218155138447893	10.927441877143764	0.8648627437030258	0.968085106382979
ID300585	300585	4	0.9863654375076294	83.92806831690415	23.976750984027603	0.0	229.0	229	1.6465834175079226	1		25721.661452513963	25935.0	17721.0	34116.0	2.3020887E7	3025.4334754075257	-0.9810847506223365	-881.9335406614075	-0.002866016745424497	-1.642298070856561E-4	1.7112862136146043	1.6000255860657566	-0.7568167514028472	1.069536780235135	8.51760208681239	11.744008787367418	0.7760585293349622	0.9582887700534763
ID257587	257587	4	1.0	83.59526484341127	26.26639849956704	0.0	34.0	34	1.6215846355328116	1		25738.58924485127	25833.0	16470.0	34390.0	2.2495527E7	3290.975106184958	-0.9810051361288432	-807.8397767173819	-0.005418549729202471	0.010087767033056255	1.7465519302666164	1.5224564352545484	-0.5078091782394782	1.1471933710698263	8.260933273928535	10.994400801241017	0.8588075385658718	0.9612831858407082
ID314420	314420	4	0.9885997176170349	83.58570193341947	23.937557937851906	0.0	287.0	287	1.6584854820201533	1		26191.574561403555	26360.0	18685.0	34155.0	2.3886716E7	3018.6809786124254	-0.9810580159868161	-898.7597403985726	0.0020134777698395424	0.005262181889752937	1.7190454352940179	1.6455725082740498	2.6257661708506275	1.0446488542136803	8.641183367089802	10.98155474732017	0.9004413345237279	0.9747989276139413
ID256050	256050	4	1.0	83.54405910099733	26.270434521242738	0.0	27.0	27	1.6341318308215147	1		25781.75480225989	25858.0	16591.0	34509.0	2.2816853E7	3295.527331273028	-0.9810627702571065	-810.583760822908	-0.00381611332639163	0.005001798548965	1.7816842117713538	1.5151463655523434	-0.44579165947828286	1.1759155763950533	8.389267680370462	10.721463488356715	0.9171191755833178	0.9772978959025471
ID264246	264246	4	1.0	83.69237041213181	26.21071525419131	0.0	64.0	64	1.6281026591939156	1		25717.143835616425	25815.0	16694.0	34606.0	2.2528218E7	3289.313264649927	-0.9811123453137349	-812.2471561360668	-0.006959742485855459	0.00471585748468113	1.7591378983124109	1.529342039173109	-0.5547418326237361	1.1502579888953741	8.327477040231754	10.684332878056987	0.9167026511573217	0.9864864864864866
ID298550	298550	4	0.9843202829360962	83.81991767534929	24.064830389019676	0.0	220.0	220	1.641982728388952	1		25724.73400673399	25906.0	17750.0	34024.0	2.2920738E7	2994.5122324123117	-0.981060692734732	-889.9929832403915	0.00618552251482506	0.004484814482958248	1.6981123625644938	1.6255172818343748	-0.6030108989755468	1.0446596794395175	8.47007082516723	10.803488783636583	0.9119454379641141	0.9812775330396475
ID306230	306230	4	0.9905416369438171	83.92505281649575	24.100215630652162	0.0	254.0	254	1.6603089960201376	1		26047.739035087696	26228.0	18177.0	34492.0	2.3755538E7	3001.6498013702794	-0.9810580261838437	-898.8960432295667	-0.0029236362564101	0.00478013741041682	1.7213117072883986	1.6070040776681926	-0.6763129731933533	1.0711308895905662	8.660195871747867	11.243424460925125	0.8608755351010695	0.9691489361702128
ID267313	267313	4	1.0	83.65293797396906	26.252248599627602	0.0	78.0	78	1.6192504114416215	1		25669.482122260713	25772.0	16573.0	33930.0	2.2255441E7	3296.381667456573	-0.9810115464730459	-804.6261362889367	-0.0014964921900838236	-0.0023767384801534792	1.742820605508942	1.5190618468054504	-0.475229836741989	1.1473006245098254	8.237167643105957	10.75501742908708	0.8948815038712992	0.96923937360179
ID289329	289329	4	1.0	83.75996549084091	25.96315198662611	0.0	179.0	179	1.631351905081613	1		25583.835990888383	25684.0	16332.0	33954.0	2.2462608E7	3290.523369971241	-0.9811588805785507	-809.7730428923297	-0.0013676773055088696	-0.008832853773701767	1.7670270085359603	1.523937426744791	-0.49486524547447674	1.1595141490227858	8.36074892338336	10.922329858878491	0.8806928471262288	0.9691460055096416
ID254517	254517	4	1.0	83.54971475395837	26.30195571329851	0.0	20.0	20	1.615976833254348	1		25757.522595596733	25885.0	16483.0	34093.0	2.2228742E7	3325.1204359168655	-0.9811013448832413	-804.2844580331775	0.0058312168587228855	0.002883745573553959	1.7299621852716174	1.5394429326581898	-0.4355273673215612	1.123758567837558	8.203895759954348	10.94665923307754	0.8603334325663665	0.9707536557930262
ID294461	294461	4	1.0	84.2328656746153	25.510446768348526	0.0	202.0	202	1.603287564757725	1		25618.676850763844	25788.0	15794.0	33681.0	2.1801494E7	3234.4119753117347	-0.981074493631666	-821.1941211467363	0.0018203735472060376	-0.0011113336473131679	1.7068172616239117	1.533174846387589	-0.4778548812223392	1.1132567597527787	8.075561353512418	10.554344718581758	0.9110034793162027	0.9719679633867274
ID296511	296511	4	0.9914250373840332	83.97831985110335	24.041368996522028	0.0	211.0	211	1.644744686149888	1		25727.10178970918	25921.0	17359.0	34066.0	2.3000029E7	3020.038183004529	-0.9811203847469343	-885.3960622916107	-7.239474452899805E-4	-0.008373339357189964	1.703193173636296	1.609628382451518	-0.7653621306582545	1.0581281941874532	8.498589582154327	10.955375053815045	0.8898201178573316	0.9675324675324681
ID251452	251452	4	1.0	83.57209924950517	26.249566673833748	0.0	6.0	6	1.632279073047957	1		25722.84824462061	25836.0	16473.0	34346.0	2.2713275E7	3298.1856132964926	-0.9810241314051741	-806.4027207065625	3.370953018989301E-4	0.007531968292892867	1.753019555636728	1.5248375032266908	-0.46421606033049206	1.1496435206552724	8.370255175712396	10.799431340675685	0.9018759101703042	0.979966611018364
ID259132	259132	4	1.0	83.68830609463532	26.183250644803632	0.0	41.0	41	1.6299601642580346	1		25725.683371298383	25804.0	16633.0	34071.0	2.258715E7	3293.7676921738484	-0.9810780116182155	-809.9173847686315	-1.0705174539165298E-4	0.003981761757390947	1.7703088791095027	1.5364712858185379	2.6319397712663606	1.1521913201042286	8.346489544889824	10.93059091530211	0.877862375781576	0.9728531855955679
ID262724	262724	4	1.0	83.62947453032476	26.301537215053486	0.0	57.0	57	1.6239155044023388	1		25719.731121281453	25779.0	16391.0	34296.0	2.2479045E7	3301.1427033002833	-0.9810670329136114	-807.4434640914131	-0.005429631196355091	0.013954340361475573	1.7653240304367932	1.5388901270917248	-0.49320492977639524	1.1471410462376512	8.284698904751114	10.575938178010697	0.9307837365889307	0.9847457627118646
ID276037	276037	4	0.9968384504318237	83.81786111996055	26.206839858065013	0.0	117.0	117	1.6318155549147868	1		25562.70147559587	25651.0	16514.0	34349.0	2.252074E7	3246.1966151468732	-0.9810972585520555	-817.4274007822561	0.006161628127759585	-7.002238652603741E-4	1.770590980860385	1.5272005632589656	-0.4820638481866071	1.1593703037157328	8.365502049547882	10.973560964742873	0.8729848611501558	0.9680968096809681
ID252999	252999	4	1.0	83.59841668600684	26.20758058124046	0.0	13.0	13	1.632279073047957	1		25683.22613636366	25753.0	16742.0	34255.0	2.2601239E7	3292.5058688591544	-0.9810944061276955	-809.6055727872774	-0.0011897228738125991	0.004398274976069016	1.759074657317959	1.5348757605199872	-0.45930599561491586	1.1460697357824046	8.370255175712398	11.081835900677303	0.8564955924335901	0.970782800441015
ID270402	270402	4	1.0	84.2220796083142	25.90149285916157	0.0	92.0	92	1.613634497143802	1		25656.796747967477	25810.0	15874.0	34228.0	2.2090502E7	3246.471048913155	-0.9810292065573957	-817.367446203963	-0.005425403184666336	-0.0016218855025973045	1.7323560244564369	1.5308931030657311	-0.6668327934218572	1.1315982944774268	8.18013012913177	10.795414235245392	0.8820464441829297	0.9712189616252827
ID260687	260687	4	1.0	83.73427990437298	26.247602873645505	0.0	48.0	48	1.629960164258034	1		25712.677639046567	25765.0	16349.0	34422.0	2.2652869E7	3297.9652002218613	-0.9810219810852028	-806.0446417737786	0.002772872960039226	-0.005403363344595539	1.7626759355116128	1.5306812660048963	2.5797113628854738	1.1515630161935846	8.346489544889819	10.767575788611579	0.9046442834729985	0.9733924611973392
ID281674	281674	4	0.9968530535697937	83.63247934610396	26.003910488850277	0.0	143.0	143	1.641061042810638	1		25540.97643097644	25632.0	16482.0	34055.0	2.275701E7	3246.6928342727524	-0.9811097188836126	-817.1568891042541	0.010897943181644259	-0.010025246357417165	1.7801804899188787	1.5376969893763341	-0.54156226066169	1.1576926417999245	8.4605645728382	11.182324998604715	0.8502467644502831	0.9663409337676442
ID313942	313942	4	0.9949137568473816	83.72557655472603	24.01777227919383	0.0	285.0	285	1.6548324258619262	1		26081.568432671054	26288.0	18508.0	34469.0	2.3629901E7	3044.80948904748	-0.9811931640284854	-893.8041210790211	7.79727850532402E-4	0.0022789994913689836	1.6944073915503053	1.6330235318660464	-0.873167343552149	1.0375890845945839	8.60315835777368	11.137543954410685	0.8715432005486757	0.9684323167469243
ID303709	303709	4	0.9919425845146179	83.87082518744045	24.07192726330516	0.0	243.0	243	1.6442846820334518	1		25737.240492170025	25896.0	17835.0	34132.0	2.3009093E7	3026.0185205242265	-0.9810459084192393	-880.4541619369961	-0.0012862356693073525	0.010761615069039367	1.7050630438503631	1.6128031358274877	-0.620355286434484	1.0572046928564156	8.493836455989813	11.407354550827618	0.8202455418702852	0.9711956521739135
ID305757	305757	4	0.9866508841514587	83.90127252613824	24.047906457028443	0.0	252.0	252	1.667129409491675	1		26050.73529411767	26195.0	18174.0	34692.0	2.3914575E7	2956.216702773735	-0.981005873074521	-910.2611068284899	-0.00490005977855461	-0.00732193295802528	1.730828039405747	1.6395712169288004	2.3111043715324873	1.055658956155553	8.731492764215606	11.175292550701315	0.8785784778381402	0.9699049630411826
ID290910	290910	4	1.0	83.64195054464624	26.021495724946686	0.0	186.0	186	1.623449598352181	1		25603.065517241386	25710.0	16269.0	33721.0	2.2274667E7	3306.104808866476	-0.9810066547636528	-799.9739352707029	0.0030809809914076306	-0.0038368322882103767	1.7317658492077892	1.5430159585893153	-0.5119463590577067	1.1223253003754001	8.279945778586598	10.803724546029162	0.8914363745269331	0.9742729306487699
ID313432	313432	4	0.9937052726745605	83.68227933293888	24.050829826757973	0.0	283.0	283	1.6539179011024636	1		26074.435840707964	26282.0	18531.0	34480.0	2.357129E7	3049.630543184061	-0.9811125694148294	-888.2672416420145	0.014556439987401762	-0.00653918661531821	1.7042428925872808	1.636272735051816	-0.6860154077807719	1.0415396260534233	8.593652105444646	11.2054804245787	0.8600558808749701	0.973613354873452
ID271963	271963	4	1.0	83.80885164294105	26.170475079098523	0.0	99.0	99	1.6276379517035895	1		25590.234018264862	25712.0	16434.0	34344.0	2.2417045E7	3293.109891190783	-0.9811007997799197	-806.8043544069768	0.005610285909232772	0.0038785606384274625	1.749884099235721	1.5279509022913587	-0.4982533912733983	1.145248905976982	8.322723914067241	11.015288858274443	0.8619529723472411	0.9776661083193747
ID279140	279140	4	1.0	84.3915567748817	25.61433140878366	0.0	131.0	131	1.6094097013925734	1		25592.41608391608	25751.0	16069.0	34011.0	2.1958293E7	3255.7175443603555	-0.9810255647034316	-812.8418002301966	0.005569929033400713	-0.0015397389011493122	1.7250653568336851	1.5165069446915032	-0.5474459316861635	1.137525523949782	8.137351993651126	10.769028010062065	0.8817388030395337	0.9699716713881023
ID274022	274022	4	1.0	83.72134805091441	26.320260132694855	0.0	108.0	108	1.621118059595795	1		25574.252873563226	25684.0	16454.0	33918.0	2.22496E7	3282.1445426797345	-0.9811451566901386	-810.9341399561122	-0.0051643709992527514	0.003475085367009802	1.7418191901179318	1.5342095326187346	-0.5010091309654453	1.1353202760673957	8.256180147764015	10.71992004651025	0.9028298968964182	0.9796954314720813
ID312928	312928	4	0.9905171394348145	83.6743060247492	24.017115618152737	0.0	281.0	281	1.6712082968403605	1		26096.00647948166	26264.0	18574.0	34622.0	2.4164902E7	3009.419163849024	-0.9810547553938357	-898.0786981014335	8.584430251715588E-4	-0.014553587307360175	1.7297517283807513	1.638596174315422	-0.8256148497059683	1.0556302739467902	8.774270899696246	11.649361898819997	0.8124873880970356	0.958961038961039
ID292450	292450	4	1.0	83.58951668670807	26.019289003982085	0.0	193.0	193	1.6248469157231984	1		25605.93470790372	25718.0	16193.0	33940.0	2.2353981E7	3306.0282091680074	-0.9810751160204945	-803.0324759163004	0.008618182628450644	-2.907962049223156E-4	1.7433602786767581	1.5345394949632616	-0.4643560316704913	1.136080423083862	8.294205157080144	10.817968906940353	0.8906215097520972	0.9743160245672807
ID312429	312429	4	0.9950575232505798	83.60150327777218	24.100563438391028	0.0	279.0	279	1.6644045979572977	1		26043.072905331865	26214.0	18558.0	33987.0	2.3933584E7	3047.7638125691838	-0.9811443160286519	-889.2656475787439	-0.0023355954996409165	0.00996398931799391	1.7239790846338368	1.6254955905422004	-0.5928397095897578	1.0605867494594594	8.702974007228503	11.266362782687299	0.8616087231019155	0.9672477548864239
ID293993	293993	4	1.0	84.22941249201271	25.491975278811296	0.0	200.0	200	1.5938229745921821	1		25625.428400954657	25767.0	15862.0	33406.0	2.1474109E7	3255.822123942392	-0.9810562599553168	-815.2084038274028	0.004165839676111168	-6.62244541630577E-4	1.7111104619831028	1.492647038218098	-0.5910826735544269	1.1463597341979812	7.980498830222101	10.669759139334289	0.8809082369337508	0.9738979118329465
ID288875	288875	4	1.0	83.74638532999319	25.93859683864843	0.0	177.0	177	1.6313519050816139	1		25595.729237770196	25647.0	16358.0	33883.0	2.2498646E7	3276.1958555976626	-0.9810931674276026	-810.8100427627807	0.003636841867520794	-0.008686918790332844	1.7622173977858235	1.5474634380014718	-0.43466612918502956	1.1387780509125978	8.360748923383369	11.01889239824276	0.8653248213702117	0.9755962285080421
ID301675	301675	4	0.9886510372161865	83.98639260031521	24.007137341989885	0.0	234.0	234	1.6479611196740662	1		25724.047884187064	25888.0	17746.0	33841.0	2.3100195E7	3005.949589609616	-0.9810738451692624	-887.2110068674862	-0.0034555350735460733	0.0010215803400028894	1.7025582327893434	1.5983998828328745	2.4921964892403605	1.0651641376323595	8.531861465305937	11.23534676531129	0.8493382777747431	0.967654986522911
ID282740	282740	4	0.9968476891517639	83.65691273226663	25.927736614183114	0.0	148.0	148	1.6276379517035895	1		25583.173515981704	25668.0	16378.0	34013.0	2.241086E7	3255.7284098077366	-0.9810114836450995	-811.9313323028563	0.004325610472356061	0.004685548309963529	1.7766068094671033	1.5242900658180958	-0.4812488169415991	1.165530661983018	8.322723914067241	11.005740332634458	0.8634492733913298	0.965802537231109
ID298100	298100	4	0.9859063029289246	83.83146825833707	24.065482975570188	0.0	218.0	218	1.6571165296762589	1		25744.904500548848	25910.0	17843.0	33933.0	2.3453608E7	2974.167666869178	-0.9810681834943037	-897.14520021793	6.502017752941389E-4	-0.007549188294399532	1.7049199802387898	1.6533952278375408	-0.4142723283331073	1.0311629981348365	8.626923988596255	10.93896613814509	0.9059688793059042	0.9826746074715755
ID268407	268407	4	1.0	84.03164661713994	25.998184801117066	0.0	83.0	83	1.5985622743022294	1		25669.313167259745	25824.0	16359.0	34193.0	2.1639231E7	3252.675004251496	-0.981117629820285	-820.102515417427	-0.005778979260634906	-2.9725799330793535E-4	1.6924285241979615	1.5256605482820693	2.5937578205881224	1.109308703108091	8.028030091867265	10.754564413809977	0.8722343894750865	0.9690189328743556
ID287351	287351	4	1.0	83.63684410355613	25.976609507263568	0.0	170.0	170	1.6257777934367532	1		25605.6659038902	25690.0	16208.0	33848.0	2.2379352E7	3295.3505436521655	-0.9810953783801676	-806.5061646755644	0.0029442986981164667	0.0017624552030702455	1.7493683234451194	1.5346984944470592	-0.37363978037733975	1.139877526285972	8.303711409409173	10.659775076683308	0.9183030546526917	0.9858916478555305
ID266864	266864	4	1.0	83.60360755879296	26.285008927675896	0.0	76.0	76	1.6281026591939156	1		25709.308571428588	25839.0	16601.0	34129.0	2.2495645E7	3284.398162042134	-0.9810285799531281	-809.5550978352007	0.003784493535403116	-1.382831652484096E-4	1.7471615589383418	1.5362781980295064	-0.46222596811894057	1.1372689928030764	8.327477040231754	10.993139985504717	0.8659240293434444	0.973874374652585
ID277616	277616	4	1.0	83.80913340095125	26.168771862392116	0.0	124.0	124	1.623449598352181	1		25515.21330275229	25639.0	16341.0	34424.0	2.2249266E7	3264.6544566591206	-0.9810852892233259	-810.7725511630489	-6.745350536957037E-4	8.420963703240642E-4	1.746272705045508	1.5350122479940982	-0.42860563586852407	1.1376278640952069	8.279945778586598	11.335852051063924	0.8097090970652576	0.9608383894098181
ID300144	300144	4	0.9881216883659363	83.88047789625922	23.973341597101268	0.0	227.0	227	1.6497962662556793	1		25708.401111111147	25886.0	17774.0	33946.0	2.3137561E7	3002.819458238404	-0.9809961544927154	-883.8969907637629	0.012258083376235589	-0.0011992007918402345	1.6931804966739779	1.623303277388392	-0.8629480738506345	1.043046311960884	8.550873969964004	11.268835481803487	0.8461790963584748	0.9677245831091985
ID265342	265342	4	1.0	83.68967502801455	26.233184569003345	0.0	69.0	69	1.6126966101147608	1		25750.831199068693	25894.0	16513.0	34229.0	2.2119964E7	3333.2787215556414	-0.9810689990604896	-800.7106284477981	-0.006203940530356713	0.0028823488678250725	1.734906602930361	1.5272607778941516	-0.504452277963163	1.1359596396644978	8.170623876802734	10.925712762872406	0.860132832060632	0.9767045454545455
ID275576	275576	4	1.0	83.80938526665125	26.226573578888495	0.0	115.0	115	1.6262430324771642	1		25553.680000000004	25643.0	16441.0	34576.0	2.235947E7	3273.9399168899004	-0.9810807143205754	-809.492344994857	-0.001692311415005093	-0.003681901805430908	1.7519877341944832	1.529964643314454	-0.5076902512103125	1.1451164847829733	8.308464535573691	10.98965442305657	0.8644951527866013	0.9646799116997788
ID263812	263812	4	1.0	83.6973531100683	26.202246066917887	0.0	62.0	62	1.6271731114965646	1		25745.242873432133	25838.0	16823.0	34389.0	2.2578578E7	3276.6645609953794	-0.981051242501876	-813.59066919578	-2.561644082341214E-4	6.957451419887005E-4	1.7547579095383483	1.5270224019541376	-0.5779932709856077	1.149136978797938	8.317970787902723	10.75424504571899	0.9037897231073512	0.9733036707452724
ID258690	258690	4	1.0	83.62212712122567	26.235997319717338	0.0	39.0	39	1.6220510772612942	1		25750.063145809436	25850.0	16800.0	34374.0	2.2428305E7	3320.3340209910452	-0.9810666796179972	-803.7079433492481	0.003593492207265503	0.0010449036580867494	1.7520585233800987	1.5265180638438187	-0.4978501449736727	1.1477483069989767	8.265686400093049	10.740856615699101	0.9003491317219819	0.9780652418447694
ID283781	283781	4	0.9958630800247192	83.63957367019414	25.934374621784777	0.0	153.0	153	1.6308881234361128	1		25586.38907849826	25722.0	16242.0	33874.0	2.2490436E7	3307.205195296866	-0.9810138411246268	-799.4952318954021	-0.002170842526666404	-0.0013740053312993612	1.7596161905427086	1.5353048084718408	-0.5193405913827623	1.1461021816860817	8.35599579721885	10.814591440516557	0.8978170378706309	0.9755826859045504
ID269958	269958	4	1.0	84.21533934105673	25.841723200863896	0.0	90.0	90	1.604702438601029	1		25638.228873239404	25844.0	15993.0	33877.0	2.1843771E7	3247.340728976585	-0.9809761098838777	-814.2340471926525	0.008074032858402929	0.0033928179661399465	1.714102003183198	1.518818374282758	-0.530170632761045	1.128576024761789	8.089820732005965	10.965332360128208	0.8454835504554077	0.9664963089153892
ID305286	305286	4	0.995590329170227	83.89981276237523	24.065599681705088	0.0	250.0	250	1.6461239272192194	1		26130.87736900779	26333.0	18277.0	34426.0	2.3439397E7	3018.29749316834	-0.9809909964305119	-893.5680123560658	0.0010798807092038264	0.0013276898021168622	1.7163997920259573	1.5986207098297343	-0.6894423617172044	1.0736754387529281	8.512848960647876	11.258542468295998	0.8439572557397954	0.9654986522911058
ID290439	290439	4	1.0	83.69746036696493	26.01228796415669	0.0	184.0	184	1.6290316764787567	1		25582.24943052391	25672.0	16187.0	33872.0	2.2461215E7	3313.2766614514603	-0.9810599142178781	-799.8795850875106	-0.0020501321630362296	0.004921632928271665	1.7685945334599518	1.5239694836659792	-0.5213745385099543	1.1605183387304552	8.336983292560786	10.956318696692579	0.8727492458246171	0.9637362637362639
ID285824	285824	4	1.0	83.49952956804894	25.982450246655883	0.0	163.0	163	1.6369070354771953	1		25629.80586907448	25710.0	16453.0	33942.0	2.2708008E7	3285.535761349549	-0.9810662146705854	-808.4068501811331	-0.0051645770293974715	-0.0016182565626532979	1.7673807752303186	1.5319721942778624	-0.5561641087458603	1.1536637426134373	8.417786437357554	11.38393166947428	0.8162500234656541	0.9656488549618321
ID252549	252549	4	1.0	83.60838676200513	26.212626980589626	0.0	11.0	11	1.6164448931724196	1		25695.043930635835	25820.0	16519.0	34290.0	2.2226213E7	3313.3305074061986	-0.9809996153829941	-800.7944337628169	-0.0010105699252316075	-0.002217864416314057	1.7382369678382346	1.5188450876230812	-0.5018900725481412	1.14444651531809	8.208648886118862	11.364160630438931	0.7987425421484526	0.9594444444444448
ID254085	254085	4	1.0	83.63365282899026	26.24939624085848	0.0	18.0	18	1.603287564757725	1		25700.974148061086	25799.0	16612.0	33991.0	2.1871529E7	3352.202090537128	-0.9812797246777537	-803.7666485832048	-0.020270813478810573	0.018815889425405217	1.7161895813863781	1.5291278536848183	2.5273464368085645	1.1223323002395043	8.075561353512416	10.93500931735101	0.8486805910815587	0.9664391353811151
ID284802	284802	4	1.0	83.61095570976374	25.96646281261952	0.0	158.0	158	1.6341318308215145	1		25580.59322033898	25691.0	16540.0	33591.0	2.2638825E7	3296.688235986739	-0.9810760325608938	-804.5503034598348	0.006391453130570024	0.001375768266047276	1.7722081653106512	1.541481968495217	-0.5443339729364085	1.1496781678482215	8.389267680370459	10.7750897933435	0.9080131118987307	0.9756771697070208
ID255625	255625	4	1.0	83.54404754117839	26.274116283187624	0.0	25.0	25	1.6267081384590683	1		25762.066210045683	25822.0	16457.0	34768.0	2.256757E7	3297.2865727806857	-0.9810508098725194	-809.0117717431949	0.007967564603733773	-0.005418264496941761	1.7478144985026647	1.53096740136465	-0.46301133797336763	1.1416405711478408	8.313217661738205	11.170201036047692	0.8372536254924989	0.9641675854465271
ID257160	257160	4	1.0	83.57915245063496	26.285753784338606	0.0	32.0	32	1.6373691122783476	1		25775.519729425036	25855.0	16771.0	34207.0	2.2862886E7	3273.9918534127455	-0.9810758296864277	-816.2920382952465	0.006763798101414864	4.6562007042662707E-4	1.7693688638654914	1.5304599270185248	2.727326073509391	1.156102706532397	8.422539563522069	11.35474974615479	0.8209142409263777	0.967248908296943
ID311951	311951	4	0.9882521033287048	83.50259182533873	24.16856645489003	0.0	277.0	277	1.6607645616744835	1		25990.166666666657	26186.0	18367.0	34317.0	2.3703032E7	3019.3234022769957	-0.9810741696661043	-892.434448739251	0.003382012720128634	0.0012650089223250295	1.7228141086584117	1.6242271145740916	-0.701862858988816	1.0606977886280218	8.664948997912374	11.069698446052731	0.8885958779753841	0.9691653375863902
ID296073	296073	4	0.9833905100822449	84.09074819958214	24.163004730924417	0.0	209.0	209	1.6009266629251124	1		25484.567216981155	25699.0	17225.0	33534.0	2.1610913E7	3012.6881084712377	-0.981073736740534	-876.9803415087587	0.011467252961529352	0.004371293774771451	1.6750251538156837	1.539019021917732	-0.630268283579972	1.0883719628939206	8.051795722689842	10.71647979439137	0.8810454511328195	0.9780600461893767
ID271499	271499	4	0.9968562722206116	83.7975002422858	26.165146389652378	0.0	97.0	97	1.6253124212235737	1		25596.35321100915	25699.0	16514.0	34110.0	2.232002E7	3269.5299372501886	-0.9811106112944741	-813.2476951937946	-0.006659267661698457	0.015081555389517349	1.7570639616389663	1.5253359301022864	-0.5325063729749901	1.1519193424632308	8.298958283244662	10.823718909833367	0.8901853345263667	0.9808988764044945
ID251026	251026	4	1.0	83.54818309015245	26.35141298625253	0.0	4.0	4	1.6211180595957952	1		25702.19815668206	25824.0	16274.0	34336.0	2.2309508E7	3303.871256249906	-0.981038312627324	-804.9819344349905	-7.103136588738027E-4	-8.652019682493558E-4	1.7352151961562952	1.5328088430355278	2.5783681164458008	1.1320493119806956	8.256180147764017	11.037450319304963	0.8516310771381828	0.9682274247491638
ID303254	303254	4	0.9854733347892761	83.92181366220312	24.050375360928783	0.0	241.0	241	1.6452045616478026	1		25745.437988826805	25927.0	17947.0	34287.0	2.3042167E7	3001.590965965695	-0.981077803192331	-889.4277297971576	-0.005381690299621036	0.0010367795942765573	1.686935590914009	1.6082113540625234	-0.5878012158425931	1.0489514246076048	8.503342708318845	11.391632193305234	0.8234318061811853	0.9691224268689056
ID262295	262295	4	1.0	83.6462802924877	26.295276703416334	0.0	55.0	55	1.6253124212235732	1		25706.229095074454	25798.0	16540.0	34220.0	2.2441538E7	3297.725728371804	-0.9810459627289028	-806.9404039263784	0.005298376484472534	0.0032905165831150023	1.759218319375438	1.5244483050066178	2.6665481826597297	1.154003263736648	8.298958283244657	11.112176941117996	0.8445690247198621	0.9577619308831595
ID280209	280209	4	0.9968407154083252	83.69030121251467	26.060082288405614	0.0	136.0	136	1.6364448282011517	1		25523.828248587593	25596.0	16446.0	33713.0	2.2588588E7	3243.2516362981196	-0.9810589657963315	-815.2420758047693	0.0037651834123336864	0.00316533547327513	1.764096603637043	1.5346310868981121	-0.4995109696412919	1.1495248719369684	8.413033311193042	10.817669687607722	0.9034311064033688	0.9746696035242292
ID281245	281245	4	1.0	83.603386091752	26.071175245872173	0.0	141.0	141	1.6336688383683005	1		25537.73922902494	25617.0	16325.0	33760.0	2.2524286E7	3251.3915288738367	-0.9810339792523035	-812.5516983374437	7.422749374873859E-4	-0.004595662011912465	1.7587276417229625	1.5354485290111148	-0.5529190278058506	1.1454162145413285	8.384514554205948	11.827409219650793	0.7531969284235351	0.9514563106796117
ID273573	273573	4	1.0	83.74814959400634	26.286372199436986	0.0	106.0	106	1.6243812768210384	1		25564.83486238531	25641.0	16477.0	34356.0	2.2292536E7	3285.4392703069484	-0.9811398857263457	-809.5919009520263	-0.0020443730308169414	0.006826031136000877	1.7417821979208974	1.5356028573161065	-0.494335804581805	1.1342660568925658	8.289452030915632	10.63437535263617	0.921110464837961	0.9792251544076361
ID299685	299685	4	0.9844769835472107	83.8446906011399	24.000179912602565	0.0	225.0	225	1.6442846820334514	1		25709.187919463086	25856.0	17891.0	34201.0	2.2984014E7	3000.904548296029	-0.9810466670466657	-886.8909991498118	0.009250488087437878	0.0013860380432882376	1.7226292958380303	1.5950706739842622	2.6016921267418542	1.0799705141184401	8.49383645598981	11.03581087862241	0.8764058342086218	0.9690889370932756
ID260262	260262	4	1.0	83.69944194006587	26.241199777226907	0.0	46.0	46	1.618315779091637	1		25732.20462427744	25861.0	16687.0	34273.0	2.2258357E7	3316.077231399809	-0.9810682170095838	-804.2481008016938	-0.006089123811311105	0.004095975720312514	1.7335755118752623	1.5235064470827107	-0.48727778901097857	1.1378852483327542	8.227661390776925	11.116114341518532	0.8367202184582863	0.9590027700831028
ID275116	275116	4	1.0	83.74523025879317	26.259111788170618	0.0	113.0	113	1.6271731114965649	1		25550.714123006856	25610.0	16446.0	34082.0	2.2433527E7	3274.4238347437645	-0.9810847158688748	-809.4532782003224	-0.0036730600517493614	-7.297438866066795E-4	1.7617413484059872	1.5313463452620146	-0.5230265275462733	1.1504525764904945	8.317970787902725	10.662288194135527	0.9194464086751363	0.9787472035794187
ID295598	295598	4	0.9968026280403137	84.25729859758607	25.173721438210357	0.0	207.0	207	1.5843018441474426	1		25652.910179640687	25741.0	16513.0	34093.0	2.142018E7	3091.4754423070963	-0.9809368633424976	-853.9796653499072	0.005697154817433762	-0.006624501371229429	1.724617957343101	1.4747319549754487	2.541788361490665	1.1694450313662679	7.885436306931786	10.977229114602753	0.822337574367989	0.9534482758620693
ID288431	288431	4	1.0	83.7365043362887	25.94010066466382	0.0	175.0	175	1.6183157790916367	1		25607.427251732097	25732.0	16104.0	33812.0	2.2176032E7	3298.5401997876083	-0.981063297439691	-804.3903148413319	0.009733548227540871	0.004571825155667601	1.7597542307057734	1.5130249745961708	-0.48931102116616504	1.1630701807651622	8.227661390776923	10.737922257019713	0.896697096201969	0.9713804713804717
ID301224	301224	4	0.9873843789100647	83.97230523042971	23.983670072831703	0.0	232.0	232	1.6410610428106382	1		25704.2962962963	25886.0	17853.0	34018.0	2.2902528E7	3016.288995664754	-0.981103161062343	-884.8879441154552	0.010144460764783833	0.005280745390452216	1.6974204339764558	1.617961766999871	2.4848131867436347	1.0491103489570845	8.460564572838202	10.992337306522533	0.8798914860913785	0.9732094040459269
ID261808	261808	4	1.0	83.70182882490032	26.285520362832763	0.0	53.0	53	1.6271731114965649	1		25731.170091324202	25845.0	16542.0	34428.0	2.2540505E7	3308.185143835365	-0.9810248568663326	-804.2566772034849	-0.0026996783585019387	0.010411457808662917	1.7397221830895249	1.533833749773423	-0.5130602213474479	1.1342312576878137	8.317970787902725	11.275753884052637	0.8221216381426353	0.9738452977184192
ID278711	278711	4	1.0	84.40852426966617	25.611175424759722	0.0	129.0	129	1.6061160660417484	1		25577.377934272325	25717.0	15906.0	33713.0	2.1791926E7	3258.0203021820284	-0.981054290966876	-813.0446728170741	-0.005099777228174355	0.004766362561488118	1.7183422085817213	1.5191142324423543	-0.5987197572773106	1.1311474620437585	8.104080110499513	10.661818469132625	0.8958824351326132	0.9698521046643914
ID286903	286903	4	1.0	83.55472398689489	26.019132934179982	0.0	168.0	168	1.6215846355328116	1		25647.034482758634	25776.0	16426.0	33598.0	2.231292E7	3314.4309803917777	-0.9809460421206255	-796.7426946078081	0.004135070976370754	0.005125707027299654	1.7566034381216353	1.5188183321381565	-0.42641014142467837	1.156559280956749	8.260933273928536	10.921195510169339	0.8703593807753043	0.9682451253481893
ID293552	293552	4	1.0	83.87733806594838	25.804211890232082	0.0	198.0	198	1.596194383394483	1		25614.444839857657	25764.0	16271.0	33205.0	2.1592977E7	3228.498819466743	-0.981106003223939	-823.9605284167461	-0.010961351309684198	-0.0055183703216739365	1.7067030292648964	1.5224370489973786	-0.4045875834091717	1.1210335628582269	8.004264461044682	11.083597743242423	0.81878481965855	0.9508752117447772
ID311474	311474	4	0.993632435798645	83.65619091898778	24.11012705221509	0.0	275.0	275	1.6516293737836454	1		26003.6526082131	26177.0	18379.0	34623.0	2.3429291E7	3062.29851804642	-0.9811294718665905	-882.9967264719849	-0.0040406262990834736	0.015109410064499904	1.7274173146782241	1.607414852683864	-0.8604536069203675	1.074655563741989	8.569886474622065	10.972267810452555	0.8945242824831471	0.9777657266811278
ID277171	277171	4	1.0	83.8128687281797	26.19527081255533	0.0	122.0	122	1.6322790730479573	1		25515.499435028294	25591.0	16253.0	34344.0	2.2581217E7	3257.6562750528296	-0.9811150172870964	-813.8270898659993	-0.010135776503758897	0.00426749484651225	1.7661907617580195	1.5529650620968525	-0.5647859101545818	1.1373023159795137	8.3702551757124	10.887195711677851	0.8873940289110375	0.9702479338842975
ID271039	271039	4	1.0	83.77932459705887	26.171141749984624	0.0	95.0	95	1.6373691122783478	1		25609.924379232492	25695.0	16594.0	34028.0	2.2690393E7	3269.138480117451	-0.9810882359844041	-812.7949606868847	0.00461495209270166	-0.0015057883059408838	1.7658919878023256	1.5262837972043362	-0.4340600269139421	1.1569879671374845	8.422539563522072	10.886681106343584	0.8930215110661217	0.9763085399449037
ID252095	252095	4	1.0	83.60945666057879	26.23793314592644	0.0	9.0	9	1.6313519050816137	1		25716.5569476082	25763.0	16623.0	34385.0	2.2579137E7	3279.2246056693266	-0.9811050957240355	-814.4088599544652	0.0031528205393977337	-0.0010853893530962584	1.7494820920236018	1.5450164193266573	-0.45812522631264907	1.132338834810606	8.360748923383367	11.070595512743163	0.857261025080777	0.9686123348017626
ID292027	292027	4	1.0	83.609764235355	26.00420241540766	0.0	191.0	191	1.6285672340811552	1		25614.69852104664	25678.0	16462.0	33473.0	2.251532E7	3293.6052092821587	-0.9811020368077858	-807.5080900691438	-0.002983048278144451	0.005323642992619634	1.7719286672212724	1.5265973485642228	-0.4573896826125471	1.1607046670739902	8.332230166396272	10.845544541113972	0.8901606613447617	0.9711911357340722
ID310982	310982	4	0.9968174695968628	83.71550081343932	24.143295924165145	0.0	273.0	273	1.6625855759952983	1		25997.65570175439	26136.0	18290.0	34454.0	2.3709862E7	3021.8075623535683	-0.9811367352885206	-894.9732549333542	0.008871413216120155	0.00841883235251123	1.7225657839416064	1.629067666247455	-0.8705400288271237	1.057393636637282	8.683961502570444	11.214348005191901	0.8677201754499895	0.9676906779661022
ID264903	264903	4	1.0	83.67291974505532	26.217872546169826	0.0	67.0	67	1.6239155044023388	1		25713.73853211009	25808.0	16599.0	34308.0	2.242238E7	3301.11308305613	-0.9810612485595259	-807.0112607802917	-0.004466463724263341	8.43034380665391E-4	1.7696672885218012	1.5195065364936484	-0.5032556925654846	1.1646328897047153	8.284698904751114	11.481683075544757	0.7897242666097879	0.9635157545605306
ID258245	258245	4	1.0	83.64379545762861	26.25007011704079	0.0	37.0	37	1.6387545609359926	1		25744.40607424073	25826.0	16700.0	34034.0	2.2886777E7	3260.9271709089244	-0.9810493394532124	-817.4068457507515	-0.006403331925329668	0.00590000245259667	1.7618178901123216	1.5492886496377885	-0.5355104585171967	1.1371785951728368	8.43679894201562	11.088159367342598	0.8623203693052517	0.9662493195427326
ID255179	255179	4	1.0	83.53681738432064	26.27315442466411	0.0	23.0	23	1.6229835585554817	1		25746.75458715597	25857.0	16655.0	34242.0	2.245117E7	3309.4404821360604	-0.9810304414125887	-804.679935896397	0.004679713620803352	-0.004719183565293148	1.7544805000610972	1.5178644233363359	-0.43588375716981076	1.1558874910610715	8.275192652422083	11.272219823662224	0.8184065155247784	0.9602868174296753
ID267980	267980	4	1.0	83.65273376681799	26.210549907829858	0.0	81.0	81	1.629960164258034	1		25668.092360319253	25763.0	16434.0	34001.0	2.2510917E7	3278.9283727192487	-0.9810182876361777	-809.1580786734396	0.0028089556571513348	0.0012959564247748108	1.77485104123233	1.511876867115775	-0.4873484124686959	1.1739388834080344	8.346489544889819	11.055550368949019	0.8581297975601347	0.9680264608599783
ID304846	304846	4	0.9887713193893433	83.89542273510529	24.0790559799882	0.0	248.0	248	1.6419827283889523	1		25756.87472035795	25930.0	18035.0	33935.0	2.3026646E7	3012.9718008559707	-0.9810557535896737	-885.4100543766931	0.0013170837760158893	0.006458226918704244	1.7038813893586933	1.5999968869053114	-0.710422478798196	1.0649279403626302	8.470070825167232	10.980519930325618	0.8827771774299992	0.9705882352941179
ID302792	302792	4	0.990565836429596	83.93391592392754	24.07546640116228	0.0	239.0	239	1.649796266255679	1		25695.429365962158	25847.0	17931.0	33825.0	2.3100191E7	2985.8287024516153	-0.9811332697614977	-895.0604121324176	-0.0061136925085412885	0.002477439053844325	1.7128840875678273	1.625084924816438	-0.9479671786675529	1.0540274304503234	8.550873969964	10.746233782165637	0.9304816243107962	0.9814511729405347
ID297675	297675	4	0.9881991147994995	83.87638144477344	24.06809974499974	0.0	216.0	216	1.6479611196740667	1		25737.814732142848	25948.0	17788.0	34084.0	2.3061082E7	3006.2230835730243	-0.9811240904664663	-890.0133336776323	0.0106878714285857	0.0029831771837606903	1.706114904730059	1.6295538383638957	2.6016563520984564	1.0469828394519523	8.53186146530594	11.267235991274012	0.8445373821817471	0.962982832618026
ID263380	263380	4	1.0	83.65046395088395	26.221530989914893	0.0	60.0	60	1.6294959865000076	1		25750.812712826322	25805.0	16476.0	34121.0	2.2686466E7	3270.5249418962517	-0.981084181722893	-816.7414762582084	-0.004905567307670783	-0.003910002404457514	1.7461062183751945	1.5369998774274451	-0.4914797356579766	1.1360483784147994	8.341736418725304	10.784321489335714	0.9013234592769156	0.9701492537313436
ID290004	290004	4	1.0	83.70878890762107	26.019456625778766	0.0	182.0	182	1.6248469157231986	1		25576.067428571445	25724.0	15989.0	33692.0	2.2379059E7	3294.602452382807	-0.9810638595166656	-804.3898040381537	-0.010782210719628527	0.00291309062048761	1.7711495155692012	1.5154593427492795	-0.49263784520934145	1.1687212356064003	8.294205157080146	10.688746466649954	0.9122861585784283	0.9792368125701459
ID276694	276694	4	1.0	83.82035516884285	26.210848111678423	0.0	120.0	120	1.6341318308215147	1		25540.902824858727	25615.0	16577.0	34349.0	2.2603699E7	3255.568987747796	-0.9810667044181877	-813.0395260080608	-0.0029922514955826483	0.006101148441660573	1.7572502005871933	1.5436642190319743	-0.4967294560381757	1.13836298005868	8.389267680370462	10.969874647683284	0.8760534131709451	0.9703133589884549
ID266449	266449	4	1.0	83.65807751719001	26.276514263049464	0.0	74.0	74	1.6239155044023388	1		25728.021814006894	25802.0	16735.0	34126.0	2.2409107E7	3291.721636774041	-0.9810643339199973	-809.8977451168265	-0.002444241149684602	0.0017917674128805554	1.75342362130519	1.5367358822120838	-0.4591414158134563	1.1410051926302331	8.284698904751114	10.756223391988517	0.8998434641338936	0.9814189189189191
ID282323	282323	4	1.0	84.2307800080095	25.596700629629726	0.0	146.0	146	1.5923984341842778	1		25596.237187127535	25739.0	15856.0	33650.0	2.1475243E7	3256.065174746262	-0.9810703939600686	-814.8386615539328	-0.003909526570795595	0.0013830145357491737	1.7186576849436084	1.4994875339458855	-0.6092207151349818	1.1461633698420812	7.966239451728556	10.457153536814968	0.9154534196104861	0.9749854566608499
ID253659	253659	4	0.9958617091178894	84.19739585270199	25.835398989765153	0.0	16.0	16	1.9366582850604428	1		25754.925241157565	25662.0	16611.0	35927.0	3.2039127E7	3253.9737192307553	-0.9809657208917276	-815.8186823611347	-0.05361834756806384	0.03307633614421261	2.5096349591156413	1.4620473657609852	2.580064387728806	1.7165209677111892	11.782999761834759	16.060429768260903	0.574052229199885	0.9137486177663103
ID256730	256730	4	1.0	83.55856159800807	26.253971717812746	0.0	30.0	30	1.632742459593289	1		25771.32122587969	25860.0	16681.0	33978.0	2.2704534E7	3272.6940518361853	-0.981089074786603	-817.0656166785045	-0.007660890536844983	0.015794451095877297	1.7872167553743916	1.521355105242416	-0.5717946373751794	1.174753184983471	8.375008301876914	11.529014685158996	0.7917912999413201	0.9612656846699401
ID295134	295134	4	1.0	84.31667502773043	25.357600508903516	0.0	205.0	205	1.6009266629251124	1		25653.282172373085	25824.0	15983.0	33978.0	2.172833E7	3273.6460669389544	-0.9811071462256823	-813.8794560472963	-0.004903723174205226	-0.00275888602166794	1.6976828583625452	1.514557547052157	-0.5941064626850996	1.1209101045165382	8.051795722689842	10.736468090454387	0.87776798517764	0.9663434112949232
ID308958	308958	4	0.9968429207801819	83.8065560252317	24.1007116576944	0.0	265.0	265	1.6465834175079226	1		26020.786830357098	26172.0	18623.0	34457.0	2.3314625E7	3068.7498195627786	-0.981154538446048	-882.9163824758498	-0.005567183515299735	0.006125737760017886	1.7383360138391637	1.6102269594202552	-0.7904940338182287	1.0795596258461806	8.517602086812389	11.150511817633607	0.8608700659487096	0.9670804101457101
ID269531	269531	4	1.0	84.1885804885414	25.915085045943528	0.0	88.0	88	1.6084693509170893	1		25642.921637426945	25832.0	16147.0	33603.0	2.1924698E7	3236.488870386833	-0.9810752790982411	-821.4785582664504	0.009579195240838601	0.0034878499425599475	1.720615867531061	1.5216441046982172	-0.55849772297081	1.1307610381550457	8.12784574132209	10.692048960286792	0.8934359816754843	0.9788208357183745
ID273115	273115	4	0.9968457818031311	83.7339308422694	26.28493727953794	0.0	104.0	104	1.624381276821038	1		25544.37342497139	25623.0	16479.0	34016.0	2.2300238E7	3280.3190082938117	-0.9810930066421193	-808.1591193074038	0.013639268837513034	5.821535438299495E-4	1.7578558445532255	1.518964868933405	-0.3883910033655894	1.157272219065584	8.289452030915626	11.01479512016372	0.8585840963874884	0.9678135405105437
ID283364	283364	4	1.0	83.67612784713718	25.91967857379402	0.0	151.0	151	1.629960164258034	1		25568.355681818153	25676.0	16611.0	33675.0	2.2500153E7	3265.1386435190047	-0.981115568014302	-813.6683224262221	0.004098044865366215	0.008908698359879202	1.7451699789795698	1.5408280334991684	-0.46972513085825857	1.132618268254341	8.346489544889819	11.010407603054865	0.8651809018874005	0.9760978321289607
ID310500	310500	4	0.9968072175979614	83.74711138108083	24.10147462730788	0.0	271.0	271	1.662585575995298	1		25942.45833333333	26120.0	18475.0	34514.0	2.3659522E7	3021.623485088522	-0.9811315198803932	-892.8758688366934	0.01428103126657585	0.0034854951107267758	1.738200690963197	1.610547226350197	-0.6337697101762397	1.079260926053244	8.683961502570442	11.00467224201228	0.9011011189761219	0.9749199573105657
ID308453	308453	4	0.9885773062705994	83.7651609704522	24.08985224178707	0.0	263.0	263	1.66531336384426	1		25998.358387799584	26153.0	18098.0	34469.0	2.3866493E7	3011.8483072416984	-0.9810412442939842	-893.3471634856082	0.018453668508880763	-0.011805945397743397	1.735072992795524	1.6271456726911102	-0.48875536016105425	1.0663292303300138	8.712480259557543	11.223437067295308	0.8691603771672561	0.9760383386581473
ID259809	259809	4	1.0	83.72206104825531	26.19389044700827	0.0	44.0	44	1.635057422417012	1		25717.109728506788	25813.0	16568.0	34219.0	2.2733925E7	3279.8026012949804	-0.9810583108244528	-812.2328739937819	-0.0032371785507350663	8.973105942697354E-4	1.7499109438991465	1.5399298147348992	-0.3513980994194224	1.1363575970508732	8.398773932699491	10.902999776538657	0.8878380411778531	0.9724821133736928
ID250597	250597	4	1.0	83.61650073841137	26.3600680332553	0.0	2.0	2	1.6206513493343324	1		25674.948156682036	25765.0	16303.0	33712.0	2.2285855E7	3301.456804140321	-0.9810494391988368	-805.1981695781251	-0.0031458982576554302	-0.008725639911013432	1.7518776504343119	1.5333889432027732	2.730766908772596	1.1424874675143957	8.2514270215995	10.671796569522643	0.9104662489885108	0.9791314156796392
ID280803	280803	4	1.0	83.62127876212664	26.066919859864786	0.0	139.0	139	1.6294959865000076	1		25505.891428571435	25601.0	16343.0	33569.0	2.2317655E7	3269.9569376036566	-0.9810697875101749	-808.48670314936	0.003023945276978564	-0.0037256257955522194	1.7716387844959076	1.515093379230926	-0.48265993247550304	1.169326464481817	8.341736418725304	10.949879803423942	0.8742741206273542	0.9669421487603304
ID274668	274668	4	1.0	83.6930002411109	26.295041997228015	0.0	111.0	111	1.6378310587150398	1		25558.80561797753	25652.0	16572.0	34189.0	2.2747337E7	3253.821925697975	-0.9810843349236062	-814.819652322818	0.01502756375855867	0.012739810445922239	1.7792543070438065	1.544105038813963	-0.418831177086317	1.1522883886257267	8.427292689686585	10.980962495033694	0.8782479106696174	0.9768595041322314
ID279790	279790	4	1.0	84.3858576823994	25.56535637659369	0.0	134.0	134	1.6013991217410417	1		25607.286894923276	25765.0	15943.0	33988.0	2.1689372E7	3284.4706895842783	-0.9809542467630097	-803.1169108884312	0.0013911342329413442	-0.0014425047360259022	1.70151153144914	1.5293638920861183	-0.5744875562144327	1.1125615952186532	8.056548848854357	10.475960767377527	0.9225102112627613	0.9803354540196647
ID309481	309481	4	0.9877963066101074	83.80205471019377	24.087721006300676	0.0	267.0	267	1.6502547340333928	1		26013.20689655173	26193.0	18379.0	34241.0	2.3385873E7	3051.944560570966	-0.981038848109935	-882.0003117739145	-0.00341707286939808	0.008322809127634044	1.6988261194176537	1.629579990999203	-0.8463372034822824	1.0424932367855053	8.555627096128518	11.009141098098358	0.8870637569864408	0.9761388286334054
ID261357	261357	4	1.0	83.73810663472537	26.26438365216827	0.0	51.0	51	1.6155086377256873	1		25862.748259860797	25986.0	16969.0	34030.0	2.2293689E7	3259.372158386779	-0.9809818276656567	-818.5833381783137	0.0032605489966636408	-0.001193482887876853	1.7186159646975678	1.5308585772005712	-0.6334926679317925	1.1226484211496155	8.199142633789828	10.949453158069083	0.8593962326849951	0.9680134680134684
ID284405	284405	4	1.0	83.62131566951761	25.87195620315438	0.0	156.0	156	1.6103495027581496	1		25570.61188811188	25684.0	16533.0	33776.0	2.1939585E7	3323.467099427748	-0.9810635542589834	-797.2204065485997	0.0038610210824169934	0.006701672351333168	1.7503881097995746	1.5090562929520093	2.7008574600306625	1.1599223421781524	8.146858245980154	10.68912732114925	0.8960155021342636	0.971104815864023
ID285429	285429	4	1.0	83.58597550124426	25.96650375037357	0.0	161.0	161	1.6299601642580337	1		25605.49430523917	25677.0	16360.0	33969.0	2.2481624E7	3288.4451957657375	-0.9810908600746824	-807.9974787361554	-0.004256539752042398	-0.007421685060581825	1.7421104084717507	1.5386350452466047	-0.4679598565859147	1.1322440716879252	8.346489544889815	10.702772189577809	0.9156324059025199	0.9799107142857145
ID287990	287990	4	1.0	83.68873456693824	25.958580520108736	0.0	173.0	173	1.6281026591939156	1		25594.856979405027	25684.0	16327.0	33442.0	2.2369905E7	3297.1764940477224	-0.981048337916305	-803.6808311210913	0.008710638684998766	-0.013450561885187007	1.7789828881664256	1.5088241562434521	2.6253042818674888	1.1790524964788427	8.327477040231754	11.451615931534715	0.7979758717280576	0.9537289058247143
ID297206	297206	4	0.9888463020324707	83.9164561387496	24.06767152691376	0.0	214.0	214	1.6442846820334516	1		25742.901565995497	25941.0	17840.0	33967.0	2.3014154E7	2998.384441691345	-0.9810845484944208	-890.6147832826184	-0.004609036088216955	-0.0012300091499365922	1.690674552264433	1.6166460754477523	2.6884574045095504	1.0457913936395618	8.493836455989811	11.150029619921792	0.8585423375087461	0.9706681151548073
ID310006	310006	4	0.996830940246582	83.81198526697021	24.08125711662132	0.0	269.0	269	1.650254734033393	1		26023.696666666678	26195.0	18443.0	34577.0	2.3421327E7	3050.2074825377836	-0.9810616859144561	-883.943694197718	7.747864509100918E-4	0.011177871850484853	1.7376089812842181	1.6134529209716946	-0.7639312905983211	1.0769505318058807	8.55562709612852	10.78508321212184	0.9243037409652148	0.9787928221859712
ID307952	307952	4	0.9930524826049805	83.80987385245483	24.119128789782355	0.0	261.0	261	1.6484200978530468	1		25993.621802002253	26226.0	18078.0	34215.0	2.3368266E7	3025.7854588517243	-0.9811015581303614	-891.9625621268295	0.004310696062422402	0.009098490390586406	1.6999861841905406	1.6082769437405424	-0.698498349721407	1.057023288686027	8.536614591470457	10.998716183326145	0.8867711340602691	0.9697624190064804
ID299251	299251	4	0.9905745983123779	83.81308665599346	24.054300168874356	0.0	223.0	223	1.6502547340333928	1		25720.18292682927	25909.0	17832.0	34222.0	2.3199605E7	2987.8142729514993	-0.9810907112072681	-893.273438376837	0.012084571873757888	-0.007862310013695438	1.7255179845907036	1.601407916774731	-0.6390756416043171	1.0775005958918529	8.555627096128518	10.946418925844068	0.897258500780045	0.9713977334052889
ID304371	304371	4	0.9905408620834351	83.89063527660099	24.074798838801872	0.0	246.0	246	1.639216116940339	1		25759.24409448818	25946.0	17917.0	33953.0	2.2899968E7	3017.892458268702	-0.9810559468822176	-884.0569085075288	0.01428060812634641	0.0032073768719675646	1.6935034492167285	1.6076134329592768	2.6640708368016535	1.0534270332012257	8.441552068180139	11.586758069725475	0.7901477168277516	0.9589632829373652
ID317181	317181	4	1.0	82.84380013651648	25.088250999850782	0.0	298.0	298	1.5980889768013116	1		26143.105700712615	26400.0	17818.0	33689.0	2.2012495E7	2904.493571684735	-0.9811331293890138	-936.1486694059922	4.244190640281115E-4	-0.017442014758891004	1.7465553602458868	1.5130668979926898	2.4154100281881363	1.1543146985522943	8.023276965702722	10.430794796482983	0.926673716319537	0.9854057209573845
ID291582	291582	4	1.0	83.6026388655401	26.008105090483586	0.0	189.0	189	1.6313519050816139	1		25616.568181818187	25727.0	16258.0	33858.0	2.254258E7	3297.6470540651226	-0.9810703555780759	-805.2013022646931	0.004513078197370395	-0.0023657523365378215	1.7627570917112187	1.520649576340923	-0.5295196094192534	1.1592132198878253	8.360748923383369	11.541220518166414	0.7887721484613744	0.9570184983677917
ID293115	293115	4	1.0	83.60224904724886	26.015805425743178	0.0	196.0	196	1.623449598352181	1		25599.328375286033	25743.0	16123.0	33762.0	2.2373813E7	3304.77574154393	-0.9810704062073957	-802.9258752298133	-0.003716128910528225	-9.28080076454298E-4	1.740390973074409	1.541513967169636	-0.4497225622195435	1.1290140797555859	8.279945778586598	10.85051385030382	0.8837648930419494	0.9693934335002782
ID267527	267527	4	0.9968745708465576	83.68178423731159	26.25130747049659	0.0	79.0	79	1.627637951703589	1		25690.89816933639	25767.0	16672.0	34060.0	2.2453845E7	3280.6040740114427	-0.9810656730979358	-811.5283064842471	0.001864281076540337	-0.006576921825523463	1.7471122837326356	1.5254084663050198	2.6671250343292807	1.1453406233968575	8.322723914067238	11.071296769727704	0.8532540681411234	0.9668691330756489
ID264449	264449	4	1.0	83.70542502340577	26.201542054309588	0.0	65.0	65	1.630424209865801	1		25718.2904328018	25825.0	16573.0	34467.0	2.2580659E7	3282.58853085077	-0.9810872578782963	-812.8469465468322	-0.005814897028327164	0.00800798785231752	1.7545602293784823	1.5340150855983519	-0.5333961402274776	1.1437698663139975	8.351242671054337	10.928173688582218	0.8787509141508505	0.9717920353982306
ID278273	278273	4	1.0	84.11648717259614	25.918714622254697	0.0	127.0	127	1.5971419610281927	1		25568.724465558193	25766.0	16167.0	33259.0	2.1528866E7	3224.873430044196	-0.9810722774623308	-821.9190143396642	-0.013515642754733303	0.003914800605229933	1.7246555727749429	1.5213544098241314	-0.5205253720302845	1.1336316913652704	8.013770713373711	10.782058542494712	0.8662503145886906	0.9711981566820278
ID286466	286466	4	1.0	83.55698784767073	26.00541363342412	0.0	166.0	166	1.6234495983521813	1		25617.96678121423	25695.0	16481.0	33665.0	2.2364485E7	3277.9078980525696	-0.9810784421021053	-810.4472424945257	-0.01723427236816802	0.020389424730720376	1.779767815527931	1.5233870691817224	-0.5593903660169259	1.1682965226191147	8.2799457785866	10.747011455123044	0.9008696029687919	0.9797525309336329
ID289539	289539	4	1.0	83.74610705156624	25.97392500311139	0.0	180.0	180	1.6253124212235734	1		25526.672018348618	25667.0	16251.0	33400.0	2.2259258E7	3287.7551566951784	-0.9810938932655078	-805.8110035888581	0.004037726396299475	-0.006314343847938559	1.7622613270677163	1.5317728095089462	-0.5010124533987721	1.1504717384509913	8.29895828324466	10.76096476781845	0.9005981003350653	0.9748743718592966
ID300803	300803	4	0.9902588725090027	83.9485863827584	23.98199166901344	0.0	230.0	230	1.6488789482719133	1		25725.93979933112	25906.0	17703.0	34165.0	2.3076168E7	3007.7252251251266	-0.9810411516495572	-885.1937907590186	0.007441543418712544	-0.012563524917024154	1.707347553251665	1.625771594612995	-0.653414506546087	1.0501767646260844	8.54136771763497	11.153872749181	0.8627518760598706	0.969255663430421
ID307470	307470	4	0.9913520812988281	83.83935453261418	24.112108144989598	0.0	259.0	259	1.6639500288929805	1		26022.598028477572	26197.0	18144.0	34495.0	2.3758632E7	2992.5972472943376	-0.9811524441868167	-905.3444191174782	-0.004786784048070966	-0.006409657803471548	1.7199459558981423	1.6257851342697582	-0.7576158761313555	1.0579171377838177	8.69822088106399	11.24294979197043	0.8647284613925766	0.9739222990952632
ID272655	272655	4	1.0	83.77199909368395	26.237871198102305	0.0	102.0	102	1.6253124212235737	1		25539.704467353917	25634.0	16473.0	34110.0	2.2296162E7	3304.515198476768	-0.9810725859756949	-801.2129641049784	-0.006769175983841347	-0.0021388778801571737	1.7379404941703636	1.5532678267286648	2.6527406180479103	1.1188929972435195	8.298958283244662	11.135451648161931	0.8410421711786822	0.9525368248772503
ID302351	302351	4	0.9889334440231323	83.96287892952077	24.05931226929979	0.0	237.0	237	1.636444828201152	1		25699.267494356627	25914.0	17554.0	34050.0	2.2769551E7	3020.746056611746	-0.981068685380692	-881.7696852187371	-0.0017706305492932466	-0.025284774468442153	1.7006287299487437	1.6088965715962489	-0.8993053857870383	1.057015572021192	8.413033311193043	10.669320578405284	0.9287288648158493	0.9877232142857145
ID251661	251661	4	1.0	83.58295272313569	26.262473813825874	0.0	7.0	7	1.6239155044023383	1		25721.369266055055	25838.0	16345.0	34179.0	2.2429034E7	3296.9570441502074	-0.981053747675746	-807.9421682131488	0.006443940867078493	0.002156579809162565	1.7530383570880606	1.529737145782378	-0.49543397049270416	1.1459735824035808	8.28469890475111	10.563133871628326	0.9330416391441771	0.9825253664036075
ID269078	269078	4	1.0	84.17249270549411	25.929300418122605	0.0	86.0	86	1.6056449951807459	1		25673.90420560748	25869.0	16201.0	34186.0	2.1976862E7	3236.377545426939	-0.9810754137081936	-822.5053486127033	-0.007393262098647009	-0.0010771018151746576	1.6941560238166509	1.5365216675992377	-0.6637389956030354	1.1025916910522398	8.099326984334997	10.752779869724503	0.8802728079560049	0.9798734905117883
ID270614	270614	4	0.9968470931053162	83.69522118131434	26.207314931799562	0.0	93.0	93	1.6345946921339614	1		25603.450736126855	25723.0	16432.0	34080.0	2.2607847E7	3266.3508264999105	-0.9810928562402954	-813.4855739455221	-3.8461902924190566E-4	0.004562479142507414	1.754360647740861	1.5353387415445943	-0.46639405244940313	1.1426538002785787	8.394020806534979	10.914150603675363	0.8855233569498958	0.977851605758583
ID256279	256279	4	1.0	83.50434964848981	26.27894442101117	0.0	28.0	28	1.622051077261294	1		25789.92183908043	25904.0	16669.0	33962.0	2.2437232E7	3304.4681242550296	-0.9810913751608226	-809.8936004203891	-0.002791339201964642	-0.005016520733305937	1.7315257793510401	1.5455734571150423	-0.4529791424776676	1.1203128336475803	8.265686400093047	11.064452754134436	0.848455190461681	0.9682628062360802
ID257814	257814	4	1.0	83.61882860267932	26.258878774747757	0.0	35.0	35	1.6465834175079226	1		25736.597547380148	25807.0	16753.0	34688.0	2.3085728E7	3272.42165847285	-0.981045816078943	-814.1343298554563	0.005155130553822772	-0.0014052965640305617	1.7740324814995663	1.5546797142128361	-0.45876075041928593	1.141091933779938	8.51760208681239	10.852100055423145	0.9088655309298913	0.9765667574931886
ID316690	316690	4	0.988923966884613	82.9682405557663	24.905809073370513	0.0	296.0	296	1.6433642875129526	1		26085.46576879909	26428.0	18153.0	33090.0	2.324215E7	2915.402491862356	-0.9810944435192429	-928.6486281557491	0.0022500874380415787	-0.002134593472536099	1.7464004102353403	1.5550408108084932	-1.0043817201969705	1.1230576060105817	8.484330203660761	10.742622247668923	0.923861390227679	0.979692645444567
ID294687	294687	4	1.0	84.2661967507591	25.448954181956115	0.0	203.0	203	1.5995084491553033	1		25619.81516587679	25763.0	15705.0	33759.0	2.1623124E7	3273.040850562278	-0.9811126135345234	-813.2078355501513	-0.007825195108106047	-0.017882668110303507	1.6715967983912006	1.5777739107842703	-0.45026689089415783	1.0594653561994147	8.037536344196294	10.736543700298707	0.8762011553659483	0.9740783410138256
ID254751	254751	4	1.0	83.50935147492018	26.286212003460257	0.0	21.0	21	1.6313519050816137	1		25758.675000000036	25866.0	16445.0	34242.0	2.2667634E7	3290.4003745183113	-0.9810875019677402	-812.2011812261037	0.0051590007925749965	0.0037187327885362846	1.7481684610802066	1.541256834345455	-0.37729759827274373	1.1342486353500087	8.360748923383367	10.909778307915076	0.8827204630162793	0.9702151130722569
ID306968	306968	4	0.9922541975975037	83.85628644319628	24.10634523952927	0.0	257.0	257	1.6571165296762593	1		26014.80616740088	26223.0	18189.0	34558.0	2.3621444E7	3013.496473627621	-0.9811140893142211	-896.9360576225171	0.002085232815611474	0.001960208764614354	1.7353623247469268	1.6107396465799424	-0.6439111481539732	1.0773698458541041	8.626923988596259	11.25602742030902	0.8556488101073598	0.9680000000000005
ID266010	266010	4	1.0	83.69110587822992	26.234648010770382	0.0	72.0	72	1.6267081384590685	1		25748.071100917452	25863.0	16480.0	34238.0	2.2452318E7	3309.573886570279	-0.9810986348223106	-807.6479828854492	-0.0016401294529073843	-0.0011818279367587121	1.7562862628236835	1.517143589731759	-0.47638025155144764	1.1576269212159453	8.313217661738209	10.878894058459698	0.8826926709565596	0.9760044642857145
ID281892	281892	4	0.9968222975730896	83.62216489621171	26.020658701602493	0.0	144.0	144	1.6229835585554817	1		25532.92413793103	25630.0	16616.0	34177.0	2.2213644E7	3314.803139184221	-0.9810548809105172	-797.7535992473398	0.01990243730480989	0.008103579305619996	1.7550333374147986	1.5416478180095066	-0.49200900558864197	1.1384139210736237	8.275192652422083	10.69634170565328	0.9089027979606016	0.9791901012373452
ID276261	276261	4	1.0	83.83225426258787	26.206642226332512	0.0	118.0	118	1.6262430324771644	1		25564.974828375267	25678.0	16362.0	34090.0	2.2343788E7	3281.9915484341795	-0.9810637281925568	-807.1247173572376	0.004954031634989448	0.0011557159115563721	1.7646065195559255	1.533709583875243	-0.45316407733865843	1.1505480164616775	8.308464535573695	10.763131743449	0.9012666938571562	0.9803701626472239
ID262950	262950	4	1.0	83.59301052684022	26.29766520540858	0.0	58.0	58	1.6243812768210382	1		25718.033256880746	25824.0	16661.0	34406.0	2.2426125E7	3285.412612516729	-0.9810347765517304	-809.849406351461	-0.009240345735205656	0.0070987403446192135	1.746204982215338	1.524602481773711	-0.5045101446492011	1.1453510033538818	8.289452030915628	11.256985511902498	0.8220372022306645	0.9743016759776542
ID298790	298790	4	0.985373318195343	83.81157714857767	24.068695461034203	0.0	221.0	221	1.64244337722068	1		25716.65845464728	25909.0	17690.0	33975.0	2.2964976E7	3003.7600862315094	-0.9809700301819885	-882.6670820345624	-0.0021322625366278656	-0.004137910987561722	1.6832154657609792	1.6302572846146643	-0.40554586814287796	1.0324845542149086	8.47482395133175	10.83429419399682	0.9072757454665648	0.9785949506037324
ID315687	315687	4	1.0	82.36156642521358	24.368757468137037	0.0	292.0	292	1.5909726182581523	1		26113.78391356543	26452.0	17680.0	34169.0	2.1752782E7	2991.398029684538	-0.9812954171635987	-915.9617589447217	0.008364374254800706	-0.010865986799026166	1.6913027843354576	1.5185664756021666	-1.22319085555466	1.113749586540026	7.951980073234989	10.864687341925707	0.846546232451806	0.9795081967213113
ID253222	253222	4	1.0	83.60426251813054	26.204797603940968	0.0	14.0	14	1.6304242098658013	1		25698.621590909093	25761.0	16814.0	34469.0	2.2614787E7	3291.5183049740526	-0.981045453770168	-808.2008226301741	0.0013159720659418567	0.0031034655422807235	1.7645598014571002	1.5341960791420657	-0.4570077950890201	1.1501527252265276	8.351242671054338	10.683406112849424	0.9194783169343832	0.9848654708520184
ID259366	259366	4	1.0	83.73532955883502	26.169148394723134	0.0	42.0	42	1.6253124212235732	1		25732.03436426113	25834.0	16779.0	34063.0	2.2464066E7	3292.447687366816	-0.9811380366199772	-813.0709609800329	-0.009421927094557666	0.012424693438430933	1.7729608098978415	1.5201974350711247	-0.5658438031887336	1.1662700968936255	8.298958283244657	10.759993705746274	0.9007606610472328	0.9754189944134075
ID314668	314668	4	0.9936792254447937	83.21200701843043	23.755376322513204	0.0	288.0	288	1.6552894987682698	1		26090.670718232064	26207.0	18755.0	35287.0	2.3612057E7	2993.4946424938553	-0.9812385251822675	-911.6840785983323	-0.0018572368374877954	0.0062086923839571335	1.7098593594989726	1.6390690782437753	-0.9707392728735396	1.0431893214232602	8.607911483938189	10.775012300283679	0.9316914440222561	0.9815718157181577
ID315176	315176	4	1.0	82.70278536680865	23.695341920981956	0.0	290.0	290	1.651629373783644	1		26062.781596452354	26268.0	17759.0	35087.0	2.3508629E7	3075.059213667807	-0.9812548977652642	-887.3425378440829	0.0016701518569745156	-0.0028681847236506006	1.7396784970381312	1.5969940943929632	-0.7797813373795606	1.0893456044365675	8.56988647462205	11.091736919708085	0.8753582163863618	0.9703982777179755
ID316200	316200	4	0.9904358983039856	82.86369118528393	24.92137661608679	0.0	294.0	294	1.622517384896989	1		26132.211494252886	26494.0	18050.0	32884.0	2.2735024E7	2890.714436020222	-0.9810779508876595	-937.4245408044336	-0.01060223759428572	0.0019812693421444694	1.7541363958307359	1.5411694658534634	-0.5713185124035463	1.1381852772818442	8.270439526257547	10.745464402309373	0.9000944314808491	0.9769792251544078
ID260908	260908	4	1.0	83.74370470305139	26.24529025208614	0.0	49.0	49	1.6294959865000076	1		25717.903078677315	25797.0	16705.0	34123.0	2.2554601E7	3305.0018494115548	-0.9810940871672149	-807.6196018524917	-0.003977856296075679	-0.010025600138393525	1.749220570622642	1.5392840849670428	-0.5370137743608617	1.1363857962970456	8.341736418725304	10.732955183659124	0.90997129993791	0.9755419677598666
[truncated: 1,410 more rows]
