# Supplementary material for: Adhesion pilus retraction powers twitching motility in the thermoacidophilic crenarchaeon Sulfolobus acidocaldarius
Source: Nat Commun. 2024 Jun 14;15:5051. doi: 10.1038/s41467-024-49101-7 (PMC11178785; doi:10.1038/s41467-024-49101-7)
Supplement: Supplementary file 15 — Source Data [file 41467_2024_49101_MOESM15_ESM.zip › TWITCHING FULL TRACK DATASET/Figure 1/MSD data/MW001-_100X_1sec_interval_5min_total__5_spots.csv]

LABEL	ID	TRACK_ID	QUALITY	POSITION_X	POSITION_Y	POSITION_Z	POSITION_T	FRAME	RADIUS	VISIBILITY	MANUAL_SPOT_COLOR	MEAN_INTENSITY_CH1	MEDIAN_INTENSITY_CH1	MIN_INTENSITY_CH1	MAX_INTENSITY_CH1	TOTAL_INTENSITY_CH1	STD_INTENSITY_CH1	CONTRAST_CH1	SNR_CH1	ELLIPSE_X0	ELLIPSE_Y0	ELLIPSE_MAJOR	ELLIPSE_MINOR	ELLIPSE_THETA	ELLIPSE_ASPECTRATIO	AREA	PERIMETER	CIRCULARITY	SOLIDITY
Label	Spot ID	Track ID	Quality	X	Y	Z	T	Frame	Radius	Visibility	Manual spot color	Mean intensity ch1	Median intensity ch1	Min intensity ch1	Max intensity ch1	Sum intensity ch1	Std intensity ch1	Contrast ch1	Signal/Noise ratio ch1	Ellipse center x0	Ellipse center y0	Ellipse long axis	Ellipse short axis	Ellipse angle	Ellipse aspect ratio	Area	Perimeter	Circularity	Solidity
Label	Spot ID	Track ID	Quality	X	Y	Z	T	Frame	R	Visibility	Spot color	Mean ch1	Median ch1	Min ch1	Max ch1	Sum ch1	Std ch1	Ctrst ch1	SNR ch1	El. x0	El. y0	El. long axis	El. sh. axis	El. angle	El. a.r.	Area	Perim.	Circ.	Solidity
			(quality)	(�m)	(�m)	(�m)	(sec)		(�m)			(counts)	(counts)	(counts)	(counts)	(counts)	(counts)			(�m)	(�m)	(�m)	(�m)	(radians)		(�m^2)	(�m)
ID139008	139008	1	1.0	38.71785103698187	29.447688905032553	0.0	6.0	6	1.5780823051220143	1		30473.24330900246	30339.0	21546.0	40404.0	2.5049006E7	3010.038556844152	-0.9809654302766921	-1043.4875098074224	0.025444594502974083	0.00719245355119571	1.6850857661575966	1.4224028568270841	-0.8883338911823097	1.1846754652310474	7.823645666793073	15.274468450708477	0.4213925230338086	0.8955386289445046
ID156928	156928	1	1.0	41.40500507211366	31.37474312498244	0.0	134.0	134	1.615976833254348	1		30332.060254924654	30322.0	19507.0	42285.0	2.6176568E7	3631.8070829520193	-0.9810129704516912	-863.031917668162	0.00454457769729579	0.0018829192290566225	1.7574607613775535	1.5362283118523912	2.22505867397233	1.1440101369166926	8.203895759954348	11.144061084755926	0.8301241138305792	0.9530646051905027
ID158721	158721	1	1.0	39.51738209821676	29.81332475822794	0.0	147.0	147	1.6373691122783476	1		30367.23276836161	30260.0	21629.0	41800.0	2.6875001E7	3163.692790467246	-0.9811089510731922	-997.0158772016297	0.003532471483342783	-0.00560139150808579	1.7633354180502956	1.5263862658061178	-0.6149204437785147	1.1552353801604993	8.422539563522069	11.175649186208716	0.8474369629802717	0.9599133261105091
ID165377	165377	1	0.9968236088752747	39.45149025200622	30.116486070801027	0.0	195.0	195	1.5780823051220148	1		30432.5048543689	30135.0	24296.0	43266.0	2.5076384E7	3418.8586685265527	-0.9809199567943415	-915.2521635983971	0.0317090747701048	-0.021888733789813757	1.5510169914292307	1.4495903432966255	1.4553511832576735	1.0699691803285216	7.823645666793078	16.078430960854043	0.380304712281057	0.893593919652552
ID140294	140294	1	1.0	38.23944953512234	29.70362490844241	0.0	15.0	15	1.607998969462106	1		30367.457309941485	30252.0	21031.0	41597.0	2.5964176E7	3347.1047431798593	-0.9810327206448519	-938.528735402842	-0.029867220467000796	0.030906506795733632	1.671196163649752	1.5322688496151047	1.7313010139104437	1.0906677141348562	8.123092615157564	12.743443702782564	0.6285758039353269	0.9478646699944525
ID151814	151814	1	1.0	36.35576017992158	32.425277480233625	0.0	97.0	97	1.5843018441474412	1		30122.176115802165	29873.0	22193.0	42849.0	2.4971284E7	3472.5278020622845	-0.9809474978502831	-893.232161925677	-4.22535168056385E-5	0.005589096245186683	1.7005012242321347	1.49928336898168	2.8853317498032025	1.1342093558918904	7.885436306931773	11.74050259955628	0.7188896219899807	0.9523536165327214
ID166916	166916	1	0.9949251413345337	39.18158003955124	29.850279436035393	0.0	206.0	206	1.5885934145667935	1		30439.988052568686	30261.0	23737.0	41236.0	2.547827E7	3125.0886391028075	-0.9809490607389231	-1003.0953023311785	0.025037524345123408	-0.004702824647220764	1.6508666525152556	1.494484274033483	2.4706732591524223	1.1046396949094086	7.928214442412425	13.121268660248882	0.578673502952641	0.9313232830820769
ID145413	145413	1	1.0	38.97979528213642	29.4545807572272	0.0	51.0	51	1.5641188309506187	1		30459.456896551685	30305.0	22896.0	43167.0	2.4733079E7	3600.915282244648	-0.9809872445909559	-872.8860368925602	0.008612108346808516	5.402171237356349E-4	1.622013741708291	1.4964512330193507	0.8693676250615346	1.083906849697732	7.685805008022121	13.137705733329113	0.559577399917847	0.9182282793867125
ID144394	144394	1	1.0	41.286995632163084	31.41893637425356	0.0	44.0	44	1.590021363991791	1		30264.593750000007	30180.0	19880.0	40354.0	2.5180142E7	3321.7004468840546	-0.9810408461533288	-942.914943302181	0.0021353785487425946	0.027483818382452525	1.7160885301347375	1.4976488205799918	-0.5252470002367757	1.145855094033427	7.942473820905969	10.915246643058884	0.8377193535755686	0.9642238892094626
ID147464	147464	1	1.0	39.29149103367934	29.706470174475218	0.0	66.0	66	1.5804773320049332	1		30436.42684401449	30275.0	23016.0	42030.0	2.5170925E7	3455.9898320916186	-0.9809700686316458	-907.9663218793697	0.01071871126787379	-0.020046206218274496	1.6426740680220389	1.5237573441601113	1.0470916038908662	1.0780417724106026	7.847411297615653	11.89478250851363	0.6969847379405565	0.9332956472583384
ID162830	162830	1	1.0	39.26754305996829	28.278862093291707	0.0	177.0	177	1.572319355969989	1		30600.00613496931	30343.0	21821.0	45017.0	2.4939005E7	3696.6177523633182	-0.9810009027010521	-854.8371831144646	-0.02448173005065622	-0.04114798620694549	1.6055470404319987	1.541397843088922	-0.5251955607585093	1.041617547105505	7.766608152818888	14.44285295540367	0.4678808594940569	0.893873085339169
ID153874	153874	1	1.0	37.590008915121004	31.83674240574814	0.0	112.0	112	1.6225173848969905	1		30223.641791044698	30100.0	22966.0	42196.0	2.6324792E7	3221.578571124667	-0.9810421713360042	-970.9729780951252	-0.012373902239942806	-0.006364299390362621	1.6626538022205934	1.6124485561376798	0.44276049376353893	1.0311360296685501	8.270439526257563	10.94980413722493	0.8668136719699702	0.9709821428571429
ID155925	155925	1	1.0	40.6170366020925	32.774746484785524	0.0	127.0	127	1.5847792592084966	1		30198.43236714976	30057.0	22605.0	42545.0	2.5004302E7	3348.5007425335816	-0.9810318805587067	-932.8736799605937	-0.008509390421950414	-0.01771587966368447	1.6521251156608323	1.4911354323740738	-0.3994914847647935	1.107964494566696	7.8901894330963005	14.081428403888982	0.5000389924778238	0.9315375982042651
ID158997	158997	1	1.0	40.05732048079225	30.21591080527423	0.0	149.0	149	1.663950028892979	1		30314.258169934685	30247.0	21912.0	41045.0	2.7828489E7	3140.6856584936245	-0.981039971705752	-998.8498088674977	-0.004115646052811647	0.00661755670215497	1.750149159924569	1.6196189656206026	-0.914724452298639	1.0805931500400467	8.698220881063977	11.00375980993062	0.9027304498168451	0.9749600426212033
ID143130	143130	1	1.0	37.011992503453016	30.717729701889244	0.0	35.0	35	1.6056449951807448	1		30211.709753231484	30161.0	19469.0	39833.0	2.5710165E7	3277.000630653703	-0.981078967082373	-956.0660537549672	0.004403350961724195	0.019356256852939367	1.7003091723101849	1.5075580686068102	-0.36787684844219615	1.1278565036513009	8.099326984334986	11.777114328995603	0.7338055876429427	0.9665343165059559
ID145690	145690	1	1.0	38.80484273013369	29.559573269142216	0.0	53.0	53	1.606116066041748	1		30425.33058823533	30271.0	20283.0	42046.0	2.5861531E7	3307.615119491132	-0.9809724621366132	-948.4720865799494	0.001968061815027531	6.580093621590542E-4	1.6561606106201638	1.5606707073115005	-0.8399548186261505	1.0611851704919608	8.10408011049951	12.111918784864164	0.6942049233318074	0.9399117971334068
ID164123	164123	1	1.0	39.19857324562933	29.644377550744714	0.0	186.0	186	1.620184504632342	1		30392.67630057804	30284.0	19356.0	42335.0	2.6289665E7	3454.4231993876742	-0.9809965067094512	-908.358778513	-0.003652884499162544	0.008453157648192168	1.7636009131632757	1.5061622872406633	-0.8561444707431196	1.1709235638838416	8.246673895434983	11.231227174986019	0.8215504948830826	0.9538207806487079
ID161304	161304	1	1.0	38.04206197030184	28.065091266220925	0.0	166.0	166	1.4600584136458128	1		30502.21843971632	30362.0	24443.0	40925.0	2.1504064E7	2896.375502038232	-0.9810969749038185	-1093.1686860784237	-0.0019356610596226338	-0.051646228011468245	1.4534086237926076	1.3845527597244003	-1.1058409893268166	1.049731484470056	6.697154765802821	18.003712231506274	0.2596426744967682	0.7784530386740338
ID141855	141855	1	0.9968435168266296	36.77430089339407	32.06663686714108	0.0	26.0	26	1.5587896201224327	1		30085.652552926527	29952.0	21919.0	40486.0	2.4158779E7	3216.734650704846	-0.9809110142119578	-961.2159097490113	0.007359196216328881	1.8790168471276034E-4	1.673073756374217	1.4382949004534877	-0.6486618075537078	1.1632341572279126	7.633520620212431	11.788719783322874	0.6902421206645464	0.9342641070389757
ID139299	139299	1	1.0	38.502187703230845	29.42464181942332	0.0	8.0	8	1.618315779091636	1		30390.18433179726	30287.0	22293.0	40669.0	2.637868E7	3080.916920112489	-0.9810474064774053	-1021.1856146169313	-0.004915334145913678	-0.0024928922054057354	1.6824498374715975	1.5569806322751953	-1.1828946191099243	1.0805849492251267	8.227661390776916	12.04322537095208	0.7128540918386042	0.9306451612903222
ID147747	147747	1	1.0	38.53928400721296	30.029775643260507	0.0	68.0	68	1.5747231478580925	1		30423.39975550122	30208.0	23764.0	42596.0	2.4886341E7	3546.9871222469214	-0.9810095294651933	-886.1671126098571	0.03744536507273917	-0.011386993313224566	1.6387622530381651	1.5141601242697256	0.7235275525269257	1.0822912496315638	7.790373783641459	14.363231524990619	0.47453017887682125	0.8888286334056397
ID152097	152097	1	1.0	36.14976189103247	32.05703750907668	0.0	99.0	99	1.6234495983521804	1		30076.69850402762	29921.0	19824.0	43059.0	2.6136651E7	3645.670325011969	-0.9810016160800208	-851.9926103675924	-0.0038903269880395455	0.017562497233170153	1.7593804857394388	1.5099082136639048	-0.6101204604087941	1.1652234684320122	8.279945778586592	11.452147146488153	0.7933476099620816	0.9587231700605395
ID154150	154150	1	1.0	37.72368901932714	32.419291621107185	0.0	114.0	114	1.6285672340811548	1		30142.42645381985	30003.0	21335.0	41117.0	2.6434908E7	3119.220388800906	-0.9810296042189387	-999.4656346949728	0.0013543000439747233	0.00512848378784746	1.7275251009752841	1.5420666321653989	2.578092829158537	1.1202661836664354	8.332230166396267	11.348165969753977	0.8130546998320735	0.9695796460176991
ID163110	163110	1	1.0	38.76434240457351	28.490777455976545	0.0	179.0	179	1.517975235232963	1		30628.368766404208	30301.0	22543.0	44310.0	2.3338817E7	3675.0245219625153	-0.9809284773158196	-857.3252121829676	-0.0022078999041629547	-0.04360076494757057	1.5745699302871607	1.430005203484656	-0.721231913639247	1.1010938466868705	7.239011148557624	14.522796966699659	0.43130905690458476	0.8722794959908359
ID159268	159268	1	1.0	39.84483093732952	30.614939665822888	0.0	151.0	151	1.6387545609359913	1		30347.61192350956	30259.0	21654.0	40559.0	2.6979027E7	3242.555711440377	-0.9811141376448309	-972.4108245360385	-0.01077820071734327	0.0120547656459667	1.710365487948581	1.5917779436579558	-1.0351260036820433	1.0745000549625077	8.436798942015606	11.821041608192386	0.7587104600933797	0.9553283100107637
ID140585	140585	1	1.0	39.441399090083294	29.54060012766805	0.0	17.0	17	1.619250411441621	1		30411.241061130375	30266.0	22265.0	41246.0	2.6366546E7	3216.4116301222907	-0.981073219679313	-980.2056357543156	0.008482067990936806	-0.002438529572552216	1.6452094840713247	1.602698997169192	0.02302850004476917	1.0265243111633675	8.237167643105952	11.430085491510013	0.7922984593562282	0.9569298729983441
ID144681	144681	1	1.0	40.798419176910244	32.44519054169959	0.0	46.0	46	1.5597599218784695	1		30172.904466501222	30165.0	18276.0	40954.0	2.4319361E7	3561.4137397450218	-0.980924494968752	-871.3331119725999	-7.251197822943669E-4	0.003769979224068587	1.7768286414777394	1.3989674069477573	-0.7338941136640181	1.2701000985822772	7.643026872541471	11.449988986825474	0.7325969608357601	0.923607122343481
ID150828	150828	1	1.0	36.99402371677647	32.827681742984915	0.0	90.0	90	1.594771961264293	1		30088.280285035613	29971.0	23000.0	41787.0	2.5334332E7	3343.3453149783304	-0.9809911894363479	-928.872897430693	-0.011516431177427683	0.019423260660181987	1.6530519396892942	1.5335551597618817	0.49712970270018975	1.0779214097169918	7.99000508255113	11.797182587938867	0.7214401650024483	0.9518686296715742
ID159538	159538	1	1.0	40.0617497142575	30.970825346147397	0.0	153.0	153	1.6192504114416204	1		30277.889145496512	30138.0	22031.0	41330.0	2.6220652E7	3273.030716819842	-0.9810290501981351	-956.7496282782009	0.001034453755817159	0.0027163715097956553	1.6572983884268835	1.5901018299842518	-0.8430766805010934	1.0422592799879347	8.237167643105947	11.669832949330118	0.7600785740440371	0.9464773347897325
ID168499	168499	1	1.0	40.47542066429172	30.712194684434703	0.0	217.0	217	1.6201845046323418	1		30281.17301038063	30179.0	24468.0	41075.0	2.6253777E7	3302.418688134781	-0.9809890320389135	-946.3035706174725	-0.0015811267634277585	0.00260003863827905	1.74288233126753	1.489579617984126	0.9833416112781319	1.1700497980941782	8.24667389543498	12.870951871577189	0.6255576688616153	0.9297963558413721
ID142134	142134	1	1.0	37.541398125476945	33.01637706735399	0.0	28.0	28	1.6070577935140695	1		30025.717798594836	29963.0	19864.0	40788.0	2.5641963E7	3279.0586858379575	-0.9810805285839582	-949.6637540343951	-0.01550449999151248	0.002246312769044092	1.7477350677127144	1.4995540056631598	-0.8631167473239735	1.1655032503746336	8.113586362828542	11.28699429564593	0.8003245077161169	0.9509749303621171
ID164406	164406	1	1.0	39.71830814418157	28.558943389181188	0.0	188.0	188	1.66395002889298	1		30471.445414847156	30362.0	21623.0	42135.0	2.7911844E7	3206.5640399612153	-0.9810646784294392	-984.7094104283582	0.02354363458400999	0.016422198684516488	1.7875075084338028	1.5236504984660884	-0.8590957403785815	1.1731742353205992	8.698220881063987	13.080902505146433	0.6387999571385289	0.9581151832460731
ID146231	146231	1	1.0	38.259852247807686	29.41775766871604	0.0	57.0	57	1.555388797202272	1		30451.52506265667	30303.0	21930.0	40584.0	2.4300317E7	3204.204812124388	-0.9809531591334473	-978.9129906843726	0.02106959803565549	-0.0019906740112755135	1.6098157792734977	1.4751828440459887	-1.3286743313620923	1.0912652528267281	7.600248737060825	15.505905803704792	0.3972312319511523	0.8898163606010016
ID143418	143418	1	1.0	37.23021374437486	30.04288050241044	0.0	37.0	37	1.6108191978250888	1		30260.876744186033	30139.0	21235.0	40719.0	2.6024354E7	3256.976216972096	-0.980988094740632	-958.8154210935407	0.01793126146796525	-3.392615167256597E-4	1.7229628414464062	1.483044739514922	-0.6064944510069394	1.1617740149969833	8.151611372144666	13.031083652017625	0.6032429639261475	0.9330794341675737
ID152378	152378	1	1.0	36.37754842609961	31.456900838395462	0.0	101.0	101	1.551980522146854	1		30293.41457286434	30038.0	22057.0	46271.0	2.4113558E7	3953.826730883672	-0.9809041010233257	-787.1310285773512	0.014261474931163278	-0.03295823790236791	1.662398794070137	1.4563824770792333	0.8725849765577958	1.141457563677962	7.566976853909216	13.816533629383398	0.4981201069764436	0.8933782267115599
ID149566	149566	1	0.9968276619911194	38.9292101206907	30.06708750935633	0.0	81.0	81	1.5995084491553033	1		30445.323910482923	30228.0	23234.0	43169.0	2.584808E7	3592.1205393542573	-0.9809161370067702	-871.2951208204629	0.010588026779836768	-0.017472058861171126	1.7145918271183214	1.4829492857341697	0.9146141049413836	1.1562039535758442	8.037536344196294	14.067171977807444	0.5104100532740798	0.893763213530656
ID161599	161599	1	0.996221661567688	38.991372320303746	28.688506145921618	0.0	168.0	168	1.4683249109216374	1		30878.7882187938	30426.0	23782.0	43800.0	2.2016576E7	3947.1140088202483	-0.9807881628173161	-798.7610736672693	0.012033107620950917	-0.014346191077083422	1.5779023743764833	1.3947626831153064	0.19513232175161188	1.1313052704078093	6.773204784435071	13.779094115555429	0.4482938051086892	0.8461995249406176
ID154429	154429	1	1.0	39.36706034605565	32.4978348210311	0.0	116.0	116	1.621584635532811	1		30131.006912442404	30084.0	19952.0	41504.0	2.6153714E7	3585.088621876883	-0.9810341310777949	-869.4710323915716	-0.008561138702079762	-0.032148822810133634	1.775466326336851	1.5299053019897426	2.3722897235414786	1.1605073359950713	8.260933273928527	11.080072714430997	0.8455781599226182	0.9466230936819169
ID138306	138306	1	1.0	38.14142154311431	29.79672211305028	0.0	1.0	1	1.5718381564618649	1		30450.998773006148	30288.0	23274.0	42189.0	2.4817564E7	3369.4476003416526	-0.9809474434999994	-930.6048509988334	0.005614695204041306	0.004553476934986894	1.587886245304645	1.5186932168915437	1.026324348786316	1.0455608990963463	7.761855026654364	13.81775432648096	0.510858303948527	0.8972527472527473
ID151107	151107	1	1.0	36.903286333378134	32.55655710942722	0.0	92.0	92	1.587640734772226	1		30100.158273381334	29957.0	22305.0	40833.0	2.5103532E7	3419.8106795790854	-0.981025788586857	-910.1508927513377	-0.017666861979874184	0.005070234262293502	1.648470805051843	1.496828023099151	0.23219496426890152	1.1013094220662163	7.918708190083386	11.609767282594003	0.738273320689834	0.941775014132278
ID159811	159811	1	1.0	39.47302134625818	30.94707933163729	0.0	155.0	155	1.60893959485373	1		30310.40116959062	30162.0	23116.0	41203.0	2.5915393E7	3240.592257900683	-0.981116698041947	-971.941261242893	0.019890843766526115	0.02239510827083928	1.6208080937019602	1.554317011059243	0.01068530561064207	1.0427783278247753	8.1325988674866	12.828462380323113	0.6209977201893648	0.9442604856512147
ID140864	140864	1	1.0	38.02856729832062	29.53968622487562	0.0	19.0	19	1.6447446861498873	1		30394.216125419927	30280.0	21996.0	41426.0	2.7142035E7	3207.562949217458	-0.9810598317330019	-981.6516843881591	-0.012345818151708324	0.02425757340082777	1.6636875058928602	1.6123166947807466	-0.778346151545482	1.0318614892957487	8.49858958215432	11.372455473083736	0.8257493308273708	0.973856209150327
ID163392	163392	1	1.0	38.37286420729385	28.688821203910976	0.0	181.0	181	1.5857336581262045	1		30537.738238841994	30285.0	21901.0	44705.0	2.5315785E7	3702.522469929864	-0.9810602802528345	-854.4591513867998	0.031607262848098866	0.018002079843160886	1.602823502733984	1.5290029556838594	-0.7905338670544332	1.0482801859706725	7.899695685425315	13.383221985749687	0.5542412715802292	0.9269380925822639
ID144965	144965	1	1.0	39.55351739823953	29.855126917990784	0.0	48.0	48	1.581434327146821	1		30382.02297460701	30226.0	23279.0	42161.0	2.5125933E7	3571.8692999718937	-0.981019462777959	-879.2659345043403	-0.04709299711505778	-0.019896364990747106	1.596912748938441	1.482507285939566	0.8508879128369993	1.077170253450976	7.85691754994468	13.057656704129778	0.5790706677916805	0.9286516853932577
ID146501	146501	1	0.9953024983406067	38.47020577351832	29.862109236480052	0.0	59.0	59	1.4867564890650475	1		29756.18219178084	30079.0	23698.0	40830.0	2.1722013E7	2849.9590878031163	-0.9814092322447913	-1102.354788232463	0.039672618962245096	-0.062156481570786515	1.5319299588390642	1.3717404543445129	0.9958835151709018	1.116778289936122	6.944317326357644	17.990604348735694	0.26961740032044895	0.7927292457948999
ID139592	139592	1	1.0	39.46170279384611	29.33588546827668	0.0	10.0	10	1.5995084491553024	1		30407.340023612756	30357.0	18967.0	40789.0	2.5755017E7	3236.4637496692894	-0.9809925767554216	-969.7954782267765	-0.013009800337577078	-0.007375761867158615	1.7780548783270302	1.4614812507450161	2.1617110793466767	1.216611487434844	8.037536344196285	11.64531876318725	0.7447835093101519	0.9384017758046609
ID138574	138574	1	1.0	38.53789942003297	29.30683668464331	0.0	3.0	3	1.6248469157231975	1		30386.2734553776	30375.0	20220.0	41492.0	2.6557603E7	3099.0211867206726	-0.9810403609236943	-1014.7047690975522	-0.006110988787492725	0.004380936461010714	1.7581343785985537	1.505307677912259	-0.8530738785933575	1.1679568266315794	8.294205157080135	11.843111091098347	0.7431098728048764	0.9545951859956233
ID166479	166479	1	1.0	38.86288937608857	30.22538831799466	0.0	203.0	203	1.5990354317121172	1		30465.059101654882	30247.0	23002.0	45608.0	2.577344E7	3741.4143980957247	-0.9808977726956726	-836.2496466059857	0.007483681808286998	-0.03139834313975513	1.7009744268747524	1.5215934917722262	0.7071385093439395	1.11789018293815	8.03278321803177	13.608874428828779	0.545043917190244	0.9081139172487911
ID142412	142412	1	1.0	36.85397060104644	32.708347344108105	0.0	30.0	30	1.5876407347722263	1		30025.164268585115	29967.0	18588.0	41212.0	2.5040987E7	3449.317349602028	-0.9809275425745261	-895.390556538866	-0.002704801367863767	-0.01004681353365456	1.7809098942011734	1.4347500510568947	-0.6788470253321177	1.2412683957664148	7.918708190083388	11.717090651672718	0.7248107456681139	0.9338565022421522
ID152652	152652	1	1.0	37.736189215707356	29.794548707972456	0.0	103.0	103	1.61316562178968	1		30353.31585081587	30275.0	21337.0	39945.0	2.6043145E7	3075.8754652865086	-0.9810495508429086	-1021.7363023632017	0.03833400355207096	0.005363265389279216	1.7105009901210235	1.4811698000218265	-0.7167383003209167	1.1548311274614278	8.175377002967249	13.31478491006057	0.579494532504707	0.9173333333333337
ID162124	162124	1	1.0	39.97382242711297	27.796461508704933	0.0	172.0	172	1.6566599608482846	1		30488.125966850832	30390.0	21936.0	41919.0	2.7591754E7	3309.48149423191	-0.9809569527448734	-949.1050264106306	-0.004611444117472967	-0.0010334288767767446	1.7725950697820396	1.543053690457993	-0.842433783030148	1.1487578693751845	8.622170862431728	12.166919674978262	0.7319226838992064	0.9527310924369746
ID149837	149837	1	1.0	38.6603614774678	29.09124654120613	0.0	83.0	83	1.6410610428106376	1		30402.11685393262	30347.0	21349.0	41468.0	2.7057884E7	3083.582441697275	-0.9810307047416367	-1019.78744160573	-0.010777485937510413	0.004416046914959344	1.7092796305501867	1.577097747180639	-1.1463210575333438	1.0838133740320457	8.460564572838194	12.259060036794985	0.7074485562005008	0.9478168264110757
ID141138	141138	1	1.0	37.82069220495599	29.604586480416472	0.0	21.0	21	1.6215846355328114	1		30388.39400921664	30406.0	21059.0	40555.0	2.6377126E7	2974.454046276853	-0.9810469270132333	-1057.646721264676	-0.01811467267469829	0.021807059839268936	1.7953265978036563	1.4825003967507349	-0.8808413510318117	1.2110125580664648	8.260933273928533	11.476684128314504	0.7881449927750552	0.953373560065826
ID156498	156498	1	1.0	40.68823929575673	31.05437698835697	0.0	131.0	131	1.613634497143801	1		30420.35739231662	30315.0	23030.0	45207.0	2.6131087E7	3842.3709596076324	-0.9810021596329266	-817.6373947857437	0.031918313328872995	0.004949422325195792	1.7192961292964521	1.5014473682363407	0.511245854663471	1.1450925058505415	8.180130129131761	13.193073932309996	0.5905791142467899	0.9159127195316656
ID164688	164688	1	1.0	40.355885045636455	27.482198661353756	0.0	190.0	190	1.6336688383682996	1		30477.9197740113	30375.0	20721.0	42464.0	2.6972959E7	3517.1386806909704	-0.9810915035139637	-899.2456420108364	5.336856678260965E-4	0.010724755753205101	1.8046394726044872	1.4777360486927669	-0.8548922093503379	1.2212190899727358	8.384514554205941	11.639149507939427	0.777759443974316	0.9634079737848174
ID148305	148305	1	1.0	39.34593950456289	29.67879868069837	0.0	72.0	72	1.6392161169403383	1		30395.629504504494	30284.0	21065.0	41621.0	2.6991319E7	3128.660762346691	-0.9810465748168572	-1005.737359454521	0.0010883321340079755	0.0015393025689335934	1.7535724369224885	1.5718805257023085	-1.2771435997339435	1.1155888811199572	8.441552068180133	11.68492701440888	0.7769269016172289	0.9553523399677253
ID154705	154705	1	1.0	39.35526997253588	32.54257974404184	0.0	118.0	118	1.6112887559746407	1		30109.408878504666	30069.0	19904.0	41496.0	2.5773654E7	3649.2593087910705	-0.9811035615452616	-856.7663389740077	-0.004659038164466477	0.011157581030540603	1.7684304779781033	1.490718114546535	2.349435212644756	1.1862943508377815	8.156364498309177	11.16692179720959	0.8219389100794705	0.9464975179260888
ID151381	151381	1	1.0	36.501508377685106	32.61582430793878	0.0	94.0	94	1.5866874829692221	1		30027.99277978338	29896.0	21657.0	42032.0	2.4953262E7	3473.8728559382985	-0.9809896820770346	-892.1080101189897	-0.0053526214087904625	0.02593330441510103	1.688540456178977	1.4871911508253615	-0.35907689105906965	1.1353889883233037	7.909201937754355	11.57555066966721	0.7417528222580688	0.942242355605888
ID160085	160085	1	1.0	39.200839744188436	29.943071097701186	0.0	157.0	157	1.6562032661570856	1		30354.422907488995	30258.0	22194.0	41926.0	2.7561816E7	3065.416823477304	-0.9810002763447825	-1022.5493690351244	0.004635236925736144	-0.005188868696206595	1.708617560960414	1.6054456508165267	-0.7209689033972125	1.0642637202270997	8.61741773626722	11.446274430824332	0.8265301531400404	0.9547130068457084
ID139864	139864	1	1.0	40.576921034566794	29.69529673592582	0.0	12.0	12	1.584301844147442	1		30431.45662650604	30426.0	17669.0	41070.0	2.5258109E7	3726.129286473531	-0.9809992217146731	-843.3193963778741	0.006348720809248173	0.009719503622438334	1.7670105613345954	1.432739824734527	-1.0793676135781762	1.2333087493132295	7.885436306931779	11.198108764820907	0.7902167469892475	0.9474585950885207
ID152926	152926	1	1.0	38.72088265028486	29.21228846222628	0.0	105.0	105	1.6131656217896795	1		30390.23953488371	30362.0	20046.0	41472.0	2.6135606E7	3124.761320739554	-0.9810726104934614	-1008.2255534677886	0.036671037120174756	0.02904746049930105	1.7638674055741448	1.5057719685009994	2.2603419157434432	1.1714040654708695	8.175377002967243	11.601528371337071	0.7632859006601809	0.9587513935340021
ID150111	150111	1	1.0	38.31411382660556	29.711312463164898	0.0	85.0	85	1.5631512349217644	1		30457.28109452736	30365.0	22432.0	41821.0	2.4487654E7	3385.4488621300907	-0.9810480202514206	-931.4092595682861	-5.503302678452371E-4	-0.015141211771064745	1.579428421311785	1.553611058344487	-0.8496388207250785	1.0166176488179794	7.676298755693076	13.260784933236751	0.5485589050573692	0.8957293399889062
ID153180	153180	1	1.0	38.27807551512541	29.428677979649184	0.0	107.0	107	1.6126966101147595	1		30448.990697674428	30328.0	21471.0	42004.0	2.6186132E7	3278.916728170182	-0.9809696844561839	-957.3750531427063	-2.5067846669470556E-4	0.0035876633591362898	1.6688538608121442	1.5651319868104188	1.880645925124608	1.066270368809662	8.170623876802722	12.557094616797837	0.6511585532229925	0.9286871961102104
ID142685	142685	1	1.0	36.77580968172565	31.594366083576794	0.0	32.0	32	1.5621830395765246	1		30090.943069306897	30147.0	19507.0	39771.0	2.4313482E7	3263.242328178804	-0.9810569027564042	-955.1238244019437	-0.018206248353986303	-0.007930936196070243	1.7368918790577847	1.4195571879570832	-0.4264666710647411	1.2235448446831403	7.666792503364048	12.399997375720474	0.6265855671187799	0.9394292370413511
ID154973	154973	1	1.0	39.23837669282221	32.686522390813174	0.0	120.0	120	1.5971419610281932	1		30131.781065088733	30116.0	20893.0	39883.0	2.5461355E7	3267.6093918994775	-0.9810629874658815	-955.4546711707529	-0.01347387173459539	-0.02522145495375714	1.7359985623316896	1.5185934640841414	2.3687789436002396	1.143162145359729	8.013770713373715	11.118252706385267	0.8146549386977588	0.9514672686230252
ID164963	164963	1	1.0	41.193443855293395	27.23509085874036	0.0	192.0	192	1.5900213639917906	1		30577.47362110311	30569.0	19459.0	40947.0	2.5501613E7	3510.8994090072806	-0.9810592668518939	-902.2183754941116	-0.004403830162268189	0.005564149237524866	1.8050095270574464	1.4271285636196753	-0.8245606823995948	1.2647841078026907	7.942473820905964	11.352101962273416	0.7744851404178558	0.9467422096317277
ID146784	146784	1	1.0	38.774405491216015	29.144106398269802	0.0	61.0	61	1.6598533053306102	1		30348.210121012096	30258.0	22526.0	40678.0	2.7586523E7	3037.0642427533703	-0.9810740468330977	-1035.9841843938411	-0.0072927750131996155	-0.0010337024179379308	1.7022751291534555	1.6194987193604449	-1.1664477512059033	1.0511123650815233	8.655442745583347	11.534424222363153	0.817536801439164	0.959936742224565
ID158048	158048	1	1.0	39.649318521638584	29.11354393908049	0.0	142.0	142	1.560729620400413	1		30378.12391573725	30468.0	19733.0	39800.0	2.4515146E7	3245.3925232222878	-0.9810935899806731	-971.460350379873	-0.048685653914542895	0.044329063827828606	1.7154119900947296	1.4068094615668747	-1.034769587247301	1.2193634155574558	7.652533124870503	12.858636103774767	0.5816011680415364	0.8969359331476314
ID160352	160352	1	1.0	39.04500262907836	29.073792332360988	0.0	159.0	159	1.6229835585554813	1		30459.52013808977	30399.0	20628.0	42123.0	2.6469323E7	3369.56422179677	-0.9810850434812939	-937.7360719285417	-0.009368081325814135	0.027782714642748226	1.8485065682054187	1.462587516924185	2.367151545166874	1.263860484802181	8.27519265242208	11.494764541136412	0.7870237134182891	0.953450164293538
ID155238	155238	1	1.0	40.37435802929326	32.25633254874075	0.0	122.0	122	1.5819126076135694	1		30213.599033816412	30248.0	20937.0	40939.0	2.501686E7	3233.2422690840176	-0.9810010946492119	-965.0173510118703	-0.03286585018079069	0.020804376679423923	1.7802236483227725	1.4015129096416405	2.257413359117407	1.2702156620005494	7.861670676109195	11.813435313067238	0.7079006257720751	0.9087912087912088
ID163684	163684	1	1.0	37.991427788277946	29.0127729570495	0.0	183.0	183	1.591923304102334	1		30467.308612440207	30297.0	22830.0	42714.0	2.547067E7	3504.781347340837	-0.9810050419470676	-897.9167212072338	0.011956566487965113	0.009246102662200006	1.6453891924640727	1.5349940452385515	-0.0016206720051903005	1.0719189416844708	7.96148632556403	11.584190333467403	0.7455429167115569	0.9457933370976846
ID148581	148581	1	1.0	39.235671808093315	29.511450341172488	0.0	74.0	74	1.6229835585554813	1		30365.166089965405	30272.0	20387.0	41230.0	2.6326599E7	3306.5746029957827	-0.9810836786372575	-952.5695578509365	-0.01774853353853802	-0.004499304683294449	1.6807903403365179	1.554069562660113	-1.5207084764707601	1.0815412518983358	8.27519265242208	12.351838688824717	0.6815924242837584	0.9503275109170312
ID162410	162410	1	1.0	39.56369259988137	28.0617774676774	0.0	174.0	174	1.616444893172419	1		30538.08554913293	30478.0	19612.0	43362.0	2.6415444E7	3424.152246337597	-0.9809744321053439	-919.6843495643218	-0.0017012113838055579	-0.005022424911905887	1.7428019221309912	1.505701515809893	-0.8725820112206187	1.1574683985049756	8.208648886118855	11.77174526082157	0.7443888045811502	0.9411444141689378
ID158318	158318	1	1.0	39.41477880289235	29.214921978597474	0.0	144.0	144	1.618315779091637	1		30376.124280782493	30346.0	20781.0	41238.0	2.6396852E7	3279.2834689593315	-0.9809729566561616	-955.144599341618	-0.003953598773273632	9.020038304692946E-4	1.8443918064214773	1.4577560785365113	-0.776208003114663	1.2652266271275796	8.227661390776925	11.374797776540058	0.7990959051390705	0.9412724306688421
ID138863	138863	1	1.0	39.33144385678846	29.195252697168474	0.0	5.0	5	1.606586998779047	1		30399.731850117125	30403.0	20208.0	40890.0	2.5961371E7	3080.0537916455064	-0.9810064157648595	-1019.5449260805785	0.00655667957316604	0.017405636283098613	1.796471724318315	1.4407569341324253	-0.8909348620864374	1.2468943801405954	8.10883323666403	11.994990025591116	0.7082204299670238	0.9472515269294841
ID156783	156783	1	1.0	41.65207376435016	30.983375274336147	0.0	133.0	133	1.6056449951807448	1		30333.139835487633	30266.0	18455.0	41550.0	2.5813502E7	3576.0715317821923	-0.9810160814962506	-876.6604849519102	-0.01584531102108817	0.013271267800540809	1.8374329095397213	1.4139278239738644	-0.6993545496312563	1.2995238359307406	8.099326984334986	11.53585826129847	0.7648195381642536	0.9583802024746907
ID141420	141420	1	1.0	37.59678922570498	30.45226475981438	0.0	23.0	23	1.571356809595132	1		30364.01835985314	30184.0	24079.0	40430.0	2.4807403E7	3331.4726710196405	-0.9810352591874067	-942.9543990704142	-0.005926176316864832	-0.030088188169357377	1.6280688194574533	1.4550416007673108	-0.614763833036001	1.1189156506583022	7.757101900489856	13.951361528395998	0.500813670003221	0.9066666666666672
ID155507	155507	1	1.0	40.9455843609224	31.530529681129824	0.0	124.0	124	1.5500295716306336	1		30407.361111111124	30182.0	22880.0	43081.0	2.408263E7	3590.261233927273	-0.980919332617404	-870.8080009943113	0.003181164029193299	-0.03494393180151331	1.5582212856399094	1.5347487016909118	-0.6984906129993611	1.0152940894643772	7.5479643492511554	14.312456438797147	0.46303236515109497	0.8941441441441446
ID140150	140150	1	1.0	38.734452353171584	29.244099539122672	0.0	14.0	14	1.6299601642580335	1		30422.76396807297	30373.0	20583.0	41583.0	2.6680764E7	3266.572246586711	-0.9810550420158075	-964.5752706165705	0.003412082093745329	0.006669215187099901	1.6863131858446934	1.5899227595592837	-0.9284417330524897	1.0606258547504084	8.346489544889813	11.509869685780545	0.7917223490290748	0.9517615176151761
ID145270	145270	1	1.0	38.96761210510404	29.731299877222643	0.0	50.0	50	1.5134834360985163	1		30516.614266842822	30267.0	23938.0	41846.0	2.3101077E7	3483.7207867918023	-0.980799746954536	-894.9451043678795	0.03871967011843398	0.014155601780121681	1.5074101800885062	1.4869585727154453	-0.6787603337155489	1.0137539859874594	7.196233013076984	13.501572240374255	0.4960739163921429	0.8833138856476076
ID160631	160631	1	1.0	39.17880988414942	28.062927166521707	0.0	161.0	161	1.6364448282011514	1		30565.25310734461	30539.0	18615.0	41647.0	2.7050249E7	3635.4466730770873	-0.9810393478620781	-870.0282804318188	0.0021568360450976132	0.0039424062437919145	1.8230310900924147	1.492494173387206	-0.675817122325439	1.2214661354121452	8.41303331119304	11.61946353555838	0.7830514854830853	0.945512820512821
ID166772	166772	1	1.0	39.39800179595223	30.538973437994056	0.0	205.0	205	1.5799986170667955	1		30402.627261761165	30262.0	20354.0	42424.0	2.5203778E7	3526.8299443422325	-0.9809984545706929	-890.094238943386	0.0059555236491085385	0.00765361675916144	1.6176984006420951	1.561748427576452	-0.15288460346387112	1.0358252149179157	7.842658171451133	11.080531164002556	0.8026976495958328	0.9455587392550144
ID148858	148858	1	0.9968329071998596	39.661187654194606	30.93639995906395	0.0	76.0	76	1.5004315939372304	1		30623.359838274922	30260.0	22710.0	44729.0	2.2722533E7	4239.039225249359	-0.9808525249324301	-740.129304071877	0.04501542257716492	-0.009978809454443547	1.6839730041031984	1.3686241375603765	1.1502202638253045	1.230413053436967	7.07265173279956	13.714207573255273	0.4725531912170795	0.8522336769759449
ID151675	151675	1	1.0	36.29236692276646	32.107596895688516	0.0	96.0	96	1.5689478601339077	1		30093.920049200482	29842.0	21608.0	42658.0	2.4466357E7	3584.6773116040818	-0.9809285836070348	-863.6009926021186	-0.031789696705827604	-0.020249946384606993	1.6345713336146854	1.457523995096329	2.9084596466972785	1.121471302780614	7.733336269667266	12.933955807732273	0.5809169033449038	0.9334480780263915
ID153471	153471	1	1.0	37.599716477715496	29.904556667352004	0.0	109.0	109	1.6183157790916367	1		30349.38337182446	30347.0	20699.0	40328.0	2.6282566E7	2976.2795584557525	-0.981116097026501	-1059.5825236557832	-0.009845705864612008	0.029643000399552664	1.773807703017408	1.4496898450653095	2.2112880610003507	1.2235773803999412	8.227661390776923	13.332864618571817	0.5816200044470057	0.92914653784219
ID160893	160893	1	1.0	39.29698595953445	28.680205729790558	0.0	163.0	163	1.621118059595795	1		30506.39240506331	30452.0	21005.0	41511.0	2.6510055E7	3131.0459665563535	-0.9811131714284423	-1012.2585931350565	-0.02832896388612981	-0.029970854512366796	1.7898641815248415	1.484123333037338	-0.7633613767761273	1.206007709522219	8.256180147764015	12.611521657864134	0.6523100122471557	0.9142105263157897
ID157058	157058	1	1.0	40.697832051985515	31.365119597354646	0.0	135.0	135	1.5602448464733907	1		30416.31257783316	30201.0	23673.0	42968.0	2.4424299E7	3807.3656457290804	-0.9808880557475227	-820.0239704772537	0.010603774222375458	-0.004282647079792631	1.6536881164332886	1.4649243938215033	0.9341433850992414	1.128855607434704	7.647779998705991	12.818663469660923	0.584870555667868	0.9157655093910076
ID155776	155776	1	1.0	40.785363365976266	31.929589326740313	0.0	126.0	126	1.5563612191773546	1		30370.24812030079	30069.0	23592.0	44476.0	2.4235458E7	3661.551796634608	-0.9809846966771305	-855.7996974866003	0.01882335262143393	-0.029798072563397237	1.5341366390156894	1.507313973790383	0.8860158778497372	1.0177950086655514	7.6097549893898675	14.47562667107875	0.45635812800689013	0.8879645036051029
ID158592	158592	1	1.0	39.52814818305512	29.57861677236416	0.0	146.0	146	1.6373691122783476	1		30445.48474576274	30382.0	21527.0	41193.0	2.6944254E7	3121.439223655159	-0.9810788573501802	-1011.473623709205	-0.013946631393430902	0.007143070015370018	1.8124372301467881	1.4720319749007966	-0.7238265700066188	1.2312485469406547	8.42253956352207	11.528848080095901	0.7963080222870735	0.9516648764769068
ID162689	162689	1	1.0	39.38010582692871	28.007711883667035	0.0	176.0	176	1.624846915723198	1		30572.942726231387	30386.0	21086.0	43873.0	2.6690179E7	3457.8931985911217	-0.9810858735853065	-917.2260869720319	8.785937348030405E-4	-5.976401414496701E-4	1.6969643682111915	1.5754981221370694	-0.981523656063386	1.0770970427494768	8.29420515708014	11.381759410282621	0.8045737053885561	0.9603742432581178
ID165510	165510	1	1.0	39.83057520649489	29.733177808456208	0.0	196.0	196	1.550517539397051	1		30476.096977329988	30268.0	23205.0	41063.0	2.4198021E7	3170.613691344098	-0.9808865629560976	-986.5656873871591	0.06514911415660711	0.007691376516845294	1.5823242333144045	1.4845353346808134	-0.9487069673846469	1.0658717218439375	7.552717475415658	14.241707210214562	0.4679387356699245	0.8783858485351017
ID161159	161159	1	1.0	39.23739611092837	27.66163096292018	0.0	165.0	165	1.6262430324771642	1		30549.280963302746	30561.0	21472.0	40332.0	2.6638973E7	3137.2727090109533	-0.9810576104130024	-1008.6452866262605	0.02595375656940156	-0.003666601043894649	1.7751551263598104	1.5118675844234837	2.13825337928106	1.1741472233738812	8.30846453557369	12.302947577796118	0.6897826833862427	0.9292929292929291
ID150408	150408	1	1.0	38.40325896879167	29.989985017056874	0.0	87.0	87	1.4590218083226305	1		29778.132290184873	30205.0	22946.0	39457.0	2.0934027E7	2787.1636637883644	-0.9814677878072557	-1131.6542671721459	3.951278945567013E-4	-0.034677450030111356	1.5826081045879017	1.3125678611141711	0.6811501125062647	1.2057343101822615	6.687648513473789	14.275741117032252	0.41236896837989784	0.8420107719928179
ID158856	158856	1	1.0	39.95541119753454	29.906259316428383	0.0	148.0	148	1.6359824903396274	1		30369.928813559338	30274.0	20804.0	41264.0	2.6877387E7	3383.6769369585268	-0.9810440465164032	-929.025747984237	-0.016668716464226872	0.009207368872809117	1.6881505164376174	1.5907342315854334	-1.1159268438884244	1.0612398243011922	8.408280185028516	11.496386237037136	0.799455596095785	0.9531249999999996
ID163976	163976	1	1.0	38.5510984725098	29.600311903065283	0.0	185.0	185	1.639216116940338	1		30377.91563554551	30270.0	20040.0	41846.0	2.7005967E7	3304.282173663433	-0.9810120478683417	-949.9637927242444	-0.011099737569268239	0.0033839764682437224	1.7419640440830504	1.5417470034657954	2.363985508070922	1.129863745586775	8.44155206818013	12.675064900996006	0.6602855363330131	0.9396825396825392
ID145551	145551	1	1.0	38.70302521401547	28.928977015541175	0.0	52.0	52	1.6197175253735765	1		30453.913394919146	30410.0	18441.0	40735.0	2.6373089E7	3441.767788230029	-0.9810770106872935	-917.4975080738869	-0.013079584796829658	-0.001222298309087701	1.8234208390860025	1.4669162819748762	-0.9452179190911715	1.2430299271279286	8.241920769270465	11.62688378547894	0.7661461722743385	0.9459901800327327
ID142988	142988	1	1.0	37.21739609114783	30.591771401591444	0.0	34.0	34	1.590021363991791	1		30226.197604790406	30184.0	19814.0	40559.0	2.5238875E7	3475.367318439271	-0.9809930460146365	-897.7723084792901	1.734834624214947E-5	0.0017644671834880295	1.66359702154725	1.5322054844452666	2.872278743645614	1.0857532089761144	7.942473820905969	12.17406641824416	0.6734328887828893	0.9430022573363431
ID140435	140435	1	1.0	38.391505701248335	29.275671726600777	0.0	16.0	16	1.6285672340811543	1		30424.10628571429	30391.0	19978.0	41534.0	2.6621093E7	3361.694194466753	-0.9810592049034348	-937.5331487796725	-0.007717195900132315	0.006336120388926324	1.6949228573609718	1.5790290677491778	2.1187825558033215	1.0733956023855815	8.332230166396261	11.495456163109766	0.7923529934163767	0.9558342420937838
ID147607	147607	1	1.0	39.04036893226708	30.07668620520277	0.0	67.0	67	1.5952462428989465	1		30445.56480380501	30219.0	23410.0	43359.0	2.560472E7	3640.57637684157	-0.9809471227893298	-861.1303843510927	-0.0015897382410255108	-0.020088076521525115	1.6429322150559824	1.5140660860739021	0.854674071754705	1.0851126183773396	7.9947582087156475	13.925211179535712	0.5180976440791264	0.898024559530166
ID153748	153748	1	1.0	37.51976034329744	31.04469489492943	0.0	111.0	111	1.6225173848969898	1		30282.765517241376	30150.0	21988.0	42481.0	2.6346006E7	3277.8272035381774	-0.981035966013666	-955.858658923092	-0.005116930529310361	0.008373347635908785	1.7262874805692128	1.5398989147323863	2.476947963435145	1.121039481263105	8.270439526257558	10.851502786830627	0.8825893485118412	0.969899665551839
ID151962	151962	1	1.0	36.31926348525429	32.256390999600626	0.0	98.0	98	1.5847792592084957	1		30086.116306954398	29843.0	21428.0	43922.0	2.5091821E7	3738.059880570424	-0.9809615620210291	-829.4124467225564	-0.0212688481509601	-0.023897256933157397	1.6593256512705772	1.511039643360685	0.20253288903771435	1.0981350876937226	7.890189433096292	12.907516183804262	0.5951301294461224	0.9146005509641877
ID145819	145819	1	1.0	38.324772584976394	29.442367116869423	0.0	54.0	54	1.5660522295019736	1		30486.567901234586	30330.0	22568.0	40868.0	2.469412E7	3241.3710696755074	-0.9809668894661333	-969.5146113125907	0.015696869211929344	-0.006476515987815654	1.5777456176262243	1.5023876376982275	-1.3023737655998755	1.050158812570803	7.7048175126801715	14.531383028430247	0.45852003858121165	0.8921298844248756
ID139160	139160	1	1.0	38.61208165305653	29.2287728112936	0.0	7.0	7	1.5990354317121167	1		30411.790284360202	30420.0	19152.0	41391.0	2.5667551E7	3345.045683368178	-0.9810482854095274	-941.2647721721659	2.5106248953372294E-4	-0.006422435777653256	1.8048104685223656	1.4172703090213037	2.2831057712796707	1.2734412462000124	8.032783218031767	11.291458870551557	0.7917276218384507	0.9499718943226532
ID144543	144543	1	1.0	41.27576313044361	32.07324705098235	0.0	45.0	45	1.590497062241474	1		30172.53708133971	30220.0	20076.0	40087.0	2.5224241E7	3286.8881032693757	-0.9810495210551001	-950.4464335587592	0.002447400744284642	0.014416425568013907	1.7207871516351685	1.4703363415393145	2.5093832157953	1.170335727289209	7.947226947070482	11.361443716782606	0.7736747736117989	0.945701357466063
ID159132	159132	1	1.0	40.00043767435722	30.52226141379237	0.0	150.0	150	1.6313519050816125	1		30326.406818181837	30215.0	22018.0	41075.0	2.6687238E7	3317.09484553697	-0.9810490001897468	-946.5676001898099	-0.0025741872164626663	-0.0016352266964703413	1.6594300846499346	1.6126860362371382	-0.7465690572926332	1.0289852130932216	8.360748923383357	11.07898529700838	0.8559631604055552	0.9712865819988951
ID154013	154013	1	1.0	37.63855841914795	32.05887221919107	0.0	113.0	113	1.619250411441621	1		30195.552995391707	30187.0	19218.0	41544.0	2.620974E7	3336.2085727344543	-0.9810335089292755	-936.3034855000485	0.009102169231228998	-0.006126096515443807	1.7844317120313393	1.4864274290718762	-0.7107118942897801	1.2004835736552149	8.237167643105952	11.288666646077763	0.8122738497149339	0.9387865655471295
ID162973	162973	1	1.0	39.02039935070615	28.49571213971469	0.0	178.0	178	1.5480761624466894	1		30576.28211586902	30342.0	22342.0	45770.0	2.4277568E7	3834.3949531515605	-0.9808856313439687	-818.4200171351475	-0.006043362009652079	0.022289545166970945	1.5478877559084712	1.503139774590545	2.920947402719161	1.029769674167604	7.528951844593094	12.959742241019267	0.563315440870919	0.9182608695652178
ID161445	161445	1	1.0	38.031871727432126	28.581608831196224	0.0	167.0	167	1.5441619307404628	1		30558.354510800542	30365.0	23279.0	41204.0	2.4049425E7	3217.1785325095125	-0.9809768280145076	-979.626699092707	0.005383358936053231	0.009505929297779518	1.595251559072217	1.4696439255784017	-0.9037621675433514	1.0854680724410033	7.490926835276964	14.528828472823268	0.4459480058939674	0.8829131652661067
ID143274	143274	1	1.0	37.32201544151275	30.07255097355486	0.0	36.0	36	1.6369070354771948	1		30291.756207674942	30193.0	19762.0	41878.0	2.6838496E7	3521.0319971109234	-0.9810369324870585	-890.1459965307764	-0.004277558009247064	-0.0036770496792638547	1.7198979177715294	1.5950863975122973	-0.6093447892601862	1.0782474983511168	8.41778643735755	11.200348697665532	0.843227341504703	0.9661756683033277
ID168363	168363	1	1.0	40.956183588560364	29.957217955473027	0.0	216.0	216	1.6593974895028942	1		30269.873348017605	30301.0	21820.0	39920.0	2.7485045E7	2830.9917010660743	-0.9811245656597962	-1111.5505020470803	-0.0036048926065472726	0.02959892927090307	1.7987571222315222	1.5036682963547252	2.1720427907449182	1.196245958362072	8.650689619418833	12.780543657068003	0.6655212665439755	0.9420289855072463
ID147880	147880	1	0.9968516230583191	39.20849618235105	30.57086581389659	0.0	69.0	69	1.5104814825259876	1		30692.376984126964	30294.0	23138.0	45803.0	2.3203437E7	4127.832286745195	-0.9806976636919128	-755.55091943185	0.022870105753518992	-0.07819896299076975	1.6125011705975543	1.443603429569681	0.713828972347729	1.116997325974918	7.167714256089884	15.378635533468998	0.3808508583528097	0.8276619099890227
ID159401	159401	1	1.0	39.55871567414635	30.68783322204635	0.0	152.0	152	1.6442846820334505	1		30325.547085201808	30213.0	22931.0	41114.0	2.7050388E7	3219.223406539974	-0.981092310763645	-977.5949279421693	0.008302460993627353	0.017081330732928987	1.665151325912959	1.6541607416452957	2.9687921373695785	1.0066442057237628	8.4938364559898	11.05423191187024	0.8734873411795583	0.9722524483133842
ID149422	149422	1	1.0	39.48862584128207	29.419712661682127	0.0	80.0	80	1.642443377220679	1		30349.075280898862	30231.0	21457.0	40847.0	2.7010677E7	3030.9375711371367	-0.9811253469490404	-1040.9838353907382	-0.006752316263617422	0.01665024920057037	1.6819085712906134	1.5896644273823757	-0.9839698175431472	1.0580274316511766	8.474823951331741	12.350838775452178	0.6981482345854273	0.9550080342795929
ID152236	152236	1	1.0	36.269559502544844	32.00254112269225	0.0	100.0	100	1.5942975385373688	1		30086.04892601429	29841.0	20563.0	44243.0	2.5212109E7	3758.5517151176596	-0.9810726462042509	-829.8238061410207	-0.004897180298441728	-0.004876740158184356	1.6937720207407658	1.5210725128601899	-0.10033680958485773	1.1135379848235083	7.985251956386609	11.420553015482785	0.7693504630493543	0.9459459459459462
ID140722	140722	1	1.0	38.51400850372013	29.395998413124076	0.0	18.0	18	1.642443377220679	1		30438.29246344207	30376.0	20232.0	41419.0	2.7059642E7	3221.797881275644	-0.9810928109719189	-980.4718220632242	-0.004338515206242448	0.004322479407827349	1.7279148200208723	1.585845683120881	2.052618227802448	1.089585726033825	8.474823951331741	11.100911283001428	0.8642179563334839	0.964305029745809
ID154291	154291	1	1.0	38.52521068099173	32.35151459817117	0.0	115.0	115	1.589069540282434	1		30149.828947368413	30176.0	21089.0	41315.0	2.5205257E7	3258.9207016385385	-0.9809618064441501	-953.3830268084489	-0.0019314684401717426	0.007253081952905653	1.7783203179300604	1.4311212155911641	-0.46651178413640115	1.2426063554619837	7.932967568576931	11.120399934229065	0.8061293432503476	0.9580941446613093
ID164275	164275	1	1.0	39.91741095048903	29.47677482302622	0.0	187.0	187	1.5799986170667955	1		30382.250909090882	30427.0	18934.0	40994.0	2.5065357E7	3273.2165389716215	-0.981059766140603	-961.5798035765299	-0.02741852812989041	0.03453225956756376	1.793960558779978	1.386623318851985	-0.7849128301387703	1.2937620003861152	7.8426581714511325	11.305546174323101	0.7710633382261183	0.9254066180594505
ID142000	142000	1	1.0	37.3712846984648	31.724683103141476	0.0	27.0	27	1.584779259208496	1		30143.987951807238	30108.0	19604.0	41359.0	2.501951E7	3423.263654483184	-0.9809932780783011	-908.9691941448036	-0.00831005195001327	-0.003349159373095254	1.7228539498302935	1.4799417218329622	-0.6098088430613146	1.1641363470018775	7.890189433096293	10.66087261854208	0.8723922237947689	0.9595375722543351
ID163248	163248	1	1.0	38.535925894591486	28.164289713186967	0.0	180.0	180	1.568947860133908	1		30608.872705018362	30447.0	22692.0	44681.0	2.5007449E7	3743.597378433656	-0.9809655273131737	-842.7545234488692	0.021938469555117933	0.006445194886646589	1.608607153280124	1.4901664637995438	0.7173417886752307	1.0794815158962756	7.733336269667269	13.18497701023807	0.5590079770715286	0.9084310441094359
ID150967	150967	1	1.0	37.127292085631865	32.746467224656264	0.0	91.0	91	1.5871641804361807	1		30069.525810324114	29940.0	22737.0	41522.0	2.5047915E7	3330.0592513380243	-0.9809674387945894	-930.8119949120232	0.017082764168249387	0.02059395985274645	1.5985416966740909	1.5250725572610793	0.042422562017851106	1.0481741928036243	7.913955063918881	13.342774449964024	0.5586131496535571	0.933295964125561
ID139445	139445	1	1.0	39.0278120150738	29.09142207038201	0.0	9.0	9	1.6136344971438017	1		30451.939464493567	30396.0	18880.0	41714.0	2.6158216E7	3352.353144045507	-0.9811207345119669	-944.1316394195583	-0.004856207249902277	0.01842623259958166	1.7540324674778534	1.4816109226785255	-0.9164038279563852	1.1838684776343518	8.180130129131767	12.342850844040507	0.6747441296200418	0.9317812669193289
ID148155	148155	1	1.0	39.51606640667008	29.99008083427883	0.0	71.0	71	1.525928008641193	1		30537.271781534477	30221.0	23319.0	42983.0	2.3483162E7	3631.5286310552524	-0.9809665390807027	-866.7766163770583	0.05861056486986364	0.0048760344661712245	1.6274416089145025	1.4031091225789458	1.1554734331606986	1.1598824230600315	7.315061167189877	14.164797699167828	0.458149348501719	0.8680203045685283
ID138168	138168	1	1.0	37.5970690326333	29.651224545596634	0.0	0.0	0	1.6126966101147606	1		30286.845168800908	30244.0	22606.0	37825.0	2.60164E7	2692.5687193026647	-0.9810977158205858	-1167.6568015423882	-0.012611843363641736	0.019161429459838526	1.743362699386899	1.494042222754714	2.3335385723979587	1.1668764596039916	8.170623876802733	13.498002339921669	0.563541734912758	0.9332247557003261
ID152504	152504	1	0.9968240261077881	37.67980455560763	29.741160382161066	0.0	102.0	102	1.5857336581262054	1		30373.251201923053	30256.0	22747.0	38757.0	2.5270545E7	2941.1407563826924	-0.9810354571454182	-1068.4342319662032	0.017155258718954323	0.007011640563828146	1.7686500084796113	1.41759581250312	-0.7099493554515439	1.2476405424453232	7.899695685425324	12.664474060757549	0.6189362338732803	0.9284916201117314
ID146367	146367	1	1.0	38.52197903196527	29.626122207455804	0.0	58.0	58	1.5914480321693345	1		30471.47030878862	30291.0	23219.0	42948.0	2.5656978E7	3539.2220716539437	-0.9809136580840564	-884.9600676216032	0.007556084922768694	-0.011019236299980292	1.6518304001765935	1.51907420885855	0.7809003788449925	1.0873928281738112	7.956733199399512	14.233520478653183	0.493537320317529	0.8961456102783723
ID164543	164543	1	1.0	40.07108536847875	28.075707462263154	0.0	189.0	189	1.6225173848969903	1		30447.081609195382	30332.0	21798.0	41245.0	2.6488961E7	3317.6763360313703	-0.9810383988088315	-949.6261169319998	0.0014693356102208734	-0.010840110969976259	1.705657307392964	1.5377900214124098	-0.6768564462239371	1.1091613833118603	8.27043952625756	11.615610035080858	0.770290262673748	0.9518599562363241
ID157891	157891	1	1.0	39.96746906127591	29.393732521473886	0.0	141.0	141	1.640600005846121	1		30409.6985376828	30397.0	20028.0	41223.0	2.7034222E7	3173.0720420111675	-0.9811201275654142	-996.0595591164902	0.005119500777729235	0.00601358543265367	1.7294534945474398	1.5528005584391276	-0.7518898288213874	1.113764085895154	8.455811446673675	11.562139528744355	0.7948565222267842	0.9523554603854392
ID166339	166339	1	1.0	39.501216829223985	29.877554627519597	0.0	202.0	202	1.4796159363492971	1		30146.757952973738	30086.0	24540.0	42485.0	2.1796106E7	3183.006289170658	-0.9811723962915799	-987.1505367139436	0.06115090695887728	-0.03704891627666675	1.5197550059414409	1.399629791796944	0.6031762862261782	1.0858264198494028	6.87777356005442	16.320926722402596	0.3244651876100261	0.8259132420091326
ID159680	159680	1	1.0	39.707396263573536	31.248469571378198	0.0	154.0	154	1.6108191978250885	1		30268.756410256425	30145.0	22909.0	41576.0	2.5970593E7	3225.673755042041	-0.9809762470706958	-967.7572379046262	-0.0029885699268930956	-0.0011720748585611308	1.6778444168608648	1.5559684437183288	0.049708769256563895	1.0783280494116492	8.151611372144664	12.180092925643258	0.6904816273886055	0.9356246590289137
ID140999	140999	1	1.0	38.44561562299172	29.29117796539294	0.0	20.0	20	1.5971419610281916	1		30442.51781472683	30425.0	19505.0	41405.0	2.56326E7	3250.828706607907	-0.9810708872820446	-970.7035311657695	-0.008216264209556385	0.004859179833135579	1.7836889161345617	1.4383905504074048	2.1381096976441625	1.2400588391166472	8.0137707133737	11.968366261564965	0.7030351416309991	0.9471910112359547
ID149703	149703	1	1.0	38.33153247339066	29.556372668274737	0.0	82.0	82	1.5742426831183474	1		30449.817401960794	30321.0	22476.0	42038.0	2.4847051E7	3506.2260377743387	-0.9810066584271844	-897.1092904884505	0.015831384236228856	-7.351975749290122E-4	1.584618277655458	1.5092745070508446	1.2056272294611294	1.0499205215834704	7.785620657476938	14.039812670073697	0.49634137250413957	0.8999999999999997
ID142277	142277	1	1.0	37.164861015476774	32.55865589264766	0.0	29.0	29	1.619250411441621	1		30067.883640553006	30014.0	18692.0	41397.0	2.6098923E7	3528.8553174502317	-0.9809425414704035	-877.1575177243479	-0.022624962783709106	-0.009880448258335969	1.7808582303454783	1.4827185348444285	-0.7295840351309686	1.201076393458811	8.237167643105952	11.715267654297843	0.7541944609037554	0.9590481460985056
ID151237	151237	1	1.0	36.695308914898185	32.61439891408479	0.0	93.0	93	1.5862106422423103	1		30047.694711538476	29885.0	21561.0	40789.0	2.4999682E7	3410.092719317207	-0.9809989379470195	-909.8412593131933	-0.00445642754980931	0.011341871834339289	1.6602176748325415	1.5176851008078824	-0.011858774614785399	1.0939144582422184	7.904448811589844	12.596629377075132	0.6259977211756652	0.9416761041902602
ID154570	154570	1	1.0	39.35123321914369	32.5205598593447	0.0	117.0	117	1.6206513493343322	1		30123.976931949248	30073.0	19971.0	41598.0	2.6117488E7	3592.1024653911377	-0.9810252853132985	-867.1585936525795	-0.009351835344165421	0.005584918800389182	1.75653158269236	1.5073520855411913	-0.6983403760784161	1.16530941877571	8.251427021599499	11.195618471796006	0.8272613740092073	0.9522764673614922
ID138443	138443	1	1.0	38.28727518672702	29.441626008446843	0.0	2.0	2	1.6187831627198916	1		30402.116225546597	30341.0	20999.0	41220.0	2.6419439E7	3062.157455170268	-0.98106360240542	-1028.7411033783412	0.022703544912106594	0.018805857929679766	1.723721137594923	1.490503404260592	-0.6957882154428525	1.1564691047787479	8.232414516941438	13.180152905019789	0.5955197877010401	0.9372294372294374
ID161993	161993	1	1.0	40.14376342583594	28.665971322131934	0.0	171.0	171	1.633205714662787	1		30442.920724801777	30338.0	22808.0	40908.0	2.6881099E7	3050.6110050139805	-0.9810864698203977	-1035.2951259417762	0.007440296111948394	0.005522729975879163	1.7278445451146052	1.526475441430431	-0.26047209612983074	1.131917683192777	8.379761428041423	12.500272389405126	0.6739110307779786	0.9550379198266521
ID139731	139731	1	1.0	40.10483365991403	29.37876677220052	0.0	11.0	11	1.607528450368065	1		30456.72919109024	30430.0	18974.0	41582.0	2.597959E7	3554.46379223159	-0.9810102029938377	-885.3038742285095	-0.007839668308246091	-0.006918150099261376	1.7659049298980014	1.498009697505322	-1.1021364469057406	1.1788341109131755	8.118339488993053	11.372026189308869	0.7888626063806917	0.9473100388241817
ID159955	159955	1	1.0	39.14783019955793	30.488844997599635	0.0	156.0	156	1.5900213639917906	1		30346.644657863126	30215.0	22974.0	41476.0	2.5278755E7	3162.7656681545545	-0.9810331713728437	-992.5733974739477	0.016164609249469882	-0.004305442915734827	1.6403021130939162	1.553415008381732	-0.5921113553432109	1.0559329633377874	7.942473820905964	12.175110963708562	0.6733173414015572	0.9278178789561352
ID145110	145110	1	1.0	39.71920032014696	29.686271818386125	0.0	49.0	49	1.5799986170667948	1		30408.256348246683	30300.0	22811.0	41342.0	2.5147628E7	3340.9350874659667	-0.9809433173699097	-937.0226469058707	0.011817987117908827	-0.014080395791046087	1.6939500967457484	1.510216928609791	-1.3035965028221403	1.1216601169376974	7.842658171451127	12.271407915826181	0.6544618938724102	0.926966292134831
ID146646	146646	1	1.0	39.22213064551855	29.033907704636025	0.0	60.0	60	1.642903896892486	1		30386.956278026908	30354.0	21195.0	41721.0	2.7105165E7	3034.806914297007	-0.9810593182340551	-1037.2556081259302	-0.004151279799854823	0.010575852646898051	1.7607846125869302	1.516817687310829	-0.9351338287134903	1.1608412977492575	8.479577077496264	12.95868071076948	0.6345450745473039	0.9509594882729214
ID149974	149974	1	1.0	39.235955584381585	29.441181793259144	0.0	84.0	84	1.5900213639917915	1		30432.49103942651	30321.0	22612.0	41500.0	2.5471995E7	3414.97536387374	-0.98095286047388	-917.9061894106384	-5.635977376756873E-4	-0.03099352592679201	1.6127408355911128	1.5604912037523313	1.9987299901278193	1.0334828108695153	7.942473820905973	13.179873738744798	0.5745702778317139	0.9111232279171214
ID163540	163540	1	1.0	38.428569578980536	29.33970677648826	0.0	182.0	182	1.5723193559699884	1		30458.201711491438	30288.0	21824.0	43820.0	2.4914809E7	3511.3051609848535	-0.9809786876389877	-894.7151146335669	0.009090157308063253	0.0037744707472486686	1.6493615650999172	1.4942551907355315	-0.3706979713022679	1.103801797260638	7.766608152818883	13.245390022680837	0.5563034538663155	0.9133594186696474
ID148437	148437	1	1.0	39.155466452985614	30.382120286226257	0.0	73.0	73	1.5703936732437838	1		30595.724815724854	30307.0	22928.0	44921.0	2.490492E7	3956.5297003578703	-0.9807903464966254	-789.6469512578141	0.032337069794864136	-0.07259600949797229	1.7313253015754524	1.4959333764342384	0.838412685221662	1.1573545512449912	7.747595648160823	15.112149630444895	0.42630882249746627	0.8354689902614051
ID142554	142554	1	1.0	36.922100676804014	31.895119291767955	0.0	31.0	31	1.5990354317121165	1		30098.268957345943	30108.0	20359.0	39908.0	2.5402939E7	3169.6153337766896	-0.9809636759084113	-978.6666550336357	0.01715575105901631	0.023090239584274887	1.7606807706230008	1.4583771859116677	-0.5729987668334308	1.207287653449101	8.032783218031764	11.109235824536594	0.8179138057607304	0.96406160867085
ID160218	160218	1	1.0	39.269343131237555	29.444578708645377	0.0	158.0	158	1.613634497143801	1		30420.19136522752	30312.0	21394.0	41747.0	2.6070104E7	3280.8103260596417	-0.9811774601767437	-966.6742553065546	-0.00872776527885135	0.0015987976611058264	1.8042786706215077	1.4507922410540748	-0.7648189121204121	1.2436506203745665	8.180130129131761	11.415139111599506	0.788874030831012	0.941466083150985
ID138712	138712	1	1.0	38.17140316257635	29.74490013147171	0.0	4.0	4	1.6276379517035884	1		30362.060640732252	30236.0	22877.0	40824.0	2.6536441E7	3050.055002562291	-0.9811312989111108	-1035.2343968700645	0.027709570051189115	0.0193384673893364	1.7070772852258251	1.527859671051477	-0.7388070642132565	1.1172997871270536	8.32272391406723	14.05967114421509	0.5290844856976846	0.9353632478632471
ID154840	154840	1	1.0	39.41742611690712	32.44862543653933	0.0	119.0	119	1.6183157790916365	1		30132.026620370376	30085.0	19663.0	41533.0	2.6034071E7	3600.0592731034767	-0.9811108684921862	-869.4703635267786	-0.018026143554714734	-0.02883682976630231	1.7587822250249427	1.5333023724667816	-0.6881828871792498	1.147055047071641	8.22766139077692	11.219012495146773	0.8214422008924193	0.9371954520844616
ID152793	152793	1	1.0	38.13142968532995	29.558901600476684	0.0	104.0	104	1.6304242098658004	1		30378.26567844929	30306.0	20976.0	40705.0	2.6641739E7	3063.6280237520455	-0.9810952422300562	-1029.1933958826164	0.020306239941441	0.013401195126429314	1.7901329381515876	1.480067584437077	-0.7461533196698267	1.2094940507952816	8.35124267105433	12.402459182892033	0.6822528441258269	0.9476806903991367
ID164830	164830	1	1.0	41.007306645813784	27.430818257030417	0.0	191.0	191	1.601399121741041	1		30536.016528925626	30481.0	18346.0	44628.0	2.5864006E7	3894.418015948159	-0.9810329953700595	-811.1191897330901	0.004535829270988629	-0.009706075948231366	1.823783927482098	1.4279940701295737	-0.8943997826462784	1.2771649165998364	8.056548848854348	11.208631584329618	0.8058490893676915	0.9533183352080993
ID153055	153055	1	1.0	38.41827734117845	29.12716186755518	0.0	106.0	106	1.6145718393646709	1		30454.08720930234	30397.0	18552.0	42066.0	2.6190515E7	3534.703311776098	-0.9810609552512796	-892.6075121569068	-6.18189416926819E-4	-0.008632417409844693	1.7943121759852407	1.4720188890438486	-0.9146473104178412	1.2189464342748604	8.189636381460792	11.371117378409144	0.7959177652835345	0.9550997782705101
ID155106	155106	1	1.0	39.46704452600239	32.28350450599675	0.0	121.0	121	1.6566599608482846	1		30171.595369349503	30117.0	22196.0	41225.0	2.7365637E7	2998.1864073876936	-0.981017887506803	-1040.1644888845603	-0.0030399145903763415	0.007213198372362627	1.7603499999843162	1.5767141341350326	-0.8869167895714986	1.1164674444616582	8.622170862431728	11.25939147333037	0.8546664390496064	0.9669509594882728
ID162272	162272	1	1.0	39.814041786101505	27.98141634583204	0.0	173.0	173	1.6197175253735763	1		30545.787111622554	30429.0	20618.0	43611.0	2.6544289E7	3417.053166190281	-0.9810641632547051	-926.28043607585	0.019722888823285805	0.029016109273847245	1.7399309463662402	1.4725260553428068	2.1629653647187155	1.181596033600357	8.241920769270463	12.26961882320804	0.6879805456081478	0.9434167573449395
ID156641	156641	1	1.0	40.97726966406693	31.32195168511595	0.0	132.0	132	1.590972618258154	1		30310.47670250897	30217.0	22016.0	41994.0	2.5369869E7	3573.4358496112272	-0.9809450026151909	-873.3182540562482	-0.011992788490714541	-0.012517289078659108	1.642406353397931	1.5276757394082316	0.8554236337643932	1.0751014178140592	7.9519800732350046	12.298152854106807	0.6607016234141865	0.9356823266219239
ID146916	146916	1	1.0	39.20932700206477	29.095906050767923	0.0	62.0	62	1.589069540282435	1		30358.14832535885	30351.0	20141.0	41144.0	2.5379412E7	3143.8283899789935	-0.9810123966232811	-997.8167425259976	-0.006780577138808455	0.021251372635640888	1.811657067888974	1.4336904309930998	2.206734467769528	1.2636319729316052	7.9329675685769425	11.683847881431985	0.7302536810023162	0.9220994475138122
ID141285	141285	1	1.0	38.48840913155231	30.074370676692467	0.0	22.0	22	1.4979085862771462	1		30028.904569892456	30190.0	23311.0	40288.0	2.2341505E7	2978.5633742110876	-0.9812508019014764	-1055.2611932879208	0.0017541562005891497	-0.02947588171090741	1.5015900325855573	1.4083808547769003	0.7005384287956048	1.0661817984052488	7.048886101976987	17.51452477498141	0.28875774469415993	0.8426136363636362
ID148715	148715	1	1.0	39.34037417403407	30.46407792539759	0.0	75.0	75	1.5313715829571102	1		30545.270618556708	30293.0	22570.0	43041.0	2.370313E7	3934.1082493544636	-0.9808384189511474	-794.8657706487786	0.08591650487384599	-0.022178036320529483	1.702748502114181	1.3964656480465087	1.0213478133708422	1.2193271667628387	7.367345554999558	15.302725186220073	0.39535145934367566	0.844226579520698
ID155374	155374	1	1.0	40.78984056313805	31.545647896010653	0.0	123.0	123	1.5761636633121052	1		30277.77139364304	30193.0	20665.0	42002.0	2.4767217E7	3417.271710232481	-0.9810798328354173	-918.8693581154387	-0.004582577649420954	0.008412827983966155	1.8155321249172462	1.4333483599372978	2.284777405743431	1.266637040695862	7.8046331621350165	10.968176243205507	0.8152550886476081	0.9453080023028213
ID162543	162543	1	1.0	39.56140181776917	28.292990401759017	0.0	175.0	175	1.5961943833944816	1		30561.68370986919	30403.0	20157.0	44217.0	2.5702376E7	3580.882910857328	-0.9810633298617885	-884.3223080906621	0.005575853993159008	0.014097607472298915	1.6608251494308397	1.5024138408200978	-0.7866994781943953	1.105437865591196	8.00426446104467	13.386305302326296	0.561319127904969	0.9197160021845984
ID158188	158188	1	1.0	39.18223224343281	28.97221219571266	0.0	143.0	143	1.6173806066477	1		30438.321016166323	30393.0	20772.0	41429.0	2.6359586E7	3191.5791106242114	-0.9810376684731955	-986.8224535825142	-0.04527426115547125	0.007712581831405274	1.8184290227344997	1.4586255762571103	2.448330418942158	1.2466729312402838	8.218155138447887	12.259234314491414	0.6871594249556927	0.9432624113475178
ID140013	140013	1	1.0	41.46885279071007	30.123302824665988	0.0	13.0	13	1.6461239272192187	1		30360.65659955258	30393.0	19722.0	40988.0	2.7142427E7	3699.031285611529	-0.9810936007130577	-851.8336033511455	0.012613974896178501	-0.007825362642206674	1.8022302538637733	1.529188636186155	-1.0112344606099741	1.178553261001594	8.512848960647869	11.330129596696008	0.8333262013844626	0.9587794432548182
ID150258	150258	1	1.0	38.43894997322479	29.449360926120534	0.0	86.0	86	1.5684656262635546	1		30441.35221674876	30366.0	20413.0	40484.0	2.4718378E7	3246.621236242797	-0.9810061548411297	-968.548002037199	-0.017996049655395863	-0.01770130797850134	1.6906972088274215	1.4385657862208974	2.488878500446447	1.1752658272715297	7.728583143502752	12.794553753956848	0.593279662298968	0.9259681093394073
ID155634	155634	1	1.0	40.74193075230791	31.078479378179765	0.0	125.0	125	1.5441619307404633	1		30521.250000000022	30380.0	22965.0	43234.0	2.4050745E7	3598.9768191162652	-0.9809439478280672	-873.1010718441806	0.00841651328396846	-0.007015824861040623	1.545346406707311	1.479474077898108	-0.2565911424358856	1.044524152057323	7.4909268352769685	13.920686031638214	0.48576267602890155	0.905747126436782
ID151536	151536	1	1.0	36.303933538670606	32.47627727479147	0.0	95.0	95	1.6117581773264715	1		30076.98023255812	29982.0	20744.0	41728.0	2.5866203E7	3409.207436369269	-0.9809650666504464	-909.3121213855807	-0.007275874407271862	-0.006845218588450796	1.7495917307633209	1.5028386068797321	-0.6286489181000011	1.1641913660947996	8.161117624473693	11.30747105257763	0.8021000290886267	0.9602908277404917
ID153329	153329	1	1.0	37.96909271465318	29.529762242883017	0.0	108.0	108	1.6488789482719124	1		30387.078976640718	30297.0	21009.0	41767.0	2.7317984E7	3154.1719509925815	-0.981047207950674	-997.3562038445151	-0.004491681600510956	0.023722858914985517	1.7540790893545837	1.5507799416006411	-0.7215728340955251	1.1310947751517257	8.541367717634959	11.598064796955189	0.7979326237750984	0.9745119305856831
ID160497	160497	1	1.0	38.9635178863978	28.720444155591938	0.0	160.0	160	1.6378310587150395	1		30507.540112994386	30446.0	20058.0	42435.0	2.6999173E7	3523.459042829929	-0.9810156264867151	-894.8445850438325	0.010351010462779411	-0.0017089112531754795	1.8643447954801464	1.4639019198498313	-0.7515402137196889	1.2735448804325586	8.427292689686583	11.721517842058928	0.7707796426900301	0.9415825809877857
ID163829	163829	1	1.0	38.28260522983636	29.391142555998126	0.0	184.0	184	1.5876407347722261	1		30484.21770334927	30329.0	22417.0	42546.0	2.5484806E7	3562.4154606425595	-0.9810016502815521	-883.7193070640515	0.014175866445162794	0.024319486450195278	1.5879576596374037	1.5150669925791966	0.4663773500171755	1.0481105240990833	7.918708190083387	13.944811808550309	0.511727655011332	0.9271007234279348
ID141563	141563	1	1.0	38.15592143294991	29.696483173217405	0.0	24.0	24	1.6539179011024627	1		30345.85730088496	30274.0	20471.0	41172.0	2.7432655E7	3152.6034070388378	-0.9810764252867029	-998.0670707779836	0.007351802943102115	0.005255245938522542	1.7526310777060499	1.581358624735165	2.471694335811976	1.1083071545517187	8.593652105444637	10.969938454980257	0.8973859180266816	0.9788846778559827
ID142840	142840	1	1.0	36.83377843558353	31.34310491608606	0.0	33.0	33	1.5904970622414742	1		30140.54066985648	30140.0	18488.0	40547.0	2.5197492E7	3401.427864603991	-0.981040815118046	-917.0376859851667	0.014008855964336998	0.01789333115289462	1.6967347832038318	1.4881225661177402	-0.3711176650746137	1.1401848354670983	7.947226947070485	11.162353031454563	0.8015192765858197	0.9565217391304347
ID160761	160761	1	1.0	39.363665381771874	28.458010554773207	0.0	162.0	162	1.6192504114416213	1		30519.938657407412	30431.0	21364.0	42140.0	2.6369227E7	3278.7298422742524	-0.9810925278532011	-966.016439615167	0.022281655388930295	0.012572982722938072	1.8231460667720294	1.4870782273667627	-0.6852598534374088	1.225992038092278	8.237167643105956	11.90107356779407	0.7308285236718539	0.9247598719316976
ID158460	158460	1	1.0	39.356420251851176	29.201290656450364	0.0	145.0	145	1.6285672340811548	1		30391.083238312433	30354.0	20350.0	40863.0	2.665298E7	3398.4465278159396	-0.9810480837019147	-925.8335166218418	-0.009755275166975991	0.013895626919614129	1.7882469069943165	1.5105069524308081	-0.8398515572586596	1.1838720133770657	8.332230166396267	11.245589350043861	0.8279549008690944	0.9460334592552616
ID161020	161020	1	1.0	39.24823756652998	27.81617596738815	0.0	164.0	164	1.6089395948537304	1		30510.47887323944	30415.0	21515.0	41098.0	2.5994928E7	3112.2673302470803	-0.9811167398557661	-1018.6988956676981	0.003246119133400737	0.016768295808178554	1.793166690794486	1.4762046121095374	2.372247908684452	1.2147141907597763	8.132598867486603	11.629207144462319	0.7556818698387456	0.9193981730252554
ID148995	148995	2	1.0	21.726379449517808	26.45764465848654	0.0	77.0	77	1.5254321749941007	1		30551.088082901562	30507.0	17960.0	41703.0	2.358544E7	3727.736084259656	-0.9810365452188496	-847.9675749813412	-0.01343927495879009	0.0018280044078072722	1.7476782050174742	1.354090343588091	2.3646578786282526	1.2906658800818618	7.310308041025361	10.80569345935829	0.7867563473537216	0.9499691167387275
ID158720	158720	2	1.0	21.796051187101874	26.477392830843417	0.0	147.0	147	1.5318654941400724	1		30613.37564766839	30575.0	18200.0	41778.0	2.3633526E7	3737.8683319169104	-0.9810858990019874	-849.6470368387072	-0.0022022291119174245	1.505605586431196E-4	1.733566713487385	1.3825769561185588	2.3161078614362003	1.253866344159383	7.3720986811640685	11.036343328205973	0.7605899789273612	0.9349005424954793
ID153606	153606	2	1.0	21.83785374566594	26.601744442592594	0.0	110.0	110	1.5500295716306334	1		30571.17528373265	30551.0	18990.0	42484.0	2.4242942E7	3993.702718003983	-0.9811651537767065	-797.528908157572	-0.01849408531201898	-0.023125930053922886	1.6621424335415738	1.491957469182193	-0.7675155382632671	1.1140682411360334	7.547964349251155	10.927721517433543	0.7942925085075904	0.9503291442250149
ID172038	172038	2	1.0	21.626129330815235	26.41374843107181	0.0	241.0	241	1.5367958753918656	1		30462.841229193295	30417.0	17951.0	42266.0	2.3791479E7	3741.866717793923	-0.9810842411663205	-844.4902112552943	-0.0032810462452668755	0.010786462957141217	1.77531977800346	1.3333911227546467	-0.7284489595594466	1.3314321264835143	7.419629942809226	11.031894446963735	0.7661113799870433	0.9541564792176039
ID144391	144391	2	1.0	21.65368909325478	26.387164249376713	0.0	44.0	44	1.5234472266256731	1		30514.915474642385	30440.0	18048.0	42116.0	2.346597E7	3735.1629812837346	-0.9811288340024047	-849.4932153085483	7.342227941291118E-4	-0.0038374650811519536	1.7787666862303955	1.3384822724005718	2.312748692430532	1.328943029660133	7.291295536367297	11.092814771069365	0.7446137360098039	0.9405272838749231
ID145412	145412	2	1.0	21.613890733764556	26.348120600798286	0.0	51.0	51	1.5348256234594446	1		30535.02310654686	30497.0	18049.0	42175.0	2.3786783E7	3735.9868209694887	-0.981003423534678	-844.1470283928743	-0.006160436169676692	0.0035055782610639036	1.7881056069018182	1.376786561192659	-0.8021230608066472	1.2987529492972743	7.400617438151161	10.846375460324746	0.7905121525914868	0.9442086112795633
ID140293	140293	2	1.0	21.74086634279996	26.365355509679812	0.0	15.0	15	1.5456309292626902	1		30578.54292929293	30538.0	18116.0	42110.0	2.4218206E7	3710.7878194374657	-0.9810159674930072	-851.6639571026599	6.978989058116911E-4	0.011210803911822251	1.749617321332226	1.3731819925021795	-0.8255008603928992	1.274133604202102	7.505186213770514	11.264446072565402	0.7432786456476256	0.9460754943079694
ID147461	147461	2	1.0	21.70505882061566	26.390336994048802	0.0	66.0	66	1.535318423479676	1		30546.68549422337	30494.0	17850.0	42054.0	2.3795868E7	3732.636912250743	-0.9810630535029602	-847.9403677073662	7.911529834389176E-4	0.008481526658086432	1.751679760208581	1.3706850013540934	2.391644111451927	1.2779593841605508	7.405370564315678	10.99048286971648	0.7704121301215049	0.9385542168674701
ID171016	171016	2	1.0	21.63619365808685	26.492705732601358	0.0	234.0	234	1.5402377517644996	1		30390.21700507616	30350.0	18010.0	41635.0	2.3947491E7	3707.215943015397	-0.9810603948097821	-849.2601280546844	-0.0020545333009114046	0.005488307059820251	1.756998039262744	1.3567730675554845	2.3490218655842274	1.2949829866746618	7.452901825960839	11.002645002444185	0.7736438240437606	0.9555149299207804
ID180233	180233	2	1.0	21.543437539902836	26.29049666268436	0.0	298.0	298	1.5377800547277032	1		30627.46410256412	30608.0	17867.0	42667.0	2.3889422E7	3738.502038814048	-0.9811055449422164	-850.7946941040947	-0.01122053503231848	0.003462440929045961	1.763014116803895	1.3827266436246617	-0.7868233569795828	1.275027226048348	7.4291361951382555	10.49951062694686	0.8468569757687711	0.9654107473749225
ID162829	162829	2	1.0	21.71096462649318	26.395433691747368	0.0	177.0	177	1.541710489393483	1		30595.968233799234	30580.0	17939.0	42256.0	2.4079027E7	3732.5422665060687	-0.9810334473777382	-847.9785698779207	0.008204121822158812	-4.202264274874939E-4	1.769557800333631	1.373573565527222	2.388543200976381	1.2882876059531747	7.467161204454385	11.162976202410475	0.753018062039642	0.945815773630343
ID177170	177170	2	1.0	21.568051029183124	26.430953237791947	0.0	276.0	276	1.5313715829571095	1		30542.52903225807	30485.0	17960.0	42094.0	2.367046E7	3735.9855347880707	-0.9811062694635606	-849.0399757531108	-0.011105672925343748	-2.015322143474682E-4	1.759971457514219	1.3370414751123383	2.2627288733327395	1.3163177734380649	7.367345554999551	11.390452888440697	0.713573839814266	0.9388249545729856
ID150547	150547	2	1.0	21.684050237454365	26.361568315224233	0.0	88.0	88	1.5417104893934832	1		30550.76142131981	30495.0	17734.0	42001.0	2.4074E7	3709.0151419118874	-0.9810717999286888	-853.8565272496145	0.015438574293970327	0.009510247666619624	1.8005945822768052	1.3537463608913616	2.343785905165941	1.3300826759683555	7.467161204454387	11.051839432947258	0.7682388361943675	0.9515445184736524
ID161303	161303	2	1.0	21.651765597325152	26.44371764065001	0.0	166.0	166	1.5288996336732972	1		30605.74545454544	30537.0	17896.0	42108.0	2.3566424E7	3772.988409020386	-0.9811188566090868	-843.0257084851787	0.006171806416494196	-0.003629651190508795	1.7612668188024028	1.350835888128276	2.3212418709593834	1.3038347842851743	7.343579924176972	10.945210106822357	0.7703170034972605	0.9375000000000001
ID176151	176151	2	1.0	21.614939629323597	26.515077434440585	0.0	269.0	269	1.539746526189332	1		30424.997445721547	30352.0	18017.0	41976.0	2.3822773E7	3729.479449835511	-0.981070532429046	-845.6178859418028	0.003450878066515443	0.007544570519826968	1.776751554563196	1.3503908473203996	-0.8267807397174076	1.315731336663626	7.44814869979632	10.976508537189495	0.7768367516744529	0.9607602697731457
ID165914	165914	2	1.0	21.718810221226363	26.47097010641509	0.0	199.0	199	1.5592748464750803	1		30512.599003735966	30451.0	17987.0	43299.0	2.4501617E7	3774.4406549784476	-0.9810818724301898	-838.4626037298258	-0.001412294923949685	0.01198507626304711	1.7287961474054867	1.4164339783977145	-0.898501902108981	1.2205271645354905	7.638273746376955	11.266612976105668	0.7561680632973768	0.9452941176470592
ID178714	178714	2	1.0	21.56591930849173	26.467291337481228	0.0	287.0	287	1.543671953913677	1		30507.7617237009	30441.0	18054.0	42336.0	2.4070624E7	3698.951341859848	-0.981097080485925	-856.1400647590827	-0.001952920765528951	-0.005714217179773319	1.7475046773851775	1.3784369014705884	-0.8308455641972965	1.2677436852719544	7.486173709112447	11.131316228202262	0.7592358782209454	0.9557038834951449
ID141851	141851	2	1.0	21.663044158262505	26.399403363628647	0.0	26.0	26	1.5274145438292155	1		30524.876462938864	30478.0	18137.0	41401.0	2.347363E7	3735.393838573112	-0.98115093741357	-850.7335872051964	0.009012374443326228	-0.002251247900130941	1.7469910451940924	1.3741279936359232	-0.7786063131582899	1.2713452118616542	7.329320545683429	11.258729957007663	0.726598964575359	0.9431192660550466
ID152095	152095	2	1.0	21.686400961668767	26.54500325176279	0.0	99.0	99	1.5234472266256736	1		30475.137075718012	30406.0	17824.0	41978.0	2.3343955E7	3742.4505841292994	-0.9810990775941228	-845.3751101684398	1.3233598809904486E-5	0.0032828047143251323	1.7169066487211573	1.355864536549177	2.330441063089654	1.2662818463346432	7.291295536367301	10.569227420323942	0.8202157040763881	0.9533871970167805
ID145948	145948	2	1.0	21.62081514854978	26.34698239417187	0.0	55.0	55	1.5363035492938908	1		30513.086956521773	30471.0	18006.0	41940.0	2.3861234E7	3734.1626184539487	-0.9810651997065681	-846.759459593268	0.021854480770556663	0.002176885287374507	1.7361436165554542	1.3817156260744239	2.3333406427755325	1.256512978352855	7.414876816644711	10.808836325570702	0.7975463346785749	0.9582309582309585
ID139298	139298	2	1.0	21.808306522488277	26.417425747092928	0.0	8.0	8	1.5544157668929646	1		30558.13098236776	30516.0	17723.0	41903.0	2.4263156E7	3733.7437338866403	-0.9811027588898762	-849.8227824610793	0.03817015769665332	-0.013940914224904951	1.8190333659018343	1.3661147494312107	2.2458517121395056	1.331537754540165	7.5907424847317975	10.812273273693908	0.8159435147005059	0.9580083983203365
ID154147	154147	2	1.0	21.96080262658491	26.537948543519306	0.0	114.0	114	1.5422010894025253	1		30535.19949174077	30534.0	18899.0	42845.0	2.4031202E7	3985.199131046832	-0.9810128145203834	-791.7622982505296	-0.021170944322504395	-0.016014203853017436	1.6927353225331119	1.4582340080524516	-0.6799230351652418	1.1608118540547885	7.4719143306188975	10.73462918249349	0.8148312085011897	0.9492753623188406
ID159267	159267	2	1.0	21.80851373632813	26.561727917057432	0.0	151.0	151	1.5358110653737855	1		30560.823907455004	30520.0	17987.0	42078.0	2.3776321E7	3747.5715965327995	-0.9811277032377623	-847.9024633668855	0.01038083347521385	0.0013258841126340141	1.761305922453964	1.3573544492112517	2.3250775654906275	1.2976020548482716	7.410123690480194	10.663672594957951	0.8188827379358539	0.9605668515095497
ID169508	169508	2	1.0	21.66973270520704	26.393533157210083	0.0	224.0	224	1.5456309292626902	1		30436.809343434317	30387.0	18121.0	41343.0	2.4105953E7	3706.9472506843563	-0.9810287648818043	-849.1782235706607	-0.005643236074039746	0.014568755209845363	1.7663767279140081	1.3657734900883292	2.2960115314178826	1.2933160152345398	7.505186213770513	11.047384369493667	0.7727738312640308	0.9449431478156793
ID175140	175140	2	1.0	21.644315729367953	26.55417762540995	0.0	262.0	262	1.5134834360985159	1		30376.19631093543	30330.0	17696.0	41667.0	2.3055533E7	3772.69762282001	-0.9809939249139609	-831.1612074329355	0.00382116802049055	0.02252407527493119	1.7319585859977207	1.3587311365400692	2.28267638039579	1.2746882289074892	7.196233013076979	10.969071376465456	0.7515802451009433	0.9444791016843411
ID148016	148016	2	1.0	21.711394347303614	26.472870056529004	0.0	70.0	70	1.5500295716306336	1		30535.586163522035	30515.0	17906.0	42039.0	2.4275791E7	3703.048414177545	-0.9810982736770315	-856.0278761394591	0.012988572831653016	-0.014927144660505251	1.794176120848448	1.3740741589447545	2.4117609216086358	1.3057345625554289	7.547964349251156	11.149420350363844	0.7630186013097322	0.9526094781043792
ID156208	156208	2	1.0	21.922137039203314	26.562663272479142	0.0	129.0	129	1.5641188309506175	1		30551.04326328802	30502.0	18960.0	41828.0	2.4715794E7	3979.756790090882	-0.9811532808418324	-799.2830622806553	0.02104757967152332	-0.01219856156626077	1.703750404898538	1.463840020875279	2.500948526781051	1.1638911223917818	7.685805008022112	10.60582967657425	0.8586376533245738	0.9630732578916019
ID168497	168497	2	1.0	21.67024157865517	26.439905137622475	0.0	217.0	217	1.546120285275984	1		30456.788607594943	30389.0	18087.0	41925.0	2.4060863E7	3718.661826735404	-0.9810515308652377	-848.0961860907963	0.009088134533591016	2.989238357713854E-4	1.7456151299482507	1.3744402711204866	-0.7985098225670167	1.2700552847779778	7.509939339935027	11.069676702011016	0.7701519489065729	0.941597139451728
ID157751	157751	2	1.0	21.720131861730746	26.4522931896767	0.0	140.0	140	1.5446517521423908	1		30540.067258883264	30475.0	18046.0	42911.0	2.4065573E7	3817.225882451287	-0.9810716641708122	-829.3549186602364	0.028823265061191435	-0.004930378423773651	1.76000010844138	1.4047902688414362	2.341279529080804	1.252856136235122	7.495679961441479	10.742396175467261	0.8162413079996573	0.9586626139817633
ID164405	164405	2	1.0	21.666564751966167	26.373083990033457	0.0	188.0	188	1.5333462731171785	1		30592.539845758354	30552.0	17779.0	41774.0	2.3800996E7	3743.4755214571314	-0.9810540306660005	-846.3434330914381	-0.01961250893401191	0.02240987987088877	1.798684973351498	1.3446734155722226	2.3074494052928816	1.3376370444462693	7.386358059657616	10.953804720664856	0.773588904529804	0.9498777506112468
ID149563	149563	2	1.0	21.653914615401263	26.401458493960615	0.0	81.0	81	1.5358110653737855	1		30552.58589743591	30525.0	18032.0	41862.0	2.3831017E7	3713.797253846304	-0.9811158948582211	-854.837726430311	0.006818630829013732	-0.0014852974792173006	1.7867787546915492	1.337364917221982	2.3724282779279773	1.3360442850580412	7.410123690480194	11.141486042487456	0.7501516696640448	0.9477203647416411
ID143417	143417	2	1.0	21.711065159605372	26.372169897257354	0.0	37.0	37	1.5363035492938906	1		30515.07435897435	30453.0	17901.0	41792.0	2.3801758E7	3732.1258840625005	-0.9810592565056966	-847.0057553757501	0.002943302275239422	0.011172168008043055	1.7567020133993647	1.3542624003165717	-0.8491050179892788	1.297165167539702	7.4148768166447105	11.097699213064642	0.7565678898341314	0.9397590361445779
ID140863	140863	2	1.0	21.729703989322342	26.43581550134564	0.0	19.0	19	1.547098532944421	1		30570.07332490519	30515.0	17864.0	41958.0	2.4180928E7	3700.980549808346	-0.9810870050614021	-856.9527768014652	0.001754639474777136	0.0022613767007900664	1.760157259255734	1.3780053430513024	-0.8475314669476486	1.2773225213758872	7.519445592264059	10.506825987223099	0.8559582972868512	0.9611178614823811
ID151103	151103	2	1.0	21.734367178589277	26.454500014870085	0.0	92.0	92	1.5313715829571095	1		30518.49422336326	30467.0	17902.0	41817.0	2.3773907E7	3733.6041314926806	-0.9810467751548428	-846.1968976882889	-0.008301425423371707	3.154715804971752E-5	1.7305849044798276	1.371131796364734	-0.8412309221288959	1.2621579552513533	7.3673455549995515	11.169643554480755	0.7420655600608814	0.9428223844282235
ID177724	177724	2	1.0	21.615596910205685	26.475945866254126	0.0	280.0	280	1.5490531749531893	1		30522.506953223794	30463.0	18329.0	41914.0	2.4143303E7	3708.189658230453	-0.9810986669833657	-854.4930021002875	0.028863800538340187	-0.005359756869792416	1.7724618649088588	1.3878012616310251	-0.7846537739697577	1.2771726859692851	7.538458096922121	11.565096918036799	0.7082618279058939	0.9434860202260559
ID163389	163389	2	1.0	21.70256405345613	26.479489982440978	0.0	181.0	181	1.5199673295746678	1		30561.287024901707	30516.0	17712.0	41893.0	2.3318262E7	3794.869968299474	-0.9810288703816223	-832.900903106748	0.022278110758022485	0.005335044594096777	1.7764636976582755	1.3372740418788553	2.400981137374405	1.3284215815348988	7.25802365321569	10.730150751549338	0.7921667253681586	0.9385371850030734
ID159810	159810	2	1.0	21.765386980599384	26.57923384455994	0.0	155.0	155	1.5544157668929643	1		30562.586466165394	30519.0	17974.0	42411.0	2.4388944E7	3776.938759550188	-0.9811259760888688	-841.2797414646203	-3.1046229953877525E-4	0.004162556235676346	1.7404702786748654	1.416779197818334	2.2643934255211757	1.2284696735772067	7.590742484731797	11.083741498813733	0.7764640369468632	0.9637899818949909
ID144963	144963	2	1.0	21.62224004368249	26.350328858167526	0.0	48.0	48	1.529888892679214	1		30510.450904392783	30505.0	17885.0	41679.0	2.3615089E7	3735.4063285500497	-0.9810773692770364	-846.9592492988728	-0.006321103966836352	0.006980721829285603	1.730637149271065	1.3750387956837333	2.3805830982667224	1.258609687743764	7.353086176506006	10.703494862427764	0.8065444553861715	0.9484978540772532
ID138305	138305	2	1.0	21.776023500895874	26.442711572565095	0.0	1.0	1	1.536303549293891	1		30569.024358974348	30498.0	17909.0	41930.0	2.3843839E7	3733.9802378437175	-0.9810614187508611	-848.180559414868	-0.009707210776135471	0.007272652989368071	1.7256912291558528	1.3682473618696265	2.35853191601481	1.2612421388467367	7.414876816644713	10.826954574235026	0.7948792777518385	0.9443099273607749
ID167494	167494	2	1.0	21.699203477824714	26.426458155274126	0.0	210.0	210	1.549053174953189	1		30511.53409090907	30466.0	18031.0	41682.0	2.4165135E7	3733.4523106101033	-0.9811537247741086	-850.9322024862256	0.013205975825019957	-0.007856579261636954	1.777442056682385	1.3855390062675448	-0.8401690691692358	1.2828524124128227	7.53845809692212	10.987919582713081	0.784623740577675	0.9525525525525527
ID171591	171591	2	1.0	21.636298046036625	26.449965950886035	0.0	238.0	238	1.5274145438292155	1		30431.46614583335	30385.0	18120.0	41593.0	2.3371366E7	3743.1988006132297	-0.9811425986919026	-845.980334838582	0.00989981252386737	-0.0042998637963631995	1.7701315189607085	1.3297877855084315	2.3533448554993646	1.3311383502322636	7.329320545683427	10.864294856070376	0.7803159645007349	0.9448529411764709
ID146500	146500	2	1.0	21.635531163270183	26.295441942048754	0.0	59.0	59	1.549541450197768	1		30537.361460957203	30512.0	18022.0	42165.0	2.4246665E7	3690.409252101433	-0.9810338383997677	-856.0349886699241	-0.0018181937545623356	-0.00464174276081326	1.7698626809576985	1.3827402855285928	-0.7856946670168267	1.27996753944369	7.543211223086642	11.354879503972823	0.7351925086059544	0.9291569086651055
ID161861	161861	2	1.0	21.691745973598135	26.45747539253687	0.0	170.0	170	1.5417104893934832	1		30543.030573248416	30484.0	17982.0	41994.0	2.3976279E7	3709.770278187213	-0.9810957476044591	-854.5687185134381	-0.0013645175498367581	-6.616190381760742E-4	1.750073121034712	1.3681519055053568	2.310586430423128	1.2791511775794255	7.467161204454387	11.545324513359592	0.7039682985966441	0.9441105769230772
ID170565	170565	2	1.0	21.693834624707907	26.514634395583784	0.0	231.0	231	1.5490531749531893	1		30379.77707808563	30364.0	18022.0	41251.0	2.4121543E7	3712.9412693358045	-0.9810692105771099	-848.0616418254602	-0.004400633035863845	-2.931573135689676E-4	1.7291751268269773	1.4035321004782373	-0.8276295956790616	1.2320167997851854	7.538458096922122	10.769301355518758	0.8168030096232004	0.9623786407766989
ID152651	152651	2	1.0	21.90256920534199	26.647811123267772	0.0	103.0	103	1.5636351077811863	1		30519.504315659684	30473.0	19184.0	42093.0	2.4751318E7	3925.197908155871	-0.9809911682157793	-802.5194792333867	0.0018266657599521302	0.004291389829657273	1.677336396341637	1.479933793385411	-0.581937475220819	1.133386104053114	7.681051881857595	10.91175906054829	0.8106642604818172	0.9472450175849939
ID142409	142409	2	1.0	21.68213668647983	26.41253492121343	0.0	30.0	30	1.5451414182672738	1		30475.90712468197	30428.0	17770.0	42209.0	2.3954063E7	3741.4127564722303	-0.9810695684032483	-844.287391152661	0.005875158721010746	0.007190901940202043	1.7456341108380466	1.3803720604880612	-0.8667044159684241	1.2646113035791517	7.500433087605997	10.935276017377246	0.788200499854049	0.951749095295537
ID154703	154703	2	1.0	21.9665176534921	26.558500759650897	0.0	118.0	118	1.5578187140051156	1		30496.944931163947	30489.0	18916.0	41909.0	2.4367059E7	3984.805731936552	-0.9811284457483035	-795.7879802930992	0.008070410644076084	0.018211271153682956	1.6812539942648208	1.4601292072690366	-0.6565462052268208	1.151441931231118	7.624014367883406	10.754888681936526	0.8282886893375393	0.9553305539011319
ID173647	173647	2	1.0	21.68191739591918	26.455994730904212	0.0	252.0	252	1.5348256234594448	1		30407.544871794893	30345.0	18270.0	41749.0	2.3717885E7	3719.376711733599	-0.9810749334290558	-847.6292759061407	-0.002990845451915801	0.0222543913021655	1.7673399588624816	1.3601845564944892	2.3739262793288916	1.2993383511259136	7.400617438151164	10.541309561833263	0.8369291302618634	0.9528763769889842
ID166477	166477	2	1.0	21.71145130306371	26.473100788174555	0.0	203.0	203	1.530383282381141	1		30516.658031088093	30512.0	17936.0	41761.0	2.355886E7	3807.2848677880606	-0.9810424222819043	-829.5766823584613	0.015984278121609085	-4.505991227567303E-5	1.7291852336258358	1.378148838711289	-0.7252372787286687	1.2547158805015588	7.35783930267052	10.786901752613833	0.7946332184604851	0.9496932515337421
ID179282	179282	2	1.0	21.567809940392163	26.424521482842575	0.0	291.0	291	1.5372880438193406	1		30527.919334186943	30492.0	17985.0	41918.0	2.3842305E7	3748.5763208487933	-0.9810810883231351	-844.6360197729854	0.0012847524059031476	0.0031990746070912606	1.7901870391365737	1.3470521380224567	2.3799806674085353	1.3289664064263038	7.424383068973744	11.403545244013392	0.7174480437300716	0.9248075784487868
ID174672	174672	2	1.0	21.67867959337647	26.55896608701841	0.0	259.0	259	1.5431818215139865	1		30366.536213468884	30282.0	17981.0	41781.0	2.3898464E7	3693.508182513963	-0.9810602151819048	-851.7395430998853	0.024898993681951295	-0.023049478076434468	1.8109033378135115	1.378667669543353	2.421258389993872	1.313516939447289	7.481420582947933	10.574956621249644	0.840691671597982	0.9585870889159561
ID139863	139863	2	1.0	21.75607032346802	26.417647989840766	0.0	12.0	12	1.5377800547277036	1		30561.39180537772	30499.0	18079.0	41865.0	2.3868447E7	3725.709890385639	-0.981022808528074	-848.0886575207676	0.013051545955035344	0.010955295956144777	1.7469597843107938	1.3704401550136207	2.325141526062795	1.2747435763026302	7.429136195138259	11.453447376349404	0.7116652082389535	0.9309112567004169
ID153179	153179	2	1.0	21.90196390310095	26.60665332062712	0.0	107.0	107	1.570875315234327	1		30534.82741738064	30471.0	19297.0	42441.0	2.4946954E7	3896.2610792752084	-0.9811069665315437	-813.9394169692756	0.007337341622326254	0.016593382804604075	1.7080709508260834	1.4557939919115273	-0.6597806612563755	1.1732916609879014	7.752348774325335	10.740440742323676	0.8444986516807922	0.9639479905437353
ID143960	143960	2	1.0	21.694713954015356	26.455054373532125	0.0	41.0	41	1.550517539397052	1		30473.4368686869	30444.0	18043.0	41732.0	2.4134962E7	3723.6812506835317	-0.9810719999253308	-848.3500453836309	0.014257804402765766	-0.010527037256961065	1.741779444244078	1.4142452198180482	2.3005825799870463	1.2315964868300344	7.552717475415669	10.631143870375897	0.8397559940319933	0.9572289156626506
ID172632	172632	2	1.0	21.61138817972679	26.426886810121758	0.0	245.0	245	1.5219568164596926	1		30483.265971316843	30427.0	18008.0	41997.0	2.3380665E7	3745.9856340381466	-0.9810548300081884	-842.7915203066401	0.008073326865693462	-0.0010325255576583274	1.750086611682495	1.3563899045366212	2.3966936969592014	1.2902533451694858	7.277036157873749	10.923071707603498	0.7664341148345948	0.9392638036809815
ID160351	160351	2	1.0	21.699105848244695	26.488751617267976	0.0	159.0	159	1.5244400238810136	1		30618.256209150306	30563.0	18180.0	42086.0	2.3422966E7	3755.817256833947	-0.9810729287743832	-845.130686601587	0.012280708421904478	-0.0011924119584904328	1.7415605847045665	1.3575957048188287	2.3375616281353864	1.2828271174716024	7.300801788696333	10.340011620657357	0.8581009211371319	0.9636135508155588
ID150108	150108	2	1.0	21.634949067427655	26.360050414006906	0.0	85.0	85	1.5377800547277034	1		30576.8189987163	30531.0	17862.0	41820.0	2.3819342E7	3707.863358900394	-0.9809937981669385	-851.2742598273787	-0.005125198092170009	0.02546928760711272	1.7708437206170722	1.3385060648797802	2.3166883915784915	1.3230001470154884	7.429136195138257	11.23180547562252	0.7400295087711557	0.9524680073126142
ID176732	176732	2	1.0	21.58227911251878	26.473687071303093	0.0	273.0	273	1.5308775124222445	1		30483.495483870964	30439.0	18098.0	41796.0	2.3624709E7	3722.0660935594024	-0.9810450609689164	-847.7684380767706	0.012208969406576682	-0.009947957271257078	1.771608909642751	1.3379086141914611	-0.8136566647412276	1.3241628694598009	7.362592428835036	11.078243529911653	0.7538740741953228	0.9433617539585872
ID148579	148579	2	1.0	21.720398109507546	26.482031410821627	0.0	74.0	74	1.5417104893934828	1		30499.272959183687	30457.0	18034.0	41710.0	2.391143E7	3724.6741490650647	-0.9811413422354011	-852.0243258365017	0.017832223624416606	-0.005492664347056664	1.775320721135207	1.3633778309278273	2.388298288175183	1.3021487373951488	7.467161204454383	11.075570026815413	0.7649502951819772	0.9498186215235791
ID175715	175715	2	1.0	21.617667864154008	26.496503084635346	0.0	266.0	266	1.5318654941400722	1		30413.35263835267	30390.0	17905.0	42229.0	2.3631175E7	3743.9611402651935	-0.9810495304685652	-841.0734428507188	0.011582780998658164	0.00291010168720866	1.7661090465295866	1.3503192435985154	2.3559698127952404	1.3079196307852488	7.372098681164067	11.68819482340481	0.6781193233887439	0.937726723095526
ID164961	164961	2	1.0	21.658778459652048	26.437830657989124	0.0	192.0	192	1.5313715829571097	1		30510.917312661462	30455.0	17877.0	41682.0	2.361545E7	3753.4734714032315	-0.9810440140473567	-841.3835637085507	0.0032413109853273144	7.513846678430981E-5	1.7470220030341448	1.3522476043480376	2.2955670292863215	1.2919394328499778	7.367345554999553	10.985401239672706	0.7671654861019461	0.9520884520884519
ID155236	155236	2	1.0	22.008537827789976	26.5301161734023	0.0	122.0	122	1.552955078300757	1		30562.445283018864	30576.0	19059.0	43806.0	2.4297144E7	3945.5559454086942	-0.981066423981982	-802.7413857283566	-0.0030610850048072816	-0.0024825545138433764	1.6999019106417737	1.4391501334883618	-0.7144650749818648	1.181184555444104	7.576483106238252	10.828980702372087	0.8118996676828236	0.9448725548310616
ID156778	156778	2	1.0	21.836760704651308	26.576562088241733	0.0	133.0	133	1.5650858287746443	1		30519.35068153659	30497.0	18269.0	42581.0	2.4629116E7	3952.9042474835014	-0.9811038341577267	-801.7339450419547	-6.633989466331352E-5	0.0029163037328655897	1.662699019464456	1.509178221891353	-0.8618374204431862	1.1017247634150893	7.695311260351143	10.834217621534423	0.8238363404578346	0.9501173708920189
ID158314	158314	2	1.0	21.752163097710625	26.39411904692755	0.0	144.0	144	1.518473503828438	1		30582.773087071244	30539.0	17819.0	42168.0	2.3181742E7	3775.0809380023793	-0.9810833979062424	-840.3174624646064	-0.0026126854499414678	0.0022875414777526995	1.755774082987261	1.3274128082573011	-0.7869803726576511	1.3227038883950017	7.24376427472214	10.834322797144173	0.7754800534886126	0.9454094292803972
ID141419	141419	2	1.0	21.712205345167256	26.435095949296795	0.0	23.0	23	1.5382719082681007	1		30557.615877080647	30493.0	18175.0	41890.0	2.3865498E7	3704.9893080511356	-0.9809995092270273	-851.6604416208098	-5.158404017677124E-4	0.00672010129880536	1.7383202880192414	1.3720011034158788	2.403957319604984	1.266996275506875	7.433889321302777	11.356391170232591	0.7243446689926362	0.9421686746987953
ID162409	162409	2	1.0	21.69749215374113	26.450223828387745	0.0	174.0	174	1.5298888926792136	1		30560.715953307383	30501.0	17940.0	42121.0	2.3562312E7	3734.1608419079475	-0.9811269324688837	-850.9091685145609	-0.0013639214333062088	-0.01578501046286553	1.758030217767982	1.3671086627916875	-0.8408168895271413	1.2859476833231516	7.353086176506001	10.955530531878532	0.7698616617833179	0.9432926829268288
ID138862	138862	2	1.0	21.78507787449846	26.398637654352413	0.0	5.0	5	1.5456309292626897	1		30557.06607369758	30530.0	17905.0	41723.0	2.4048411E7	3706.2471352690163	-0.9811257794818795	-857.1620526694636	-0.004371735873883934	1.655124727840745E-4	1.759906872115862	1.4087190119842248	-0.8271519449018768	1.2492958901981297	7.50518621377051	10.88013846946542	0.7967140775462233	0.9529269764634885
ID147053	147053	2	1.0	21.706530084541455	26.378905419114187	0.0	63.0	63	1.5446517521423908	1		30517.00253485428	30487.0	17994.0	42079.0	2.4077915E7	3716.0050754547883	-0.9810955990206578	-852.4010538963581	0.011068558692489005	0.004132107373077327	1.7579320053173064	1.3723589395945321	-0.8223868618300678	1.2809564280877517	7.495679961441479	11.299778355690083	0.7377021507948947	0.9511459589867308
ID179831	179831	2	1.0	21.525293599137274	26.36830134455143	0.0	295.0	295	1.5254321749941007	1		30571.253906250015	30559.0	18028.0	41916.0	2.3478723E7	3737.812890451642	-0.981011557806851	-845.1046232131024	0.007544539984824673	0.00941479539236178	1.7216875535083893	1.3532007063453129	-0.802000671487493	1.272307607759292	7.310308041025361	10.950446994598163	0.7660936224508809	0.9424019607843136
ID151669	151669	2	1.0	21.70564753240066	26.501623136130917	0.0	96.0	96	1.526919192902023	1		30484.5168393782	30444.0	17834.0	42244.0	2.3534047E7	3735.541184881295	-0.9811576567898251	-849.8840329381577	0.015303492232844395	-0.006266734332277091	1.7532848879235707	1.3464339920519057	-0.8081925743370555	1.30216921013086	7.324567419518909	10.747404727002637	0.7968647889426785	0.9396341463414631
ID169083	169083	2	1.0	21.65788916102768	26.380913549121917	0.0	221.0	221	1.5436719539136772	1		30439.058449809407	30396.0	18181.0	41747.0	2.3955539E7	3699.9333377722382	-0.9811212541902572	-855.099900400081	0.006383600033648322	0.004718591073331877	1.7567581150606124	1.3791721308804517	2.334286953003161	1.273777272412772	7.48617370911245	11.155679020382241	0.7559233218006564	0.9419856459330141
ID160892	160892	2	1.0	21.65771179703836	26.39198442627327	0.0	163.0	163	1.527414543829215	1		30611.792746113948	30558.0	18002.0	41866.0	2.3632304E7	3724.5212244372065	-0.9811046141308404	-853.5085175517877	0.002238034631576266	0.009153517028607037	1.7479938596183846	1.3609758317678686	2.3357522300627283	1.2843680385916851	7.329320545683425	10.915112484017278	0.7730670244540306	0.953028430160692
ID155773	155773	2	1.0	21.957343627080522	26.564193974163338	0.0	126.0	126	1.5612142437998897	1		30567.3535980149	30523.0	19151.0	42353.0	2.4637287E7	3952.6183277669816	-0.9810336835157887	-800.0255963901586	-0.010759869253909352	5.576728680391185E-4	1.7024855413493758	1.4672543877205244	2.4989460633274643	1.1603206339660694	7.657286251035017	10.735054748378083	0.834980280996572	0.9612171837708829
ID178301	178301	2	1.0	21.62023282750655	26.464541285384456	0.0	284.0	284	1.5382719082681005	1		30524.00767263427	30498.0	17924.0	42138.0	2.3869774E7	3732.614047980727	-0.9811027892856479	-849.1321180320556	0.01615090147602022	-0.010766005735379242	1.7576684308065154	1.3651542891026158	-0.8227189430300647	1.2875236483063894	7.4338893213027735	10.959960085592794	0.7776926775718602	0.9399038461538458
ID165507	165507	2	1.0	21.688262932984085	26.42343210649116	0.0	196.0	196	1.5348256234594446	1		30488.694980694967	30448.0	17646.0	41952.0	2.3689716E7	3746.300234814223	-0.9810766565734464	-843.8617906689714	0.006521948367237295	-0.005637899126122471	1.7690637944554624	1.3561485221565728	2.378486398719549	1.3044764386442453	7.400617438151163	10.901735983788098	0.7825038777755283	0.9493902439024391
ID170113	170113	2	1.0	21.713424791042314	26.49219586824505	0.0	228.0	228	1.5490531749531895	1		30420.829760403485	30370.0	17871.0	41671.0	2.4123718E7	3728.681444988846	-0.9811150463223962	-847.7148323250505	0.0035625742388712047	0.004359300057778948	1.7345996661243075	1.404230670636171	-0.8674130188047003	1.2352668990903515	7.538458096922124	10.763578215529568	0.8176718509450653	0.9440476190476194
ID163974	163974	2	1.0	21.66425879876157	26.38102684098993	0.0	185.0	185	1.5293943431616277	1		30569.10996119017	30521.0	17969.0	41970.0	2.3629922E7	3754.2781554465055	-0.9810840948584714	-844.6279542230761	-0.0054053429103497275	0.005416789930853279	1.7708399244330268	1.3506868664179794	-0.8369414664367248	1.311066220055351	7.348333050341488	10.984870307916855	0.7652596734338276	0.9560915275200988
ID173190	173190	2	1.0	21.627906617672757	26.47948657707069	0.0	249.0	249	1.543671953913677	1		30361.68360864045	30331.0	18022.0	41304.0	2.3894645E7	3703.0359888379694	-0.9810783156008116	-850.2405142123165	0.001013729686249211	-0.00384644011636394	1.7503855205061205	1.3839673331493334	2.3024688061385388	1.2647592747171075	7.486173709112448	11.215000599434227	0.747947581156866	0.954545454545454
ID158855	158855	2	1.0	21.83108730465854	26.497388135683746	0.0	148.0	148	1.5274145438292155	1		30578.473411154326	30553.0	18004.0	41723.0	2.3576003E7	3762.740079962614	-0.9810990295195671	-843.6655557208436	0.004156090556708592	-0.0035849176718986096	1.7467770840096823	1.36115236881133	2.3874435288279976	1.2833075297331418	7.329320545683427	10.91092291016353	0.7736608226579949	0.9396709323583184
ID142987	142987	2	1.0	21.68908641006174	26.355006377102956	0.0	34.0	34	1.5500295716306334	1		30472.038847117805	30447.0	17772.0	41564.0	2.4316687E7	3699.6705753509486	-0.981013321482073	-851.1269874836594	0.0016508500945037125	-0.0067927191538808265	1.772973254838179	1.3927242655964438	-0.8359496589909469	1.2730253206860662	7.547964349251155	10.785736810174393	0.8153424745324418	0.9677026203534431
ID168072	168072	2	1.0	21.683824403717583	26.438007065186582	0.0	214.0	214	1.5402377517644996	1		30501.199743918067	30470.0	18203.0	42058.0	2.3821437E7	3768.571128397976	-0.9810992706070885	-840.2423943142173	-0.002616184430613405	0.007777227196607143	1.7491153654043916	1.3673259991138103	2.2448621373102324	1.2792233648288895	7.452901825960838	10.42304692751194	0.8620766426029122	0.9775561097256856
ID145550	145550	2	1.0	21.617515501616165	26.344323599930412	0.0	52.0	52	1.53433266516073	1		30584.492307692333	30530.0	17766.0	41988.0	2.3855904E7	3692.9753315834673	-0.9810162286693674	-855.950327968461	0.01703518690255563	-0.004453258410874133	1.7760607190754782	1.3344762921443465	2.3321447225810488	1.3309046623987284	7.395864311986648	10.585150035423599	0.8294777911675606	0.9540159411404048
ID140434	140434	2	1.0	21.756729318895793	26.393839160612256	0.0	16.0	16	1.527414543829215	1		30579.159120310484	30555.0	17743.0	42016.0	2.363769E7	3733.400315577983	-0.981040097466028	-847.62085295097	-1.4287526427435613E-4	0.021128758509355267	1.7664443292462246	1.3290444937074466	-0.8360429426336403	1.3291084968258857	7.329320545683425	10.70510615132383	0.8036956610386365	0.9559826410415373
ID149138	149138	2	1.0	21.711872864307818	26.421505794179026	0.0	78.0	78	1.5382719082681	1		30548.49362244898	30498.0	18010.0	41880.0	2.3950019E7	3696.974855950146	-0.9809754778750117	-852.1532270863341	-0.0028230389274523492	-0.009064708141405444	1.7565153584858355	1.3760826481271116	2.417595594362191	1.2764606550896518	7.433889321302772	10.985111630643098	0.7741355394094096	0.9410348977135977
ID153747	153747	2	1.0	21.845392427613454	26.5943495310999	0.0	111.0	111	1.560729620400413	1		30571.650497512444	30530.0	18499.0	42325.0	2.4579607E7	3966.125307357422	-0.981095285170278	-800.0617509862025	-0.00313559000026598	-0.01378737223178761	1.6540639480097414	1.5064035520482582	2.398251119098164	1.098021805485462	7.652533124870502	10.825411309247404	0.8205900934493163	0.9526627218934912
ID157328	157328	2	1.0	21.824526968175356	26.522804973181515	0.0	137.0	137	1.5534421271063026	1		30558.43749999999	30513.0	17982.0	43224.0	2.444675E7	3944.298743670146	-0.9810709142778058	-803.0860853355049	-0.013994093494624712	-0.00131586614462536	1.6805413706262347	1.4730245012597583	-0.9087695160104697	1.1408780839619463	7.581236232402765	10.62049526372047	0.8446180422821983	0.9528076463560334
ID174230	174230	2	1.0	21.664861447270443	26.511846957585774	0.0	256.0	256	1.5353184234796757	1		30378.710796915166	30323.0	17780.0	41417.0	2.3634637E7	3723.7470797487495	-0.981105516840163	-847.2271421163601	-0.003441029084994487	0.0071198138026305115	1.786632198177928	1.3456054675710651	-0.8348136339585909	1.327753372913202	7.405370564315677	10.958380989381817	0.7749324881876519	0.9436705027256207
ID147605	147605	2	1.0	21.693689956512387	26.417602110754338	0.0	67.0	67	1.5338395484309253	1		30523.50836550837	30462.0	17994.0	41728.0	2.3716766E7	3712.364687074766	-0.981085469411339	-852.9529754027171	-0.0064494627921187235	0.024229311385663487	1.75837559350324	1.3468689117099886	-0.7927422641910187	1.3055283838059646	7.3911111858221314	10.864502824998828	0.7868643784904782	0.9522351500306183
ID177306	177306	2	1.0	21.58702710973809	26.429317074273005	0.0	277.0	277	1.5279097341628052	1		30545.650711513554	30523.0	18073.0	41869.0	2.3611788E7	3724.068266073862	-0.981077931210396	-850.5437020467291	-0.006891246476639405	0.003124030075810398	1.7576695685003318	1.3415896569451893	-0.7722259512906806	1.3101394747650037	7.334073671847942	10.983909767024562	0.7639082832267913	0.9443084455324356
ID180377	180377	2	1.0	21.54787525107994	26.32046978476748	0.0	299.0	299	1.5412197332169895	1		30603.973282442745	30586.0	17938.0	42605.0	2.4054723E7	3722.7764630970946	-0.9810000116546395	-848.8999897405112	0.019447265693489212	0.0015740235421773739	1.7691772400259216	1.3685102898734398	2.3583750360756612	1.2927759864995503	7.462408078289868	11.408329142557314	0.720517898171265	0.9440769693325314
ID176287	176287	2	1.0	21.606095503889684	26.493807213745495	0.0	270.0	270	1.543671953913677	1		30462.80583756347	30409.0	18148.0	41745.0	2.4004691E7	3709.726106209417	-0.9810822860216248	-851.7160497327329	1.879285749253802E-4	0.006251376458991103	1.7879377332516877	1.3584103078086582	2.255144855153442	1.3161985910839624	7.486173709112448	10.447808534862688	0.8618255276183955	0.9692307692307693
ID150684	150684	2	1.0	21.68374140223872	26.316298239823418	0.0	89.0	89	1.533839548430925	1		30591.517329910155	30575.0	18083.0	42094.0	2.3830792E7	3729.6200293924458	-0.9810786891718632	-850.5876007523265	4.5742493904528516E-4	-0.008269756780368807	1.779294064913242	1.3552821148046947	2.3132177130724214	1.312858810336806	7.39111118582213	10.611801749025101	0.8247861201262081	0.9586929716399509
ID162972	162972	2	1.0	21.714699434244224	26.52547583001595	0.0	178.0	178	1.5313715829571095	1		30574.25710594318	30521.0	17914.0	41974.0	2.3664475E7	3748.9190949024332	-0.9810007728782362	-842.1961582945446	0.013068019636824014	1.3860032155453686E-4	1.7539837659463386	1.3700983292209266	-0.7684325316386897	1.2801882379812106	7.367345554999552	10.823239486438217	0.7903261790478572	0.948012232415902
ID167068	167068	2	1.0	21.73127632138742	26.50030845133514	0.0	207.0	207	1.5485647457514042	1		30488.058007566146	30430.0	18388.0	43187.0	2.417703E7	3791.6116172047186	-0.9810919717419	-834.4482183159763	0.007459678116848238	-0.003790004701677218	1.746552605859116	1.3879791652597946	2.289810818219867	1.2583420915631724	7.533704970757605	10.921715524150885	0.7936641288494154	0.9582829504232161
ID144541	144541	2	1.0	21.66532036902098	26.423608820974323	0.0	45.0	45	1.5353184234796762	1		30469.4294871795	30426.0	17705.0	41712.0	2.3766155E7	3721.3253759151144	-0.9809887954345333	-844.9890591714185	-0.0031325597960543275	0.0010184063070983608	1.7383681125829524	1.3795984707694775	-0.7988100261082887	1.260053667364077	7.405370564315682	10.960830639545291	0.7745861455735703	0.9629171817058096
ID171169	171169	2	1.0	21.645064753431313	26.49586630306855	0.0	235.0	235	1.5412197332169895	1		30399.51781170484	30351.0	17966.0	41614.0	2.3894021E7	3743.3543114372983	-0.9810975182269124	-843.002969548931	0.0016944627216878	0.011382923317271783	1.7624781516182588	1.3814231600413567	-0.860997990778573	1.2758423360771614	7.462408078289869	10.651022293741748	0.8266206896905569	0.9532483302975105
ID146087	146087	2	1.0	21.60758841567172	26.330846618159093	0.0	56.0	56	1.5431818215139865	1		30569.76117496808	30537.0	17770.0	41697.0	2.3936123E7	3711.9179475763312	-0.9811308128047093	-856.4408939037264	0.006922544869320763	0.007824672899696905	1.7761421512497682	1.3622120115058607	2.263767036681878	1.3038661649197523	7.481420582947933	10.838470053926075	0.8003094962654168	0.9487643158529238
ID161444	161444	2	1.0	21.701066185561178	26.416340151298524	0.0	167.0	167	1.547098532944421	1		30585.523270440208	30534.0	18095.0	42284.0	2.4315491E7	3721.0264462919918	-0.9809948816318852	-848.5536709194748	-0.011120223464108738	0.0010797240718530378	1.7484740676924324	1.3821120241959985	-0.8639062787790012	1.2650740584574205	7.519445592264061	11.427977893840518	0.7235305979893775	0.9518652226233455
ID172197	172197	2	1.0	21.639085139705163	26.47442297079281	0.0	242.0	242	1.5456309292626897	1		30425.651074589092	30374.0	17923.0	41701.0	2.406669E7	3712.3157629256934	-0.9810849032904934	-850.2037055685813	0.0034473892016036786	-0.0035881698068869544	1.7352111644296633	1.3912477575062143	-0.794653679556569	1.2472337547842642	7.505186213770509	10.79284824722137	0.8096534946795851	0.9517781796262804
ID159400	159400	2	1.0	21.804915352033508	26.572128019088154	0.0	152.0	152	1.550517539397052	1		30559.577889447228	30520.0	17858.0	41848.0	2.4325424E7	3739.7159704765745	-0.9810646397131639	-846.7647640992235	-0.0053496962026283795	-0.017898260338084105	1.756644672110695	1.4017244792368544	-0.8311977133562154	1.2532025359698868	7.552717475415671	10.776714184993676	0.8172226099208525	0.9514970059880239
ID152233	152233	2	1.0	21.699271913211355	26.603305026581662	0.0	100.0	100	1.548076162446689	1		30473.691529709216	30410.0	17736.0	42436.0	2.410469E7	3759.8579172476952	-0.9811363272369414	-843.1148357818943	0.0063655500796048325	-0.014018937634537864	1.7345295642834524	1.4076786259584557	2.269460169677922	1.232191447889927	7.52895184459309	11.216727706999116	0.7519899369391251	0.9485029940119759
ID141998	141998	2	1.0	21.675917029890336	26.38856659212764	0.0	27.0	27	1.5199673295746676	1		30496.570866141697	30466.0	17848.0	41714.0	2.3238387E7	3745.2082202778574	-0.9810927734295526	-845.0594926813499	0.004957989228332602	0.0030057734013800436	1.729741019884804	1.3547391949220111	2.3678432323388834	1.276807393163509	7.258023653215688	10.849556934012023	0.7748260918022992	0.9408502772643255
ID178860	178860	2	1.0	21.576694938642902	26.398607387285328	0.0	288.0	288	1.5446517521423908	1		30494.05830164769	30439.0	18067.0	41644.0	2.4059812E7	3695.0505253543533	-0.9810841151326922	-856.0604296638692	0.00821699392645148	0.009363696454105834	1.7467164205535095	1.3894463996006363	2.3639630490269337	1.2571312006390185	7.495679961441481	10.849424573872513	0.8002164772053305	0.9557575757575756
ID175277	175277	2	1.0	21.660332842069995	26.55583501409598	0.0	263.0	263	1.5510053536420607	1		30378.13250000002	30302.0	17984.0	41682.0	2.4302506E7	3673.0613965018124	-0.9810492683187635	-856.3034928879542	0.004572403568730146	-0.006197730814870955	1.7402361673602418	1.4060040691574756	2.3289391209969112	1.237717731786544	7.557470601580188	10.84128329084698	0.8080252726878651	0.9503885236102813
ID166064	166064	2	1.0	21.70631877993094	26.438978364719528	0.0	200.0	200	1.5500295716306336	1		30527.12720403025	30488.0	17898.0	41865.0	2.4238539E7	3727.5296432154196	-0.9810833832924468	-849.4880659896588	0.020177079051901792	-0.01418161948422915	1.7920593705019858	1.3575285443798715	-0.8691018379713256	1.3200896422554496	7.5479643492511554	11.01022200267942	0.7824337088625896	0.9543269230769231
ID154289	154289	2	1.0	21.936689685391304	26.55458092433794	0.0	115.0	115	1.5650858287746443	1		30538.83787128714	30522.0	19241.0	42131.0	2.4675381E7	3946.130943688387	-0.9810985284530677	-803.3929515484373	9.77121570180619E-4	0.007050433767969926	1.6770102237321696	1.4639432406294834	-0.5714893187538952	1.1455431994829726	7.695311260351144	10.541700674743709	0.8701912135930598	0.9677226539151226
ID139444	139444	2	1.0	21.795933824824324	26.415883629346776	0.0	9.0	9	1.5441619307404628	1		30555.610406091364	30501.0	17938.0	41990.0	2.4077821E7	3727.593209457034	-0.9810575027853753	-849.0820878502802	0.0106748569890267	0.004262270720041134	1.7715213421927318	1.3709330396270527	2.2526295416593536	1.2922012169716581	7.490926835276965	10.762073840834192	0.8127434615092746	0.9598051157125458
ID148153	148153	2	1.0	21.724395518381222	26.49906911915172	0.0	71.0	71	1.543671953913677	1		30529.705209656928	30481.0	18225.0	41767.0	2.4026878E7	3736.834614127889	-0.9811625863123753	-851.0761754335878	0.0022527474949937676	0.008669712846571007	1.7421995201896894	1.4046163871278807	2.285493777213952	1.240338313119135	7.486173709112447	10.878835249182734	0.7948862136342488	0.9465144230769229
ID164542	164542	2	1.0	21.688910485174656	26.452089730280303	0.0	189.0	189	1.5480761624466894	1		30535.074120603014	30498.0	18344.0	41754.0	2.4305919E7	3681.190666114079	-0.9810206365972926	-857.5059927488533	-0.003407983050617659	-0.00954590223637783	1.7498870249107144	1.3825429773458504	2.323248048665909	1.2657017203689942	7.528951844593094	11.012966895601886	0.7800738434787021	0.9530685920577617
ID168639	168639	2	1.0	21.653858902597864	26.435564175856758	0.0	218.0	218	1.5558750841602855	1		30424.58000000001	30380.0	18218.0	42702.0	2.4339664E7	3708.3220051280778	-0.9811198400476463	-852.694649366431	0.0019215385479317629	0.009575635593509326	1.735223985852344	1.4056048105452261	2.2683656148948104	1.2345034485043207	7.605001863225344	11.162959336687889	0.7669207765330246	0.9512485136741969
ID156348	156348	2	1.0	21.912543667893406	26.57567948502921	0.0	130.0	130	1.5490531749531895	1		30532.36637390213	30483.0	19134.0	42268.0	2.4334296E7	3997.9541930746473	-0.9810988812992582	-792.8260618359567	-0.017106581699150906	-0.013432242939385509	1.6888058754695374	1.4501174017123397	-0.7010474554205629	1.1645994134511781	7.538458096922125	11.147707222970869	0.7622918575866379	0.9474313022700125
ID151233	151233	2	1.0	21.725009038864584	26.407185951716933	0.0	93.0	93	1.5402377517644996	1		30515.57928388745	30449.0	18015.0	41972.0	2.3863183E7	3692.5610550720166	-0.9810999857529904	-857.975857133253	0.0011906729349040876	0.00942079847383007	1.7430292493274362	1.3656325707662882	-0.7955888362357695	1.276353015181369	7.452901825960837	11.336421465993935	0.7287579357155571	0.9543517954960438
ID157889	157889	2	1.0	21.74353141035262	26.427248069379257	0.0	141.0	141	1.5303832823811412	1		30561.668393782387	30530.0	18056.0	41989.0	2.3593608E7	3743.9145814424296	-0.9811230730708652	-848.5419497926024	-0.0027226928154427225	0.0030736503749978854	1.7456814785141257	1.367784530754101	-0.8123978495461556	1.2762839754823654	7.357839302670523	11.070235850713223	0.7544777128527221	0.9473684210526317
ID140998	140998	2	1.0	21.69075560021758	26.418156440933082	0.0	20.0	20	1.5209623983094498	1		30592.885976408943	30594.0	18061.0	41866.0	2.3342372E7	3771.650300023748	-0.9811319661035636	-843.5674284127131	-0.015906612133093474	0.004230768827409361	1.718742030458595	1.3627418444721686	2.362496830571605	1.2612381702598383	7.267529905544715	11.689020218544384	0.6684062034361542	0.9386126457949656
ID161991	161991	2	1.0	21.709450221947613	26.448530340650407	0.0	171.0	171	1.5358110653737853	1		30557.967907573788	30561.0	17945.0	42068.0	2.3804657E7	3703.0443117874383	-0.9810736027389815	-855.5180878251965	-0.0035698805879750993	0.005344989080535454	1.7628566114688167	1.3502807402746742	2.3547844031521983	1.3055482159289455	7.4101236904801935	11.019578383175313	0.7668410699994408	0.9552696078431369
ID177863	177863	2	1.0	21.615824122711963	26.465556282133957	0.0	281.0	281	1.529394343161628	1		30518.45688545683	30465.0	18056.0	41730.0	2.3712841E7	3729.6134218993016	-0.9811039886113279	-849.7157071319073	0.004335788780241502	0.003840736825614212	1.7633567286254226	1.3527032911823689	2.380527004765371	1.303579831674772	7.34833305034149	11.139857781817565	0.7441138755339698	0.9375379017586419
ID143557	143557	2	1.0	21.693544856947828	26.401390702201237	0.0	38.0	38	1.5382719082681005	1		30514.3099489796	30477.0	17854.0	41577.0	2.3923219E7	3735.3717720538116	-0.9811133522578614	-848.7191907263573	4.607715736472496E-4	0.003966131370472315	1.7430493001702545	1.374643975859396	2.282032651741856	1.2680005374340944	7.433889321302775	11.476765049176613	0.7092297964303456	0.9427365883062084
ID149701	149701	2	1.0	21.633644445986906	26.382529071652918	0.0	82.0	82	1.5303832823811414	1		30538.94444444446	30490.0	18062.0	42118.0	2.3637143E7	3724.8093108004173	-0.9810646350215559	-849.5792829186456	0.0067435127524230155	0.019167612548034178	1.7316832544009388	1.3472542290655418	-0.6971175861294648	1.2853426005587956	7.3578393026705236	11.316503418594847	0.7219974182319999	0.9444783404514955
ID138442	138442	2	1.0	21.768889322637136	26.423558703123366	0.0	2.0	2	1.5338395484309255	1		30558.65424164527	30482.0	18198.0	41741.0	2.3774633E7	3715.0287654917483	-0.9810773882143325	-852.9512817686918	-0.0032363075686497457	0.010870111603728737	1.764035872974337	1.3646193235276511	-0.8498757682068063	1.292694484505878	7.391111185822133	10.999240766453617	0.7677046698140758	0.9464394400486913
ID169674	169674	2	1.0	21.689803865652383	26.399678806479738	0.0	225.0	225	1.5422010894025258	1		30435.785260482826	30383.0	18104.0	42173.0	2.3952963E7	3703.3427078921536	-0.9810756606570122	-852.1231768871097	0.009818509066106262	0.012494530199217207	1.750499543533278	1.384848090514135	-0.7915914605045309	1.2640372294432614	7.471914330618902	11.033061620735058	0.7713467612482674	0.9533050333535478
ID163538	163538	2	1.0	21.67645291376325	26.402201231685513	0.0	182.0	182	1.530383282381141	1		30543.91354838713	30503.0	17884.0	41574.0	2.3671533E7	3734.903668424808	-0.9810985276153563	-848.9698369285348	0.0017776969412079567	0.004945402355701619	1.7514027703444517	1.3517126696299577	-0.7923297335543383	1.2956916138278947	7.357839302670521	10.728172800712937	0.8033571108822569	0.949110974862048
ID159953	159953	2	1.0	21.748240421891545	26.564125354620913	0.0	156.0	156	1.5323592461252198	1		30545.88372093022	30526.0	17599.0	41949.0	2.3642514E7	3770.167420993658	-0.9811545114835566	-843.6300851314627	0.033761902447666706	-0.021115474833564546	1.786654641412822	1.3618334487557917	2.349459472499253	1.3119479794281441	7.376851807328584	10.930648116036894	0.7758702436020773	0.9411764705882353
ID145108	145108	2	1.0	21.641598583190436	26.34947712274987	0.0	49.0	49	1.5367958753918654	1		30527.03580562659	30506.0	17968.0	41978.0	2.3872142E7	3710.5740079705556	-0.9810035695930461	-849.7127215411371	0.005759008250073437	-3.76778738218795E-4	1.7534505018072033	1.3629695658735015	-0.749522263064711	1.2864927770294343	7.419629942809225	10.80052471804858	0.7992863547940802	0.9495133819951337
ID146645	146645	2	1.0	21.638885003704754	26.30951792879855	0.0	60.0	60	1.5214596886278908	1		30552.302872062683	30544.0	17690.0	41665.0	2.3403064E7	3735.5521494271475	-0.9810368949637314	-846.2428898001912	2.807049518363654E-4	-0.004440537716248323	1.759575552630908	1.342000452686134	2.314443010414716	1.3111586878446726	7.272283031709233	10.561086809308364	0.819338593717839	0.953865336658354
ID154837	154837	2	1.0	22.02290943761829	26.545442906989088	0.0	119.0	119	1.5534421271063026	1		30534.523690773076	30509.0	19249.0	42182.0	2.4488688E7	3985.260863779418	-0.9811238359212215	-796.4792650923325	0.0023583787061510456	-0.010509340958726477	1.7127469483983786	1.437445518986147	2.3930046284563717	1.1915212964776614	7.581236232402765	10.81356889569168	0.8147264022341587	0.963746223564955
ID167643	167643	2	1.0	21.685268232769218	26.43180775503025	0.0	211.0	211	1.5583042426795215	1		30520.44596273289	30457.0	18400.0	42127.0	2.4568959E7	3682.7661267588255	-0.9810352599049719	-857.4019216888966	-0.007582254391031795	2.5097935392224684E-4	1.7553488581652805	1.3995873250960544	2.308051507885329	1.2541903078786527	7.628767494047925	11.047819282392714	0.7854365729232378	0.9525222551928785
ID171739	171739	2	1.0	21.64250663463585	26.44134246787246	0.0	239.0	239	1.5407288207238172	1		30467.107416879782	30436.0	18029.0	41912.0	2.3825278E7	3707.025713794849	-0.9811203581735866	-854.2090286103526	-8.416429948923405E-4	0.00971034665273585	1.7537067324512414	1.377809697043248	-0.7418895889340038	1.2728221729130378	7.4576549521253535	10.599372616539291	0.8341647432070717	0.9537993920972649
ID152792	152792	2	1.0	21.894006815512192	26.65166508356708	0.0	104.0	104	1.5718381564618653	1		30496.00000000002	30452.0	18822.0	41978.0	2.4945728E7	3922.737019088873	-0.9810833059499793	-806.3885020330847	-0.014598825121636351	0.017323472067368947	1.7116028064221271	1.4779729780430582	2.3904140163205274	1.1580744924635982	7.761855026654367	10.80304898076949	0.8357621531151982	0.9583333333333331
ID142553	142553	2	1.0	21.67933090838908	26.405640412566246	0.0	31.0	31	1.5514930145104675	1		30448.4037735849	30416.0	17759.0	41707.0	2.4206481E7	3668.0678610111904	-0.9810701424290409	-860.4187710560839	0.014660058502248273	-3.5174346573292717E-4	1.7936511459165725	1.3797020856697837	2.3150964240049765	1.3000278571339805	7.562223727744702	11.437352066425113	0.7264544795844697	0.9430942501481924
ID144095	144095	2	1.0	21.678797270056695	26.454350754998266	0.0	42.0	42	1.540728820723817	1		30476.05979643766	30397.0	17867.0	41962.0	2.3954183E7	3724.166808572875	-0.981050301534507	-847.3223448836171	-0.00420660979778134	-0.0024751107970326165	1.7539636581482871	1.363603415223758	-0.7878148314332895	1.2862710950753036	7.457654952125353	10.757551571789174	0.8098139919014902	0.9549604382227632
ID173791	173791	2	1.0	21.673598434236943	26.505230519618408	0.0	253.0	253	1.5264236812248824	1		30403.185233160606	30342.0	17905.0	41752.0	2.3471259E7	3744.4304373662135	-0.981083591993609	-842.2298977198785	0.0014916685990226017	-0.002068557269525091	1.7411919867909926	1.3720196400578506	2.341935166775813	1.2690722027255936	7.319814293354395	10.888064344465686	0.7759050340113813	0.9465273509526736
ID179423	179423	2	1.0	21.57705092234747	26.424937112134533	0.0	292.0	292	1.5407288207238168	1		30554.102040816313	30512.0	18171.0	42244.0	2.3954416E7	3711.2331331896576	-0.9811570543351432	-857.3753998870922	0.0038049550947743312	0.012040138716307573	1.745251979310279	1.3598622910863567	-0.7709303635090978	1.2834034672114079	7.45765495212535	11.080376323291366	0.7633138253863463	0.9468919734459866
ID170716	170716	2	1.0	21.68415741821427	26.49151673727454	0.0	232.0	232	1.5436719539136774	1		30401.96954314723	30327.0	17828.0	41712.0	2.3956752E7	3741.969057668733	-0.9811030129200854	-843.6330136771617	-0.01348444960029794	0.006190676786867797	1.7511674051367798	1.3888977562754592	-0.8314454792683128	1.260832481890389	7.486173709112451	10.7689223010969	0.8111950227530469	0.9470835838845464
ID172771	172771	2	1.0	21.636600364585316	26.443545576745827	0.0	246.0	246	1.5328528390663914	1		30445.947368421035	30390.0	18094.0	41877.0	2.3717393E7	3705.60961802309	-0.981025596589192	-849.595165036281	0.005248312763487115	-0.009058752804765464	1.7598501926793388	1.3433082050819516	2.32750670834762	1.3100866845162873	7.3816049334931	11.21568993442423	0.7374094062094386	0.9395039322444042
ID166624	166624	2	1.0	21.722936754849105	26.488038732743906	0.0	204.0	204	1.545141418267274	1		30519.712294043075	30478.0	18242.0	42598.0	2.4080053E7	3775.355215023821	-0.9810617048200362	-837.5448132102821	0.002778432169375729	-0.0027618567524445455	1.7331256124276173	1.3929136351886222	-0.8408933427803256	1.2442448466612397	7.500433087605998	11.063891720976008	0.7699816430942874	0.9404052443384981
ID148711	148711	2	1.0	21.699057496844315	26.423048398113874	0.0	75.0	75	1.5313715829571093	1		30562.182406209562	30497.0	17909.0	42267.0	2.3624567E7	3734.160393398749	-0.981043451045801	-847.130575572746	0.010531697431013383	0.009412575709136612	1.7681306355957953	1.3375782020859022	2.349346983204782	1.321889540991669	7.36734555499955	10.682094802696223	0.8113496410720233	0.9615384615384613
ID140011	140011	2	1.0	21.77063416040917	26.38204706296949	0.0	13.0	13	1.5264236812248824	1		30602.61478599225	30555.0	18027.0	42232.0	2.3594616E7	3763.5723221621124	-0.981087731010432	-843.6308907971509	0.009382546867531863	0.01124243878047712	1.732293593147169	1.357748604751444	-0.7592950397106639	1.275857391482491	7.319814293354393	10.925613854873767	0.7705808867877451	0.9541511771995043
ID165096	165096	2	1.0	21.68866154432907	26.425703365025903	0.0	193.0	193	1.5382719082681005	1		30499.537675606647	30439.0	18051.0	41677.0	2.3881138E7	3738.8943088820397	-0.9811413112232417	-848.7897607959023	0.006058018046752571	-8.776954374705487E-4	1.7534892671480373	1.3764891551107907	-0.8262372312966824	1.2738852759118924	7.4338893213027735	10.863406067996479	0.7915783869539635	0.9565749235474003
ID162542	162542	2	1.0	21.721967412899307	26.49550096110367	0.0	175.0	175	1.5224537819640263	1		30589.875979112272	30557.0	18070.0	42098.0	2.3431845E7	3756.116406838704	-0.9810373672915469	-842.6662212849699	-0.0022985995153185033	0.0017966754962543108	1.747263837194304	1.3390896531278351	2.365806998518598	1.3048146799678861	7.281789284038266	11.104162968194894	0.7421237278281402	0.9352869352869352
ID153327	153327	2	1.0	21.86673848990295	26.598125559318905	0.0	108.0	108	1.566052229501974	1		30545.001225490167	30541.0	18929.0	41958.0	2.4924721E7	3906.7296789063334	-0.9811166004696753	-812.4510846877379	0.013744179476194834	0.006084507835546145	1.7019571071562114	1.467351770922456	-0.721420108801121	1.1598834995689342	7.704817512680176	10.750344872437585	0.8377750600918855	0.9660309892729443
ID155372	155372	2	1.0	21.97537145382771	26.57540518220868	0.0	123.0	123	1.5475874248930892	1		30546.365822784777	30553.0	19007.0	42165.0	2.4131629E7	3995.4553091098455	-0.981139322173524	-795.4202663458956	0.007957252578774198	-0.0024268508713457403	1.6792792313941995	1.4352358337451687	-0.7884959901490135	1.1700371408733665	7.524198718428574	10.818378456958712	0.8078779980696977	0.9564954682779455
ID160496	160496	2	1.0	21.697942192139614	26.51422708334699	0.0	160.0	160	1.5397465261893324	1		30601.365728900237	30572.0	18052.0	42388.0	2.3930268E7	3747.597944025747	-0.9810740757847976	-846.5693019980025	0.014271527998466883	9.97220935799711E-4	1.7604515285783195	1.3782224560937992	2.331952741951034	1.277334816882788	7.448148699796324	10.844577597545996	0.7958531165353013	0.9537431527693248
ID174832	174832	2	1.0	21.654627250762633	26.54260694921859	0.0	260.0	260	1.5338395484309253	1		30372.193589743583	30308.0	17900.0	41737.0	2.3690311E7	3696.899513448952	-0.9810397347204144	-850.1796342808735	0.005578619481491152	0.009647030745376511	1.7391221350804411	1.3733504936694982	-0.7784139954922858	1.266335245880042	7.391111185822131	11.148156870851297	0.747331790633672	0.9401451027811369
ID150257	150257	2	1.0	21.675104092900014	26.45889701118304	0.0	86.0	86	1.5387636045914357	1		30543.234314980822	30504.0	18008.0	42681.0	2.3854266E7	3799.0288111366863	-0.9811019876644638	-834.7769713009859	0.008836796579457436	0.0015257390682664727	1.7412480779278845	1.3882663067975203	-0.8380332688069787	1.2542608499550993	7.438642447467293	10.838743172544271	0.7956932918245041	0.9502125075895574
ID175860	175860	2	1.0	21.64978818346926	26.524310227461186	0.0	267.0	267	1.5372880438193406	1		30416.406931964062	30372.0	18067.0	41894.0	2.3694381E7	3744.1729568903056	-0.9810526934640431	-841.2534464988337	-0.0011874813685472795	-8.321772456249795E-4	1.7604333289914813	1.3524569232974446	-0.7479871460421934	1.3016557486351163	7.424383068973742	10.986373164784514	0.7729680502165622	0.9478155339805828
ID141562	141562	2	1.0	21.70311096482004	26.455987768545757	0.0	24.0	24	1.523943706100032	1		30520.3937418514	30467.0	17667.0	41600.0	2.3409142E7	3759.741060519193	-0.9810722389943469	-841.519018567815	0.010926696599458613	-0.003560338756612379	1.7301033415473863	1.3710885136025637	2.328414510803256	1.2618465725465846	7.296048662531817	11.147200319836864	0.7378464203847324	0.9258142340168881
ID161019	161019	2	1.0	21.645986865551244	26.39716496045717	0.0	164.0	164	1.5323592461252198	1		30602.338917525758	30561.0	17681.0	41918.0	2.3747415E7	3750.355000463666	-0.9810179817187734	-843.4256758499679	-0.013590252008733192	0.005390147884903244	1.7799522066024773	1.353189569736407	-0.7837539719754457	1.315375351990927	7.376851807328584	10.814378512095569	0.7926432958800733	0.9428918590522478
ID147192	147192	2	1.0	21.680914430002474	26.3700199820822	0.0	64.0	64	1.5397465261893322	1		30498.925831202054	30459.0	18055.0	42303.0	2.385016E7	3701.50765070369	-0.9810978525384373	-855.3366203842403	-0.003902968398293514	0.011349005047506121	1.758835142124661	1.353029682533226	-0.7944002174537648	1.2999235455290685	7.448148699796321	11.986971776132146	0.6513872252487604	0.9405762304921969
ID176888	176888	2	1.0	21.603410507652647	26.500546689983388	0.0	274.0	274	1.541710489393483	1		30495.312101910815	30439.0	17949.0	41662.0	2.393882E7	3733.87108012976	-0.9811248133073588	-849.0568356322234	0.013144806325995998	0.008158553389529682	1.7382701648442003	1.3846711663231774	-0.8262351232563738	1.2553667665803723	7.467161204454385	11.376509950892677	0.7250154962500908	0.9452466907340555
ID156921	156921	2	1.0	21.78770276315577	26.581687970632352	0.0	134.0	134	1.5524678766955746	1		30529.57503152585	30538.0	17914.0	43382.0	2.4209953E7	3933.603811929243	-0.9811164004854952	-806.4842543850363	-0.007111507571505125	0.002058520754254334	1.6887377067318141	1.4895162374137116	-0.8845766944641966	1.1337491088140241	7.571729980073734	10.689564654191635	0.8326930601878276	0.9499105545617171
ID158457	158457	2	1.0	21.775034261738657	26.46647197189024	0.0	145.0	145	1.5279097341628052	1		30567.018158236075	30519.0	17594.0	41652.0	2.3567171E7	3751.44409488832	-0.9810989682338155	-845.8861199785011	-0.004133427653199158	5.57326809201186E-4	1.7408661014579871	1.3670882139692435	2.3652378026125738	1.2734116816086842	7.334073671847941	10.833113792971455	0.7853233708922703	0.957196029776675
ID179966	179966	2	1.0	21.552240938694688	26.342651076437075	0.0	296.0	296	1.5466094864542679	1		30627.18032786886	30601.0	17652.0	42032.0	2.4287354E7	3699.860297187372	-0.9809921793303812	-854.44655784056	0.007293822962433782	0.014896380330042414	1.7476960259598189	1.3870323552306016	2.3430877654513775	1.260025420004896	7.514692466099541	11.696589093702947	0.6902439514614334	0.9438805970149252
ID139007	139007	2	1.0	21.799460157743724	26.39577734515809	0.0	6.0	6	1.5441619307404628	1		30572.89480354878	30486.0	17726.0	41848.0	2.4122014E7	3712.646188522841	-0.9810791486830843	-853.9773790718607	0.0026825125839906486	0.01748786338257495	1.7638924402013123	1.3657643758658462	-0.8815621272182251	1.2915056735778945	7.490926835276964	11.120334450015353	0.7612191777696747	0.9627367135003057
ID151811	151811	2	1.0	21.713194624152244	26.497576587790043	0.0	97.0	97	1.5402377517644996	1		30510.939974457197	30462.0	17900.0	42276.0	2.3890066E7	3688.7661270227745	-0.9811333725257239	-860.276849217803	-0.006663823740284692	-0.016685252764846496	1.746800726951314	1.393114048928747	-0.8478431293138053	1.2538820696658244	7.452901825960838	10.941609162521472	0.7822991697296109	0.9383602633153799
ID165638	165638	2	1.0	21.716177045864992	26.411291042566592	0.0	197.0	197	1.5495414501977676	1		30520.07187894074	30469.0	18071.0	42206.0	2.4202417E7	3736.705110043184	-0.9810737760294608	-846.7679542867377	0.009730105657877672	0.0036069261549193077	1.7553766030972833	1.3862451647102092	2.2764536829437505	1.2662814975186876	7.543211223086639	10.77416851599699	0.8165797484316043	0.9560240963855422
ID178436	178436	2	1.0	21.60451358606384	26.48583014284108	0.0	285.0	285	1.5333462731171783	1		30528.261935483893	30452.0	18002.0	41755.0	2.3659403E7	3800.8013336077406	-0.981052802916137	-831.7720363177865	0.01197186353679095	-0.006445406767686115	1.7580813468946195	1.3560471017750053	-0.8559829189236345	1.2964751331966045	7.386358059657614	10.897851521890445	0.781553023490121	0.9458307973219715
ID169226	169226	2	1.0	21.640199591028296	26.384290341450157	0.0	222.0	222	1.5244400238810132	1		30451.15693904022	30383.0	17727.0	41640.0	2.3477842E7	3728.42601901047	-0.9810491285495911	-845.6094618554682	0.012999953271736416	0.003696089564629267	1.7534142086945605	1.343030476558848	-0.7964175705827536	1.3055654650423196	7.300801788696329	11.236503009962696	0.7266379516435012	0.9394495412844037
ID155919	155919	2	1.0	21.987086548236498	26.562306132480575	0.0	127.0	127	1.5549023581607582	1		30555.151249999974	30530.0	18960.0	43153.0	2.4444121E7	3940.0206422937144	-0.9810454025879539	-802.7687880999193	-0.007855035020111579	0.001512990376727483	1.7265438050879842	1.4277162382156725	2.523856384604871	1.2093045934994615	7.595495610896312	10.528215833315672	0.8611056165806027	0.963230861965039
ID153872	153872	2	1.0	21.852220269489603	26.56500171100286	0.0	112.0	112	1.5655691037062718	1		30574.18888888888	30566.0	18545.0	42470.0	2.4765093E7	3930.746219158825	-0.9811631972559173	-810.2965586685493	-0.008368548076301397	-0.0031884033523996787	1.6738620127348776	1.4841230758286887	-0.9202044801090818	1.1278458235684021	7.700064386515659	11.248287667894168	0.7647709652168195	0.9413131900058107
ID158996	158996	2	1.0	21.8363056955131	26.542185128024425	0.0	149.0	149	1.5343326651607303	1		30560.5288831836	30498.0	17780.0	42143.0	2.3806652E7	3785.945504101436	-0.9810916947814818	-837.6710346235691	-0.004633555617821621	-0.007173764760830453	1.7502783629393572	1.37628624844056	2.287255226697531	1.2717400649193142	7.3958643119866485	10.529542802404775	0.838261982509259	0.9628712871287128
ID143129	143129	2	1.0	21.718952976028827	26.351033985099022	0.0	35.0	35	1.5485647457514042	1		30484.60705289672	30447.0	17839.0	41766.0	2.4204778E7	3691.184167941936	-0.9810058261312072	-853.0923747187633	-0.004471011811590697	0.014484440452925965	1.761385903466243	1.3613637223152204	-0.8661178535231449	1.2938393131783472	7.533704970757605	11.234299533906889	0.7501126242493581	0.947966507177033
ID145689	145689	2	1.0	21.63526482260432	26.33530909374047	0.0	53.0	53	1.5568472023958113	1		30560.691250000014	30530.0	17945.0	42200.0	2.4448553E7	3673.390796437621	-0.981053028545156	-861.5464899137298	-0.004037101768242351	0.02097215122071846	1.7616397716433214	1.3787519223044504	-0.8172270774585187	1.277706121851791	7.6145081155543775	11.671397195233407	0.7024348010663691	0.9456906729634004
ID164121	164121	2	1.0	21.641015984357765	26.444819906157054	0.0	186.0	186	1.5064695724329622	1		30522.47074468085	30473.0	18134.0	41594.0	2.2952898E7	3763.217819013058	-0.9810537425659704	-839.9620990781492	0.01225170069129964	-0.004159487672295442	1.7441518014057322	1.3274965394376002	2.393046203738425	1.3138654223118729	7.12968924677376	10.950205436676253	0.7471983963288503	0.9469696969696969
ID170265	170265	2	1.0	21.67526894186533	26.509808622044336	0.0	229.0	229	1.5239437061000314	1		30400.606770833343	30333.0	17967.0	41506.0	2.3347666E7	3734.2605360763077	-0.9810864903948032	-844.58391030062	0.003328937249964058	0.0018523853360119414	1.7081152337097891	1.3827700052471388	-0.8428447352774754	1.2352851357984889	7.2960486625318115	10.784089739948714	0.7883709257169818	0.9475308641975307
ID173342	173342	2	1.0	21.649719723702148	26.463398382431567	0.0	250.0	250	1.5382719082681005	1		30381.693094629187	30315.0	18042.0	41701.0	2.3758484E7	3701.1893130160875	-0.981009095525405	-848.062877736083	0.004625422276268098	-0.010357979240856338	1.7663596098504186	1.3662207306373335	2.3843140582430395	1.2928801109806194	7.433889321302775	11.2704152802567	0.7354380868685402	0.9365269461077844
ID168220	168220	2	1.0	21.677002013584158	26.45106068569774	0.0	215.0	215	1.535318423479676	1		30471.7897435897	30419.0	18181.0	41761.0	2.3767996E7	3764.6102249399805	-0.9811441718043626	-842.3549981826859	-0.0016299684380515695	0.010469777819788546	1.7032408451521346	1.3827214739453133	-0.8629814203573644	1.2318032787125845	7.405370564315679	11.273280858505796	0.7322443097983254	0.943099273607748
ID149277	149277	2	1.0	21.635791007479007	26.4325312420587	0.0	79.0	79	1.4928497788988542	1		30597.71583220566	30405.0	18126.0	41642.0	2.2611712E7	3894.4884803367045	-0.9809801520062125	-810.441660597987	0.01122212390173881	0.003993793607977562	1.7118416787256432	1.322819641627528	-0.8300199761180358	1.2940854708049867	7.001354840331833	10.403980430065067	0.812817227402219	0.9515503875968995
ID157469	157469	2	1.0	21.73504248140599	26.509295096233142	0.0	138.0	138	1.5563612191773541	1		30558.841448189785	30488.0	17789.0	43383.0	2.4477632E7	3789.0946426659634	-0.981073963678292	-836.1294278632927	0.004153364866557106	-0.004933648352256574	1.7256794708098058	1.4203912863740178	-0.837491947063843	1.2149324537290913	7.609754989389862	11.067004425672133	0.780765061520948	0.9467770549970439
ID147745	147745	2	1.0	21.716238246401947	26.449767013318812	0.0	68.0	68	1.5367958753918656	1		30535.97318007663	30497.0	18110.0	42081.0	2.3909667E7	3730.0254670998247	-0.9810620678164126	-848.1914521450049	0.007127377143757547	0.0026563497013634154	1.7426624289110642	1.3700341010072614	2.3135743871366223	1.2719847101833766	7.419629942809227	10.856281239768851	0.791097365442887	0.9518292682926828
ID144679	144679	2	1.0	21.646978864735193	26.412560733963197	0.0	46.0	46	1.5495414501977673	1		30500.35220125784	30454.0	18013.0	41967.0	2.424778E7	3683.169673741809	-0.9810014563688496	-855.1897077652922	0.01681446600054881	0.008744851696882997	1.7980762262976138	1.3678465984912815	-0.7913830272858382	1.3145306120444138	7.5432112230866375	10.919905177316512	0.7949291054910189	0.9560240963855419
ID177447	177447	2	1.0	21.591945416097712	26.449037006652652	0.0	278.0	278	1.5446517521423908	1		30540.11817026683	30484.0	18102.0	42151.0	2.4035073E7	3741.468876144499	-0.9811158735005099	-848.1681758019561	0.030856774985628967	-0.005476097088030849	1.793816132031996	1.3602159162615521	-0.8104747833297392	1.3187730790286298	7.495679961441479	10.902938832122103	0.7923804434385787	0.9604141291108402
ID163108	163108	2	1.0	21.7026693252436	26.47002407591125	0.0	179.0	179	1.5363035492938906	1		30560.188703466014	30515.0	17812.0	42656.0	2.3806387E7	3734.550564573746	-0.9810577676640518	-847.6393403027541	-0.004808854926991342	0.012840509206587155	1.751348881364712	1.3536453780940998	2.362511682591472	1.293801840353911	7.414876816644708	10.904163100474456	0.7836626108318048	0.948905109489051
ID174379	174379	2	1.0	21.697537628670478	26.510583110916556	0.0	257.0	257	1.5249361801264958	1		30369.738903394245	30316.0	18128.0	42026.0	2.326322E7	3743.628199896419	-0.9811086047262461	-842.6192826928185	-0.011840880530877796	-0.010361160896279016	1.7326029973535737	1.3705664622245943	-0.8314866571469114	1.2641510244905239	7.305554914860846	11.116903906417491	0.7428401522099451	0.9292623941958889
ID140584	140584	2	1.0	21.726168627842203	26.45287088753554	0.0	17.0	17	1.5298888926792136	1		30567.436931079308	30531.0	17894.0	41928.0	2.3506359E7	3754.5624261646876	-0.9811022777682118	-845.346022592952	-0.005225104948165966	-0.011859843808983112	1.7606325338696134	1.3499755714680366	2.3023187784106693	1.304195847007073	7.353086176506003	10.691362425124256	0.8083760090835367	0.954349167180752
ID150825	150825	2	1.0	21.70446099212964	26.387565732476585	0.0	90.0	90	1.536303549293891	1		30564.143589743562	30531.0	17943.0	41916.0	2.3840032E7	3670.2004579711765	-0.9810938336821847	-864.2900513503041	-0.00298416877008909	0.018414990065034255	1.7360156610429027	1.3732308461798055	-0.832025824443303	1.2641834152446614	7.414876816644713	11.467987769461763	0.7084991969100068	0.939759036144578
ID176428	176428	2	1.0	21.618779874437624	26.46967092350842	0.0	271.0	271	1.536795875391866	1		30444.86939820741	30405.0	18041.0	41894.0	2.3777443E7	3721.0456423786177	-0.9810797926154782	-848.5111470994731	0.028301004830698532	5.247713378380148E-4	1.7769005228279127	1.3676378570224386	2.3178872112248694	1.2992478335577102	7.41962994280923	11.060588625946705	0.7621415330036547	0.9375375375375377
ID171309	171309	2	1.0	21.619357306954768	26.41795074736707	0.0	236.0	236	1.5397465261893322	1		30419.36479591839	30361.0	17933.0	42207.0	2.3848782E7	3722.0961193830535	-0.9810873851916475	-847.9078709665185	0.00283818256488743	0.009212874112951849	1.7697580451654131	1.354951362602648	-0.7246727054590237	1.3061413819061276	7.448148699796322	11.41412233346557	0.7184113033957598	0.9366407650926477
ID142130	142130	2	1.0	21.68475489423406	26.401827083328648	0.0	28.0	28	1.5382719082681002	1		30496.993614303945	30441.0	17671.0	42177.0	2.3879146E7	3728.7471513061173	-0.9810403941300563	-846.4117323387786	0.005557804155202349	0.008470316301927275	1.7567809040314721	1.3715513814675684	2.3504178727240532	1.2808713751224585	7.433889321302773	10.984516775535432	0.7742193866933571	0.9513381995133817
ID167218	167218	2	1.0	21.721076582151863	26.48832811791682	0.0	208.0	208	1.5441619307404626	1		30484.490470139757	30429.0	18113.0	42101.0	2.3991294E7	3741.25461272006	-0.9810710784386434	-844.6295516253908	0.02337418811871329	-0.001483219168891501	1.7842007768640946	1.3738178142625175	2.3362302301003925	1.2987171649261775	7.490926835276962	11.057092713703152	0.7699517616405881	0.9448441247002395
ID159537	159537	2	1.0	21.75292142257459	26.561617118289703	0.0	153.0	153	1.552955078300757	1		30525.31829573934	30471.0	17758.0	41943.0	2.4359204E7	3718.631627476614	-0.9810702013540074	-850.8659188261109	0.0020289655107062396	0.003880710360503173	1.7708045529017482	1.3852716445655335	2.2745906738407715	1.278308525153657	7.57648310623825	10.909658251989278	0.7999359785535192	0.9590854392298436
ID146230	146230	2	1.0	21.622879658449033	26.331785379984492	0.0	57.0	57	1.5338395484309255	1		30544.352564102574	30497.0	17859.0	42076.0	2.3824595E7	3743.1544346992687	-0.9809951436680335	-842.4137380095132	0.026166340695772394	0.004451982289668889	1.7567811099654573	1.379402154426372	2.29660666672971	1.2735815326430453	7.391111185822133	11.252900939110972	0.7334839380930922	0.9435679611650488
ID152376	152376	2	1.0	21.861060842497942	26.656916248897517	0.0	101.0	101	1.5699118834876238	1		30495.956843403234	30468.0	18562.0	42044.0	2.4732221E7	3926.734905004996	-0.9811604674710291	-808.9293560806246	-0.003836813220696276	0.0046142281035716345	1.6793214849872584	1.4901012984931545	-0.7985407618509102	1.126984780622264	7.7428425219963035	10.774874650733043	0.8380806960747731	0.9531889994148625
ID154425	154425	2	1.0	21.961017634184824	26.535079527010527	0.0	116.0	116	1.5587896201224336	1		30548.443478260848	30500.0	19066.0	42543.0	2.4591497E7	3954.558555201231	-0.9810522644841855	-799.9372164500897	0.005793793189233927	-0.008219125483970172	1.6957655028682992	1.4649083702796286	2.5270961046671716	1.1575915171708682	7.633520620212439	10.594194548702184	0.8546707858023016	0.9611011370436865
ID172351	172351	2	1.0	21.620123409821453	26.479903275777882	0.0	243.0	243	1.5377800547277034	1		30424.849104859328	30376.0	17866.0	41807.0	2.3792232E7	3707.025635253705	-0.9810869337772581	-851.4877177469647	0.00513621672321966	0.0031734045631540953	1.7504988924111715	1.36076286789853	-0.7763400094896123	1.2864099496736883	7.429136195138257	11.655800300059493	0.6871696788609681	0.9286987522281639
ID161597	161597	2	1.0	21.66562805857008	26.405580095524854	0.0	168.0	168	1.5288996336732972	1		30582.36493506498	30572.0	17913.0	42206.0	2.3548421E7	3746.264716966501	-0.9811206010288639	-848.4706628489357	-0.0010449496388479822	0.006452277917207806	1.750371739862151	1.3607655814546356	-0.7668861284529344	1.2863139424727608	7.343579924176973	11.414149644606296	0.7083217307731915	0.9461114513165951
ID175425	175425	2	1.0	21.643310813259323	26.581515145695747	0.0	264.0	264	1.5343326651607303	1		30410.62339331619	30387.0	18011.0	41356.0	2.3659465E7	3714.864864772201	-0.980958881117005	-843.4719360752788	0.0215582871746511	-0.0037529386513556425	1.7557234870675478	1.38095352321154	2.340854686697152	1.2713849217636553	7.3958643119866485	11.519161304896244	0.700417646320809	0.9373493975903615
ID139590	139590	2	1.0	21.75068063056011	26.356274415084307	0.0	10.0	10	1.5234472266256733	1		30519.048239895663	30477.0	18102.0	41861.0	2.340811E7	3756.3858524657176	-0.9810001851479894	-838.9778702746617	0.006573540300671319	-0.011352295065120617	1.7347080901774965	1.3578186984347387	-0.799536626202265	1.2775697463713138	7.291295536367298	11.169869069798025	0.7343758740478761	0.9445812807881774
ID166212	166212	2	1.0	21.723871555775748	26.488756458240143	0.0	201.0	201	1.53433266516073	1		30515.575096277305	30472.0	17982.0	42924.0	2.3771633E7	3826.113536916264	-0.9810928994265316	-827.7113293996381	-0.004211227851572253	-0.015571186748673827	1.6949859028754661	1.4137687748914844	-0.860183942600535	1.1989130987884258	7.395864311986648	11.193593223524068	0.7417537621472022	0.9487804878048779
ID179012	179012	2	1.0	21.56327864023338	26.47694125864391	0.0	289.0	289	1.5446517521423908	1		30498.060913705594	30426.0	18092.0	41558.0	2.4032472E7	3727.975826776088	-0.9810840367329964	-848.6075335554588	0.0011510827206642836	0.00375035068121804	1.7589853995291584	1.381867687606037	-0.7983029299414528	1.2729043564050944	7.49567996144148	10.925932918791025	0.7890487568395026	0.9443113772455093
ID162123	162123	2	1.0	21.710746934375575	26.450000059463324	0.0	172.0	172	1.5422010894025255	1		30548.632782719174	30491.0	18155.0	41903.0	2.4041774E7	3689.9533205006164	-0.9810831029156142	-858.7303182304735	0.012078649484540167	-0.010428457643904288	1.7726370693212257	1.3659408665303001	-0.7809935339010171	1.2977407095403746	7.4719143306189	10.925107641114433	0.7866658522617898	0.9418813660874775
ID156494	156494	2	1.0	21.92200613156111	26.55268652338085	0.0	131.0	131	1.553929023255888	1		30521.490024937655	30490.0	19146.0	42383.0	2.4478235E7	3980.477624027176	-0.981112488240089	-796.6078766934943	0.01329633631576478	-0.015037051733348636	1.7267188903538557	1.438554901492618	2.413412432054161	1.2003149052999258	7.5859893585672795	10.919198122850394	0.7995407458579252	0.9602888086642597
ID148303	148303	2	1.0	21.711801401834215	26.50489790093817	0.0	72.0	72	1.5510053536420603	1		30533.648989899008	30513.0	18111.0	41850.0	2.418265E7	3702.7592838391665	-0.981106731596752	-856.4310140040027	0.02146443185113425	-0.007821318932533515	1.7800903199728988	1.381021054564344	2.3408692919939282	1.2889668221129655	7.557470601580184	10.67302025963296	0.8337035732003639	0.955528846153846
ID164687	164687	2	1.0	21.676304217847335	26.447507927319887	0.0	190.0	190	1.5558750841602857	1		30520.32165206503	30456.0	17787.0	41909.0	2.4385737E7	3733.29765104492	-0.9810609486381019	-846.9626364417699	0.015559896689686081	0.0060814398752465715	1.7880295311656311	1.3842675793127301	2.3361118353329036	1.29167912178754	7.605001863225346	11.421579852568687	0.7325829857734777	0.9445100354191265
ID149836	149836	2	1.0	21.675410467737688	26.444054801896648	0.0	83.0	83	1.5558750841602855	1		30523.935162094764	30498.0	17963.0	41760.0	2.4480196E7	3698.3398662207783	-0.9810216938474345	-853.2668278105535	-0.003879530433170622	-0.01660219478428238	1.7342829880891475	1.4175074724642929	-0.8911716868094393	1.2234736125053014	7.605001863225345	10.994414101404034	0.7906149235753795	0.9546539379474941
ID138573	138573	2	1.0	21.74525973320302	26.377429323780056	0.0	3.0	3	1.5343326651607303	1		30554.739409499343	30533.0	17962.0	41740.0	2.3802142E7	3707.6123852285887	-0.9810716732189437	-854.2849724814619	0.003449197045055627	0.007887234203110093	1.7427056767981037	1.3638351644030546	-0.8273225882083118	1.2777978763737767	7.395864311986649	11.405047078464813	0.7145039501875696	0.9384800965018096
ID143693	143693	2	1.0	21.662465652365018	26.386301494870136	0.0	39.0	39	1.5333462731171785	1		30498.31531531534	30462.0	17716.0	41695.0	2.3697191E7	3709.2675419991656	-0.9810880066597897	-853.0772239933792	-0.0015105657781458318	0.0053657048171882925	1.7853373978417917	1.3327750697149188	-0.8423368225439449	1.3395639207324581	7.386358059657616	11.165358864792918	0.7445516803687252	0.9568965517241379
ID141137	141137	2	1.0	21.706127659000277	26.407232401552154	0.0	21.0	21	1.5363035492938906	1		30607.302564102607	30573.0	17961.0	42063.0	2.3873696E7	3742.841671430991	-0.9811009281948275	-849.0373735712782	0.006558642976973572	0.008661106115182038	1.7376791875577196	1.3847747732211848	2.3861353038550006	1.254846074004965	7.414876816644708	11.010841104209963	0.7685512152592475	0.9517998779743746
ID151377	151377	2	1.0	21.69554648887326	26.422672067946138	0.0	94.0	94	1.5264236812248826	1		30536.474773609323	30525.0	18082.0	41949.0	2.3604695E7	3698.9558684209824	-0.9809987580862091	-852.425073063653	-0.0014843406616130417	0.009536339728550527	1.7635732160698927	1.348843709127442	-0.7986090287172575	1.3074703941872825	7.319814293354396	10.92600852902535	0.770525217260492	0.951792336217553
ID178007	178007	2	1.0	21.603986770927293	26.44509063529029	0.0	282.0	282	1.5358110653737855	1		30522.96542893725	30466.0	17922.0	41603.0	2.3838436E7	3733.4507396946315	-0.9810706173357301	-847.4422516511884	-6.503241191991804E-4	0.0019829455289923845	1.7564228661083852	1.3575268339999205	2.3104609301520247	1.2938402557635837	7.410123690480194	11.17254406311362	0.7459868450572411	0.9511897498474677
ID160084	160084	2	1.0	21.742305882042896	26.54045815879038	0.0	157.0	157	1.5407288207238172	1		30581.10700636945	30537.0	18004.0	42614.0	2.4006169E7	3780.111839165116	-0.9810874038237992	-839.3345473163714	0.009846305779323024	0.006505263597632829	1.7688674451888449	1.3819292027773276	2.352011674592455	1.2799986002422334	7.457654952125354	11.197641011247645	0.7474102842010065	0.9491833030852997
ID154970	154970	2	1.0	21.98239607974084	26.576807952815876	0.0	120.0	120	1.564602404568896	1		30531.93950617286	30506.0	18736.0	42274.0	2.4730871E7	3946.5224982841905	-0.9810895632873001	-802.7436951454306	0.004474974713388533	-0.007034079790144847	1.6650369333651587	1.49810547544055	-0.6108589524889777	1.1114283744777842	7.690558134186628	10.78077792524605	0.8315100896169425	0.9500880798590725
ID168795	168795	2	1.0	21.630051824808536	26.402396952568044	0.0	219.0	219	1.5441619307404626	1		30445.810673443455	30394.0	18194.0	42177.0	2.3960853E7	3727.8272408190137	-0.9810382828541588	-845.1037945517131	0.011247963617300585	0.005161329017328925	1.7769253267389982	1.3712903853866263	-0.8573831701652147	1.2958052836037393	7.490926835276963	10.491138164494293	0.8552640279651673	0.9650949173300672
ID146782	146782	2	1.0	21.671469975016436	26.31474341963443	0.0	61.0	61	1.521459688627891	1		30560.594278283486	30560.0	18219.0	41773.0	2.3501097E7	3720.5904145837158	-0.9810321347529236	-849.6590856385515	-0.018753686973865705	-0.00647280120014744	1.745247552831958	1.359559345059738	2.3495068852999736	1.283686187862048	7.272283031709236	10.436435245579753	0.8390276465177278	0.9520846297448665
ID142684	142684	2	1.0	21.672759634608354	26.387178042073852	0.0	32.0	32	1.544161930740463	1		30463.84898477157	30430.0	17945.0	41407.0	2.4005513E7	3691.519053695673	-0.9811189682214742	-857.6411372802194	0.005313989104634008	-0.006665210397878358	1.76718019374118	1.3733947897884229	-0.8250445761412096	1.286724113765876	7.490926835276966	11.661681527517446	0.6921864052748498	0.9448441247002402
ID152925	152925	2	1.0	21.882433236153577	26.653573340820312	0.0	105.0	105	1.5480761624466892	1		30486.573770491785	30451.0	19093.0	42112.0	2.4175853E7	3949.6548564103296	-0.9811110876237835	-801.8455074433796	-0.010597639661217706	0.00736236304402368	1.6477892439877158	1.5001433846499717	-0.6940332328092294	1.0984211648356497	7.528951844593092	10.970697509855798	0.7860965715782109	0.9565217391304347
ID158045	158045	2	1.0	21.76291666339483	26.460510128023614	0.0	142.0	142	1.5367958753918658	1		30548.19102564102	30497.0	18105.0	41785.0	2.3827589E7	3746.2236041230663	-0.9810612714007708	-844.825684218951	-0.00939590515583172	-0.004810348329563455	1.73932171424794	1.3767951041992126	-0.7968866682839154	1.2633119546568872	7.4196299428092285	11.312296092891717	0.7286023727073273	0.9472087378640776
ID169821	169821	2	1.0	21.674954035357374	26.4537595141111	0.0	226.0	226	1.5529550783007566	1		30455.949622166234	30391.0	18097.0	41761.0	2.4182024E7	3707.1500098379097	-0.9811221896759096	-853.9520017664461	0.005815802210481149	6.278227777303381E-4	1.7659373299395045	1.3854859882169217	-0.8377830604863342	1.2745977548370677	7.576483106238247	10.84291460256888	0.8098143132549739	0.9539198084979051
ID163681	163681	2	1.0	21.66649322631706	26.423242833726324	0.0	183.0	183	1.5254321749941007	1		30555.245136186768	30487.0	17925.0	41666.0	2.3558094E7	3724.2044043023475	-0.9810827531524116	-851.0008009159187	0.0075519248162294545	0.009001705073527782	1.7639647869055586	1.351848418154822	-0.7412067709687375	1.3048539786089675	7.31030804102536	11.031772541233783	0.7548400663218666	0.9464615384615384
ID167784	167784	2	1.0	21.693291069306746	26.436361372734368	0.0	212.0	212	1.5308775124222447	1		30495.417312661462	30457.0	18234.0	41400.0	2.3603453E7	3745.7177399096354	-0.9810773247379614	-844.2094910611294	0.0058718013877078895	0.003389640585272013	1.7494036471485046	1.3498980071532618	2.3003543043064223	1.2959524629847716	7.362592428835038	10.666106724346887	0.8132588052483369	0.9514742014742015
ID179560	179560	2	1.0	21.543638632581118	26.399456816995425	0.0	293.0	293	1.5239437061000316	1		30583.57477243171	30525.0	18003.0	42394.0	2.3518769E7	3765.7490197334123	-0.9810661162141788	-841.6382021045684	0.00536135268542276	0.010228731358581213	1.7539734359117707	1.345517770616258	2.2976669906901814	1.3035676482432756	7.296048662531812	10.663779569839713	0.8062602845993858	0.9481161210623845
ID170862	170862	2	1.0	21.650391576629033	26.506374885955676	0.0	233.0	233	1.5372880438193406	1		30387.63764404611	30341.0	17731.0	41505.0	2.3732745E7	3740.7226746694614	-0.9811224607347714	-844.4020098402322	1.5433243392701072E-4	-0.012516100748566463	1.7349815429418753	1.3962702953882693	-0.7885656701398218	1.2425828642722923	7.424383068973742	10.822836740665165	0.7965041099882944	0.9536019536019535
ID144236	144236	2	1.0	21.691499768890335	26.42851093967483	0.0	43.0	43	1.535318423479676	1		30502.12787723784	30455.0	18020.0	41801.0	2.3852664E7	3707.5639546560283	-0.9810156694618707	-850.2607653896525	-0.0019653357025856107	0.02575577976409036	1.7661150958462613	1.3764588105401148	-0.8848219272504624	1.2830860482873785	7.405370564315678	10.932195241044603	0.7786493061688564	0.943099273607748
ID166770	166770	2	1.0	21.71631076326311	26.43426203216685	0.0	205.0	205	1.5519805221468537	1		30515.69346733669	30463.0	18093.0	42243.0	2.4290492E7	3735.063749332788	-0.9810121614798988	-844.2169787598715	0.023404484162996012	-0.0026903827134894544	1.7350292214430314	1.4211415278442887	2.254861595003623	1.2208701156420887	7.566976853909215	10.821324702671149	0.812028762334868	0.9544364508393282
ID172914	172914	2	1.0	21.614128710516926	26.40397887215918	0.0	247.0	247	1.5209623983094502	1		30460.821148825096	30419.0	17864.0	42166.0	2.3332989E7	3744.991182568115	-0.9811130204621572	-845.0401275679401	-0.009440164519131166	-4.1555337199455634E-4	1.7646340609626727	1.3301235477128706	2.3661275236321457	1.3266692887265525	7.26752990554472	11.039577621433496	0.7493621904462886	0.9444101297096974
ID165235	165235	2	1.0	21.67609550330112	26.39660121305759	0.0	194.0	194	1.5358110653737855	1		30522.563218390806	30456.0	18161.0	42314.0	2.3899167E7	3716.173356784303	-0.9810664151459194	-851.1783931201755	-0.005892771228526324	0.009649555282636196	1.773601879237755	1.365901168973966	-0.8213258784706127	1.2984847802495436	7.410123690480195	10.584354768774427	0.8312019337979484	0.9582052858020901
ID155505	155505	2	1.0	21.984515899491228	26.59488501462995	0.0	124.0	124	1.5694299458297631	1		30565.471813725493	30526.0	18690.0	41806.0	2.4941425E7	3939.8233788931802	-0.9811031709469428	-805.582627009716	0.015127345601453027	-0.0027189902302093326	1.6930430216155163	1.47181849105146	-0.6500183220743188	1.150306937920052	7.738089395831786	10.674136148057373	0.8534500946507474	0.959340011785504
ID160630	160630	2	1.0	21.685726172774626	26.472124334092484	0.0	161.0	161	1.5397465261893322	1		30578.764404609432	30543.0	17969.0	41937.0	2.3882015E7	3716.872015940985	-0.9811495516312909	-856.4181180969048	0.0017170278199031865	-3.139882750137784E-4	1.7359472687842232	1.3762185680519274	2.329688163243159	1.2613892219471365	7.448148699796321	11.948939915512874	0.6555403791913775	0.9327380952380953
ID148855	148855	2	1.0	21.715602108571446	26.45121754916452	0.0	76.0	76	1.5269191929020234	1		30559.189856957088	30529.0	17671.0	41930.0	2.3500017E7	3756.6426632465436	-0.9810637606124044	-842.8988171552099	-0.006761138909960079	0.019553000961221274	1.7551445801770897	1.3544465419693452	2.3207826210985423	1.295838946604076	7.324567419518912	10.847150062863552	0.7822769757880069	0.9506477483035166
ID145268	145268	2	1.0	21.676218430072236	26.398123177765044	0.0	50.0	50	1.55927484647508	1		30536.85927770855	30495.0	18017.0	41965.0	2.4521098E7	3703.792406560568	-0.9810732559044447	-854.7384742725814	0.008797480841590379	0.002591032513468478	1.7497277116442838	1.3940608285775486	-0.8521108648574602	1.2551301032033482	7.638273746376954	11.639293548748512	0.7085195530951526	0.9458505002942906
ID140149	140149	2	1.0	21.776463110654785	26.43721051703935	0.0	14.0	14	1.5461202852759839	1		30550.703422053237	30488.0	17864.0	42173.0	2.4104505E7	3735.417587301829	-0.9811159026506293	-849.8379780559923	0.004931335373941678	-0.007707905949800661	1.7615699556404592	1.3719888654491	-0.860305637543989	1.2839535363603958	7.509939339935026	11.092139059629691	0.7670358840740542	0.9432835820895522
ID171893	171893	2	1.0	21.597650950796965	26.385236283038843	0.0	240.0	240	1.5234472266256736	1		30492.756862745042	30476.0	17893.0	41761.0	2.3326959E7	3777.598984807883	-0.9810996120939584	-838.0177547061293	0.004260262663462451	0.004176137316806306	1.7726799785254979	1.337355371646084	-0.8092755889583062	1.3255115402449795	7.291295536367299	11.773688824951885	0.6609817354984043	0.9353658536585365
ID173944	173944	2	1.0	21.6733989113367	26.4916688543667	0.0	254.0	254	1.5441619307404626	1		30362.057034220506	30318.0	17926.0	41774.0	2.3955663E7	3699.7567323707462	-0.9810738699263432	-850.8008331825408	0.01488273560414821	-0.004565295360626592	1.7833508641806923	1.3644924120394668	-0.8235298790793912	1.3069701586065767	7.490926835276962	10.910550813484482	0.7907734266859415	0.9511164755582375
ID153470	153470	2	1.0	21.816486087753006	26.63241573175841	0.0	109.0	109	1.5694299458297634	1		30563.091687041557	30521.0	18414.0	42784.0	2.5000609E7	3916.6030460055285	-0.9810226806872929	-806.7925990538636	-0.0043847163744925284	-0.006435364804851983	1.6918283923456017	1.4599458407436152	-0.7406921782838761	1.1588295573237692	7.7380893958317865	11.320064909659244	0.758832236998827	0.9514903565166567
ID174974	174974	2	1.0	21.677667839758243	26.5449460725945	0.0	261.0	261	1.5431818215139865	1		30394.113375796205	30349.0	18008.0	41908.0	2.3859379E7	3680.3673852546126	-0.9810507419450599	-855.1209800607875	-0.0023583985735241087	-5.821590404936042E-4	1.7460817780080888	1.3773494117641312	-0.8121205893171815	1.2677115647595039	7.481420582947933	12.038980220864094	0.6486561384217684	0.9397014925373138
ID158591	158591	2	1.0	21.79836270266179	26.456885927052515	0.0	146.0	146	1.5288996336732972	1		30653.109090909085	30618.0	18093.0	42188.0	2.3602894E7	3758.278570546814	-0.9811447664608168	-848.8222097549784	0.009214534087090408	-0.006283857844603083	1.7470677219228952	1.3713008866565168	-0.839105679467606	1.274022163131949	7.343579924176972	11.524918327641956	0.6947714712374402	0.9245960502692999
ID157052	157052	2	1.0	21.79218997361863	26.565859837390065	0.0	135.0	135	1.5534421271063026	1		30514.944931163984	30493.0	18020.0	43169.0	2.4381441E7	3936.906392948443	-0.9810508366460414	-802.5811774361641	-0.01658210806674191	-6.992340923891157E-4	1.6734968252698288	1.4460222546073687	-0.911644741650993	1.157310560012249	7.581236232402764	11.67993626770806	0.6983432624880829	0.9305717619603266
ID180092	180092	2	1.0	21.54323062646727	26.32631140107391	0.0	297.0	297	1.5510053536420603	1		30610.856783919604	30593.0	17928.0	42151.0	2.4366242E7	3698.1694481883396	-0.9810160482853054	-855.4766618615539	4.490034723588269E-4	-0.006412790065718405	1.7404938840296977	1.4114307148102798	2.3337453050771755	1.2331415674652153	7.557470601580185	11.022222308310324	0.7817141949353669	0.9543817527010805
ID147325	147325	2	1.0	21.698122405919207	26.36486667507433	0.0	65.0	65	1.529888892679214	1		30554.071151358312	30520.0	17988.0	42077.0	2.3618297E7	3743.8609962762653	-0.9810678052274473	-845.8189790892916	-0.010563772270587904	0.013205699066596655	1.7195763463847267	1.372721338612356	-0.7537722846946465	1.2526769257648434	7.353086176506007	11.1141814053363	0.7480395456446487	0.937575757575758
ID162688	162688	2	1.0	21.73536173043212	26.502475504004025	0.0	176.0	176	1.5446517521423906	1		30564.68106734436	30504.0	17982.0	42140.0	2.4054404E7	3712.245554880515	-0.9811324125973626	-856.2969969776378	0.014738181792004946	0.0015865189512330304	1.7593036178078045	1.3742450436508553	2.312698351688354	1.280196443811791	7.4956799614414775	11.005459078750588	0.777686522995469	0.9477163461538458
ID150406	150406	2	1.0	21.65101807641405	26.351487803892503	0.0	87.0	87	1.5343326651607303	1		30581.530166880624	30519.0	18054.0	42481.0	2.3823012E7	3739.021408416618	-0.9810055400007951	-844.8425219824161	0.019881776887959123	0.00619344756556181	1.7745038844322183	1.3358061421479266	-0.8167435903082158	1.3284142275157398	7.3958643119866485	11.346373965286318	0.7219125836258895	0.9384800965018096
ID161158	161158	2	1.0	21.66582719021225	26.440063219713902	0.0	165.0	165	1.5377800547277036	1		30595.390306122437	30561.0	18167.0	41721.0	2.3986786E7	3697.252627530788	-0.9809848951831368	-853.8281399267663	0.013293025548729444	-0.0010463660871436332	1.7520225544090533	1.3634279235688087	-0.8530367174808361	1.2850129619049373	7.429136195138259	11.229429056334192	0.7403427582646246	0.9449818621523579
ID176006	176006	2	1.0	21.63977980742236	26.488842701752	0.0	268.0	268	1.5387636045914357	1		30439.632315521627	30384.0	17739.0	41750.0	2.3925551E7	3723.535960186433	-0.9809848134567579	-843.4814565888578	0.0037803029521935225	0.0027763088503260838	1.7528610909180982	1.393959002452897	-0.8052673251579948	1.2574696155580292	7.438642447467292	10.94303999893175	0.7805982525422338	0.9461910519951636
ID141701	141701	2	1.0	21.675409224114865	26.394770452746737	0.0	25.0	25	1.5402377517644998	1		30535.721019108278	30510.0	18014.0	42025.0	2.3970541E7	3691.2644354651115	-0.9810930332478162	-858.5218400979794	0.005539580869876273	0.009656038087227136	1.7566995616817926	1.3649988042374155	-0.8084581481795491	1.2869605132461701	7.452901825960841	11.12550893386001	0.7566507918139121	0.9514563106796116
ID177032	177032	2	1.0	21.564659426705592	26.46692540453184	0.0	275.0	275	1.5446517521423906	1		30500.291666666682	30441.0	18004.0	41684.0	2.4156231E7	3735.8513675920663	-0.9811101033288683	-848.0716870523977	0.004743542810431331	-0.004525288209469082	1.78692440408301	1.3743195144120717	2.248887418142713	1.3002248642648786	7.495679961441478	10.853254709617937	0.7996517808070572	0.9511459589867307
ID178577	178577	2	1.0	21.591424305374144	26.45465835929762	0.0	286.0	286	1.556847202395811	1		30539.182835820895	30496.0	18158.0	42203.0	2.4553503E7	3672.9551575256733	-0.9811026148117635	-863.3452408447174	-0.004331899629208311	0.0061841079728305725	1.7606708029797329	1.3926329873368728	-0.814439728732977	1.2642748082153774	7.614508115554375	10.985365149711356	0.7929078606143383	0.9513064133016627
ID156054	156054	2	1.0	21.974015528002628	26.55286083218744	0.0	128.0	128	1.573281313451211	1		30550.317848410752	30544.0	19052.0	42746.0	2.499016E7	3897.99114558565	-0.9810944022695854	-813.4395146785911	-0.0028357047391517	-0.020763636010984052	1.733363472494947	1.4680360071404146	2.4893625256564853	1.1807363471086538	7.776114405147913	10.97179057003015	0.811741009251402	0.9544924154025671
ID165782	165782	2	1.0	21.7007520286192	26.426309912285888	0.0	198.0	198	1.5500295716306336	1		30488.911949685567	30423.0	17711.0	41839.0	2.4238685E7	3677.8740600799756	-0.98109686666665	-860.504526173659	-0.013108585643189228	-0.002819575517378925	1.7442883947087164	1.401979742522301	-0.8359397601802775	1.2441609117479602	7.5479643492511554	11.220006181171396	0.7534483946829552	0.9526094781043792
ID169366	169366	2	1.0	21.632146905812483	26.344117130548277	0.0	223.0	223	1.5224537819640265	1		30479.020915032725	30409.0	18051.0	41777.0	2.3316451E7	3759.1744372699386	-0.9810802516738127	-840.8677720702701	-0.003089863475463001	-0.008800716360408503	1.75709521110411	1.3536192628000183	-0.8109539766642193	1.2980719611432574	7.281789284038267	11.11659430606808	0.7404648686116537	0.9324406573341448
ID139159	139159	2	1.0	21.77992125041572	26.416277182354012	0.0	7.0	7	1.5392551438483717	1		30541.291187739447	30461.0	17800.0	41804.0	2.3913831E7	3735.6713710992617	-0.9811672295088145	-851.878281160476	-0.005406539649419512	0.00991538599938165	1.763095407724156	1.3669150801028875	2.3081857447752383	1.28983536240704	7.443395573631805	10.924840487356045	0.7837016383861095	0.9625076828518745
ID145818	145818	2	1.0	21.606789271035385	26.33129621921419	0.0	54.0	54	1.5412197332169895	1		30575.64750957856	30545.0	18025.0	41606.0	2.3940732E7	3708.4493362013427	-0.9810423111452066	-853.3273310006952	0.015846000990926094	0.004263368070404097	1.7773332003294082	1.3447317504947727	2.372162062636619	1.3217009263561055	7.46240807828987	11.803431991835957	0.6730886299974054	0.9356376638855782
ID154010	154010	2	1.0	21.926628004077905	26.54342723375791	0.0	113.0	113	1.5422010894025255	1		30569.93011435837	30574.0	19376.0	42383.0	2.4058535E7	3989.2301535203624	-0.9811737242338675	-798.7609813033896	-0.004044820532536997	0.019611838273338286	1.7162197333510385	1.4356300205671277	-0.7182943195281328	1.1954470920530538	7.471914330618898	10.431741925256778	0.8628356470355318	0.9656019656019653
ID159131	159131	2	1.0	21.812683981958056	26.5788666744416	0.0	150.0	150	1.5387636045914355	1		30535.590038314174	30503.0	17873.0	41997.0	2.3909367E7	3749.9702654238536	-0.9810528754680725	-843.2524143276207	-0.0051237295075326995	-0.005472863557997835	1.7180774673466406	1.4203493897736945	-0.8966664010433123	1.2096160844060935	7.438642447467291	10.95465256682668	0.7789441707591336	0.9399399399399399
ID151960	151960	2	1.0	21.684135747455663	26.50106995708085	0.0	98.0	98	1.5134834360985163	1		30504.66842105261	30470.0	17990.0	42076.0	2.3183548E7	3742.124530693431	-0.9810687896591603	-844.8880109584093	0.004403523757082302	-0.004550583379373056	1.7527203444522206	1.3277644408845197	2.354326608997246	1.3200536860925474	7.196233013076984	10.421760197170316	0.8325933340716591	0.9510050251256285
ID147877	147877	2	1.0	21.729667139782872	26.443562656376606	0.0	69.0	69	1.5367958753918656	1		30549.130102040865	30491.0	18191.0	41799.0	2.3950518E7	3731.577928974853	-0.9810691178501919	-848.5258575167039	0.013051275537051656	-0.003092008035493504	1.7401093122025284	1.3652159359569078	2.334382437115025	1.2746037211929042	7.419629942809227	11.093446905744008	0.7576333630280744	0.9512492382693477
ID157605	157605	2	1.0	21.705061501109356	26.477889693923395	0.0	139.0	139	1.542201089402526	1		30541.262755102034	30469.0	18476.0	43148.0	2.394435E7	3741.6936412637224	-0.9810549335964477	-845.3682902963661	0.012722202093744927	0.005961057508883811	1.7350789749108562	1.3983998812763954	2.281093773283671	1.240760241860973	7.471914330618903	10.857235336905955	0.7965320310461059	0.938507462686567
ID143272	143272	2	1.0	21.706168625392156	26.31156834921749	0.0	36.0	36	1.5298888926792136	1		30511.35612903226	30488.0	17901.0	41666.0	2.3646301E7	3717.7865799272004	-0.9810232239419857	-848.5235637901224	0.0071552975815360395	0.007467608101437772	1.78505514375447	1.334269103500695	2.335827032043503	1.3378524160314111	7.353086176506003	10.80164808569023	0.7919531159095835	0.9543491671807526
ID168361	168361	2	1.0	21.647459660250032	26.44138951421643	0.0	216.0	216	1.5269191929020234	1		30482.296103896104	30385.0	18131.0	42172.0	2.3471368E7	3727.932149659988	-0.9812012874534486	-853.5710482289935	0.00900670987014879	-0.012387630935344734	1.7217767892082176	1.395378138147289	-0.8466405935440229	1.2339141212963993	7.324567419518914	11.293848107033028	0.7216190004682609	0.9419315403422988
ID163247	163247	2	1.0	21.710013109637288	26.492467071693675	0.0	180.0	180	1.5338395484309253	1		30556.79204107831	30494.0	18113.0	42300.0	2.3803741E7	3737.720074134015	-0.9811038677866505	-848.9322847586261	0.017679733781684043	0.0011516110462343522	1.732411967036737	1.3774142855667717	-0.8406473272088989	1.257727602501155	7.3911111858221314	10.893699372224534	0.7826522305500666	0.9464394400486915
ID149421	149421	2	1.0	21.629689740069484	26.392601529292914	0.0	80.0	80	1.5194695508386808	1		30485.66010498686	30479.0	17794.0	41618.0	2.3230073E7	3742.5992325822986	-0.981045753461828	-843.2085697096259	-0.004870394694515765	0.026705703753566633	1.7749873375472143	1.3298905944984907	2.291210208477519	1.3346867365556279	7.253270527051172	11.209958910745772	0.7253300966408349	0.9543464665415885
ID144818	144818	2	1.0	21.664109341751384	26.432025530916626	0.0	47.0	47	1.5412197332169895	1		30505.099616858253	30452.0	17779.0	41286.0	2.3885493E7	3691.407626675578	-0.9810594677223796	-856.0785032094395	0.00797346679244397	-0.004185258807562505	1.7465696171631222	1.377983170655252	-0.8676355935058859	1.2674825457647654	7.462408078289869	11.497890207922648	0.7093368858739335	0.9373134328358207
ID150962	150962	2	1.0	21.69770536067174	26.415016105852537	0.0	91.0	91	1.5333462731171785	1		30536.96911196909	30458.0	17662.0	42183.0	2.3727225E7	3740.544444504402	-0.9811027879137156	-847.6915981667528	0.006126026783261417	0.0076297130183164115	1.739346228264938	1.3754521275510747	2.3545965149245913	1.264563261363199	7.386358059657618	10.601381489264455	0.8258768544290428	0.9676214196762143
ID170419	170419	2	1.0	21.684493455842837	26.50501117833594	0.0	230.0	230	1.5441619307404628	1		30434.407878017802	30347.0	17867.0	42107.0	2.3951879E7	3729.492440698935	-0.9810806638330696	-846.3381998368963	-0.002025436816128871	-0.009074507637001551	1.7389917084734667	1.4050938721741444	-0.738288606092804	1.2376338285375	7.490926835276964	10.670873114149895	0.8266953745456237	0.956891317547055
ID140721	140721	2	1.0	21.730824905372305	26.460419908068374	0.0	18.0	18	1.5451414182672738	1		30545.8734177215	30493.0	18031.0	41636.0	2.413124E7	3714.181045767339	-0.9810365351961272	-850.916539956368	0.005455839126188905	-0.0031733160637141848	1.7458133789483143	1.38553628567017	-0.8550094364716766	1.2600271800921343	7.500433087605996	11.11454998028893	0.762978743550878	0.9454763331336129
ID164273	164273	2	1.0	21.64581724030138	26.325984908737585	0.0	187.0	187	1.5343326651607303	1		30604.412371134025	30594.0	17609.0	41934.0	2.3749024E7	3759.3891233415	-0.9809489965206865	-838.3499274851852	0.00834631101978387	0.0115368426005819	1.737617297564291	1.3712774670715375	2.387360408814867	1.26715222796966	7.3958643119866485	11.255422706767215	0.7336267845466511	0.9306220095693779
ID138166	138166	2	1.0	21.728154697322132	26.308711874216375	0.0	0.0	0	1.5422010894025255	1		30499.446564885453	30474.0	18025.0	41401.0	2.3972565E7	3743.939831954291	-0.9810722782397963	-844.4924182297285	-0.022321849673372193	0.012562529426945645	1.7567222371119804	1.3990120775007926	-0.755557196418449	1.2556876851629504	7.471914330618899	11.177752812162309	0.7515065069554223	0.9424460431654677
ID152503	152503	2	1.0	21.90752510172965	26.655842009929	0.0	102.0	102	1.564118830950618	1		30525.748148148145	30468.0	18954.0	42016.0	2.4725856E7	3938.7064256327144	-0.9810501391802469	-802.468290010058	0.013840617030724738	-0.0012967691321154387	1.6857342960418757	1.4839303443788914	2.4686745095564784	1.1359928735384481	7.685805008022114	10.90002516977318	0.8129132914199797	0.9596439169139467
ID173495	173495	2	1.0	21.6479988106505	26.439564698513664	0.0	251.0	251	1.5372880438193401	1		30421.45338441893	30366.0	18163.0	41711.0	2.3819998E7	3705.619749990527	-0.9809778228001406	-846.7360847518128	0.016130285707428704	0.004401374728426366	1.7699670564362482	1.3390874404121567	-0.7515213145138075	1.3217710830679372	7.42438306897374	11.288767784730172	0.7321113784904428	0.9478155339805824
ID177588	177588	2	1.0	21.616805926747354	26.44141717349991	0.0	279.0	279	1.5490531749531895	1		30552.994943109963	30500.0	18075.0	41842.0	2.4167419E7	3709.756353864453	-0.9811511268108603	-857.4107234781562	0.007358730320354906	0.0015455112668644325	1.7648871252014229	1.3753894418146038	2.3245624108546954	1.2831908342068847	7.538458096922123	11.40192958968963	0.7286780367970821	0.9395734597156399
ID171451	171451	2	1.0	21.633236853811034	26.45013138327466	0.0	237.0	237	1.5318654941400724	1		30426.96903225806	30381.0	17869.0	42074.0	2.3580901E7	3709.8512871384983	-0.9810565868702165	-849.509059162702	0.0061487003126849335	0.0056995301721319575	1.7380707159191358	1.367167664916355	-0.8000135462546855	1.2712930246382568	7.3720986811640685	11.049872864457871	0.7587285765412284	0.9521178637200736
ID167353	167353	2	1.0	21.722344433139007	26.51335926054457	0.0	209.0	209	1.5461202852759839	1		30520.615189873453	30482.0	18402.0	43002.0	2.4111286E7	3759.2043691783165	-0.9810256356116187	-839.5381998591233	0.022644946396757012	-0.003949008618195768	1.7541945296818193	1.387590705837765	2.3209127791637636	1.2642017003297203	7.509939339935025	10.91102737484028	0.7927112147474905	0.947242206235012
ID146366	146366	2	1.0	21.62398542955047	26.304027456937252	0.0	58.0	58	1.5402377517644996	1		30569.89514066497	30545.0	18135.0	41626.0	2.3905658E7	3705.686011196078	-0.9810440020745927	-853.8806284580332	0.005568495170521664	-0.012410689877926739	1.73656412221144	1.393455406945089	2.3485233374253687	1.2462287013680313	7.452901825960837	11.124827005106162	0.7567435568961252	0.9411764705882357
ID159679	159679	2	1.0	21.773724113981544	26.586158079139103	0.0	154.0	154	1.5441619307404626	1		30535.19469026549	30491.0	17941.0	42290.0	2.4153339E7	3749.9476695112753	-0.9810555253247647	-843.3668047169775	-0.004368123041036958	-0.006940527426687235	1.7263242841093693	1.3875789083524805	-0.8601960316372995	1.2441269276419693	7.490926835276963	10.693821119502177	0.8231511494078442	0.9557307459066098
ID174525	174525	2	1.0	21.678465848728816	26.517755797819703	0.0	258.0	258	1.5407288207238172	1		30369.338028169	30312.0	17844.0	42117.0	2.3718453E7	3710.6693398486805	-0.9810928409095537	-849.3699531275358	0.004776876979726299	0.003433098867508139	1.771950746780165	1.344291155246053	-0.7731138287757954	1.3181301832309051	7.457654952125354	11.086168767325928	0.7625163817214672	0.9532199270959903
ID142274	142274	2	1.0	21.688918796133084	26.414275387647486	0.0	29.0	29	1.5461202852759846	1		30480.279393173183	30404.0	17760.0	41941.0	2.4109901E7	3741.795123790574	-0.9811250067866155	-846.8499680997085	0.004489604084670865	0.008004710245062512	1.741058518811127	1.3893051454258785	2.3144218639009106	1.253186547637396	7.5099393399350305	10.743498225600607	0.817626314270895	0.961655508216677
ID161728	161728	2	1.0	21.681602135840315	26.438837764115302	0.0	169.0	169	1.5254321749941007	1		30596.395045632347	30559.0	18149.0	42028.0	2.3467435E7	3732.7009056857237	-0.9811113520095536	-851.5192901857215	-0.009206771687919486	-0.0010968462387183269	1.7457409742604684	1.3530388174304555	-0.7895429270938298	1.2902371696739567	7.310308041025361	10.936979139588527	0.7679815277484232	0.9400977995110023
ID166337	166337	2	1.0	21.71821524767231	26.453818237422254	0.0	202.0	202	1.5446517521423908	1		30534.370886075973	30517.0	17931.0	42389.0	2.4122153E7	3768.2780474310534	-0.9810840768331854	-840.5329007721978	0.012750552642502763	-0.006902693095751537	1.74410632050425	1.392477191957699	2.2787809752203274	1.2525205659219392	7.49567996144148	10.73780579023616	0.8169393394234999	0.9505726341169378
ID154567	154567	2	1.0	21.932804138788494	26.581104897599246	0.0	117.0	117	1.548076162446689	1		30530.854797979795	30506.0	18970.0	42205.0	2.4180437E7	3980.566037022505	-0.981147896196311	-798.3600207708242	-0.009621156472585842	0.015607959682713874	1.6906712988522625	1.428683952606402	-0.7145130627214815	1.1833766983718879	7.52895184459309	10.878939494888467	0.7994130998515713	0.9570996978851963
ID172489	172489	2	1.0	21.610983466172144	26.454887992496953	0.0	244.0	244	1.5318654941400724	1		30440.32860824741	30395.0	18125.0	41827.0	2.3621695E7	3725.3571739918802	-0.9810725444544305	-847.0719516850705	0.011517759251792737	-0.007581107055561276	1.7656485429567677	1.3409528495850904	2.369870973084988	1.3167118765608232	7.37209868116407	11.210825356281049	0.737099013093668	0.9394306480920658
ID176585	176585	2	1.0	21.603671796735213	26.4730462042672	0.0	272.0	272	1.5446517521423908	1		30472.956687898128	30408.0	18151.0	41796.0	2.3921271E7	3701.930789061191	-0.9810443554935607	-852.0525550516329	0.002494552103051298	0.011329547356293889	1.7366550939564385	1.4055883173507322	-0.7807434149767931	1.235536090133208	7.495679961441481	11.03381278220385	0.7736948000881451	0.9477163461538461
ID179145	179145	2	1.0	21.591770592095163	26.438036928835857	0.0	290.0	290	1.5500295716306332	1		30562.290931989948	30481.0	18025.0	42523.0	2.4266459E7	3706.3129198731394	-0.9810578942925213	-854.1619055936532	0.021380825508869473	9.02285779216759E-4	1.7797219040877594	1.372412667996349	2.358472312658795	1.2967833550283827	7.547964349251154	11.203778052785873	0.7556326422416727	0.9441141498216408
ID175565	175565	2	1.0	21.63786265705277	26.54313266141215	0.0	265.0	265	1.5358110653737853	1		30399.49614395886	30356.0	17817.0	41900.0	2.3650808E7	3740.4622066383904	-0.981084502479383	-843.0624706717769	0.0021282000186238093	0.019502228058169525	1.7494999333490227	1.3699015704724473	-0.8420427115412598	1.2770990055480123	7.4101236904801935	11.7054217889043	0.6796122310338567	0.9357743097238893
ID139730	139730	2	1.0	21.766798475399526	26.42825778586938	0.0	11.0	11	1.525928008641193	1		30566.714843749956	30507.0	18058.0	42128.0	2.3475237E7	3727.6158370490634	-0.9811053346458739	-851.5772400104855	0.010961954319921816	-0.0030095602325554915	1.7487653690072973	1.3490009248216972	2.3067470347234984	1.2963411194387717	7.315061167189877	11.575525186832934	0.6860352281272785	0.9310344827586206
ID148435	148435	2	1.0	21.72854313793696	26.486502450945665	0.0	73.0	73	1.543671953913677	1		30543.310038119445	30457.0	18366.0	42581.0	2.4037585E7	3740.196510796923	-0.9811137633312196	-848.4487536733758	0.005250600759299489	0.0016541123990649028	1.7424619667977161	1.3897534394688322	-0.8337203230664902	1.2537921600422088	7.486173709112448	11.375515749084238	0.7269885523010629	0.9528130671506352
ID138711	138711	2	1.0	21.7729430981111	26.380096704312557	0.0	4.0	4	1.545141418267274	1		30597.38432364098	30568.0	18083.0	42074.0	2.4202531E7	3681.697612217029	-0.9810361540049324	-859.8541155619979	-0.013555292998347717	0.013517045220834318	1.7450024314015282	1.3822058469769185	-0.8161060565956589	1.2624765227394297	7.500433087605998	11.332691454886485	0.7338884883318725	0.9437799043062204
ID149972	149972	2	1.0	21.66152039751574	26.399539038759443	0.0	84.0	84	1.5451414182672738	1		30542.38053097346	30505.0	17925.0	42104.0	2.4159023E7	3700.728742887079	-0.9809852603343637	-851.5648453927672	-0.007474070181752978	-0.0028786208004014107	1.7511105340272677	1.3933343310993918	2.2847701379016194	1.2567769952568222	7.500433087605997	11.023872762456849	0.7755821783105119	0.9546279491833035
ID143832	143832	2	1.0	21.66844923282291	26.444334259444005	0.0	40.0	40	1.5308775124222447	1		30512.59020618557	30462.0	18015.0	41927.0	2.367777E7	3725.9008810055807	-0.9810718884955055	-848.9289043228882	0.001824812607355533	-0.004197971905885214	1.7107286085889335	1.3798426530247547	-0.7716281119919088	1.2397997734298496	7.362592428835037	11.374669886473182	0.7150938136282465	0.9342581423401688
ID160217	160217	2	1.0	21.751489406981506	26.541772506417388	0.0	158.0	158	1.5480761624466892	1		30598.046894803578	30546.0	18215.0	43217.0	2.4141859E7	3820.600272631195	-0.9812282287042462	-837.2533206101022	0.01846704461060234	0.0021641993744880073	1.7313966087947263	1.4041748080416936	-0.9473404681003469	1.2330349461328014	7.5289518445930925	10.820258299743852	0.8081074801585599	0.9468021518230727
ID153054	153054	2	1.0	21.859868277585395	26.65837570194699	0.0	106.0	106	1.5602448464733905	1		30527.390547263665	30463.0	18682.0	42145.0	2.4544022E7	3957.233398294576	-0.9810795189424583	-800.0185330846682	-0.01591715166862759	0.006899491572386598	1.6747640946702733	1.4842009194251211	-0.7028019701499733	1.1283944597736562	7.647779998705986	10.523636987647807	0.8677877852984094	0.9652069586082782
ID162271	162271	2	1.0	21.726211522220417	26.428900389439036	0.0	173.0	173	1.5461202852759839	1		30573.27064803049	30503.0	17956.0	42044.0	2.4061164E7	3719.744141751092	-0.9810633972998296	-851.6356507585527	0.022825136140982836	-0.019392450171739305	1.8049505741069285	1.3659513309164504	-0.7536147523974951	1.3213871777524773	7.509939339935025	11.40846822554813	0.725089504391963	0.9327036599763872
ID156636	156636	2	1.0	21.8546437663027	26.568652697729174	0.0	132.0	132	1.5636351077811865	1		30516.284482758587	30498.0	18417.0	42056.0	2.4779223E7	3941.583728044391	-0.9810193640356895	-800.3090246809548	-0.011132892088168693	0.012110581097107543	1.689684680636958	1.4382135318369924	2.373695143048837	1.174849661217391	7.681051881857597	11.193501008986823	0.7703687850871757	0.9556475458308695
ID164829	164829	2	1.0	21.65439833728416	26.425150057327468	0.0	191.0	191	1.5269191929020232	1		30509.427461139872	30446.0	18044.0	41778.0	2.3553278E7	3727.865409272041	-0.9810344475110915	-846.686407388046	0.006741443206732524	-0.011966992164736527	1.7395800708049438	1.3579536977076685	-0.8073198163586175	1.2810304752963892	7.32456741951891	11.499254477399472	0.6960692923297026	0.9488916256157636
ID146914	146914	2	1.0	21.687577032927628	26.341086880013876	0.0	62.0	62	1.5377800547277036	1		30545.865211810014	30509.0	17702.0	42201.0	2.3795229E7	3752.0206033246677	-0.981055945761207	-843.2144840317584	-0.007158417791151567	0.008667338243191857	1.7706852980923882	1.3586897057147262	2.348266338811568	1.3032300831049097	7.429136195138259	10.74601813795689	0.8084497771106609	0.9455535390199636
ID155104	155104	2	1.0	21.95040531064746	26.575021982031846	0.0	121.0	121	1.5568472023958109	1		30532.303482587075	30532.0	18241.0	42314.0	2.4547972E7	3956.834481408474	-0.9811264602581083	-802.2566229089708	-0.002678408651260038	0.0025946276297497363	1.6759606288883322	1.467300824215211	2.37081035157172	1.1422065613469026	7.614508115554373	11.082364373788248	0.779088632503694	0.9564179104477609
ID141284	141284	2	1.0	21.70892212351362	26.44049468505514	0.0	22.0	22	1.5308775124222445	1		30581.561855670134	30544.0	17943.0	41819.0	2.3731292E7	3724.623847997561	-0.9810853582798627	-851.7573951380824	-0.00243705539570485	-0.0012783400147519798	1.7307508992148755	1.3912623748878512	-0.8456010673080387	1.244014738308718	7.362592428835035	10.761501748355602	0.798904491421769	0.943361753958587
ID158184	158184	2	1.0	21.762497783093348	26.41636716829652	0.0	143.0	143	1.5244400238810134	1		30549.407310704977	30500.0	18040.0	42634.0	2.3400846E7	3766.3000180598965	-0.9810887385250644	-841.599877321287	0.002326833678283701	-0.002106741238494193	1.7615336442501122	1.3330624753834135	-0.813126309797843	1.3214186707516933	7.300801788696331	10.699355481517358	0.8014292479292676	0.954630205096333
ID169967	169967	2	1.0	21.710374796925652	26.498315905076964	0.0	227.0	227	1.5422010894025255	1		30431.927756653942	30369.0	17992.0	42355.0	2.4010791E7	3765.842743616277	-0.981096667452549	-838.8237250459684	0.004021088743411521	-0.006329524852244939	1.7418326580586059	1.4069041725413496	2.299776870769096	1.2380606242088692	7.4719143306189	11.033979798193975	0.7712183934689504	0.948702474351237
ID179695	179695	2	1.0	21.552275947944494	26.33760060822084	0.0	294.0	294	1.5392551438483717	1		30626.960358056305	30603.0	17893.0	41931.0	2.3950283E7	3772.5449154743787	-0.9810151969192145	-839.0138137572544	-0.006705697420492514	-0.011989100568964257	1.7446147967376486	1.3896699912760464	-0.7513432483420684	1.2554166152322817	7.443395573631805	11.291529988477489	0.733627123020678	0.9332538736591177
ID151532	151532	2	1.0	21.727511391778965	26.471397687190713	0.0	95.0	95	1.543671953913677	1		30505.674300254464	30433.0	17634.0	41988.0	2.397746E7	3736.4754516510498	-0.98110348900929	-847.777111506649	-0.009265423055305679	-0.002308021671759861	1.7595915105264577	1.3926466415131753	-0.9206936693746184	1.2634874189008776	7.486173709112447	10.760548202152897	0.8124580942060179	0.9528130671506349
ID168941	168941	2	1.0	21.64211052567854	26.413930892556913	0.0	220.0	220	1.5372880438193408	1		30412.411011523647	30378.0	18264.0	41859.0	2.3752093E7	3739.8109312324555	-0.9810061181464845	-840.0191441238165	0.012420948220719003	0.004866506379776281	1.7236206036350237	1.386565890259001	2.3070729170972286	1.2430859692596816	7.424383068973745	10.824496160090078	0.7962599169911935	0.9455205811138014
ID163826	163826	2	1.0	21.645513122779356	26.389343874055665	0.0	184.0	184	1.5204649453449395	1		30587.12041884813	30538.0	17660.0	42222.0	2.336856E7	3788.3374639009003	-0.9810260397499421	-834.9154129774079	-3.9795925183315766E-4	-0.019090810284642108	1.7391270369620262	1.3749102209671513	2.2929828085419732	1.264902253573091	7.262776779380202	10.429658998723616	0.8390200550961304	0.9579937304075234
ID155632	155632	2	1.0	21.98347979460757	26.550260466961713	0.0	125.0	125	1.5529550783007566	1		30620.22584692602	30582.0	19037.0	42453.0	2.440432E7	3992.7322072836096	-0.9810700622849761	-794.9119768655494	-0.002035278160151492	0.004158886263663339	1.686273394816555	1.4642408942030112	-0.7640201501312329	1.151636593058273	7.576483106238247	10.804509122938573	0.8155816429470107	0.9562087582483504
ID178161	178161	2	1.0	21.607797608689726	26.47396848540781	0.0	283.0	283	1.5402377517644994	1		30521.18646232439	30499.0	18266.0	41557.0	2.3898089E7	3725.406782021267	-0.9810514228963908	-848.3457249759214	-0.005876032310116113	-0.011439016313651556	1.7352873904522488	1.3886666570298014	-0.9058545012861821	1.2496068668947733	7.452901825960836	11.07936956786247	0.7629659672010114	0.9485783424077439
ID142839	142839	2	1.0	21.659006299391837	26.326744664468226	0.0	33.0	33	1.5446517521423908	1		30503.18963337549	30446.0	17933.0	41892.0	2.4128023E7	3702.4407470630335	-0.9811467486480936	-857.5014140111324	0.014132265869131294	-0.012969898841002544	1.7628795388733525	1.3963679045010817	2.3447842073801044	1.2624749775405533	7.495679961441481	11.213620369596857	0.7490817234544934	0.9287396937573615
ID167931	167931	2	1.0	21.680839157804016	26.42384195681929	0.0	213.0	213	1.5451414182672738	1		30518.39746835441	30476.0	17891.0	41904.0	2.4109534E7	3725.1893930629585	-0.9811118481538338	-851.0839838621414	0.004511269629316162	9.553578877337926E-4	1.7418510510658556	1.3832170862182325	2.2871742917490177	1.2592752565167784	7.500433087605997	10.953393035098282	0.7855952737146564	0.950602409638554
ID160760	160760	2	1.0	21.675660298580645	26.485867894200535	0.0	162.0	162	1.5412197332169895	1		30609.59085133415	30529.0	17685.0	42271.0	2.4089748E7	3750.724760879621	-0.9810937206532019	-846.9870111643779	0.0015143015672163006	0.00264027262214621	1.7643416204463704	1.3674944484475162	2.297543721148381	1.29020020699125	7.462408078289868	11.164592093962272	0.7523209184927038	0.9345238095238093
ID174073	174073	2	1.0	21.67523521335593	26.48130976850828	0.0	255.0	255	1.530383282381141	1		30365.55958549223	30321.0	17936.0	42142.0	2.3442212E7	3729.863957881692	-0.9811045028779122	-845.4252983630215	-0.00464490674900412	0.0075455983781923894	1.7354917914429695	1.352471564277775	2.397854741880112	1.2832002071479625	7.35783930267052	10.966005488198965	0.7688882863857487	0.9439024390243902
ID157183	157183	2	1.0	21.812189978972963	26.554058997158872	0.0	136.0	136	1.5650858287746445	1		30532.7666666667	30497.0	17803.0	43519.0	2.4731541E7	3912.178023636955	-0.9810917457566795	-809.9080842147594	-0.005202369128851225	-0.007594737311537899	1.708815881863506	1.4557813827820445	-0.8206601790731073	1.173813528648034	7.695311260351145	11.317672489308183	0.7549562947417114	0.9568557919621747
ID165375	165375	2	1.0	21.672057958837375	26.396541073162243	0.0	195.0	195	1.5293943431616277	1		30497.403870967726	30441.0	18060.0	42029.0	2.3635488E7	3706.9832648428287	-0.9810943082249903	-853.8673832258502	-0.01906056032732116	0.026277747950255708	1.78027080412656	1.3465070287827852	2.3565929653804636	1.3221400008107558	7.3483330503414885	10.76900715084428	0.7962461859400859	0.9502151198524889
ID166911	166911	2	1.0	21.70883019097722	26.474091850671115	0.0	206.0	206	1.5461202852759846	1		30536.897468354422	30470.0	18045.0	42723.0	2.4124149E7	3781.911663904964	-0.9810771713372426	-837.2605702971289	-0.0012435942153126473	-0.004393899487462114	1.7517629922171014	1.3990665844567545	2.2264373506655355	1.2520940830684595	7.5099393399350305	10.936262052243599	0.789057181409904	0.9466746554823248
ID173053	173053	2	1.0	21.614546060955394	26.405647778936533	0.0	248.0	248	1.5079752895229035	1		30440.52058432937	30394.0	17896.0	41907.0	2.2921712E7	3779.1915823183163	-0.9810646209118601	-834.6545644410081	-0.013136384760450912	0.012406424136469972	1.776244859363557	1.3156270219042627	2.3872190043306514	1.3501127825670436	7.143948625267306	10.414746494241328	0.827657739012956	0.9579349904397706
ID139011	139011	3	1.0	78.2519439712424	30.696728843404607	0.0	6.0	6	1.5089782662147835	1		30513.369189907047	30650.0	20369.0	39077.0	2.2976567E7	3403.175823060938	-0.9811735246537303	-934.5715865726537	0.03065507418695049	-0.020069505996847918	1.7213359111365178	1.3772515769719131	2.6927487274586444	1.249834046239485	7.153454877596342	11.008762130963692	0.7417349280129423	0.9447583176396737
ID147462	147462	3	1.0	80.51206711149273	28.818570938292503	0.0	66.0	66	1.6598533053306104	1		30609.545054945098	30649.0	19893.0	42858.0	2.7854686E7	3694.7930598875982	-0.9811122698782343	-860.6680666722838	-0.002990112032059694	0.010674193926675823	1.8227564769630211	1.5256893277590597	-0.9991566347937567	1.1947101181079212	8.655442745583349	11.625882363410456	0.8047246478288166	0.9509138381201045
ID140295	140295	3	1.0	79.21174352696742	30.868446428443065	0.0	15.0	15	1.6037593280649058	1		30594.047953216366	30660.0	19845.0	41372.0	2.6157911E7	3481.6058391221236	-0.9811288135061188	-913.7221652902625	0.009685909145091844	0.013757910869085063	1.7623188012406652	1.475358231248925	-0.8151148629966382	1.19450230046761	8.080314479676925	15.040138463895225	0.44888434397900695	0.8872651356993746
ID151812	151812	3	1.0	80.06353796477951	28.91400382637926	0.0	97.0	97	1.6308881234361121	1		30605.61250000002	30514.0	23113.0	40927.0	2.6932939E7	3299.1670081266516	-0.9810663746043051	-961.3718045688296	-0.005765947128074037	-0.006160146264968649	1.7308323152819969	1.5330922059016712	1.3514108268425502	1.1289812241032346	8.355995797218844	12.787133635289962	0.6421872355883826	0.93262599469496
ID148997	148997	3	1.0	79.99434180260768	29.63613117583029	0.0	77.0	77	1.6580292901584017	1		30586.8870614035	30636.0	20778.0	40278.0	2.7895241E7	3487.0819824495343	-0.981053382342011	-908.3726831698616	-0.00875014688505947	0.013024708656977725	1.8760214092956682	1.4850168425858148	2.1149340022864576	1.2632997522297518	8.636430240925279	11.955367117311274	0.7593085673848852	0.9563157894736845
ID153605	153605	3	1.0	79.97800699431811	25.88986235463749	0.0	110.0	110	1.6833856604284263	1		30734.065031982962	30775.0	20634.0	42203.0	2.8828553E7	3423.3041717824717	-0.9810824701748476	-931.2056465522649	0.026531647141938203	-0.00161230435063693	1.8772180284224134	1.5483279818462985	-1.0622246066576815	1.212416264791605	8.90260530613816	12.035434869773239	0.7723308977337338	0.9546381243628952
ID145416	145416	3	1.0	78.22968510167266	31.72136230824023	0.0	51.0	51	1.551493014510468	1		30764.557934508794	30628.0	24077.0	40861.0	2.4427059E7	3159.72276822654	-0.9809545552407397	-1002.9735133623839	-0.013537852455622647	-0.1014256149676873	1.4867262106238421	1.4116416176683102	-0.811844803999897	1.05318955747391	7.562223727744708	20.378743180063125	0.22882559134792535	0.8435843054082717
ID144393	144393	3	1.0	78.52602885020534	31.34161922396264	0.0	44.0	44	1.5990354317121176	1		30482.17061611373	30498.0	20106.0	39951.0	2.5726952E7	3280.5038475800143	-0.981205917203488	-970.22923481986	0.023062405268661403	0.0054714860844371745	1.8363720036086761	1.4316533240561706	2.4193171575564745	1.282693214028836	8.032783218031776	12.694525511472316	0.6263873310576937	0.8979808714133904
ID150549	150549	3	1.0	79.98225589157656	29.214565520748568	0.0	88.0	88	1.646583417507922	1		30623.91861761425	30669.0	19946.0	42129.0	2.7469655E7	3516.2893247031457	-0.9811042867298327	-904.394762381172	0.0012715623489629117	0.018705607858006283	1.8483757892239825	1.5067261017437374	2.22422171758947	1.2267496972972414	8.517602086812381	11.48859776416419	0.8109482909687565	0.9542066027689028
ID145691	145691	3	1.0	78.24144078503186	31.84459336868728	0.0	53.0	53	1.6345946921339618	1		30660.319727891158	30725.0	20849.0	40630.0	2.7042402E7	3343.4236284691838	-0.9810941311720404	-951.764068689398	-0.008253882037993683	0.0016055204014714481	1.9118282772161155	1.4198392917180598	-0.980901270291743	1.3465103328016301	8.394020806534982	11.574637078767935	0.7873451200537456	0.943880277926243
ID143134	143134	3	1.0	77.04214895701872	33.01813822362563	0.0	35.0	35	1.505464924390291	1		30434.953208556155	30627.0	19611.0	38436.0	2.2765345E7	3305.693227247057	-0.981188400653622	-960.4323304922342	-0.003993616596264731	0.0035656340530184497	1.665086651399006	1.3685138894364044	2.843690181496269	1.2167115469209737	7.120182994444731	11.67803270368141	0.6560873213454825	0.9457070707070714
ID149278	149278	3	1.0	80.11824670795937	29.536639842443332	0.0	79.0	79	1.6470427796085052	1		30542.00334448161	30576.0	20018.0	41769.0	2.7396177E7	3585.8142964347153	-0.9811250206396481	-885.4776166877926	-0.009421615868323952	0.02463842289090772	1.8429614539929497	1.4861151009295457	2.0909103536629132	1.2401202658126556	8.522355212976896	11.721086609794552	0.7795316370760347	0.9522039298990967
ID141853	141853	3	1.0	78.91442273808069	31.572186608708723	0.0	26.0	26	1.5441619307404626	1		30476.849681528696	30597.0	19329.0	39884.0	2.3924327E7	3454.5929159049138	-0.9812734815229088	-924.5623614732959	0.04089471175697678	0.028346512857387127	1.6770268047951526	1.471160349900043	2.885030200721549	1.1399347494031478	7.490926835276962	13.986600351254651	0.48119498001113764	0.9057471264367822
ID147746	147746	3	1.0	80.76296054599206	29.098222025652664	0.0	68.0	68	1.6680366908701232	1		30588.013029315935	30588.0	20003.0	41830.0	2.817156E7	3557.2869100902763	-0.9811414807286167	-894.7184957008861	-2.1446830480143615E-4	0.006354644700415207	1.7815493327805607	1.584427126570258	-0.8733272044180687	1.1244122894039341	8.74099901654464	12.18541974636177	0.7397584725565084	0.951370926021728
ID152096	152096	3	1.0	80.41121154119763	28.296415000128405	0.0	99.0	99	1.5828687349946788	1		30680.036014405774	30493.0	22027.0	43666.0	2.555647E7	3866.3377354129752	-0.9810498600056906	-821.6081337343245	0.010589611261872734	-6.417266155913568E-4	1.619456685005624	1.546321672069245	0.6931423205480882	1.0472961184321448	7.8711769284382385	12.73977249774902	0.6094333177218594	0.937181663837012
ID139302	139302	3	1.0	78.61270996118013	30.35909312296132	0.0	8.0	8	1.5114827961808883	1		30572.35192563079	30739.0	19445.0	39798.0	2.3020981E7	3519.950948971381	-0.9811606044164268	-904.6807949939594	0.007672634975517367	-0.012109580575459971	1.6631466541134998	1.3986815403781583	2.572850159493319	1.1890817216790026	7.177220508418927	11.950891903147888	0.6314886032803374	0.9184914841849156
ID140586	140586	3	1.0	78.96014953787994	30.92739028538365	0.0	17.0	17	1.6070577935140684	1		30616.286214953256	30640.0	19312.0	40950.0	2.6207541E7	3461.4310370738176	-0.9811521240683646	-920.8751539350231	0.01412990280760026	0.02903364065416925	1.7727835687741949	1.4675919811625266	-0.797919786157017	1.2079539759885551	8.113586362828533	14.056890770982736	0.5159934478635894	0.9036527263102168
ID150827	150827	3	1.0	79.58841192349233	30.532905914193385	0.0	90.0	90	1.6155086377256846	1		30689.969767441824	30579.0	23505.0	42990.0	2.6393374E7	3423.500472401475	-0.9810108734603799	-926.2429100664453	0.01315911938742231	-0.009117905614534658	1.6883384764935105	1.4919201088894443	-1.5602636138905996	1.1316547490939552	8.1991426337898	15.998275770801266	0.4025612316795027	0.8993743482794567
ID144680	144680	3	1.0	78.68226289237337	30.023147658312865	0.0	46.0	46	1.6703027382277649	1		30596.02605863193	30533.0	21958.0	39944.0	2.817894E7	2999.1583100739153	-0.9809795334555095	-1052.2874928751492	-0.0023960136334893935	0.007235375990631914	1.790796663966866	1.5513643436223574	-0.7667208455708818	1.1543366143026377	8.764764647367212	12.76784000436205	0.6756398536933533	0.9350912778904663
ID148017	148017	3	1.0	80.63089552139067	29.15975930351204	0.0	70.0	70	1.6648590429071886	1		30607.88767720828	30589.0	19721.0	42895.0	2.8067433E7	3645.839527711548	-0.981094751635004	-871.353481293896	0.0031384590275307907	-0.0030704111699816857	1.819193969463305	1.565096556098672	-0.9628284899094119	1.1623525477546404	8.707727133393025	11.361689330796985	0.8476739863398879	0.9687995769434162
ID142132	142132	3	1.0	78.44462393453536	32.07390027891509	0.0	28.0	28	1.482170082797865	1		30353.710926694333	30631.0	20341.0	38026.0	2.1945733E7	3330.1687475614535	-0.9812245863436758	-952.6962512082374	0.012693158920668225	-0.005334802424498626	1.6428923938074373	1.3906917928900764	-0.550310993686776	1.1813490251447076	6.901539190877003	10.10088023917823	0.8500361167981788	0.9641434262948213
ID146233	146233	3	1.0	78.96907957892519	30.777184711301675	0.0	57.0	57	1.4948753561926602	1		30488.417910447755	30669.0	20640.0	39960.0	2.2469964E7	3460.869520219322	-0.9811689982793367	-918.0155819523959	0.009652875170542986	-0.013083527086037064	1.6029246473762435	1.4290545996196922	2.3066248076598326	1.1216678829506042	7.020367344989889	11.006570387836547	0.7282251453932604	0.9480102695763793
ID152377	152377	3	1.0	80.72145058993587	26.72616836304218	0.0	101.0	101	1.6484200978530459	1		30691.71269487748	30720.0	18466.0	41661.0	2.7561158E7	3759.806557661114	-0.9810475741547373	-845.1054081527122	0.015087081465202068	-0.010966911382723469	1.838504870499028	1.514911151968781	-0.7593957448336436	1.2136057405806961	8.536614591470448	11.295496627421532	0.8407848508193294	0.9604278074866306
ID143421	143421	3	1.0	77.31143154856957	32.802486161160445	0.0	37.0	37	1.5264236812248824	1		30464.049350649326	30611.0	20580.0	38697.0	2.3457318E7	3286.7364408926446	-0.9811809217349665	-966.5036370098666	0.012456664378897728	-0.016584372276353985	1.7047385497333611	1.3975300146806324	2.5874890403730033	1.2198224952778083	7.319814293354394	12.28321858854715	0.6096570018665287	0.9134045077105573
ID149565	149565	3	1.0	80.27931211077446	29.622895000361446	0.0	81.0	81	1.6406000058461216	1		30598.8200224972	30716.0	20655.0	41285.0	2.7202351E7	3586.2660911567373	-0.981027612261189	-882.3713624077938	-0.024836536655009747	0.009596538786025056	1.8456558098159974	1.4857694965551727	-1.0915017186068057	1.2422221711343775	8.455811446673684	11.559751176372572	0.7951850056940202	0.9595469255663428
ID140866	140866	3	1.0	78.6832966151448	30.70231560658373	0.0	19.0	19	1.5204649453449397	1		30532.16666666665	30707.0	19618.0	40024.0	2.3265511E7	3504.0961279471144	-0.9812226046363971	-910.6338764061383	0.005091513339744784	-0.0057804329808181934	1.6639455928564266	1.4215030259267725	-0.3939857606781973	1.1705536762903404	7.262776779380203	11.902428661293543	0.6442306545400897	0.9357011635027557
ID146502	146502	3	1.0	79.58924850400822	30.189186224126956	0.0	59.0	59	1.619717525373575	1		30556.81062355657	30635.0	19356.0	41994.0	2.6462198E7	3655.1393718542254	-0.9811455892809969	-870.070751040156	-0.01579626401758734	0.006001169730625151	1.8538275109107565	1.4475633820646472	2.134273351277357	1.2806537757722625	8.241920769270449	12.414654487386901	0.6719996160300621	0.9459901800327313
ID138308	138308	3	1.0	78.38917176053549	30.856354034518404	0.0	1.0	1	1.5417104893934832	1		30585.294267515936	30687.0	19359.0	40479.0	2.4009456E7	3617.719475773104	-0.9810585087478929	-875.7668703168175	0.007906539398746491	-0.005992844568925335	1.737814132636261	1.4102049694488732	2.6566307245908307	1.232313153254184	7.467161204454388	11.112825022991139	0.7598300037921195	0.9395933014354072
ID142410	142410	3	0.9953033924102783	77.96670473734181	32.20588527521475	0.0	30.0	30	1.6488789482719133	1		30541.72209821429	30408.0	23125.0	39000.0	2.7365383E7	2830.865633014313	-0.9811023546983881	-1120.239509180097	0.013470766772027045	-0.015253936414176472	1.8343533468678483	1.5142983805513444	-0.9257776559429507	1.2113552853434173	8.541367717634968	12.377639185733194	0.7005863089764013	0.932537623248573
ID152650	152650	3	1.0	78.58688912329654	24.919130750435095	0.0	103.0	103	1.6534604490397506	1		30783.78959025472	30863.0	17969.0	39950.0	2.7797762E7	3636.3429483092727	-0.9810560646778816	-876.8208467309886	-0.0015501498148482171	-0.007011155983780453	1.7648190787642335	1.554933531591293	-1.0469904673986876	1.1349803981383995	8.588898979280128	11.477687574571803	0.8192917105686341	0.9596388741370155
ID139593	139593	3	1.0	78.78932810057644	30.088912322789387	0.0	10.0	10	1.6047024386010291	1		30615.08352941177	30711.0	20628.0	40250.0	2.6022821E7	3367.7120194953914	-0.9811346518058556	-945.5713098749006	-0.01611841488600441	0.0076385410991804455	1.77196928441463	1.4602240292129973	-0.8864709245414226	1.2134913882835163	8.089820732005968	13.412024025975372	0.5651452951280989	0.9150537634408611
ID149838	149838	3	1.0	80.28659381515322	29.52792906063066	0.0	83.0	83	1.6520873328590708	1		30588.851769911493	30665.0	20347.0	41603.0	2.7652322E7	3453.994121779292	-0.9810882360631473	-918.8563193837397	-0.020552630106116524	-0.00551538391252992	1.8569842865430324	1.501964577754651	-1.025674261069603	1.2363702273985149	8.574639600786574	11.755492468188436	0.7797297132140176	0.9386056191467219
ID141139	141139	3	1.0	79.1575832262123	30.67051252124821	0.0	21.0	21	1.595720383567135	1		30652.446960667505	30693.0	19678.0	40878.0	2.5717403E7	3386.408745998603	-0.9811161091153416	-940.5560739942853	0.028741228099524733	-0.020006323212742014	1.7629022594601418	1.5196893782767527	2.405893400138143	1.1600411799016321	7.999511334880152	13.39725867666756	0.5600688727974972	0.8843930635838159
ID148304	148304	3	1.0	81.08721051944715	28.662889468769233	0.0	72.0	72	1.6461239272192199	1		30640.0189732143	30668.0	19356.0	42880.0	2.7453457E7	3830.6433659902304	-0.9810471285477177	-828.0606717581255	-0.006530944443844189	0.014261852180191319	1.8175220676332908	1.5102536802413262	2.031299141842386	1.2034548178309128	8.51284896064788	11.610434811065506	0.7935747176194939	0.9613526570048312
ID138577	138577	3	1.0	78.02951848718935	30.305271569539254	0.0	3.0	3	1.4842102352883868	1		30517.114167812906	30752.0	19405.0	39077.0	2.2185942E7	3531.3060272790885	-0.9811857470440534	-901.3684538664044	0.02219078486055689	-0.029710032646585036	1.6175738029214668	1.4113221851853903	2.7908193872663696	1.146140704015776	6.920551695535073	11.986637449812543	0.605279327736636	0.9333333333333332
ID143697	143697	3	1.0	77.93497921100548	32.69394224396268	0.0	39.0	39	1.5592748464750816	1		30486.083437110854	30576.0	20653.0	39585.0	2.4480325E7	3402.895815248911	-0.9811765066571929	-933.9634762905133	-0.019137540925274005	0.006248405094220483	1.7728066250744305	1.3993421252872429	-0.5663987891561414	1.2668857694186306	7.638273746376967	10.859921696528374	0.8138637313149779	0.9571173317450868
ID153178	153178	3	1.0	79.11165946908002	24.70457756823198	0.0	107.0	107	1.6507130744766227	1		30821.86525612473	30904.0	19071.0	39785.0	2.7678035E7	3616.45433702548	-0.9810129227945948	-880.6889338269759	0.008981787855983669	0.011260372047755556	1.7778299841289458	1.543460099522902	-0.9823355291684049	1.1518470640598288	8.56038022229302	12.795444164738164	0.6570405705079309	0.9312306101344358
ID143963	143963	3	1.0	78.38708496799528	31.90107533645226	0.0	41.0	41	1.640138839285824	1		30537.71331828441	30586.0	20077.0	40172.0	2.7056414E7	3403.4150209350573	-0.9811539394543125	-934.2608883045995	0.01159812942944914	-0.007806458662642418	1.8744110327007997	1.4463312214986668	-0.8000164854182467	1.2959763329720304	8.451058320509167	12.199617885174474	0.7135567304062722	0.9487726787620064
ID139865	139865	3	1.0	79.36957332409571	30.011480823984023	0.0	12.0	12	1.6575729727450093	1		30642.69834254143	30628.0	19810.0	40680.0	2.7731642E7	3458.217591478058	-0.9811723481410831	-923.5359951386055	0.008752470078074353	0.004990610180245826	1.8860617827955637	1.4691427285033554	2.192652232355331	1.283783900776565	8.631677114760757	11.679452815041415	0.7951701294319801	0.956796628029505
ID150110	150110	3	1.0	80.2436724754412	29.402003740403536	0.0	85.0	85	1.6516293737836447	1		30607.995589856644	30693.0	20520.0	42176.0	2.7761452E7	3498.8205944084807	-0.9810221372326092	-904.429495679787	-0.005755673960463834	0.0025694858266572117	1.809253215537268	1.5252992094938687	-0.9455569135327225	1.186162822530815	8.569886474622058	12.009313508178387	0.7467041551857453	0.9474513925380974
ID142687	142687	3	1.0	77.42535980308047	32.5917699160599	0.0	32.0	32	1.54121973321699	1		30470.290978398993	30605.0	19338.0	39666.0	2.3980119E7	3447.813267299337	-0.9811599338107094	-920.4924733772839	0.005925661266624731	0.007679352967350601	1.718757929210624	1.3982578324132082	-0.4809460962096679	1.2292138755584692	7.462408078289873	12.691471484664062	0.5821902150359236	0.9306461173681092
ID152924	152924	3	1.0	79.18543190398289	26.008587073095672	0.0	105.0	105	1.6530028703817443	1		30723.26807563959	30735.0	18546.0	42690.0	2.7620218E7	3662.7054683494894	-0.9811829081728165	-874.7679829638228	-0.008748104649750878	-0.011496346615254045	1.7490628270400026	1.577796090890696	2.347120378772209	1.1085480799059548	8.5841458531156	11.930291623696101	0.7578876545429063	0.9376947040498437
ID146785	146785	3	1.0	80.46784620828527	29.718718821601126	0.0	61.0	61	1.6479611196740667	1		30596.088169642848	30580.0	19606.0	43141.0	2.7414095E7	3844.561306316692	-0.9811101645237504	-826.6824321295511	-0.0016142063877844783	0.0011404414352738689	1.8329605604548942	1.4917876601195705	2.029365720951228	1.2287007122099252	8.531861465305939	11.44126372032972	0.8190410457662458	0.951749734888654
ID148580	148580	3	1.0	80.73839811939725	28.764890132771015	0.0	74.0	74	1.6739220333452582	1		30594.08450704225	30585.0	20078.0	42179.0	2.823834E7	3632.6129005522516	-0.9811634052199424	-877.3790968710467	-0.007401709796425384	0.01119655656324183	1.8622028759487745	1.5237805219289016	-1.0439999943032072	1.2220938968241146	8.802789656683341	11.528126867722298	0.8323628603782461	0.9686192468619247
ID155237	155237	3	1.0	79.67659584528494	30.52384660473564	0.0	122.0	122	1.6018714412091313	1		30635.794359576965	30462.0	23091.0	41957.0	2.6071061E7	3334.734561623428	-0.9811398158479057	-955.8348084514512	-0.03549451076124677	-0.048790467508184825	1.675012722429822	1.5290875491387432	-1.3784516426229945	1.095432843837667	8.061301975018855	14.542681875017076	0.47898955840766566	0.8992576882290554
ID141422	141422	3	1.0	78.75649450901744	31.016269362594528	0.0	23.0	23	1.635057422417012	1		30601.450736126877	30570.0	20394.0	40303.0	2.7021081E7	3397.309073624496	-0.9810650551557741	-933.4062718066263	0.006681850803327592	-0.011300311902260537	1.8200163089567987	1.4986525258556587	2.3331716632103783	1.2144351526166193	8.398773932699491	11.440203141529553	0.8064144166222885	0.944919786096257
ID144238	144238	3	1.0	78.51613577921957	31.89191180149695	0.0	43.0	43	1.563151234921766	1		30474.77267080747	30605.0	19320.0	39847.0	2.4532192E7	3428.9241345712544	-0.9811595479917478	-925.6800637490527	0.012838426585270834	-0.0035232409032812623	1.7679712886611536	1.4368965138173901	-0.5185058271755466	1.2304096166008505	7.676298755693091	12.492451701646484	0.6181108609436702	0.911399548532732
ID147054	147054	3	1.0	81.34792521213708	28.57018876390156	0.0	63.0	63	1.6322790730479577	1		30646.069160997704	30724.0	19026.0	41622.0	2.7029833E7	3801.4432922481474	-0.9811550585125146	-839.4582674579278	-0.0038122463784651226	2.3274068421326512E-4	1.847058671697967	1.4732943429224603	-0.7586663263900253	1.2536929097508778	8.370255175712403	11.920673465056312	0.7401964169994306	0.947283485745025
ID138866	138866	3	1.0	78.33994945360047	30.629330800207253	0.0	5.0	5	1.5254321749941013	1		30530.564369310778	30686.0	20030.0	38915.0	2.3478004E7	3383.806436749161	-0.9811144097075074	-937.4506324779533	0.0014198649206328708	-0.008766664500116386	1.7045112818763153	1.3973261766355907	-0.39463275591093644	1.2198377947662506	7.310308041025367	11.501358513827846	0.6944600370134919	0.9389499389499392
ID155506	155506	3	1.0	79.16215613389076	30.185772071922106	0.0	124.0	124	1.648420097853045	1		30694.04226918799	30636.0	20265.0	41973.0	2.7593944E7	3332.7590071212217	-0.981109779280136	-956.6668910876105	0.006125020749856266	-0.0032461324910619638	1.689747764318172	1.6257252365911365	-1.0281285956458632	1.0393809029263024	8.53661459147044	12.70433863250933	0.6646475617499066	0.9310523587350956
ID151670	151670	3	0.9968793988227844	80.14231990813862	30.28950626148536	0.0	96.0	96	1.6336688383682993	1		30572.93091732725	30437.0	23644.0	42075.0	2.6995898E7	3252.6054431319462	-0.9811382759452998	-977.8776450306678	-0.0038806542098335675	0.003597636288503276	1.7874863822546398	1.5203982997650134	1.5294570401528864	1.175669811345426	8.38451455420594	12.14478200153606	0.7143455434689221	0.9343220338983054
ID145271	145271	3	1.0	78.4043882766899	30.82785777171302	0.0	50.0	50	1.6047024386010282	1		30674.639671361478	30536.0	23118.0	41292.0	2.6134793E7	3313.0147425489636	-0.9810751422571556	-959.9657656599587	-0.007585336896859795	0.013397881345721447	1.6937722597416118	1.5042258427233635	-1.3739856917489788	1.1260092810764901	8.089820732005958	13.089732615799049	0.5933175726660558	0.9280261723009811
ID140152	140152	3	1.0	79.35449730321203	30.823122417364658	0.0	14.0	14	1.590021363991789	1		30619.431654676224	30625.0	19494.0	41068.0	2.5536606E7	3576.323151008218	-0.9811140557037618	-889.55163039363	0.011132893485440177	0.00936223916328723	1.7949605474486774	1.4119550336862743	-0.7470324110573938	1.2712590023228063	7.942473820905947	12.743485874920584	0.6145952115389065	0.9283333333333332
ID148857	148857	3	1.0	80.01500980183921	29.551921448217364	0.0	76.0	76	1.6141032362959222	1		30596.345307068383	30695.0	20542.0	41302.0	2.6404646E7	3462.152830493189	-0.9810891267919518	-916.9595837267701	0.01119676891149721	-0.009053526905712615	1.8162063887201376	1.4666053633715144	-0.8740649769273156	1.2383742989627018	8.18488325529627	11.784525625811755	0.7406246168632601	0.9318181818181817
ID147326	147326	3	1.0	80.38192327720489	28.285784209344467	0.0	65.0	65	1.6748256350485007	1		30630.84408602152	30607.0	18852.0	42384.0	2.8486685E7	3796.508492337708	-0.9810378212859547	-834.8377906549158	0.01686544328592663	0.00835282603649117	1.8348958893514784	1.557956649873462	-0.9972993537371346	1.177757988003395	8.812295909012375	11.699810074788516	0.8089865707165947	0.9546858908341921
ID155775	155775	3	1.0	78.69476468761545	29.57963545248432	0.0	126.0	126	1.5961943833944816	1		30743.328963051274	30575.0	22593.0	41423.0	2.5793653E7	3360.001256393638	-0.9810773422477651	-948.7735294081535	-0.010169466607971878	0.024716492578949832	1.6569282060682853	1.507913894804582	-0.8260526284616755	1.0988214988781007	8.00426446104467	12.995156554724877	0.5956186138486581	0.922739726027397
ID153469	153469	3	1.0	79.60730762423354	25.974020469050895	0.0	109.0	109	1.686528402095606	1		30740.988285409992	30775.0	20634.0	41944.0	2.8865788E7	3547.9565317285574	-0.9810878005329025	-898.9496474678763	0.010901912213490805	0.0017019909659612789	1.8232475473190495	1.5728360446993668	-1.018091019960295	1.1592101754430142	8.93587718928977	12.098256880285328	0.7671873836535077	0.9552845528455276
ID150407	150407	3	1.0	80.17799570220146	29.43811130273504	0.0	87.0	87	1.6530028703817448	1		30618.09481808162	30734.0	20809.0	41553.0	2.7770612E7	3416.9271818807533	-0.9810294964415109	-926.7778423359923	-0.01345756310060947	-0.005789450842882299	1.8331013402037435	1.5054424887706352	-1.0219929762795268	1.217649530870275	8.584145853115606	12.069110393670531	0.7405534895501198	0.9505263157894738
ID141704	141704	3	1.0	78.43145425916995	31.56893497755174	0.0	25.0	25	1.494875356192662	1		30451.00811907983	30701.0	20300.0	38615.0	2.2503295E7	3463.8456411841266	-0.981159464767582	-915.6289207140057	0.034186009345037224	-0.01524982855644246	1.619022841631363	1.4345365769223009	2.7163193902771527	1.1286033884927944	7.020367344989905	12.3794835450972	0.5756581367680279	0.9094827586206901
ID142989	142989	3	1.0	77.3060479853968	32.670287615555395	0.0	34.0	34	1.643364287512955	1		30572.48098434004	30599.0	20171.0	39788.0	2.7331798E7	3159.0252201815765	-0.9810171577479756	-1000.2831440241745	-0.016066056832519993	-0.004655871133213778	1.8755808632325575	1.487517008738129	2.267046183058171	1.260880280504238	8.484330203660786	11.774945091297113	0.7689704399610475	0.9272727272727275
ID153746	153746	3	1.0	79.48233561734183	26.51617194741717	0.0	111.0	111	1.6707555788862745	1		30748.033586132187	30731.0	19768.0	42188.0	2.8380435E7	3427.3818334202965	-0.9811254823819189	-932.6818952943541	-0.015854325952995855	-0.0020287300661332094	1.7263894867696201	1.6266624291543679	2.2478422931205366	1.0613077770949046	8.769517773531716	11.640649351148747	0.8132632769831409	0.9695218076720967
ID149139	149139	3	1.0	80.19927972351702	29.494227267752084	0.0	78.0	78	1.6429038968924852	1		30560.381858902558	30613.0	20196.0	41288.0	2.7290421E7	3438.1378933264214	-0.9810978353819859	-922.7121890604034	-0.012824800790877807	0.006723183456809872	1.8460317425456136	1.4688144650660129	-0.94434659861755	1.2568175126615788	8.479577077496256	11.815659251921492	0.7632523325265039	0.9519743863393811
ID145552	145552	3	1.0	77.88464090628162	32.015313798762634	0.0	52.0	52	1.6442846820334518	1		30644.42505592839	30537.0	21974.0	42453.0	2.7396116E7	3172.83677467726	-0.9810892574290789	-1002.1521912344538	0.0019042708950354707	0.019180455847203782	1.7801809513119522	1.485849493240327	-1.006733461133634	1.198089684998815	8.493836455989815	13.002373084542558	0.6313475681552715	0.9430079155672827
ID140438	140438	3	1.0	79.04647565178063	30.836293044461968	0.0	16.0	16	1.5204649453449388	1		30556.88089005234	30694.0	19554.0	40636.0	2.3345457E7	3530.128050458742	-0.9812060174130522	-903.836635359168	4.841942732748084E-4	-0.007874280245079156	1.6827795117540254	1.4064427990412425	2.5211001596840275	1.1964791692212144	7.262776779380195	11.518449324783266	0.6878987629243423	0.9443757725587146
ID147606	147606	3	1.0	80.75322417798475	28.91350112514774	0.0	67.0	67	1.678435177241935	1		30611.74436090226	30617.0	18977.0	43137.0	2.8499534E7	3773.2770023851854	-0.9811462982109056	-844.3772449234269	0.018519554297567364	-5.586341481364532E-4	1.8306587023519592	1.5588540061627885	2.120289135373673	1.1743618678302237	8.850320918328498	11.721985829845023	0.8094061477608822	0.9692868297761584
ID139163	139163	3	1.0	78.21915722544009	30.352969476706882	0.0	7.0	7	1.4333908231139456	1		30412.215022091295	30684.0	20091.0	38285.0	2.0649894E7	3370.0752739259983	-0.981308316669142	-947.5355468116319	0.004758308921678563	2.699478835531647E-4	1.4612876273511695	1.4209357703146182	2.42393226772837	1.028398086584601	6.454745331412522	10.087035373324708	0.7971900848352503	0.9624379872430899
ID151961	151961	3	1.0	80.48840816491389	28.802697031154903	0.0	98.0	98	1.636444828201152	1		30523.27057497183	30518.0	21477.0	41173.0	2.7074141E7	3249.120344414058	-0.981146118862261	-977.7508228846345	-0.012368337306874474	0.015351207685295786	1.783336633811619	1.4878321820153875	-0.9718405385036641	1.1986141013537879	8.413033311193045	13.299584903245783	0.5977041894468285	0.918526206538662
ID144542	144542	3	1.0	78.71701179183472	30.661854042611616	0.0	45.0	45	1.6248469157231975	1		30519.128146453102	30514.0	19942.0	39709.0	2.6673718E7	3266.89370654446	-0.9811244975327512	-971.1643069068443	-0.008417198039995737	0.028450891217780515	1.8265413365397845	1.4170401576066567	2.34566884604891	1.2889834679242713	8.294205157080135	13.244160776145213	0.5942042436302385	0.9160104986876639
ID150686	150686	3	1.0	79.96423081011208	29.28753981960813	0.0	89.0	89	1.6475020136281944	1		30652.892976588595	30737.0	20003.0	42320.0	2.7495645E7	3573.758956624112	-0.9811198327720362	-891.4406329839446	-0.017407680032783316	0.02304175597422708	1.832762019692711	1.484231853138631	-0.9681688053861677	1.2348219153342255	8.527108339141412	12.124081963350616	0.7289771533933554	0.9532412327311369
ID145821	145821	3	1.0	78.50578495184737	32.08578508950756	0.0	54.0	54	1.611758177326472	1		30608.031358885	30725.0	20841.0	39612.0	2.6353515E7	3210.692438565549	-0.9812449953807478	-997.5323007740018	0.0024148124885129056	0.010788748463097962	1.8515571157663722	1.4008631972371044	2.250548809325887	1.321725861181993	8.161117624473697	13.22759190043602	0.5861353657232447	0.9128123338649653
ID147878	147878	3	1.0	80.62894588481971	29.136794935165366	0.0	69.0	69	1.650713074476624	1		30595.523230088467	30650.0	20208.0	42425.0	2.7658353E7	3609.135684826263	-0.9811657353732538	-883.2392817148725	-0.013437720530544508	-0.012853204075376915	1.7657757828527239	1.5635924990273415	2.267427626834084	1.129306890351005	8.560380222293036	11.308589571380148	0.841174375540557	0.9672395273899036
ID152234	152234	3	1.0	80.4252003027319	27.221333806716817	0.0	100.0	100	1.67933635055639	1		30645.317937701322	30600.0	19816.0	43434.0	2.8530791E7	3644.0797495921474	-0.9811059186936486	-873.3661792484967	-0.01665719899815636	-0.011891790199335402	1.7821427101048024	1.6183561522807575	-0.9806576701419965	1.1012055088079467	8.85982717065753	11.667729935770824	0.8178287573869532	0.9549180327868855
ID146091	146091	3	1.0	78.7928751394434	30.656420644597027	0.0	56.0	56	1.5054649243902907	1		30541.85046728975	30678.0	19886.0	40331.0	2.2875846E7	3521.4048043063563	-0.9811695820266129	-903.8440545384003	0.033975873335434864	0.022001187534876634	1.6574839134476596	1.43535682427622	2.7491642518702664	1.1547539158309623	7.12018299444473	10.650664152716791	0.7887650137780049	0.9652061855670108
ID141999	141999	3	1.0	79.05287548289736	31.50902615189541	0.0	27.0	27	1.5900213639917908	1		30513.33775633295	30559.0	19763.0	41183.0	2.5295557E7	3443.521288805866	-0.9813013521595498	-930.0560765173993	0.005989811693432576	0.014146990492106602	1.852790659053273	1.412449945117284	2.49024733899968	1.3117566859329834	7.942473820905965	12.313373205920623	0.6582813796117919	0.9056910569105687
ID143279	143279	3	1.0	77.31043869726757	32.7558722956884	0.0	36.0	36	1.519469550838681	1		30477.369593709027	30599.0	19891.0	39324.0	2.3254233E7	3348.927705883141	-0.9812123017656003	-950.5853424384463	0.00682936758595136	0.006781905238216624	1.7319630827820276	1.3485356321878201	-0.4810617959622173	1.2843287499731448	7.253270527051176	10.961600424577897	0.7585702490689905	0.9413942011104253
ID149423	149423	3	1.0	80.59510203565559	29.65167416755789	0.0	80.0	80	1.6644045979572988	1		30551.793442622962	30628.0	19639.0	42396.0	2.7954891E7	3562.452850002491	-0.9811025042388927	-890.4872536848226	-0.016559932393479034	0.0043111358852857655	1.8412941294581515	1.528396887817135	2.014808215323991	1.2047225063955072	8.702974007228514	11.659533799772172	0.8044798653584184	0.9541427826993228
ID152502	152502	3	1.0	80.36369802741424	26.179089607167707	0.0	102.0	102	1.6220510772612942	1		30730.185270425787	30801.0	18401.0	42621.0	2.6704531E7	3769.7218444813357	-0.9811171746260094	-847.1099235955047	0.01250773013216523	0.007233339066764454	1.8372276302019293	1.4673850557357617	2.46748608368954	1.2520419388356963	8.265686400093049	11.867160583551431	0.7375562538581738	0.952354874041621
ID139447	139447	3	1.0	79.03983295083944	30.25111346534926	0.0	9.0	9	1.6257777934367525	1		30633.856979404998	30638.0	19181.0	42474.0	2.6773991E7	3554.168084242102	-0.9810765458049194	-893.7091275580758	-0.005067931373104182	0.018000068741020135	1.8041842778177055	1.4641561184741207	-0.742924729491101	1.2322349065466784	8.303711409409166	11.781868231312876	0.7517159904134317	0.9453463203463205
ID140724	140724	3	1.0	78.55024527814321	31.00897750078569	0.0	18.0	18	1.4882821503069774	1		30501.399452804406	30686.0	19586.0	38297.0	2.2296523E7	3514.8655543102113	-0.9812284101201941	-907.2147463133259	0.008799834882857457	-0.014492603448066042	1.5855933703352043	1.432044065726086	2.477237140176223	1.1072238685136162	6.958576704851192	10.944054934313355	0.7300855521892344	0.9481865284974098
ID150965	150965	3	0.9958354234695435	80.09223249617743	30.74709320689288	0.0	91.0	91	1.506971645292238	1		30880.015957446816	30409.0	23670.0	45612.0	2.3221772E7	4164.497281257832	-0.9808668259581877	-760.2701743169448	-0.013923944851821047	-7.750956266949408E-4	1.5516669055146826	1.503779674851409	1.1879986169652044	1.0318445790059008	7.134442372938271	12.489530475394723	0.574748272101402	0.8945172824791418
ID148154	148154	3	1.0	80.75094329810493	29.06541704304662	0.0	71.0	71	1.664859042907189	1		30609.134279475955	30608.0	19740.0	42154.0	2.8037967E7	3696.4994036203634	-0.9811356230534506	-861.344689069216	-0.0033110016247062998	-0.009542560183850064	1.8488399120242505	1.536535000555341	-0.9673298360706551	1.2032527155945258	8.70772713339303	11.905570535591476	0.7719945790355796	0.9556598852373502
ID138169	138169	3	1.0	78.6058460953837	30.70916729570855	0.0	0.0	0	1.6173806066476992	1		30540.596064814825	30561.0	19243.0	40846.0	2.6387075E7	3486.484868315787	-0.981018462736549	-905.4521806370767	0.01107076880706546	-0.013232832830149328	1.8298118977532436	1.4656421166784355	2.255401607586665	1.2484711492189655	8.21815513844788	13.092790135692164	0.6024483041037184	0.927077747989275
ID146368	146368	3	1.0	79.1039093274714	30.48999466610029	0.0	58.0	58	1.581912607613569	1		30562.414457831324	30617.0	19723.0	41444.0	2.5366804E7	3495.495226700678	-0.9811328782887697	-909.3501054172073	0.00640305868077121	0.024939062649667193	1.834201503413124	1.410529850610443	-0.8728635128914038	1.3003634787447613	7.861670676109192	11.685153832087499	0.7235288337129089	0.9214484679665736
ID149702	149702	3	1.0	80.2827628682843	29.403692929034523	0.0	82.0	82	1.6562032661570854	1		30575.19158361019	30645.0	20561.0	41444.0	2.7609398E7	3478.216011854001	-0.9811793240674598	-916.5492445908252	0.00898456453298635	-0.010404330575701844	1.8377546921288213	1.5113564854251662	-0.9689811517053395	1.2159637450537255	8.617417736267218	11.60331518627289	0.8043088207069966	0.9477260846837432
ID142276	142276	3	1.0	78.3780347976444	32.173153483096364	0.0	29.0	29	1.5204649453449404	1		30435.036697247706	30614.0	19719.0	39174.0	2.3221933E7	3434.3259408423796	-0.9811890130408041	-924.492536229859	0.00885598179470314	-0.02212719088856305	1.7174106522831731	1.3605870480875488	-0.6545238478027737	1.262257093140184	7.262776779380209	12.567712669620168	0.5778299844763928	0.8951376684241368
ID143562	143562	3	1.0	77.73184296205181	32.69907689566379	0.0	38.0	38	1.5382719082681016	1		30468.2901155327	30588.0	19524.0	39204.0	2.3734798E7	3391.5938902290372	-0.9812522143700905	-940.3832924408005	-0.022346909669464038	-0.018000819592357033	1.7519536705809553	1.4061776094373248	-0.5429081435279912	1.2458978572998265	7.433889321302787	10.909644734220686	0.784882666781656	0.9467312348668282
ID141000	141000	3	1.0	78.80277877099161	30.41289196087477	0.0	20.0	20	1.6037593280649058	1		30602.011848341208	30661.0	19803.0	40759.0	2.5828098E7	3449.329976349495	-0.9810993670955842	-921.0471867212298	0.010430806076045164	0.022404501584704563	1.775644566870446	1.442923810164131	2.3263539208321795	1.2305878899236324	8.080314479676925	13.125643296058053	0.5893820869659389	0.9115281501340488
ID138445	138445	3	1.0	78.10233777434384	30.35421674195217	0.0	2.0	2	1.5204649453449404	1		30500.698162729648	30668.0	20730.0	39134.0	2.3241532E7	3282.6587343291703	-0.9811910570361282	-969.4004837616857	-0.0035470951726495874	-0.02586116319915223	1.703291150462937	1.3759805077895826	2.731442239164199	1.237874476288299	7.262776779380212	12.12547738617203	0.6207473416842847	0.9249394673123492
ID152791	152791	3	1.0	79.00440136741356	24.459104494878318	0.0	104.0	104	1.6662216340856848	1		30808.49672489084	30832.0	19033.0	41045.0	2.8220583E7	3680.9686360308506	-0.9810159702811798	-865.019820684398	0.006576382423895901	0.004757288429496578	1.8767090532333814	1.49192469847841	-0.9608710510951433	1.257911377931746	8.721986511886563	11.59749024055545	0.8148867256609907	0.9673168160253034
ID139732	139732	3	1.0	78.72370722664918	29.882031179477853	0.0	11.0	11	1.611758177326472	1		30610.024475524468	30698.0	20315.0	39550.0	2.6263401E7	3341.0412337555226	-0.9811198573096502	-952.2009937894583	-0.017210302135935662	0.026786790031228348	1.8200216606825252	1.4255389923706074	-0.8421162119778035	1.2767252740354094	8.161117624473698	12.302366817092189	0.677613667297544	0.9231182795698925
ID148436	148436	3	1.0	80.68071351679288	28.787125272626827	0.0	73.0	73	1.6703027382277655	1		30607.24567099566	30653.0	19291.0	43342.0	2.8281095E7	3740.967153126599	-0.9810667036322336	-847.8961309351481	0.0010533297918377577	-0.012474761449274402	1.8268217990184303	1.56346219665315	2.083356497273027	1.1684464152245224	8.764764647367217	11.893560251753803	0.7786214590757504	0.9514963880288966
ID149973	149973	3	1.0	80.14628770414224	29.470987296754135	0.0	84.0	84	1.6470427796085054	1		30595.395089285685	30631.0	20111.0	42288.0	2.7413474E7	3563.7604387723773	-0.9810543983404855	-889.1238221186211	-0.024893001216871533	0.027755850170365776	1.856868787816015	1.4858505400743014	-0.9490982114329377	1.2497009206075065	8.522355212976898	12.285918999310962	0.7095029414880135	0.9466737064413938
ID138716	138716	3	1.0	78.05480312478237	30.437204638830696	0.0	4.0	4	1.5254321749941016	1		30529.59817945383	30656.0	19674.0	38969.0	2.3477261E7	3455.383775348928	-0.9811234154513263	-918.4489401398814	-8.399890575576937E-4	1.2842796873226267E-4	1.7225482608559053	1.37464749245266	2.849351402680033	1.2530836234840959	7.31030804102537	11.197118158916775	0.7327115191822535	0.934954407294833
ID142556	142556	3	1.0	77.34143524224099	32.5508614960116	0.0	31.0	31	1.4887903566220473	1		30440.910081743903	30648.0	19688.0	38427.0	2.2343628E7	3431.1952117684123	-0.9812010643701778	-926.1193335749062	-0.0073801253796385675	-6.513939721258804E-5	1.6656398215143442	1.3594028458519898	2.7959600467170365	1.2252731606357818	6.963329831015703	11.427917711618672	0.6700274906656887	0.9254579911560326
ID143836	143836	3	1.0	78.41035513372186	32.421962450202834	0.0	40.0	40	1.6141032362959231	1		30541.175785797455	30625.0	19482.0	41080.0	2.623487E7	3410.8348523212408	-0.9811913018651464	-934.2218262603288	-0.0076326294954591365	0.003871787584520485	1.8193897526223226	1.445752345503264	-0.7795917850602271	1.2584380431968079	8.184883255296278	13.148738209933686	0.5949140091219085	0.924315619967794
ID153052	153052	3	1.0	79.36854152527079	25.456188942684378	0.0	106.0	106	1.628567234081154	1		30773.965831435067	30784.0	18268.0	40620.0	2.7019542E7	3593.2672298865045	-0.9810582501303448	-887.1532403035691	0.021427079214025525	0.003600669115090054	1.8027388480126996	1.501828163897545	-0.7491352340552193	1.2003629252325585	8.332230166396256	12.172523485147536	0.7066589764016358	0.9450134770889492
ID146915	146915	3	1.0	80.87362379590829	28.95567993595991	0.0	62.0	62	1.650254734033393	1		30629.855715871257	30626.0	19061.0	41865.0	2.75975E7	3813.314512081037	-0.981020354084774	-830.3519935782888	-0.003214726694712595	0.002114516573344201	1.8541684715068405	1.514954035710517	2.3255282493130047	1.2239107113485665	8.555627096128521	11.219507019155865	0.854110698935068	0.9646302250803862
ID144097	144097	3	1.0	78.41303559906659	31.69565099757917	0.0	42.0	42	1.6671294094916749	1		30572.265283842786	30633.0	20416.0	40469.0	2.8004195E7	3440.277974620992	-0.9811601174103212	-925.6051762703689	0.0024728635468487486	-0.023316627112304603	1.8773954545460148	1.5168957662696776	-0.9390217492212865	1.2376562030777312	8.731492764215604	12.678850404183633	0.682556500407941	0.9386816555952988
ID155105	155105	3	0.9968516826629639	79.91546754671447	31.27200999438259	0.0	121.0	121	1.58621064224231	1		30704.68105515587	30564.0	23358.0	41408.0	2.5607704E7	3408.553404821203	-0.9809649585372716	-928.4620353294476	0.04254217163920378	0.011108009648134489	1.5909008996538827	1.5442640647145935	0.43013180592336403	1.0302000389731976	7.904448811589839	14.337989841850119	0.48317551547566473	0.9087431693989066
ID148714	148714	3	1.0	80.40290065071206	28.95286330970658	0.0	75.0	75	1.6373691122783482	1		30566.616853932614	30656.0	20922.0	41077.0	2.7204289E7	3504.855389738315	-0.9810900881550624	-904.9543022250177	-0.014597088763102983	0.034066527723667916	1.8087033846987461	1.4675738354218204	-0.755144621883528	1.2324445564804416	8.422539563522076	12.89073840647982	0.6369382541033309	0.9360802958267305
ID140014	140014	3	1.0	79.6223846115349	30.351472716917627	0.0	13.0	13	1.6308881234361112	1		30620.807297605475	30660.0	19701.0	41952.0	2.6854448E7	3570.8745587950702	-0.9811109660741711	-890.8004366528576	-0.0017503571898006443	0.005010276030410645	1.8544425079436337	1.4662164125216164	-0.8931875029975879	1.2647808959895228	8.355995797218833	11.328000471230258	0.8182792907636673	0.9622331691297202
ID151533	151533	3	1.0	79.97497436609459	29.71145205235109	0.0	95.0	95	1.6336688383682993	1		30565.072562358288	30513.0	23337.0	40341.0	2.6958394E7	3154.8912318578573	-0.9811418547457417	-1008.1005738288293	0.003523534596966316	-0.015079928007142333	1.8091935823197343	1.50744043713489	-1.4901398573644915	1.2001758329890433	8.384514554205937	12.123170652688458	0.7168946671950495	0.9433155080213897
ID153325	153325	3	1.0	79.01800194224336	25.246884095944438	0.0	108.0	108	1.683834982646606	1		30757.374200426464	30819.0	20871.0	41203.0	2.8850417E7	3573.282739207418	-0.9810843232644779	-892.8866369680247	0.005218491680613841	-0.008890003326378635	1.8585298883884758	1.5482008731856551	-0.9608138405129215	1.2004449297101043	8.907358432302685	12.167706000440166	0.756034088145127	0.9474216380182001
ID155373	155373	3	1.0	79.47490349947044	29.751224671014228	0.0	123.0	123	1.655746445498511	1		30644.343267108165	30589.0	20651.0	40597.0	2.7763775E7	3235.3236777356683	-0.9810610910922997	-981.3042387191011	-0.0029504846683765383	0.007607979736504515	1.7804439072514613	1.552675166877118	2.228607031695768	1.1466943925125386	8.612664610102703	11.642175980871178	0.7985076479446708	0.94572025052192
ID150259	150259	3	1.0	80.42309262681677	29.680025271761252	0.0	86.0	86	1.6461239272192192	1		30605.768888888913	30670.0	20471.0	41737.0	2.7545192E7	3480.1270734104546	-0.981064716835966	-911.3056040098601	-0.001121941733270804	0.01332898495643761	1.822217537567208	1.4978346904877682	-0.9666216953258379	1.2165678556782558	8.512848960647874	11.775461068743322	0.7714875999793609	0.9521531100478463
ID155633	155633	3	1.0	79.05815671105697	29.15012333961306	0.0	125.0	125	1.65757297274501	1		30765.87306843264	30720.0	22849.0	41557.0	2.7873881E7	3133.4569017526455	-0.9811295137791174	-1020.9835940734433	-0.0019333485748582405	-0.0050693179771981265	1.7789748631451168	1.5786927331552627	-1.0462705219613817	1.1268658085158592	8.631677114760762	11.418777783083009	0.8318898157781117	0.9578059071729961
ID142842	142842	3	1.0	76.99590254279259	32.444883235861376	0.0	33.0	33	1.4595402030124014	1		30364.141442715707	30602.0	20844.0	39169.0	2.1467448E7	3321.1219997022276	-0.9812344996124014	-956.1341538956268	-0.0037090576562624445	-0.011568638348276912	1.4996960168718692	1.4437249880226062	-0.5158561724710184	1.0387684838273274	6.692401639638302	10.376618264236622	0.7810524168981493	0.9624060150375948
ID147193	147193	3	1.0	80.87799682215505	28.420161194968376	0.0	64.0	64	1.6571165296762593	1		30639.932447397525	30621.0	19222.0	43021.0	2.7667859E7	3913.02607634367	-0.9810731021430049	-811.7587668716193	0.013840302311295235	-0.002497500331743663	1.7970285212164234	1.5494692643421935	2.0960584709442385	1.1597703565803403	8.62692398859626	11.416150560632406	0.8318144489276255	0.9603174603174603
ID141564	141564	3	1.0	79.0306680782025	31.23384924599372	0.0	24.0	24	1.6051737860744333	1		30616.262101534856	30630.0	19691.0	41137.0	2.5931974E7	3468.0213801134073	-0.9810204099361871	-912.6234241673606	0.012769699816326554	-8.142001798248619E-4	1.804504966684819	1.4428044534907127	-0.7521022339103339	1.2506926786363946	8.094573858170472	12.081036830377853	0.6969400745381813	0.9280653950953669
ID165376	165376	4	1.0	83.14778465760989	30.33016839864988	0.0	195.0	195	2.1244247940346477	1		30521.0860215054	30802.0	19098.0	41173.0	4.5415376E7	3900.1919036976424	-0.9811675490809059	-815.4180747676869	0.05666893321140877	-0.04866090309184879	3.0304685334973605	1.4973281767198194	2.6285296537834157	2.023917388729153	14.178575348750758	18.61068990233018	0.5144196077110561	0.8689193125546173
ID149002	149002	4	1.0	83.14127360962894	33.45916131831834	0.0	77.0	77	1.592398434184276	1		30681.405244338486	30595.0	18619.0	42566.0	2.5741699E7	3712.529250018073	-0.9809481662065377	-851.0295380522638	-0.0049726456130022145	0.007025740225002215	1.8002896109665643	1.4202672225237363	-0.8172920819724733	1.2675710474874926	7.966239451728539	11.42638280228021	0.7667356937478303	0.9394618834080715
ID144395	144395	4	1.0	81.85401360707266	32.91141214620785	0.0	44.0	44	1.5923984341842774	1		30619.58133971295	30657.0	18952.0	41352.0	2.559797E7	3431.6297288272713	-0.9811162839640091	-927.1752824428647	9.90106801499968E-4	-0.02339537299548587	1.8282730532470204	1.4162229601321046	2.202213615546316	1.2909500161446896	7.966239451728551	11.285358335207185	0.7860180397368116	0.9501133786848072
ID157192	157192	4	1.0	82.56446391380074	33.37882317353437	0.0	136.0	136	1.6211180595957948	1		30658.756041426943	30566.0	20789.0	43420.0	2.6642459E7	3394.3537704188493	-0.9809961475049449	-932.5090867599737	-0.0026854509966431654	0.0020171155558259836	1.7256512496474292	1.5368775028131085	-0.6674009314239355	1.1228294034422315	8.256180147764011	10.992482721738705	0.8586129635735723	0.9660734149054502
ID158728	158728	4	1.0	82.48571414431336	34.012490993228134	0.0	147.0	147	1.6075284503680638	1		30680.99647887326	30616.0	18303.0	41943.0	2.6140209E7	3853.4377825285287	-0.98105814092831	-824.7517582051727	-0.0027148308764344416	0.001819487489555741	1.8542934702909897	1.417319441170113	2.1731720880250407	1.3083101920623617	8.118339488993042	10.887951645953649	0.8605670342991165	0.9660633484162887
ID140297	140297	4	1.0	82.19399307847263	32.11481056836847	0.0	15.0	15	1.5288996336732965	1		30645.861578266493	30687.0	20098.0	40625.0	2.3689251E7	3338.1433082416706	-0.9811447529115537	-955.4274434417388	0.009106322954610143	-0.0036008964214029418	1.8171809816823172	1.3170231843718245	2.210972525128074	1.3797638517267645	7.343579924176966	11.21670416111785	0.7334781125842313	0.9257040143798683
ID145417	145417	4	1.0	82.04217274858007	32.502642870463234	0.0	51.0	51	1.574242683118348	1		30644.910757946218	30618.0	19097.0	41987.0	2.5067537E7	3616.5435662476293	-0.9810203139789802	-875.9587037268345	-0.008116779018772679	1.0873320950371408E-4	1.7841543429304636	1.4026217997922221	2.4399435603075235	1.2720138409332864	7.785620657476944	11.320835225656614	0.763389469778756	0.9376073268460217
ID147465	147465	4	1.0	82.96844766363301	32.15616167722437	0.0	66.0	66	1.5942975385373677	1		30633.73063170439	30638.0	18650.0	42339.0	2.57017E7	3762.9653259496367	-0.9810864125868338	-844.5648809429558	0.0074624738397834605	-0.005152551913564684	1.8324331109366037	1.4067582326477879	-0.9557099969839488	1.3025927756524405	7.9852519563865965	11.488368620867108	0.7602943510478982	0.9486166007905141
ID153609	153609	4	1.0	83.18766097456844	33.38830475351841	0.0	110.0	110	1.583824285178296	1		30735.771084337346	30740.0	18757.0	42577.0	2.551069E7	3926.736314990099	-0.9809772575184521	-807.2874110238735	-0.017138452425118147	0.00938706187405159	1.70927704338725	1.4876639904304019	-0.9185533026266014	1.1489671420309988	7.880683180767262	11.333905690134756	0.7709292848715045	0.940442427680092
ID162837	162837	4	1.0	82.57301011519023	33.47417717750821	0.0	177.0	177	1.5990354317121165	1		30684.265717674953	30630.0	20005.0	43478.0	2.5866836E7	3619.548807277658	-0.980973089897264	-874.1382437733128	-0.010376119153144759	0.014349840580579497	1.7332419432396973	1.475478048965853	-0.780885620577749	1.1746985625807909	8.032783218031764	11.20454459611672	0.8040582118300864	0.9602272727272723
ID165915	165915	4	1.0	81.90782377214856	28.232328425434698	0.0	199.0	199	2.1403888017575556	1		30751.410596026457	30586.0	18735.0	45840.0	4.643463E7	3945.310896645934	-0.9809712319174988	-803.636038338006	-0.01568596493838094	-0.057656236026934475	2.856561041972793	1.4660116064892605	1.9071361588112186	1.9485255296263024	14.392466026153974	23.458136738899107	0.3286684752270124	0.8418126216291362
ID150552	150552	4	1.0	82.55517618656167	33.543897940683806	0.0	88.0	88	1.5971419610281916	1		30655.961950059464	30642.0	19905.0	41816.0	2.5781664E7	3541.8058934173273	-0.9810626022949925	-896.8020839078605	-0.006741545084100659	0.001713349502179528	1.7777137155751555	1.4680410932760792	-0.7459962394859104	1.2109427479363069	8.013770713373699	11.266717399562511	0.7933265230229226	0.9371873262923833
ID141857	141857	4	1.0	82.08309987553902	32.87546660209498	0.0	26.0	26	1.5895455233814078	1		30576.008373205743	30594.0	18083.0	41391.0	2.5561543E7	3582.891801799611	-0.9811231940708967	-887.0990676772714	0.006324102900161031	-0.0012510104450312864	1.805217268324388	1.418505164280397	-0.861616456172236	1.272619454466469	7.937720694741458	11.66597647456829	0.732931664468039	0.9477866061293984
ID161313	161313	4	1.0	82.88456720345167	33.8708629927179	0.0	166.0	166	1.5641188309506153	1		30679.241676942067	30611.0	20714.0	42014.0	2.4880865E7	3442.958421494143	-0.9809429891569528	-917.3431551558309	0.0056027622585770745	0.02449907666196652	1.7851931784605313	1.4109749560073388	2.3009595467988686	1.2652196063862993	7.685805008022089	10.930034783684466	0.8084555335760197	0.9528579846788441
ID154151	154151	4	1.0	83.31772592402265	32.907387093326165	0.0	114.0	114	1.613634497143802	1		30709.04292343387	30684.0	18594.0	41814.0	2.6471195E7	3829.4836060769794	-0.9809751883946948	-826.9775513828399	0.009517655375758199	0.007157643707181364	1.7414043677814046	1.5221729592443596	-0.6903051535984508	1.1440252943698832	8.180130129131769	11.744577004133676	0.7452385583472896	0.9383860414394771
ID159271	159271	4	1.0	81.787733766016	33.95862587830958	0.0	151.0	151	1.5923984341842772	1		30654.443914081145	30607.0	18369.0	41549.0	2.5688424E7	3889.806759606138	-0.9809841503806502	-813.0957060149195	0.02830685351519507	-0.0016561494140188708	1.8092533955542571	1.4331413004225337	-0.8899641458085038	1.2624389479396303	7.966239451728549	11.013505298485507	0.8253004659761928	0.9671090594345062
ID152100	152100	4	1.0	82.26841323933206	34.002595479008605	0.0	99.0	99	1.5699118834876231	1		30588.47174447174	30471.0	19073.0	43138.0	2.4899016E7	3588.092272507386	-0.9810910571980574	-884.6393245727209	-0.01469331036685463	0.0034831925478174697	1.788164040618104	1.390949535600297	2.296656640885851	1.2855707521023614	7.742842521996297	11.292226813885863	0.7630466763366778	0.932989690721649
ID139304	139304	4	1.0	82.77776516224668	31.799213719634814	0.0	8.0	8	1.5524678766955726	1		30632.374371859325	30678.0	18550.0	41627.0	2.438337E7	3538.6655521337548	-0.9810076152869018	-894.2604384421654	-0.01879546442767523	-0.02530667371133634	1.80011667247481	1.3945802814814157	2.321811195942614	1.2907945826988223	7.571729980073714	11.667428057032591	0.698963856109102	0.9224088013896917
ID148019	148019	4	1.0	82.85612084933872	33.04681125036756	0.0	70.0	70	1.5976155390848634	1		30655.781731909847	30630.0	19052.0	40670.0	2.5842824E7	3608.5233581635184	-0.9810116392279353	-877.8080426070647	-0.001894950399425996	0.0028543805932314753	1.8232887694467528	1.4342960404675036	2.3490730652757903	1.2712081174347092	8.018523839538206	11.353127376877062	0.7817596805251832	0.9466891133557798
ID156216	156216	4	1.0	83.24287906183147	33.319490332377455	0.0	129.0	129	1.5995084491553022	1		30720.03305785125	30706.0	18778.0	41221.0	2.6019868E7	3818.4820098340133	-0.9809572227670835	-828.8590959536066	0.007526120910246827	-0.0025544147241226413	1.8095889832341685	1.4449175685719635	-0.8680788118947509	1.2523821583971853	8.037536344196283	11.05729027728609	0.8261052686511113	0.9586167800453513
ID164408	164408	4	1.0	83.24024739134168	33.25060651790182	0.0	188.0	188	1.6122274620000723	1		30724.137369033757	30716.0	18306.0	41854.0	2.6392034E7	3938.8779861739263	-0.9808946600055514	-800.9488191416823	0.011373951369239466	-0.0137241134463004	1.7574084116371358	1.497257795518205	2.3282778747788657	1.173751385297608	8.165870750638211	11.38281016638359	0.7919784774057708	0.9382850901146917
ID143422	143422	4	1.0	81.690897894541	33.22666994629203	0.0	37.0	37	1.5466094864542688	1		30580.183080808067	30671.0	18384.0	42131.0	2.4219505E7	3558.2945485338237	-0.9810706970580609	-890.828010400462	-0.010805621381730647	-0.016963093225809977	1.8037767827323434	1.342998431506621	-0.9391278315634063	1.3430967158381606	7.514692466099548	11.007101319592396	0.7794264647528557	0.9518362432269716
ID157758	157758	4	1.0	82.38084571017949	33.7635530391434	0.0	140.0	140	1.5756836378210526	1		30673.49450549448	30636.0	19182.0	41225.0	2.5121592E7	3524.8945737976155	-0.980958914096977	-896.6154649200271	-0.0016422957313433613	0.0014398272821145965	1.821531004833912	1.3789746851821978	-0.8757684036360254	1.3209314314520872	7.799880035970484	11.830028647620036	0.7003678383164614	0.9398625429553258
ID149567	149567	4	1.0	83.0182406098303	33.31085524194813	0.0	81.0	81	1.5732813134512098	1		30658.134969325143	30597.0	19830.0	41599.0	2.498638E7	3557.2199942387606	-0.9809965085185336	-889.8136505446121	0.0076469851228167076	-0.003390940379010457	1.7972077475778596	1.3969204495582743	-0.8612295150803785	1.286549816166097	7.776114405147901	11.277640721295208	0.7683091329619918	0.9327251995438999
ID140867	140867	4	1.0	82.03373603952846	32.20420712628804	0.0	19.0	19	1.5876407347722257	1		30658.434573829505	30641.0	18610.0	41943.0	2.5538476E7	3724.1941740482275	-0.9811497267519235	-856.9693559866886	1.4662618072723026E-4	0.032467569502658805	1.811743684392752	1.3868322027699376	-0.7252308673797117	1.3063899733321258	7.9187081900833824	11.318639358576375	0.7767401569297295	0.9657971014492751
ID144967	144967	4	1.0	81.98658501312696	32.37778510291707	0.0	48.0	48	1.581912607613569	1		30577.77669902909	30562.0	18577.0	42115.0	2.5196088E7	3751.2215262685377	-0.9810743088671416	-845.1102001867553	-0.004259687214056651	-0.010831546591690415	1.78153348677664	1.4301710593475965	2.4550917783570894	1.245678602662625	7.861670676109192	10.881818823169464	0.8342990127763685	0.9566223250433782
ID159815	159815	4	1.0	82.09639014053833	34.12405172804256	0.0	155.0	155	1.5904970622414742	1		30648.349759615397	30594.0	19365.0	41985.0	2.5499427E7	3631.7700416799144	-0.9810898214471528	-875.6526967595307	-0.002526677948594444	0.003174501272627832	1.756473655896096	1.4503603672214915	-0.9542778644292058	1.2110601582839973	7.947226947070485	11.11753285715375	0.8079949305211016	0.9467723669309168
ID138309	138309	4	1.0	82.57229018548396	31.975460570865017	0.0	1.0	1	1.5377800547277016	1		30634.080769230783	30623.0	18830.0	41599.0	2.3894583E7	3499.6000178402073	-0.9811021379487022	-908.9039405692564	-0.030684371985160486	0.015881170670575644	1.7897980286383948	1.3485226133446908	2.262250233973768	1.3272287842465058	7.4291361951382395	11.414249439692922	0.7165614927854692	0.9232132309509745
ID151109	151109	4	1.0	82.88344690381854	33.677856343761846	0.0	92.0	92	1.588593414566791	1		30660.282973621077	30628.0	19882.0	42443.0	2.5570676E7	3591.179337804838	-0.9809403211869111	-878.8121840048639	0.01485155963373422	0.006553458797737552	1.7763520996238917	1.4559816388520146	-0.785216764582457	1.2200374319448677	7.928214442412399	10.985361600093313	0.825575010118247	0.9455782312925161
ID163397	163397	4	1.0	82.25033773066882	33.84542234741474	0.0	181.0	181	1.5699118834876231	1		30644.14320987654	30557.0	19488.0	43320.0	2.4821756E7	3497.383357286071	-0.9809969717086948	-904.6468841087201	-0.002737173811219474	-1.9594462896992533E-4	1.7550199059363945	1.4067442248269482	-0.7751510739831124	1.2475756963937703	7.742842521996297	11.479706081699547	0.7383270039073216	0.9372842347525885
ID146504	146504	4	1.0	81.88187919667628	32.20500627865327	0.0	59.0	59	1.5592748464750799	1		30668.83374689827	30645.0	18597.0	41693.0	2.471908E7	3757.778399404844	-0.9810768720444193	-846.2646558306463	-0.02119948555710515	0.015304539611178567	1.8221295407590241	1.3568540921099619	-0.7842968883503273	1.3429075029913795	7.638273746376953	11.098394474577749	0.7792642788518258	0.9525785417901602
ID142413	142413	4	1.0	82.09715291404011	33.48565886389632	0.0	30.0	30	1.5742426831183474	1		30579.97680097679	30556.0	18426.0	42372.0	2.5045001E7	3634.714860287952	-0.9810954264749369	-873.2551739793743	-0.010044592028007338	0.006032769892414778	1.807376733523823	1.3728713364437908	-0.7913028422422688	1.3164938953460497	7.7856206574769375	11.420700496134058	0.7500973284083224	0.9484655471916613
ID161869	161869	4	1.0	81.70366918357408	32.54124936807558	0.0	170.0	170	1.5675007134522903	1		30688.06071871133	30857.0	18753.0	39408.0	2.4765265E7	3793.1559717255514	-0.980982850599461	-834.6698695004659	0.012493700423356716	-0.0039662535657959	1.7265119064166268	1.4439777729202372	-0.9491347811466802	1.1956637690655063	7.71907689117373	10.952871697500207	0.8085729909726694	0.9569829110194458
ID152656	152656	4	1.0	82.66882556416944	33.91957360785384	0.0	103.0	103	1.5947719612642914	1		30656.74228028502	30576.0	19491.0	41658.0	2.5812977E7	3508.5310721546225	-0.9810297079839804	-903.7302396782566	0.0021837885631153606	-0.002275322972471706	1.8078276073628665	1.4001670423935508	-0.7893455691846263	1.2911513788186515	7.990005082551115	11.212738787209817	0.7986077303749803	0.9459763646595376
ID139866	139866	4	1.0	82.48728010469347	32.50265398157561	0.0	12.0	12	1.5679832440819896	1		30663.66871921181	30598.0	20447.0	41083.0	2.4898899E7	3447.7444031785712	-0.9810867180192155	-922.6979304320016	-0.02594742999974002	-0.0068043411954065314	1.73837408578905	1.4385676871637798	-0.636062103314	1.2084061815793707	7.723830017338237	11.590528396691422	0.7224970876839799	0.9365994236311231
ID143965	143965	4	1.0	81.48946562761921	33.03629436952619	0.0	41.0	41	1.5616987168119563	1		30585.854838709667	30615.0	18022.0	42826.0	2.4652199E7	3687.9126995528427	-0.9810646655196305	-859.3985963408098	0.002242113761943846	0.0049988389376180165	1.8681947030834745	1.3281395321239027	2.225635770305175	1.406625326554311	7.662039377199549	10.920339271219285	0.8073874255117238	0.9504716981132084
ID150114	150114	4	1.0	82.56745131793457	33.482796557354604	0.0	85.0	85	1.5737620716941962	1		30635.01833740829	30619.0	19611.0	42888.0	2.5059445E7	3553.982810494276	-0.9810620982980228	-893.0945870421915	-0.012599749813863243	0.006562965517737269	1.773911146103531	1.407364272526101	-0.6547150563299549	1.2604491820156192	7.780867531312419	11.004753345456079	0.8073786476510809	0.94953596287703
ID153186	153186	4	1.0	82.74798548874186	34.05301808832898	0.0	107.0	107	1.5019433641886593	1		30466.32042723629	30547.0	22097.0	38572.0	2.2819274E7	2914.3076477335617	-0.9811092599538117	-1085.882934876781	-0.02089993043417323	0.009679407335358346	1.6391313005357742	1.2976139579311312	-0.8163511769138502	1.263188709182156	7.086911111293099	16.329774369644944	0.33396925013422607	0.8593659942363104
ID160358	160358	4	1.0	82.02039311201361	33.73167751922709	0.0	159.0	159	1.5616987168119543	1		30657.966459627318	30601.0	18903.0	42271.0	2.4679663E7	3568.2367247003804	-0.981070530041705	-890.5974729988345	0.021752687958849486	-4.7225202585488805E-4	1.758846793255836	1.3956888197239388	-0.7619278118883824	1.260199815603401	7.6620393771995285	11.401113626189312	0.7407295931913369	0.9133144475920679
ID148583	148583	4	1.0	82.62268557264747	33.31349781998314	0.0	74.0	74	1.6117581773264709	1		30647.80841121495	30621.0	18807.0	41285.0	2.6234524E7	3756.626417782714	-0.9809999868430862	-842.4546103788672	0.012745740156470753	-0.00618934230115614	1.7864084811652972	1.4814936743502456	-0.7979316303701456	1.2058158006977528	8.161117624473688	11.372181607869823	0.7929977010149252	0.9387643521049751
ID155239	155239	4	1.0	83.36370106606026	32.87467295386251	0.0	122.0	122	1.6192504114416213	1		30696.01152073733	30691.0	18944.0	40759.0	2.6644138E7	3734.1072840282686	-0.980901252965635	-844.394831278865	-0.006768448393644843	-0.009834970204744116	1.7733197483479157	1.504101613826497	-0.7242708656383203	1.178989326283958	8.237167643105956	12.315764130576413	0.6824408941422481	0.9218085106382976
ID164964	164964	4	1.0	83.11675822867878	30.808587758427223	0.0	192.0	192	2.243914957662703	1		30621.9988002399	30683.0	18900.0	40499.0	5.1046872E7	3760.256575847589	-0.981029558231717	-842.2687731734616	0.018670925146034644	-0.06932077729599784	2.9447178947253803	1.7080111328951697	1.507863997380038	1.72406247126383	15.81840387550871	20.19594228648297	0.4873537160330097	0.857510950785879
ID141423	141423	4	1.0	81.96145317332281	32.29521011802626	0.0	23.0	23	1.5708753152343264	1		30613.503059975545	30633.0	18680.0	41785.0	2.5011232E7	3692.9445751460885	-0.9810504016622504	-858.3443348602262	0.004136486682800781	-0.00236997137988963	1.8248919186140777	1.3755976301709134	-0.8428749124801694	1.326617521424009	7.752348774325329	10.718421743043521	0.8479719457245911	0.9685273159144893
ID162412	162412	4	1.0	82.07977203081983	32.56461476760836	0.0	174.0	174	1.5895455233814075	1		30672.52392344499	30653.0	19816.0	42721.0	2.564223E7	3663.1208994487074	-0.9810762381161935	-868.2075124112627	-0.01904650913084755	0.007675844430127229	1.7456818523205875	1.4735110350010583	-0.8150342451283266	1.1847090458466323	7.937720694741457	11.121351857941487	0.8064742678150504	0.9382022471910116
ID156786	156786	4	1.0	83.29200792363861	33.47813556003911	0.0	133.0	133	1.5776028634262702	1		30724.578562728402	30697.0	19358.0	40943.0	2.5224879E7	3778.485412815161	-0.9809723435541655	-838.4354691639195	-0.01842407321326771	-0.014069459429951631	1.768057844109415	1.4530036043538275	2.3468247499426895	1.2168296340157372	7.818892540628559	10.836145377421094	0.8367687693276012	0.9586247086247087
ID138867	138867	4	1.0	82.46705267467489	32.149667283743725	0.0	5.0	5	1.5828687349946762	1		30645.6678743961	30616.0	19118.0	41693.0	2.5374613E7	3702.43029757787	-0.9810487401312656	-856.9681721827249	0.0029185876325582274	-0.004189615459472012	1.7405213258128867	1.455173635786757	-0.8838964874640707	1.1960918498031012	7.871176928438212	11.455762253611748	0.7537052748092029	0.9430523917995439
ID158323	158323	4	1.0	82.32923289856957	33.81391076158937	0.0	144.0	144	1.5999813267559224	1		30643.572446555812	30535.0	20685.0	42296.0	2.5801888E7	3350.077044223957	-0.9810335149444925	-946.2624055611653	-0.0028518374903902105	0.007726911323516756	1.735143722018607	1.4858840565449496	-0.8651794471807963	1.1677517598871396	8.04228947036079	11.262745888713864	0.7967113305806506	0.9543147208121823
ID147057	147057	4	1.0	82.39295856642255	32.03486079450056	0.0	63.0	63	1.6051737860744324	1		30629.56367924527	30637.0	18406.0	42381.0	2.597387E7	3933.6765275114863	-0.981062147775196	-806.7481124649198	-0.00139544635120495	-0.01938129370395876	1.7705205492346665	1.5141538849691552	2.2999001303829645	1.1693134804925946	8.094573858170465	10.702408338601872	0.888056955548425	0.9742562929061778
ID160895	160895	4	1.0	82.94957677574429	33.72089362924269	0.0	163.0	163	1.5534421271063015	1		30692.51446540881	30740.0	20105.0	41519.0	2.4400549E7	3467.033684942141	-0.9809974817649408	-914.0314480184834	0.011376784794685312	0.04226748974167701	1.7702753265692655	1.381439782181498	-0.6921259870961961	1.2814712225629832	7.581236232402752	11.611938746895373	0.7065459658190417	0.9432288586635132
ID151676	151676	4	1.0	83.04772254842008	33.463301424357525	0.0	96.0	96	1.6042309526385659	1		30652.095294117687	30616.0	19091.0	42596.0	2.6054281E7	3816.4576239471326	-0.9810119455667694	-829.8957601894236	0.007303201763228955	0.0028390611699478452	1.7638299028989775	1.4765286073442438	-0.8739882185005012	1.194578888702663	8.085067605841436	11.149432295020151	0.8173122543435409	0.9604743083003956
ID155777	155777	4	1.0	82.9777806926354	33.27871741975058	0.0	126.0	126	1.6061160660417466	1		30733.214788732366	30697.0	19096.0	40838.0	2.6184699E7	3847.0395686356355	-0.9809107364108223	-821.0160492442087	0.0038275713224391055	-0.011618500102709947	1.7657096401037935	1.4754016874974072	-0.8071532066012895	1.1967653657078363	8.104080110499496	11.471403284038415	0.7738922431203873	0.9472222222222225
ID165508	165508	4	1.0	82.23907774968681	28.93980518619841	0.0	196.0	196	2.2415538289060355	1		30580.563515954294	30640.0	19138.0	41589.0	5.0794316E7	3525.069821452324	-0.9811214264260064	-901.6984841448086	0.020167148451783027	-0.02391648768333963	3.384254189072761	1.4572731979075597	2.3465196374286865	2.322319654222747	15.785131992357122	22.60707385475885	0.3881229963764277	0.8757911392405068
ID163978	163978	4	1.0	82.43098081035653	33.4748863470507	0.0	185.0	185	1.5828687349946773	1		30685.968523002393	30628.0	19598.0	43968.0	2.534661E7	3580.856871075581	-0.9810124579221617	-885.5001554391052	0.0029337548444476696	0.0010618784616669794	1.7417482353407467	1.4425565143295371	-0.6409948941580789	1.2074038126334803	7.871176928438223	10.783069550988841	0.8506770684327625	0.9655976676384838
ID142991	142991	4	1.0	82.51176187343371	33.75884830850109	0.0	34.0	34	1.6032875647577223	1		30568.845882352973	30556.0	18655.0	41002.0	2.5983519E7	3684.9294615240906	-0.9810365983466225	-858.3191948648638	0.0010557355835531614	0.009551897164426433	1.836270786101515	1.4169529009044255	-0.9788016718255342	1.2959293035989012	8.075561353512391	11.07453578047359	0.827430496823809	0.9566441441441439
ID157331	157331	4	1.0	82.92124338955796	33.70385168969685	0.0	137.0	137	1.5752034660476528	1		30694.48107448109	30622.0	19553.0	42714.0	2.513878E7	3644.572167172966	-0.9809978182097401	-869.5775317305925	-0.011312573631427174	0.005453920008451661	1.7709992094078315	1.4227270966978889	-0.8698955563739021	1.2447919305946114	7.795126909805959	11.221686308621749	0.7778875231016611	0.9328782707622295
ID158864	158864	4	1.0	82.2721565885665	34.030163615144566	0.0	148.0	148	1.585733658126205	1		30683.902173913037	30696.0	19480.0	39951.0	2.5406271E7	3640.215945445452	-0.9809623907611453	-868.6671259990433	0.0022913957091817297	-0.005459856222599832	1.8185151977469862	1.4035022365444398	2.20695897866009	1.2956981117638608	7.899695685425319	10.859966513047517	0.8417114856277417	0.9629200463499419
ID145553	145553	4	1.0	82.21844092282343	32.51084060871796	0.0	52.0	52	1.5776028634262693	1		30663.78440925701	30647.0	18201.0	42732.0	2.5174967E7	3923.6912801596063	-0.9811162234431327	-812.0682357764668	-0.004638336318832475	-0.009245150610083793	1.7435638871604606	1.4618494038849426	-0.6118973190028606	1.1927110155990397	7.818892540628552	11.345389555244141	0.7633369470539652	0.9335981838819523
ID140439	140439	4	1.0	82.19124855527001	32.554869119550354	0.0	16.0	16	1.516479447152264	1		30666.868421052623	30638.0	20096.0	40465.0	2.330682E7	3445.0255521734443	-0.9810647271688108	-922.4292639826116	-0.004228674534117847	0.0030284924974404706	1.77381707613514	1.318095016165179	2.3166794742618277	1.3457429505316114	7.224751770064076	10.914141581321704	0.76217311888061	0.9342347879532887
ID149143	149143	4	1.0	82.70200458875213	33.451821803059865	0.0	78.0	78	1.5890695402824329	1		30617.224489795917	30592.0	19305.0	41548.0	2.5504148E7	3570.797998680448	-0.9810582330208776	-888.1878513076391	-0.02228292674283113	-0.00452263845688604	1.7674797974432974	1.4162211652176473	2.305888613893353	1.2480252667115508	7.932967568576922	12.269040915358847	0.6622535778972668	0.9160263446761784
ID153749	153749	4	1.0	83.198610308247	33.22052793447495	0.0	111.0	111	1.6122274620000723	1		30728.03720930231	30701.0	18854.0	42101.0	2.6426112E7	3864.3633952181394	-0.9810447501243718	-823.0877920003184	0.017538952284946566	-0.005343887897868129	1.7588724440057641	1.4901971501368454	-0.858226594290639	1.1802951333279936	8.165870750638211	11.374148945479726	0.7931850929113861	0.9486471562672565
ID147608	147608	4	1.0	82.97922949010577	32.29816499946885	0.0	67.0	67	1.5703936732437818	1		30624.32432432429	30645.0	18735.0	42086.0	2.49282E7	3693.8210645679596	-0.9811398755185036	-862.5951845621761	0.010429799577355292	0.007847143078412378	1.7769490240105592	1.388756348285743	-0.7573275985806147	1.2795254014168824	7.747595648160804	11.277965344216241	0.7654473064085279	0.9400230680507499
ID150690	150690	4	1.0	82.81211862366534	33.71353686980021	0.0	89.0	89	1.5833465821708423	1		30652.513285024186	30614.0	20406.0	41630.0	2.5380281E7	3450.6566532178276	-0.9810403368463306	-919.2858680054956	0.012821040095977157	0.0426676292836928	1.8084664058020588	1.4274260488370814	2.352187852356728	1.266942275065955	7.875930054602719	11.022189182927054	0.8146592494628176	0.9605797101449262
ID162978	162978	4	1.0	82.59478789564074	33.49575848919582	0.0	178.0	178	1.6084693509170882	1		30674.862837045734	30629.0	19867.0	44136.0	2.6165658E7	3517.365039729816	-0.981001956287719	-900.6502487052089	6.507785744168003E-4	0.007652789095716352	1.7355599309022378	1.5088757318253243	-0.6208932685102339	1.150233842519747	8.12784574132208	11.425207623940732	0.7824509362367632	0.9494725152692943
ID144544	144544	4	1.0	81.64345578445672	32.71092117576277	0.0	45.0	45	1.584779259208497	1		30570.19638554216	30619.0	18594.0	41305.0	2.5373263E7	3604.693829317996	-0.9810539269795687	-878.2810551681011	-0.006771595257002727	-0.004773021213740249	1.7594315952854616	1.4356441219448712	-0.9778092787967984	1.2255346352144392	7.890189433096306	11.481417175126019	0.7521531864717746	0.9458689458689461
ID161449	161449	4	1.0	82.60521573676705	33.7599893932024	0.0	167.0	167	1.5612142437998886	1		30655.81536555143	30633.0	20043.0	43104.0	2.4739243E7	3432.5794834259204	-0.9809996245915571	-922.208082957142	-0.021555525585696227	-0.01627030254335822	1.758955324782017	1.4340915879516778	2.289825916755772	1.2265292813650377	7.657286251035005	11.241902818426793	0.7613863616184302	0.923738532110091
ID152239	152239	4	1.0	82.50602388651686	33.87721871688888	0.0	100.0	100	1.580477332004931	1		30590.94538834954	30499.0	19389.0	42443.0	2.5206939E7	3482.380347582354	-0.981083894497766	-911.2155237653171	0.012845909421309696	0.001231467531048947	1.781471071417365	1.4021345013551196	-0.8709674067043098	1.2705422123880614	7.847411297615632	11.256729928069557	0.7782368413007726	0.9423515981735155
ID166063	166063	4	1.0	81.7826824055184	26.143379052905075	0.0	200.0	200	1.5641188309506178	1		30769.755915317535	30658.0	22491.0	41942.0	2.4708114E7	3540.020088168661	-0.9811309390228194	-903.9096094581637	0.028232235501192467	-0.024877734755773515	1.635495310037757	1.5046424863293995	-1.4530157523942626	1.0869660566528168	7.685805008022113	14.304474785951626	0.4720145574622498	0.8807189542483661
ID146092	146092	4	1.0	81.72407827688255	32.1746641504986	0.0	56.0	56	1.5684656262635552	1		30677.348894348885	30734.0	17916.0	41645.0	2.4971362E7	3926.9620288502897	-0.981084404233981	-810.3590132749827	-0.0058759205274590606	0.006537475628837484	1.8092389871771872	1.381003547647574	2.2938719974573196	1.3100900357997467	7.728583143502759	10.533447158559827	0.8753237364329818	0.9719067543335325
ID142001	142001	4	1.0	82.3103225830128	33.01620693393198	0.0	27.0	27	1.551980522146854	1		30593.589420654876	30555.0	19120.0	41545.0	2.429131E7	3478.4800930969923	-0.9810585444207875	-911.0715435435903	-0.03657837184641255	0.01145906976175555	1.8573345855572976	1.3224103218323837	2.251030926695914	1.4045070239497994	7.566976853909217	11.144579015299348	0.7656053050750745	0.937021777516185
ID159409	159409	4	1.0	81.96181347543788	34.2026473195954	0.0	152.0	152	1.605173786074434	1		30638.366313309783	30616.0	19050.0	40958.0	2.6011973E7	3858.5023143390854	-0.9810949721803917	-824.1581623807311	0.019165318347065093	-0.016486185128296988	1.8270815203293205	1.445147488968752	-0.9955059280835874	1.2642872331550838	8.09457385817048	10.70494825294807	0.8876355950781606	0.9770510613884102
ID154293	154293	4	1.0	82.69991286849462	32.89730013943059	0.0	115.0	115	1.620184504632342	1		30691.004624277426	30694.0	17975.0	43034.0	2.6547719E7	3937.446474648172	-0.9810076735384297	-805.2313500260282	0.005957119992526877	0.010068851285306286	1.7918738166014756	1.4995417430491809	2.458732167692971	1.194947606431992	8.246673895434983	11.037386206717208	0.8506603825257634	0.9569773855488124
ID139448	139448	4	1.0	82.9275323027926	31.935879752097893	0.0	9.0	9	1.5737620716941954	1		30652.678090575268	30701.0	18597.0	41213.0	2.5043238E7	3646.484843805093	-0.9810228265188363	-869.1036866231908	-0.006372874166643361	-3.670695487452819E-4	1.813977567257359	1.3809571053920147	2.2725154341794758	1.3135654685975362	7.780867531312411	11.321785642159032	0.7627953369638655	0.9375715922107675
ID148159	148159	4	1.0	82.85230638533086	33.179797336606555	0.0	71.0	71	1.5976155390848632	1		30671.118623962007	30684.0	19083.0	40313.0	2.5855753E7	3709.9667303502815	-0.9809839244613036	-852.9637862531836	0.01580484895047056	-0.012218518056208676	1.7935714535789913	1.4488830459363888	-0.7218742008314007	1.2378994002375368	8.018523839538204	11.533626015743572	0.757482421109735	0.9341085271317827
ID164545	164545	4	1.0	83.40968582322112	33.08119926582574	0.0	189.0	189	1.6197175253735772	1		30668.447004608275	30658.0	18295.0	41376.0	2.6620212E7	3873.618667746831	-0.9809620716392712	-815.900957790389	0.023269521487069084	-0.005799452008474916	1.7847075792663663	1.5261366897261723	2.3955931933766386	1.169428394770188	8.241920769270472	11.050655646783602	0.8481295745254925	0.9522240527182866
ID151238	151238	4	1.0	83.17563027964967	33.69259702764541	0.0	93.0	93	1.5823907435191868	1		30659.007255139077	30597.0	19302.0	42338.0	2.5354999E7	3759.9899467236664	-0.980992486459664	-841.6698545818224	0.007823434475330007	0.004805597251246393	1.7626033041672127	1.442178424569514	2.2031742866190163	1.2221811629815116	7.8664238022737045	11.14494802375109	0.7958497962567123	0.9473382942186598
ID157894	157894	4	1.0	82.75329563110594	33.90312143708298	0.0	141.0	141	1.5655691037062696	1		30652.82076637821	30596.0	19149.0	42509.0	2.4798132E7	3493.148773701429	-0.9809852853043476	-905.4324148328405	-0.021578113354332608	0.010108000784787855	1.7867269725684678	1.3988687648054936	2.1715610966551298	1.2772656145602794	7.7000643865156375	11.787254478305151	0.6964322936926176	0.9257142857142839
ID156357	156357	4	1.0	83.0154934011055	33.394427871305304	0.0	130.0	130	1.5752034660476533	1		30674.344701583395	30599.0	19508.0	43121.0	2.5183637E7	3648.0652492442096	-0.9809797374668509	-867.3337009894001	0.001257726604278885	-0.006132920620131374	1.7419446671029977	1.447679590810831	2.342765390724331	1.2032667160330357	7.795126909805964	11.119346462759157	0.792272404481764	0.9234234234234233
ID143563	143563	4	1.0	81.55477470535916	33.26411275051328	0.0	38.0	38	1.5708753152343278	1		30598.949631449676	30676.0	18792.0	41111.0	2.4907545E7	3663.9463643125987	-0.9810292553559248	-863.7438881943443	0.007551592433333682	-0.007993796873671086	1.80249888051493	1.4053095613673634	2.1591326040063774	1.2826347518486263	7.752348774325342	11.558977449712303	0.7291289366534512	0.9282868525896415
ID149704	149704	4	1.0	83.03558094811777	33.25551777243264	0.0	82.0	82	1.6281026591939143	1		30661.06499429873	30639.0	18671.0	41757.0	2.6889754E7	3787.8382961921297	-0.980857988810687	-829.5534402117094	0.02727390998229881	0.007369375009393501	1.784135722795531	1.515421931048359	-0.7204092516466988	1.1773194555533966	8.32747704023174	11.297538004260604	0.8198901824347213	0.9526916802610118
ID141001	141001	4	1.0	82.53536138795329	32.34679532501274	0.0	20.0	20	1.5771232759814038	1		30659.197080291986	30648.0	19210.0	41287.0	2.520186E7	3510.101507371252	-0.981077338244602	-905.716156018959	-3.489840293309959E-4	-0.012227765563558656	1.8128654912841202	1.3840236263509826	-0.8257471767636292	1.309851549329249	7.81413941446402	11.027207911050136	0.8075322831282052	0.9502890173410407
ID138446	138446	4	1.0	82.88502926169602	32.198126555735456	0.0	2.0	2	1.5412197332169875	1		30628.320203303698	30577.0	20386.0	41386.0	2.4104488E7	3394.783733102952	-0.98102512693741	-932.9155107889347	-3.1175494817284116E-4	0.021975842989875424	1.73662102087533	1.360229392325548	2.2275344752535204	1.276711877182918	7.462408078289849	11.10196632758868	0.7608324845919551	0.937313432835821
ID161998	161998	4	1.0	82.5714080528347	32.14705937734584	0.0	171.0	171	1.5909726182581514	1		30651.610513739557	30652.0	19845.0	42379.0	2.5655398E7	3735.149627907272	-0.981044766355013	-849.4444306541443	-0.0011392086504434366	0.006991221428780414	1.7515144089632013	1.4639297814008574	-1.003419484519076	1.1964470094236006	7.951980073234979	11.519128398499305	0.7530883143950097	0.9494892167990909
ID163542	163542	4	1.0	82.5984823405367	33.63401205667465	0.0	182.0	182	1.5742426831183474	1		30657.397560975623	30634.0	20118.0	42661.0	2.5139066E7	3316.189215251348	-0.9810795340077862	-958.7345239408999	-0.020200372006776355	-0.01459360908882727	1.7581421676884923	1.3954887437836778	2.461830204680635	1.2598755636835373	7.785620657476938	12.551959300903796	0.6209834971080862	0.917647058823529
ID145111	145111	4	1.0	82.12093519271336	32.22425306146931	0.0	49.0	49	1.6004540646379346	1		30601.173964497022	30589.0	18741.0	42218.0	2.5857992E7	3594.764613612891	-0.981038721544212	-880.8788015457587	2.9694266796213376E-4	0.003121248251614639	1.8240314707410226	1.457409766548434	-0.7748303737714001	1.251557051837833	8.047042596525309	11.116785697800962	0.8182531707392525	0.955957086391869
ID154842	154842	4	1.0	83.08179789113274	32.688444634858996	0.0	119.0	119	1.6023436214526101	1		30646.775029446388	30657.0	18211.0	41590.0	2.6019112E7	3773.2179006131905	-0.9810145106509683	-839.3759578689172	0.007304099740713248	5.304252955787073E-4	1.80437024414033	1.4499391492868734	2.459467418443878	1.2444454962318778	8.066055101183379	11.251320152592228	0.8006894078216655	0.9464584495259347
ID159960	159960	4	1.0	82.7426100149089	34.058154898518104	0.0	156.0	156	1.58095590198774	1		30653.1980558931	30546.0	22499.0	40496.0	2.5227582E7	3043.3968178095283	-0.9809938403692644	-1039.726498807659	-0.022314707117599777	-0.005164425160077608	1.738178578137646	1.4265568222636476	-0.9520546073338964	1.2184432831631058	7.852164423780145	12.500132391611707	0.6314951561376072	0.9407744874715244
ID152797	152797	4	1.0	82.22211812305696	33.84476050191544	0.0	104.0	104	1.5809559019877417	1		30609.27327690448	30509.0	19918.0	42985.0	2.5313869E7	3538.1217675394314	-0.9810352149704432	-895.0492060995624	-0.004178874698283107	0.009344770387761665	1.786510971595757	1.4044767106032368	-0.7164747358453328	1.2720118162930825	7.852164423780162	11.089534630856136	0.8023661641549839	0.9472477064220179
ID144099	144099	4	1.0	81.54590970146867	32.74633238634686	0.0	42.0	42	1.5377800547277045	1		30578.443734015345	30619.0	18887.0	42095.0	2.3912343E7	3620.082964121758	-0.9811291917673507	-878.3397686896178	-0.009449490624880947	-0.0056317183565503925	1.8221634770671689	1.3191154897718331	2.247849541414771	1.3813524980912382	7.429136195138268	11.246196709083382	0.7381367580768846	0.9565483476132188
ID142560	142560	4	1.0	81.71263916387728	33.50060153584788	0.0	31.0	31	1.582390743519188	1		30540.487922705324	30493.0	18743.0	41702.0	2.5287524E7	3630.8317075579926	-0.9810744191893248	-872.0724823457255	0.003637508445208785	0.00876542429923808	1.7692086026708143	1.421148788281038	-1.0354735247734457	1.2449144081604395	7.866423802273716	10.972707983716179	0.8210310113945836	0.9522439585730731
ID165098	165098	4	1.0	83.25030322486664	30.57890870799938	0.0	193.0	193	2.142155236655683	1		30593.833552631564	30684.0	18436.0	41037.0	4.6502627E7	3979.178738853014	-0.9810380070128147	-795.5588276895697	0.00255874170951723	-0.01640027980413671	2.8432696995159206	1.6214390885013714	1.873837553784312	1.7535470309549748	14.416231656976546	16.987365156898388	0.6277830297855873	0.8960118168389963
ID140015	140015	4	1.0	82.96090867153607	32.37011276022583	0.0	13.0	13	1.5766435426544172	1		30633.244525547452	30626.0	18285.0	41712.0	2.5180527E7	3625.87889363948	-0.9811175274189969	-877.9542197966031	-0.019836524209810462	-0.014344774057593289	1.7771997641502175	1.4178014352952115	2.352122020239167	1.2534898892807038	7.809386288299505	10.778680932212053	0.8446864686544806	0.9596962616822429
ID155375	155375	4	1.0	83.26712083240572	33.17295952345769	0.0	123.0	123	1.6225173848969898	1		30682.646453089226	30665.0	18135.0	41373.0	2.6816633E7	3801.9729154899487	-0.9809566310634161	-831.4187583717128	-0.012982598636786013	-0.0046820079056489215	1.7963030664733584	1.494921003362608	-0.7490686089071883	1.2016040061199456	8.270439526257558	11.34131634363574	0.8080003067371887	0.9539473684210529
ID148717	148717	4	1.0	82.66174961555572	33.270644466044885	0.0	75.0	75	1.5871641804361794	1		30673.90384615385	30640.0	19011.0	41364.0	2.5520688E7	3660.874638923133	-0.9809983699829833	-865.1504106458149	-0.0051985926105463385	-0.003540423875871068	1.7618255416107287	1.455592020589367	-0.7249208382305037	1.2103841713128987	7.913955063918868	10.934172236540265	0.8318243372268944	0.9417420814479635
ID153331	153331	4	1.0	83.1421940842542	33.773485792801935	0.0	108.0	108	1.579519757041532	1		30679.232530120516	30623.0	19700.0	42677.0	2.5463763E7	3768.861360452044	-0.9810130109831207	-841.1684847105282	-0.010436133797362617	0.00772728629758083	1.7391598652235698	1.451016441593766	-1.0448598588031204	1.198580398795008	7.837905045286612	10.815923716655488	0.8419428838978513	0.9531791907514444
ID160499	160499	4	1.0	83.10428505891507	33.849444377139235	0.0	160.0	160	1.5790407517971454	1		30739.049939098648	30628.0	19860.0	42973.0	2.523676E7	3529.947472654257	-0.9809654323612748	-897.5587407500584	-0.014362761292948214	0.008732247824054894	1.8003482926074357	1.4056016818280945	-0.9921883430709374	1.2808381747707802	7.8331519191220895	10.96741249521612	0.8183480605179089	0.9515011547344107
ID162550	162550	4	1.0	82.19483149744157	33.02403600033289	0.0	175.0	175	1.6173806066477	1		30673.78397212543	30756.0	19118.0	40150.0	2.6410128E7	3641.915030332451	-0.9811666115506834	-877.5701412180672	0.013088569194200227	-0.008527202952280578	1.8299181381988292	1.4537549368625513	-0.9361495070707777	1.2587528281404166	8.218155138447887	11.18144387134812	0.8260159307281292	0.9568345323741008
ID150261	150261	4	1.0	83.17718163935476	33.54993084702609	0.0	86.0	86	1.5823907435191875	1		30684.066185318905	30631.0	19381.0	42990.0	2.5498459E7	3619.686165148637	-0.980925381679017	-871.8707424987048	3.2502586709467644E-4	-8.728134333834823E-4	1.7598221914894487	1.42426233514969	-0.7987152597965903	1.2356025628554528	7.866423802273711	11.514823322557898	0.7455429138679712	0.9408754974417284
ID147195	147195	4	1.0	82.42490124258009	32.12726065680535	0.0	64.0	64	1.6089395948537286	1		30631.635831381744	30634.0	18636.0	41792.0	2.6159417E7	3963.0417409184656	-0.9810726136012478	-801.2758318043507	-1.9779380662025364E-4	0.004282971961903848	1.7382974896272674	1.501328246782509	2.2290757804189925	1.1578397284888273	8.132598867486587	11.030740448200723	0.8399044534900746	0.9585434173669465
ID158462	158462	4	1.0	82.69961122517141	33.4988923524619	0.0	145.0	145	1.6206513493343304	1		30659.852704257763	30595.0	20641.0	43299.0	2.6643412E7	3298.7058021385246	-0.9809654807552877	-958.0061307197292	9.498406060042208E-4	0.011246541345047524	1.7250183405634352	1.532371209350038	-0.7352704278456978	1.1257183181450592	8.251427021599481	11.322410910578036	0.8088371731561956	0.9570011025358318
ID141565	141565	4	1.0	82.10196862187779	32.84656055481868	0.0	24.0	24	1.5670180342373197	1		30598.411330049265	30600.0	19580.0	42677.0	2.484591E7	3357.7429230264333	-0.9811550154610896	-948.9061786095838	-0.007637485255482201	0.01026096836530707	1.7618583335820595	1.4117316797922725	2.423028592445725	1.248012181635894	7.714323765009211	11.806981051918802	0.6953924856618642	0.909753363228699
ID156930	156930	4	1.0	82.73504663139123	33.70813825333399	0.0	134.0	134	1.5771232759814047	1		30666.683313032874	30603.0	20452.0	43701.0	2.5177347E7	3413.734647849554	-0.9809806017862294	-926.6819249016291	-0.008590827697741036	0.0141797431739634	1.7461984967932178	1.4374609248242418	2.4515660972355313	1.2147798014104108	7.814139414464029	11.070589747903682	0.8012158004630334	0.9475504322766567
ID161025	161025	4	1.0	82.25770058067046	33.430407084673405	0.0	164.0	164	1.6065869987790458	1		30658.98358733882	30580.0	21211.0	44239.0	2.6152113E7	3364.703609185299	-0.9810722356007198	-944.5883793359559	-0.005357352123229626	-0.011097874762649527	1.7242011987654489	1.488977804567581	-0.7946845784653174	1.157976427503686	8.108833236664015	11.604780577970265	0.7566488327494398	0.9525404801786707
ID165639	165639	4	1.0	82.30315754825304	28.21353689752525	0.0	197.0	197	2.266056081040303	1		30624.44051825675	30550.0	18851.0	41544.0	5.20003E7	3590.928095029552	-0.9811366921855033	-887.1623772079989	-0.010547192605911396	0.0019831643011657394	3.458439402547785	1.4793747552295213	2.35863815336282	2.337771001108652	16.132110202366775	21.03296391035773	0.4582474857918491	0.8929229150223632
ID139013	139013	4	1.0	82.96414677680428	31.86017505201729	0.0	6.0	6	1.5732813134512094	1		30671.440243902427	30731.0	18561.0	41355.0	2.5150581E7	3640.2318969846006	-0.9810367527893359	-871.781574266532	0.014693992850338355	-0.021656723509658835	1.8082418695041818	1.3918332061282663	-0.8825878616008567	1.299180003424592	7.776114405147896	11.492202122095478	0.7398880178620345	0.9380733944954125
ID151816	151816	4	1.0	83.17077592692081	33.830556505018855	0.0	97.0	97	1.5809559019877415	1		30636.15477629984	30563.0	19662.0	42263.0	2.53361E7	3627.6066603964687	-0.9809847355524293	-871.3726812983042	0.0022485990044595894	0.011834919497001188	1.7652028651080436	1.4597227949740506	2.2309917487889024	1.209272658607365	7.85216442378016	11.003801085885593	0.8149177678232602	0.9643899591360182
ID153875	153875	4	1.0	83.32849178057755	33.09883966110777	0.0	112.0	112	1.6145718393646713	1		30753.940835266836	30737.0	18408.0	42314.0	2.6509897E7	3983.022758823815	-0.9808989518884442	-793.0216686950201	-0.002590440473157299	-0.003088203755949747	1.7498790057892069	1.5150574687486298	2.287306311391828	1.1549918348869823	8.189636381460797	11.178299767375796	0.8236125958968807	0.9410158383397058
ID155927	155927	4	1.0	82.77031221660157	33.35220200840665	0.0	127.0	127	1.6079989694621055	1		30728.709261430264	30679.0	18967.0	42054.0	2.6211589E7	3736.2864814198083	-0.9809279348526895	-846.0061623982302	0.015390483004932995	-0.021709411115895912	1.809218293748462	1.4712897568736591	2.3626234277090497	1.2296818388737147	8.12309261515756	10.909462696132707	0.8576785438654707	0.9563514269725794
ID159002	159002	4	1.0	82.15438355059419	33.93549295855041	0.0	149.0	149	1.5809559019877422	1		30673.189613526585	30627.0	18779.0	42258.0	2.5397401E7	3645.789193451021	-0.9810201302004228	-869.7252361603223	-0.009190136667572348	-0.007713098743214386	1.8062568516950042	1.4023665351665096	2.241803037669894	1.2880062425908778	7.852164423780166	11.221060885235023	0.7836667335070929	0.9434608794974294
ID143135	143135	4	1.0	82.75664906114781	33.494813530618885	0.0	35.0	35	1.5592748464750783	1		30630.146401985126	30673.0	19087.0	41278.0	2.4687898E7	3486.2616107072895	-0.9810058238596747	-907.5492854110919	0.011242697680028772	-0.003535326232524221	1.8113119660650816	1.3577326869585138	-0.8512209506815693	1.3340711197891542	7.638273746376937	10.998846603578434	0.7934339740604963	0.9370262390670546
ID145692	145692	4	1.0	82.09343495108865	32.267387306156884	0.0	53.0	53	1.5852565304914759	1		30642.432367149755	30557.0	18888.0	44038.0	2.5371934E7	3826.046806550599	-0.9810977301192038	-831.3832385244694	-0.0011272887549032258	0.00816251482753931	1.7551269821522244	1.4385954445299076	2.4576425713298553	1.220028180143272	7.894942559260804	11.211826385871866	0.7892345889283365	0.9416099773242632
ID164125	164125	4	1.0	83.36738333822487	33.19894149478254	0.0	186.0	186	1.6197175253735767	1		30714.670506912476	30697.0	19205.0	40821.0	2.6660334E7	3805.864362136612	-0.9809150471309589	-829.5887518206873	0.031589171235446745	-0.012325888504329394	1.8098492393871148	1.4780603820865421	2.2295919169937055	1.2244758477540643	8.241920769270468	11.119197456219355	0.8377055913195209	0.9543203082003301
ID149281	149281	4	1.0	82.75175359725642	33.43904541614023	0.0	79.0	79	1.595246242898945	1		30634.888493475697	30575.0	18077.0	42253.0	2.5825211E7	3678.3348553682035	-0.9809688075679731	-858.5868538878944	0.00369474146479504	-0.0016554760780083965	1.8199582297287962	1.4177779560644428	-0.8521539069471361	1.2836694363486583	7.994758208715632	11.420388029000645	0.7702886121734194	0.9486745628877603
ID157478	157478	4	1.0	83.32355446409166	33.32761879548115	0.0	138.0	138	1.5985622743022283	1		30736.6741440378	30712.0	19045.0	41173.0	2.6033963E7	3732.9396458558704	-0.980981465517258	-849.4144678909491	-0.006110905100400562	-0.016384666942393246	1.7820557547498272	1.450214631264082	-0.8363240479271127	1.2288220766304745	8.028030091867254	11.121619842538111	0.815610416525525	0.9531602708803608
ID147749	147749	4	1.0	82.74474079921721	32.64796977592745	0.0	68.0	68	1.569911883487623	1		30646.572303921534	30600.0	19116.0	41429.0	2.5007603E7	3607.3512743911724	-0.9810668307811728	-880.4379310243559	-0.011944802805821594	0.007561333826664871	1.78782294535647	1.3959585905589564	2.419277961137966	1.2807134519947379	7.742842521996296	11.275818106905415	0.7652690817136947	0.9416184971098261
ID144682	144682	4	1.0	81.99157311387684	32.84959141009314	0.0	46.0	46	1.5776028634262702	1		30594.184690157952	30605.0	19314.0	42144.0	2.5179014E7	3450.547364795858	-0.9810599734471177	-918.5353189153664	6.999603312976995E-4	-0.006142940298727877	1.7519852478590534	1.4348502939158032	-0.8043931428950541	1.2210230260871102	7.818892540628559	11.860476297889898	0.698474971350796	0.9205372132064912
ID163114	163114	4	1.0	83.28552631226042	33.36245635420332	0.0	179.0	179	1.592398434184277	1		30725.09177592372	30701.0	18094.0	42257.0	2.5778352E7	3909.406935766493	-0.9808719633849858	-806.0356155953339	0.0029697104079351787	-0.009412123430159349	1.7592999651725698	1.4493905328209418	-0.8704728752223682	1.2138205165094136	7.966239451728548	10.906431223159215	0.8415848143603447	0.953898690950484
ID140587	140587	4	1.0	82.34624137250619	32.475340066813544	0.0	17.0	17	1.5573330339577676	1		30614.89663760896	30569.0	19110.0	42084.0	2.4583762E7	3484.0192050236656	-0.9811161914700123	-913.0889930050982	-0.012019950301250632	0.007422212582236294	1.7816596265303455	1.3693649754155337	-0.7153625405149172	1.3010845600090661	7.619261241718883	11.143250703767091	0.7710790888586297	0.9292753623188401
ID150829	150829	4	1.0	82.9004190628114	33.608988443606094	0.0	90.0	90	1.561214243799888	1		30652.67206982543	30665.0	19566.0	41917.0	2.4583443E7	3613.1111535881005	-0.9810779195802557	-879.7345123463738	0.012257943777853893	0.005985718130390834	1.7561187750408715	1.4058522849308153	2.3847478118403775	1.2491488571484546	7.657286251034999	11.232597364169635	0.762648399324079	0.9437609841827765
ID142135	142135	4	1.0	82.40010994386576	33.520260112238795	0.0	28.0	28	1.5871641804361787	1		30606.760817307713	30615.0	18234.0	41689.0	2.5464825E7	3781.1864521660536	-0.9810701299617606	-839.0188015370735	-0.010532840077390188	-0.011118759466654735	1.8135014018519486	1.4195131491179338	2.2825807546912475	1.2775516753605514	7.913955063918861	10.957030877181321	0.8283572411040301	0.9476380193511664
ID159543	159543	4	1.0	81.90969189182418	34.21568051640426	0.0	153.0	153	1.611758177326472	1		30634.202339181276	30604.0	18819.0	41372.0	2.6192243E7	3818.4878313929053	-0.9810396646916519	-830.2057072947789	0.003784081237155928	-3.404019247903768E-4	1.7765952767023327	1.470840527303791	-0.9514089801272013	1.2078775664136907	8.161117624473697	11.28636658389746	0.8051025404142227	0.9586823003908429
ID146234	146234	4	1.0	81.73647101016284	32.08708353424933	0.0	57.0	57	1.5382719082681007	1		30653.68974358976	30672.0	18152.0	42485.0	2.3909878E7	3840.0022008240685	-0.9811050194809293	-828.9919798980216	0.005357461492770938	-0.013563825070707402	1.8099830065398528	1.342795186716262	-0.8392073198551239	1.3479218755364137	7.433889321302776	10.58617933460243	0.8335803360162534	0.9595092024539887
ID152382	152382	4	1.0	82.89822724440381	33.75531663502596	0.0	101.0	101	1.5828687349946762	1		30659.968599033804	30633.0	20318.0	43477.0	2.5386454E7	3461.200491945776	-0.9810052230624599	-914.9809801854699	-0.025400544032030663	0.007085656273285719	1.7433356289878148	1.4234497555055214	-0.7397803109183859	1.2247257918623826	7.871176928438212	11.702605201033046	0.722244811728152	0.9500860585197924
ID154428	154428	4	1.0	82.7206160605037	32.39525631583615	0.0	116.0	116	1.6056449951807434	1		30693.355633802832	30760.0	19022.0	41760.0	2.6150739E7	3861.8477271250013	-0.9808543875725549	-814.3563696273453	-0.015176703923706403	-0.014999188386001379	1.7548227045781548	1.5157974845504083	-0.7894953996336311	1.1576894159437416	8.099326984334972	11.331153438179664	0.7927030982468711	0.9498327759197304
ID166211	166211	4	1.0	82.39932670750487	26.12620808368736	0.0	201.0	201	1.6883216279100772	1		30636.82002129926	30621.0	21765.0	40502.0	2.8767974E7	2924.1507415414776	-0.9811411208162127	-1090.1581943561166	-0.004492493055215935	-0.006643752956913042	1.857605968685892	1.5269087117884528	2.131621499857141	1.2165795861561997	8.954889693947829	12.445460914446107	0.7265209366252725	0.9602446483180422
ID161604	161604	4	1.0	82.42006028175649	33.37647027144642	0.0	168.0	168	1.5650858287746432	1		30673.10850801478	30691.0	20353.0	41388.0	2.4875891E7	3436.660900316908	-0.9810252802393954	-922.9027354675703	-0.012891452051422244	-0.007749936842141094	1.7938726137015732	1.3804286236786156	2.2990620468303016	1.2995040691935213	7.695311260351131	11.053345873785474	0.7914956550838411	0.9484475688342124
ID139594	139594	4	1.0	82.7688748734876	32.05028321359952	0.0	10.0	10	1.5828687349946764	1		30651.030156815472	30583.0	19670.0	41573.0	2.5409704E7	3531.8789935294876	-0.9809949553960123	-895.915677350911	-0.013972395937990701	-0.01729750270579636	1.7680299519441673	1.4335171496656494	-0.8541100068483966	1.2333510989781595	7.871176928438214	11.495337808512758	0.748524572979318	0.9235917456776341
ID162126	162126	4	1.0	82.42310937219479	32.51808151969743	0.0	172.0	172	1.6155086377256855	1		30640.383275261338	30634.0	20177.0	43313.0	2.638137E7	3715.342249645252	-0.9810291198945144	-852.9425541310959	0.0046588485496505735	-0.002583113362635529	1.8210034225745735	1.4738294461190624	2.164066912923286	1.2355591261727747	8.19914263378981	10.679209618923949	0.9034415975863029	0.9745762711864401
ID138578	138578	4	1.0	82.88977587167234	31.83957537128519	0.0	3.0	3	1.597141961028191	1		30633.232502965617	30630.0	18335.0	40957.0	2.5823815E7	3752.5251685568383	-0.9810243112401391	-844.0757641627048	0.01792881699021183	-0.017677318348399095	1.836702797956793	1.4305841648417519	-0.8587540309166936	1.2838830759460873	8.013770713373694	10.985675412290739	0.834436418596799	0.964530892448513
ID143698	143698	4	1.0	81.81613748810801	33.56845375349847	0.0	39.0	39	1.5909726182581532	1		30556.69221556884	30568.0	19530.0	39503.0	2.5514838E7	3509.929432820635	-0.9811260213582425	-905.1056695270663	0.006496599297516551	-0.012699121765388809	1.8245083280582572	1.4542971664182605	-0.9913839897908949	1.254563627151786	7.951980073234997	11.194139370330841	0.7974504872187476	0.9430665163472379
ID164690	164690	4	1.0	83.33619846256023	33.01728793318691	0.0	190.0	190	1.6229835585554817	1		30641.772675086107	30634.0	18440.0	41411.0	2.6688984E7	3877.021827010338	-0.9809620617072496	-814.4753269561065	-0.011934406813256694	0.004787081871476778	1.7525648526846587	1.5218320057584633	2.2862987100361387	1.151615188833672	8.275192652422083	11.405569726741746	0.7993813459851205	0.9456816947311248
ID148307	148307	4	1.0	82.76053704737164	33.1888653103769	0.0	72.0	72	1.5862106422423092	1		30694.00360576925	30674.0	18612.0	41297.0	2.5537411E7	3765.451371039662	-0.9810339231853673	-843.2823530148318	0.017288227631767718	-0.015228743867680493	1.8239561594327127	1.3989935423599673	2.370913623086753	1.303763101261979	7.904448811589832	11.474819041912935	0.7543793027162896	0.9475783475783462
ID149841	149841	4	1.0	82.85919453663917	33.44931606594815	0.0	83.0	83	1.5780823051220125	1		30652.63791008507	30620.0	19769.0	42752.0	2.5227121E7	3559.671409371564	-0.9809589161492108	-887.2522180167251	-0.007350104235984131	0.007083262222817609	1.7415032794636736	1.4330199266646813	-0.7424458164113713	1.2152680134162404	7.8236456667930545	11.400718952037728	0.7564052903764229	0.9378917378917372
ID160087	160087	4	1.0	82.88900708641786	34.00870201882635	0.0	157.0	157	1.5703936732437815	1		30678.442401960798	30619.0	20079.0	42887.0	2.5033609E7	3497.61458681562	-0.9810064977159497	-906.0625510659679	0.01956885398426757	0.007170054682698994	1.7613037833357996	1.4329553462431688	2.311424659133934	1.2291407320915295	7.747595648160803	11.301445783840242	0.7622699486134814	0.9277177006260672
ID141140	141140	4	1.0	82.10795142420082	32.40260867292672	0.0	21.0	21	1.532359246125219	1		30652.572164948455	30646.0	19265.0	41822.0	2.3786396E7	3565.2851891464175	-0.9810920589421009	-892.2122153215189	-0.012662385148502991	-0.0038264098899070164	1.766403368602652	1.3441622695952724	2.3329043768760815	1.3141295575381062	7.376851807328574	10.579680570125872	0.8282011179356746	0.9556650246305416
ID156500	156500	4	1.0	82.7687068180241	33.44601948409782	0.0	131.0	131	1.5756836378210524	1		30666.42735042737	30710.0	19512.0	41501.0	2.5115804E7	3508.1440586817066	-0.9808809450094073	-896.9446332768898	0.007895124685621067	0.009048216837200885	1.7920639963366725	1.3783062751012607	2.37994288648587	1.3001928734634935	7.7998800359704825	12.585891763224472	0.6187707872911011	0.9096452328159631
ID151384	151384	4	1.0	83.27612756715203	33.63384511336149	0.0	94.0	94	1.566052229501974	1		30641.41995073894	30631.0	19659.0	42586.0	2.4880833E7	3662.3652652856604	-0.980986283397671	-863.3226689901342	-0.005653977734807907	0.0050077419680575105	1.7304451119474755	1.4253359053549837	-0.8200396875017227	1.2140612647490303	7.704817512680176	11.55926204679612	0.7246228128402263	0.9289398280802289
ID154974	154974	4	1.0	83.49855361700062	32.72383960489139	0.0	120.0	120	1.6009266629251118	1		30642.660399529985	30637.0	18363.0	41484.0	2.6076904E7	3722.815802249289	-0.9809701739429167	-848.6056118789189	0.017036467943264355	-4.177642234381155E-4	1.7920241267761687	1.452296028675381	2.473345313345099	1.2339248275784718	8.051795722689837	11.81139196952714	0.7252712260920418	0.9374654122855559
ID146786	146786	4	1.0	82.74785909813073	32.11178081213058	0.0	61.0	61	1.5737620716941967	1		30590.962195121967	30519.0	18595.0	42643.0	2.5084589E7	3822.0387731136966	-0.9810624234074916	-829.2782668730447	0.010009184216790324	-0.0038162079017913762	1.798043225214158	1.3957143150343994	2.469588637441325	1.2882602161817354	7.780867531312422	10.970800721742169	0.8123837594282618	0.9467900520532092
ID152930	152930	4	1.0	82.42049121433904	34.09669677503443	0.0	105.0	105	1.5823907435191873	1		30612.021791767533	30503.0	20208.0	41839.0	2.528553E7	3435.6591645974027	-0.9811192469212575	-926.0073191675141	0.015900957744121924	0.008596657851437445	1.7820982956171945	1.4274198895778705	-0.8334094480844362	1.2484751744241231	7.866423802273709	10.861633434473053	0.8379091260994389	0.9605339524085895
ID158051	158051	4	1.0	81.99209337736428	33.65969754838938	0.0	142.0	142	1.572800408254754	1		30659.954712362312	30618.0	19292.0	41546.0	2.5049183E7	3528.7025714003307	-0.9810467175473514	-899.4804013905224	3.466662048116958E-4	0.001675755542094802	1.8138175410961188	1.3793117250101934	2.2365818921505776	1.3150164014466812	7.771361278983389	11.902008036156253	0.6893923896526916	0.9164798206278023
ID142688	142688	4	1.0	82.01309598410475	33.57396895656132	0.0	32.0	32	1.5866874829692221	1		30569.218072289175	30583.0	18288.0	41258.0	2.5372451E7	3792.0455284903214	-0.9810478242659892	-834.5875215169168	0.011115178484271833	-0.005624785231212831	1.8229030036014042	1.415334089570317	-0.9086478566977385	1.2879665776684723	7.909201937754355	11.359817384877733	0.7701934630763724	0.939051918735892
ID163686	163686	4	1.0	82.18177786189916	33.41519954260295	0.0	183.0	183	1.610349502758149	1		30632.6069767442	30591.0	20554.0	43114.0	2.6344042E7	3371.1986135722555	-0.9810142260884203	-939.0238335257042	-0.0017079757274942578	-0.008782484075944666	1.7347978598144562	1.5147320125836399	2.4778723948627395	1.1452836841121854	8.146858245980146	10.963357879462286	0.8517513714310722	0.9645469893078218
ID144240	144240	4	1.0	81.69572429343927	32.96126180172919	0.0	43.0	43	1.5607296204004137	1		30612.467741935507	30619.0	18346.0	41881.0	2.4673649E7	3577.695611566226	-0.981006235800806	-883.8644649673329	0.0038843611835548994	-0.00623007902888354	1.8397494780093053	1.3497164881118024	-0.8874503606137235	1.3630636464870032	7.652533124870509	11.138059436563124	0.7751683281277498	0.9492924528301883
ID165238	165238	4	1.0	83.19863695239665	30.557709142380446	0.0	194.0	194	2.124068675551878	1		30587.85311871233	30710.0	18644.0	40905.0	4.5606489E7	3967.686830102284	-0.9810653045358828	-798.8793555558361	0.02581794628703716	-0.018977607410541376	3.139538535833869	1.4485552716404384	2.2322696711258976	2.167358469020275	14.173822222586239	16.960106243820185	0.6192124906552176	0.9119266055045863
ID155508	155508	4	1.0	82.93298596574273	33.327972557750066	0.0	124.0	124	1.6061160660417468	1		30725.49297423884	30747.0	18129.0	41939.0	2.6239571E7	3904.8806559523396	-0.9809501887340486	-810.3588284703554	-0.006145383643728964	0.006037618476111544	1.7557826203750897	1.4806370519735912	-0.7591402883880742	1.1858291794297242	8.104080110499497	11.600066701925815	0.7568200281378424	0.9430309734513285
ID145272	145272	4	1.0	82.27505091789817	32.6523542561591	0.0	50.0	50	1.5367958753918656	1		30647.752880921893	30636.0	19188.0	42819.0	2.3935895E7	3636.3819013469433	-0.9810533962093877	-872.8114150694233	-0.036299909940591464	0.01976080874037173	1.757286126747073	1.3762267935787993	-0.6450566671137835	1.2768870181471694	7.419629942809227	11.172824145663602	0.7469064033133112	0.9324970131421754
ID140153	140153	4	1.0	82.72608918036956	32.49566113253762	0.0	14.0	14	1.5529550783007562	1		30650.39223057644	30594.0	18617.0	42184.0	2.4459013E7	3565.165622375901	-0.9810859242223414	-891.8837316320961	-0.012993829423084673	-0.002437347622094403	1.7743126734094035	1.397609507047956	-0.8336560129984469	1.269533918066373	7.576483106238243	11.179070573139567	0.7618441332541676	0.9278230500582063
ID148861	148861	4	1.0	82.53162395988585	33.41481043134123	0.0	76.0	76	1.6056449951807448	1		30675.961222091657	30663.0	18493.0	42413.0	2.6105243E7	3718.0545703238777	-0.9810760487504385	-855.4670151796474	-0.005487163588981974	-0.011739266330168089	1.778908254672679	1.466070424038865	-0.7871396025690952	1.2133852682001318	8.099326984334985	11.603452422836673	0.7559348104094804	0.9429994465965676
ID160637	160637	4	1.0	82.6248199374898	33.98989986928366	0.0	161.0	161	1.570393673243783	1		30684.127607361923	30592.0	19927.0	42146.0	2.5007564E7	3442.9174469263603	-0.9810589842898169	-923.2281146507733	-0.014092229212566504	0.016122655369528366	1.7901922721254224	1.3878204844916764	-0.7921926062287564	1.2899307166381282	7.747595648160818	11.20049445776222	0.7760727234308368	0.9389400921658968
ID158595	158595	4	1.0	82.4260271495616	33.604865566046854	0.0	146.0	146	1.5761636633121034	1		30738.248166259178	30681.0	18342.0	43361.0	2.5143887E7	3777.170463868945	-0.9811145344388612	-845.5407391838284	0.01223730782168961	-0.0029524479407426188	1.7909226378826282	1.4107816378589153	2.3034898815220437	1.2694541733621065	7.804633162134997	11.204247947120491	0.7812624240256585	0.9535423925667822
ID147328	147328	4	1.0	82.5981089691804	32.054819041623475	0.0	65.0	65	1.602343621452609	1		30599.99882214366	30586.0	19104.0	40970.0	2.5979399E7	3655.447708783365	-0.9810394147112663	-866.2545855261773	0.003789480606531004	0.005161863437031022	1.7981759061208618	1.4431058973973248	2.2487456983512764	1.2460457055604264	8.066055101183366	11.104819473572745	0.8219550023403537	0.9631101021566398
ID153473	153473	4	1.0	82.74123005559025	33.72343216142481	0.0	109.0	109	1.8425791860077168	1		30692.914209115283	30699.0	18215.0	43156.0	3.4345371E7	3830.919653731842	-0.9810762506779914	-830.7314527577804	0.04496688406176706	-0.060915076285745	2.464855422063249	1.3966937136435345	2.1499914392981863	1.7647787757512108	10.666015113173538	14.83316083678764	0.609178612060799	0.8834645669291337
ID162694	162694	4	1.0	82.34988727291328	33.40513594866958	0.0	176.0	176	1.584301844147441	1		30694.6924004825	30649.0	20304.0	42444.0	2.54459E7	3413.897055352377	-0.9810610975860823	-931.5026800285777	0.005563971139021294	0.0010205729542091208	1.7699524644448055	1.4315671553220048	-0.6795903882220735	1.2363740379658872	7.885436306931771	11.236871999224435	0.7847742139923547	0.941543700340522
ID157060	157060	4	1.0	83.03602214887053	33.69285661373118	0.0	135.0	135	1.5795197570415322	1		30671.876213592215	30603.0	19607.0	43240.0	2.5273626E7	3672.0749166717455	-0.9809439270421281	-859.9428332678607	-0.018024964480058595	-0.0016424615744537014	1.7781535238621962	1.4563297235351447	2.2686020448886994	1.2209827864708038	7.837905045286615	11.054793559022462	0.8059509065851828	0.9455275229357804
ID141705	141705	4	1.0	82.15848006441266	32.6923540048129	0.0	25.0	25	1.56798324408199	1		30612.50000000002	30597.0	18691.0	41749.0	2.485735E7	3479.916716869846	-0.9811205322873611	-914.3080895262532	0.01203809058083225	0.015119114344951105	1.7893419402771258	1.3994576888207055	2.4146487720497936	1.278596669674928	7.723830017338241	11.727714680098813	0.7056929653956393	0.9333716255025843
ID150412	150412	4	1.0	82.77920760532754	33.65025992545554	0.0	87.0	87	1.573762071694196	1		30673.40537240538	30650.0	19773.0	43059.0	2.5121519E7	3503.3200445077546	-0.9810591761803072	-907.0025659268595	-0.020846648037103076	-0.009790628490711552	1.772871143507726	1.3977817417991527	2.421726672426966	1.2683461877430002	7.780867531312416	11.307233128641476	0.7647600497466523	0.929585462805223
ID161169	161169	4	1.0	83.09952506997372	33.24892021719305	0.0	165.0	165	1.553442127106301	1		30513.654956085356	30590.0	21083.0	39487.0	2.4319383E7	3186.7561392576986	-0.981094354721926	-993.7901026121956	0.0023772327233333532	0.029137121968672484	1.6078619434066477	1.463468696003164	-0.746424117276884	1.098665074147354	7.58123623240275	14.476423447065915	0.4545978080891213	0.8841463414634129
ID165783	165783	4	1.0	81.93230779990897	28.134744028409624	0.0	198.0	198	2.120860918359503	1		30756.79018157362	30638.0	18451.0	44566.0	4.5735347E7	4060.6266055501383	-0.9809691471034457	-780.8633613580316	0.0014247514562179867	-0.03995362875736658	2.9274459229326006	1.5436302394007482	1.9155157807174046	1.896468369309131	14.131044087105606	18.437553832341877	0.5223691405696311	0.8790656416321712
ID145822	145822	4	1.0	81.87719618711091	32.284225102762214	0.0	54.0	54	1.5699118834876233	1		30683.195571955748	30626.0	18665.0	42778.0	2.4945438E7	3863.5018129285954	-0.981180525877858	-828.1154738360343	6.779594491408391E-4	-0.017713404903797032	1.7709699015687475	1.4232521941969736	-0.7722146111549071	1.2443120824190705	7.742842521996299	10.800803522107733	0.8340616612025098	0.9571092831962397
ID156063	156063	4	1.0	83.08591443334522	33.28107972705119	0.0	128.0	128	1.5999813267559226	1		30703.19457547171	30643.0	18879.0	41423.0	2.6036309E7	3800.3019862133087	-0.9809276555856461	-831.0522889904597	0.023803390864107998	7.635769688636668E-4	1.7645392311770087	1.4734627130174396	-0.8277130584498347	1.1975459002715354	8.042289470360794	11.590934244420836	0.7522335178426048	0.9484304932735425
ID151964	151964	4	1.0	83.19049824173706	33.75258560582818	0.0	98.0	98	1.561214243799889	1		30624.514888337435	30563.0	20224.0	41250.0	2.4683359E7	3464.003395226151	-0.9808963732498757	-907.8794986291281	0.01014156890516829	0.0012854956366660133	1.7568981358587847	1.4260713640393354	-0.8117203285222665	1.2319847240199713	7.657286251035011	10.825928234260259	0.8210213655616972	0.9510035419126337
ID139165	139165	4	1.0	82.94569415221103	31.76235814752048	0.0	7.0	7	1.566052229501973	1		30674.272839506168	30720.0	18446.0	40831.0	2.4846161E7	3664.713246303147	-0.981086085373982	-868.3403169223236	-0.02058281316375843	0.0024960183468833094	1.7953237874504555	1.3905376110469587	-0.8190128036752343	1.2911004874573127	7.704817512680164	11.311602083299208	0.7567004331522187	0.9424418604651164
ID159136	159136	4	1.0	81.89390079446669	34.07162220896441	0.0	150.0	150	1.606116066041748	1		30619.4788235294	30597.0	18991.0	41178.0	2.6026557E7	3810.5669750731395	-0.981034233017357	-831.2888253820365	0.00455848585231655	-0.014152374507134866	1.818106350377373	1.4406849698238149	2.129942746633906	1.2619735670593648	8.10408011049951	11.047496449369934	0.834422196348079	0.9573273441886581
ID154017	154017	4	1.0	83.19582243698086	33.15479681888014	0.0	113.0	113	1.6126966101147597	1		30744.497674418584	30771.0	18705.0	41430.0	2.6440268E7	3916.716276421226	-0.9809061178530342	-806.5076479828417	0.01580602473692316	-0.002668946587034058	1.7796242837246976	1.4677409636160093	-0.8255242903569121	1.2124920730837374	8.170623876802724	11.236703479181386	0.8131810353447387	0.9565943238731215
ID147882	147882	4	1.0	82.89742761478098	32.80697531570218	0.0	69.0	69	1.5947719612642912	1		30647.167264038282	30604.0	18722.0	41600.0	2.5651679E7	3669.597173990314	-0.9810843740490434	-866.3384361876814	0.007703220806765463	-0.00828794712699767	1.7876104991663402	1.449897188389248	2.3631314373294905	1.2329222468196328	7.9900050825511135	11.238611679405247	0.7949349443535139	0.9475760992108221
ID157610	157610	4	1.0	82.8973463724767	33.690090653611826	0.0	139.0	139	1.564602404568894	1		30672.20297029706	30712.0	22093.0	40062.0	2.478314E7	3268.9039693350815	-0.9809934786732302	-968.5817586018217	-0.004914535428219706	0.01055080897943417	1.829949440199598	1.361803964390032	-0.7833597865128825	1.34376862459734	7.690558134186609	10.879106334949388	0.8165471739953235	0.948417350527549
ID143277	143277	4	1.0	81.83168218007256	33.07827051915532	0.0	36.0	36	1.5895455233814075	1		30608.61144219305	30633.0	17850.0	41776.0	2.5680625E7	3580.74505609078	-0.9810798202063009	-886.501156979395	-0.003921264905283398	0.009785990662541757	1.8792176952856845	1.3887825766305897	2.193596716458886	1.3531403164957394	7.937720694741457	11.167079677036696	0.7998829647322081	0.9526525955504851
ID149426	149426	4	1.0	82.57485138525877	33.43996441385523	0.0	80.0	80	1.5742426831183474	1		30620.875609756113	30614.0	18879.0	41926.0	2.5109118E7	3543.7133710014764	-0.9810856862710527	-896.407259305339	-0.01593589472091559	-0.013995796976906826	1.7995655261988517	1.416064627420109	-0.7967641102931009	1.2708216075402101	7.785620657476937	12.065428574565109	0.672074778380751	0.9059734513274322
ID163254	163254	4	1.0	82.69578854619523	33.587614453055934	0.0	180.0	180	1.5819126076135686	1		30678.347878787892	30657.0	19776.0	42081.0	2.5309637E7	3519.8458609577565	-0.9810345652330549	-901.6953381384055	-0.01713077643660017	0.010443645824683772	1.8060881666454252	1.4025602470001268	2.3641745524285915	1.2877080827781808	7.861670676109188	11.132578622468934	0.7971373700024134	0.9666861484511975
ID140725	140725	4	1.0	82.038256161158	32.62123131301589	0.0	18.0	18	1.5279097341628052	1		30638.59610389612	30673.0	19652.0	41535.0	2.3591719E7	3466.027022832007	-0.981121550162595	-918.8051008723421	-0.002217033024404124	0.017189849477651457	1.749788368591694	1.3471762459317878	-0.7977692044737358	1.2988563106540196	7.334073671847942	10.678692293179132	0.8082002626659733	0.9566026038437696
ID144821	144821	4	1.0	82.18304511992169	32.56684077140097	0.0	47.0	47	1.5650858287746443	1		30586.372986369286	30558.0	18540.0	42884.0	2.4683203E7	3587.8772332131575	-0.981078159423315	-884.0170272640695	-0.005287548494935156	0.011081133713145903	1.7786138320613236	1.3787761617326457	2.495737461039181	1.2899946209007704	7.695311260351143	11.584921340645064	0.720526363914363	0.9272623138602517
ID164277	164277	4	1.0	83.22083876167927	33.3385373470645	0.0	187.0	187	1.5852565304914765	1		30650.28622754491	30620.0	18940.0	41241.0	2.5592989E7	3748.619235581449	-0.9809537942810889	-842.234992764149	-0.012459266836896398	-0.008696833485774443	1.7590858283558843	1.4361903367600488	-0.8582327721991172	1.224827784543006	7.894942559260809	11.770338930407078	0.7161119174836077	0.9289709172259504
ID138170	138170	4	1.0	82.67934152356757	31.835536845589615	0.0	0.0	0	1.5928734225420977	1		30567.72814371256	30590.0	18757.0	40504.0	2.5524053E7	3674.7376214740825	-0.9810022828319938	-859.0835884621556	0.0066833887329398505	0.004358615764544171	1.8562420185231383	1.4065144877852485	-0.9028387317481318	1.3197461061677709	7.970992577893049	11.098909958994241	0.8131330481752423	0.9506802721088429
ID150970	150970	4	1.0	82.9053976559116	33.75265569720048	0.0	91.0	91	1.555875084160284	1		30657.406249999993	30669.0	19842.0	42059.0	2.4525925E7	3529.7096352032972	-0.9809576410241412	-894.8617201869416	-0.015154936274253265	-0.020206629218686153	1.7515041059791419	1.4322645459647356	2.3526576848433285	1.2228914769368775	7.60500186322533	10.99008772741344	0.7912375153481613	0.9512485136741979
ID152507	152507	4	1.0	82.92397921455724	33.81243061260981	0.0	102.0	102	1.5713568095951294	1		30668.44280442805	30655.0	20565.0	43412.0	2.4933444E7	3583.702479120609	-0.9810042544939249	-883.9024181726959	0.001669908265239452	-0.01847270263621916	1.741861602859417	1.4848694912801519	2.2705275517502272	1.1730738715344635	7.757101900489829	11.250335964760472	0.7701554214213369	0.941719561454125
ID146371	146371	4	1.0	81.42618746715563	32.39607269963699	0.0	58.0	58	1.5823907435191884	1		30670.86803874089	30710.0	18787.0	40989.0	2.5334137E7	3875.0847530307246	-0.9810838667658764	-821.0103412507723	-0.0051736067814313275	0.002545422098672739	1.7897928368239653	1.4278223560792276	-0.7655722801431609	1.2535122658666737	7.8664238022737205	11.028749095865098	0.8127082922951917	0.9489678899082575
ID161731	161731	4	1.0	82.08623066108713	32.7287363725849	0.0	169.0	169	1.6042309526385665	1		30657.11971830986	30671.0	19841.0	40869.0	2.6119866E7	3638.067138287784	-0.9810763963576176	-873.754891644133	-0.011889879219032269	0.0026808936107537247	1.7633360423644875	1.478874267351387	2.27516092580104	1.1923502094079719	8.085067605841441	10.924292750041724	0.8513474901118099	0.9615602035048048
ID159686	159686	4	1.0	82.58922080145342	34.21337453927758	0.0	154.0	154	1.587640734772225	1		30629.12230215831	30594.0	19994.0	41030.0	2.5544688E7	3501.979230384191	-0.9811021089060299	-908.1380007709407	0.02432495474476598	0.017807588669117122	1.7946667295252858	1.43777192694571	2.171185471885364	1.248227688892031	7.918708190083375	11.070274788537086	0.8119838677904604	0.9455164585698062
ID154569	154569	4	1.0	82.87924092193576	32.285907801176734	0.0	117.0	117	1.5990354317121156	1		30644.020142180074	30658.0	19297.0	40220.0	2.5863553E7	3571.2291082487695	-0.9809563020922624	-884.0084168567644	-0.05244962729136391	-0.003206620142966475	1.8714822665874473	1.4572353597791359	2.5777182235993132	1.284269046882788	8.032783218031756	12.88654937142421	0.6078586858333521	0.8885383806519447
ID148439	148439	4	1.0	82.78379472314673	33.211960120337956	0.0	73.0	73	1.6201845046323409	1		30673.17109826585	30666.0	19305.0	40922.0	2.6532293E7	3718.193356514997	-0.9810083211235456	-852.2480870834189	0.015957142039379785	-0.01790928022126537	1.8505140965817863	1.4393905008725822	2.35856632463254	1.2856233909144004	8.246673895434972	11.270398012778637	0.815849738245732	0.9470524017467243
ID139733	139733	4	1.0	82.45082975967107	32.20664868215731	0.0	11.0	11	1.5631512349217633	1		30659.372524752496	30615.0	18612.0	42010.0	2.4772773E7	3651.8008001671838	-0.9810141260019968	-867.6225783685275	0.0014411773910313413	-0.005069766399482571	1.7449476630439276	1.4267257323674365	-0.8351852859255171	1.2230435208794124	7.676298755693066	11.640414906284393	0.7119095387451643	0.9212778094694799
ID149977	149977	4	1.0	82.63194412722272	33.348512052720736	0.0	84.0	84	1.5862106422423097	1		30646.90156062425	30592.0	20361.0	42883.0	2.5528869E7	3415.2741105090563	-0.9809462207502387	-923.9640462579684	-7.256978222870079E-4	-8.212002135800944E-4	1.7408837362980323	1.4551358971690551	-0.791811209740306	1.196371926281865	7.904448811589837	11.839645645795827	0.7086047294314824	0.9187845303867392
ID138718	138718	4	1.0	82.85191804409766	31.833455551985338	0.0	4.0	4	1.5723193559699862	1		30663.74083129584	30681.0	18631.0	40899.0	2.508294E7	3631.3055346855276	-0.9810132041342532	-872.6006083644826	0.004488071311674085	-0.0036039870415338214	1.8191223547954123	1.3849756484899045	2.205135259336344	1.3134688373610581	7.76660815281886	11.062545596959056	0.7975007696091196	0.9461493920092645
ID160220	160220	4	1.0	82.7706159028297	33.89725898041709	0.0	158.0	158	1.5833465821708426	1		30682.370460048405	30602.0	19146.0	42460.0	2.5343638E7	3602.5613316991003	-0.9810120729544154	-880.0438645490833	-0.013764041008777471	-0.032932301797736645	1.7584626381469444	1.4770194135249086	-0.9243010639959353	1.1905480876181385	7.875930054602722	10.976858115880923	0.8214017300843092	0.9539435808865854
ID143837	143837	4	1.0	82.1223312645025	33.389390853060796	0.0	40.0	40	1.5529550783007562	1		30604.231249999968	30625.0	18418.0	41843.0	2.4483385E7	3577.5373673508866	-0.9810058552699066	-883.6476942265558	-0.016530757486817666	-0.013304042130354975	1.8065368194793472	1.3824329058854792	-0.9286624105119263	1.3067808294987162	7.576483106238242	11.310665987207981	0.7442197107421957	0.9251305861868832
ID155107	155107	4	1.0	83.55342661310921	32.733803114454	0.0	121.0	121	1.6183157790916374	1		30672.690092165896	30638.0	18451.0	40927.0	2.6623895E7	3714.6987346638884	-0.9810158191136545	-853.3799042522539	0.025462306007037964	-0.008474468466198877	1.7979846231376837	1.503358824550261	2.4812030719751146	1.19597836110455	8.227661390776928	11.427206932753904	0.7917828487888886	0.9510989010989014
ID156643	156643	4	1.0	83.07842009246292	33.5421655357592	0.0	132.0	132	1.581912607613569	1		30683.89638554217	30636.0	19099.0	42282.0	2.5467634E7	3738.465388162788	-0.9809661707247318	-846.0090330977902	-0.0026553449047391395	-0.006588535597466939	1.77555117450335	1.4447755411194456	-0.7887800340019114	1.2289460362317677	7.861670676109192	10.99199184382224	0.817658425845982	0.9451428571428575
ID153056	153056	4	1.0	82.25910605888443	33.9868791633932	0.0	106.0	106	1.746465450463757	1		30780.674302788833	30598.0	19854.0	43454.0	3.0903797E7	3529.9085666671217	-0.9809095492016878	-896.1020019214343	0.019247208997238523	-0.03682298455597548	2.3996910841390755	1.2737811503626617	-0.6044013590208895	1.8839115993009103	9.582302347663923	16.50334977475847	0.4421152805163859	0.850274145929987
ID164832	164832	4	1.0	83.45416934060839	32.72356260010241	0.0	191.0	191	1.6089395948537308	1		30621.426056338067	30633.0	18228.0	40313.0	2.6089455E7	3853.3155425168056	-0.9809805504986936	-819.7535157002239	0.020999033096556406	-4.2468839233175085E-4	1.7451202943520991	1.5272654525609675	2.454901577818009	1.1426437306139714	8.132598867486609	11.567510466847637	0.7637644033494179	0.9339519650655025
ID162273	162273	4	1.0	83.02970860298367	32.22416558799058	0.0	173.0	173	1.5838242851782942	1		30643.77025392985	30553.0	19280.0	42494.0	2.5342398E7	3627.809589392269	-0.9810233353459568	-873.347665673843	-8.54632042689224E-4	-0.008358368988113686	1.7827329308090856	1.4390457737880178	-0.8410572276715259	1.2388298991465545	7.880683180767244	11.406673403815818	0.7611245291260594	0.9267747344885402
ID146918	146918	4	1.0	82.90541087361221	32.18868815363897	0.0	62.0	62	1.5904970622414725	1		30588.058612440174	30614.0	18822.0	41101.0	2.5571617E7	3534.232349062421	-0.9810738486762275	-897.2763126981507	-0.003801539138546592	0.011097294260795487	1.7844920584333446	1.4199674687916637	-0.8596346940969157	1.2567133386174523	7.947226947070466	11.749469420509326	0.7234174304048794	0.9425028184892899
ID158190	158190	4	1.0	81.8082083286392	33.624535557940945	0.0	143.0	143	1.5819126076135694	1		30640.621523579204	30663.0	18376.0	41410.0	2.5339794E7	3733.4134117224585	-0.9810348851701559	-849.0836089354534	0.004104501833302035	0.004880206208813333	1.8273211292218297	1.3965453802081553	-0.9319779632157185	1.3084581103619184	7.861670676109196	10.949717034719033	0.8239842662064993	0.9593967517401386
ID155635	155635	4	1.0	83.05686623507704	33.32526923386246	0.0	125.0	125	1.6112887559746407	1		30765.505841121518	30764.0	18896.0	41155.0	2.6335273E7	3777.463528445745	-0.9810414387406496	-842.8994137926329	7.029867079843018E-4	-0.010118997114248119	1.8208658447056092	1.4535797330876288	-0.745984821709809	1.252676962437972	8.156364498309177	11.306489326159182	0.8017720923956083	0.9496402877697852
ID151537	151537	4	1.0	82.92896545874585	33.34043288443832	0.0	95.0	95	1.6117581773264702	1		30623.59443800695	30577.0	18551.0	42651.0	2.6428162E7	3861.0460966710416	-0.9810061637626334	-819.2948415186482	-0.006458039113851255	-0.0013571131964639285	1.7393513412871098	1.509895425469646	-0.8788797484983172	1.15196808464142	8.16111762447368	11.010791158378392	0.84590667196936	0.9629837352776226
ID163833	163833	4	1.0	82.88153605734092	33.74499723615336	0.0	184.0	184	1.5708753152343244	1		30674.082107843133	30634.0	21149.0	41673.0	2.5030051E7	3321.899009611798	-0.9810441837625501	-955.7872299745278	-0.010840788793954902	0.019231203117648414	1.7943911818728953	1.401128298978397	-0.8445674347207776	1.280675854724537	7.7523487743253074	11.406923531290568	0.7486970240006071	0.9336004579278754
ID142846	142846	4	1.0	82.16585621916394	33.937946465090675	0.0	33.0	33	1.5990354317121167	1		30603.973933649286	30533.0	18255.0	42396.0	2.5829754E7	3901.605225724155	-0.9809765361204497	-808.9720487372299	-0.001200955560674775	-0.009799246216079095	1.8142884923496423	1.4351151603429988	-0.9005917522077456	1.2642110838798606	8.032783218031767	11.585271826087238	0.7520789866593357	0.9425543781371996
ID160766	160766	4	1.0	82.91771744385007	33.76962725235618	0.0	162.0	162	1.551980522146852	1		30684.021383647803	30619.0	19974.0	43688.0	2.4393797E7	3544.5327635862845	-0.9810051661038448	-894.1678931677433	-0.00932789732036073	0.006965461825272179	1.770409827681356	1.3809472558410116	-0.8031200538388127	1.282025667666183	7.566976853909198	10.900929372325777	0.8002122913128531	0.9381261048909838
ID153602	153602	7	1.0	53.74731239799818	18.12210803391131	0.0	110.0	110	1.2753194019842835	1		31106.445269016698	30710.0	22139.0	53393.0	1.6766374E7	4704.964827512825	-0.9809715517160283	-681.674483243213	0.0016540790186991621	0.01696232981409431	1.3139549468315488	1.2288832524832802	-1.455392553671492	1.06922683190316	5.109610626854523	9.557259288041351	0.7029605177929557	0.9291270527225581
ID147459	147459	7	1.0	49.68675198826678	20.82272591143971	0.0	66.0	66	1.3586095094257093	1		31185.176182707986	30881.0	18353.0	51973.0	1.9116513E7	4662.862869751968	-0.9809491919079718	-688.7453277410004	-0.005040894711524463	-0.011812125845963204	1.4853524413646808	1.2536660733567335	-0.5315020081408953	1.1848070813526916	5.7988139207093266	9.454324058220068	0.8152448583919043	0.9629044988161011
ID144385	144385	7	1.0	45.29475888688729	17.420653098421845	0.0	44.0	44	1.4281034911037884	1		31041.12630014858	30990.0	16593.0	46010.0	2.0890678E7	4508.3920845345265	-0.980948890282332	-709.0418834864588	0.01605826926197297	-0.012649264095756773	1.5382813801044029	1.3482663398477561	-0.8386554750059717	1.1409328666308638	6.4072140697673525	10.218198838856974	0.7711349719512636	0.9453015427769978
ID148993	148993	7	1.0	50.04589751349287	20.585297929336274	0.0	77.0	77	1.210811740091111	1		31176.068041237086	30801.0	22606.0	43733.0	1.5120393E7	3563.7353420724203	-0.9810133610650793	-904.0089351681672	0.008935374399210426	-0.024675970591840162	1.3391261911097343	1.0817823369740205	-0.6386081511579286	1.2378887557505887	4.605779253415851	12.101230175247048	0.3952336743835899	0.859042553191489
ID151809	151809	7	1.0	51.81220762309848	20.679390584269814	0.0	97.0	97	1.3986659335375249	1		30992.57959814525	30901.0	15142.0	44119.0	2.0052199E7	4287.773224945724	-0.980970123044043	-745.204919425181	0.0020010420613859	0.007269916048403177	1.5239891676005837	1.2908130716113912	-1.085470944756197	1.18064280655146	6.145792130718983	10.215557581247314	0.7400542871591882	0.9295470884255931
ID143114	143114	7	1.0	48.15289280349109	12.568364634862697	0.0	35.0	35	1.2853637683166215	1		31004.45703839122	31467.0	16860.0	39448.0	1.6959438E7	4047.677848663046	-0.9810264808654432	-792.1018482725409	-0.0014896841914463293	0.0024457938718241883	1.3070777599156478	1.280707248608422	-1.081653564740477	1.0205905848786903	5.1904137716513015	8.85999731340245	0.8308921657220302	0.9732620320855612
ID141833	141833	7	1.0	51.10508616485548	11.608316080358266	0.0	26.0	26	1.4349732237685147	1		31114.897660818693	31159.0	12619.0	47620.0	2.128259E7	5282.569412982789	-0.9810000373458795	-608.2322401462781	-0.013761766136712485	-0.004430622360590944	1.483578675758091	1.418056368450204	1.9198008037543177	1.046205714219595	6.46900470990606	9.75552899901214	0.8541726920644148	0.9618374558303889
ID140563	140563	7	1.0	45.9852414822486	11.493657068350306	0.0	17.0	17	1.4439074044952303	1		31454.25726744184	31223.0	12459.0	48491.0	2.1640529E7	4742.275948882287	-0.9808780845997721	-680.4657138383917	-0.0012860670569179004	0.010333643616384143	1.5364014441425748	1.365648255144628	-0.7899623852839316	1.125034530930414	6.549807854702819	10.088714482848825	0.8086614886401035	0.9490358126721767
ID150545	150545	7	1.0	50.50534222826301	17.82894051491653	0.0	88.0	88	1.431278234164655	1		31005.54639175257	31088.0	15785.0	42336.0	2.1052766E7	4474.88111084283	-0.980981350976755	-714.7743688034792	-0.009735765266954957	0.00448729294558334	1.5269433883761503	1.3736379050973162	2.0042666009600674	1.1116054549091472	6.435732826754446	9.692173435887279	0.8609253910366741	0.9616477272727276
ID145946	145946	7	0.9958264231681824	48.323034175099394	19.563325492330318	0.0	55.0	55	1.1097545572934622	1		31656.419117647045	30755.0	23392.0	48297.0	1.2915819E7	4871.987062727888	-0.9806364977476252	-658.1271374839324	0.012484517891369099	0.006650740523535674	1.2037355514402388	1.0582908875436607	-0.9422206922102621	1.1374335408236969	3.869044697915897	8.03081949433299	0.7538655230861041	0.9454123112659703
ID149274	149274	7	1.0	48.58891220214191	18.912971066839066	0.0	79.0	79	1.3741116681181358	1		30934.81599999998	30730.0	21358.0	44894.0	1.933426E7	3610.054941747548	-0.9810456592006414	-887.0421499060369	0.0066644147047915875	0.018303050845436764	1.4574544761923993	1.3103080060912802	1.233488888472901	1.1122991460153442	5.9319014533157715	9.861930568303809	0.7664430850043423	0.9519450800915326
ID139289	139289	7	1.0	46.2330546438841	13.429756743469975	0.0	8.0	8	1.4412854531680857	1		31202.736918604704	31020.0	12898.0	47326.0	2.1467483E7	4797.42997236147	-0.9810122635514879	-672.0711958001011	0.001300011673783721	0.004985113235980128	1.591919017959206	1.344422299768006	-0.829815781029124	1.1840915002926595	6.526042223880247	10.31367136185329	0.7709623429750508	0.9372013651877135
ID147743	147743	7	1.0	49.88290411065585	20.830240551704467	0.0	68.0	68	1.3752122783611604	1		31206.44338118027	30944.0	16821.0	45745.0	1.956644E7	4202.2552420567	-0.980844672021044	-760.5057248339676	0.0057726950578813096	-0.003415439224858763	1.5884166680463794	1.206129342593085	-0.7097934190887425	1.316953838989943	5.941407705644802	10.26822261262466	0.7081229471037459	0.9177679882525697
ID152093	152093	7	1.0	51.8027041503048	18.527304465120768	0.0	99.0	99	1.3513516298403576	1		30975.48013245034	30700.0	21810.0	57826.0	1.870919E7	4971.05797301546	-0.9810373552837577	-644.7418348200603	0.01564490449039056	0.010464622914415123	1.3781203960958435	1.3370446508805724	1.2280398631122433	1.0307212965462438	5.737023280570619	9.196030584183687	0.8525025020539012	0.9656
ID142118	142118	7	1.0	51.01132956267109	11.60726681778463	0.0	28.0	28	1.436553881369556	1		31132.26647144947	31204.0	12342.0	48360.0	2.1263338E7	5287.056608629022	-0.9810441735693685	-609.498461513499	-0.003927523985316713	0.004620195851893935	1.5352393685734118	1.3627433294630513	-0.949065351414258	1.126579991536871	6.483264088399606	9.984088181735906	0.8173099012648999	0.961918194640339
ID150822	150822	7	1.0	50.71971686131387	17.693794605761546	0.0	90.0	90	1.4002875757442559	1		31001.645061728374	31200.0	16926.0	41191.0	2.0089066E7	4371.5783939384655	-0.9810560284916114	-734.5125886798274	-0.013770540019079014	0.020209778963451202	1.4967766164663718	1.3453198180931167	2.2618378921832107	1.1125805153067119	6.160051509212519	9.977490078730908	0.7775916680985525	0.9466764061358649
ID143399	143399	7	1.0	48.6405108331147	12.280520306592237	0.0	37.0	37	1.2765051943389976	1		31030.125925925913	31534.0	18357.0	39484.0	1.6756268E7	4303.0532210366955	-0.9811536352472896	-750.8379948490696	0.0015339368912738825	0.017920980902283543	1.3166432152070533	1.2803407344257305	1.0354201119841988	1.0283537653729384	5.119116879183564	8.83740387469814	0.8236742773008041	0.968525179856115
ID144677	144677	7	1.0	45.67263344625855	17.894695900709326	0.0	46.0	46	1.4339184840274968	1		31093.4646017699	31072.0	14421.0	44205.0	2.1081369E7	4748.351776332782	-0.9809049238658176	-672.7624545771283	4.2381479961856337E-4	0.0061407433581721835	1.5158391363240427	1.3768439676212134	-0.9543967947860015	1.1009520119719685	6.459498457577026	9.83700606043328	0.8388470565959855	0.9457202505219209
ID138284	138284	7	1.0	50.59630303645497	11.354057792121175	0.0	1.0	1	1.3921604753249759	1		31288.028037383174	31101.0	14641.0	45656.0	2.0086914E7	4425.537567758663	-0.9809029799939768	-726.2775282766436	-0.0021751805400491726	0.0054000970684044145	1.5769157878416717	1.2423297657213392	-0.6689065061225	1.2693214244336006	6.088754616744787	9.5599072377489	0.8372033923880972	0.9460856720827178
ID148012	148012	7	1.0	49.66989594111924	20.74023051198963	0.0	70.0	70	1.2151772871814113	1		31279.43442622949	30672.0	22893.0	51401.0	1.5264364E7	4775.740801282043	-0.980867423945989	-671.560281521015	-0.01935789898230236	-0.028673772756921338	1.3790747322463177	1.104349138237622	2.4272188632462752	1.2487669745884142	4.639051136567463	9.71754117107891	0.6173425978751449	0.9190207156308859
ID140845	140845	7	1.0	46.38394841331154	11.746341380189735	0.0	19.0	19	1.43550030302367	1		31300.783308931146	31218.0	14085.0	47461.0	2.1378435E7	4926.6306444900365	-0.9809498794229661	-654.311098659238	0.005519834829561523	-0.02323792975238728	1.634263166916794	1.2778558154422288	-0.6066898558464078	1.278910458572529	6.473757836070576	10.607524723099184	0.7229998520487353	0.9517819706498957
ID146227	146227	7	1.0	48.17595072057492	20.273278743235434	0.0	57.0	57	1.4600584136458128	1		31073.37073863636	30949.0	15901.0	46214.0	2.1875653E7	4597.4175638485285	-0.9810096915600406	-698.305867092597	1.9831142859197428E-4	0.01807100781868874	1.5560851541853937	1.3899775740656697	2.276376955717634	1.1195037842472964	6.697154765802822	9.990164797426338	0.8432471741603156	0.9578518014955812
ID154422	154422	7	1.0	54.921431727874044	19.842633680722216	0.0	116.0	116	1.100169822688928	1		31409.56965174127	30353.0	24133.0	50269.0	1.2626647E7	5224.230173824811	-0.980636928201972	-608.9808924640482	0.054225876580461976	0.005923521271126662	1.1820028853992914	1.0608045415939784	1.6278543561885483	1.114251343252357	3.802500931612671	10.6653222784797	0.4200792468734711	0.8958566629339301
ID138555	138555	7	1.0	50.090295294871815	11.367471479534798	0.0	3.0	3	1.444431223632541	1		31273.50289855072	31076.0	13917.0	46147.0	2.1578717E7	4749.345820737346	-0.9808791110840294	-675.5852173494	0.01287919366382764	0.006627233970288909	1.5793770769464905	1.3307334726675895	-0.8544808770649573	1.1868470354025662	6.554560980867342	10.44851384911361	0.7544742585721321	0.9490708878183062
ID142395	142395	7	1.0	50.56043233001639	11.590740056229215	0.0	30.0	30	1.3156117601405828	1		31009.118260869567	31363.0	13179.0	43898.0	1.7830243E7	5107.286104024262	-0.9809886955812092	-626.5869024277648	0.009104983755759829	0.01041322557914915	1.491231502302501	1.168079302078505	-0.7845970016990524	1.2766526208014919	5.437576332206115	10.485013915848615	0.6215516278421815	0.9174017642341621
ID149560	149560	7	1.0	48.83790096405574	18.873833631747345	0.0	81.0	81	1.2759124359163505	1		30849.333333333325	31466.0	17825.0	39957.0	1.6566092E7	4051.8738937675444	-0.981123447541553	-791.4451718450935	0.011134976152872535	0.006524813181579558	1.3275495407562508	1.2491179196839028	-0.7832722877919206	1.062789605237747	5.114363753019041	9.010073483581259	0.7916711369210546	0.949691085613415
ID139583	139583	7	1.0	46.055815324641955	14.855024774665374	0.0	10.0	10	1.3463040236277206	1		31022.70784641069	30991.0	17692.0	39981.0	1.8582602E7	3832.1375580740655	-0.9810209398763526	-836.8973340457251	-0.02525380594120208	0.004450789963746716	1.4942300365428784	1.2050900566853393	-0.6984192879107252	1.2399322592145796	5.694245145089967	10.652215424448435	0.630617680257218	0.9359375000000002
ID151101	151101	7	1.0	50.384080847374435	18.398987166022586	0.0	92.0	92	1.4072930989717463	1		30831.29051987767	30762.0	22901.0	51375.0	2.0163664E7	3946.063202039324	-0.9811346892880171	-812.6851629642689	0.002927317443403712	0.0032011436130317513	1.5073774659587063	1.3281482440649421	-1.4072406517458	1.1349466994325976	6.221842149351229	9.832448658350533	0.8087335834827049	0.9617927994121971
ID144960	144960	7	1.0	46.90520437855568	18.090263672081	0.0	48.0	48	1.4307495995264334	1		31231.52818991097	31027.0	15121.0	52180.0	2.105005E7	5369.041588398811	-0.9809502323042387	-599.0785269399594	-0.007542479191442719	-0.008574282625138072	1.4965926659131807	1.4051149280406867	1.5542550937749942	1.0651033848171068	6.4309797005899325	9.699890937137958	0.8589211567963637	0.9582152974504246
ID146496	146496	7	1.0	48.13922682252658	18.187239123923774	0.0	59.0	59	1.359166202548611	1		30989.36824877253	30824.0	21092.0	43688.0	1.8934504E7	3593.1552799468436	-0.9810621704471839	-893.579216064719	0.007882751745951244	-0.008416225305563923	1.4652093623600313	1.2598903676620496	-1.1067370111049835	1.1629657627107568	5.803567046873846	10.322174172288037	0.6844827445677141	0.924299772899319
ID141124	141124	7	1.0	47.25136726836868	12.651443675039102	0.0	21.0	21	1.262801357720296	1		30822.769523809497	31320.0	20106.0	39045.0	1.6181954E7	3966.5351718216784	-0.9812101087764336	-811.5739393109244	0.009963904034755257	-0.020479636911889535	1.324673231983617	1.2549800151648616	2.377268569655116	1.055533328002518	5.009794977399694	8.341094769610436	0.9048648244956599	0.9723247232472321
ID149834	149834	7	1.0	49.30464513072751	18.778443209449932	0.0	83.0	83	1.4423348056574181	1		31125.293604651146	30998.0	17171.0	48836.0	2.1414202E7	4714.716614187832	-0.9809580224591808	-680.183720454761	0.022501805409226246	-0.022253207072519286	1.5865269651499532	1.3651509195397935	2.386741632636559	1.1621623239171153	6.535548476209278	9.96468768540185	0.8271123799584723	0.9541984732824424
ID156490	156490	7	0.9968287944793701	57.03975967916124	16.358328046963933	0.0	131.0	131	1.0602521006789216	1		31745.844086021498	30330.0	24249.0	54038.0	1.1809454E7	5713.439800888307	-0.9804540785959356	-557.4299873240486	-0.00487964071028847	0.01663119290163079	1.2090392917304245	0.9803759069050492	-0.8499547834951615	1.233240518473412	3.531572740235269	7.54456376066508	0.7796680784955776	0.9357682619647357
ID139848	139848	7	1.0	46.8289084082969	11.75825334878296	0.0	12.0	12	1.407830541458008	1		31176.43730886852	31229.0	14125.0	46347.0	2.038939E7	4516.699950118696	-0.981037265369782	-714.1998862765917	-0.0036509823695841013	-0.02226044895069002	1.573089598486981	1.278722275860212	-0.6447586818863174	1.230204265761105	6.226595275515752	9.947212791708738	0.790783656189575	0.9424460431654673
ID142671	142671	7	1.0	49.62891966691745	13.377004140607486	0.0	32.0	32	1.401907342133945	1		31173.60862865947	31188.0	15038.0	44897.0	2.0231672E7	4378.471117999979	-0.9808767386413075	-730.3769518416134	0.0049150192600672365	0.013404088327219536	1.6027679313613181	1.243719580088979	-1.0097820986620076	1.2886891522980217	6.1743108877060795	9.69865591405948	0.8248505219559774	0.9593796159527324
ID151375	151375	7	1.0	51.33739726627422	18.848902684930227	0.0	94.0	94	1.4185366313320338	1		31006.9472891566	31016.0	15306.0	43606.0	2.0588613E7	4635.4635725741955	-0.9809969847639102	-690.6229242413136	0.005508756221483518	-0.01893467871490908	1.5848901329697245	1.307202737895016	-1.052067483656976	1.2124287128727007	6.321657798806075	10.39512940335986	0.7351586086059138	0.9372797744890766
ID148301	148301	7	1.0	50.548694291255494	21.4053540598551	0.0	72.0	72	1.376312008467622	1		31138.64423076926	30821.0	20161.0	47763.0	1.9430514E7	4014.196776550141	-0.9809397077982198	-798.442779753227	-0.0015233567580100456	-0.007796747733685493	1.584754215359612	1.2129403561007015	-0.6363430191453164	1.3065392765512382	5.950913957973825	9.705649509586575	0.7938607442774867	0.9513677811550151
ID154701	154701	7	1.0	55.81810027206079	18.07240962127762	0.0	118.0	118	1.3406732836719581	1		30996.190635451512	31032.0	19969.0	42573.0	1.8535722E7	3576.813128736544	-0.981032179402613	-896.412466785776	0.0015164806441999956	-0.0013276587069409413	1.446942799810922	1.2477058131487724	-0.9667849723374136	1.159682662822052	5.646713883444818	10.537456166487338	0.6390488897595612	0.923794712286158
ID138842	138842	7	1.0	49.524154794693374	11.04640790895798	0.0	5.0	5	1.2434839458191678	1		31275.252446183935	31060.0	24896.0	45268.0	1.5981654E7	3418.2764411765806	-0.9809882388043681	-944.2023734076105	-0.011679450133506188	0.008892651495470232	1.3670642791281324	1.1475760305948348	2.484425795727862	1.1912624895271888	4.857694940135186	9.214591855087251	0.7189321324233471	0.927404718693285
ID150106	150106	7	1.0	49.957282842692486	18.046987091205917	0.0	85.0	85	1.4667784914184223	1		31028.726760563375	31026.0	15093.0	43018.0	2.2030396E7	4513.662430594991	-0.9809797400804281	-709.1016003882982	-0.009917881556768565	-0.0030558519065923247	1.5335192187405118	1.3997861836049026	-0.7901721383953314	1.0955381876903538	6.758945405941528	10.732852245379252	0.7373242220042838	0.9448504983388707
ID153176	153176	7	1.0	53.3812831132063	18.418188069801474	0.0	107.0	107	1.360278905315855	1		30953.410423452806	30984.0	20790.0	46721.0	1.9005394E7	3875.4876235996694	-0.9811387963993696	-830.9467497919387	-0.004776228489401456	0.013799901210691724	1.428547533856299	1.2934790459745413	-1.407427014772567	1.1044226331320222	5.813073299202879	10.051370549338495	0.7230446143893184	0.9502719502719505
ID154968	154968	7	1.0	56.103020909038676	18.366201035898918	0.0	120.0	120	1.4121227177017945	1		31093.08371385085	31028.0	16675.0	46056.0	2.0428156E7	4706.057351577324	-0.9810714553186367	-684.888685489399	0.020413745140131976	-0.008237357892560738	1.5462063326965025	1.3352157935033986	2.1235102494785814	1.158019804903219	6.26462028483188	9.539730954455889	0.865032377658344	0.96064139941691
ID148577	148577	7	1.0	50.5770990295688	21.244442749023168	0.0	74.0	74	1.3630566882890522	1		31045.9934640523	30835.0	18144.0	43839.0	1.9000148E7	4069.655644776389	-0.9809449421906256	-785.4386280745689	-0.007238052903164528	8.330422823982477E-5	1.5443472744776674	1.2345316935392694	2.3035270666313545	1.250957980714282	5.836838930025447	9.84739504634685	0.7563883852206549	0.9395562356541698
ID140135	140135	7	1.0	46.34731004933062	12.098968234511483	0.0	14.0	14	1.4349732237685147	1		31270.614138438865	31215.0	14204.0	45819.0	2.1232747E7	4638.773760206878	-0.9808824243689067	-691.7471050581331	-0.006417405519180274	0.01644696655896736	1.5866738250532955	1.322397428303108	2.380085028401413	1.1998464236952617	6.469004709906058	10.258850399180778	0.7724136463655189	0.9517482517482515
ID144231	144231	7	1.0	45.340766848770386	16.152516096841318	0.0	43.0	43	1.319630657706661	1		30755.65451388889	31107.0	14811.0	42389.0	1.7715257E7	4613.492884487234	-0.9812080037711409	-696.1667546310267	0.012909726474650857	-0.01112849116282123	1.3939668539837229	1.2976115451921415	-0.996398926382955	1.0742558966499591	5.4708482153577345	9.178768970136987	0.8160103217628845	0.9488870568837591
ID147051	147051	7	1.0	49.444968655433094	20.292234769262983	0.0	63.0	63	1.3861703183679048	1		31146.513385826765	30884.0	18041.0	50446.0	1.9778036E7	4555.1037487511485	-0.9808828995337088	-701.6754810639843	0.016302571407264016	-0.011353210551089083	1.4826565563506056	1.3625234152409167	-0.7777267278351907	1.0881695975026215	6.036470228935119	9.406497159177139	0.8573083817580341	0.9613928841786527
ID145264	145264	7	1.0	48.0348428407909	17.047520204263524	0.0	50.0	50	1.1649598458549881	1		31369.140000000014	30623.0	24255.0	49274.0	1.4116113E7	4794.456237222932	-0.9807629109942061	-667.1414567329666	0.01339492826003344	0.01347951037773747	1.3002564240133563	1.0749961227684652	2.062766749257789	1.2095452220467293	4.263554169570707	9.556599684522851	0.5866443072389472	0.9218910585817057
ID151665	151665	7	1.0	51.28359621484433	20.09479079354127	0.0	96.0	96	1.3401089084486033	1		30984.244932432404	30678.0	21842.0	52475.0	1.8342673E7	4414.312615092464	-0.9810119055098365	-725.2716813852254	0.005896701006364675	0.009922524419932521	1.4122961135466385	1.3151368651324573	1.5741491452612684	1.0738776708265991	5.641960757280303	10.068236369162305	0.6994120646692027	0.9266198282591723
ID141687	141687	7	1.0	50.689722160638155	11.919791430566734	0.0	25.0	25	1.4296917438553522	1		30946.143279172815	30921.0	20364.0	48972.0	2.0950539E7	3892.217350559566	-0.9810589834839843	-823.628335780466	0.009575680992535302	7.00005106481792E-4	1.5155724785997438	1.3727527802167028	-1.392906626718267	1.1040389066707958	6.421473448260891	9.57841684473914	0.879543024560929	0.9747474747474747
ID147322	147322	7	1.0	49.28726353769024	20.214644976294206	0.0	65.0	65	1.2300272551631661	1		31101.95791583168	30568.0	23765.0	49184.0	1.5519877E7	4370.1830846092125	-0.9810233772932027	-735.8317564448295	-0.04352271509808446	-0.01726127476705927	1.3047146652158408	1.188214335270104	-1.2979618436537383	1.0980465615399717	4.753126164515834	9.405515038961804	0.6751869533228111	0.9250693802035157
ID153467	153467	7	1.0	53.29856035682381	18.633527402224043	0.0	109.0	109	1.257398332122413	1		30931.169847328238	31206.0	17612.0	39138.0	1.6207933E7	4080.689610084316	-0.9811621874738845	-789.5926763310111	0.020492335299763367	-0.025435647726507707	1.3708222974625892	1.2119879518712675	1.8422312796197218	1.1310527430129045	4.9670168419190555	9.67486975647503	0.6668301720708287	0.9239610963748901
ID142974	142974	7	1.0	48.338541021757145	12.747715267421123	0.0	34.0	34	1.258601008946487	1		30932.34990439769	31478.0	17277.0	39032.0	1.6177619E7	3989.687019232459	-0.9811592878578964	-807.5069841685383	0.004337428028391944	3.649215580957238E-5	1.3045077481430878	1.2378206241847096	-1.206538021217995	1.0538746266263754	4.97652309424809	8.701851557341316	0.8258716284180209	0.9518181818181819
ID140415	140415	7	1.0	46.152446416726995	11.794460280162784	0.0	16.0	16	1.3724590978652407	1		31387.308681672013	31279.0	14896.0	45093.0	1.9522906E7	4248.390286560951	-0.9809197620266239	-759.6426918515765	-7.0218269233204E-4	0.003721190769301803	1.5729718468621654	1.2127383772943885	-0.7308716439319167	1.2970413704326365	5.917642074822215	10.266145129127397	0.7055759329736025	0.9311892296185483
ID150404	150404	7	1.0	50.25464637435044	17.955749032795374	0.0	87.0	87	1.466262655815546	1		31018.251748251758	31060.0	15395.0	44196.0	2.217805E7	4477.3001094261435	-0.9809984455931422	-715.3363528136792	-0.008550254137879201	0.008703393807188957	1.5377858007731393	1.4150399110053837	-0.8929784790187107	1.0867437651850715	6.754192279777013	10.593238717141581	0.7563551455187671	0.9492317969271881
ID139150	139150	7	1.0	46.69318347384909	13.134999820768535	0.0	7.0	7	1.4543479410804836	1		31229.463519313325	31056.0	13753.0	45036.0	2.1829395E7	4579.040469521781	-0.980896158775431	-700.3616728419914	0.003924213592246911	-0.005907588195881087	1.6691716406604136	1.30688090622503	2.2304590409423004	1.2772178648488122	6.64487037799315	10.666018156008542	0.7339926995223963	0.9395161290322585
ID147602	147602	7	1.0	49.36220180158716	20.312165224089448	0.0	67.0	67	1.2663905682493406	1		31165.41996233522	30776.0	22087.0	46506.0	1.6548838E7	4001.44787601075	-0.9809277675767355	-801.163791194453	-0.011761565914698489	0.003921005456472999	1.3712395733355662	1.1816279403245058	-0.5551137362092546	1.1604664434043326	5.038313734386788	10.201833151635263	0.6083291652973778	0.9013605442176865
ID149136	149136	7	1.0	49.20908854042863	20.759337518388303	0.0	78.0	78	1.3574954382999143	1		31228.247116968687	30901.0	17409.0	48699.0	1.8955546E7	4504.532304109543	-0.9808311866850318	-709.4584010062604	0.0028054481201481274	-0.009466199462340553	1.475554689585076	1.262257965703578	-0.8388354268597422	1.1689802953729884	5.789307668380288	9.651376763487201	0.7810124468439229	0.9340490797546008
ID143254	143254	7	1.0	49.45104987218698	11.898390632810697	0.0	36.0	36	1.3812499585839557	1		31113.30063291139	31356.0	17848.0	41180.0	1.9663606E7	4268.673286188008	-0.9810295754159758	-753.8556846586888	-0.009195905177034919	-0.02169831021491266	1.502995191375931	1.3044080825690618	2.0457109764714385	1.1522430836335722	5.993692093454472	9.700473812980615	0.8004208584231246	0.9596651445966509
ID151957	151957	7	1.0	51.33469300529159	18.583526712572198	0.0	98.0	98	1.0987937498268274	1		31243.481296758102	30271.0	24380.0	53687.0	1.2528636E7	5299.743742887416	-0.9808518996390139	-603.9657155822548	0.0010541130294266284	0.010342284898530474	1.3140869205858203	0.9643158817837754	2.1661372206397127	1.3627141742755957	3.7929946792836438	8.837870898606653	0.6102345477366121	0.8655097613882868
ID141979	141979	7	1.0	51.107926598459976	11.647767579568143	0.0	27.0	27	1.4355003030236704	1		31147.912023460423	31119.0	12161.0	50077.0	2.1242876E7	5494.114870706024	-0.9809670967870686	-584.4005301277851	-0.002973914895426625	-0.004155370000376351	1.4898108273981443	1.4010392885280558	-0.9108169921554925	1.0633612059254618	6.473757836070581	9.74460090153326	0.856718607973642	0.9551192145862559
ID144537	144537	7	1.0	45.312965893256205	18.31057264835612	0.0	45.0	45	1.4714128741871535	1		31072.58823529416	30994.0	14326.0	48465.0	2.2185828E7	5053.214952776476	-0.9810068721939426	-635.2069074521131	-0.01014370244020936	-0.0149006145675118	1.5330051881403592	1.4326127722358946	-1.1464002269420344	1.0700764490238217	6.801723541422167	10.187648990102323	0.8235327857216933	0.9508305647840531
ID150681	150681	7	1.0	50.73151329359694	17.700369157862998	0.0	89.0	89	1.4249216746937918	1		31013.47832585951	31187.0	16062.0	41779.0	2.0748017E7	4408.454943223388	-0.981075982055269	-729.4295602954984	-0.008088913276809188	0.01239299912415921	1.5081524565974236	1.3827981805331775	2.1533880701159087	1.090652618602602	6.378695312780249	9.94437380026771	0.8105631215388863	0.9538024164889837
ID140701	140701	7	1.0	46.10307036843891	11.227321595313233	0.0	18.0	18	1.337283459578067	1		31361.262711864398	31270.0	16410.0	43014.0	1.8503145E7	4274.320641277118	-0.9809412995271988	-755.2768495564338	-0.016252063919928384	0.012464632130944224	1.5445404695790117	1.1809305146383622	2.5476002867626195	1.3079012274079465	5.618195126457717	9.904644830777029	0.7196624930995668	0.9358669833729216
ID147874	147874	7	1.0	49.15869963096212	20.05901874795628	0.0	69.0	69	1.0987937498268265	1		31513.578947368416	30807.0	24788.0	47365.0	1.2573918E7	4644.588541167193	-0.9806145716348843	-686.4413198361391	4.177196904062175E-4	-0.017085481930632928	1.1869624229194775	1.0507875000801923	-1.2320481014376445	1.1295932077883424	3.7929946792836393	8.614271368089828	0.6423252576978836	0.8966292134831466
ID138148	138148	7	1.0	50.65477243395786	11.612221283393612	0.0	0.0	0	1.3992066897663251	1		31055.257318952263	31010.0	16052.0	45102.0	2.0154862E7	4030.0978965278687	-0.9809547996629984	-793.8034516129454	-0.012652414110703412	-0.010800180846517429	1.5991949726380466	1.2670800846634862	2.5800830968286244	1.2621104159037935	6.150545256883491	9.535773367286287	0.849985742184762	0.9627976190476191
ID146085	146085	7	1.0	48.021503353732655	20.08528425235498	0.0	56.0	56	1.4470474750493922	1		31224.412356321824	30982.0	17424.0	50819.0	2.1732191E7	4897.409529412702	-0.9808280686147871	-652.356309326785	0.010836478578886258	-0.018267951690697525	1.5434758374623156	1.3839522774274235	-0.7328439166177508	1.115266662468611	6.578326611689925	10.24744261197322	0.7872167144082255	0.9498970487302676
ID149419	149419	7	1.0	49.185517004955535	19.271074995841815	0.0	80.0	80	1.3384143548834087	1		30937.798986486472	31126.0	17897.0	42978.0	1.8315177E7	4078.583520638177	-0.9810488867952014	-785.3549263423539	-0.014585740048043869	0.010012942768094479	1.5106064257976903	1.2056430270440661	2.2235496344641223	1.2529466781733212	5.627701378786746	9.698725547059293	0.7518160080946574	0.9464428457234215
ID139438	139438	7	1.0	46.27384661609273	14.332419268411783	0.0	9.0	9	1.3372834595780676	1		30841.587542087545	31180.0	15546.0	41692.0	1.8319903E7	4546.640967527755	-0.9810265619780126	-701.4727311896273	0.01899894637810513	0.0234343383513534	1.3956940578649368	1.345119606546923	0.14883269050851541	1.0375984790288235	5.6181951264577235	9.386793130898822	0.8012576500510437	0.9336492890995263
ID142259	142259	7	1.0	51.03456861294848	11.63068332705331	0.0	29.0	29	1.429691743855353	1		31182.289512555326	31251.0	12292.0	48938.0	2.111041E7	5361.104647394867	-0.9809755479639538	-599.8321452768485	-0.0010143166636990997	-0.008384654907039192	1.5539638633152095	1.3479158260414899	2.227141212002551	1.1528641724452735	6.4214734482608975	10.317037740473458	0.7581139999146868	0.9447552447552446
ID144816	144816	7	1.0	46.51262346361091	18.785636554268823	0.0	47.0	47	1.4994229003146953	1		31097.774193548405	30962.0	15361.0	49736.0	2.3136744E7	5061.087871617345	-0.9810372816879875	-635.770455029613	-0.003373262765071041	-0.03087576151966962	1.5650719649013067	1.4389548083817105	2.0285253793375144	1.087644973827518	7.063145480470538	11.125116740017107	0.7171316031930746	0.9440914866581955
ID150960	150960	7	1.0	50.444558066250494	17.827455014051807	0.0	91.0	91	1.4439074044952314	1		31104.854862119	30950.0	15010.0	50057.0	2.1431245E7	5088.948171049232	-0.9810313109308323	-632.2308710506844	-0.0077705995618889715	-0.004726244901229012	1.5406204405245638	1.3985416723811872	-1.1618681269191076	1.101590657575094	6.549807854702828	9.850334832922444	0.8482745493476245	0.9431895961670086
ID138422	138422	7	1.0	50.288837623091304	11.310013152312303	0.0	2.0	2	1.4454782924352367	1		31309.15050651233	31114.0	13535.0	45637.0	2.1634623E7	4684.485828643763	-0.9809348950213186	-687.765415787834	5.547456025723988E-4	-0.001056748177800093	1.6035264116497838	1.3321190857786849	-0.6120196169226255	1.2037410384466107	6.564067233196374	10.679559007260734	0.7232296881986489	0.9394557823129247
ID140982	140982	7	1.0	47.252466725927746	11.669773222310539	0.0	20.0	20	1.3563804521255052	1		31015.653027823246	31292.0	17174.0	41858.0	1.8950564E7	4624.637848194594	-0.9810578996636123	-694.7038448624744	-0.02481182422525934	0.008841674826189144	1.4097551998951394	1.3176853521948282	2.387717695577182	1.069872407359582	5.779801416051264	9.88026612806336	0.7440215177257923	0.9582348305752563
ID148151	148151	7	1.0	50.07782560714933	21.13143007338684	0.0	71.0	71	1.221386715895509	1		31085.41666666669	30592.0	23723.0	47594.0	1.5294025E7	4280.753520089939	-0.9810626583758084	-752.3920501767153	0.012905226237322376	-0.017133640003311273	1.3484753395093878	1.1495737441621223	-0.22653209869687801	1.1730220408715377	4.6865823982126225	10.241750431178925	0.5614586064902867	0.8819320214669053
ID151231	151231	7	1.0	50.96376296349088	18.563909084114623	0.0	93.0	93	1.299411876990419	1		30870.165170556556	31021.0	17857.0	41419.0	1.7194682E7	4059.805094819381	-0.9811474195071077	-791.4568219261954	0.007605722116238337	9.301473293793594E-4	1.342095653202986	1.273807460292382	-1.0170465061668994	1.0536095093169964	5.304488799599672	9.056792020351077	0.8126520051338151	0.9554794520547939
ID146364	146364	7	1.0	48.45905790252608	20.353310077549896	0.0	58.0	58	1.4678096187805116	1		31147.24789915962	30913.0	15543.0	51369.0	2.2239135E7	4962.717694006918	-0.9809674684045453	-646.9759693484566	0.007872778253595123	0.009369746602346992	1.555502231061252	1.4297874983394163	-0.4942401167024039	1.0879254664541713	6.7684516582705605	10.490725498624325	0.7728374318807711	0.9362261669953984
ID149699	149699	7	1.0	48.70747310175156	18.944334822947546	0.0	82.0	82	1.2918214483565411	1		30880.743218806518	31390.0	18053.0	40129.0	1.7077051E7	4027.5669390385956	-0.9811181318664723	-796.803648782345	0.027831540806298273	-0.011836023324611764	1.4049517143675883	1.2267696132583539	2.458383513830518	1.1452449581270399	5.242698159460975	9.201776275039048	0.7780748518100771	0.9591304347826091
ID138692	138692	7	1.0	49.70660409507839	11.165487635642759	0.0	4.0	4	1.4180032466050243	1		31244.35294117647	31120.0	13759.0	44547.0	2.0715006E7	4624.483071203587	-0.980892172265748	-693.6626141009159	0.010708379182812866	-0.001973322965752907	1.5945944943422994	1.285304512790381	-0.7764795922443695	1.240635568049515	6.316904672641556	9.853910949934743	0.8175172413440057	0.9472558802565932
ID154565	154565	7	1.0	54.93362118720049	18.92486978817623	0.0	117.0	117	1.1206081608701213	1		31408.351089588352	30296.0	23754.0	54278.0	1.2971649E7	5754.792400937954	-0.9808447475440153	-558.9305678318759	0.002941625120387857	0.004655726233832524	1.2381033253137637	1.1169775662613017	-1.3086375105753179	1.108440637225946	3.945094716548149	8.6190892845026	0.6673359778002962	0.8972972972972976
ID142536	142536	7	1.0	50.37715517482452	11.779750084323705	0.0	31.0	31	1.2924069101805493	1		31065.8336347197	31569.0	13368.0	43566.0	1.7179406E7	5152.657942697761	-0.9810884424158244	-625.5507584931133	-0.011634562156071986	6.342228880643504E-4	1.4323996198368485	1.1574061004168819	-0.9696632379034322	1.237594669080211	5.247451285625486	9.54825094568906	0.723286951839814	0.9387755102040819
ID145106	145106	7	1.0	47.815455108640535	17.9832363959579	0.0	49.0	49	1.3485497366541468	1		31331.33110367892	30913.0	18906.0	50263.0	1.8736136E7	4512.517853441015	-0.9808699514775979	-712.0086460399685	0.006530458722485164	-0.0033039547821651556	1.3814214014031787	1.3340522989206598	1.9138535361409936	1.0355076802617438	5.713257649748035	9.512981915291233	0.7933417896705408	0.9547259729944404
ID146642	146642	7	1.0	48.077870266028896	17.909528603766542	0.0	60.0	60	1.3801541631250083	1		31018.250793650783	30814.0	23155.0	46001.0	1.9541498E7	3407.5315218113074	-0.9810592425980187	-942.9861384169282	-0.0077078998789312314	-0.006748891958146831	1.5055396799205243	1.2907057554465007	-1.0472339992025315	1.1664468633284315	5.984185841125445	9.517676049370019	0.8301433605214595	0.9501886792452829
ID149970	149970	7	1.0	49.64431488472991	18.303626726375803	0.0	84.0	84	1.4831905098260028	1		31030.34890109893	31001.0	15308.0	44610.0	2.2590094E7	4590.248006200832	-0.980974803339452	-697.1226630271649	-0.0154475567053952	0.002515676076687054	1.5627373658745374	1.44530597898869	2.6115108812916557	1.0812501910273813	6.911045443206034	10.47086249200739	0.7921158438682924	0.9344473007712083
ID154835	154835	7	1.0	55.576336026965976	17.880115491714164	0.0	119.0	119	1.432862967885912	1		31153.203240058927	30978.0	18407.0	48056.0	2.1153025E7	4272.477822100833	-0.9809651894940339	-751.5500804123382	0.001369227216561539	0.0029826440244650554	1.5273313085472071	1.3601572648674172	-1.3367757606210025	1.1229078783739654	6.449992205247987	9.753464128306744	0.8520229082055756	0.9672131147540979
ID148432	148432	7	1.0	50.26307680940088	21.252991733926173	0.0	73.0	73	1.345179761198965	1		31167.5108877722	30778.0	19783.0	51676.0	1.8607004E7	4628.176394675726	-0.9808993874982124	-691.6707048405243	-0.011118234256998842	-0.002394269576135836	1.5277348201353158	1.210493595450838	-0.13559103824189772	1.2620759216543596	5.6847388927609455	9.933468018715098	0.7239666990790046	0.922127987663839
ID141269	141269	7	1.0	46.83706456107086	12.207869142523103	0.0	22.0	22	1.156487298168339	1		31459.45475113122	30826.0	23687.0	49667.0	1.3905079E7	4911.2376592892	-0.9808928894912144	-657.6832893385825	0.04351517220442154	-0.00585939518384096	1.265209831004392	1.111135332406151	2.0846534412188813	1.1386640259783607	4.2017635294320055	9.792589947680849	0.5506128371705223	0.8965517241379307
ID156629	156629	7	1.0	57.14925489107873	15.63451773801313	0.0	132.0	132	1.3389794443554448	1		31044.451013513535	31005.0	21787.0	44623.0	1.8378315E7	3444.2994284161496	-0.981107145904157	-936.1209152704638	0.014108863187649442	2.9016714192267324E-4	1.5238237024013708	1.2110551298512309	1.9332044073823538	1.2582612177106762	5.632454504951263	9.085670745246071	0.8574199173430326	0.9761120263591434
ID139995	139995	7	1.0	46.60944187595528	12.187298218477498	0.0	13.0	13	1.4339184840274972	1		31233.42668621699	31096.0	14058.0	46657.0	2.1301197E7	4582.409199825631	-0.9810249926084299	-704.7805002102748	0.005277448766988038	-0.0024809045449832824	1.6059894746781775	1.2969887622390315	2.39566180345102	1.238244710698733	6.4594984575770305	9.959291691212607	0.8183738774926859	0.9583921015514807
ID144089	144089	7	1.0	45.376070039836016	15.63980739138046	0.0	42.0	42	1.4491370753798962	1		31074.25685425681	30848.0	13975.0	49180.0	2.153446E7	5252.434139300342	-0.9810026316249622	-611.0079481468294	-0.001791651191990613	0.0021388586753670544	1.5793283978129622	1.361105813208318	-0.9755570135369511	1.1603274209007033	6.59733911634799	10.171310544427481	0.8013548025272199	0.9632199861207497
ID155102	155102	7	1.0	56.2997784021006	18.660257662226144	0.0	121.0	121	1.3524707618167136	1		31084.48178807949	30786.0	20720.0	50790.0	1.8775027E7	4351.585110027958	-0.9810467569635766	-739.4900249231908	0.002324989845897179	0.008807772762661236	1.4375203229475326	1.3059078863926583	1.951845585885529	1.1007823277018647	5.746529532899656	9.789354787622885	0.753541837544359	0.9321511179645338
ID146912	146912	7	1.0	49.6039663568599	20.41465982166823	0.0	62.0	62	1.3937896865030954	1		31120.453978159112	30927.0	17413.0	45688.0	1.9948211E7	4158.56504865492	-0.980938739093578	-770.2339907645393	-0.0050623156162239655	-0.0010528909214293203	1.587444061892644	1.2354282699230794	-0.758531257248253	1.2849342212247432	6.103013995238339	9.767596366577667	0.8038570419114884	0.9413489736070378
ID141542	141542	7	1.0	49.82904785994711	11.64018611543024	0.0	24.0	24	1.1887435481410253	1		31082.989316239313	30666.0	23726.0	47196.0	1.4546839E7	4242.802038385786	-0.9809375245724844	-753.983873965152	0.011794019365563953	-0.019676137119372588	1.3465456597901277	1.1095768091960247	-1.0483218680890238	1.2135668739920813	4.439419837657792	9.783644458398497	0.5828204187919249	0.8553113553113544
ID151530	151530	7	1.0	50.957534559450224	18.08186103379828	0.0	95.0	95	1.3674894046672073	1		31007.55357142858	30839.0	20884.0	56184.0	1.9100653E7	4803.565577494287	-0.9810115711384719	-666.9893084964003	-0.004640732547267301	-7.947033862156876E-4	1.4649847625669654	1.286529225468771	-1.4860119423625264	1.1387108303219236	5.874863939341575	9.79400703140677	0.7696386230997552	0.9442322383498853
ID153322	153322	7	1.0	53.79630806722047	18.503689598842232	0.0	108.0	108	1.2999939204135562	1		30918.62969588552	31060.0	19585.0	40686.0	1.7283514E7	3888.55922363893	-0.9811243703323234	-826.5785501793057	-0.005583457019444567	0.006619114005841227	1.4162830542797418	1.2230928602731994	2.0436048875787995	1.1579521884899155	5.309241925764186	8.843099511356263	0.8531656368697753	0.9612736660929432
ID150254	150254	7	1.0	50.200826820979906	17.88103134236995	0.0	86.0	86	1.4631638232093467	1		31041.43705799152	31041.0	15131.0	43442.0	2.1946296E7	4502.593948942064	-0.981073653525978	-714.7330383774902	0.0033719603761463404	-0.002724561314049446	1.5602213442593076	1.4037204286293488	-0.8237750681263709	1.1114900890790431	6.725673522789914	9.858242344477963	0.869654334022901	0.956081081081081
ID138991	138991	7	1.0	47.238996082525325	12.421249211066915	0.0	6.0	6	1.2794648672068574	1		31230.219739292366	31293.0	14904.0	42762.0	1.6770628E7	4402.431059252981	-0.9810873451750378	-735.9827737272647	-0.009236554012525886	0.02960563110977853	1.5646003652994422	1.076479860717869	2.1653268436155964	1.4534413716351942	5.142882510006136	9.633950810322645	0.6963179934501819	0.9255774165953806
ID142829	142829	7	1.0	48.795035106064844	13.48425823743466	0.0	33.0	33	1.222005923395815	1		31032.152439024412	31517.0	14626.0	38816.0	1.5267819E7	4339.702285856927	-0.9811423442645038	-744.0913830291904	-0.011665657398571953	-0.003546133804106765	1.2815086059904677	1.1925671884669946	2.197572384746068	1.0745797959088614	4.691335524377131	8.373205008063762	0.8408584827148632	0.9648093841642224
ID140279	140279	7	1.0	46.19530565892465	12.142576487465563	0.0	15.0	15	1.4024468485391886	1		31285.074074074088	31186.0	16383.0	44255.0	2.0272728E7	4329.67541973462	-0.9809348139414333	-743.5513105314147	-0.00877090346313302	0.018324139956926718	1.6051204339752105	1.2426192235900468	-0.7423360256966307	1.2917234849609542	6.179064013870582	10.460808525633286	0.7095811218956836	0.9219858156028362
ID147189	147189	7	1.0	49.64489929758026	20.367594622333446	0.0	64.0	64	1.3440545583578134	1		31052.724832214753	30827.0	20067.0	44022.0	1.8507424E7	3684.2392021888786	-0.980953873920016	-868.2080792370449	0.011511585092607801	-0.008769682121196058	1.5541785198980258	1.1874637090020759	2.3372880671865786	1.3088219101905276	5.675232640431916	9.684290631584325	0.760427657374123	0.9446202531645569
ID161794	161794	8	1.0	22.693154074409563	59.58118448316065	0.0	169.0	169	1.367489404667207	1		28444.974068071293	28625.0	18598.0	37632.0	1.7550549E7	3178.171406577402	-0.9811645855623888	-932.4486093149424	0.001105152487023581	-0.005191574985983099	1.4463235755036006	1.3164842011640903	-0.5816925572334359	1.0986258507505833	5.874863939341573	9.213453445506675	0.8696866136890647	0.9456771231828611
ID159747	159747	8	1.0	22.694596153581152	59.46583158175086	0.0	154.0	154	1.3724590978652413	1		28401.782958199357	28575.0	18961.0	37651.0	1.7665909E7	3094.1431634266637	-0.981163999742158	-956.2866939830161	-0.00975929124803249	-6.587265845064023E-4	1.4416123730802055	1.3288236350594285	-0.5243957763192773	1.084878636295277	5.917642074822221	9.120512290252137	0.8939641269933781	0.9741784037558685
ID166400	166400	8	1.0	27.415342143426106	69.00457621006986	0.0	202.0	202	1.4507023004000275	1		28255.890489913527	28210.0	19066.0	37985.0	1.9609588E7	3133.024443574678	-0.9811587067798941	-939.2987943774384	-0.002091919106808349	-0.004131253600322145	1.553865064215466	1.3692937236012086	-1.0262426748696705	1.134793096202062	6.611598494841537	10.244194575241794	0.7917000979564912	0.9573296627666892
ID152583	152583	8	1.0	21.967319204758198	59.61184025352106	0.0	102.0	102	1.4067554511588205	1		28416.46106870228	28600.0	19993.0	37712.0	1.8612782E7	3324.10901878112	-0.9810360004793625	-884.4631368017212	0.013922159179530944	0.0021565875484891683	1.4488088023677446	1.39863907023217	-0.4935062115094136	1.035870392300171	6.217089023186713	9.604505932455385	0.8469287814421063	0.9526584122359795
ID142346	142346	8	1.0	22.3856399971428	58.8242474020485	0.0	29.0	29	1.4164018872611883	1		28315.60633484165	28315.0	20337.0	37263.0	1.8773247E7	2892.099998128403	-0.981070575686434	-1014.8582826775075	0.0018262008819968363	0.0020760750801303057	1.477914446181966	1.382963828497579	-0.3271052024202997	1.068657339930242	6.302645294148007	9.469101956620372	0.8833140628835442	0.9707174231332358
ID154638	154638	8	1.0	22.16871353656349	59.2239083743334	0.0	117.0	117	1.4238594891755556	1		28436.16268656715	28502.0	19128.0	38754.0	1.9052229E7	3434.3114150824435	-0.9810639881739815	-857.9661047717075	0.0036421816097047454	0.007216228714414829	1.5006673767836005	1.353670112813109	-0.9014365977931582	1.108591644728723	6.369189060451225	9.845918300932823	0.8256225552308609	0.9585121602288984
ID143894	143894	8	1.0	22.131527457799603	59.03488934401097	0.0	40.0	40	1.3932468277925318	1		28384.11755485893	28425.0	19338.0	37002.0	1.8109067E7	2867.9425830425103	-0.9810955917644708	-1027.2666220515066	-0.005217690783477613	0.02213296715589534	1.4491278768544853	1.3630856748241373	-0.5888591921728772	1.0631231063604634	6.098260869073823	9.566939519378268	0.8372782422717622	0.973444613050076
ID139799	139799	8	1.0	22.40665674778083	59.04374981996153	0.0	11.0	11	1.4286331048772718	1		28425.577151335314	28497.0	19700.0	38983.0	1.9158839E7	3151.967379793298	-0.9810613562281434	-934.3398386552432	-0.005050361118989661	-0.016701238379149674	1.531996744845038	1.3577267694527433	1.9199088836755398	1.1283542309934254	6.411967195931872	10.165773436901686	0.7796870177030402	0.9526836158192088
ID148505	148505	8	1.0	22.392377163467895	59.08123984950702	0.0	73.0	73	1.3992066897663262	1		28376.681677018627	28466.0	19133.0	37413.0	1.8274583E7	3042.7748487715835	-0.9811966064995472	-973.2884937167182	0.016415517643019798	-0.0025264953484643487	1.446125542244048	1.373027780722644	-0.7974297617364144	1.0532383703721795	6.1505452568834995	9.939564093727947	0.7823278761067219	0.9404069767441862
ID150041	150041	8	1.0	21.827320343019128	59.2296933458616	0.0	84.0	84	1.4185366313320331	1		28394.3003003003	28484.0	18947.0	38449.0	1.8910604E7	3450.1868045623046	-0.9810391572741084	-851.6227670815579	0.006370802624297983	0.0045429723875202565	1.4883960363777478	1.39036156784212	-0.9934626305893387	1.0705100535019678	6.321657798806068	9.89703601544458	0.8110180982074571	0.9472934472934473
ID160281	160281	8	1.0	22.629239889634633	59.42986839127131	0.0	158.0	158	1.37080453536153	1		28447.991948470208	28607.0	18327.0	37164.0	1.7666203E7	3031.769409628788	-0.9810710058806928	-972.6539393198681	-0.002476293794191423	0.004011360338030775	1.441005292627961	1.3141006474573962	-0.624779058601224	1.0965714805910094	5.903382696328675	9.579710738941214	0.8083622250579329	0.9568567026194145
ID153118	153118	8	1.0	22.37622810120943	59.58296692742012	0.0	106.0	106	1.4126583227723335	1		28425.2218844985	28481.0	19606.0	38165.0	1.8703796E7	3219.278918855811	-0.9811209936270836	-917.7379461016249	-0.004365700520406677	0.021027857085345224	1.5156324415095679	1.3468431246431076	-0.7640010574793156	1.1253221802733608	6.2693734109963835	10.301670575767233	0.7423670469823102	0.9434907010014301
ID156702	156702	8	1.0	22.80012859173754	58.82583787709133	0.0	132.0	132	1.3763120084676232	1		28372.861022364228	28464.0	18658.0	37092.0	1.7761411E7	2962.948308670657	-0.9811008917528047	-994.2175143694989	-0.00619619884184362	0.00403443284411887	1.4908576613538866	1.3020977011880572	-0.654139135364538	1.144966049777679	5.950913957973835	9.649248623517966	0.8031682679733717	0.9608595548733687
ID164895	164895	8	1.0	25.611953137464106	67.98141388327852	0.0	191.0	191	1.4291625223884479	1		28202.436201780412	28263.0	19072.0	39235.0	1.9008442E7	3188.6368003446455	-0.9810622434037597	-916.3884331359342	0.005437045482182738	-0.005099058501056876	1.5618185641041478	1.3460173355262972	-0.8520847772519458	1.1603257423824127	6.416720322096365	9.848612085527638	0.8313289620517287	0.9601706970128011
ID141346	141346	8	1.0	22.156387634792395	58.83104292108831	0.0	22.0	22	1.380702169564362	1		28413.777070063672	28515.0	18659.0	37607.0	1.7843852E7	3198.5893324039116	-0.9810878934976415	-921.6552294247073	-0.001134110717697322	0.00299001622279564	1.4573578799809686	1.3381949940030562	-0.48474811200378015	1.089047475526306	5.98893896728996	9.45242475474618	0.8423125927032794	0.9574468085106383
ID155170	155170	8	0.9958876967430115	22.45808029554126	58.73097246110295	0.0	121.0	121	1.3685953404764915	1		28382.219001610316	28544.0	20219.0	37639.0	1.7625358E7	2963.520557360184	-0.9810921093573217	-993.8826271153227	0.013509091891416775	0.006692254208324866	1.428777773214861	1.350211872916484	-0.6283814516354818	1.0581878310169746	5.884370191670612	9.02893071115358	0.9070624953953329	0.9809825673534077
ID162338	162338	8	1.0	22.692257934440494	60.07558725616598	0.0	173.0	173	1.3812499585839564	1		28446.232963549937	28540.0	18587.0	37174.0	1.7949573E7	3125.7846691707346	-0.98114559878488	-947.1448820060874	0.007685490516410869	-0.005474169240522689	1.497097918393772	1.2962387725076348	-0.6578234962479325	1.1549553601899794	5.993692093454479	9.650074886555508	0.8088033205532351	0.950980392156863
ID138787	138787	8	1.0	22.669403862144005	59.37067087891769	0.0	4.0	4	1.3463040236277217	1		28435.21739130438	28610.0	18615.0	36703.0	1.700426E7	3027.2813958202296	-0.9811821825841207	-979.5219204272513	0.007384224782306414	0.010393372782646359	1.4199298059120171	1.2939481877175574	-0.5989432823759697	1.097362181415226	5.694245145089977	9.288344976289778	0.8294101582101513	0.9591673338670934
ID158243	158243	8	1.0	22.714128677469155	59.357198003159084	0.0	143.0	143	1.3790574969501463	1		28429.850318471334	28548.0	19412.0	37638.0	1.7853946E7	2964.8124759303273	-0.9810995515121844	-995.5161431348973	0.008575880406312823	0.00885088779460019	1.4404281433525865	1.3484820757038716	-0.3660163274644496	1.068184864526821	5.974679588796412	9.138128459096494	0.8991040752574513	0.9691595990747879
ID146990	146990	8	1.0	22.51217803160722	59.0226519877083	0.0	62.0	62	1.3905293552858686	1		28354.154929577446	28392.0	19230.0	37538.0	1.8118305E7	3030.3541072198404	-0.9810931687237633	-971.057231093195	0.0023404324101916627	-0.0046717950375096354	1.4691341451974762	1.3399879628585982	-0.7495713597302307	1.0963786137775224	6.074495238251249	9.529543240655734	0.8405738786948226	0.9659863945578234
ID151602	151602	8	1.0	22.27824491658481	59.23036253845688	0.0	95.0	95	1.4259830690120594	1		28380.797317436638	28473.0	19327.0	37879.0	1.9043515E7	3196.1215601905988	-0.9811155562974546	-922.6718375642971	0.0031442373837210894	4.1457353409134684E-4	1.4951826252513414	1.4009101091643723	-0.8268467052395011	1.0672937652960486	6.388201565109291	9.914762021587327	0.816627283861346	0.951841359773371
ID155702	155702	8	1.0	22.665704326936552	59.29003439481251	0.0	125.0	125	1.3970424089815827	1		28467.145736434104	28607.0	20171.0	38328.0	1.8361309E7	3118.017703780426	-0.9810518603181126	-945.4111754643424	-0.004872471239868413	-0.015058589126361753	1.4669289654832607	1.3693167646999724	-1.2863759736034093	1.0712853324370681	6.131532752225437	9.883537863300864	0.7887766680477348	0.9527326440177252
ID163899	163899	8	1.0	24.26442839800294	64.84194632211644	0.0	184.0	184	1.4296917438553516	1		28322.69584569732	28377.0	17596.0	39857.0	1.9089497E7	3403.141145506353	-0.9809775078895876	-858.3734171639351	0.015582947436595296	0.0016901784712213678	1.5356883507013044	1.3444993071141584	-0.5773842225387564	1.1422009238498718	6.421473448260886	9.62263945495898	0.8714773971658673	0.965
ID160824	160824	8	1.0	22.35572642278666	59.22684730462975	0.0	162.0	162	1.3563804521255052	1		28439.486042692937	28637.0	19726.0	36905.0	1.7319647E7	2956.329789212374	-0.9810508084012153	-996.0925057715739	-0.01486217853668131	-0.011383041626606966	1.4426199810226457	1.3122502559768	2.4488745354816865	1.0993482184149412	5.779801416051263	9.309400490944103	0.8380681826584804	0.9582348305752564
ID142915	142915	8	1.0	22.244005512995095	59.23355279514445	0.0	33.0	33	1.4265134700231525	1		28386.489583333365	28438.0	19134.0	39232.0	1.9075721E7	3184.1364594564375	-0.9810935524686901	-925.2316929419906	0.008458058705028014	-0.007561138242781101	1.5446609318325057	1.346106428268928	-0.9596832188069615	1.1475028269636272	6.392954691273805	9.90260176460996	0.8192432319192227	0.9412176347095873
ID165440	165440	8	1.0	25.953512044553715	69.47620354629665	0.0	195.0	195	1.4605764404187733	1		28172.069701280227	28156.0	19051.0	40000.0	1.9804965E7	3336.7572943763166	-0.9810742025068866	-875.3299704875012	-0.01319130771533109	0.004505923600610155	1.5365681992813713	1.3993994335490243	-0.9087581316092179	1.0980197379274854	6.7019078919673465	10.530214893845056	0.7595106196696751	0.9444072337575361
ID140360	140360	8	0.996860682964325	22.610369384434833	58.83593349445333	0.0	15.0	15	1.3927037574823697	1		28362.176562499983	28455.0	19466.0	37213.0	1.8151793E7	2902.236363176513	-0.9810920228704815	-1014.1482578410712	0.010264816448178053	-0.0015220691771749165	1.4899202904852744	1.3261818347311043	-0.7928941747762752	1.1234660673718018	6.093507742909314	10.046285988793306	0.7586931397687914	0.9524517087667164
ID149070	149070	8	1.0	22.14086528535513	59.327569402129335	0.0	77.0	77	1.4386587233502295	1		28382.489082969427	28450.0	19542.0	37619.0	1.949877E7	3147.9730661446556	-0.9810370570373028	-932.8872143484236	-0.0023708647604435288	0.010672875255152153	1.5110916075064171	1.4037155482148207	-0.8657448262302999	1.0764941725039323	6.502276593057667	10.353569413028252	0.7622459132737266	0.9467128027681657
ID147535	147535	8	1.0	22.550700916427964	59.241928898927554	0.0	66.0	66	1.3878065616898894	1		28384.75824175824	28471.0	18611.0	37851.0	1.8081091E7	2977.0392774869547	-0.9810286925223314	-986.0866457976347	-0.003101949589569066	0.00822188403759866	1.4811781279456588	1.3445789066429978	2.214240213777173	1.1015925659905728	6.0507296074286705	9.21185590490083	0.8960316244848856	0.9695354150799699
ID153676	153676	8	1.0	22.330678022864422	59.38725727493927	0.0	110.0	110	1.4051412734026871	1		28451.664624808574	28617.0	19945.0	38344.0	1.8578937E7	3241.180906875347	-0.980983585805203	-905.6648593991208	0.004900094672894227	0.005240416782252798	1.465955546820064	1.3593494316032868	-0.8375017155732012	1.078424364433684	6.2028296446931686	9.903259369352678	0.7947735599441388	0.9477124183006534
ID157261	157261	8	1.0	22.27319694997497	58.98513363017203	0.0	136.0	136	1.3730101756219861	1		28383.740799999985	28452.0	19632.0	36764.0	1.7739838E7	2928.7924537588656	-0.9810633635372203	-1004.1653860430182	0.00259665535576816	0.012474748469254827	1.4381118873625536	1.3268720198908555	-0.4420757043645501	1.0838361694301522	5.922395200986739	9.219962030625075	0.8754855519556368	0.963650425367363
ID144464	144464	8	1.0	22.34742332579432	58.963788595612186	0.0	44.0	44	1.3888963196604704	1		28324.466981132064	28373.0	19214.0	37942.0	1.8014361E7	3098.9523874521587	-0.98112688766182	-950.2951013402428	0.005655068700398483	0.010778017733089488	1.4446015199275477	1.363091446917229	-0.8544734957748331	1.0597979491358867	6.0602358597576975	9.56168808201283	0.8329716998697374	0.955772113943029
ID150615	150615	8	1.0	22.18130451003862	58.97351021230313	0.0	88.0	88	1.3779599579804613	1		28375.429936305707	28523.0	19947.0	36718.0	1.781977E7	2925.3671855891607	-0.9810994415196134	-1007.0022760268836	0.0029372124122626444	0.017184932762217834	1.4311082611724903	1.3617996096712535	2.659233045656327	1.0508948974643695	5.96517333646738	9.296653044682811	0.867320647952048	0.9676175790285273
ID162905	162905	8	1.0	23.263869083078795	61.315380836588076	0.0	177.0	177	1.3856244745513593	1		28421.790551181093	28547.0	18842.0	38835.0	1.8047837E7	3214.6954948846583	-0.9810457149834187	-915.2156273172388	0.011911116855205068	4.1831228121638633E-4	1.538855913458892	1.2851844770520757	-0.5729543565895806	1.1973813416955372	6.031717102770591	9.753603180781557	0.7967474148408771	0.9337748344370861
ID159330	159330	8	0.9968571066856384	22.70486389245667	59.23012233505463	0.0	151.0	151	1.380702169564362	1		28438.565977742426	28570.0	19669.0	36865.0	1.7887858E7	2866.9168964692767	-0.981015357887723	-1025.1702072153105	-0.0046013593678995955	0.002614336236763698	1.4710940336396956	1.3183936336187734	-0.8942107485744141	1.1158230714462605	5.988938967289961	9.467889560415466	0.8395631812301207	0.950943396226415
ID161377	161377	8	1.0	22.475935196667944	59.157159350312305	0.0	166.0	166	1.3674894046672081	1		28471.34090909092	28645.0	19101.0	36626.0	1.7538346E7	2840.0607317476106	-0.9811184296375752	-1041.8222119473598	-0.008670371070528224	-0.040981756390593434	1.4492998347684818	1.3296659866652556	2.128800020799058	1.0899728573213057	5.874863939341582	9.431507697153478	0.8299375795683953	0.9611197511664071
ID165990	165990	8	1.0	25.57851875836837	69.70378339666756	0.0	199.0	199	1.4595402030124025	1		28227.217638691287	28134.0	19857.0	39439.0	1.9843734E7	2933.867872260467	-0.980943006554281	-990.4827281679072	-0.012762335941104394	0.026383176860629534	1.6461083944593986	1.3142300272429828	2.276537489733684	1.2525268486770438	6.692401639638311	10.280253215752051	0.7957639064720986	0.9597818677573279
ID146020	146020	8	1.0	22.11400697915211	58.788469934506516	0.0	55.0	55	1.3959590102851067	1		28376.96734059098	28468.0	19463.0	37933.0	1.824639E7	3092.4258738951303	-0.9811176950961917	-953.5923977632582	0.006529044388592207	-0.0015878536112664155	1.4246240895338156	1.3855361363580345	0.0536749993720661	1.0282114281613226	6.122026499896404	10.296733614060576	0.7256147705462404	0.9367272727272727
ID152164	152164	8	1.0	22.029924573665927	59.2618952804159	0.0	99.0	99	1.4259830690120594	1		28350.67359050445	28403.0	18680.0	38562.0	1.9108354E7	3387.4894226686965	-0.9811988520759185	-873.5506571695829	0.011676025300298503	0.0057462085690253495	1.470085684673266	1.4132460828339004	-0.6973930266091709	1.0402191822993687	6.3882015651092905	9.835370150371428	0.8298642516528032	0.9538679914833215
ID141929	141929	8	1.0	22.441201202655296	58.77208194184789	0.0	26.0	26	1.381249958583957	1		28335.77619047616	28445.0	19355.0	37202.0	1.7851539E7	3024.199394887239	-0.981049888431913	-970.1391001963518	0.030884889148161728	0.010385595181667349	1.4510205154117342	1.3710139596971824	-0.23864031599208474	1.0583557557154435	5.993692093454484	9.182364001948988	0.8932957815134394	0.9729938271604941
ID154217	154217	8	1.0	22.013494269686692	59.19953627816034	0.0	114.0	114	1.4212005522349949	1		28445.738023952093	28529.0	19129.0	39287.0	1.9001753E7	3342.6692772069005	-0.9810118965335929	-879.319038640137	-0.01026443932369688	-0.014409761745081507	1.4791182183206328	1.3897877342156293	-0.996048800434874	1.0642763509173003	6.34542342962865	10.014376817389795	0.7951015757669566	0.9495021337126606
ID164469	164469	8	1.0	25.147668789401635	66.66374667205602	0.0	188.0	188	1.4051412734026887	1		28318.69938650306	28362.0	18854.0	38143.0	1.8463792E7	3262.590536573523	-0.9811373962217407	-902.9608354989326	0.002601132341636567	0.005227017465458875	1.5297675039199286	1.3155248176644363	-0.601708377877139	1.1628571984189973	6.202829644693183	9.843722157676323	0.8044165990476128	0.9402017291066285
ID148091	148091	8	1.0	22.191601214436083	59.165828047520876	0.0	70.0	70	1.4360271888197285	1		28378.135095447873	28421.0	18718.0	38544.0	1.932551E7	3156.924812677498	-0.9811338730038951	-934.9645081801502	0.0058609101142998565	0.017447639591202577	1.5044582916029625	1.3905959161211436	2.4592994729469617	1.0818802746087597	6.47851096223509	10.2350665347133	0.7771479783313573	0.9591836734693879
ID157819	157819	8	1.0	22.217352873370817	59.27978533461139	0.0	140.0	140	1.4121227177017939	1		28416.544072948327	28523.0	18707.0	37771.0	1.8698086E7	3164.843054152188	-0.9810669165630361	-930.5213859420282	-0.005141363710515114	-0.006619888723196046	1.492830487123998	1.3601653217425727	-0.8171142030176457	1.0975360592280514	6.264620284831874	10.118563912488682	0.7688946835676055	0.9380782918149466
ID149631	149631	8	1.0	22.298521285509327	58.97844352937402	0.0	81.0	81	1.4062175977837201	1		28349.735068912698	28467.0	19982.0	38400.0	1.8512377E7	3099.532074116492	-0.9810766425537855	-948.3914036917597	0.015536396517702568	0.020598926276253548	1.4718989744139408	1.413140628607075	-0.997147390576259	1.0415799706111228	6.212335897022209	9.777457602251221	0.8166066474862602	0.9375896700143479
ID143484	143484	8	1.0	22.150790175245348	59.24370565184891	0.0	37.0	37	1.406755451158821	1		28375.37672281773	28519.0	19599.0	37550.0	1.8529121E7	3282.264114412177	-0.9810832872357241	-896.7230128259807	0.013342246099907	-0.002330007498045403	1.4772459430314355	1.3871308872565136	-0.8683916366176004	1.064965070421835	6.217089023186716	9.991629030016457	0.7825720771790751	0.9423631123919308
ID156284	156284	8	1.0	22.4242023169416	58.763704422948564	0.0	129.0	129	1.3910732744755674	1		28392.064062500012	28456.0	20348.0	37952.0	1.8170921E7	2990.1222585515115	-0.981089887465536	-985.2641980810876	0.014303872977976773	-0.0025450662345408953	1.4730254183026332	1.3353543845861158	2.3770685414447947	1.1030970020435344	6.079248364415763	9.833119926189655	0.7900909346369469	0.9523454951600896
ID140928	140928	8	1.0	22.551240829353272	58.998275922596505	0.0	19.0	19	1.3790574969501472	1		28401.47936507935	28435.0	19981.0	36686.0	1.7892932E7	2748.5066658569954	-0.9810918567864853	-1072.3460367534728	0.010367889176630476	-0.005223197482435621	1.44156399051183	1.348704949879772	-1.0305031689886932	1.068850522599725	5.974679588796419	9.359074887889454	0.8571535716570574	0.9580792682926829
ID159873	159873	8	1.0	22.567971514576538	59.214668712130425	0.0	155.0	155	1.3741116681181356	1		28430.213141025648	28556.0	19487.0	36705.0	1.7740453E7	2878.0556718877324	-0.981089481501746	-1024.9816812282904	-0.004008949692264923	0.003955915688119984	1.4496289283714072	1.3158512749058249	-0.9222519030864186	1.1016662414794232	5.931901453315769	9.460543224281954	0.8328593063508579	0.9644513137557958
ID151173	151173	8	1.0	22.422908737763322	59.09072596506454	0.0	92.0	92	1.4169358747965626	1		28403.60692771089	28470.0	19341.0	38343.0	1.8859995E7	3314.486903958593	-0.9810590241258129	-887.7281020541219	-0.005507490458023602	0.0034250254212773805	1.4793501531558857	1.3826332085421003	-1.259039650035853	1.069951266913202	6.307398420312522	10.15920083906816	0.7679643092966103	0.9384724186704381
ID161928	161928	8	1.0	22.846015870532728	60.05687418703341	0.0	170.0	170	1.3608349155190516	1		28435.284313725486	28542.0	18803.0	36836.0	1.7402394E7	3078.5133999595705	-0.9811629293680522	-962.2197954840798	0.0032273046715486434	-0.003040912745459291	1.43750800393946	1.3098648097134795	-0.5695121770273956	1.0974476093100793	5.817826425367391	9.305560334038615	0.8442781802575472	0.9584964761158968
ID163465	163465	8	1.0	23.81214577413022	63.20791590623383	0.0	181.0	181	1.3883515475980701	1		28371.993700787414	28538.0	18806.0	36889.0	1.8016216E7	3167.1200956508933	-0.9811521726464278	-932.675123658997	-0.009422856825846763	0.006240286590247706	1.4676067388435359	1.342777246008012	2.518345069157074	1.0929636640825078	6.055482733593184	9.254720184425091	0.8884480720820227	0.974006116207951
ID152718	152718	8	1.0	22.091706910438013	59.342518530719	0.0	103.0	103	1.4196027995632157	1		28378.790662650605	28465.0	18877.0	38146.0	1.8843517E7	3342.169978135206	-0.9811435874529091	-883.6267297790831	0.005770648479768739	0.00303040351935311	1.4771691664967832	1.394584219700272	2.5059255260772435	1.0592183287533976	6.331164051135095	9.738578070449957	0.838884810182876	0.9555236728837876
ID138380	138380	8	1.0	22.275339486720075	59.31745399393794	0.0	1.0	1	1.409978262830929	1		28454.778452200277	28555.0	19055.0	38993.0	1.8751699E7	3387.726588761803	-0.9811048389750437	-872.2513933936101	0.008086374146945983	2.3880734464905862E-4	1.4971989113333457	1.3419737393719413	-1.1472367847084677	1.115669306639377	6.245607780173813	9.63489785168113	0.8454546985757927	0.9619326500732073
ID145036	145036	8	0.9968388080596924	22.140878483863023	58.91779271125793	0.0	48.0	48	1.400287575744257	1		28315.398763523972	28397.0	19635.0	36785.0	1.8320063E7	2868.482098553139	-0.9811642894120765	-1028.3957145624743	0.0027082885568060775	0.007270509418793003	1.4741864813951966	1.350319293138669	-0.6878937880166243	1.0917317769848434	6.160051509212529	9.580456753565365	0.8433770486081253	0.9635687732342013
ID146573	146573	8	1.0	21.9221875832728	58.778077790776436	0.0	59.0	59	1.4137289241558424	1		28314.264350453177	28387.0	18708.0	38066.0	1.8744043E7	3048.7410349590327	-0.9810306221198613	-960.6036171208857	0.0035285730952440103	-0.0022819575569903226	1.4643228961289974	1.3940612621991113	-0.6415712882033986	1.0504006788188414	6.27887966332543	9.800477551351062	0.8214810457835756	0.9462750716332379
ID166547	166547	8	1.0	27.522959532699677	68.04080471279073	0.0	203.0	203	1.4948753561926582	1		28241.3782312925	28153.0	19344.0	38673.0	2.0757413E7	3131.276878873623	-0.9811325675660381	-938.0139564235104	-0.0032186512824812735	0.009756180711761165	1.535124599722527	1.464399430787603	1.9673013122217236	1.0482963646720933	7.020367344989872	10.164516605670828	0.8538788215886381	0.9729907773386023
ID142485	142485	8	1.0	22.212826933964063	58.89188315128512	0.0	30.0	30	1.4206681676678088	1		28302.889716840502	28345.0	18701.0	38517.0	1.8991239E7	3192.413359274795	-0.9810208920601308	-916.5245781969232	0.002411693009000202	-0.0030614799652562657	1.4621613574979626	1.3999173843651342	1.8206224759339118	1.0444626045993823	6.340670303464132	10.192729481809991	0.7669446806506234	0.9400986610288941
ID154773	154773	8	1.0	22.315810369516893	59.43382152440357	0.0	118.0	118	1.4355003030236693	1		28405.919117647056	28509.0	19272.0	38669.0	1.9316025E7	3372.7977750593736	-0.9810616679641937	-872.5757110402428	0.006163014387208625	0.013599616428335319	1.5229317135605114	1.3983866788462853	-0.5977658034328797	1.0890633732416415	6.473757836070569	10.041146817117237	0.8068627746756865	0.9484679665738165
ID144031	144031	8	1.0	22.028786255572914	59.44307681943425	0.0	41.0	41	1.4243906809452662	1		28387.578241430743	28449.0	18486.0	38908.0	1.9048065E7	3529.140857278289	-0.981073676197372	-833.9206043035351	-0.007613015729288624	-0.016510998631792003	1.4824149467626664	1.4078986653033998	-0.40083161682287066	1.0529273045679097	6.373942186615743	9.599704575470692	0.8691650363601683	0.9689306358381506
ID153248	153248	8	1.0	22.244267430805166	58.906453294471966	0.0	107.0	107	1.4164018872611879	1		28396.063540090792	28465.0	19509.0	37988.0	1.8769798E7	3029.437486872048	-0.9811428138705404	-975.3971433472115	0.006237840899105228	0.008652371085819191	1.4903112390844548	1.3692689048321327	-0.4674140912399691	1.0883992427091314	6.302645294148004	10.023765220015411	0.7882626670340234	0.951219512195122
ID148646	148646	8	1.0	22.50681442244258	59.58293640338835	0.0	74.0	74	1.387806561689888	1		28380.342812006325	28479.0	18293.0	37833.0	1.7964757E7	3232.371701617958	-0.9810988542377146	-911.4880389017422	0.004843437347937726	0.006167993566613524	1.4676904955725334	1.330291574481286	-0.8994149759534869	1.1032848164469677	6.050729607428659	9.448989065353858	0.8516220880900301	0.9593067068575728
ID139940	139940	8	1.0	22.462491123747885	59.243047954947095	0.0	12.0	12	1.3970424089815825	1		28410.453560371512	28545.0	19220.0	38214.0	1.8353153E7	3229.2054510555445	-0.9810526205250245	-911.0781574821025	0.006396104607611513	-0.004204649100965113	1.4354409392879308	1.3852998857472894	-1.4737836710808805	1.036195089638366	6.131532752225435	9.405994492703309	0.8709023776162238	0.9605361131794491
ID155301	155301	8	0.996831476688385	22.21960675916866	58.733638794248996	0.0	122.0	122	1.3959590102851067	1		28390.818040435453	28542.0	20039.0	37470.0	1.8255296E7	3046.73391177248	-0.9810317572582873	-963.8941464784788	0.02395529997860783	0.009069748765889245	1.475063827172216	1.362002796761844	-0.1438164250961262	1.0830108650871895	6.1220264998964025	9.580471948224577	0.8381683587621465	0.9691497366440935
ID160421	160421	8	1.0	22.116823319997717	59.33510841358826	0.0	159.0	159	1.4078305414580077	1		28441.67225609757	28537.0	18280.0	38616.0	1.8657737E7	3462.931397886153	-0.9810782296152911	-851.6930549560374	0.001807024403921742	0.012619252595222761	1.477557233210838	1.3804305168398272	-0.730646310696609	1.0703597284949624	6.2265952755157485	9.953045324581232	0.7898571216240028	0.9458483754512632
ID162474	162474	8	1.0	22.85422554943639	59.946633066006505	0.0	174.0	174	1.3535889685077844	1		28461.001647446432	28626.0	18485.0	36864.0	1.7275828E7	3062.428256584952	-0.9811050503672536	-965.1260224292477	0.023023700078159366	0.008475864355522132	1.4621137318103676	1.294631531021754	-0.5884417697930311	1.1293666937467781	5.756035785228682	9.175832165102674	0.8590974435807774	0.9565560821484991
ID165032	165032	8	1.0	25.99154344613596	68.41113291219796	0.0	192.0	192	1.4212005522349938	1		28218.30988023951	28270.0	18369.0	39807.0	1.8849831E7	3401.8637895513766	-0.9810027839222034	-856.6912888936677	0.011213846743963118	0.008417562627616088	1.4654288564835218	1.403912941675743	-0.4331088354362044	1.0438174711420154	6.345423429628641	9.77867728999124	0.8338928378474115	0.9542530378842028
ID150190	150190	8	1.0	21.96440395114372	59.1766850566307	0.0	85.0	85	1.4072930989717471	1		28395.26219512196	28503.0	18762.0	38333.0	1.8627292E7	3392.9960371695097	-0.981144389613616	-870.9332186606141	0.0020895181703230576	0.006172797034885924	1.4610574037186537	1.3729204258549552	-0.8279553214970314	1.064196712499789	6.221842149351238	9.898481446412504	0.797979447492994	0.9582723279648608
ID156847	156847	8	1.0	22.331735480090998	59.23160442103127	0.0	133.0	133	1.356938059734723	1		28412.97044334973	28516.0	19702.0	36242.0	1.7303499E7	2818.9046991823507	-0.9811463254525695	-1049.0689118007372	-0.0023434767349903643	0.007179142694019005	1.4302381860029776	1.299327801487761	-0.9294136699927125	1.1007523924026879	5.78455454221578	9.19916267390099	0.8589802664410895	0.9582677165354334
ID141490	141490	8	1.0	22.333355878463117	59.171102131619	0.0	23.0	23	1.3702525705574486	1		28398.427652733084	28567.0	19992.0	36357.0	1.7663822E7	2883.3366111635264	-0.9810449390051295	-1019.5127456684407	-0.008310817913981791	0.003071019869661943	1.4183273618043497	1.3613104920745718	2.2531676423290934	1.0418838098007215	5.898629570164159	9.177125609653036	0.8801316435872112	0.9779353821907014
ID138928	138928	8	1.0	22.509310688960877	59.09064293067091	0.0	5.0	5	1.3948747701135351	1		28389.13707165109	28388.0	19701.0	37642.0	1.8225826E7	2982.604489576929	-0.981112024452147	-988.8256119966802	-0.0031495239445374326	-0.01394875592663497	1.4652883969203288	1.3579740450424105	2.330530393074923	1.0790253335619289	6.112520247567376	9.261103687949191	0.8955806085619709	0.9772036474164139
ID147125	147125	8	1.0	22.90372053376118	59.07057522237709	0.0	63.0	63	1.3259214570600335	1		28392.547169811354	28649.0	19212.0	36670.0	1.6552855E7	2900.6496506760436	-0.981080896813716	-1015.1806905727174	-0.007894128232202964	0.007478713083264037	1.4452132131732984	1.236221051333413	2.326746242051779	1.169057274679526	5.5231326031674115	9.18685282149898	0.8223596946906965	0.9524590163934429
ID158393	158393	8	1.0	22.501399355326527	59.54868497258639	0.0	144.0	144	1.3910732744755663	1		28402.06885759001	28525.0	18483.0	36758.0	1.8148922E7	2924.6166602943495	-0.9812115952937188	-1014.3405496532017	-0.0022582849716579092	-0.005312384236109588	1.470512742074001	1.3339692914858787	2.0371492170307235	1.1023587660222893	6.079248364415754	9.64131416131182	0.8218400122192581	0.9602102102102099
ID151742	151742	8	1.0	22.42946811475613	59.17061190396452	0.0	96.0	96	1.4137289241558417	1		28343.721212121196	28449.0	20307.0	37807.0	1.8706856E7	3052.6090949133227	-0.981087948268451	-963.3519108834687	0.017148761216018663	0.004929788503481968	1.4782963033850056	1.3859444200157813	2.2624598959846924	1.066634622597761	6.278879663325424	9.890107844012897	0.8066589732216057	0.9483129935391241
ID160959	160959	8	1.0	22.48187775402926	59.36394052825344	0.0	163.0	163	1.400287575744257	1		28423.386748844365	28522.0	19002.0	37006.0	1.8446778E7	2905.479102437441	-0.9810971361836307	-1015.4825535886449	0.0011190410878374973	-0.002718065479628066	1.489943636489195	1.3395028761538441	-0.903185708883688	1.1123108901171723	6.16005150921253	9.314294379069814	0.892265884588505	0.9722430607651911
ID165571	165571	8	1.0	25.983661180167005	70.16538102979389	0.0	196.0	196	1.4621294195288275	1		28156.612129760233	28155.0	19152.0	39957.0	1.9963038E7	3403.3833370474445	-0.9809948820982956	-854.0743894964696	-0.010401420511291783	0.004714365232994161	1.553965984942985	1.396959551968033	-0.827122221917397	1.1123915382902545	6.716167270460891	10.191419605048475	0.8125722789554156	0.9625340599455044
ID155846	155846	8	1.0	22.255060909428156	59.14761610444204	0.0	126.0	126	1.4196027995632161	1		28406.52623688159	28432.0	20090.0	37469.0	1.8947153E7	2871.910930692335	-0.9810826415978265	-1025.9406954580925	7.548195271634632E-4	0.002372914204579381	1.4728141784475877	1.3812419831314222	-0.6320797553559359	1.0662969967858649	6.3311640511351	9.865092040991225	0.8175063747197476	0.9555236728837876
ID164050	164050	8	1.0	24.353977764064442	65.25627809623428	0.0	185.0	185	1.4386587233502286	1		28358.026315789433	28396.0	17970.0	38357.0	1.939689E7	3240.758874743064	-0.9810814184641843	-907.5608581796213	0.0020054402599120114	0.010734539453400792	1.5635199363068446	1.3409931366039471	-0.5493043672279209	1.165941788685395	6.502276593057658	10.871470318536641	0.6913512216313925	0.9389155799588189
ID145619	145619	8	1.0	22.34896188551931	58.75793624397648	0.0	52.0	52	1.3910732744755674	1		28400.99687499999	28457.0	19107.0	38237.0	1.8176638E7	3068.8029918531925	-0.9811185339939952	-961.7901825408318	0.019277532492566123	-0.006783056336141734	1.476102846000576	1.3417569838613417	2.31966536242478	1.1001268215892646	6.079248364415763	9.856105449901618	0.7864100735337238	0.9537658463832969
ID158928	158928	8	0.9968358278274536	22.515263661546065	59.27848857002467	0.0	148.0	148	1.3937896865030954	1		28439.501562499958	28462.0	21309.0	36552.0	1.8201281E7	2651.175637883757	-0.9810533314525963	-1110.895570741817	7.094055607336933E-5	0.009608966404017169	1.459800638381213	1.3481592528034765	-1.0738258866641854	1.0828102357682001	6.103013995238339	9.906691956363973	0.7814422921656934	0.9654135338345861
ID153809	153809	8	1.0	22.31401148253555	59.21044563749365	0.0	111.0	111	1.4254524706424299	1		28452.88261515599	28498.0	19535.0	38232.0	1.914879E7	3241.938676705918	-0.9810740048780764	-909.9017847716294	0.005667929094028636	0.008300841970264797	1.4946653832188033	1.3847291154076884	-0.9377172327543487	1.0793918944780385	6.383448438944773	10.1269252893948	0.7821859429963164	0.9531582682753722
ID143062	143062	8	1.0	22.23963725433289	58.97063176128091	0.0	34.0	34	1.4296917438553531	1		28362.72230428362	28423.0	20088.0	38816.0	1.9201563E7	3120.945555349758	-0.9810735183191651	-942.1572197062658	-0.01684080270218821	0.0037282804615230316	1.5218838463458777	1.3652261612850902	-0.9588112501457482	1.1147485226281668	6.4214734482609	10.128535135358465	0.7865951733951043	0.9414634146341466
ID149206	149206	8	1.0	22.01456070271364	59.3143743898052	0.0	78.0	78	1.4286331048772714	1		28393.05037037035	28460.0	18760.0	38849.0	1.9165309E7	3449.9873651098364	-0.9811106603260943	-854.9205614565639	0.0025502633820794415	-0.0014866435092182554	1.4746611426301732	1.4117321307276738	-0.759114516996734	1.0445757453080442	6.411967195931869	9.918182225266278	0.8191001195486312	0.9473314606741571
ID157402	157402	8	1.0	21.987392175162597	59.53886781180328	0.0	137.0	137	1.4089048113903344	1		28440.625954198462	28520.0	18388.0	38223.0	1.862861E7	3330.524691965243	-0.9810737976622238	-885.3086071308517	-6.80429580362309E-4	0.008348133926249323	1.4816226910914398	1.3828829380522434	-0.5647604392355906	1.0714013820853623	6.2361015278447764	9.324236089712752	0.9013563414620211	0.968265682656826
ID147678	147678	8	0.9950909614562988	22.440557974621836	59.27618600242603	0.0	67.0	67	1.3823448853976594	1		28375.58451816747	28505.0	20358.0	36080.0	1.7961745E7	2747.0098535764305	-0.9809637878426217	-1064.6014032966614	-2.097530712318983E-4	0.0105992535016152	1.448928785505649	1.337273903288541	-0.7976897598261462	1.0834944000197215	6.003198345783506	9.123817260227996	0.9062320139397368	0.9775541795665633
ID140511	140511	8	1.0	22.292308748975515	59.063885925711254	0.0	16.0	16	1.4137289241558422	1		28417.674277016773	28453.0	18609.0	38669.0	1.8670412E7	3175.723776322322	-0.9810612151302371	-927.0855311574296	-0.003176134533298102	0.007102427098541033	1.4906063108727703	1.3766118823072488	-0.7846491249220862	1.0828079649977036	6.278879663325428	9.792040889803932	0.8228972047346959	0.9565532223026791
ID144614	144614	8	1.0	22.080621066029536	59.0444192208022	0.0	45.0	45	1.4121227177017945	1		28315.167682926836	28357.0	18897.0	37181.0	1.857475E7	3004.0970160371276	-0.9810581271490867	-976.353308863446	-0.00582331155990734	0.0048791386205046675	1.4812040102568136	1.3545521168763603	-0.5608608217058209	1.0935009379133498	6.264620284831881	9.682996283558442	0.8396244679075872	0.9613420860685634
ID150757	150757	8	1.0	22.531530537889733	59.23621928681114	0.0	89.0	89	1.3757622532995069	1		28416.308306709263	28516.0	18838.0	37610.0	1.7788609E7	3091.3508233125026	-0.9811288587673723	-955.8224855615257	-0.0030870393066697015	-0.00349992996805627	1.4242037528847817	1.342207069924657	-0.6162454382600014	1.0610909335805596	5.946160831809312	9.598545240611807	0.8110276926169964	0.9470098410295229
ID163045	163045	8	1.0	24.013606887038748	61.5797400928358	0.0	178.0	178	1.4121227177017945	1		28427.186646433984	28517.0	18165.0	39081.0	1.8733516E7	3506.2861742343407	-0.9810755536330482	-840.6123930165825	0.006335498796518763	-0.008733558318019974	1.4772728394258556	1.3672464862453138	-0.381651535379755	1.0804729463834224	6.26462028483188	10.113604218511409	0.7696489977193955	0.93408929836995
ID159466	159466	8	1.0	22.6517915857448	59.53564622788196	0.0	152.0	152	1.3535889685077844	1		28429.351485148538	28591.0	18097.0	37450.0	1.7228187E7	3072.663770224303	-0.9810439309123675	-957.6836685938816	-0.009973038086980359	-0.01251257414740056	1.4370488722441082	1.3054864838786275	-0.9119273449047773	1.1007765227676705	5.756035785228681	8.953466099084102	0.9023000099927324	0.9719101123595504
ID146155	146155	8	1.0	22.182660296648525	58.498360801005575	0.0	56.0	56	1.3986659335375244	1		28369.35493827161	28517.0	19272.0	38872.0	1.8383342E7	3197.3276704776677	-0.9810804268139895	-920.2071152332718	-0.007084169010093413	-0.006292909992643152	1.4428332241949093	1.3792102995499071	-0.6121977395518327	1.0461299663044605	6.145792130718979	9.448758329122441	0.8650441005685554	0.9591988130563802
ID142067	142067	8	1.0	21.99326856719122	58.78169966107566	0.0	27.0	27	1.3807021695643622	1		28289.85850556438	28441.0	18400.0	38417.0	1.7794321E7	3262.2271470954934	-0.9811581128267924	-903.1526776687211	-6.315229538982415E-4	0.003170129543116422	1.469707549965883	1.3476572892098466	2.487679278382599	1.0905647613330511	5.988938967289963	9.496763217097225	0.8344657796570064	0.9596344249809595
ID161520	161520	8	1.0	22.681105268857863	59.040490948937965	0.0	167.0	167	1.4051412734026878	1		28435.253846153824	28506.0	20527.0	37373.0	1.8482915E7	2780.131051637026	-0.9810590371597719	-1059.5340728895903	0.002445553300892755	-2.775907014257166E-4	1.516799550902358	1.3374872125826847	2.256578008070915	1.1340665814467277	6.202829644693175	9.674112152816761	0.8328705043197905	0.9666666666666665
ID154358	154358	8	1.0	22.338411301270277	58.81547788390857	0.0	115.0	115	1.4002875757442574	1		28375.890432098764	28469.0	19469.0	38176.0	1.8387577E7	3112.5710070472946	-0.981152010341706	-949.1426514419305	0.005839808164317292	-0.0018765465478907614	1.461043196677955	1.3826428169270617	-0.494787313467424	1.0567032778032572	6.160051509212533	9.890315757324998	0.7913596335265157	0.9466764061358659
ID152308	152308	8	1.0	22.11852408498383	59.618116039278476	0.0	100.0	100	1.426513470023152	1		28386.84592592595	28422.0	18728.0	39023.0	1.9161121E7	3447.3375861959407	-0.9810982168519864	-854.8167662014615	-0.002622089952330204	-0.0234155344928467	1.489514440725915	1.3961493781682448	2.501395053862859	1.066873261570453	6.392954691273801	9.91213668245262	0.8176678581955077	0.9545777146912704
ID166140	166140	8	1.0	26.467569908944096	69.78863077132974	0.0	200.0	200	1.4291625223884512	1		28263.19469026548	28225.0	19815.0	36817.0	1.9162446E7	2791.3213736121766	-0.9809385341955005	-1042.1420160013722	6.882110997018708E-4	-0.005436470028191717	1.566036102470438	1.3198239132869403	2.194709802842739	1.1865492712359798	6.416720322096396	10.937798082805143	0.6740050818175163	0.9355509355509355
ID164611	164611	8	1.0	25.301553099440472	66.89530819467582	0.0	189.0	189	1.4024468485391905	1		28245.102918586777	28310.0	18041.0	38605.0	1.8387562E7	3325.4842530199685	-0.9810343009048083	-878.6857796288263	0.01392402372925852	7.965378501377365E-4	1.506377458872747	1.325047852415922	-0.5446679992419339	1.1368475909199898	6.179064013870599	9.681187462481624	0.8284671622248283	0.953778429933969
ID139520	139520	8	0.9968295693397522	22.588758805770304	58.853739093641096	0.0	9.0	9	1.3708045353615304	1		28390.11414790998	28544.0	19505.0	37283.0	1.7658651E7	3051.408985523437	-0.9811550506040608	-968.811715142841	-0.006254574520736773	-0.010402588883767543	1.4566340784054101	1.3234037229433044	2.2292114543445227	1.1006724955902314	5.903382696328678	9.112388711628855	0.8934007798680372	0.9764150943396234
ID148234	148234	8	1.0	22.25385476691367	58.94350211853848	0.0	71.0	71	1.38835154759807	1		28378.063091482647	28469.0	19107.0	37318.0	1.7991692E7	3063.66769877626	-0.9811251541746613	-962.9685096279595	-0.009297950076190263	0.009228513121939516	1.5034119794440748	1.3337745273292472	2.770913197837217	1.1271860038101866	6.055482733593182	9.497790825438878	0.8435550560587125	0.9557389347336835
ID151306	151306	8	1.0	22.63635553975207	59.455854121287146	0.0	93.0	93	1.3834389456285936	1		28386.446740858526	28528.0	19288.0	38126.0	1.7855075E7	3128.441070404956	-0.9811140025181794	-942.7414381398788	-0.001901325802915969	-0.01585793128083819	1.4451664492757852	1.3551680990829809	2.298983222467933	1.0664112077709804	6.012704598112532	9.677239271646028	0.8068202192371812	0.9433258762117819
ID141067	141067	8	1.0	22.28403686554873	59.07817120708521	0.0	20.0	20	1.3845321413310872	1		28411.297468354445	28500.0	18534.0	37242.0	1.795594E7	3012.1057842099294	-0.9810849899405265	-978.4776216270697	-0.005358014249508174	0.0075570841674100905	1.4731066076443582	1.3170266513995468	-0.7259716537770277	1.118509337741155	6.022210850441571	9.905201168511969	0.7713282195594787	0.9533483822422876
ID162059	162059	8	1.0	22.991527877586503	60.403906136233886	0.0	171.0	171	1.3625015847480977	1		28442.568403908783	28613.0	19165.0	36867.0	1.7463737E7	3151.181299672337	-0.9810425814258846	-934.1875499688553	-0.004206624813237424	-5.558325311613566E-4	1.4582650753754927	1.2995083771354894	-0.6932697597264941	1.1221667370778718	5.8320858038609416	9.358367142980478	0.8368230042537588	0.9548638132295724
ID138504	138504	8	1.0	22.311793580396426	59.19976519448391	0.0	2.0	2	1.41426392092964	1		28420.597891566267	28526.0	20750.0	38359.0	1.8871277E7	3070.365502543832	-0.9810699932587355	-959.4500105079143	0.0014881354963331118	-0.004547912289171357	1.5211000890024684	1.339955421203024	2.1205374882171157	1.1351870852813977	6.283632789489943	10.417644930781673	0.7275813513292827	0.9422665716322167
ID143629	143629	8	1.0	22.31288137955082	59.06299620305527	0.0	38.0	38	1.422264723520183	1		28371.324850299414	28427.0	19141.0	39287.0	1.8952045E7	3186.7423964309737	-0.9810907605526389	-923.8421613701839	0.010195363855604983	-8.030843158440716E-5	1.5369439390426884	1.3566992618635847	-0.9448821111923293	1.132855292433429	6.354929681957681	9.813866871756463	0.8291637150811059	0.9468838526912181
ID149779	149779	8	1.0	22.263747041183294	59.25257075351219	0.0	82.0	82	1.4126583227723346	1		28392.71818181818	28500.0	19422.0	39049.0	1.8739194E7	3388.0086791040103	-0.9810558815894098	-867.9841593540897	0.0021096506968201804	-0.004760947611350716	1.4906407703833726	1.3915804294694905	2.0515315403220002	1.0711854944321448	6.269373410996392	9.481821534214811	0.8762952307964053	0.9585755813953489
ID157969	157969	8	1.0	22.246277458807118	59.31770133034639	0.0	141.0	141	1.4099782628309285	1		28384.083586626173	28486.0	18852.0	37241.0	1.8676727E7	3079.175805537007	-0.9810635858093535	-955.1460833180802	-0.004582538310302503	0.014753445892444286	1.4641939672549793	1.3836063055028127	-0.5538679776649524	1.0582446476513276	6.245607780173811	9.841192743514425	0.8103807123566744	0.9570284049526582
ID160017	160017	8	1.0	22.673820659622045	59.21380961986696	0.0	156.0	156	1.3965008146952942	1		28430.72118380061	28528.0	20717.0	36974.0	1.8252523E7	2852.0146047865187	-0.9811922128800549	-1040.117777080291	0.01119812997903395	-0.002452617059397044	1.5021657167532974	1.3183125324448912	-0.7026448486994618	1.1394610001677214	6.126779626060923	9.844006819820828	0.7945080679985025	0.957652303120357
ID152853	152853	8	1.0	22.155405880458556	59.07454884193468	0.0	104.0	104	1.4333908231139445	1		28362.895741556527	28420.0	18977.0	37889.0	1.9315132E7	3071.0976437820404	-0.9810923137843468	-958.425646349046	-0.008751762702453786	0.00646076636337831	1.4868006545195755	1.394746923648313	-1.2636768517716166	1.066000311103374	6.4547453314125125	9.859195930338656	0.8344608796966992	0.9610757254069355
ID154907	154907	8	1.0	22.408432183576405	59.100566799759186	0.0	119.0	119	1.4121227177017945	1		28373.701062215456	28432.0	19522.0	38431.0	1.8698269E7	3077.060364453098	-0.9810787733767511	-956.2348342899766	0.005710692261327166	0.004362843275536692	1.4500953271475616	1.395359612021997	2.600111116801785	1.0392269595980692	6.26462028483188	9.746061035491898	0.8287935502613851	0.9648609077598824
ID142621	142621	8	1.0	22.105564788469074	59.03817184813562	0.0	31.0	31	1.4243906809452662	1		28306.119581464915	28334.0	18973.0	38024.0	1.8936794E7	3061.655965673794	-0.9811218478802434	-960.9867732876924	-0.022584100368022084	-0.025343594455125434	1.4714045284922923	1.4337781208897291	2.2137636138361776	1.0262428384520292	6.373942186615744	9.785885778593617	0.8364070779845192	0.966138328530259
ID163613	163613	8	1.0	23.90723594750461	63.93325971861751	0.0	182.0	182	1.4158676983350567	1		28322.944108761356	28406.0	17906.0	39225.0	1.8749789E7	3427.8215929095527	-0.9810648132589649	-856.2060413967266	0.006892368171705449	-0.003271139416033369	1.5076665651172947	1.3572527687626506	-0.4281469040708052	1.11082224314913	6.297892167983488	9.882864803451843	0.8102879413690479	0.945078459343795
ID145185	145185	8	1.0	22.18914557531344	59.144900102393855	0.0	49.0	49	1.380702169564362	1		28332.438095238085	28411.0	19237.0	36699.0	1.7849436E7	2938.0161100806363	-0.9811008338266166	-1001.2228960809937	-0.0135421811733606	0.014153870102225045	1.457191590934149	1.3438560245504667	2.627072755950055	1.0843360927905905	5.988938967289959	9.309741531270591	0.868329396338493	0.9618320610687028
ID144167	144167	8	1.0	21.913794068939197	59.31665230014949	0.0	42.0	42	1.4180032466050239	1		28373.18731117826	28409.0	18255.0	39302.0	1.878305E7	3643.02335389091	-0.9811504259833719	-810.79343254774	-8.795646722630196E-4	-3.78803004042506E-4	1.4777081199875517	1.3832391948523093	2.5461327604795136	1.0682954368895894	6.316904672641551	10.84471841810223	0.6749593640763499	0.943892045454545
ID166696	166696	8	1.0	27.350835783882694	69.14083370373362	0.0	204.0	204	1.4496590048314966	1		28291.023088023125	28251.0	19620.0	38167.0	1.9605679E7	3084.35464287912	-0.9809766922387071	-945.9909803041049	9.055038561831481E-4	-0.0067658055683008055	1.5533913836587305	1.3754917575740928	-1.0102181641819399	1.1293352905279441	6.602092242512512	10.40422063317283	0.766429734341506	0.9507186858316226
ID155439	155439	8	1.0	22.186530495628322	58.893529941731465	0.0	123.0	123	1.3954169955062643	1		28371.835147744932	28457.0	19102.0	37585.0	1.824309E7	3020.9911596177467	-0.9811244938129138	-976.3229092096218	0.0028061683377338946	0.006961362871802663	1.432239485722217	1.3634607384988218	-0.364930660052693	1.0504442447672684	6.117273373731885	9.284921177615793	0.8916846912365831	0.972054380664653
[truncated: 1,099 more rows]
