# Supplementary material for: Adhesion pilus retraction powers twitching motility in the thermoacidophilic crenarchaeon Sulfolobus acidocaldarius
Source: Nat Commun. 2024 Jun 14;15:5051. doi: 10.1038/s41467-024-49101-7 (PMC11178785; doi:10.1038/s41467-024-49101-7)
Supplement: Supplementary file 15 — Source Data [file 41467_2024_49101_MOESM15_ESM.zip › TWITCHING FULL TRACK DATASET/Figure 1/MSD data/upsEflaJ_100X_1sec_interval_5min_total__7_spots.csv]

LABEL	ID	TRACK_ID	QUALITY	POSITION_X	POSITION_Y	POSITION_Z	POSITION_T	FRAME	RADIUS	VISIBILITY	MANUAL_SPOT_COLOR	MEAN_INTENSITY_CH1	MEDIAN_INTENSITY_CH1	MIN_INTENSITY_CH1	MAX_INTENSITY_CH1	TOTAL_INTENSITY_CH1	STD_INTENSITY_CH1	CONTRAST_CH1	SNR_CH1	ELLIPSE_X0	ELLIPSE_Y0	ELLIPSE_MAJOR	ELLIPSE_MINOR	ELLIPSE_THETA	ELLIPSE_ASPECTRATIO	AREA	PERIMETER	CIRCULARITY	SOLIDITY
Label	Spot ID	Track ID	Quality	X	Y	Z	T	Frame	Radius	Visibility	Manual spot color	Mean intensity ch1	Median intensity ch1	Min intensity ch1	Max intensity ch1	Sum intensity ch1	Std intensity ch1	Contrast ch1	Signal/Noise ratio ch1	Ellipse center x0	Ellipse center y0	Ellipse long axis	Ellipse short axis	Ellipse angle	Ellipse aspect ratio	Area	Perimeter	Circularity	Solidity
Label	Spot ID	Track ID	Quality	X	Y	Z	T	Frame	R	Visibility	Spot color	Mean ch1	Median ch1	Min ch1	Max ch1	Sum ch1	Std ch1	Ctrst ch1	SNR ch1	El. x0	El. y0	El. long axis	El. sh. axis	El. angle	El. a.r.	Area	Perim.	Circ.	Solidity
			(quality)	(�m)	(�m)	(�m)	(sec)		(�m)			(counts)	(counts)	(counts)	(counts)	(counts)	(counts)			(�m)	(�m)	(�m)	(�m)	(radians)		(�m^2)	(�m)
ID339974	339974	0	1.0	38.77600700231287	22.993437501380626	0.0	134.0	134	1.4775694402988415	1		25727.43724137929	25654.0	17984.0	34364.0	1.8652392E7	2905.9534067500667	-0.9809181676642124	-910.2288135937316	-0.005274556970360801	0.0018775523807153752	1.5043352170908315	1.4539200901716451	-0.6715181132785801	1.0346753079897497	6.85876105539636	10.182535562777646	0.831272983625555	0.9594414893617021
ID340486	340486	0	0.9968207478523254	38.5878544293934	22.11289147371025	0.0	137.0	137	1.4259830690120592	1		25834.980654761912	25657.0	19612.0	36741.0	1.7361107E7	3249.053409494434	-0.9810350140916332	-822.6465287795241	-4.4033600156786004E-4	-0.0016726172683326271	1.5033332084627127	1.3684806739769204	2.8510778965737327	1.0985417894824188	6.388201565109289	10.219550661197689	0.7686433479554569	0.941176470588235
ID356870	356870	0	0.9919365048408508	35.994045020298316	23.929811053607217	0.0	228.0	228	1.4249216746937934	1		25783.776785714315	25906.0	17036.0	33514.0	1.7326698E7	2864.630211417123	-0.9810571138498415	-932.3008985234682	0.020965248708005254	0.007520955959940719	1.5126912066776819	1.3924650091880373	-0.412003638929064	1.0863405519681604	6.378695312780264	9.587246697917035	0.8720751604290943	0.9703543022415047
ID329728	329728	0	1.0	36.87151060558534	26.434027235303102	0.0	73.0	73	1.4533072626351766	1		25710.626074498585	25611.0	17098.0	34687.0	1.7946017E7	2867.690040510648	-0.9809968927954773	-925.6641690744882	-0.010758846099167592	0.018353625581064095	1.5728939161620177	1.356196516755906	-0.8665061903825173	1.1597831853487306	6.635364125664109	10.68680356555872	0.7300943222744304	0.9607708189951819
ID347651	347651	0	1.0	39.236140659720554	21.934899767863453	0.0	178.0	178	1.4217327374445237	1		25835.916041979017	25959.0	17128.0	34161.0	1.7232556E7	2966.929953216762	-0.9810390287748292	-901.0985135562579	0.008524377436552653	-0.0014532134771709409	1.4620073949426706	1.4145979750426372	-0.9510877346646099	1.0335144123888658	6.3501765557931655	9.209896625599887	0.9407758342385153	0.9859778597785982
ID325644	325644	0	1.0	37.09689394957412	25.640872100114663	0.0	48.0	48	1.4265134700231528	1		25726.738095238088	25761.0	16503.0	34817.0	1.7288368E7	3147.10186361158	-0.980992428355076	-843.8066428756704	-0.007954882648794662	0.006891319483982389	1.517400798773881	1.3705621194539257	-1.03299215997961	1.1071375585504	6.3929546912738076	9.695644168781282	0.8545906827592246	0.9579772079772078
ID339471	339471	0	1.0	39.20350462499836	23.049895477976985	0.0	131.0	131	1.4600584136458126	1		25730.596317280437	25624.0	16341.0	34574.0	1.8165801E7	3004.778561116963	-0.9810267800588706	-885.5379887456255	-0.0035069496534757597	0.02199795241831276	1.5589900073584964	1.4106695152811668	-0.7817028095766473	1.1051419134465148	6.697154765802819	9.946817576089822	0.8506127596838604	0.9572010869565218
ID370198	370198	0	0.9839730858802795	35.02380690412966	27.827008670179776	0.0	298.0	298	1.4928497788988533	1		25580.300957592375	25447.0	19723.0	37137.0	1.86992E7	2984.259759019053	-0.9810680584936823	-888.3886572021553	0.0037248836857813935	0.026384612425416752	1.5232288153339957	1.4376287859170673	-1.4156376724793938	1.0595425121251476	7.001354840331825	12.454748742600856	0.5671814410030461	0.9003667481662593
ID368144	368144	0	0.9961992502212524	35.841331571771335	25.484670907107223	0.0	287.0	287	1.5014396099017477	1		25773.59919571046	25656.0	19628.0	35463.0	1.9227105E7	2949.8288084008946	-0.9810316184354325	-903.7763678099061	0.0017195912712318847	-0.0051988710454767125	1.5524365763089438	1.4747115268673274	1.0886907877932168	1.0527052566048118	7.082157985128609	10.193063462481202	0.8565762294141929	0.9581993569131843
ID325138	325138	0	1.0	36.651248837931874	25.25528286016258	0.0	45.0	45	1.4169358747965612	1		25729.638426626312	25815.0	16076.0	35052.0	1.7007291E7	3188.5169133855	-0.981001867400923	-833.3623453113787	0.009603656709080241	0.0010267024523769718	1.4886094846055677	1.3895662819802137	-1.331729729947121	1.0712763427766911	6.307398420312511	9.27669869099387	0.9210288355887613	0.9815088757396454
ID360466	360466	0	0.9297541975975037	36.23205548164592	26.662572193139834	0.0	247.0	247	1.0075717788356724	1		27684.52552552554	26438.0	21836.0	39823.0	9218947.0	4427.020302203682	-0.9789866285793284	-582.6886918035942	0.009072158705609235	0.0013527466241563823	1.0524084870212835	0.9910873637184646	-1.4204722020083222	1.0618725710241608	3.1893476563901286	7.1973626809140825	0.7736863788577898	0.933240611961057
ID324124	324124	0	1.0	35.47139670094088	27.114712759930256	0.0	39.0	39	1.3927037574823684	1		25597.10468750001	25725.0	17444.0	34536.0	1.6382147E7	2726.526250728044	-0.9811333683511654	-976.4383605180046	-0.004907990394098461	-0.008880627624483188	1.5186225009706642	1.3170482623112418	-1.0350398790618482	1.1530500016041074	6.093507742909304	9.719985167872528	0.81048695079198	0.9412628487518352
ID352797	352797	0	0.9468316435813904	37.42370585876658	25.467261365616427	0.0	206.0	206	1.0045640951737755	1		27408.047904191622	26318.0	20915.0	38489.0	9154288.0	4418.497420068472	-0.9793010872035691	-586.9514723547017	0.003824485799774556	0.018089515601198564	1.093696966958916	0.9729139479942067	2.380722379939394	1.124145634065294	3.170335151732071	7.050138172433095	0.8015300016548642	0.9487908961593167
ID318495	318495	0	1.0	37.017209527044116	26.869734759016204	0.0	5.0	5	1.4142639209296393	1		25620.29909365559	25701.0	15705.0	34482.0	1.6960638E7	3143.4616528685624	-0.9810385855058462	-843.3762783818306	-0.008036150041710632	-0.005921661722770987	1.504800905977987	1.3711652720784295	-1.0719648710364842	1.0974613612383801	6.283632789489937	9.49252577106012	0.8763086357787109	0.9692082111436946
ID341017	341017	0	0.9531634449958801	38.350540780415876	22.186546532285192	0.0	140.0	140	1.2114363528435597	1		26202.866255144072	25447.0	20183.0	40127.0	1.2734593E7	4157.068169961169	-0.9805987723461116	-637.1677454122128	0.0028093861987064928	0.017267865791790123	1.3004052257946874	1.1748052107470581	-0.6714188724761678	1.106911353387478	4.610532379580358	10.369066414842557	0.5388670492189177	0.8810172570390553
ID324635	324635	0	0.9925684332847595	35.92195701481845	26.137260827086543	0.0	42.0	42	1.4433833952584156	1		25661.558139534885	25622.0	19053.0	34142.0	1.7655152E7	2561.960899992876	-0.981069836693293	-1038.2120945204576	0.004421165580406153	0.016390609330516597	1.5428587214815295	1.3651366412220414	2.138929162910979	1.1301862940990253	6.5450547285383145	10.383687823663536	0.7628161874213336	0.9589136490250696
ID338982	338982	0	1.0	39.63014645259271	21.973891476498014	0.0	128.0	128	1.4201355835187583	1		25745.00149925038	25793.0	17104.0	34821.0	1.7171916E7	2917.2594447813385	-0.981006464143288	-911.6201386808181	-0.010036834370881985	-9.97587319336015E-4	1.5351549805089948	1.334542234672383	2.2830016110682196	1.1503232648803057	6.335917177299614	9.939428710558676	0.8059284913438176	0.9624548736462095
ID317984	317984	0	1.0	36.19396833750421	26.56170206969833	0.0	2.0	2	1.4072930989717471	1		25610.252293578	25674.0	15826.0	34198.0	1.6749105E7	3072.8231412221835	-0.9810426844989033	-862.6156903122867	0.010724847848294887	0.008666465778275224	1.4821893361603267	1.3836509425947863	-0.9326647580249796	1.0712162226267483	6.221842149351237	9.2803738437548	0.9078161613207425	0.9805243445692882
ID329251	329251	0	1.0	36.60972257751228	26.235457347273833	0.0	70.0	70	1.4444312236325396	1		25652.186317321677	25596.0	17148.0	34802.0	1.7623052E7	2833.9916811129106	-0.981062627359233	-937.8487784978458	-0.009540599067164307	0.003999066238781426	1.566138377370494	1.3527250811213642	-0.9560583543357983	1.1577654611624537	6.554560980867331	10.766435042148297	0.7105745085415979	0.9400136332651667
ID328744	328744	0	1.0	37.91586440948272	25.7987371232816	0.0	67.0	67	1.456946385069561	1		25750.05832147939	25775.0	17178.0	34541.0	1.8102291E7	2963.159944310823	-0.9809674799761736	-895.8007739732559	0.0314922742456561	0.059495314456876065	1.623951394132934	1.3651907894987991	0.9769274345761412	1.1895417157986639	6.6686360088157235	11.526451829099326	0.6307475872635623	0.8936305732484077
ID342570	342570	0	1.0	38.094686869989125	22.255904531801626	0.0	149.0	149	1.4328629678859115	1		25785.642120765817	25813.0	16442.0	34981.0	1.7508451E7	3195.190201205716	-0.9810061722941291	-833.6245125885345	-0.009151658855709009	-0.015475337020086254	1.506481606171666	1.4129562392948432	1.8644101529409556	1.066191269252258	6.449992205247984	9.277498730089338	0.9416884563447558	0.9919590643274856
ID354868	354868	0	1.0	35.94096853241195	24.797017786360218	0.0	217.0	217	1.4412854531680859	1		25802.845705968	25829.0	16970.0	34839.0	1.7726555E7	3013.039000725086	-0.9810488997374576	-886.6435796949563	-0.00457351979531106	0.0035419933976709064	1.5188213611931403	1.388453597624734	-0.5445602441924421	1.0938942171286314	6.526042223880249	10.059502792282553	0.8104135847037907	0.9561281337047353
ID357425	357425	0	0.9924885034561157	36.67250726400147	23.963540444772935	0.0	231.0	231	1.4307495995264323	1		25795.666666666664	25867.0	17343.0	33395.0	1.7412075E7	2818.1181022061933	-0.981064412660236	-948.4977480912669	-0.002986423181171386	-0.0017759850699729902	1.5113241520628886	1.3860252819136991	2.781448882824111	1.0904015762080386	6.430979700589923	9.664448920661016	0.8652324772184565	0.9602555003548614
ID343088	343088	0	1.0	37.594264314035094	21.943242979309286	0.0	152.0	152	1.4233280991629556	1		25789.546407185586	25951.0	16000.0	34501.0	1.7227417E7	3130.2892302484706	-0.9810786396656769	-854.3595851359759	0.0072855701320886975	0.006685023802363753	1.4522417165339705	1.4140887695663642	-0.9189622495273968	1.0269805883398013	6.364435934286716	9.857704723835312	0.8230347508193466	0.9530249110320286
ID363571	363571	0	1.0	35.464309104578305	28.12991665278658	0.0	263.0	263	1.4538276949750941	1		25649.561428571436	25555.0	17094.0	34866.0	1.7954693E7	2986.513327375291	-0.9810951562172706	-891.4223543898796	0.007915463573487219	0.00879639940509463	1.546975002480839	1.3913923733108953	-0.6625418947916676	1.1118179401829884	6.640117251828627	10.39852652819173	0.7716884569759834	0.9439189189189187
ID351293	351293	0	0.9475952386856079	38.19232226688573	23.109474797116935	0.0	198.0	198	0.9924422142055412	1		27723.24615384618	26372.0	21540.0	40049.0	9010055.0	4446.156314175816	-0.9791956915998833	-586.9560188867337	8.9338008502476E-4	0.0030931642560354643	1.0481854596762872	0.961000447044233	-0.9969490739105404	1.0907231759362972	3.094285133099814	6.6931710385174386	0.8679732649068169	0.9644444444444443
ID365117	365117	0	0.9635210633277893	35.98761770153444	26.673813690502843	0.0	271.0	271	1.0007917795775925	1		27518.471299093664	25875.0	21477.0	41148.0	9108614.0	4890.393391401002	-0.9792803680709252	-531.906767753588	0.018852327413247806	0.012843285788749468	1.0477765364848095	0.9965743205427352	2.3714780672893707	1.0513782212591927	3.1465695209094893	6.870750450489023	0.8376041984977065	0.9664233576642338
ID343612	343612	0	1.0	37.584271717168384	20.945478756297224	0.0	155.0	155	1.4259830690120598	1		25795.94947994059	25848.0	16337.0	34502.0	1.7360674E7	3091.020083752	-0.9810191584125862	-862.6640714115455	-0.0017069479518254176	0.011522312127670822	1.4571361699884822	1.4240616852946777	-1.2778182275591108	1.0232254578824376	6.388201565109293	9.82863178784902	0.8310025266768596	0.9689978370583991
ID368700	368700	0	0.9855104684829712	35.035935523993984	26.174213449894285	0.0	290.0	290	1.453307262635176	1		25764.899569583966	25636.0	19971.0	38576.0	1.7958135E7	3279.269093239567	-0.9809884382336134	-810.8256665737357	0.008648870708530902	-0.013731987999588139	1.5383309145492163	1.3782472257989469	1.0903179692765481	1.1161501984213837	6.635364125664102	12.031059542958385	0.576058875235521	0.9082628497072222
ID328255	328255	0	1.0	36.55969450799614	25.74936573707886	0.0	64.0	64	1.433918484027496	1		25718.444608567213	25713.0	17212.0	34193.0	1.7411387E7	2830.647280288306	-0.9810980939131577	-943.1825779785441	0.002655559263738199	4.066173208778216E-4	1.4993241911793118	1.375539375404418	-1.0010819788767642	1.0899900199065549	6.459498457577019	10.29548225357505	0.7657998451763355	0.9503496503496504
ID344121	344121	0	1.0	37.83132800190827	20.688470069186682	0.0	158.0	158	1.436027188819729	1		25829.532942898983	25901.0	16446.0	34548.0	1.7641571E7	3213.42516032503	-0.9810666793546092	-833.0097695630311	0.0069729937234889305	0.005814401939759815	1.4801568714968634	1.4204634686183462	0.15907537907864433	1.0420238916362838	6.478510962235094	9.450436182095258	0.9115518033485108	0.976361031518625
ID348216	348216	0	1.0	38.887528802183795	21.533151676272684	0.0	181.0	181	1.430220769495607	1		25819.172821270276	25826.0	17375.0	34710.0	1.747958E7	2969.6683522668804	-0.9810951252351513	-902.405393929789	-4.800170408732257E-5	1.34438009891237E-5	1.4634874432243568	1.4215825866719913	0.11412752772577114	1.0294776096339695	6.426226574425419	10.159551509356074	0.7823783509198249	0.9441340782122901
ID323140	323140	0	0.9952441453933716	36.09734675642034	27.391965899070268	0.0	33.0	33	1.4734679211022814	1		25637.94421199442	25599.0	18227.0	34177.0	1.8382406E7	2625.310778030078	-0.9810541153212126	-1011.371116870073	-0.021301164949961725	0.016571148591852703	1.5601066242429886	1.3885419891814317	-0.999507310654393	1.1235573979024553	6.8207360460802375	10.472808651336786	0.7814744257111267	0.9682860998650474
ID344647	344647	0	1.0	37.81509780578083	20.659437032625792	0.0	161.0	161	1.431806673626694	1		25852.05162241887	25920.0	16856.0	35079.0	1.7527691E7	3228.5171130377444	-0.9810191974114922	-827.7226722769601	0.008523114125280002	0.015768349972528743	1.4675945336382774	1.4583104555194277	1.2968339140694713	1.0063663248684196	6.440485952918963	9.62031235968127	0.8744805507646497	0.9664764621968616
ID338498	338498	0	1.0	38.90550400949453	22.19074212835077	0.0	125.0	125	1.41426392092964	1		25720.26283987915	25769.0	17067.0	34749.0	1.7026814E7	2987.514451763288	-0.9810327597380739	-890.5837115752247	-9.715738625801648E-4	-5.4887357692698E-4	1.5411507002980727	1.3169529926532	-0.8527740587294929	1.1702397191817702	6.283632789489943	10.126964136058664	0.7699492803438779	0.9538239538239539
ID322636	322636	0	0.9747973084449768	36.02404007653622	26.36987814159474	0.0	30.0	30	1.4600584136458132	1		25698.527142857158	25601.0	20282.0	36102.0	1.7988969E7	2713.0996522710852	-0.9811447359281779	-985.7639739838303	0.011811291743653585	-0.006573597496738784	1.5084270772733461	1.4257603513979886	2.4797606110121864	1.057980800065243	6.697154765802824	12.105550986603953	0.5742897656095499	0.9221204188481678
ID327757	327757	0	0.9722694754600525	35.89304060859602	26.910388045825698	0.0	61.0	61	1.4739812351471513	1		25662.68706536857	25653.0	20140.0	32935.0	1.8451472E7	2565.1351836834297	-0.9811486204912024	-1041.3902978682265	0.02619864424872419	0.015282762247817534	1.533355723982973	1.4525065258855767	0.05513518608903456	1.0556618484368623	6.825489172244749	10.540359231995442	0.7720275898347813	0.9702702702702705
ID337996	337996	0	1.0	39.001157690263156	21.826956557297326	0.0	122.0	122	1.4233280991629556	1		25675.369597615518	25706.0	16719.0	35346.0	1.7228173E7	2997.224895654981	-0.9811219687038343	-890.4174590292362	-0.0022222219543653094	-0.007222602269892937	1.5311232488583766	1.3509011997902143	2.201430777395165	1.133408756388809	6.364435934286717	9.526927437542914	0.8811788574629541	0.9731104651162792
ID348748	348748	0	1.0	38.5443731820745	21.143705878594368	0.0	184.0	184	1.4227965106853426	1		25837.09595202401	25963.0	17073.0	33550.0	1.7233343E7	2922.9125591808643	-0.9810339416124715	-914.4602252423382	0.0046296397673410705	-0.0018394809769812302	1.4720183452856797	1.3931861268525385	-0.04704083483942729	1.056584125346724	6.359682808122194	9.473801582239922	0.8904237805818381	0.9625899280575537
ID345172	345172	0	1.0	37.8014704044895	20.711812433030243	0.0	164.0	164	1.4259830690120594	1		25855.007440476184	25940.0	16330.0	34717.0	1.7374565E7	3249.373248052717	-0.9810508284205494	-823.9034904692438	0.0017350271480396477	-0.00792426334846512	1.4563931678336286	1.4117581180165557	1.3064959938779221	1.031616641156477	6.38820156510929	9.533883449723692	0.8831791302097669	0.9703971119133574
ID355412	355412	0	1.0	35.88878203086366	23.972584918955555	0.0	220.0	220	1.4328629678859128	1		25863.407079646047	25959.0	17103.0	33696.0	1.753539E7	2891.209103851709	-0.980990547332104	-923.275770359059	0.004701276273899346	0.003799502655863276	1.5037888184338788	1.3817725279010356	-0.4168194976907013	1.088304180369102	6.449992205247995	9.467327619915435	0.9043035614924783	0.9713672154617033
ID351825	351825	0	0.9609696865081787	37.64740866298011	25.498470607571058	0.0	201.0	201	1.191286317994416	1		26466.222929936288	25431.0	20746.0	40567.0	1.2465591E7	4444.82998492376	-0.9803170558811629	-593.1210088316717	0.001793015448823742	0.030479460365850485	1.3981824352862562	1.0675121719575313	2.0479719782915726	1.3097578388472744	4.45843234231586	8.771376932781003	0.7282097607295223	0.9133398247322296
ID357968	357968	0	0.9936395287513733	36.878885999145524	23.910999225394015	0.0	234.0	234	1.4291625223884497	1		25811.76592592593	25904.0	17307.0	33383.0	1.7422942E7	2814.1602199142135	-0.9810696872852117	-950.694459747341	0.0072139126098309195	-0.002538880346577192	1.5155152185325127	1.3834896222919526	-0.2273625591842982	1.0954294084417058	6.41672032209638	9.5225662362288	0.8892317695169987	0.9684361549497849
ID322141	322141	0	1.0	37.96120676385413	26.52343785942491	0.0	27.0	27	1.513483436098517	1		25803.85092348285	25890.0	17351.0	33935.0	1.9559319E7	2838.2098792312486	-0.9809001528552238	-933.823766879716	0.03928075792704463	-0.01589487099514219	1.7590400331556173	1.3314484178074713	0.008754805314805185	1.3211477137449092	7.1962330130769905	13.048672426727768	0.5311074871401863	0.8626780626780628
ID336985	336985	0	0.9811376333236694	36.92063363161657	21.813781890596115	0.0	116.0	116	1.4391844528482631	1		25747.290510948886	25610.0	20189.0	37648.0	1.7636894E7	3306.035561411319	-0.9810623575731735	-806.9092771148778	0.0017006596030053518	-0.011049508155224912	1.4913911905633506	1.3751340565602186	0.8554161447240806	1.0845424003925401	6.507029719222176	12.219240341571105	0.5476514478131108	0.9030343007915561
ID367193	367193	0	1.0	34.08235860784628	27.34084200439975	0.0	282.0	282	1.4190698155761323	1		25718.9591527988	25789.0	16202.0	35187.0	1.7000232E7	2981.877933272092	-0.9810503171825689	-893.0645709681006	0.011427812820639463	0.014758528216666436	1.574658688562698	1.3142555410876136	-0.73765312663718	1.198137378412411	6.326410924970588	9.863797930193385	0.8171069946544021	0.9466571834992891
ID362596	362596	0	0.9811065196990967	35.291822505066406	27.947321605365115	0.0	258.0	258	1.4708986638362456	1		25669.200280112054	25465.0	19725.0	40501.0	1.8327809E7	3505.882495268637	-0.981022217510754	-756.9694570925878	0.014692337574584663	-0.025069886058526003	1.5718270049890848	1.390658875982939	0.6718419146414152	1.1302750315947132	6.796970415257642	12.8470858188238	0.5175067194501602	0.9033480732785838
ID335974	335974	0	1.0	35.297426082503904	22.736828418644492	0.0	110.0	110	1.4249216746937923	1		25600.81044776114	25690.0	16117.0	33801.0	1.7152543E7	3083.6407773663996	-0.9811661460664743	-865.0142993304432	6.183629420168907E-4	0.002532939975584615	1.4493122348426235	1.4196905238414739	-0.05038874069776695	1.0208649071777964	6.378695312780255	9.529741513849322	0.882631616503619	0.9731689630166787
ID336481	336481	0	1.0	36.09590766559632	23.286810272470085	0.0	113.0	113	1.4243906809452664	1		25644.44560357675	25733.0	16347.0	33915.0	1.7207423E7	2975.4223936349067	-0.9809840250567824	-889.2380173966303	-8.963671576437837E-4	0.0051505665988359995	1.4454876009607862	1.4234515858100731	-0.5611621281378462	1.0154806917006403	6.373942186615746	9.718254915097416	0.8480889617183998	0.9626704953338121
ID353376	353376	0	0.9326250553131104	37.80401894817239	23.690188291181425	0.0	209.0	209	1.0150519986633806	1		27126.360946745586	26200.0	21016.0	38930.0	9168710.0	4349.690477737487	-0.9799549120057077	-609.7633327675538	-0.006763640444574243	-0.0013436354693466632	1.1082730244670904	0.9642090969754817	2.193207199010043	1.149411499998814	3.2368789180352864	7.214293016542854	0.781535594918716	0.941908713692946
ID355949	355949	0	1.0	35.43352774328149	23.941178638589136	0.0	223.0	223	1.427043673895771	1		25844.98662704307	25940.0	16880.0	33904.0	1.7393676E7	2900.908547355211	-0.9810416255643193	-922.0587811258888	-0.0064165192816553855	-0.006087001198993824	1.4813440968663247	1.404111911424581	-0.5807269469356724	1.0550042947526779	6.39770781743832	9.669893778743441	0.859786969832899	0.9711399711399711
ID321640	321640	0	1.0	37.23193719136275	26.40018997455228	0.0	24.0	24	1.4548680011511301	1		25746.745714285746	25832.0	16502.0	34698.0	1.8022722E7	2930.346841330669	-0.9810027690664012	-907.4302301464014	0.042313490089745685	0.049364499473952016	1.5613860356599596	1.4041747480713551	0.3211208848448164	1.1119599165307135	6.6496235041576615	11.431326523079173	0.6394604081250904	0.8843236409608091
ID327273	327273	0	0.9486063718795776	36.42802256721018	26.255621475174078	0.0	58.0	58	0.990916552712845	1		27053.496932515336	26007.0	21100.0	38267.0	8819440.0	4319.433924271142	-0.9796328372950814	-602.5032198654745	-0.002850829919793106	0.02078853611346572	1.065031185350875	0.9602574373727086	2.2145084784284617	1.1091100614277252	3.0847788807707808	6.86011561649007	0.8237037301904541	0.9446870451237265
ID345704	345704	0	1.0	37.69661672463867	20.554921135388213	0.0	167.0	167	1.4381328016644603	1		25905.88140556369	25972.0	16560.0	35048.0	1.7693717E7	3219.892414869492	-0.9810734080137082	-834.096103110149	0.001087601009326467	0.0043045661977261255	1.4577286708410084	1.4248457011692195	0.24636070141965427	1.0230782671027505	6.497523466893158	9.57225529193059	0.8911056048238426	0.9715707178393745
ID332394	332394	0	1.0	34.455485709203465	26.473246511484	0.0	89.0	89	1.422264723520183	1		25588.2208955224	25730.0	17409.0	34568.0	1.7144108E7	2948.919393506425	-0.9809959432163238	-895.8351053449576	0.0011756217046504022	-9.756492073365034E-4	1.47054326148476	1.3872405460319346	-0.5718123375589721	1.0600492219544078	6.354929681957682	9.421816144992507	0.899603969065719	0.9773391812865497
ID335466	335466	0	1.0	35.49635562362199	22.919683040219056	0.0	107.0	107	1.4201355835187586	1		25631.371257485032	25714.0	16491.0	33871.0	1.7121756E7	3080.605142641585	-0.9809490100222839	-856.8300424667011	0.00487349261949792	0.00564348357839114	1.465650988177734	1.4225370444455114	0.06249937081033338	1.0303077827748435	6.335917177299615	9.590493408796807	0.8656402727085988	0.9744152046783625
ID334967	334967	0	0.9912222027778625	34.82631751027172	24.65502534166936	0.0	104.0	104	1.4259830690120587	1		25559.002971768165	25646.0	18669.0	33143.0	1.7201209E7	2602.242274872579	-0.9810666249247715	-1017.8801364367333	0.005859670104760733	-4.942581716999203E-4	1.4631435343228618	1.4165846305114818	1.8870472423965876	1.0328670118315268	6.388201565109283	9.517348173430257	0.8862506364106405	0.9710982658959537
ID333430	333430	0	1.0	34.6453732916776	26.5442532516713	0.0	95.0	95	1.4370803808856278	1		25560.831378299117	25626.0	17154.0	34812.0	1.7432487E7	2915.6475808765917	-0.9811068774314201	-910.5053879784168	-0.002477137245913312	0.0036618253501810995	1.4822962265823765	1.4023228063168365	-0.521874376276163	1.0570292516853435	6.488017214564124	9.858561940167302	0.8388701071302785	0.9585674157303367
ID321136	321136	0	1.0	38.11925466960886	26.639253263308703	0.0	21.0	21	1.50395669399891	1		25820.907877169597	25864.0	16121.0	34391.0	1.933986E7	3020.6977384477796	-0.9808370632643992	-875.0422766813244	0.0387263375164516	-0.001901783134300644	1.7061917986991566	1.3765323476402944	-0.1556947779206388	1.2394854371740536	7.105923615951181	12.6456808181316	0.5584007168040586	0.8882947118241235
ID365681	365681	0	0.8846452236175537	35.94495248632421	27.207279690719545	0.0	274.0	274	0.9731995542159335	1		28095.45541401274	26852.0	22201.0	39232.0	8821973.0	4101.720768748027	-0.9786324537936376	-627.4295116771711	-0.013149448187211527	0.009677415299557249	1.0224363454171135	0.9791143843762573	-0.8995930088486648	1.0442460673973801	2.9754569789869185	6.56464170344134	0.8676438336567939	0.9615975422427029
ID332914	332914	0	1.0	34.526972216230355	26.514289887526594	0.0	92.0	92	1.4296917438553538	1		25576.855029585797	25672.0	17063.0	34508.0	1.7289954E7	2947.164172630008	-0.9811083008863252	-901.4024594877105	-0.01285106314012985	-0.016231945743747898	1.4646848983835872	1.4310138672008048	-0.7901042556451031	1.023529493287613	6.4214734482609055	9.319358371177929	0.9291215429950171	0.9875730994152047
ID349820	349820	0	0.9603032469749451	37.80798026040829	22.890938338731015	0.0	190.0	190	0.980941916124769	1		27919.194968553475	26819.0	21977.0	38077.0	8878304.0	4063.85163058791	-0.9790758930956053	-642.9311543324122	-0.0056665469169510235	-0.007310825571658452	1.0128888497248438	0.979542749793294	0.9353971858728009	1.034042516203184	3.0229882406320745	6.684442395823706	0.850189920251201	0.9506726457399106
ID333950	333950	0	1.0	34.64345719585309	26.623055844350187	0.0	98.0	98	1.4318066736266941	1		25564.9778761062	25654.0	17147.0	34399.0	1.7333055E7	2964.4121485568235	-0.9810216223218263	-891.5718073182278	-4.295346073415819E-4	0.010210933576680629	1.4900270350319251	1.3923759124470834	-0.5276945465811036	1.0701327290366731	6.440485952918967	9.598067107618219	0.8785387810359664	0.9762247838616711
ID326776	326776	0	0.955293595790863	37.26747019026597	25.66850314439232	0.0	55.0	55	1.1001698226889285	1		26179.149999999994	25280.0	21114.0	37150.0	1.047166E7	3958.2082346146763	-0.9806344715047755	-669.8301644418704	0.0034462596286700606	0.005224622346891736	1.1511055476263508	1.0730934212380865	-0.6150234189582788	1.072698354909545	3.8025009316126743	8.52846742665932	0.6569573910807163	0.9269988412514484
ID346253	346253	0	1.0	38.6468159587245	20.92360679054698	0.0	170.0	170	1.4407604903194318	1		25876.054014598536	25826.0	16911.0	35377.0	1.7725097E7	3065.375877518118	-0.9810480338654093	-873.9373677774298	-0.01481477475288772	0.006481565232682541	1.5119848780476086	1.4085257654801688	-0.5428502242412557	1.0734520554064344	6.521289097715731	9.72125007764478	0.867159700424083	0.9594405594405591
ID367758	367758	0	1.0	35.2372422602997	26.493304484545803	0.0	285.0	285	1.5029503662221317	1		25733.509358288775	25614.0	18062.0	34871.0	1.9248665E7	2850.4508520852028	-0.9810429616663162	-934.4003508184109	-0.006014284888643963	0.01514171917639175	1.576289808577348	1.4444482291811185	-1.0933215533680198	1.091274700423824	7.096417363622142	10.703891565546899	0.7783333009687117	0.9539936102236419
ID331913	331913	0	1.0	34.37136560567103	26.404496477793913	0.0	86.0	86	1.4391844528482645	1		25662.127379209334	25753.0	17299.0	34561.0	1.7527233E7	2893.9330272915254	-0.981044610270813	-917.8891025701387	-0.004533222578424892	0.006789411556513793	1.4806404159085098	1.412862034731587	2.4643595615237235	1.0479723989397163	6.507029719222188	9.45093968152956	0.9154669529568589	0.9806590257879654
ID334474	334474	0	1.0	34.82686490947621	25.426997754929687	0.0	101.0	101	1.4056795386104795	1		25592.96018376721	25731.0	17232.0	32898.0	1.6712203E7	2870.6287972609375	-0.9810717638766453	-924.1960562494252	-0.004714770859784876	-0.007379576698442323	1.4725402138896961	1.3769203276421091	-0.9603579818658383	1.0694447487831995	6.2075827708576865	9.474715421442681	0.8689604973079105	0.9602941176470589
ID360084	360084	0	0.9229631423950195	35.98852393984397	25.66078439344602	0.0	245.0	245	0.9840218041305335	1		28083.771875000006	26930.0	22107.0	38986.0	8986807.0	4214.6374685947785	-0.9787359434082021	-613.4012078978299	-0.0010620168796274124	0.004027323202344765	1.0279409090277458	0.957132076498569	-1.3550116215646106	1.0739802105350114	3.0420007452901374	7.188101403948592	0.7398450795760538	0.939794419970631
ID330902	330902	0	1.0	34.83183691768199	26.272865280972624	0.0	80.0	80	1.4254524706424296	1		25627.127786032688	25780.0	17048.0	33369.0	1.7247057E7	2882.4709144989015	-0.9810699674793321	-921.538783751502	0.0011811914363560072	0.003674930663350986	1.4711798212462195	1.409558404938767	-0.988088374834978	1.0437168237169494	6.383448438944772	9.836177613773364	0.8291106510291979	0.9668826493880488
ID331408	331408	0	0.9950570464134216	34.70106137799246	26.28893323508939	0.0	83.0	83	1.4349732237685147	1		25625.492668621697	25692.0	17827.0	33770.0	1.7476586E7	2791.2688388060164	-0.9810278636526967	-949.4359185193299	-0.00972801706775215	0.009554528422364962	1.4847871562469614	1.4157171876878138	2.5494964554961133	1.0487879706200038	6.469004709906059	9.522982013384212	0.8963990823106778	0.9742304939155335
ID356499	356499	0	1.0	35.72796966471207	24.00950995741333	0.0	226.0	226	1.431278234164656	1		25810.37075332348	25904.0	16930.0	33873.0	1.7473621E7	2890.8468436230555	-0.9810753260985797	-925.7060538306268	-0.012957752310784108	0.01583829246384822	1.5236245127176635	1.3762816864437988	2.5351873030630308	1.107058625952211	6.435732826754452	9.70873829301059	0.8579901095082549	0.9650748396293662
ID319635	319635	0	1.0	38.135132060089084	26.57862745970376	0.0	12.0	12	1.54121973321699	1		25773.187739463607	25761.0	16375.0	34232.0	2.0180406E7	2906.8458533421513	-0.9809580620908531	-913.5144613712682	0.01580014188043888	0.040306537047694525	1.8221400634191782	1.350264610105061	2.9664817952945497	1.3494688743100522	7.462408078289873	14.041723318514869	0.4756067787094866	0.8766052484645448
ID369810	369810	0	0.9362844824790955	35.81348391931527	25.500529439604193	0.0	296.0	296	1.0172853390941297	1		27290.654069767425	25755.0	21377.0	40979.0	9387985.0	4867.649292232337	-0.979503379941598	-535.8563085417803	-0.003585294449085735	0.007726270437867773	1.0680191683745959	0.9889620188174552	2.1150218517490353	1.07993952047994	3.2511382965288402	6.6821875259070325	0.9149723903136745	0.975748930099858
ID352412	352412	0	0.970105767250061	37.50633500388305	25.50680137019744	0.0	204.0	204	1.0172853390941292	1		27233.23976608188	25953.0	21095.0	39562.0	9313768.0	4697.381997612414	-0.9796020861556173	-556.8489108013997	-0.01326730812994819	0.009729499909521088	1.0886905959749225	0.9732601417872662	2.5194334540848975	1.1186018508635145	3.251138296528838	6.871477577191742	0.86525683883176	0.9633802816901409
ID320670	320670	0	1.0	38.251998249555974	26.62384472483607	0.0	18.0	18	1.4943692192706892	1		25803.03809523805	25849.0	15967.0	34648.0	1.8965233E7	3076.7177672408006	-0.9809321642817818	-862.8806960854982	0.0255397148416177	-0.007911779985639114	1.6637533975990038	1.3948960992205859	3.027922663335735	1.1927436018558264	7.015614218825376	12.026055310017929	0.6095778387622772	0.9
ID330404	330404	0	1.0	35.521162608222554	25.85504521617228	0.0	77.0	77	1.4067554511588214	1		25632.37709923664	25760.0	16753.0	33296.0	1.6789207E7	2854.218338519249	-0.9810531740048554	-930.010319905652	-0.014741901063492092	0.008552941671968767	1.5005041668062582	1.3595939874823426	2.173406212179554	1.1036413669237013	6.217089023186721	9.408212826814069	0.8826381273961512	0.9746646795827125
ID361636	361636	0	1.0	36.89433704382861	27.886301959761656	0.0	253.0	253	1.4233280991629542	1		25731.131343283552	25719.0	16332.0	35616.0	1.7239858E7	3195.296595855928	-0.9809397933959741	-828.8815053681129	0.010705866812506912	-0.0016991475885130617	1.5290032817012011	1.354064118083752	-0.9623767616958523	1.1291956276524187	6.364435934286705	10.410852231037037	0.7378995043980189	0.9331010452961668
ID319142	319142	0	1.0	37.64984156862738	26.53124968628627	0.0	9.0	9	1.4569463850695614	1		25690.32857142859	25738.0	16058.0	34397.0	1.798323E7	3089.5112711798924	-0.980934315499911	-855.6524456128578	0.021265483877429357	0.01878685295683193	1.5064641026189196	1.4291652486841657	0.39078599769393246	1.05408671530876	6.66863600881573	10.935152080976502	0.7008050495627952	0.8970588235294126
ID329894	329894	0	1.0	36.61679314922135	26.424674783569625	0.0	74.0	74	1.419602799563215	1		25725.804216867476	25693.0	15714.0	34878.0	1.7081934E7	3109.974438054391	-0.9810586273623292	-856.8911344411366	-0.007440515561708461	0.0033768475777532715	1.5554185227758006	1.3298590549765517	-0.978103033348524	1.1696115591762664	6.331164051135091	10.0036364974111	0.7950192166698301	0.9624277456647401
ID347302	347302	0	1.0	39.26747427732712	21.44125817799758	0.0	176.0	176	1.4296917438553536	1		25851.688330871482	25890.0	16793.0	35004.0	1.7501593E7	3154.1634829188897	-0.9810084147595582	-846.7324875751474	-0.010531100725252074	-0.0023381172620251136	1.4500513640899202	1.431994880989132	-0.938422862494426	1.0126093209832676	6.421473448260902	9.957761050613842	0.8138064993619704	0.965689778413152
ID346785	346785	0	1.0	39.61251653477623	20.6670936532143	0.0	173.0	173	1.450702300400027	1		25901.817790530855	25874.0	16802.0	35913.0	1.8053567E7	3177.1488297811293	-0.9810500811855496	-844.1244983925136	-0.010501499632698134	0.016686536058636597	1.5770620109629971	1.3842334454978569	-0.6932226657280476	1.1393035012210582	6.611598494841534	9.638893655473222	0.8942561973581727	0.9781997187060477
ID320168	320168	0	1.0	38.338527121718116	26.551196774115887	0.0	15.0	15	1.5089782662147824	1		25735.245660881188	25794.0	17046.0	33705.0	1.9275699E7	2980.925706091734	-0.9810738276519179	-895.0474533004876	-0.011391364109789527	0.007313836498548518	1.7265451180020186	1.3640320519292883	-0.1379738815882039	1.2657657974825383	7.153454877596332	12.466645358791439	0.5783976179495992	0.894768133174792
ID340150	340150	0	1.0	38.73607530266007	22.098020999690196	0.0	135.0	135	1.4734679211022812	1		25814.45125348189	25683.0	19403.0	36102.0	1.8534776E7	3074.09975115435	-0.9809703746371157	-865.7661286064972	0.032104169212098466	0.0249635580029202	1.4976386622567546	1.4154665779404005	1.0752365540836497	1.058053002166904	6.820736046080237	12.246316481686037	0.5715183114923592	0.9465699208443273
ID359094	359094	0	0.9968476295471191	37.369625579170176	22.886579646443405	0.0	240.0	240	1.4750073273251256	1		25797.164574616465	25803.0	18806.0	33492.0	1.8496567E7	2517.94670732366	-0.981047622234715	-1060.6737507425853	0.0029221740158424507	0.004802631435001188	1.5161977795498982	1.4515022258534607	2.3082533545211135	1.0445714464257176	6.834995424573781	9.9681927884705	0.86440094815408	0.9676985195154777
ID339632	339632	0	1.0	39.04279212864474	23.39348636824012	0.0	132.0	132	1.4444312236325416	1		25763.642028985498	25764.0	15437.0	35648.0	1.7776913E7	3198.1986245483	-0.9810586679338251	-834.4806700357665	-0.011468057068268828	0.017505929978524664	1.5571912368126548	1.3685593890523917	2.267958766497335	1.1378324165317182	6.55456098086735	9.855510440464213	0.8479987803729149	0.9677192982456144
ID318652	318652	0	1.0	37.15624137392857	26.841503664590064	0.0	6.0	6	1.4174696611687823	1		25631.040601503744	25724.0	15570.0	34742.0	1.7044642E7	3104.7221127575044	-0.9809337378154427	-849.4691480547594	-0.010769967011377092	0.01887932351353775	1.498500348339436	1.3782579457163688	1.900284409719684	1.0872423068532135	6.312151546477033	9.700285939232037	0.8429818198699985	0.9588447653429599
ID340665	340665	0	0.9874104857444763	38.440623395845485	22.227262823850047	0.0	138.0	138	1.3954169955062634	1		25854.214953271035	25663.0	19865.0	36778.0	1.6598406E7	3338.221903400658	-0.9810779241623504	-803.1207989183285	0.0022852179055897195	0.012498419422866393	1.4721501810840731	1.3325594992627794	0.2950909865031863	1.104753807915159	6.1172733737318765	10.537097078787644	0.6923501499030256	0.9108280254777066
ID329402	329402	0	1.0	36.60844153746693	26.280158798718734	0.0	71.0	71	1.454347941080482	1		25657.945636623735	25564.0	17676.0	34398.0	1.7934904E7	2807.1210455510536	-0.9810629743093428	-947.0564218714248	-8.876111786265842E-4	-4.8165393302332966E-5	1.5402516868879934	1.3852050350858303	-0.819975288722707	1.1119304708508775	6.644870377993136	10.456289837778455	0.7637322883490675	0.9490835030549903
ID364730	364730	0	0.9595938920974731	35.34987357722213	26.91338021460222	0.0	269.0	269	1.0415360645385816	1		26815.932960893842	25222.0	21110.0	42242.0	9600104.0	5213.414980087123	-0.9800554939363008	-505.5079542848952	0.005698261204695146	0.008305983634741151	1.1286508261062207	0.9981613159193284	-1.1447548258235025	1.1307298811382092	3.4079914599578576	7.725065298048146	0.7176357137956338	0.9397116644823071
ID357061	357061	0	0.9968361854553223	36.27362628601576	23.961895580206107	0.0	229.0	229	1.4270436738957715	1		25794.549777117398	25935.0	17036.0	33421.0	1.7359732E7	2840.434380183544	-0.9809901413515301	-937.2575387560508	-0.0019515558656739724	0.01170069275623849	1.5001555405865228	1.3848424208528636	2.754404110001741	1.0832680440729443	6.397707817438325	9.653579290188999	0.8626954946431747	0.9704397981254507
ID317637	317637	0	1.0	36.014166153264476	26.838843910296056	0.0	0.0	0	1.3856244745513608	1		25550.544164037823	25634.0	16686.0	33503.0	1.6199045E7	2835.754980331163	-0.9810443011556339	-932.6318980086184	0.01572220429915342	0.0029889014191007072	1.5270103661211856	1.2856169628368577	-0.9546817159723004	1.1877646377282285	6.031717102770605	9.505378637093289	0.8389034603546396	0.9548532731376977
ID324805	324805	0	0.9957709312438965	36.20966490609391	25.0008869776316	0.0	43.0	43	1.4121227177017943	1		25692.166919575106	25766.0	17532.0	33642.0	1.6931138E7	2832.7669959872237	-0.9810374416594834	-938.4443618756438	-0.0024395514471287215	1.7213893570294415E-4	1.5032703142629293	1.348977126573077	-0.9489395855338062	1.1143779124571345	6.264620284831878	9.625084096162045	0.849758565627282	0.9606413994169096
ID318151	318151	0	1.0	36.5914420279721	27.249549040910036	0.0	3.0	3	1.4412854531680848	1		25620.8483965014	25630.0	16329.0	33890.0	1.7575902E7	2966.604365296206	-0.9810039968096518	-892.0155265296468	-0.009817964495886117	0.0015206841007234019	1.5787450090864736	1.3461635692298186	-1.1117344325922331	1.1727735359750688	6.52604222388024	10.091651355305252	0.8052584059746462	0.9547983310152989
ID325312	325312	0	1.0	36.729322597047236	25.365868207244706	0.0	46.0	46	1.429691743855352	1		25707.8471810089	25808.0	16245.0	34511.0	1.7327089E7	3155.593384705685	-0.9811666974549849	-848.8500611047294	0.010897103138536484	0.012571999981571547	1.4830204845443054	1.4056926421556541	-1.3177485816468837	1.055010490963421	6.4214734482608895	9.606816195695338	0.8743505590668768	0.9691535150645626
ID347843	347843	0	1.0	39.37329468910063	21.783115559638883	0.0	179.0	179	1.4249216746937932	1		25833.675595238095	25842.0	17269.0	34478.0	1.736023E7	2985.4142563614328	-0.9810467386789737	-895.8129631453351	0.0012935462192532699	0.01623112685781182	1.480106057828901	1.406144611942016	2.472839546801679	1.0525987478519279	6.378695312780261	9.734180534489674	0.8459465601169089	0.9517730496453899
ID325827	325827	0	1.0	37.56157498302428	25.003258857036794	0.0	49.0	49	1.489806249170574	1		25685.578444747625	25593.0	18959.0	34613.0	1.8827529E7	2764.3061908654663	-0.9810758253703978	-963.4270311427521	0.004625195656428019	0.004413586112822752	1.531701344733772	1.4708511570337421	1.5192369460376425	1.0413707310960996	6.972836083344744	9.860586142348112	0.901184798103683	0.978652434956638
ID341186	341186	0	0.9937317967414856	38.60370260218152	22.45927818912668	0.0	141.0	141	1.3468658029234526	1		25912.815436241606	25575.0	20462.0	38950.0	1.5444038E7	3647.279740027275	-0.9808593663856779	-728.158555541184	0.0017692643426224948	0.04093378480783905	1.393524293775949	1.3179416821847276	-0.2305223787288257	1.0573489803174976	5.698998271254491	12.277215931827682	0.47512578558235624	0.9028614457831331
ID324301	324301	0	0.9925028681755066	35.36272481025931	26.859382961425112	0.0	40.0	40	1.422796510685342	1		25621.30447761192	25643.0	16805.0	33576.0	1.7166274E7	2826.9594820467264	-0.9810476139951352	-938.2916295738722	-0.008947979756361095	0.004180623655309974	1.5092964869979306	1.3570324288217515	-0.8208739663235314	1.1122036989995758	6.35968280812219	9.799379431287855	0.8322392074526244	0.9639769452449564
ID342223	342223	0	0.9897834062576294	37.74219013015106	22.440239283302105	0.0	147.0	147	1.4610942835268421	1		25789.42031029623	25693.0	19585.0	35889.0	1.8284699E7	2938.3382647540748	-0.9809307944845421	-902.9746422413127	-8.307201068115292E-4	0.0050360989069088155	1.4900250741239591	1.4468522322079322	0.4885697465890335	1.0298391507819316	6.706661018131853	10.194728700070627	0.8108954696330131	0.9394141145139815
ID360655	360655	0	0.9753993153572083	35.822844684794646	27.66770891490092	0.0	248.0	248	1.0595383664339977	1		26680.123324396776	25225.0	20894.0	40812.0	9951686.0	4755.2289753918385	-0.980097227589075	-552.5886725770201	-0.003611443146684517	0.041168956338171435	1.288441325728646	0.9298813070302147	2.1108923782395648	1.3855976198119022	3.526819614070761	7.958181012647536	0.6997863793524833	0.9275000000000002
ID370391	370391	0	0.995246171951294	35.156534479089075	27.960973252805278	0.0	299.0	299	1.5104814825259867	1		25552.08488063657	25431.0	19701.0	37359.0	1.9266272E7	2956.459339837277	-0.9809957916475355	-892.2812926261502	0.015132615524224742	0.03268236452473774	1.521577296314188	1.4580851194914948	-1.4830271156213435	1.043544904185591	7.167714256089877	12.271494783306048	0.5981300384642264	0.9354838709677421
ID339153	339153	0	1.0	39.47079742776536	22.328658290816307	0.0	129.0	129	1.4291625223884497	1		25757.16863905328	25793.0	16858.0	35081.0	1.7411846E7	3113.6265830902303	-0.981022719505166	-855.2767754760439	-0.0017635249023017481	-0.0019523550387884694	1.5236851473335697	1.3484709935906993	2.6090206328485195	1.1299354265502675	6.416720322096381	9.85787401305837	0.8297675520611467	0.9601706970128023
ID328912	328912	0	0.9918845295906067	37.037600979053586	25.936938570533332	0.0	68.0	68	1.4212005522349944	1		25693.559880239525	25668.0	17500.0	34228.0	1.7163298E7	2839.4885592775418	-0.9810195877702969	-935.3759330836245	0.001708745385211462	0.008434671073485112	1.535611245118884	1.3104008848240243	-0.9746734889595263	1.1718637120159634	6.345423429628647	10.166542886088354	0.7714785896301598	0.9583632447954051
ID342748	342748	0	1.0	37.74948061090859	22.565977261726093	0.0	150.0	150	1.4254524706424303	1		25781.3823088456	25762.0	15722.0	35184.0	1.7196182E7	3046.101918873864	-0.9811323032249695	-880.2386852666391	0.009004177713320087	0.011840313341861105	1.5468663850476991	1.3393275413985324	-0.8395937247759253	1.154957497127591	6.383448438944777	10.19877785134393	0.7712034337218785	0.9545131485429995
ID362201	362201	0	0.9730122089385986	35.45342985926965	27.60870544696346	0.0	256.0	256	1.4323349181285714	1		25732.389955686907	25500.0	20673.0	39221.0	1.7420828E7	3455.750649119964	-0.9809857679375307	-768.3368066708131	-0.009758309185035686	-0.03923408791550813	1.6164474511110496	1.2938203304288656	0.7907618986190666	1.2493600642179135	6.445239079083477	12.440512617740177	0.523326038069977	0.8703465982028241
ID323300	323300	0	0.9946742653846741	36.21273309459681	27.518805877829156	0.0	34.0	34	1.4943692192706899	1		25612.37584803261	25534.0	19077.0	34606.0	1.8876321E7	2680.921584956865	-0.980974462509913	-985.1821110501155	-0.008150983817139554	0.012729297002091158	1.5639788790347993	1.4473442407337567	-1.0829473373115786	1.0805852782071477	7.015614218825382	10.523878103113274	0.7960199376886091	0.9603122966818479
ID366821	366821	0	1.0	34.26137740030455	27.78755901657041	0.0	280.0	280	1.4867564890650475	1		25683.42328767125	25580.0	18412.0	35347.0	1.8748899E7	2959.0381227819553	-0.9810072359246104	-896.6364336159265	0.003270765790038218	0.00384808712465947	1.5639687177391153	1.4071492470845304	-0.6744095783994821	1.1114448030153865	6.944317326357641	11.225916928343617	0.6924617258945932	0.9450194049159117
ID343780	343780	0	1.0	37.74247940731519	20.603269814966733	0.0	156.0	156	1.4491370753798964	1		25837.661870503627	25890.0	17175.0	35959.0	1.7957175E7	3203.205178305341	-0.980951408562136	-830.7743444299757	0.018102819196950053	0.0047991542478663	1.4915796674531445	1.4296711865963325	-0.7115526912838759	1.0433026009317568	6.597339116347992	9.65947540084157	0.888528966522421	0.9774647887323945
ID338657	338657	0	1.0	39.00627522436555	22.031607717459377	0.0	126.0	126	1.426513470023153	1		25721.820208023786	25762.0	17095.0	35102.0	1.7310785E7	2977.3638800912436	-0.9810728749527524	-895.6047647487476	-0.004142840686185822	0.014563999830461218	1.5505275564783298	1.3499641474042587	-0.9984836097358283	1.1485694338325347	6.392954691273808	9.70025540458895	0.8537783778583902	0.969718817591925
ID355041	355041	0	0.9968605041503906	35.886363091731425	23.93939036809467	0.0	218.0	218	1.432862967885913	1		25828.20765832108	25900.0	16851.0	33743.0	1.7537353E7	2894.926992960708	-0.9810127422602889	-921.9323452225682	-9.323933596232807E-4	-0.014068070094803677	1.496006583554527	1.3880085736497503	-0.6510843257866227	1.0778078838668823	6.449992205247998	10.374532264891657	0.7530642005595426	0.9489510489510485
ID328425	328425	0	1.0	36.828042628026935	25.929076419958932	0.0	65.0	65	1.4227965106853415	1		25716.94187779438	25681.0	15635.0	34161.0	1.7256068E7	2973.718524638966	-0.9810517677727858	-895.5146327668797	-0.008992129269247058	0.0012225667257756115	1.5549749770148662	1.3256161595804585	-0.965061698942789	1.1730205352256697	6.359682808122186	9.886808815407885	0.817585249117624	0.9598278335724528
ID357608	357608	0	0.9968481659889221	36.86079671589903	23.928832057129295	0.0	232.0	232	1.416935874796562	1		25810.47812971344	25878.0	17479.0	33357.0	1.7112347E7	2837.4650476127977	-0.9810247804766754	-940.5647396851908	-0.002180541651284296	-2.1919307536345862E-4	1.4777236283041653	1.3613120666751815	-0.5206482574350028	1.0855142362127908	6.307398420312516	9.541566345142225	0.8706042445677612	0.9750183688464362
ID353003	353003	0	0.9483263492584229	37.56741672539366	25.836034370078742	0.0	207.0	207	1.0269070224541426	1		27168.562146892637	25880.0	21104.0	39973.0	9617671.0	4714.603137036339	-0.9795621130828217	-552.3921484761423	-0.011942025399993362	-0.006902755687671534	1.1064018769256745	0.9849593047906963	2.609851713955231	1.123297045415277	3.312928936667545	6.836207427357119	0.8908232033820608	0.9721059972105995
ID343274	343274	0	1.0	37.46086350708393	21.69617590339532	0.0	153.0	153	1.4386587233502304	1		25792.871156661786	25874.0	15961.0	34119.0	1.7616531E7	3126.338471051153	-0.9811063077093037	-856.8265581539878	0.002233349759968423	0.005780170147525626	1.465013482809312	1.4446825365240832	-1.225310733905467	1.0140729508187627	6.502276593057674	9.865915652438126	0.8394609668302639	0.9702127659574465
ID344298	344298	0	1.0	37.73319089682569	20.726080970317458	0.0	159.0	159	1.4164018872611883	1		25839.560902255642	25919.0	16140.0	34857.0	1.7183308E7	3255.934032558504	-0.981026569039834	-820.681088740978	-0.013099048979979482	-0.018556945626232852	1.4662562205834813	1.409241283575402	0.5298529976729316	1.0404578958000903	6.302645294148007	9.307787239016635	0.9141970916146588	0.9757174392935984
ID348394	348394	0	1.0	38.875491775234686	21.315500446646663	0.0	182.0	182	1.4480926521268283	1		25846.917630057815	25818.0	16633.0	35065.0	1.7886067E7	3203.3723723847065	-0.9810524133408206	-835.5446008348106	-0.006906658274416523	-0.02255681200307212	1.4827736582463207	1.4499223867970357	0.6935125962923279	1.0226572620358358	6.587832864018962	9.506231281579216	0.9160848141612971	0.9767441860465118
ID322804	322804	0	1.0	36.2705864632044	27.13729379709803	0.0	31.0	31	1.4533072626351775	1		25636.51296829974	25609.0	18273.0	33851.0	1.779174E7	2599.3712280505174	-0.9811340956597181	-1025.820517878633	0.0227495703124889	7.612127265223112E-4	1.5540104523806	1.392621380373052	2.0996490071222156	1.1158886932816696	6.6353641256641165	10.217246149600959	0.798742717914761	0.9522510231923602
ID327924	327924	0	0.9799537658691406	36.32244552092887	26.221537140710236	0.0	62.0	62	1.455387875386465	1		25710.125534950108	25616.0	20826.0	34081.0	1.8022798E7	2692.584097891552	-0.9810670029344073	-989.5647524465578	0.02384893681470417	0.007097012210574478	1.4619169505768561	1.4218712539742786	1.041848467491488	1.0281640806019854	6.654376630322178	12.176825617463942	0.5639609956684463	0.9240924092409245
ID363764	363764	0	1.0	35.63415759099033	27.85755473219815	0.0	264.0	264	1.436553881369556	1		25641.573313783003	25623.0	17240.0	35917.0	1.7487553E7	3145.9051702859974	-0.9810579209477244	-844.298546044028	-0.018910190060511884	-0.019914819429369592	1.5108871014779213	1.4085443153124517	2.3077504250156533	1.072658549008994	6.483264088399607	9.697369938056957	0.8663545277354987	0.9571929824561404
ID322295	322295	0	1.0	37.54480200474785	26.550806423518214	0.0	28.0	28	1.5367958753918656	1		25758.56649616369	25778.0	16579.0	34936.0	2.0143199E7	2791.2309580644896	-0.9809447589335648	-950.1365312194833	0.05033629289880495	0.0041359905359407145	1.7965332388586597	1.3957286627541747	-0.11006288536531163	1.2871651108128581	7.419629942809228	13.100519180917207	0.5432692133038766	0.8581638262781744
ID358141	358141	0	0.9919450879096985	36.99955423349162	23.865641936993935	0.0	235.0	235	1.4227965106853424	1		25798.965671641832	25886.0	17264.0	33599.0	1.7285307E7	2798.4545238912947	-0.9810566867277137	-954.887475930016	0.014274130173829395	8.581526041359489E-4	1.4970387772729363	1.3870207382082413	-0.4123696999504453	1.0793196785268089	6.359682808122193	9.790202656940393	0.8338001252492624	0.9639769452449567
ID337663	337663	0	1.0	38.98297105273141	21.686993048518048	0.0	120.0	120	1.4169358747965632	1		25657.674698795206	25686.0	16558.0	35203.0	1.7036696E7	2973.269712101032	-0.9810918225002175	-895.515214404764	-0.008096665717527304	-0.0038989503429517876	1.5273827870704668	1.326083156119994	-1.0401231151438204	1.1518001567408929	6.307398420312527	9.332149276857509	0.9101160530795309	0.9757352941176476
ID348927	348927	0	0.9568220376968384	38.07531760623524	21.594344936679455	0.0	185.0	185	1.4626467128121359	1		25820.545325779036	25746.0	21012.0	33920.0	1.8229305E7	2560.5031788983074	-0.9810734006909176	-1045.4397279524715	3.4064603907577154E-4	0.017311750440839182	1.5454809750082799	1.3555075854054375	0.6753328138100471	1.140149263381673	6.720920396625395	12.52431272637656	0.5384319334085486	0.9046705054382603
ID337150	337150	0	0.9909101724624634	37.56115997595825	21.20133208240158	0.0	117.0	117	1.4137289241558424	1		25792.397572078913	25558.0	20389.0	36897.0	1.699719E7	3255.1812209009117	-0.9810151486431345	-818.8701710001392	-0.0176233221026577	-0.011005141245465106	1.4287570282688062	1.3661018340364526	1.3011209226864957	1.045864219395142	6.278879663325431	12.231727535942222	0.5273712214472992	0.8986394557823131
ID338170	338170	0	1.0	38.89417329966388	21.896865537373852	0.0	123.0	123	1.422796510685343	1		25711.29061102833	25751.0	17013.0	35082.0	1.7252276E7	2976.947628959643	-0.9809642894175243	-890.1573515628995	0.0032758286955944533	0.0028955722042983303	1.5453700986083743	1.3209567711221706	-0.8590454728046657	1.169886957993002	6.359682808122199	9.729750644008176	0.8441932963367635	0.9681620839363245
ID365306	365306	0	0.902625560760498	35.83746168822597	26.259246229180253	0.0	272.0	272	0.9870920824310606	1		28034.312693498454	26698.0	22404.0	39453.0	9055083.0	4332.648425995995	-0.9788136278347714	-597.8742783334619	-0.0028087512458975254	0.002471476642997253	1.04798467218102	0.9491356098175057	1.61638162761616	1.1041464057833847	3.061013249948203	6.5723760102504984	0.8904925080596993	0.9626307922272037
ID344832	344832	0	1.0	37.92470932100886	20.6541236935848	0.0	162.0	162	1.4559075639855619	1		25843.132478632477	25870.0	16233.0	34772.0	1.8141879E7	3191.4166295987943	-0.981126630840292	-841.9131155531128	0.008837058110573785	0.002570711104362052	1.485759808897716	1.455087999683248	3.0918429613342964	1.021079006370161	6.659129756486693	9.675077260517089	0.8939607637947145	0.9776692254012561
ID349452	349452	0	0.9233473539352417	37.69735700955502	22.38494855680463	0.0	188.0	188	1.006069060954164	1		27254.42042042045	26236.0	21677.0	37730.0	9075722.0	3879.579505821654	-0.9796555918952421	-676.5667536330137	-7.558100743448396E-5	0.0020724652017837936	1.0826617981829312	0.9509427468996875	3.0230459969199313	1.1385141762873536	3.1798414040610985	7.541962645160679	0.7025003902566039	0.9422535211267605
ID336655	336655	0	1.0	36.15071685405831	22.368055195444036	0.0	114.0	114	1.4259830690120596	1		25610.69345238095	25670.0	17929.0	33604.0	1.7210386E7	2681.9562773650396	-0.981065023152205	-989.5384047722206	7.589736048462871E-4	0.005717162926170108	1.5010040277505399	1.3650973886146336	-1.302850485400338	1.0995582002203015	6.388201565109292	10.063015551012851	0.7927425826443506	0.9572649572649577
ID335625	335625	0	1.0	35.37892353543926	22.851271810687752	0.0	108.0	108	1.410514682200851	1		25589.878603945377	25715.0	15992.0	33623.0	1.686373E7	3105.3679860373477	-0.981157819701415	-858.2086037696587	-0.008907527619358958	-0.00822729874006708	1.4440514897948609	1.41465452728001	-0.1429397082592319	1.0207803120464847	6.250360906338327	9.321477701586515	0.9039521227617445	0.974796145292809
ID345353	345353	0	1.0	37.72321890680859	20.736816156331443	0.0	165.0	165	1.4259830690120594	1		25820.912592592606	25921.0	16045.0	34761.0	1.7429116E7	3239.9791491624383	-0.9810225253322638	-823.9482333037784	-0.0034925538348851365	-0.011814633816390358	1.4728771767476918	1.423357527093132	0.9013960487131651	1.03479073157093	6.3882015651092905	9.297066188394119	0.9287453004745051	0.9810218978102183
ID336138	336138	0	1.0	35.318288640216075	22.806056715310685	0.0	111.0	111	1.4164018872611877	1		25602.47590361445	25698.0	16193.0	33486.0	1.7000044E7	3105.45781354312	-0.9810189273924886	-852.2028140156061	-0.007906804945481813	-0.017678524208689858	1.44551627834008	1.4133294021539742	-1.5229583083733114	1.0227737964957437	6.302645294148001	9.44758418902199	0.8873423078615772	0.9749999999999999
ID321812	321812	0	1.0	37.2756511814254	26.082138036857337	0.0	25.0	25	1.4339184840274972	1		25750.487481590582	25818.0	16622.0	35088.0	1.7484581E7	3006.484353462681	-0.980995448715865	-884.2312822627204	0.03231349656157913	0.03340661861082386	1.5062480308963155	1.4077285480669706	0.42719791335593427	1.0699847161333962	6.4594984575770305	11.205468782595146	0.6464703378351089	0.8976221928665791
ID321302	321302	0	1.0	38.02016558074814	26.77184658254275	0.0	22.0	22	1.525432174994101	1		25850.925877763315	25909.0	16164.0	34784.0	1.9879362E7	2971.8117069090467	-0.9809447732944906	-895.6023950754766	0.03390905501033691	0.03615668138909044	1.7390098209953044	1.3844276285326407	-0.05426183466488429	1.2561218695400398	7.3103080410253645	12.880973752685275	0.5536663776998372	0.8921113689095125
ID352022	352022	0	0.9634377360343933	37.45889095235032	25.580253133580893	0.0	202.0	202	1.0400824196368423	1		26801.78151260502	25576.0	21035.0	39801.0	9568236.0	4720.762234015466	-0.9799447368160934	-554.8233752088239	-0.006688208150199067	0.008870569135286693	1.173543585568192	0.9456630334636327	2.3973518389884303	1.2409743682904815	3.3984852076288288	7.217711960577551	0.8197778030940513	0.9546061415220287
ID355601	355601	0	1.0	35.85914903298039	23.975816079474846	0.0	221.0	221	1.4355003030236704	1		25867.40648011782	25993.0	16834.0	34071.0	1.7563969E7	2908.5637211647854	-0.9811472249030402	-925.684930196697	-0.010574967302902112	-0.013350378002783585	1.4875603881206512	1.4102664529142896	2.5649257087516535	1.0548080364860377	6.473757836070579	9.732202276644518	0.8589028821065157	0.9756446991404011
ID333074	333074	0	1.0	34.59472031454965	26.474177284384815	0.0	93.0	93	1.4323349181285723	1		25559.879234167885	25669.0	17264.0	34447.0	1.7355158E7	2917.7522029033735	-0.9810780626006068	-908.4025632428645	0.004606195940796656	0.002181083061491843	1.4718397951857585	1.414862449200352	-0.6821874335467328	1.0402705902737108	6.445239079083484	9.628178129581679	0.8736966342746242	0.9583038869257949
ID326940	326940	0	0.9343540072441101	36.81382825600674	26.0156779656817	0.0	56.0	56	1.0128137335389915	1		26901.442136498514	25815.0	21404.0	37515.0	9065786.0	4120.396875793953	-0.9799683993286602	-638.797085797407	0.001361970545118885	0.014209183008459603	1.0874102225586395	0.9778787763769814	1.6361786996422447	1.1120092273476572	3.2226195395417405	7.704057934760624	0.6823069891363094	0.9137466307277631
ID335129	335129	0	0.9968150854110718	35.15717487097073	24.093179454755276	0.0	105.0	105	1.4275736808495672	1		25574.317507418382	25660.0	17941.0	33129.0	1.723709E7	2690.796260253695	-0.9810504518947437	-984.1146962675081	-0.00900027655059685	0.018562917666585316	1.51655497204281	1.3777798386393807	2.05095364541142	1.1007237364864302	6.402460943602828	9.463916450512947	0.8982867767705156	0.9775036284470245
ID332568	332568	0	0.9968274235725403	34.49659247224216	26.510091115966784	0.0	90.0	90	1.4147987153979622	1		25572.411497730714	25687.0	17481.0	34345.0	1.6903364E7	2884.350840802363	-0.9810072614767867	-915.8792664539055	0.0064303040051613995	0.009174547939597065	1.465652634296602	1.3850750404335626	-0.6091873465859219	1.0581756161296625	6.288385915654462	9.560755417998005	0.8644992758132829	0.9685212298682286
ID367386	367386	0	1.0	34.42813447758374	27.361633994493012	0.0	283.0	283	1.4062175977837201	1		25698.882082695232	25745.0	16399.0	34551.0	1.678137E7	3020.3088550067964	-0.9810594561899344	-881.4460898042648	-0.005205584193886777	0.0033004791833150817	1.5221212215315254	1.319709338930914	-0.7753082292072198	1.1533761083820044	6.212335897022208	9.792574801276078	0.8140873352778691	0.9540145985401459
ID356129	356129	0	1.0	35.32043859478003	23.92886764359518	0.0	224.0	224	1.4412854531680852	1		25851.526928675412	25990.0	16814.0	33838.0	1.7759999E7	2874.5821005067287	-0.9810463218676458	-930.973869108372	-4.8691658900375506E-4	0.015355271802012908	1.5302388980977457	1.3862924608722402	-0.7503419088281869	1.1038355479008635	6.5260422238802445	9.653748004800205	0.8799699206006584	0.9744499645138393
ID332066	332066	0	1.0	34.36435267229781	26.486860858110397	0.0	87.0	87	1.4376066875800304	1		25661.53303964759	25724.0	17393.0	34271.0	1.7475504E7	2927.6720212449177	-0.9810094805581352	-905.5793936963413	0.006944800557035004	-4.7258201029308397E-4	1.4912044591568747	1.4078392483605588	-0.7587966648774521	1.0592150068932908	6.4927703407286455	9.471807417558868	0.9094402826077663	0.976411722659042
ID349986	349986	0	0.921950101852417	37.66097423963722	23.391801930916053	0.0	191.0	191	0.9855581388742101	1		27978.887147335416	26837.0	21758.0	38358.0	8925265.0	4014.5656907488055	-0.9787638418503987	-642.4270655208423	0.011375365779111978	0.007236759332771149	1.0538128190785865	0.9489130384475115	-1.3805887193883126	1.1105473066348612	3.051506997619163	6.931964345594333	0.7980159904025511	0.9344978165938861
ID334127	334127	0	1.0	34.87262340679395	26.004840062425888	0.0	99.0	99	1.4365538813695555	1		25605.708211143683	25618.0	17558.0	34058.0	1.7463093E7	2745.1003627138175	-0.9810759050989476	-967.1549370522688	0.02240191348277125	0.010793081738273773	1.5085996777348347	1.3929097762013998	-0.7930518639254762	1.083056277951421	6.4832640883996016	10.125247076475352	0.7946800622385006	0.9551820728291314
ID345902	345902	0	1.0	37.77186198217936	20.589162997655386	0.0	168.0	168	1.4270436738957712	1		25880.05044510388	25958.0	16497.0	35152.0	1.7443154E7	3222.5024973067734	-0.9809714657371595	-828.0429996042767	-0.006406767205015493	0.003126985115727285	1.4717660694866486	1.423875531351326	0.09821342483098397	1.0336339357484934	6.397707817438323	9.548207366735177	0.8818415977348081	0.9648745519713255
ID333609	333609	0	0.996841549873352	34.65659774286172	26.574985805031723	0.0	96.0	96	1.434973223768515	1		25565.237536656903	25634.0	17016.0	34373.0	1.7435492E7	2933.42154457517	-0.9810269332614252	-901.2571994051569	0.00637905150717036	-0.008327224619958041	1.4795713034980775	1.4265023371282426	-0.4485161402608781	1.037202158726687	6.469004709906064	9.67919757871454	0.8676980495024762	0.9645641389085757
ID353576	353576	0	0.9433085918426514	38.37559258222963	23.708387735737944	0.0	210.0	210	0.9708648058204389	1		27795.567741935487	26803.0	22008.0	37821.0	8616626.0	3985.7524999103753	-0.9789977833167387	-650.1473419224783	-0.007112711675629543	-0.0013291543646554605	0.9993547450763993	0.9764788917801628	0.13053180094041322	1.023426879463347	2.961197600493369	6.671887595650884	0.8359490545902548	0.9453717754172991
ID362803	362803	0	0.9567553400993347	35.30067606948479	27.125439610954793	0.0	259.0	259	1.0451613315544819	1		26780.16343490304	25218.0	20686.0	41721.0	9667639.0	5076.382625933697	-0.9798911849914107	-514.1386367826125	-0.00204148077127612	-0.004247293975644209	1.108056756064171	1.0201501433451468	-1.1921823638180742	1.0861702694377633	3.431757090780437	7.016618699581693	0.8759325206799656	0.9783197831978323
ID334642	334642	0	1.0	34.7559525334661	25.34888241558286	0.0	102.0	102	1.4206681676678083	1		25579.911544227907	25699.0	17146.0	32802.0	1.7061801E7	2841.160496987332	-0.9810477489764577	-932.1002231331711	0.006424900135117049	0.0063521550086877415	1.497614308703982	1.3631854507282537	-0.58367445801747	1.0986137710785517	6.340670303464127	9.361292561181306	0.909229251920888	0.9780058651026392
ID331071	331071	0	1.0	34.84887114261732	26.263433640937656	0.0	81.0	81	1.439184452848264	1		25705.510980966326	25865.0	17217.0	33163.0	1.7556864E7	2884.337179120322	-0.98104572766405	-922.5551624604918	0.0033496860796519905	0.0018706126330179135	1.4962029244172137	1.3942143847992674	-0.8051546967819702	1.0731512604732092	6.507029719222185	9.426737329788784	0.9201737554988884	0.976462196861626
ID346424	346424	0	1.0	39.64593064913353	21.061665044030935	0.0	171.0	171	1.4491370753798956	1		25870.737752161393	25817.0	16681.0	35692.0	1.7954292E7	3175.044332165049	-0.9810314289013972	-842.8248265457637	0.006598137779007224	-0.011076551623208206	1.5387616770949046	1.3925821697432206	-0.7182521447594988	1.104970112735709	6.597339116347984	9.969852803279517	0.8340674627709599	0.9632199861207498
ID331579	331579	0	1.0	34.40360682638227	26.230171123643757	0.0	84.0	84	1.423859489175556	1		25663.507462686546	25770.0	17684.0	34210.0	1.719455E7	2931.578778359194	-0.9810530784171615	-906.5636164620735	-0.006411124932877632	-0.0035295160469488132	1.4617703098151373	1.4100192537065799	-0.4360128089088652	1.0367023754977225	6.3691890604512285	9.95090684836779	0.808292749198487	0.9619526202440776
ID319814	319814	0	1.0	38.33094422740028	26.567696687572724	0.0	13.0	13	1.5254321749940998	1		25722.010430247723	25788.0	16375.0	33541.0	1.9728782E7	2960.341346910941	-0.9810374379531738	-899.0455193026244	0.03682053604692181	0.016053567969553047	1.8372787089288782	1.3554467931541987	-0.31698753655393247	1.3554782955761993	7.310308041025354	12.276120746767267	0.6095695138766869	0.9089834515366422
ID320833	320833	0	1.0	38.259691553794326	26.65187953089204	0.0	19.0	19	1.4968981925120726	1		25824.36363636365	25864.0	16077.0	35025.0	1.9032556E7	3072.4826649282486	-0.9809218887375294	-864.3093900489254	0.023351101453919908	-0.010928351574850843	1.7061798839822866	1.3534047062643129	-0.1538709863817743	1.2606575668646143	7.039379849647955	12.56630218400154	0.560182150630292	0.8722025912838635
ID319308	319308	0	1.0	37.62007217602649	26.42204093229045	0.0	10.0	10	1.4585032293802422	1		25719.381223328593	25745.0	16012.0	34973.0	1.8080725E7	3103.4963776590207	-0.9811060725549965	-860.6627149028714	0.03599318313782075	0.013004794824585752	1.5621182815947783	1.4501506544027145	0.08784785960910124	1.0772110310415857	6.682895387309276	10.70615048067166	0.7326690399978298	0.904180064308682
ID330572	330572	0	1.0	35.23404570444066	25.95412437462879	0.0	78.0	78	1.427573680849567	1		25619.18154761906	25747.0	16708.0	33345.0	1.721609E7	2921.24189437325	-0.9810350952686968	-907.3223421159166	-0.0023893645833611005	0.0035083998548694362	1.5120715722741638	1.387729237933387	-0.9996316050861545	1.0896012932075625	6.4024609436028275	9.340906213335643	0.9221016065458221	0.9810633648943919
ID360270	360270	0	0.9232364892959595	35.990113986711435	26.31271020382665	0.0	246.0	246	0.9653951014178851	1		28180.795454545467	26999.0	22124.0	39397.0	8679685.0	4289.4810807064105	-0.9785041974178823	-598.118884666082	-0.004720986227394616	0.00971165783968722	1.0135005452572983	0.949268900374708	-0.78650760711051	1.0676643307889218	2.9279257173417577	6.800610052748367	0.795562258739897	0.9550387596899222
ID367947	367947	0	0.9967946410179138	35.47422863329292	25.891786528241546	0.0	286.0	286	1.4755201058309078	1		25745.49515905946	25668.0	18769.0	34812.0	1.8613993E7	2876.3215015913484	-0.9809874665481537	-923.6709485702291	0.0012595318990201386	0.0029937363501616795	1.5044651057734164	1.4570069479630594	-1.4512639923812776	1.0325723620444673	6.8397485507382925	10.280348832592097	0.8132691480365164	0.9555112881806104
ID320331	320331	0	0.9961985945701599	38.31737021111803	26.595246361365177	0.0	16.0	16	1.4811489527539552	1		25776.106648199428	25853.0	17182.0	33572.0	1.8610349E7	2948.3962360030996	-0.9808463197062117	-895.385795385178	0.006731003779253289	0.00275905145212168	1.6712786866334204	1.3530706269299866	-0.13114985104336752	1.2351747598168052	6.892032938547962	12.661181075527535	0.5402674070930767	0.8656716417910445
ID346954	346954	0	1.0	39.60706425602944	20.564604995833367	0.0	174.0	174	1.451744846205014	1		25922.0457142857	25879.0	17071.0	35950.0	1.8145432E7	3182.3848078361184	-0.9810705678550012	-844.324198457474	0.040313655851263584	0.025750675099300367	1.579165654477398	1.4157167293819632	-0.5028138007755825	1.1154531282305247	6.621104747170567	9.806946154615893	0.8651128063849819	0.9761737911702872
ID370006	370006	0	0.9888372421264648	34.881608255297614	27.769748977015265	0.0	297.0	297	1.4908214494581775	1		25559.888586956524	25471.0	19311.0	36313.0	1.8812078E7	2897.8641876656793	-0.9810560667894892	-913.5547881414843	-0.015315601688994287	0.002223994646240904	1.5152884402348605	1.4201581038069027	-1.111951277914713	1.0669857364281834	6.982342335673771	12.721505052068366	0.5421681642043095	0.9291587602783051
ID356688	356688	0	1.0	35.95067131900908	24.008929915758433	0.0	227.0	227	1.424921674693793	1		25811.8162962963	25894.0	17033.0	33514.0	1.7422976E7	2862.1064551937325	-0.980946813412399	-928.6255279123139	-0.01805746399193665	-0.006371467634805024	1.4843820056016368	1.400851384750322	2.725798475399574	1.0596284672026097	6.37869531278026	9.800345104326022	0.8345627261288934	0.954480796586059
ID318814	318814	0	1.0	37.329308430746885	26.81460126034242	0.0	7.0	7	1.407293098971747	1		25679.812785388138	25781.0	15748.0	34871.0	1.6871637E7	3143.609617428267	-0.9810003388632026	-843.5610957342457	0.003699761639662313	0.01106413401713471	1.469813630069856	1.3697999310806543	-1.3408928097066886	1.0730133625501788	6.221842149351235	9.515876832176644	0.8634381397926658	0.9674796747967476
ID329566	329566	0	1.0	36.59421968165557	26.49985232293654	0.0	72.0	72	1.4595402030124005	1		25679.99572649573	25587.0	17602.0	34423.0	1.8027357E7	2755.0280991981112	-0.9810685164493794	-966.0811328817289	-0.00873228842695136	0.0028317447525396645	1.5537958301459842	1.4056193043743799	-0.8816901412343306	1.1054172529578024	6.692401639638293	9.669496712380166	0.8994646936266905	0.9764216366158117
ID340318	340318	0	1.0	38.78880104792406	22.118104561319438	0.0	136.0	136	1.4574655179508385	1		25830.20797720804	25729.0	19140.0	34875.0	1.8132806E7	2935.4764095906057	-0.9809972715826003	-908.512991511608	0.036088025173921665	0.007756221881981178	1.487572963780038	1.4207228420024978	0.5045215056824217	1.047053598211538	6.673389134980241	11.891985261154678	0.592990300103158	0.9347536617842872
ID347481	347481	0	1.0	39.53116364085053	21.96381885651896	0.0	177.0	177	1.4543479410804827	1		25841.69627507162	25820.0	16860.0	35543.0	1.8037504E7	3107.4765211384256	-0.9810470803836161	-860.9082833366912	0.010736456770950148	0.0022354459562314143	1.5448115304948338	1.4080493522338813	-0.441945053098746	1.097128824386715	6.644870377993143	9.560121044209131	0.9136284091116332	0.9728601252609607
ID339803	339803	0	1.0	38.99467534785821	23.631714095470816	0.0	133.0	133	1.43760668758003	1		25794.822840409925	25816.0	15585.0	35470.0	1.7617864E7	3269.373763553483	-0.981068504665388	-817.734624417785	0.009319932430331503	0.008327163176660435	1.5291007353400987	1.3817243617231338	-0.6769114844867656	1.1066611964727706	6.492770340728642	9.667519563112164	0.8729910400452897	0.9532449406838801
ID330074	330074	0	1.0	36.25276584780786	26.45004791693697	0.0	75.0	75	1.4105146822008516	1		25689.572078907415	25664.0	15828.0	34670.0	1.6929428E7	3091.2829718985495	-0.981054126687198	-860.6497444689808	-0.006170855579949806	0.0010580668319363957	1.5393236554190397	1.310816446866535	2.1944848919675333	1.1743243373995984	6.250360906338333	9.719985662271123	0.8313496348443565	0.9676232523914644
ID317813	317813	0	1.0	35.98776373685916	26.811630150096292	0.0	1.0	1	1.4238594891755558	1		25578.647234678618	25568.0	16562.0	33622.0	1.7112115E7	2817.301626240019	-0.9810156093803496	-938.3254128287192	9.187653943371836E-4	0.002101149404495795	1.5183327927545383	1.3544767209984554	-0.9268275146375353	1.1209737083080291	6.369189060451228	9.74815739664015	0.8422653583273838	0.9619526202440775
ID323957	323957	0	0.9890991449356079	35.7850713794402	27.500137360304493	0.0	38.0	38	1.464714059021052	1		25598.583333333318	25534.0	19404.0	34143.0	1.8123797E7	2596.517525255323	-0.9811245200995992	-1024.8983556540331	-0.009473905193165906	0.00609495011183685	1.4820245948490216	1.4657604281417727	-0.8557833271861978	1.011096060717008	6.739932901283464	10.426171823210272	0.7791403235557148	0.9497655726724714
ID324981	324981	0	0.9956742525100708	36.88929730536013	24.790354875573545	0.0	44.0	44	1.4626467128121359	1		25725.422475106705	25713.0	17612.0	35148.0	1.8084972E7	2851.873581568638	-0.9811077903178332	-936.9064057623204	0.004097982061297692	0.0060868565921962025	1.5365481178869629	1.4042013613091282	-0.8751167245445849	1.0942505542470409	6.720920396625395	10.25265774278152	0.8034626556408114	0.9592944369063772
ID348022	348022	0	1.0	38.962610767072036	21.582117044394174	0.0	180.0	180	1.4386587233502302	1		25794.023426061507	25792.0	17020.0	35206.0	1.7617318E7	3065.4438421861582	-0.9810966076604608	-873.4292806537615	-0.001893652394481064	0.009263615520336365	1.4741317973067904	1.4106727872306937	1.7327285014709752	1.0449849253849106	6.5022765930576725	9.797114577266306	0.8512927391768194	0.9519832985386213
ID325489	325489	0	1.0	36.87440273270063	25.714237490853627	0.0	47.0	47	1.4412854531680854	1		25697.476744186053	25694.0	16414.0	35042.0	1.7679864E7	3124.257780300767	-0.9810233965586892	-850.4220266787087	1.8635357131660473E-4	-7.380601129734052E-5	1.5054544527504188	1.4250383913723423	-1.0407188162849175	1.056430803454098	6.526042223880246	9.581462347855899	0.8932975621875513	0.9758351101634682
ID339315	339315	0	1.0	39.151329145480545	22.45807059497995	0.0	130.0	130	1.426513470023153	1		25762.940740740738	25778.0	16012.0	35719.0	1.7389985E7	3190.7607628497144	-0.9809819791084662	-832.9652747315243	0.00197428766220802	0.0048068359869600594	1.535600580654153	1.3424438807904047	-0.709287627919204	1.1438843758221173	6.392954691273809	9.578793758588251	0.8755679287963822	0.9718208092485551
ID329085	329085	0	1.0	36.19730464633405	26.33557606910674	0.0	69.0	69	1.4626467128121363	1		25684.306382978735	25569.0	17705.0	34364.0	1.8107436E7	2768.825604811499	-0.981082461765915	-962.150759153362	6.031109090631698E-4	-3.152280071564978E-4	1.5511026551181801	1.3943867219919086	-1.0742308055920902	1.112390580500078	6.720920396625398	10.275397890245165	0.7999103568111622	0.9605978260869567
ID359292	359292	0	0.9726925492286682	37.019936353123875	23.287752852749577	0.0	241.0	241	1.040082419636842	1		26916.519553072612	25359.0	21188.0	43514.0	9636114.0	5151.363645131113	-0.979979259731683	-511.5209700053987	0.009638869444083492	-0.010972758988604761	1.1762731272048998	0.9399911941425285	2.117021245009642	1.2513661133580198	3.3984852076288252	7.345596364279885	0.7914821540026049	0.9688346883468838
ID363391	363391	0	1.0	35.07798285883582	28.529528309182172	0.0	262.0	262	1.4968981925120721	1		25559.353970390315	25496.0	18386.0	35383.0	1.89906E7	2899.1664867565523	-0.9810348873803378	-912.085892493193	-0.006583852052285675	-0.008422073324250913	1.5435361855347622	1.4689959845054386	1.3499165842598915	1.0507422769126349	7.03937984964795	10.431254740558915	0.8129637144930971	0.9623131903833658
ID342910	342910	0	1.0	37.74269736300112	22.24887997099664	0.0	151.0	151	1.421732737444523	1		25761.40718562872	25816.0	15883.0	34552.0	1.720862E7	3103.393980752102	-0.9811169685816066	-862.6045321158392	0.007563862459499024	-0.007990217694833684	1.4915994216656991	1.4064458045225738	-1.0532029396177593	1.0605452530551158	6.350176555793161	9.410722234229542	0.9010517910255332	0.9751824817518244
ID351102	351102	0	0.9373190999031067	38.04087174395354	22.333796918511606	0.0	197.0	197	1.0135603711144372	1		27241.81231671556	26107.0	21546.0	38772.0	9289458.0	4223.221879222303	-0.9796769202290923	-621.8926846668988	-0.015779194622183402	0.027455805759924807	1.0698223634072732	1.0044383692987189	-1.4544433132722512	1.0650950781123627	3.2273726657062567	7.347005154989721	0.7513430808158507	0.9417475728155349
ID354686	354686	0	0.9936199188232422	36.093051349726906	24.798556792089776	0.0	216.0	216	1.4887903566220482	1		25808.405479452056	25745.0	19540.0	35739.0	1.8840136E7	3014.2856510709976	-0.981057181488457	-886.8628963211794	0.011967903338464196	-0.004430740158308765	1.5272526598551912	1.4573275697889945	0.16421431770437186	1.0479817245729601	6.963329831015711	11.864585897904554	0.6216152508738779	0.92429022082019
ID324472	324472	0	0.9968507289886475	35.66875436942251	26.985248686755426	0.0	41.0	41	1.4019073421339452	1		25616.957120980063	25673.0	17417.0	33546.0	1.6727873E7	2628.1931898062303	-0.9809712658942837	-1004.9550575863898	-0.0014412578254451584	0.004371583513868374	1.5180537017234168	1.3082643654465567	-1.0570306432785104	1.1603569903895163	6.174310887706082	9.536096879844493	0.8532121831056477	0.9579646017699124
ID318330	318330	0	1.0	36.813449539768506	27.07524428057315	0.0	4.0	4	1.4174696611687823	1		25604.814371257515	25639.0	16234.0	34039.0	1.7104016E7	2974.568509139647	-0.9809416734056211	-886.1068044272641	-0.01030586544908481	-0.008345802244617093	1.4946712499198673	1.3491487325356366	-0.8722146935871753	1.1078624719979766	6.312151546477033	9.873846571697763	0.8136067297516006	0.954022988505747
ID328581	328581	0	1.0	37.64527760005223	26.038246724167966	0.0	66.0	66	1.4512236669219445	1		25785.703597122312	25834.0	16689.0	35240.0	1.7921064E7	3028.848774305103	-0.9809213026945153	-875.4207574605504	0.08427032172072176	0.04184541499182205	1.6460414718348235	1.3668375696804642	0.7582416615094295	1.204269993997627	6.616351621006049	12.7753348776719	0.5094292242292211	0.8451730418943535
ID342405	342405	0	1.0	38.07368477155318	21.984994628645588	0.0	148.0	148	1.452786643860586	1		25764.84383954154	25767.0	18027.0	34355.0	1.7983861E7	2772.610586321818	-0.9810760079201546	-963.5151121985829	0.013860879704389798	0.01577890521404515	1.5194989633032077	1.4182347662648134	1.9607698343146076	1.0714015757102702	6.630610999499591	10.678138991595697	0.7307558061595784	0.9444820582261336
ID357252	357252	0	0.9954079389572144	36.57352859970598	24.026884643140235	0.0	230.0	230	1.4056795386104788	1		25815.865030674846	25941.0	17147.0	33612.0	1.6831944E7	2869.8657402944787	-0.9810538130962725	-931.592772484166	0.0094295741182306	-0.0013568812783140176	1.4636192947215103	1.4079447393014892	-0.30428700974050765	1.0395431396317745	6.207582770857682	9.176776396266398	0.9263008950533762	0.974626865671642
ID343943	343943	0	1.0	37.87460825320929	20.661302309770825	0.0	157.0	157	1.432334918128572	1		25825.05014749261	25920.0	16314.0	34780.0	1.7509384E7	3231.1116919066812	-0.9810369226892648	-826.9813884660826	9.384007523203872E-4	0.013508786323920965	1.4527426546990623	1.4322205994757338	1.5232547165526191	1.0143288367943044	6.445239079083483	9.326501437544772	0.9311322582992372	0.9826086956521739
ID338817	338817	0	1.0	39.405888010065055	21.990116501162966	0.0	127.0	127	1.418003246605024	1		25717.094879518067	25740.0	17082.0	35043.0	1.7076151E7	2959.451424601195	-0.9810990812530559	-902.1331476744036	0.012214443169384233	0.0032246315009670516	1.5298712360210907	1.3458796055551636	-0.8410313119818759	1.136707347155344	6.316904672641554	9.564642237289444	0.8677142447953466	0.9602601156069367
ID364930	364930	0	0.9610726237297058	35.22090985433372	27.051406012660625	0.0	270.0	270	1.0320507749644594	1		26928.636363636364	25484.0	21225.0	41335.0	9478880.0	4989.619757094053	-0.9798428424249774	-524.6915141868752	-0.006086964613063078	-0.004094512234965731	1.1304552870694022	0.9587658766289989	-0.9157710003501623	1.1790733427477205	3.3462008198191513	6.897933532577127	0.8837386615171569	0.9657064471879292
ID368520	368520	0	0.9906577467918396	35.289878325910614	26.048069724608506	0.0	289.0	289	1.44443122363254	1		25780.325615050642	25641.0	19846.0	37750.0	1.7814205E7	3243.132905108576	-0.9809915327559664	-820.4871948252454	-0.019538070634884303	-0.02214958116302099	1.4809441421936465	1.3960308773690784	1.1665618047841764	1.0608247755841858	6.554560980867335	12.040218916530405	0.5681783818246742	0.9193333333333329
ID344471	344471	0	1.0	37.61578741820516	20.783126654349662	0.0	160.0	160	1.4564270671471389	1		25838.735042735058	25838.0	16250.0	34770.0	1.8138792E7	3186.506638526311	-0.9810312709897004	-838.7471075104274	-0.005102792146459754	-0.012943297099933273	1.497612093044111	1.4417727518650882	-0.7707918447570632	1.0387296410663807	6.663882882651207	10.16377186005669	0.8106388312533482	0.962912087912088
ID343443	343443	0	1.0	37.632006098016255	21.868295089580585	0.0	154.0	154	1.4259830690120598	1		25780.43536404161	25860.0	16293.0	34098.0	1.7350233E7	3097.7732578260625	-0.9810490944435127	-861.6509883267673	-0.0032817250531550564	8.583161707958535E-4	1.4675568256978215	1.407875083472927	-1.5227753724136415	1.0423913619365097	6.388201565109295	9.540063407007025	0.8820352716747373	0.9634408602150542
ID360851	360851	0	0.962621808052063	36.46157068677966	27.757179739539588	0.0	249.0	249	1.0083222979556317	1		26968.044642857145	25583.0	21051.0	40818.0	9061263.0	4831.325941522155	-0.9797799643618135	-540.9532743231698	-0.0011628458977055414	0.032386229533892565	1.0723612802337374	0.9855807956419194	1.5770524877780716	1.0880500969332474	3.194100782554645	7.415806586783126	0.7298635757714033	0.9230769230769236
ID348562	348562	0	1.0	38.98861773906875	21.595169312075022	0.0	183.0	183	1.42916252238845	1		25828.82768777614	25838.0	17649.0	35092.0	1.7537774E7	3049.591280424204	-0.981072880821295	-878.0309153510694	0.014412052686155715	0.006204680397716853	1.5269415498689345	1.3632411937283668	-0.46175060905335175	1.1200817264719378	6.416720322096385	9.970261458071363	0.8111662635501621	0.9554140127388533
ID357789	357789	0	0.9958598017692566	36.95310360509566	23.915459918890754	0.0	233.0	233	1.4035252392010602	1		25801.84792626729	25924.0	17176.0	33567.0	1.6797003E7	2859.11322775886	-0.981086626102826	-936.2413095078864	0.0016546634800988442	0.0015518456295630224	1.4688762465245557	1.3594717755708885	-0.37576806605723884	1.0804757207318443	6.188570266199623	9.356918931921065	0.8882484469695885	0.9723674383868559
ID322462	322462	0	0.9933980107307434	36.643542992087674	26.489535963695477	0.0	29.0	29	1.4465246033159525	1		25689.056521739163	25555.0	19155.0	34861.0	1.7725449E7	2702.556631521891	-0.9810691398001693	-985.2186248013088	-0.013355367423963815	-0.005700467898840057	1.5627015313364505	1.3515916502481256	-0.9050594074176661	1.156193537485652	6.573573485525399	11.632751181829084	0.6104449545060666	0.9250836120401342
ID355231	355231	0	1.0	35.884471334926744	23.94943644049264	0.0	219.0	219	1.4270436738957712	1		25847.245535714304	25934.0	16982.0	34043.0	1.7369349E7	2897.7864069557845	-0.9810728367669669	-924.6845834442718	0.0024016515418275736	0.0046440387614155795	1.4774805192838638	1.4065146560124584	-0.5598563568754323	1.0504551182371589	6.397707817438323	9.513189873423585	0.8883455603759072	0.9704397981254504
ID362399	362399	0	0.9914764761924744	35.52933867704669	27.739049059335212	0.0	257.0	257	1.470384273660056	1		25647.48319327733	25489.0	19602.0	36529.0	1.8312303E7	2912.864290744589	-0.9810467221110585	-911.5066866998958	-0.012383488440899896	0.011941995959066629	1.4794330084432856	1.4043294197334737	-1.0745489138621513	1.0534800365601298	6.792217289093134	12.990185639606835	0.5058138535673795	0.9096117122851682
ID367006	367006	0	1.0	34.64787056380863	27.50942524490468	0.0	281.0	281	1.4760327061958	1		25712.12343966711	25594.0	18427.0	35422.0	1.8538441E7	2903.884342569323	-0.9809892655087029	-913.8059546102266	0.0050083616708751335	-8.492710826144154E-4	1.561183468497867	1.4005410936924378	-0.7261858205787808	1.1147002223132958	6.844501676902807	10.815099437968561	0.7353441885773255	0.9461235216819974
ID328091	328091	0	1.0	36.341930280199364	25.945746777751303	0.0	63.0	63	1.417469661168783	1		25709.252631578933	25773.0	16950.0	34180.0	1.7096653E7	2839.2771409408274	-0.9809657429475254	-933.3178520311769	0.01020087907330546	-7.87435613564514E-4	1.4817357203160906	1.3890889854377901	-1.1052197171977305	1.0666960402461918	6.312151546477038	9.818041905743316	0.8228819162246958	0.9595375722543352
ID322971	322971	0	0.9952545762062073	35.98466400221785	27.171358494543487	0.0	32.0	32	1.4318066736266948	1		25608.9661764706	25586.0	18327.0	34037.0	1.7414097E7	2582.9094577424735	-0.9810056345388897	-1024.1405728419431	-0.0017966267875196382	0.019070590772517992	1.5641198234965976	1.324493664936775	-1.0064513722105006	1.1809190673413008	6.440485952918971	11.605917086868681	0.6008548542162544	0.9299931365820175
ID337826	337826	0	1.0	39.03623272311503	21.721329866745332	0.0	121.0	121	1.434445950841007	1		25657.47507331379	25713.0	16804.0	35362.0	1.7498398E7	2979.7026165259076	-0.9810234686687558	-890.2942206097282	-0.010114929269113851	0.008904937185221454	1.5634977563199886	1.3387730409527563	-0.8973912649846071	1.1678587097984165	6.464251583741547	9.668050050301522	0.8690611471091084	0.9679715302491108
ID327598	327598	0	0.9461339712142944	35.991182293535395	26.999714845926743	0.0	60.0	60	1.4302207694956075	1		25651.656342182898	25616.0	20028.0	33597.0	1.7391823E7	2552.215168102999	-0.9809425978602502	-1034.6846812332458	-0.010150177130790626	0.016210264778070037	1.5202569675321413	1.364980836614944	2.400541860425386	1.113757004312435	6.426226574425423	10.881359822975092	0.6820238380213625	0.9415041782729808
ID338344	338344	0	1.0	38.86711092560439	21.991595159723655	0.0	124.0	124	1.4099782628309294	1		25719.356707317067	25777.0	16587.0	34899.0	1.6871898E7	3018.090989206674	-0.9810112159295189	-880.5105937491784	-0.003630247275572807	0.003210640527178456	1.5581975040962186	1.2919304985906304	-0.883981381062207	1.206100100428049	6.245607780173818	9.699286227915072	0.8342669135442619	0.966887417218543
ID345002	345002	0	1.0	37.95790170866666	20.658101795323486	0.0	163.0	163	1.4344459508410063	1		25842.510980966326	25882.0	16504.0	34958.0	1.7650435E7	3191.2571780327435	-0.9811010737855436	-840.7744819037343	0.014082899081104116	0.01335542493108245	1.4539823549687463	1.4411780608645726	-0.8417584664933969	1.008884602431772	6.464251583741543	9.626578041404038	0.8765652356122651	0.963855421686747
ID363956	363956	0	0.9968319535255432	36.08480946626095	27.4090973943119	0.0	265.0	265	1.4641974961204793	1		25718.279432624113	25622.0	18537.0	34190.0	1.8131387E7	2734.631848443662	-0.9810987176112023	-976.3251489601535	0.0011981723401130102	-0.005550294224345846	1.4844291774564056	1.4757854237754986	2.734158836738785	1.0058570531607458	6.735179775118946	10.247975411343335	0.8059032496652758	0.9652588555858309
ID335799	335799	0	1.0	35.245564923642625	22.882785000111134	0.0	109.0	109	1.413193724846805	1		25611.75414781298	25753.0	16178.0	33651.0	1.6980593E7	3083.9522904052224	-0.98107684834242	-861.134971025612	0.0021137359207011905	-0.002677882057724212	1.4266714554110684	1.4178989322228193	1.1858042547947134	1.0061869876539766	6.2741265371609005	9.878449452923297	0.8079520244311358	0.9544468546637741
ID345527	345527	0	1.0	37.676256469941116	20.73603926123316	0.0	166.0	166	1.4281034911037886	1		25836.48142644872	25896.0	16071.0	34841.0	1.7387952E7	3254.906062122349	-0.9811058289873723	-824.3524234029619	0.004313609384637318	-0.00838472298469072	1.4541289495758065	1.4344756873298206	0.9983383644558604	1.0137006590070337	6.407214069767354	9.791800006687271	0.8397577665471154	0.9587482219061164
ID358333	358333	0	0.9900153875350952	37.2542202499165	23.805027425919743	0.0	236.0	236	1.416401887261188	1		25790.176737160153	25871.0	17151.0	33789.0	1.7073097E7	2804.962851189537	-0.9810260262887242	-950.7786803512885	-0.014481577270245549	-0.005547382114623136	1.5083662143066905	1.3643194407434747	-0.6192681042433972	1.105581412432794	6.302645294148006	9.577978152320103	0.8633463277841984	0.9608695652173913
ID355772	355772	0	1.0	35.6907894661882	24.015668643800623	0.0	222.0	222	1.4460015425129853	1		25859.108538350207	25934.0	17096.0	33928.0	1.7868644E7	2880.70652989692	-0.9810622260969779	-930.0625443855766	-0.004623648055100444	1.8005742085228595E-4	1.530521676062054	1.4016816558889933	-0.6155760495681454	1.091918175308748	6.568820359360892	9.716821783574783	0.8742764384265787	0.9718706047819969
ID321983	321983	0	1.0	37.71794320287249	26.49756177706086	0.0	26.0	26	1.5358110653737862	1		25806.644787644775	25785.0	16912.0	34289.0	2.0051763E7	2837.4528989145347	-0.9808645566960219	-932.4024210560813	0.03229934089671635	8.969162849546833E-4	1.8998275473999289	1.3271854479710192	3.112296634982963	1.4314710504883519	7.4101236904802015	12.90687829012166	0.5589756528576311	0.884790011350738
ID336824	336824	0	0.9967890977859497	36.399150410599916	22.064755898954946	0.0	115.0	115	1.4595402030124012	1		25637.77460770326	25612.0	19830.0	34300.0	1.797208E7	2831.0323948260143	-0.981118402112476	-941.1268394728074	-0.0029949984833517445	-0.0030576470901232658	1.5201712123777043	1.4099383167234647	1.1801630173283104	1.078182778882418	6.692401639638299	10.254656056248706	0.7997415568072327	0.9558723693143242
ID365499	365499	0	0.9135020971298218	35.96958641264385	26.982196776656675	0.0	273.0	273	0.9747529463525515	1		28007.788461538443	26742.0	22119.0	39084.0	8738430.0	4301.276556955652	-0.9788720012231729	-603.3634379591093	-0.006386891805571494	0.0065273697247919624	1.0477435488040214	0.9284127799880157	-1.0205684273465465	1.1285320187185985	2.98496323131595	6.456208353325836	0.8998990122067388	0.9751552795031053
ID336314	336314	0	1.0	35.56730758038333	22.79624342222491	0.0	112.0	112	1.420668167667809	1		25628.34529147982	25694.0	16401.0	33901.0	1.7145363E7	3121.041661009507	-0.9810577332290457	-850.5769573845398	-0.0089488784974874	-0.005866842451741461	1.4784446732051044	1.4076698604348266	0.4950264801006061	1.0502779911394962	6.340670303464133	9.355987475898717	0.9102606569479881	0.9794419970631423
ID333253	333253	0	0.996860682964325	34.64423853711294	26.48933851046383	0.0	94.0	94	1.4222647235201835	1		25550.230194319854	25650.0	17238.0	34428.0	1.7093104E7	2939.5201838060416	-0.9810473909777724	-899.8484024431968	-0.011605514426425495	-0.00794307412200788	1.4715271997316648	1.403852353743266	-0.9900096035477102	1.048206526710554	6.354929681957685	9.464149249770779	0.891574117580054	0.9716569767441866
ID335302	335302	0	1.0	35.612531036560405	23.267838575108108	0.0	106.0	106	1.4339184840274974	1		25616.199121522684	25653.0	15974.0	34005.0	1.7495864E7	3111.8680029242655	-0.9809772884833109	-849.00461305643	-0.005896160396623214	0.005379093216852732	1.4621518438669707	1.4263141556677077	1.4585516916081096	1.0251260832382934	6.459498457577031	9.578460106327883	0.8847432813833228	0.971408148677627
ID327104	327104	0	0.9360446929931641	36.9533454358761	26.244071396717285	0.0	57.0	57	1.040082419636842	1		26624.950138504162	25671.0	21425.0	36420.0	9611607.0	3724.7243556113935	-0.9801637046822169	-706.419552566055	0.00883231111444025	0.008526482139330707	1.078381860260022	1.0073434135679464	-1.4587769090416545	1.0705205848723047	3.398485207628826	8.057247426640146	0.6578423779444776	0.9050632911392409
ID332737	332737	0	1.0	34.52952187250887	26.509243112247	0.0	91.0	91	1.4196027995632166	1		25584.90990990992	25702.0	17356.0	34761.0	1.703955E7	2946.7629653276244	-0.9810255420596333	-897.8000425741513	-0.004298851858857408	-0.0054354155149143836	1.4900113819717236	1.3732891273978547	2.657031256786518	1.0849946688175107	6.3311640511351035	9.648061844223466	0.8546991532678986	0.9603460706560925
ID349634	349634	0	0.958066463470459	37.579680378388474	22.71196240701156	0.0	189.0	189	0.9630414324920376	1		27801.807817589583	26493.0	21896.0	38417.0	8535155.0	3946.8373289069973	-0.9790998468981176	-659.9808293600919	-0.008282292627916292	0.0035358700847030514	1.0165735090607593	0.9410194952439409	-0.594019319958613	1.0802895308744187	2.9136663388482096	7.010851627315225	0.744917416614325	0.9373088685015291
ID332237	332237	0	0.9968278408050537	34.38308164222105	26.482347818314988	0.0	88.0	88	1.4169358747965626	1		25635.432024169182	25713.0	17250.0	34157.0	1.6970656E7	2963.2491827849162	-0.980972444479242	-892.0234542535654	-0.002254909631906807	0.001806045845114575	1.4718571429711462	1.3756291915926742	-0.5110109234467033	1.0699519550519725	6.307398420312523	9.678804579924662	0.8460902420953474	0.9657933042212518
ID334798	334798	0	1.0	34.683403135900456	25.290951870206193	0.0	103.0	103	1.4040641239355265	1		25545.60949464012	25693.0	16587.0	33170.0	1.6681283E7	2896.626201083843	-0.9810888353356982	-915.0479814327397	0.004985909769149649	-0.004179128461324475	1.4626005090093268	1.381165573339101	-0.7753003837325473	1.0589610233864641	6.193323392364139	9.553478599015028	0.8527280551967437	0.9687732342007435
ID356308	356308	0	1.0	35.333837048983035	23.94927683084506	0.0	225.0	225	1.4344459508410063	1		25803.38766519823	25965.0	16626.0	33773.0	1.7572107E7	2884.195830336418	-0.9809679009609341	-922.2530197117421	-0.009361073320869528	-0.0015721054305795788	1.4990910507632644	1.4023333220176641	-0.5060619227394199	1.0689976678343394	6.464251583741541	9.764236910192047	0.8520233524307196	0.9590973201692528
ID367574	367574	0	1.0	34.76290211837761	27.259877852953643	0.0	284.0	284	1.3943323338612077	1		25700.96889580097	25855.0	17916.0	34627.0	1.6525723E7	2755.9038912121023	-0.9810350487964394	-964.8242654194129	-0.009247912155927495	0.007156771535606786	1.4714962979319626	1.3483751330828073	-0.7900485664574074	1.0913107649557892	6.1077671214028575	9.527095854290804	0.8456122470826815	0.9546805349182764
ID320976	320976	0	1.0	38.24156080703993	26.651396121938728	0.0	20.0	20	1.491328790445965	1		25817.888435374152	25849.0	15831.0	35043.0	1.8976148E7	3088.0839568122374	-0.9810079628499521	-863.6993599343207	0.05339485885975457	-0.03207845541076531	1.7184455068250852	1.352861906908319	-0.18349543978079424	1.2702297980672916	6.987095461838283	12.200708534550662	0.5898430089086404	0.8807669263031753
ID333784	333784	0	1.0	34.64216923995381	26.647988602166325	0.0	97.0	97	1.427573680849568	1		25554.74107142856	25651.0	17080.0	34590.0	1.7172786E7	2978.2582375572115	-0.9810717217565829	-889.4648195015299	0.0013571358031035893	0.009150698322869846	1.4801503603083084	1.395348461778154	-0.5291960225344594	1.0607747102985927	6.402460943602837	9.335559046188958	0.9231582210369749	0.9817784256559761
ID369627	369627	0	0.953125	35.64698739144694	25.90641521057256	0.0	295.0	295	0.9901528404200349	1		27373.141065830736	26108.0	21450.0	39376.0	8732032.0	4513.456744914473	-0.9795419501111752	-580.769971276129	-0.005021448019023673	-0.03607850714064863	1.0893529454694932	0.9774258387502563	-1.5110428935598312	1.114512121822304	3.0800257546062615	6.689857645322046	0.8648294279902559	0.9744360902255631
ID331749	331749	0	1.0	34.38006689592392	26.281526080843786	0.0	85.0	85	1.4323349181285723	1		25665.61209439528	25775.0	17555.0	34116.0	1.7401285E7	2912.7398110312497	-0.9810402344704308	-911.8718035449339	-0.005098545192780904	-6.871663372995165E-4	1.4792170204231099	1.4072074622406818	-0.7259647581934257	1.0511719558875618	6.445239079083484	9.823314941490924	0.8393300258303523	0.9665003563791875
ID319461	319461	0	1.0	37.69761728651731	26.591657799706553	0.0	11.0	11	1.4600584136458128	1		25740.215099715093	25816.0	16245.0	34131.0	1.8069631E7	2988.9696153782975	-0.981061279560476	-892.2081155363727	0.040188723598847814	0.02486123944263298	1.506588803027335	1.4701663945923915	0.6299613559444549	1.0247743442979744	6.697154765802821	11.342924125668535	0.6541090308510702	0.8883984867591429
ID361444	361444	0	1.0	37.03945781931643	28.308472154995012	0.0	252.0	252	1.502950366222132	1		25668.15508021393	25566.0	18724.0	35759.0	1.919978E7	2998.926834828901	-0.9810070297438485	-884.1745523057888	0.026708401448692368	0.0123486675056211	1.5838937313565216	1.4610878609120108	0.9155280678674882	1.0840509826478575	7.096417363622145	10.000102231911233	0.8917438732251975	0.9783748361730008
ID334311	334311	0	1.0	34.75016257795527	25.65303333395459	0.0	100.0	100	1.4333908231139443	1		25603.78286558344	25551.0	17755.0	34030.0	1.7333761E7	2792.8946493395574	-0.9810400822608202	-948.7021396412805	-0.005207363465002521	0.010875508110585812	1.5202291649888162	1.3462477159020105	-0.7849328036148621	1.1292343504332225	6.454745331412512	9.906830977088738	0.8264554904689535	0.9672364672364673
ID346080	346080	0	1.0	38.295591278338776	20.84033968237006	0.0	169.0	169	1.4465246033159518	1		25877.230215827356	25821.0	17052.0	35774.0	1.7984675E7	3096.3287532297077	-0.9811213142532329	-868.663698575871	-0.009919728488183566	-0.007952615537593384	1.5201890342756532	1.4093972422830616	-0.5700518642775753	1.078609343532645	6.573573485525392	10.07077989256359	0.8144889150084542	0.9664570230607966
ID352227	352227	0	0.9792457818984985	37.47178035630985	25.751590898302513	0.0	203.0	203	1.0422621267142738	1		26757.747222222228	25555.0	20839.0	39073.0	9632789.0	4632.157388562664	-0.9799956011685949	-565.9718837635335	0.013758772931996633	0.02244232921741032	1.1024353001851996	1.033690430156733	2.533135405641402	1.0665043111776156	3.412744586122374	7.658160620132635	0.7312480292419893	0.910012674271229
ID347117	347117	0	1.0	39.3713149541813	20.995594773126484	0.0	175.0	175	1.4407604903194322	1		25852.558139534893	25856.0	17013.0	35607.0	1.778656E7	3012.0624027420563	-0.9811078184013255	-891.46475806287	0.0012537662737721396	0.022579521387461454	1.5096944348824026	1.384719197724346	2.261198458719787	1.090253126672499	6.521289097715734	11.152385132597882	0.658882237788496	0.9494809688581314
ID319982	319982	0	1.0	38.360341684532955	26.566854184053987	0.0	14.0	14	1.5094795046495377	1		25760.60239361704	25863.0	16880.0	33672.0	1.9371973E7	2950.603567792286	-0.9809768455253987	-900.4329293565256	-0.05101928369076077	0.03735622090283566	1.778001841201866	1.3546937206469785	2.9222045791778193	1.3124751477793246	7.158208003760845	13.168883906629777	0.5186999903367782	0.89165186500888
ID331243	331243	0	0.9950639009475708	34.76688532690452	26.25751535246779	0.0	82.0	82	1.4233280991629549	1		25654.596125186275	25798.0	17226.0	33494.0	1.7214234E7	2883.277142924407	-0.9810335207780752	-920.4621102030136	0.0189360561531509	0.009752254384000097	1.476537361330187	1.4115695831276058	2.8330640501832147	1.0460252041267655	6.3644359342867105	9.877308398138062	0.8197710086495792	0.9577968526466382
ID330740	330740	0	1.0	34.8872055022754	26.18908641739613	0.0	79.0	79	1.4254524706424296	1		25643.751868460407	25816.0	17077.0	33324.0	1.715567E7	2906.1230426355614	-0.9810335728823807	-912.8426165755646	0.0021910744394961876	-0.0023002882439430257	1.478375421239956	1.3900426130165116	-0.9228536250554835	1.0635468347490116	6.383448438944772	9.752151590259315	0.8434596899254426	0.9620343839541544
ID346612	346612	0	1.0	39.65977758559506	20.820843459643953	0.0	172.0	172	1.4708986638362462	1		25913.466386554646	25896.0	16874.0	35950.0	1.8502215E7	3156.5590017751338	-0.9810780757307814	-851.2945759112056	-0.01135481217584735	0.0022920984726265336	1.602144954733626	1.3871306736182674	-0.6186758312092133	1.1550065074651572	6.796970415257649	10.258301942907993	0.8116602691597178	0.9533333333333335
ID330231	330231	0	1.0	35.96512580178261	26.100708811904422	0.0	76.0	76	1.4121227177017943	1		25732.90076335879	25779.0	16328.0	34741.0	1.685505E7	2956.5138090293226	-0.9810868727349369	-902.9900167765185	-0.006600622030265409	-0.005953718773327514	1.5253909092793496	1.3261926526782604	2.0843335486746364	1.150203106764923	6.264620284831878	9.614454008905266	0.8516386518601685	0.9684055841293171
ID320496	320496	0	1.0	38.32705086231163	26.588570330270947	0.0	17.0	17	1.4734679211022799	1		25745.782426778293	25837.0	17077.0	33273.0	1.8459726E7	2897.9568375812723	-0.9810699610689622	-920.8579652372474	0.056833751879942294	-0.030037298049180653	1.6934005428543002	1.3470028416569542	2.967700170031892	1.2571618191771894	6.820736046080222	11.744170556575726	0.6214359989919127	0.9059343434343433
ID358910	358910	0	0.9926292896270752	37.14893951494557	22.808034814668456	0.0	239.0	239	1.3790574969501466	1		25834.674085850555	25966.0	17860.0	33000.0	1.625001E7	2603.1071323203246	-0.9809397727396513	-1021.5396070761611	0.017438734733895508	0.014226038257588546	1.49649421801124	1.290017746243582	2.2758344733699865	1.1600570785703523	5.974679588796413	11.397222175368261	0.5779981588363181	0.9276752767527672
ID322054	322054	2	0.9781848788261414	50.286438418154304	51.21338046718862	0.0	26.0	26	1.53137158295711	1		25274.380645161284	25226.0	19164.0	33591.0	1.9587645E7	2478.0051655313596	-0.981026376504915	-1054.7237273008968	-7.520540434909932E-4	0.0044341121549006995	1.574221971158972	1.5021845207012507	-0.9198048868340968	1.0479551276590793	7.367345554999555	10.573575894692397	0.8280892189682029	0.9621353196772192
ID353281	353281	2	0.9948518872261047	39.70472049104205	50.04248575458327	0.0	208.0	208	1.4610942835268408	1		24833.345661450934	24891.0	16037.0	33663.0	1.7457842E7	2915.621429073037	-0.9810987075542945	-884.2097463679603	0.0028930069571931143	-0.01840368990816495	1.522438426310078	1.4307013635085937	-0.9830843680965653	1.064120343449252	6.706661018131842	10.177105079556044	0.813706345153921	0.9553148273527421
ID338432	338432	2	0.988146185874939	44.576131322645764	59.55802798551468	0.0	124.0	124	1.481148952753955	1		24700.03586206897	24787.0	17012.0	33239.0	1.7907526E7	2909.5633790524616	-0.9810946945347656	-881.1036206477762	-0.0055989273853197345	0.004252752879279656	1.549766969934323	1.4352251949881407	-0.8304697618820469	1.0798075280075674	6.89203293854796	10.001316611709989	0.8658503891601269	0.9692513368983958
ID357888	357888	2	0.9968194365501404	39.07005422110967	52.65131471249752	0.0	233.0	233	1.463680750914296	1		24784.933521923635	24784.0	17485.0	32355.0	1.7522948E7	2636.9094209777604	-0.9811326681052686	-977.551821729069	-0.013346591947322413	0.01577385679141492	1.5388907985711886	1.4055711166326492	2.7916848402962096	1.094850897518395	6.730426648954433	10.259261654592803	0.8035635836190094	0.9731958762886599
ID344578	344578	2	0.996817409992218	43.55758564306699	55.81519363903742	0.0	160.0	160	1.471926904901241	1		24853.375174337525	24938.0	16627.0	33135.0	1.781987E7	2983.2791395861846	-0.9810739975260069	-863.7028503626334	-0.0030878096216449898	-0.005133409689159256	1.4994622535321056	1.4674589619711729	-0.4207805686848786	1.0218086450049302	6.80647666758669	9.49150204092319	0.9494286507500044	0.9896337249481687
ID364044	364044	2	0.9968511462211609	40.247660122210775	51.18096958795197	0.0	265.0	265	1.8306343196564354	1		24973.14814814817	25086.0	17355.0	35265.0	2.7645275E7	3162.363145686025	-0.9809826290539815	-814.7087645906216	-0.03265916223346538	0.0176792628990883	2.463928675792864	1.3520775255037638	-0.605370508152155	1.8223279577662095	10.528174454402588	13.557967836624995	0.7197368488267484	0.915667631252584
ID321550	321550	2	0.9738227128982544	50.20968921669696	51.43897530189309	0.0	23.0	23	1.5660522295019748	1		25331.43456790121	25232.0	20313.0	35998.0	2.0518462E7	2802.7843385189926	-0.9810670003787277	-936.6543203106588	-0.0015384769104038788	0.005465373778425632	1.6726197148858697	1.4690337657042896	0.8237236390411734	1.138584935169258	7.704817512680182	11.03476438632475	0.7951445596691107	0.9631610219845518
ID345103	345103	2	1.0	43.22887758764043	54.686934546807706	0.0	163.0	163	1.471412874187154	1		24878.954102920718	24936.0	15830.0	33385.0	1.7887968E7	3074.177336676175	-0.9810244447679297	-836.7939560404221	-0.012989119899551227	0.011238535500616232	1.5617055679334333	1.4226554992382259	-0.3313077481095532	1.0977398033253047	6.801723541422173	9.676539056942138	0.912827535582507	0.9734693877551032
ID355854	355854	2	0.9913800358772278	39.717064061573716	51.099125557251824	0.0	222.0	222	1.4454782924352363	1		24927.66956521739	25045.0	17913.0	32419.0	1.7200092E7	2713.971413639173	-0.9809843936373643	-947.6726033162606	-0.0053630168178376405	-9.650671233478776E-4	1.485829164562328	1.4148186736821617	-0.7752938726319274	1.0501905242000777	6.56406723319637	9.722117971918095	0.8726922343240596	0.9745942131263238
ID349194	349194	2	1.0	41.98630767955493	55.30890713766027	0.0	186.0	186	1.4449548528770864	1		24864.945007235896	24964.0	16653.0	33121.0	1.7181677E7	2931.5977900743005	-0.98105386103513	-878.3856779238401	-0.006588439540730737	-0.007998853231537428	1.5659698604064332	1.375314387676385	-0.5917967958436243	1.1386268292096933	6.559314107031855	9.791876714655709	0.8596791996849465	0.9550173010380624
ID365578	365578	2	0.9937055706977844	41.03050861475407	51.01830409663211	0.0	273.0	273	1.778229774592825	1		25002.435823754782	25173.0	16483.0	36307.0	2.6102543E7	3236.5553941595485	-0.9810080036847981	-798.0520283089952	0.006922145518029138	-0.016706742329151383	2.331219713654078	1.3785583341764354	1.879480629700522	1.6910562693357276	9.934033683838102	13.958580927502991	0.6406973897483916	0.902028485110056
ID358429	358429	2	1.0	39.772194216356915	52.22336131539581	0.0	236.0	236	1.5189716089767624	1		24835.281782437723	24751.0	17252.0	33742.0	1.894932E7	2807.8653964420114	-0.9810071622088191	-913.7031492390383	-0.002067770577656584	0.0011965793320334263	1.6128751146785294	1.4501527119512396	-0.44178845743095774	1.1122105288541233	7.248517400886645	10.390185682560919	0.8437473698953484	0.968253968253967
ID327193	327193	2	0.9883248805999756	51.765359689615245	51.81514559397542	0.0	57.0	57	1.5328528390663918	1		25362.534282018103	25275.0	19378.0	33930.0	1.9605239E7	2604.5707721576973	-0.981019398883781	-1006.5934797120639	0.00658911899040045	-0.0011142112622342661	1.6194499656645185	1.4817123394139635	-0.8379813650954695	1.0929584120930194	7.381604933493104	10.416210916958319	0.8549508162370605	0.9676012461059191
ID333350	333350	2	0.9894521832466125	51.06705903700404	55.24826056057905	0.0	94.0	94	1.5470985329444207	1		25252.675094816695	25145.0	18518.0	34500.0	1.9974866E7	2703.9705309558526	-0.9810325109788627	-966.0708792398812	-0.006358930157567265	-0.004030516653257443	1.627388458464313	1.4863563482130593	-1.1826680295262326	1.0948844537992566	7.519445592264058	10.59706366301597	0.8414427997125932	0.9729397293972939
ID336422	336422	2	1.0	48.16122814124854	59.38502896099431	0.0	112.0	112	1.4765451286053342	1		24854.544827586233	24973.0	15482.0	33389.0	1.8019545E7	3014.2605370720016	-0.9809758898475341	-850.3721014414309	0.002929745465763151	-0.002581148999432364	1.5383949515102247	1.4372435410105344	-0.8488617746056096	1.0703787546184205	6.849254803067328	9.893134633617283	0.8793977463074257	0.9664654594232056
ID335393	335393	2	1.0	48.79711013024507	58.90544526453227	0.0	106.0	106	1.496898192512074	1		24893.574898785413	24934.0	15879.0	35274.0	1.8446139E7	3227.7212447653574	-0.9810321582007181	-797.786290349147	-0.0022334535709648586	-0.012970414371187648	1.5667207900146416	1.4676496860836583	-0.8269858602382503	1.0675032365491448	7.0393798496479665	10.020876076555629	0.8809127214660789	0.9616883116883121
ID345632	345632	2	0.961915135383606	43.03187308749633	55.23961703984157	0.0	166.0	166	1.4512236669219425	1		24807.128242074945	24896.0	17964.0	31270.0	1.7216147E7	2486.7055773757943	-0.9811193038300894	-1036.778389185065	0.0065145551918075325	-0.002580840284034305	1.5332256143285818	1.3919357707330393	-0.6819906709461532	1.1015060080833576	6.616351621006032	9.933273308923779	0.8426431047991766	0.9567010309278352
ID332835	332835	2	1.0	51.724906579187625	56.228311017044845	0.0	91.0	91	1.4765451286053348	1		25277.198887343548	25299.0	16229.0	34515.0	1.8174306E7	3098.8949756996594	-0.9809744752709696	-841.1494147917983	0.0030015067958568237	0.00895982650680606	1.5996570216726396	1.3954475809032496	-1.0607506739687833	1.146339743293839	6.849254803067334	9.969430833921903	0.8659891637460755	0.9638795986622078
ID349731	349731	2	0.993031919002533	41.57500248333475	53.62915670875093	0.0	189.0	189	1.4744943704925972	1		24837.557558945933	24899.0	16120.0	33756.0	1.7907879E7	2839.0579941684546	-0.9811365396455748	-910.0656126308024	-0.010143240039938231	0.009669017891624285	1.5526881383839783	1.4186680508040386	2.456188262089451	1.0944689545267359	6.830242298409248	9.824218948885315	0.8893033095458207	0.9709459459459456
ID332322	332322	2	0.9919323325157166	51.938658567320246	54.3389433563761	0.0	88.0	88	1.4585032293802422	1		25381.659544159564	25374.0	17361.0	33967.0	1.7817925E7	2859.4291140447726	-0.9809594202970049	-914.6218047775845	0.0014776605910036187	0.001201481817543128	1.5677998293929172	1.3879846247259113	-0.8603137785901152	1.129551294347021	6.682895387309276	9.929658802242734	0.8517377092735566	0.9571136827774002
ID337442	337442	2	1.0	45.97969775902716	58.627382686565305	0.0	118.0	118	1.4994229003146953	1		24756.983761840336	24731.0	16685.0	35267.0	1.8295411E7	3091.2646809435864	-0.9810650364355677	-829.8982718581892	0.016819135651662678	-0.002516990086820081	1.6246902525193363	1.4221042585614456	2.340313650609793	1.1424550926827406	7.063145480470538	10.380430371191954	0.8237156099634553	0.9574742268041236
ID321068	321068	2	0.9419398307800293	51.41377895679458	51.98896029613646	0.0	20.0	20	1.000791779577592	1		27499.191489361678	26026.0	21452.0	40182.0	9047234.0	4622.80415603444	-0.9788237490775654	-549.9204238057604	0.0033367135870880785	-0.0010373393761377622	1.068317252246175	0.9629841197209784	1.3741442488653046	1.1093820036780218	3.146569520909486	6.717463078079118	0.8762673287114702	0.9608127721335263
ID369709	369709	2	0.8850504755973816	41.60593671107712	51.22981457161629	0.0	295.0	295	1.29882957273667	1		24884.37209302324	24911.0	20130.0	32620.0	1.3910364E7	2381.0586726322585	-0.9811189989467952	-1086.1336136131501	4.11340375605829E-4	0.005839338701031526	1.3385820930205607	1.2649320849170007	-0.4594053960790087	1.0582244762242652	5.299735673435159	9.836060140314682	0.6883696633685217	0.9457167090754878
ID334895	334895	2	1.0	48.75749414846947	58.100344955130836	0.0	103.0	103	1.4963927397904155	1		24923.91756756755	24921.0	16649.0	35110.0	1.8443699E7	3049.857034731728	-0.980969317451881	-842.4960610241073	0.012889071717474188	0.0026362526183613365	1.5971651624603447	1.4381921040863521	-0.7071348404460907	1.1105367342250736	7.034626723483441	10.497134906806151	0.8022493320328086	0.9566903684550739
ID366127	366127	2	1.0	41.23434646140438	50.8155924674451	0.0	276.0	276	1.8148634285981675	1		24978.84650735292	25091.0	16194.0	33993.0	2.7176985E7	3154.393602633853	-0.9810374194194551	-819.3597486120879	0.009330213889438718	7.630262257252572E-5	2.337593373115262	1.424739538454856	-1.535257479649237	1.6407162923620444	10.347555660150975	13.42863428273204	0.7210808176115153	0.9311377245508979
ID335913	335913	2	1.0	48.1448514608858	59.612760715534506	0.0	109.0	109	1.4887903566220473	1		24815.952251023195	24851.0	16666.0	34667.0	1.8190093E7	3041.9540013984483	-0.9811207408626517	-847.9022876638045	-0.0018165364836892543	0.009128037665396578	1.5951273484751538	1.4106553813265692	-0.8592047866869666	1.1307703990574287	6.963329831015703	11.283886559588552	0.6872415489939658	0.9415167095115679
ID367656	367656	2	0.9968640208244324	42.14536275246477	50.94146578995392	0.0	284.0	284	1.9047558851908764	1		25013.497495826326	25121.0	16231.0	33355.0	2.996617E7	2941.138752106331	-0.9810081107195162	-878.6043142059136	-0.005125511083394651	-0.012539204612381331	2.5657890819084996	1.4647458792648766	1.5739085138102276	1.7516957161171274	11.397996542508997	14.813808944760792	0.6526869156116876	0.9107481959741742
ID333878	333878	2	1.0	50.883891368412264	56.387923574187845	0.0	97.0	97	1.47756944029884	1		25224.327323162277	25184.0	17143.0	34425.0	1.818674E7	3089.205333530088	-0.9809987619496259	-843.1199649890665	-0.00432921960668156	0.013744845083048438	1.5777312276434976	1.4175069603302541	2.128030486809867	1.113032437791991	6.8587610553963465	9.998351347783354	0.8621815978603679	0.9626417611741148
ID350262	350262	2	0.9954679012298584	41.06054201427069	52.65058433021078	0.0	192.0	192	1.4585032293802418	1		24855.43285714285	24971.0	16613.0	33615.0	1.7398803E7	2877.085314727017	-0.9811334398252957	-898.5328078566027	0.002790338822216308	0.0020198310207514996	1.5470295419591715	1.4031266296693758	-0.8154575889586968	1.1025587493294915	6.682895387309271	9.890462778302169	0.8585019799536597	0.9663230240549826
ID326704	326704	2	0.9780323505401611	51.561926419428694	51.86239589658955	0.0	54.0	54	1.4333908231139452	1		25326.44705882354	25346.0	19342.0	32890.0	1.7221984E7	2544.417156408013	-0.9809223107886614	-1023.5870720854048	-0.004256954572942532	-0.002281546666852401	1.5533597442345057	1.3467525000048612	-0.5594645429559539	1.1534114428812263	6.454745331412518	10.22796042194118	0.7753734008498114	0.9563380281690143
ID356401	356401	2	1.0	40.051571404635446	51.484875835518835	0.0	225.0	225	1.4989182989541787	1		24913.816711590283	24914.0	17237.0	34298.0	1.8486052E7	2877.5031548733414	-0.981060600068055	-896.9827103458142	5.598836647633616E-4	0.006911369435996941	1.5851539119620626	1.4535927436061218	-0.5956485540406149	1.0905075846963568	7.058392354306022	10.324900513216567	0.8320394313252237	0.9655396618985694
ID361532	361532	2	0.9920307397842407	38.42851856786324	52.16727795106659	0.0	252.0	252	1.4867564890650462	1		24813.50612244898	24793.0	17054.0	34210.0	1.8237927E7	2922.2483453656764	-0.981114032699239	-882.228863320289	0.005303647886711635	0.011763697409628647	1.604491887604876	1.4117467986769392	-0.7926797183396719	1.136529503101104	6.9443173263576305	10.03904219501577	0.8658743265423786	0.964356435643564
ID352313	352313	2	0.9968459606170654	39.44710678757809	50.134297342569006	0.0	203.0	203	1.4719269049012402	1		24821.15664335665	24868.0	16303.0	33987.0	1.7747127E7	2899.00881700742	-0.9810335819231333	-885.7293366181573	-0.008274967877338973	0.003603945318700679	1.5508272141403356	1.4171638380839957	2.402375401476541	1.094317518175635	6.8064766675866855	9.560349356910018	0.9358035724349376	0.9882677708764669
ID359993	359993	2	0.9957246780395508	40.071265501951935	52.72345278630862	0.0	244.0	244	1.4636807509142955	1		24816.37199434227	24906.0	17503.0	33380.0	1.7545175E7	2752.0163344961375	-0.9810530534620111	-933.8358511481323	0.002911744180880489	-0.004718067981298257	1.5395839964890456	1.4160319544664384	-0.41947095609545765	1.0872522979675001	6.730426648954428	10.237836669002661	0.8069303794168162	0.9574036511156186
ID353851	353851	2	0.9951551556587219	39.430909231936795	50.18943874793098	0.0	211.0	211	1.4831905098260023	1		24809.05226960112	24846.0	16193.0	33506.0	1.8036181E7	2886.935001910004	-0.981040703499265	-889.3402986801842	0.008100464441461942	0.0039058051688585227	1.5514059542463814	1.4372504953158922	2.3808004129485245	1.0794262790672402	6.911045443206031	9.896622840188085	0.8867058493690217	0.9706275033377837
ID319547	319547	2	1.0	53.77853912092532	54.702991217469105	0.0	11.0	11	1.4744943704925981	1		25385.04172461752	25341.0	16709.0	34705.0	1.8251845E7	3085.267719463514	-0.9808942290504309	-844.836433562603	0.01895320829979711	0.01242217126243769	1.5695627161189811	1.4288826949782152	-0.6140456454162979	1.0984545628799225	6.8302422984092575	9.882964138134277	0.878762539761819	0.9586390927284858
ID331834	331834	2	1.0	52.158822453433956	53.53932679500741	0.0	85.0	85	1.4750073273251243	1		25364.93454038997	25334.0	16514.0	34438.0	1.8212023E7	2844.9941111050325	-0.9810307397417648	-922.177645936505	0.007345829575545747	0.0010140193928468795	1.5563680385859067	1.4191092602123825	-0.895308622908817	1.096721783319899	6.834995424573768	10.013369252041404	0.8566188547579093	0.9618729096989966
ID320583	320583	2	0.9968501329421997	54.08472147720385	53.69563976172578	0.0	17.0	17	1.4816596057437017	1		25335.08528198074	25414.0	16728.0	33641.0	1.8418607E7	2849.0647009857316	-0.9810136947804402	-918.9347313518068	-0.0058509958909105115	0.004892455170298098	1.5636309613474677	1.4186098617290501	-1.0203872593985268	1.102227612771323	6.896786064712476	10.265406752625571	0.8224401315140457	0.9660452729693738
ID346179	346179	2	0.9916966557502747	41.93410191682764	54.63576129302143	0.0	169.0	169	1.4621294195288272	1		24843.22096317279	24893.0	16888.0	33295.0	1.7539314E7	2934.1336420006865	-0.9810805106852541	-878.1187405473349	-0.0025854458235566816	-0.01849815288919785	1.553237588561019	1.3998772249367173	2.2406895099337483	1.1095527242621113	6.716167270460889	9.932231067955174	0.8555349162695329	0.966484268125855
ID320077	320077	2	1.0	53.69373405496096	54.72510805517847	0.0	14.0	14	1.4775694402988406	1		25371.296398891962	25400.0	16350.0	34973.0	1.8318076E7	3071.869778199794	-0.9809174147427957	-849.1122116864675	-1.4222178485386312E-5	-0.008002830113059193	1.5927491208658837	1.3877707176964609	-0.6271018087484334	1.147703363787401	6.858761055396354	9.9439227834772	0.871645817778459	0.9691067830758898
ID364622	364622	2	0.9881759881973267	40.81060204114593	50.84963285245688	0.0	268.0	268	1.7735440489921765	1		24988.06820365034	25202.0	16870.0	35040.0	2.6012579E7	3086.355101982938	-0.9810076421024341	-836.3928098243134	0.019271511400755725	-0.06348808582877359	2.338431996162219	1.4184092796127632	2.470171865860714	1.648629933386102	9.881749296028431	14.19942863020966	0.6158883045536608	0.8687839531968239
ID330825	330825	2	0.9683818817138672	52.83335682419857	53.94840449600291	0.0	79.0	79	1.46574663867628	1		25335.903089887623	25265.0	19035.0	33387.0	1.8039163E7	2510.416755712155	-0.981069323565438	-1046.0540460354669	-0.008604949415569467	-0.0021423921382144728	1.5895457685481549	1.3718085351070177	-1.1634934935368801	1.158722757490462	6.749439153612494	10.55316788215714	0.7615735573066587	0.948563794255177
ID331336	331336	2	0.9960577487945557	52.79113309474107	53.967214458824735	0.0	82.0	82	1.4857385112058377	1		25396.15384615386	25310.0	17048.0	34416.0	1.84884E7	2714.728472207097	-0.9810168893449731	-966.8979782343373	-0.0028977229903860376	-0.0022615025148333707	1.6459195654149408	1.3650217152772575	2.4147980070597357	1.2057826970764554	6.9348110740286115	10.699744308764995	0.7611981060797799	0.946787800129786
ID334411	334411	2	1.0	49.74776045944888	57.26641483918151	0.0	100.0	100	1.5009356865413876	1		25070.418010752695	25097.0	16840.0	35130.0	1.8652391E7	3065.8551326636466	-0.9810869426703872	-848.3707719487483	0.009452664716717534	0.0023234697922991103	1.5962986018567005	1.4370207103575368	2.2442595449501423	1.1108389672822006	7.0774048589640906	10.387351742638668	0.82427898472337	0.955099422706863
ID346708	346708	2	0.9908106327056885	42.595226486078026	55.07673065706994	0.0	172.0	172	1.5134834360985159	1		24879.895364238404	24872.0	18268.0	33177.0	1.8784321E7	2537.775833026235	-0.9811225039076029	-1019.0702798830794	0.005428431521577438	-0.002932075351574068	1.6380669622928163	1.4163263132058939	-0.7106964862546219	1.1565604246842003	7.196233013076979	10.81933452065406	0.7725275630814911	0.949216300940439
ID363092	363092	2	0.9898120164871216	38.91554294960076	51.85820348462748	0.0	260.0	260	1.4796159363492978	1		24842.6346153846	24952.0	16843.0	33906.0	1.8085438E7	2941.3453033744963	-0.9809834733085745	-871.3891115404149	0.0039785468500284854	-2.5038977051111574E-4	1.6290758566736676	1.3679817658568165	-0.7591567220657803	1.1908607975145915	6.877773560054425	10.132487280799435	0.8418323343826971	0.9672459893048125
ID326230	326230	2	0.974315881729126	53.305500799265054	51.40138702732947	0.0	51.0	51	1.4533072626351777	1		25336.67571428572	25381.0	19165.0	33255.0	1.7735673E7	2580.6310424180665	-0.9809695442868513	-1012.18535060265	0.0061385984846360694	-1.9066589136977334E-4	1.5423588227677385	1.3900932764013851	-0.8638034015206058	1.1095362080741316	6.635364125664119	9.955255834012657	0.8413365845025912	0.9640883977900556
ID359004	359004	2	0.9949198365211487	39.9435154363257	53.19382978286293	0.0	239.0	239	1.4548680011511301	1		24776.733997155035	24786.0	17270.0	32991.0	1.7418044E7	2703.9228480437505	-0.9810994289721083	-951.3007868006764	0.0024745106686437923	-0.011196345262368419	1.5481641418351133	1.4060006286107236	-0.8775954121779065	1.10111198411402	6.6496235041576615	9.600814091168747	0.9065479921253486	0.9735560194850382
ID347227	347227	2	0.9874064326286316	42.29911110224465	55.063070571373984	0.0	175.0	175	1.486756489065048	1		24841.963064295487	24826.0	18183.0	33181.0	1.8159475E7	2617.8133288417043	-0.9812139948509997	-991.3032489450205	0.016583795158480262	0.005153625181069013	1.6399643214977737	1.3602994272717426	-0.5733148727322516	1.2055906873289917	6.9443173263576465	11.264294113086427	0.6877513620540652	0.9425806451612917
ID354405	354405	2	0.9926812648773193	39.484670015443406	50.19328739867769	0.0	214.0	214	1.4842102352883857	1		24829.547325102893	24841.0	16133.0	33896.0	1.810074E7	2894.2427226583986	-0.9810767875172672	-889.5533139821708	-0.004942560109847881	0.003941184393760139	1.565473182668897	1.427732632462094	2.3135611680284924	1.0964750311613123	6.920551695535062	9.755740051400595	0.913755789653354	0.9752176825184188
ID325222	325222	2	1.0	53.90105277012609	48.13077331762207	0.0	45.0	45	1.47346792110228	1		25259.07681564244	25459.0	16921.0	32590.0	1.8085499E7	2939.23494179049	-0.9810642962094969	-890.4902870909973	0.004415846726259181	-0.0028772294381575084	1.5273184576631582	1.434855654398217	-0.6673187071623352	1.0644404912658065	6.820736046080225	9.88139063545706	0.8778189874679434	0.9682860998650472
ID350817	350817	2	1.0	40.19654172435265	50.750171213440304	0.0	195.0	195	1.479615936349297	1		24883.762758620713	24903.0	16552.0	34136.0	1.8040728E7	2869.7943337849874	-0.9810619431105029	-898.3721627900661	0.0033045227766237972	-0.0036692734816682884	1.5676881646824297	1.424528686165135	-1.068092513148792	1.1004960306574685	6.877773560054417	9.673724568475297	0.9235710291818708	0.97638326585695
ID360557	360557	2	0.9950530529022217	39.36408354182454	52.078872296618165	0.0	247.0	247	1.4785930423892568	1		24846.68698060944	24916.0	16889.0	34044.0	1.7939308E7	2959.1964139688444	-0.9810414524774272	-868.9744136334047	0.005119305164574246	-0.0010440155038289693	1.5773487517763265	1.3814253312319045	-0.7020237538614383	1.1418270073053494	6.868267307725387	9.949893577144708	0.87180665925157	0.969798657718121
ID347756	347756	2	0.9923816919326782	42.81982291954136	54.185300658724344	0.0	178.0	178	1.5174768030293324	1		24901.179554390586	24865.0	17190.0	35043.0	1.89996E7	2708.32893399224	-0.9810483395728051	-951.9007016706893	7.246320033079068E-4	0.011099875694476572	1.6284289683362616	1.4151108816089546	-0.7881301058866887	1.1507430191510988	7.234258022393103	10.652058661464158	0.8011922869029445	0.9620733249051829
ID370284	370284	2	0.9937294125556946	42.36733105512688	49.928066231538786	0.0	298.0	298	1.3058000856167282	1		24984.631205673744	25191.0	15679.0	32879.0	1.4091332E7	3001.1550947636038	-0.9809660573879644	-858.1036005840843	-7.637460859203589E-4	0.002811224756962187	1.3756421292203374	1.2610852638943337	-0.9410744396911747	1.0908399048072632	5.35677318740936	8.715744281282225	0.8861437178107822	0.9740708729472778
ID329327	329327	2	0.9580904245376587	53.981673564225034	52.637977227373504	0.0	70.0	70	1.4877737703945155	1		25285.61285909713	25207.0	19579.0	33706.0	1.8483783E7	2554.475730314524	-0.9809824993371002	-1021.1969726969169	0.030133523419631665	-0.008135152919364966	1.5223638082264157	1.4481354568435596	-0.9598504431775603	1.0512578785583004	6.9538235786866665	13.304297938731965	0.49368463213035507	0.9172413793103448
ID318575	318575	2	1.0	53.837099271991136	54.75179104486778	0.0	5.0	5	1.469354953076322	1		25298.145454545436	25270.0	16548.0	34861.0	1.8088174E7	3056.00169132099	-0.9809180526155874	-851.0892870470282	0.02302810065885702	0.002014882939981681	1.5876407062553146	1.4021627676240225	-0.7007597914489592	1.1322798914034682	6.782711036764097	10.530168091388806	0.7686746727745598	0.944407677035076
ID324207	324207	2	0.99588942527771	53.680201138724165	49.040692752331495	0.0	39.0	39	1.4590218083226292	1		25296.03133903138	25321.0	16733.0	33036.0	1.7757814E7	2727.2080913158893	-0.9810220132095472	-958.9428430710718	0.01047453709700314	-0.006821242646802686	1.5774334528219756	1.3729137497618322	-0.8539433302574255	1.1489676267687046	6.687648513473777	10.501680063016005	0.7620188895525232	0.9481132075471693
ID356970	356970	2	1.0	39.42929139878219	52.971196680358496	0.0	228.0	228	1.487773770394517	1		24860.252054794488	24845.0	16091.0	34448.0	1.8147984E7	2963.727458693324	-0.9810378352236119	-867.9507847201832	0.008680328672983137	-0.005304076183458993	1.6243255200558224	1.3676212082381807	-0.550164068462798	1.1877013242199845	6.95382357868668	10.325456019784749	0.819624722964654	0.9568345323741012
ID340596	340596	2	1.0	44.082735304767695	57.83555034098645	0.0	137.0	137	1.490313935758549	1		24946.142270861823	24927.0	16274.0	35795.0	1.823563E7	3093.2059467559448	-0.9810453535047002	-834.8298130895686	0.004830995093740808	-0.017614941418486293	1.6350777833415004	1.4026938814500738	-0.710127899379123	1.165669719505152	6.977589209509254	9.976430042674496	0.8809777473873719	0.9702577660277595
ID339568	339568	2	1.0	44.41414278970068	58.770898279745865	0.0	131.0	131	1.45902180832263	1		24814.50142045457	24883.0	16665.0	33650.0	1.7469409E7	2856.889253162328	-0.9809992430565131	-896.891511512473	0.015185392974681985	-0.007234553296336917	1.6265000219349846	1.3699312078182628	-0.7060046843533455	1.1872859108928033	6.6876485134737855	12.029032609815463	0.5807937030909698	0.9226229508196723
ID324722	324722	2	1.0	54.57544929953874	48.543345012452654	0.0	42.0	42	1.4454782924352378	1		25298.18668596237	25347.0	17061.0	33397.0	1.7481047E7	2792.2674389472586	-0.9811080032593257	-941.0253723440638	0.011852432947976053	0.024786966525410296	1.5602281464320702	1.4069059391335619	-0.8892772569781426	1.1089782927442409	6.564067233196384	9.675865700761776	0.8810554077021321	0.9670868347338943
ID340082	340082	2	1.0	44.15755690077797	58.61645781972066	0.0	134.0	134	1.4595402030124018	1		24857.79119318184	24963.0	15579.0	34192.0	1.7499885E7	3048.768749521498	-0.9810164680063523	-842.6890027341794	-0.00914210304982932	-0.0026590225910221948	1.5620496344769434	1.3841698654754602	-0.7298172556551037	1.128510071948707	6.692401639638305	10.13806633762656	0.81824169054021	0.957823129251701
ID341630	341630	2	0.9911087155342102	42.831163503698185	56.595500052214796	0.0	143.0	143	1.4641974961204776	1		24795.607898448536	24997.0	17044.0	32308.0	1.7580086E7	2835.086275701674	-0.9810406288729753	-905.1103724068594	0.0030510422050931425	-0.006105611263310393	1.521238498649519	1.4214228487662908	-0.9539026174444089	1.0702223479592032	6.7351797751189295	10.35495495902551	0.7893373040695774	0.954208754208754
ID352894	352894	2	0.9951645135879517	39.42071687639126	50.213343546677315	0.0	206.0	206	1.4739812351471513	1		24839.31101813107	24870.0	16200.0	34050.0	1.7809786E7	2894.5440498435273	-0.9810027709944321	-886.2767449693686	-0.0061681070227215615	-0.003868179463470988	1.545333507508813	1.4350290869426119	2.359372078050377	1.0768656339929732	6.825489172244748	10.036556755667869	0.8514794214537635	0.9696151249155979
ID318072	318072	2	1.0	54.131837934117286	55.184042776995405	0.0	2.0	2	1.6901129510960837	1		25069.86093418258	25226.0	16487.0	34339.0	2.3615809E7	2799.6368594754317	-0.9812254698039742	-936.0088440997181	0.0703370587809014	0.026138719310486173	2.1680548940375357	1.3417796002993367	1.0151652770815387	1.6158055268941827	8.9739021986059	15.178567095665944	0.48947402125783446	0.8089117395029982
ID323704	323704	2	0.9949817657470703	53.18676145888085	51.349707914632724	0.0	36.0	36	1.4636807509142964	1		25309.492220650638	25333.0	17345.0	33849.0	1.7893811E7	2755.917801782228	-0.9810984075548596	-953.369697043022	-4.853185893402887E-4	-0.002094814394751643	1.569274788586386	1.3816243687012424	-0.8101940971743135	1.135818695830864	6.730426648954437	9.74310563077092	0.8909588323235166	0.9691991786447642
ID362105	362105	2	0.9968384504318237	40.13686247490515	52.25857035516321	0.0	255.0	255	1.975716321992133	1		24876.312111801246	24995.0	16666.0	34237.0	3.204069E7	3019.534266425176	-0.9810204424023264	-851.6634363143681	0.02517285569742756	0.014520552241124668	2.719296454104032	1.4425494712568052	0.23788558853725927	1.8850628753375613	12.263065504450855	15.52938895191087	0.6389989979250694	0.886902715709865
ID341115	341115	2	0.9928857088088989	43.493298992925176	57.1064967951161	0.0	140.0	140	1.4538276949750948	1		24866.64131994259	25006.0	17051.0	32956.0	1.7332049E7	2920.590781818284	-0.9809790373785838	-878.2206618097171	-0.008800935248486222	-0.003978198122632078	1.5321867155707147	1.3963478649031587	-0.5615992279026251	1.0972815256726711	6.640117251828634	9.771062047662852	0.8739811583197773	0.9708130646282138
ID342151	342151	2	1.0	43.32640349437469	56.281213310069774	0.0	146.0	146	1.4729544281711617	1		24826.173669467764	24949.0	16336.0	33090.0	1.7725888E7	2952.190752013879	-0.9810316922811128	-869.860921052182	-0.005301711614158272	-0.012347755777581489	1.4998305763010544	1.4726602200547392	1.4652587893533482	1.0184498473417753	6.815982919915719	9.780004680004021	0.8954889522348288	0.9722033898305084
ID366720	366720	2	1.0	41.23439337088602	50.769814620942725	0.0	279.0	279	1.9213639941988947	1		24986.242001640643	25154.0	16683.0	33017.0	3.0458229E7	3072.576863579208	-0.9810150460902723	-840.4159822587259	0.014617809610336652	-0.021690211794730734	2.5480740050980297	1.4594402261837993	1.3726296407849121	1.745925567476533	11.597627841418642	14.361094345418048	0.7066493468286699	0.9142000749344316
ID328835	328835	2	1.0	53.063088266514306	52.67874134233299	0.0	67.0	67	1.5009356865413876	1		25345.528225806473	25251.0	17418.0	34423.0	1.8857073E7	2706.704330046488	-0.9809778831467713	-965.8082159009679	0.006174391252737009	0.0037500149208794862	1.6331081989482255	1.3892984204766439	-0.7621061665731984	1.175491294654992	7.0774048589640906	10.305264230977764	0.8374630229304664	0.9675113710201432
ID354947	354947	2	1.0	40.275080556473135	49.885528352970056	0.0	217.0	217	1.4579844659886303	1		24888.337126600298	25006.0	16713.0	33501.0	1.7496501E7	3028.7062984093086	-0.9810096597448029	-849.0030559518681	-0.0034956517370872174	0.011012047026041914	1.5287755912006817	1.442301685544539	-0.806178635665042	1.0599554909509066	6.678142261144761	9.536786396494088	0.9227019096420568	0.9832050384884536
ID342671	342671	2	0.9950524568557739	43.57216442849879	55.825029565838165	0.0	149.0	149	1.4708986638362473	1		24873.567415730333	24960.0	16411.0	33080.0	1.770998E7	2992.8604263001816	-0.981037974662152	-859.9688197161811	0.00884718318958512	0.01893411499217158	1.4995228711055268	1.4688039833086206	-0.3386691612360381	1.0209142187425915	6.796970415257659	10.114248959996054	0.8349451851847113	0.9741144414168936
ID323215	323215	2	1.0	53.32634678518631	51.959258170064935	0.0	33.0	33	1.4475701579181803	1		25324.305354558597	25275.0	16239.0	34149.0	1.7499095E7	2821.903913916469	-0.9809642804869971	-924.930737324155	0.01079681895496422	4.40533182253719E-4	1.5967936761716506	1.3228894065385188	-0.8072418792742971	1.2070500136136335	6.5830797378544395	10.728405721772996	0.7187346810863899	0.9264214046822744
ID339091	339091	2	0.9845410585403442	44.820057312065046	59.18158859396576	0.0	128.0	128	1.551980522146854	1		24747.665829145735	24666.0	19408.0	33010.0	1.9699142E7	2667.9224572455078	-0.9810765671269416	-961.8204679559008	0.01591453227524405	0.009841238173590066	1.6089143290897328	1.5049029686398543	-0.16973075992532194	1.0691149945327605	7.566976853909217	10.974261295124702	0.7895537065173848	0.9538645895745952
ID328350	328350	2	0.994082510471344	52.16071866049052	52.28111536071184	0.0	64.0	64	1.4647140590210508	1		25373.09590973201	25359.0	17479.0	33531.0	1.7989525E7	2731.913782926175	-0.981031941902597	-960.7198065520836	0.010273446320625637	0.007873388068980245	1.612283784544343	1.333310434001837	-0.8085594021689608	1.2092336063891642	6.739932901283454	10.009272393518412	0.8453964509710282	0.9672578444747615
ID348318	348318	2	1.0	43.33133615780471	54.10497412944606	0.0	181.0	181	1.544651752142391	1		24928.945707070714	24890.0	18083.0	35224.0	1.9743725E7	2683.1124671893854	-0.9810352143006266	-961.239673550551	0.004247321092047098	-1.2257504736707571E-4	1.6304105142653245	1.4921318160267094	-0.8836705672715698	1.0926719052253893	7.495679961441482	10.5599199943964	0.8446944560341803	0.9692685925015367
ID365209	365209	2	1.0	41.07901518446379	50.63198166773093	0.0	271.0	271	1.891204405272517	1		24979.76053962898	25173.0	16519.0	33329.0	2.9625996E7	2998.8727218209947	-0.9809937423717131	-859.8641807257138	-0.02292357066831964	0.017738343357890766	2.6128546408617965	1.370118971329855	2.4642042625414895	1.9070275615012662	11.236390252915458	14.222003483492431	0.6980959476725678	0.9074856046065264
ID351384	351384	2	0.9947137236595154	39.83661924539725	50.17699185100485	0.0	198.0	198	1.4729544281711606	1		24867.201398601417	24938.0	16127.0	34009.0	1.7780049E7	2862.5971202925643	-0.9810232348366377	-898.1601610716868	0.017633809162350703	-0.021534781219951622	1.5483801538459434	1.4391968743312484	-0.9794051299196773	1.0758640332410596	6.815982919915709	10.190416379281762	0.8248111026867981	0.9547270306258321
ID368792	368792	2	0.992007851600647	42.04182004274667	50.781256220703675	0.0	290.0	290	1.2729445034579376	1		24952.005597014926	25121.0	18221.0	32461.0	1.3374275E7	2526.929004244476	-0.9810144016761306	-1020.4541806402406	-0.007877787862956993	0.026685423441025324	1.369848825354311	1.2191944345911425	-0.6687469243663655	1.123568797961	5.0905981221964645	8.855898753997423	0.8156679377837833	0.9528469750889683
ID343194	343194	2	1.0	43.58858902679261	55.788349898474976	0.0	152.0	152	1.4621294195288272	1		24877.723796033995	24968.0	16464.0	33172.0	1.7563673E7	2993.7496489323544	-0.9809951570898526	-857.8823579905396	4.3412928112185686E-4	-0.008594099715183642	1.5047857435833345	1.4574004658585662	-0.775723866337763	1.0325135601605926	6.716167270460888	9.636414849698346	0.9088671186040114	0.9731404958677685
ID344229	344229	2	1.0	43.626683617249476	55.76351135749276	0.0	158.0	158	1.4739812351471517	1		24856.11142061285	24907.0	16202.0	33169.0	1.7846688E7	3009.667851463279	-0.9811467276077199	-859.5909428416186	-0.004568699091601237	8.090916095052618E-4	1.5228266833618544	1.453961938280508	-0.7243113090407293	1.0473635129422905	6.825489172244754	9.946973396092304	0.8668854890536908	0.9715832205683353
ID358053	358053	2	0.9915499687194824	39.00648497463759	51.91325534380072	0.0	234.0	234	1.4948753561926618	1		24810.39864864865	24839.0	17595.0	33500.0	1.8359695E7	2669.753255083564	-0.9810013598219725	-959.7093042929594	0.009567086300699638	0.009408859602537605	1.5223993983874564	1.4930634992285559	-1.0264351767468787	1.0196481255981797	7.0203673449899044	10.062137377552661	0.8713431404946401	0.9729907773386037
ID322213	322213	2	0.9898715615272522	50.608594909232565	51.42839339675454	0.0	27.0	27	1.5616987168119545	1		25283.410669975212	25144.0	19467.0	35075.0	2.0378429E7	2636.1709063127405	-0.9809976641049305	-990.2687504974595	0.02364155719783575	0.028024856299273166	1.6297096534661115	1.4727534943181135	-1.2165972999856254	1.1065732722777677	7.662039377199531	12.379189831559506	0.6283039616285993	0.9388468258590567
ID338596	338596	2	1.0	44.608080518487505	59.36511796337426	0.0	125.0	125	1.4496590048314946	1		24731.57758620688	24798.0	16376.0	33455.0	1.7213178E7	2941.834464091344	-0.9810847280643649	-872.0823770448577	-0.011517997083055594	0.010121233446633463	1.5145815615632183	1.4120106167601447	2.2490202975966844	1.0726417659935323	6.6020922425124935	9.671129573082826	0.8870274259118426	0.9625779625779622
ID343718	343718	2	0.9937382936477661	43.64492293845184	55.746088542981774	0.0	155.0	155	1.4765451286053348	1		24859.468144044316	24919.0	16559.0	33022.0	1.7948536E7	2982.2687320638865	-0.9810873015771671	-864.8269415813271	4.208875503524409E-4	0.009090094997957633	1.5282739670692045	1.4592175133635878	-0.5032487731793396	1.0473243043433855	6.849254803067333	9.72582257190045	0.9099143244491014	0.976287262872629
ID322721	322721	2	1.0	51.57281342973742	52.871529465266825	0.0	30.0	30	1.4512236669219452	1		25354.051724137884	25379.0	16950.0	33734.0	1.764642E7	2787.7649024402313	-0.9810388508900718	-941.1151714373285	-0.012093541103707212	0.008675673437442225	1.593716734871976	1.3521187774652248	-0.8454733503516085	1.1786810163672659	6.616351621006056	9.593820946253775	0.9033274838216033	0.9837455830388696
ID327840	327840	2	1.0	50.85522402637389	51.41442239996038	0.0	61.0	61	1.493862910864061	1		25367.525101763906	25391.0	17855.0	34287.0	1.8695866E7	2731.434916082695	-0.9810385011993895	-961.0160182773824	-0.003958353291297936	0.011084963849902799	1.6357410083826152	1.372301507661947	-0.791261537977581	1.1919691111973651	7.010861092660862	10.681941011661308	0.7721130196664368	0.9443021766965424
ID348847	348847	2	0.9819756150245667	42.74557657054566	54.50806645266564	0.0	184.0	184	1.5134834360985159	1		24881.665785997353	24893.0	18497.0	33356.0	1.8835421E7	2498.973462377397	-0.9811070742379421	-1034.1058450370392	0.008472055028526371	-0.003340253115411146	1.6254438836214922	1.4448076960527754	-0.8060444483784837	1.125024380796293	7.196233013076979	10.935838308549203	0.7561551608191531	0.9558080808080808
ID359593	359593	2	0.9968347549438477	40.78336152517203	53.65385451074223	0.0	242.0	242	1.4837004601624824	1		24787.966942148807	24867.0	15814.0	34138.0	1.7996064E7	3011.5737568086847	-0.9810168197281449	-850.7165495022928	-1.2954507255059225E-4	-0.006646926299481908	1.6590578387602402	1.358762218285754	2.307028348451665	1.2210067489610847	6.915798569370549	10.458103777887057	0.7945958733537649	0.9635761589403972
ID344757	344757	2	1.0	43.40698926230936	55.75373389405128	0.0	161.0	161	1.46419749612048	1		24857.72816901411	24906.0	16658.0	32580.0	1.7648987E7	2932.2069639057177	-0.9810218017167246	-876.4365659133933	-0.0015551632702321405	-0.0021226589494174855	1.5130712423034955	1.4380577976411346	-0.3187458228940861	1.0521630248696585	6.735179775118954	9.662668414537277	0.9064939364369582	0.9738831615120281
ID355508	355508	2	1.0	39.91624249597088	50.33870836195786	0.0	220.0	220	1.4616119431652357	1		24903.688826025438	24969.0	17109.0	33976.0	1.7606908E7	2717.7524332254275	-0.9810690052579331	-949.7513161269326	0.011467902367438278	0.004120516941321689	1.5356982335354017	1.4181940686266445	-0.9568239137347697	1.0828547851864492	6.711414144296356	10.095955749541446	0.8274257381839242	0.9457468184862683
ID338102	338102	2	1.0	45.3490625050673	58.75065874135755	0.0	122.0	122	1.3997472370879267	1		24647.004622496173	24733.0	15957.0	34222.0	1.5995906E7	3193.9618033911747	-0.9810290790317309	-798.1010642812831	-0.0010099196629371635	0.01107104402186462	1.5294647820679357	1.2959350021985547	-0.9621384708257222	1.1802017689723616	6.155298383048016	9.954281605529957	0.7806190206195539	0.9384057971014499
ID351920	351920	2	1.0	39.60750749462601	50.17431463824953	0.0	201.0	201	1.4652304398088272	1		24895.002832861202	24973.0	15973.0	33752.0	1.7575872E7	2915.898159988546	-0.9810726049826533	-885.0751078884737	-0.006879085030535917	0.013725036214038798	1.5185499332238623	1.4307201865326724	-0.6835894747921	1.0613884863846395	6.744686027447979	9.693463866050443	0.9020146894120296	0.9779462439696763
ID367282	367282	2	1.0	42.31469832245181	50.91077889708343	0.0	282.0	282	1.8987892132731883	1		25041.25671140937	25157.0	16816.0	33788.0	2.9849178E7	2834.714559876366	-0.9809726676367114	-910.8687117843908	0.04304226252618404	-0.006077333393469255	2.563623549710292	1.4410258959374802	1.5203743381480288	1.7790267037793168	11.326699650041254	15.629679566893008	0.5826571761857863	0.8703433162892625
ID321724	321724	2	0.9931100010871887	50.29375616098437	51.371565910934294	0.0	24.0	24	1.515481434903889	1		25319.5746367239	25258.0	19291.0	34358.0	1.9166918E7	2641.0186684661176	-0.9810128353283781	-990.6711198661214	0.015678776698105443	0.020590787438739398	1.5779560230949157	1.4288901070948232	-0.9802302689118376	1.1043228693794855	7.2152455177350525	11.435670030231416	0.6933264149241193	0.9440298507462693
ID349369	349369	2	1.0	41.82069937390588	54.568220099240094	0.0	187.0	187	1.4734679211022812	1		24879.135474860348	24912.0	15891.0	34564.0	1.7813461E7	2959.4353779810885	-0.9810134916960659	-868.7329539903379	0.0014231230212703298	-0.00579087289031062	1.6238826942213855	1.3651596909070343	2.6130900144060867	1.1895184900621052	6.820736046080236	10.189441422926887	0.8255442432002097	0.9643817204301072
ID345275	345275	2	0.9968244433403015	42.77148038359911	55.114714964809856	0.0	164.0	164	1.4491370753798951	1		24826.832853025964	25008.0	17023.0	32120.0	1.7229822E7	2774.540805606989	-0.9810304842195967	-925.5213832632761	-0.010869775823810874	-0.014143615691180146	1.5020731475701377	1.4298415183250421	-0.9763839306989964	1.0505172274824623	6.59733911634798	9.64787469554178	0.8906670041684176	0.9809187279151945
ID361146	361146	2	0.9920507669448853	38.48022916134157	52.163628627613264	0.0	250.0	250	1.480127118239257	1		24797.973647711493	24795.0	16956.0	33979.0	1.7879339E7	2934.714309041595	-0.9811108759554809	-877.7819207607283	-0.010523342090861566	-0.007945226934997511	1.5832882640585089	1.4370752842001624	-0.8023606317699459	1.1017434378462119	6.882526686218923	9.704495446293478	0.9183576474647894	0.9737726967047745
ID332485	332485	2	1.0	51.91224288309004	54.62656595229118	0.0	89.0	89	1.4796159363492978	1		25348.99861878453	25361.0	16439.0	34676.0	1.8352675E7	2926.206355716559	-0.9809871834776223	-893.928390449509	0.011716316333583035	1.292157832583922E-5	1.6512211558781382	1.3483071901278456	-0.9306752421658906	1.2246624270553437	6.877773560054425	10.233057729477785	0.8253665972073881	0.9608233731739712
ID362695	362695	2	0.9961822032928467	38.63095685995197	52.03066240212517	0.0	258.0	258	1.4605764404187718	1		24798.34751773049	24856.0	16850.0	33876.0	1.7482835E7	2975.855494800594	-0.9809798808119367	-859.5828961906735	-0.0016869868520890106	-0.007248925283849194	1.5856502319361057	1.404298516220172	-0.7758624511684408	1.1291404310559712	6.701907891967331	9.610598540368965	0.9118164998892673	0.9757785467128031
ID327360	327360	2	1.0	50.690656421916934	51.81980730333783	0.0	58.0	58	1.4621294195288257	1		25375.458156028348	25353.0	17318.0	33338.0	1.7889698E7	2691.822943123198	-0.9810628463529252	-976.741236979013	-0.016009938771518368	0.01103467623049936	1.5858909443909897	1.3699559656751628	-0.8043158609802697	1.1576218390416706	6.716167270460873	10.110397922399073	0.8256478806576071	0.9625340599455039
ID337602	337602	2	1.0	45.1134753212335	57.24769508275134	0.0	119.0	119	1.9955273166522238	1		24803.330296127562	24869.0	15582.0	33973.0	3.2665986E7	3081.493508454182	-0.9809667141934663	-829.6964604435105	0.04407069789062869	0.08705107312374966	2.7019852065076306	1.4432660814857396	1.2059795487749216	1.872132409379516	12.51022806500569	17.089523863694023	0.5382885789436302	0.8764568764568765
ID365773	365773	2	1.0	40.92433428152312	51.0740306468122	0.0	274.0	274	1.79600828151852	1		24982.718045112775	25157.0	16186.0	34930.0	2.6581612E7	3239.3452364739323	-0.9809984960537212	-796.3295133686021	0.005922465019887377	-0.010999639125028767	2.3160545800636063	1.4074583738352786	1.6406642921476908	1.6455581373624801	10.13366498274777	13.280562552361063	0.7220104162134935	0.9169892473118278
ID356044	356044	2	0.985111653804779	39.42197543825777	51.557021188257366	0.0	223.0	223	1.4616119431652372	1		24887.141643059476	24972.0	17708.0	32148.0	1.7570322E7	2707.7916091066722	-0.981080424162962	-953.1977129633062	9.671834961360307E-4	-0.005410327748751195	1.5374106073192417	1.415227419097734	-1.1044094167817777	1.0863346671868501	6.711414144296371	9.984959966155275	0.8459238058690746	0.9592391304347827
ID326863	326863	2	0.9940449595451355	52.09053572220164	51.68034864381364	0.0	55.0	55	1.484719835384188	1		25361.354395604412	25342.0	18297.0	33602.0	1.8463066E7	2602.488816362694	-0.9810472650131618	-1008.8616373817043	0.0060858441653648615	-0.00936766834617278	1.6267942564043985	1.3603051628228655	-0.7203961399523114	1.1959039051417863	6.925304821699581	10.808599075693772	0.7449205277736227	0.9430420711974116
ID364238	364238	2	1.0	40.52210321923673	51.054253269755264	0.0	266.0	266	1.81528020743673	1		24973.055045871544	25160.0	17106.0	35102.0	2.722063E7	3086.2607829661742	-0.9810394535595772	-837.3454671348766	-0.04389521414244422	0.0438492602042624	2.4939346594075618	1.3658451195259766	2.578495771385506	1.8259278623575521	10.352308786315485	13.784881670576963	0.6846064659449029	0.9224904701397713
ID321224	321224	2	0.9497084617614746	50.95791465818501	51.32722870625504	0.0	21.0	21	1.0342474091096745	1		26857.00847457628	25368.0	21019.0	40846.0	9507381.0	4746.8108420180015	-0.9795438880737859	-541.8592781383948	-0.0012360888339037045	0.009855164539008789	1.1280591908421853	0.9745722408980715	-1.2144760516660877	1.1574916086289049	3.3604601983127007	7.015613367037964	0.857980319749469	0.9502688172043015
ID335560	335560	2	1.0	48.65876270378694	58.79972820768703	0.0	107.0	107	1.4979085862771466	1		24908.66981132078	24945.0	16879.0	34402.0	1.8482233E7	3025.547051527003	-0.9810077071178152	-850.4947566867131	-0.004748727720532882	0.016902101125456526	1.605695167318679	1.4349801087201786	-0.7936662255016552	1.1189668466908276	7.048886101976992	10.62946497744755	0.7839846265416798	0.9549259497746292
ID333003	333003	2	1.0	51.269806830758384	56.57273904845581	0.0	92.0	92	1.4831905098260023	1		25233.457417582405	25177.0	16283.0	34510.0	1.8369957E7	3126.537845248571	-0.9810051003035731	-833.6376618265674	3.15240837048137E-4	-0.0038782067631345806	1.587544613948402	1.4028483326646555	2.189698309295398	1.1316580538203465	6.911045443206031	10.114800143233145	0.8488657296176741	0.9597359735973593
ID353482	353482	2	0.9968597888946533	39.66733284089936	49.9583203400772	0.0	209.0	209	1.4641974961204791	1		24825.42187499997	24866.0	16062.0	33571.0	1.7477097E7	2919.6639417929337	-0.9810262106161641	-879.2660451699888	-1.2472723917772633E-4	-0.0063027792191109365	1.5213794393824749	1.4502578169178675	2.383657345712602	1.049040675137168	6.7351797751189455	9.627431001449503	0.913141807038616	0.9799446749654216
ID333527	333527	2	0.9957473278045654	50.70039935596064	55.02006050339881	0.0	95.0	95	1.50043159393723	1		25257.060565275922	25227.0	16900.0	35081.0	1.8765996E7	2925.645176910328	-0.980970556654107	-890.0635902611867	-0.0017915857912130459	-0.02056820659848756	1.6417187622935874	1.4082379635175715	-0.992117046044679	1.165796409999355	7.072651732799557	10.435293467709597	0.8161740891488707	0.952624839948784
ID349910	349910	2	0.9897564649581909	41.47259662727975	53.52874115686142	0.0	190.0	190	1.4867564890650466	1		24834.006839945283	24890.0	16237.0	33688.0	1.8153659E7	2864.5483325069276	-0.9810889090041482	-899.5233047818549	-0.0030836829204349387	-1.0957779261937877E-4	1.572875714613935	1.4312071677393647	-0.7182443098940634	1.0989853531116254	6.944317326357633	9.745062619171557	0.9189040250224898	0.9759519038076148
ID345809	345809	2	0.991823136806488	42.6420738233707	55.013496838162666	0.0	167.0	167	1.4626467128121359	1		24894.309322033896	25044.0	16931.0	31988.0	1.7625171E7	2773.702908819012	-0.9810824306471978	-930.9155800261276	0.004757443372876129	0.006128093263402427	1.5127791255700684	1.4276881032836952	-0.8449834347147349	1.0596005682828504	6.720920396625394	10.07703605273694	0.8317120447521043	0.9645293315143244
ID336080	336080	2	1.0	47.91059313939015	60.00149028981676	0.0	110.0	110	1.518473503828438	1		24785.85131578948	24748.0	16542.0	34108.0	1.8837247E7	3112.4455276064023	-0.9810655475276507	-825.2344506906835	-0.009430913190615004	-0.01638970461840147	1.6174753989470132	1.4622406129344006	-0.9006097231399495	1.1061622722276123	7.243764274722141	10.423079967963192	0.8378804043349113	0.9670050761421319
ID335067	335067	2	1.0	48.80479778923035	58.44258749784832	0.0	104.0	104	1.4796159363492973	1		24945.765927977856	24974.0	15971.0	34007.0	1.8010843E7	3095.522129756773	-0.9810828827963098	-835.8794907150075	-0.015532864303337245	-0.004932054516979107	1.605501540943156	1.3912011783407412	-0.8864441725068055	1.154039808144791	6.877773560054422	10.198133778231114	0.8310292840808919	0.9576439444076775
ID358631	358631	2	1.0	39.99461465123544	52.8898143701116	0.0	237.0	237	1.481659605743703	1		24818.022038567527	24822.0	16975.0	33765.0	1.8017884E7	2769.9799261434696	-0.9811590326700407	-933.1613648368469	0.00300668382629759	0.001432399508004376	1.5926287076090675	1.3841041380520145	-0.5295550069162351	1.1506567055355603	6.8967860647124875	10.482167597326011	0.7887773297455962	0.9514754098360653
ID334054	334054	2	1.0	50.52356307848804	56.720954234327934	0.0	98.0	98	1.4744943704925981	1		25143.792479108633	25136.0	16670.0	34621.0	1.8053243E7	3092.637326732522	-0.9810679821818458	-842.6243087836243	0.01733640877194964	-0.0033872853139210834	1.59265731470632	1.391557211029578	-0.949532932810411	1.1445144346799463	6.830242298409257	10.329724359533836	0.804393418463997	0.9689817936614966
ID332002	332002	2	0.9887015223503113	52.387141499509674	54.1969579239246	0.0	86.0	86	1.4559075639855612	1		25364.095577746033	25419.0	17397.0	33895.0	1.7780231E7	2838.022870288471	-0.980974884263305	-921.6458390578088	2.465012435194335E-4	0.018996911254508572	1.5712346370758952	1.3977659461537952	2.341819770270647	1.124104247495391	6.659129756486687	9.980790703580842	0.8400351219180984	0.9595890410958902
ID367842	367842	2	0.9950299263000488	42.34816786495605	50.69739871929694	0.0	285.0	285	1.847499299401815	1		25031.789893617028	25094.0	17862.0	32941.0	2.8235859E7	2735.1617175771726	-0.9809832769257787	-944.2017758810955	0.013515671632655421	-0.0036456403553037898	2.397880990653801	1.448907720914802	1.531094889192611	1.6549577009223488	10.723052627147746	14.578663973851523	0.634005243318962	0.9009584664536748
ID319725	319725	2	1.0	53.73395969683241	54.729313576380186	0.0	12.0	12	1.4948753561926607	1		25359.315718157188	25356.0	16486.0	35110.0	1.8715175E7	2984.4103939485876	-0.9810096992542587	-877.9108997314496	0.012802101225653315	0.00997370390506035	1.6192294784989785	1.388419623891894	-0.8097995666047412	1.1662392627094242	7.020367344989893	10.497397066443247	0.8005831622881276	0.9559870550161814
ID346348	346348	2	0.9905294179916382	41.713545732672124	54.67867437888164	0.0	170.0	170	1.4538276949750946	1		24831.308022922636	24954.0	17177.0	32826.0	1.7332253E7	2874.5088330428084	-0.9811087878555136	-897.270286213586	0.0049034747801620215	0.00902808181046907	1.549758262468586	1.401653040812591	-0.5323541414511391	1.105664681161133	6.640117251828632	9.711700684106813	0.8846979774732854	0.9687933425797507
ID354028	354028	2	0.9968311786651611	39.41216996091515	50.21333692822993	0.0	212.0	212	1.4898062491705735	1		24819.376358695663	24823.0	15887.0	34329.0	1.8267061E7	2891.268857048691	-0.9810654231806295	-889.558980569461	-0.006438877530556931	-0.016386815812042887	1.566770278786892	1.4501156190569446	2.2733935591133037	1.080445074997407	6.97283608334474	9.932428679043316	0.8881951748551404	0.9708802117802784
ID369900	369900	2	0.9507110714912415	41.80146345401221	50.96613719573222	0.0	296.0	296	1.2853637683166217	1		24915.17883211677	25066.0	17667.0	32489.0	1.3653518E7	2468.205195216495	-0.9810284378609337	-1043.977758844153	-0.004158016427045417	-6.697622622402263E-4	1.330360956290451	1.2662015521446597	1.9957509806975045	1.0506707672543283	5.190413771651302	8.555051706698713	0.8911823302188391	0.9715302491103202
ID320751	320751	2	0.9653680324554443	53.254160992045364	53.55617566694671	0.0	18.0	18	1.4013676280264988	1		25541.28153846157	25244.0	20435.0	37526.0	1.6601833E7	3431.635204221341	-0.9808549263093559	-762.6395096767194	0.007886646967493251	-0.015096443430328985	1.4573744395332255	1.3960932277432703	2.567505034474653	1.043894784798157	6.169557761541557	11.08200037430554	0.6312880634185769	0.9127988748241913
ID331499	331499	2	0.971564769744873	52.904082489395265	54.960433605851534	0.0	83.0	83	1.449137075379896	1		25340.077809798244	25499.0	19129.0	32484.0	1.7586014E7	2525.2101964995786	-0.9810192821223248	-1037.302238366883	2.753657125187998E-5	0.009398532387609081	1.5159256715365184	1.413965191569091	-0.8474520401137043	1.072109611025347	6.597339116347989	9.637079861695454	0.892663456888214	0.96995108315863
ID334571	334571	2	1.0	49.54857281482355	57.65921435982295	0.0	101.0	101	1.4999273319186426	1		24989.641610738247	25043.0	16947.0	34833.0	1.8617283E7	3005.729851455862	-0.9810935955932598	-862.8624630839195	0.009069946564699078	-0.00748369890072247	1.6022767692367577	1.4468542164548222	-0.8434643772006628	1.107421017967354	7.067898606635056	10.25441517313205	0.8446531012665577	0.9624595469255659
ID356596	356596	2	0.9834769368171692	39.55040706072455	52.072468646057914	0.0	226.0	226	1.5348256234594442	1		24860.907335907355	24738.0	18308.0	34558.0	1.9316925E7	2667.132652637121	-0.9811343241393267	-969.5237565410436	-0.0026448064549017816	0.0012158863276408916	1.6046906027625185	1.48866948201759	-0.4637680522146184	1.0779361182226193	7.4006174381511585	10.383638503062048	0.8625389155067552	0.9682835820895523
ID360180	360180	2	0.9960662126541138	40.0975916323469	52.17324482850295	0.0	245.0	245	1.4693549530763215	1		24858.46498599441	24904.0	17082.0	34341.0	1.7748944E7	2965.5249538535304	-0.9810676286161506	-868.7536675178281	-0.0023073641473377758	-0.0016392013853134435	1.5823742735433166	1.3765172060469792	-0.6614693462653344	1.1495492149259132	6.782711036764091	10.176284064246927	0.8230661410618326	0.9494344644045244
ID326390	326390	2	0.98502117395401	52.67297566065344	52.26248440802239	0.0	52.0	52	1.4365538813695549	1		25339.007331378263	25433.0	18124.0	33117.0	1.7281203E7	2630.3071335276163	-0.9809328083927158	-991.2099648495602	-0.0024416160925128157	-0.0063190720885667375	1.5418897291304503	1.377420946379258	2.03944024785357	1.1194034279669707	6.483264088399596	10.256501116299733	0.7744709160764975	0.947222222222222
ID320252	320252	2	0.9968907237052917	53.65901820113678	54.63610792411326	0.0	15.0	15	1.4872652167066478	1		25352.4336525308	25311.0	16955.0	34792.0	1.8532629E7	3068.405789619435	-0.9809542642517737	-851.1142503138217	-0.0021452495543696814	-0.01771181502223202	1.6224222386045934	1.4008474405078115	2.4700965055294257	1.1581719691163945	6.949070452522163	10.592556797543992	0.7782783975444764	0.9432258064516132
ID361725	361725	2	0.9968433976173401	38.583035188606935	52.11430260248984	0.0	253.0	253	1.4698697034697887	1		24860.848314606716	24929.0	16851.0	34024.0	1.7700924E7	2967.078268895586	-0.9810377686241805	-866.9882718553926	-0.00555616447687788	-0.009856725622686717	1.5592065862612632	1.404490899819884	-0.7389709594568155	1.1101578418637106	6.787464162928613	10.103516461912587	0.8355497368764536	0.9635627530364371
ID352511	352511	2	0.9951631426811218	39.4428201392784	50.21606610309239	0.0	204.0	204	1.4796159363492973	1		24826.58091286308	24862.0	16245.0	33761.0	1.7949618E7	2891.4061446116098	-0.9810273186560736	-887.9534479780813	0.0034875015781150594	-0.006010886508759682	1.5792787039275475	1.4405796402021882	-0.814679193226239	1.0962800388501206	6.877773560054422	9.808963850862176	0.8982794599644096	0.9744107744107745
ID350457	350457	2	0.9894626140594482	40.70005477611173	52.090091111991704	0.0	193.0	193	1.4714128741871535	1		24878.838214783827	24927.0	17153.0	33995.0	1.7838127E7	2714.135837664977	-0.9810677681550861	-950.0045942308504	-0.0016742237095079874	0.005588125618671706	1.5751105444656004	1.3844060639482656	-0.8707485758916009	1.1377518384840457	6.801723541422167	10.10720195178702	0.8366945749786255	0.9591152815013406
ID319238	319238	2	0.9968351721763611	53.79649690818899	54.73560317813988	0.0	9.0	9	1.4791045777937275	1		25340.055478502072	25301.0	16639.0	34894.0	1.827018E7	3056.528676860959	-0.9810043976705174	-856.3020178327151	0.005420145418338134	0.010433615999801086	1.5747635942077387	1.406550369171107	-0.5714559698833657	1.1195927488439403	6.873020433889899	10.372387548612728	0.8027864412236584	0.9544554455445546
ID346886	346886	2	0.9968399405479431	42.19418678313866	55.02219097041393	0.0	173.0	173	1.422796510685343	1		24861.36959761549	25039.0	16737.0	32509.0	1.6681979E7	2815.1913872374307	-0.9810450292998273	-914.1404881904002	-0.018519631542256394	-0.015200626616610148	1.515542114050427	1.3802366836504376	2.277064285166201	1.0980306001157243	6.3596828081222005	9.396335328543689	0.9051661517398707	0.973090909090909
ID329987	329987	2	0.9896460175514221	54.22831163765424	55.10931732474845	0.0	74.0	74	1.6874252532103604	1		25126.85456475583	25185.0	17655.0	34287.0	2.3669497E7	2477.5656651130885	-0.9811774826129681	-1057.3354998237903	0.020139461137116482	-0.06388015518271349	2.1098316046947927	1.3569731714396747	1.11601142234616	1.5548071613356778	8.945383441618809	15.003293044080396	0.49938517012525246	0.8221930974224547
ID366339	366339	2	0.9956430792808533	41.29442579027529	50.815417810255546	0.0	277.0	277	1.7960082815185194	1		24991.54741784035	25081.0	15766.0	34317.0	2.6615998E7	3162.867859353083	-0.9809970338642483	-815.8088173961187	-0.005323585854011297	0.008475279273209112	2.2923997564180767	1.4288419777800008	-1.4898802231240957	1.6043759856354376	10.133664982747764	13.619487086523197	0.6865227003073163	0.9201553733275796
ID347407	347407	2	0.9944692254066467	42.237135837739466	55.36512563992015	0.0	176.0	176	1.539746526189332	1		24827.166028097043	24746.0	19655.0	34003.0	1.9439671E7	2671.248524723844	-0.9811623319782485	-968.1810468424172	-2.0563321724554213E-4	-0.005186457102619251	1.5891269457645272	1.5137773832147314	2.0922496798941044	1.0497758543530222	7.448148699796319	10.715295477320838	0.8151732127251308	0.9660912453760789
ID329492	329492	2	0.9811854958534241	53.68901167894444	53.05906432286445	0.0	71.0	71	1.491328790445965	1		25258.33969986356	25167.0	19458.0	33419.0	1.8514363E7	2513.487316386858	-0.9810856117996635	-1042.4919395082402	0.004838023740122685	-0.00440068585606323	1.578473747285865	1.4085326696138136	-0.8634682760347622	1.1206511438024687	6.987095461838284	12.293723862914891	0.5809511731518318	0.9187500000000005
ID340247	340247	2	1.0	44.171677396843215	58.61954264188304	0.0	135.0	135	1.4605764404187722	1		24860.310198300274	24952.0	15739.0	33953.0	1.7551379E7	3058.4250378505535	-0.980993253609785	-839.067576728826	7.029503151682799E-4	-0.002873977661439801	1.5455288508426046	1.406038237162702	-0.6067067004923026	1.0992082647491763	6.701907891967337	9.82593135568302	0.872289946712796	0.969072164948454
ID363286	363286	2	0.9968269467353821	39.16500045441817	51.900891521166486	0.0	261.0	261	1.475520105830908	1		24864.05547850205	24932.0	16659.0	34384.0	1.7926984E7	2970.1501158707015	-0.9810327270556078	-865.9686378512573	0.012512664814292127	-0.012843371003301398	1.6215801502676297	1.3977538642477498	-0.6988020680559287	1.1601328329293081	6.839748550738295	9.871728367632079	0.8819898893525188	0.9829234972677593
ID364816	364816	2	0.9968340396881104	40.71543810940917	50.76542641152475	0.0	269.0	269	1.7939010318411903	1		24977.134146341436	25150.0	15848.0	36064.0	2.6625625E7	3247.745922238235	-0.980994859295876	-793.9372856162774	-0.02615879472902645	-0.001318243544925027	2.376778212367825	1.384223216071514	2.3495276758962453	1.717048366746243	10.109899351925193	13.520292045282217	0.6949995936630913	0.916415338216286
ID339731	339731	2	1.0	43.98358598713274	59.00630715694513	0.0	132.0	132	1.4564270671471395	1		24807.627142857134	24919.0	16222.0	34291.0	1.7365339E7	3009.731901159766	-0.981076210235945	-854.6376874203452	-0.006591290770310715	0.013753298007291066	1.5493391882730865	1.37720521329725	-0.6253122360314323	1.1249878909212956	6.663882882651213	9.900254859322503	0.8543670100940475	0.970242214532872
ID325395	325395	2	0.9869803786277771	53.630749401305685	47.98842254524615	0.0	46.0	46	1.4527866438605868	1		25262.721664275483	25527.0	16896.0	32507.0	1.7608117E7	2940.083149872646	-0.9810299270585467	-888.7175879708861	-0.01654487235903162	-0.003918284208418429	1.5358295334802414	1.4037374779212166	2.3637150231978272	1.0941002556650685	6.630610999499598	9.672675865130063	0.8905742718308954	0.9700973574408901
ID359198	359198	2	0.989516019821167	40.19131715672436	53.30060752505953	0.0	240.0	240	1.4585032293802416	1		24763.295292439358	24825.0	16728.0	33702.0	1.735907E7	2842.3848532713478	-0.9811367605491997	-906.2934099934538	-0.01151646938198265	0.014243595108445641	1.5543092410414296	1.3802059479215447	-0.7209351344566286	1.1261429813297554	6.682895387309269	9.964331769022309	0.845820425077199	0.9669876203576336
ID324889	324889	2	0.9950169324874878	54.078161304545304	48.20078274561276	0.0	43.0	43	1.482680384098162	1		25301.535714285743	25341.0	17214.0	34470.0	1.8419518E7	2988.6524096460025	-0.9810639481408738	-877.221671189235	6.869986243001547E-4	-1.8362394170267648E-4	1.5688853630418795	1.4134304598595473	-0.7722332586368132	1.1099841184954935	6.906292317041516	9.838934236042235	0.8965173629113122	0.9738605898123325
ID351003	351003	2	0.9968332648277283	40.016131445186886	50.19808399563144	0.0	196.0	196	1.4852292606300528	1		24858.635989010956	24934.0	16133.0	33694.0	1.8097087E7	2825.8470674483992	-0.9811543310923061	-915.976653537349	-0.0072759325738815574	-0.0018245837245029236	1.5721849566772608	1.4270005307588711	-0.9973304740842509	1.1017409754158825	6.930057947864093	10.049654770354868	0.8622723185723575	0.9707057256990677
ID324388	324388	2	0.9968295097351074	53.81450624115043	48.9738086678283	0.0	40.0	40	1.4678096187805099	1		25253.38061797753	25329.0	16820.0	33157.0	1.7980407E7	2698.1605970341207	-0.9810996488526682	-971.6838213158379	-0.007321378453601634	-0.004315544716844616	1.5490916342743364	1.4056032978538529	-0.8904874696748792	1.1020830960197439	6.768451658270543	10.080119243432193	0.8370817164147314	0.9608636977058026
ID318245	318245	2	1.0	53.83104941198209	54.71972700703287	0.0	3.0	3	1.4801271182392572	1		25286.848066298342	25264.0	16720.0	34149.0	1.8307678E7	3073.569901746656	-0.9808770410139375	-843.9973360884563	0.004393925211870252	0.008846314666702302	1.5946337844834395	1.4039014989096772	-0.7772400257878592	1.1358587377546732	6.882526686218925	9.866165546233812	0.8885072408671169	0.9770580296896088
ID317734	317734	2	0.9947893619537354	53.56714420623888	54.21727666877219	0.0	0.0	0	1.4928497788988544	1		25219.933333333367	25197.0	17094.0	35302.0	1.8536651E7	2868.2775104617913	-0.981014588904872	-908.6742530303151	1.76429314106757E-4	-0.005171210155472629	1.5720280730564729	1.4475780200483712	-0.7290468697701308	1.0859712231634624	7.001354840331834	10.092461248126751	0.8637693151180523	0.9703557312252961
ID347943	347943	2	0.9643019437789917	43.0521411006596	54.46998534711472	0.0	179.0	179	1.5184735038284376	1		24931.57929226735	24865.0	19883.0	33807.0	1.9022795E7	2522.585943002357	-0.9810607268566026	-1023.9208752684546	-0.00605850075521418	0.0060327170415902	1.5390193942319812	1.5214313956829664	-0.8529414151914657	1.0115601653803914	7.243764274722136	10.60959264493295	0.8086800963652649	0.9548872180451123
ID323879	323879	2	0.9787144660949707	54.0489308307649	50.866965642123425	0.0	37.0	37	1.4512236669219443	1		25258.185979971375	25253.0	17928.0	33143.0	1.7655472E7	2556.9240625479997	-0.9810433095556401	-1022.4450677134714	-9.116490820725165E-4	6.297585347326478E-4	1.5156396747228895	1.4085670566361121	1.9955195446421325	1.076015279203309	6.616351621006048	10.081860631131436	0.8179882443319642	0.9606625258799169
ID354592	354592	2	0.9896661639213562	39.5727121604647	50.14588000571308	0.0	215.0	215	1.4703842736600565	1		24837.832402234617	24864.0	16446.0	33838.0	1.7783888E7	2755.305212463718	-0.9809914031480043	-930.441591924754	-0.009979365236555463	-0.04831517654345559	1.5879448610647895	1.4304303877269466	-1.073280986163481	1.1101168394416903	6.792217289093137	9.850399050956653	0.8796578561698183	0.9707880434782606
ID368416	368416	2	0.9051642417907715	42.365945863881265	50.09038355989419	0.0	288.0	288	1.2800559805981568	1		24888.83643122676	24829.0	19578.0	33219.0	1.3390194E7	2440.84782931989	-0.9811109449585349	-1059.258049095811	0.010477221521555072	0.014232025780561533	1.3447165535531214	1.2100929912287735	-0.29000158117629155	1.1112505925578877	5.147635636170664	9.78443467459966	0.6756879698845955	0.9154691462383769
ID340771	340771	2	0.9857573509216309	43.674264738137204	57.22819025106621	0.0	138.0	138	1.4750073273251263	1		24897.323611111115	24946.0	16993.0	33096.0	1.7926073E7	2881.200048329859	-0.981077141605024	-896.0364239999807	0.009778134101039634	-0.0022541201983448996	1.5469708561147282	1.435393583817167	-0.5315543862560422	1.0777328765820744	6.834995424573787	9.995003298653552	0.8597698444954129	0.9703103913630229
ID341282	341282	2	0.991977870464325	43.31916103864301	56.88809225884871	0.0	141.0	141	1.4801271182392584	1		24858.567267683786	24996.0	16879.0	32535.0	1.7923027E7	2864.574344225295	-0.9810848112396778	-900.2059198884095	0.004795178963881432	0.009705916680547237	1.5522449564085568	1.430683538625062	-0.6562016190413813	1.0849673701427498	6.882526686218937	10.158383467686766	0.8381245502488771	0.9646902065289803
ID360748	360748	2	0.99165278673172	39.04789646787753	52.13201298859728	0.0	248.0	248	1.4559075639855616	1		24838.22714285714	24972.0	16828.0	33385.0	1.7386759E7	2977.7321926727027	-0.981100814559411	-866.0351191662501	-0.0029089997029996795	0.010910526097164376	1.5340988817472634	1.3839724866168788	-0.7112133117719499	1.1084749852920621	6.659129756486689	9.808495786869543	0.8698062454571885	0.9662068965517243
ID329006	329006	2	0.9957730174064636	52.872452432246426	52.16379823107088	0.0	68.0	68	1.4729544281711604	1		25329.498603351967	25299.0	16748.0	34486.0	1.8135921E7	2913.0766239117806	-0.9810063098602305	-898.1877602248654	0.004449443776887818	0.008970980208746442	1.625713270089923	1.3612336700685215	2.3315034425588457	1.1942940479925745	6.815982919915708	9.83781133150417	0.884996144292561	0.9748470428280082
ID357163	357163	2	1.0	39.33392347617185	53.41279730202895	0.0	229.0	229	1.4672941456763693	1		24815.83684950773	24813.0	16256.0	34172.0	1.764406E7	2894.684131512754	-0.9810617011880045	-888.2047632986539	0.01090866415891137	0.006171499343624202	1.6498036178617614	1.3253128413137194	-0.6841081535338058	1.2448408907185942	6.763698532106042	10.594472540887917	0.75724327807934	0.9430086149768059
ID341802	341802	2	0.9842661619186401	42.79674790507665	56.54520346766967	0.0	144.0	144	1.4714128741871526	1		24783.765034964996	24934.0	17049.0	32251.0	1.7720392E7	2824.971290235087	-0.9811044246807837	-911.0419079957325	-0.005057156247775888	0.003098663330710729	1.5441313122865394	1.4348849758980275	2.2162076005686586	1.0761359539081798	6.801723541422159	9.667635271271266	0.9145097180868608	0.9835051546391749
ID370474	370474	2	0.9515804648399353	42.57529800826643	50.21083723190828	0.0	299.0	299	1.2959141266970977	1		24956.193140794236	25013.0	18295.0	33346.0	1.3825731E7	2421.975486163462	-0.9810104853631583	-1064.6292043678031	0.008309457714563403	0.014875730794756433	1.3539972553980764	1.2359360884206159	-0.7642745529032597	1.0955236828858432	5.275970042612586	9.193914462256002	0.7843524676116316	0.9454855195911416
ID366901	366901	2	1.0	41.24685364428967	50.902730707416346	0.0	280.0	280	1.8540391403811578	1		25026.01496478876	25169.0	16123.0	33817.0	2.8429553E7	3095.4090436957554	-0.9810043846479044	-835.0668239707165	0.007619756261661438	-0.021327689986690594	2.2927879567257885	1.535320432116737	1.1185327880011817	1.4933611959848248	10.799102645779994	14.004645911654297	0.6919158315286249	0.9113517849979943
ID323382	323382	2	1.0	52.62988959163667	51.560749942253494	0.0	34.0	34	1.4616119431652368	1		25359.37446808509	25402.0	16864.0	34173.0	1.7878359E7	2875.4105603938483	-0.9810216590378292	-911.777813050599	0.0054298880210603365	0.0051331604493388425	1.5366235290476262	1.4234852282690311	-0.7573853511740901	1.0794797856217813	6.711414144296367	9.952680857130241	0.8514198017331793	0.969114619080302
ID342839	342839	2	1.0	43.598732629452044	55.83958318555948	0.0	150.0	150	1.4714128741871542	1		24876.623955431754	24927.0	16484.0	33179.0	1.7861416E7	2983.519681689605	-0.981051667494908	-863.4027208843506	-0.00909617986991644	0.002184042154241348	1.5212605859338584	1.446838831567649	-0.551267247914205	1.0514374875365857	6.801723541422174	9.829846590221733	0.8845764231162138	0.9682002706359948
ID339248	339248	2	0.985603392124176	44.855805400078935	59.04654308285346	0.0	129.0	129	1.5475874248930896	1		24830.87389659521	24745.0	19578.0	34230.0	1.9690883E7	2758.842747840148	-0.98108576515146	-933.7126670791787	0.08760459718379122	-0.0013159502797474632	1.5445073365043245	1.4636006254055962	-1.3242692506444107	1.055279226924563	7.524198718428578	14.042638345974312	0.4794824311279337	0.9235705950991832
ID362288	362288	2	0.9926936626434326	39.912113974524694	52.352518259084164	0.0	256.0	256	1.9162387707627038	1		24848.8105436573	25014.0	16529.0	34067.0	3.0166456E7	3091.415525699364	-0.981062000745843	-832.7997311969875	-0.026956126931381028	-0.017146581887668065	2.5699502296290153	1.4983248210212332	0.3199677563581953	1.7152156819222817	11.535837201279946	15.197702130654005	0.627629178859283	0.8893367533895193
ID328509	328509	2	1.0	52.01520132598996	52.90373354492703	0.0	65.0	65	1.4641974961204796	1		25385.653032440052	25467.0	16736.0	33585.0	1.7998428E7	2949.221525323619	-0.9809884397292172	-888.2946969130547	-0.003894658050614478	-0.0021733918031967463	1.5303598187669205	1.4185297947165407	-0.7671979832581926	1.0788351605069573	6.73517977511895	9.916885875396318	0.8606140377041347	0.9659168370824815
ID342329	342329	2	1.0	43.52384237902305	56.10046125949143	0.0	147.0	147	1.4739812351471522	1		24869.449579831944	24998.0	16394.0	33438.0	1.7756787E7	2964.6548121557507	-0.9811234476632694	-872.0131088751369	-0.0039691849329634215	-0.0029705542153553818	1.523923458377249	1.4697615703108253	-0.8052868590392558	1.0368507989054099	6.825489172244757	9.603614942277735	0.9299811990615368	0.9842357779300894
ID355130	355130	2	1.0	40.33117107190384	49.83861691893568	0.0	218.0	218	1.4559075639855623	1		24909.974395448065	25000.0	16306.0	34187.0	1.7511712E7	3132.6423405060973	-0.9810204222782481	-822.0229941725327	-0.003678239696970198	-0.01533509220583709	1.5246159877579366	1.4295122026112375	2.388379531586488	1.0665288375803834	6.6591297564866965	9.799652683846444	0.8713767616745052	0.9589322381930183
ID322372	322372	2	1.0	50.2701137852066	51.522322413178216	0.0	28.0	28	1.493862910864062	1		25332.05540540538	25256.0	18502.0	34571.0	1.8745721E7	2675.091658978354	-0.9809851774794456	-977.0840565927532	0.014441130206741811	0.019364004409567388	1.6019672405199026	1.3629787423323918	-1.1524101871049437	1.1753427920515787	7.01086109266087	13.226249104747966	0.5036256378917323	0.9037990196078433
ID343876	343876	2	0.9968734979629517	43.64412137341325	55.763296631999715	0.0	156.0	156	1.4590218083226312	1		24868.319602272724	24936.0	16272.0	33270.0	1.7507297E7	3030.6738808797586	-0.9810789322839217	-850.9333392541679	0.008199293090087666	0.011520968603816744	1.501582293788319	1.4498641319748595	-0.5372364441577032	1.0356710402532783	6.687648513473794	9.605663171296785	0.9108116901200672	0.9757281553398062
ID357703	357703	2	0.994499683380127	39.04066823752007	51.79308528312646	0.0	232.0	232	1.4958871162788407	1		24814.236167341438	24850.0	17625.0	33650.0	1.8387349E7	2680.729893465059	-0.9810896195806472	-960.4754412632875	-0.00892657222421724	0.0014201694041230803	1.530522428294213	1.4819843301366005	-0.42849297011981596	1.0327520994457065	7.029873597318938	10.41779008554499	0.813965833327755	0.9635179153094469
ID338758	338758	2	1.0	44.62799459736446	59.254518128244115	0.0	126.0	126	1.5039566939989093	1		24718.667112299496	24727.0	16929.0	33663.0	1.8489563E7	2745.8444221240916	-0.9811218704385147	-935.7139674387852	-0.013282592549846898	0.013310843629527017	1.588193477552988	1.4424255741446268	-0.6567019742812763	1.1010574867925529	7.105923615951175	11.196180077935557	0.7123454404658194	0.9480025364616358
ID353088	353088	2	0.9915882349014282	39.60636519660776	50.11588027712675	0.0	207.0	207	1.4811489527539554	1		24841.46969696967	24880.0	16230.0	33676.0	1.8034907E7	2864.747574083691	-0.981091420788655	-899.8528626030185	-0.0037161461658225567	0.0030774665518424203	1.5535519639929682	1.4338140888790452	-0.8644169965036559	1.0835100422311612	6.892032938547965	9.84437655388071	0.8936773964906213	0.973154362416107
ID343373	343373	2	0.9962111711502075	43.603244418212846	55.77725577563246	0.0	153.0	153	1.4652304398088278	1		24874.476056338022	24962.0	16371.0	33100.0	1.7660878E7	3012.685119020114	-0.9810655095835744	-855.6074975358728	-0.007522194389283218	-0.004636281096676876	1.5058718777601843	1.4689300375875125	-0.3921566874976638	1.0251488084710576	6.744686027447984	9.793562439187607	0.883670198018278	0.970588235294118
ID348493	348493	2	0.9896427392959595	43.19211545517672	54.032590267983664	0.0	182.0	182	1.5480761624466894	1		24908.212658227832	24868.0	18303.0	35179.0	1.9677488E7	2631.144792284107	-0.9811239328489044	-984.1021227844062	-0.006405858999748461	0.00205213352198487	1.672247883021844	1.4674465536481875	2.3189672362624933	1.1395630586098717	7.528951844593094	10.24049394595802	0.9021994813424912	0.9795918367346937
ID328012	328012	2	0.9936702251434326	51.46136994038215	51.80271089128729	0.0	62.0	62	1.4708986638362471	1		25368.73537604458	25345.0	18025.0	33781.0	1.8214752E7	2701.628880969807	-0.9809569630536694	-967.4240237016081	-0.005600860971638862	8.80386246528734E-4	1.638352719904909	1.3491029113493225	-0.802228733065029	1.2144015894727331	6.796970415257657	10.318870437632066	0.8021598570413949	0.9708078750848604
ID344399	344399	2	0.996844470500946	43.588125555272974	55.79537130953339	0.0	159.0	159	1.4744943704925995	1		24867.126917712674	24910.0	16299.0	33365.0	1.782973E7	3005.9266224523385	-0.9810997210202635	-858.8595899360777	0.01855547283872805	0.013337838117997877	1.5239989872524466	1.4674600225648076	-0.07939821795883105	1.0385284531218921	6.830242298409268	9.510263430358595	0.9489883490564484	0.9910344827586205
ID351566	351566	2	0.9947065711021423	39.70833877311056	50.25232314485894	0.0	199.0	199	1.4801271182392577	1		24857.170596393895	24894.0	16151.0	33961.0	1.792202E7	2878.931964388648	-0.9810887453696686	-895.8560653649729	-0.011323481295514465	0.0013326726940203748	1.5564399532522848	1.433381980894898	-0.8628494453660621	1.0858514855060188	6.882526686218929	10.433370569426112	0.7945267113414192	0.9507550886408401
ID365390	365390	2	0.9905624985694885	40.924716918039664	50.99140743692353	0.0	272.0	272	1.7824788362650745	1		24979.124045801556	25093.0	16983.0	35838.0	2.6178122E7	3077.6715813779474	-0.9810214875527239	-839.0759569545046	-0.008623518188964844	-0.014411289973289124	2.429272016715875	1.3568133487398366	2.245600345890166	1.7904246143893723	9.98156494548327	13.99670774962662	0.6402605031488084	0.8753647353063766
ID322889	322889	2	1.0	51.57135065711179	52.18295450561793	0.0	31.0	31	1.443907404495231	1		25350.179300291544	25314.0	18177.0	33788.0	1.7390223E7	2633.6182806353013	-0.9811265038576382	-1000.7621099018613	-0.021676085434469316	0.002298718011577718	1.5246203745091342	1.3513195713743242	2.3118110520896713	1.1282456102952456	6.549807854702824	11.78089036067964	0.5930375531956624	0.9285714285714282
ID363850	363850	2	1.0	40.35612989279153	51.266800200474684	0.0	264.0	264	1.928830208215428	1		24943.285598047205	25109.0	16815.0	34136.0	3.0655298E7	2942.144876264184	-0.981029224544854	-876.8321436684778	-0.0407944842034744	0.006041315375094234	2.7226619064085615	1.3213777992738076	2.7087478839772836	2.0604719618453258	11.687937238544448	15.260865946177162	0.6306514229590292	0.9083856667898041
ID327516	327516	2	1.0	50.63089856339602	51.85716433861393	0.0	59.0	59	1.4760327061957996	1		25393.584144645352	25389.0	16035.0	35220.0	1.8257987E7	3033.2682445273445	-0.9809414413435998	-861.7796005487467	0.015254664275829558	0.02136249140569442	1.6332784074624307	1.380716099444136	-0.818629579874494	1.1829212450843254	6.844501676902803	10.685089000143373	0.7533476023848161	0.927237604636187
ID349022	349022	2	0.9968327283859253	42.37867285081	54.80027913769771	0.0	185.0	185	1.4693549530763235	1		24877.88375350142	24885.0	17363.0	33496.0	1.7762809E7	2653.6704991963693	-0.9811075210392243	-973.6975811320121	-0.004321504612587223	0.007358295128348369	1.6067583813672672	1.371164780979851	2.3104928218928	1.1718200493882713	6.782711036764111	10.478261335457903	0.7763091902442565	0.9545150501672246
ID321380	321380	2	0.934545636177063	50.58296618273079	50.904231611962686	0.0	22.0	22	1.051655320156151	1		26371.180327868864	25371.0	20878.0	38002.0	9651852.0	4157.809358039847	-0.9800798084322113	-624.1125606670984	0.016123780499036646	0.020607886470160295	1.0927807248842778	1.0110988211327132	1.76835842753138	1.0807852823525776	3.4745352262610814	8.75454966360568	0.5696904793190559	0.8969325153374244
ID337253	337253	2	1.0	46.21551444734141	58.44164214312473	0.0	117.0	117	1.5387636045914344	1		24784.641123882528	24737.0	16795.0	34726.0	1.9406374E7	2922.5619940208107	-0.9809317414645938	-872.5225388873906	-8.095026211399301E-4	-0.008695435617429392	1.6218060975156714	1.474621285606734	-0.8890643906216171	1.0998119404253535	7.43864244746728	10.726616748548413	0.8124151621462053	0.9607120933087777
ID355685	355685	2	0.9947284460067749	39.467550533698855	50.60198200519316	0.0	221.0	221	1.4527866438605856	1		24922.444126074497	25056.0	16789.0	33717.0	1.7395866E7	2790.5706795959386	-0.9810565645899268	-925.0450988786425	-0.011221411737847086	0.006889511941307293	1.5277290762582318	1.413753728540505	-0.9936672887221936	1.0806189546431044	6.630610999499586	10.102619157994102	0.8163858161115851	0.9581043956043954
ID358241	358241	2	0.9855155348777771	39.436437915864126	52.37489381061154	0.0	235.0	235	1.5279097341628052	1		24814.62953367875	24757.0	18293.0	33590.0	1.9156894E7	2655.620840171481	-0.9810894143629524	-969.5614390378244	0.0265040463023633	0.01413352058459115	1.5769805089376936	1.4641047589861451	-0.49980021285666076	1.0770954054064492	7.334073671847942	12.44453823309041	0.595110426904493	0.9420024420024422
ID337763	337763	2	1.0	45.01205905180184	57.20921146804561	0.0	120.0	120	2.0049821564583388	1		24790.2202111614	24859.0	15530.0	33845.0	3.2871832E7	3031.0499571586083	-0.9810161514335098	-845.2967178503743	0.03651862936728274	0.04247684624713059	2.7631333948816343	1.4494493995594697	1.231154999858026	1.9063331191288442	12.629056219118587	16.40239117067209	0.5898837476543597	0.8763192612137206
ID338274	338274	2	0.9881435632705688	44.641028667970254	59.269879144214634	0.0	123.0	123	1.478081329952271	1		24723.63485477178	24837.0	17146.0	33087.0	1.7875188E7	2928.88482876478	-0.9810500127349813	-874.0217644625837	-0.0020471979852950853	0.0017937622994941649	1.520172455641806	1.4459121141485083	-1.0782191086024948	1.0513588210283646	6.863514181560872	9.794823211502862	0.8990072537465665	0.9823129251700674
ID321896	321896	2	0.992652952671051	49.94198485589052	51.41930842506558	0.0	25.0	25	1.4852292606300541	1		25291.272976680393	25290.0	17348.0	34011.0	1.8437338E7	2936.40055054458	-0.9810638291805523	-892.4635533416715	-0.0046522697410175074	0.007450336551416817	1.5876075609524476	1.4293253732261786	-0.7970773844390767	1.1107390876081664	6.930057947864103	9.886722845001023	0.8909267744076625	0.9739478957915836
ID349545	349545	2	0.9854931831359863	41.53406083116497	54.020891752693274	0.0	188.0	188	1.4963927397904155	1		24839.877688172037	24858.0	17350.0	33177.0	1.8480869E7	2771.651704930651	-0.9811311891212029	-932.0159492585026	0.005228151939274124	-0.0027912396850294573	1.589143659235486	1.4282038704476505	-0.7928557317234124	1.1126868454273207	7.0346267234834405	10.025453468290362	0.8795142297098935	0.9647979139504563
ID344939	344939	2	1.0	43.28474089619631	55.6048232205856	0.0	162.0	162	1.4672941456763695	1		24848.768258426957	24986.0	16693.0	32536.0	1.7692323E7	2946.118179942305	-0.9811236510018883	-876.7796153418394	0.0030728627348472464	0.004258180442523943	1.5089041994864163	1.4391369315489912	-0.7132778146985445	1.0484785473904363	6.763698532106044	9.679879933403233	0.9070979078930534	0.9786795048143055
ID327031	327031	2	0.9957746863365173	51.304368662633934	51.727292167210585	0.0	56.0	56	1.523943706100032	1		25352.001302083332	25277.0	18727.0	34295.0	1.9470337E7	2658.8439089577487	-0.9810409454211534	-986.7789099161852	6.084569627073123E-4	-6.396533190599419E-4	1.6012452534946728	1.462331375879903	-0.7910790148967649	1.094994800703899	7.296048662531817	10.735372367926368	0.7955424527233576	0.9569825436408977
ID332657	332657	2	1.0	51.694894725481895	55.3009219529341	0.0	90.0	90	1.484210235288386	1		25307.04938271602	25293.0	16541.0	33738.0	1.8448839E7	2892.3427503444464	-0.9809591118671712	-901.5409446370298	0.018338184283741104	7.920683060377125E-4	1.6361487172995675	1.37548917580653	-0.8594751253790802	1.18950315718784	6.920551695535064	10.020557527380527	0.8660975495697688	0.9674418604651155
ID336241	336241	2	1.0	47.56501688866123	59.79499626294002	0.0	111.0	111	1.490821449458176	1		24772.40492476057	24765.0	15867.0	34146.0	1.8108628E7	3075.226589299942	-0.9810938813164377	-836.0441882942171	0.0038578731865039225	-0.008989010180225706	1.6002642724699296	1.3977770148982105	-0.9231835968695137	1.1448637768496035	6.982342335673756	10.420638483156125	0.8080204326726697	0.9557579700715676
ID345456	345456	2	0.9886626601219177	42.67951057090763	55.43661235472851	0.0	165.0	165	1.4328629678859124	1		24794.119822485216	24975.0	17524.0	31544.0	1.6760825E7	2666.59225709918	-0.9810983164108426	-965.2373512176207	-9.269162586061718E-5	-0.005120022914700416	1.4898358731035068	1.40309728487211	-1.0331484864424498	1.0618193685973123	6.44999220524799	9.701214027712428	0.8612255026037334	0.9610481586402264
ID359792	359792	2	0.9968499541282654	40.63095883404134	53.74873936658932	0.0	243.0	243	1.4821700827978646	1		24802.008241758245	24887.0	16245.0	33610.0	1.8055862E7	2986.6456178628746	-0.9810035969858307	-857.694004057615	-0.004722522523187647	0.0037931381589639884	1.5850359464768942	1.4067148319776137	-0.7798610583505192	1.1267642243087674	6.901539190876999	9.88996447246879	0.8866788708233273	0.9679999999999996
ID367472	367472	2	1.0	42.652041775763166	50.91540405619921	0.0	283.0	283	1.9354860919024768	1		25058.329563812604	25163.0	17161.0	33194.0	3.1022212E7	2798.8037627629265	-0.9809563038291983	-922.3761858096569	0.03431159616182571	0.0026416519253240167	2.5808301512460665	1.4273759367112817	1.5180019128987632	1.8080941992005126	11.768740383341212	16.140118135438332	0.5677098483137742	0.8820805130032059
ID335730	335730	2	1.0	48.20412545541212	59.03743059720534	0.0	108.0	108	1.4903139357585498	1		24846.55646258502	24883.0	16549.0	34906.0	1.8262219E7	3078.5729459260865	-0.9810115397031626	-833.9329229785358	-0.009486633641566135	0.00811198037910411	1.5735401056997311	1.427077162815563	-0.6287218873656772	1.102631411041014	6.977589209509261	10.792150286251651	0.752834117897292	0.9495472186287199
ID352121	352121	2	1.0	39.47727418634606	50.249015312380514	0.0	202.0	202	1.4796159363492976	1		24849.395862068995	24853.0	16236.0	33834.0	1.8015812E7	2864.780200266542	-0.9809756857756526	-894.5482213109088	0.0030483000865125483	-0.0015940035356885257	1.5371636892383407	1.44134679179667	-0.7618351932815507	1.0664773377142864	6.877773560054424	10.051833969401919	0.8553958209746143	0.9653102068045363
ID365944	365944	2	0.9968215227127075	40.82087916001928	50.87118538637848	0.0	275.0	275	1.774823201014934	1		24967.418269230777	25111.0	16831.0	36297.0	2.5966115E7	3206.7184539014015	-0.98104614461872	-805.9993179019204	-0.0075051002376383714	0.001146440869683728	2.2776459465182675	1.3973454226252413	1.8873915367292393	1.6299806115507038	9.89600867452198	13.44579611447371	0.6878549837722266	0.9245115452930726
ID335226	335226	2	1.0	49.0028675308157	58.48029877365588	0.0	105.0	105	1.4892983895174423	1		24943.422919508877	24970.0	16668.0	34274.0	1.8283529E7	3142.104082743979	-0.9809889397928696	-819.2628324590308	-0.0016667285411381925	-7.71092458378314E-4	1.5985556502609104	1.4240567716974075	-0.8326376344105049	1.1225364620509537	6.968082957180219	10.45709287204128	0.8007579263297303	0.952566601689409
ID361338	361338	2	0.9920250773429871	38.59710130727357	52.16269730216194	0.0	251.0	251	1.479615936349296	1		24802.42758620693	24848.0	17018.0	33959.0	1.798176E7	2933.3435986509053	-0.9809998205695237	-873.1170606652449	-0.008227230443211617	-0.008972133062264675	1.5945968600964242	1.4008756198454055	2.4723580923882653	1.138285824599044	6.87777356005441	10.081819866704809	0.8503150583647953	0.9557463672391017
ID353668	353668	2	0.996813178062439	39.59447086974009	50.100333807193664	0.0	210.0	210	1.477057373244718	1		24805.18698060942	24804.0	15950.0	33568.0	1.7909345E7	2896.550730232811	-0.98096932765152	-882.8616615012352	-0.01527139143533789	-0.03013380993130341	1.5720003771376299	1.4304659347348256	2.1845198489048427	1.0989428961333787	6.854007929231842	10.128979636328948	0.8395045813502844	0.9671361502347419
ID356224	356224	2	0.9665818214416504	39.52683455218356	51.910492195664304	0.0	224.0	224	1.5154814349038879	1		24904.47167325428	24843.0	19732.0	33613.0	1.8902494E7	2512.693343390087	-0.981002354308902	-1023.6184504035507	0.05358834819696303	0.016303118562496412	1.5187921084345497	1.4302381308175518	2.038765958097939	1.0619155479838722	7.215245517735043	13.465115364518857	0.5000815366721963	0.9434431323803608
ID332163	332163	2	1.0	52.617417404539836	54.38279090846924	0.0	87.0	87	1.4862475872910887	1		25384.832417582413	25276.0	16929.0	34768.0	1.8480158E7	2830.591827325674	-0.9810321526889243	-927.6672918489313	-0.004108890678309154	-0.010140096631423628	1.6605502632510216	1.3317588280805293	-0.856350597528514	1.2468851178139972	6.939564200193126	10.651502938300192	0.7686352170400462	0.9413281753707284
ID350082	350082	2	0.9890326857566833	41.329672559329815	53.09321774147409	0.0	191.0	191	1.458503229380241	1		24852.212250712244	24975.0	16904.0	34141.0	1.7446253E7	2797.329255968563	-0.9810925086355351	-921.9927608172619	0.012028492493409941	0.012279257778773424	1.5254590166913289	1.4105670985035976	-0.7154126272835084	1.081450870582204	6.682895387309265	9.957296743462416	0.847016024744226	0.9649965682910093
ID333708	333708	2	1.0	50.94942561250273	55.46105902521867	0.0	96.0	96	1.495887116278839	1		25251.605937921737	25247.0	16268.0	34410.0	1.871144E7	2991.0649705445644	-0.9809796669583606	-870.8333265310029	-0.003271514784386493	0.008551958482135474	1.6229996570069927	1.411185254310035	-0.9528180332717885	1.1500968083744039	7.02987359731892	10.463924587337363	0.8068042513817062	0.9610136452241718
ID320910	320910	2	0.9351353049278259	51.91501364822073	52.523938649927906	0.0	19.0	19	1.018771512770525	1		27376.69096209914	25822.0	21132.0	40568.0	9390205.0	4851.743452007676	-0.9791002840090467	-528.6885597751017	7.854951165376174E-4	0.005374489310098917	1.089197460875445	0.9703826201841265	-1.3103769314541311	1.1224412290780452	3.2606445488578637	7.032565330785238	0.8284871392452602	0.9527777777777778
ID326542	326542	2	0.9830043911933899	52.1778193313026	51.90963716061636	0.0	53.0	53	1.4667784914184212	1		25309.324858757016	25284.0	19264.0	33086.0	1.7919002E7	2529.6439036041616	-0.9811337375291891	-1040.623198647126	0.013101781652463357	0.009570472363720703	1.5395663702943723	1.4234841213031701	-1.0862256103105818	1.08154797602163	6.7589454059415175	10.346650892986672	0.7933945465539873	0.9627623561272846
ID364424	364424	2	0.9922450184822083	40.760581962145366	50.91175265673799	0.0	267.0	267	1.7803555730501333	1		24976.63358778625	25208.0	16852.0	34886.0	2.6175512E7	3099.6225677276398	-0.9810536747449353	-834.4933195549772	0.006270907316036578	0.023138355393630863	2.35443884507947	1.3603688085226637	2.602179955536049	1.7307356875054705	9.957799314660676	13.443650548062822	0.6923708953999045	0.9144478393714524
ID334731	334731	2	1.0	49.070802854351825	57.74166270811439	0.0	102.0	102	1.4928497788988533	1		24959.57181571812	24968.0	16590.0	35071.0	1.8420164E7	3026.815756041776	-0.9810624802833758	-854.3871525524528	-0.004653636850665526	-0.00634771870599093	1.5932830796081043	1.4264218938001343	-0.8508552158545659	1.1169788451321612	7.0013548403318255	10.877107042252979	0.7436441195516981	0.9466580976863754
ID331159	331159	2	0.9764370322227478	52.71179438571219	54.39202799781316	0.0	81.0	81	1.4402353361229017	1		25424.60610465115	25485.0	17839.0	32891.0	1.7492129E7	2562.277898566493	-0.9809386096029477	-1021.280996415984	-0.002712231253221839	0.009937033701703853	1.5501308939676015	1.3610241315719116	-0.7432080521685949	1.1389444595499432	6.516535971551223	9.658768409533527	0.8777748937204513	0.959412176347096
ID346003	346003	2	0.9968445897102356	42.19055983925822	54.72231296675492	0.0	168.0	168	1.4621294195288275	1		24834.495049504963	24935.0	16748.0	31948.0	1.7557988E7	2836.1661547110443	-0.9810906099055116	-908.6262042004226	-0.00699130732443237	0.0037264721261090453	1.5479294345053396	1.4036958137994864	-0.4216779786283856	1.1027527611665704	6.71616727046089	9.77202361922992	0.8838170023322892	0.9711340206185566
ID319388	319388	2	0.9968506097793579	53.792417801271746	54.7004489013632	0.0	10.0	10	1.4739812351471506	1		25339.658774373267	25311.0	16589.0	34845.0	1.8193875E7	3087.5119707162617	-0.9810086338984226	-847.8884741718498	0.002357264871751239	0.011173425391843178	1.5894696174504952	1.380637537064004	-0.6101914575556986	1.1512577159321506	6.825489172244744	10.331420808699056	0.803569683786569	0.9644056413700474
ID319900	319900	2	0.9968348741531372	53.6952035012592	54.71136150268243	0.0	13.0	13	1.4958871162788399	1		25347.154262516913	25298.0	16625.0	35291.0	1.8731547E7	3010.9453067313366	-0.9809661909207579	-867.7301103625633	0.0365548530355766	0.011192786353842212	1.6032592815740154	1.437825960755999	-0.6071662707346501	1.1150579592616567	7.029873597318929	10.554459054525454	0.793022339016519	0.956662354463131
ID331672	331672	2	1.0	52.38911212236425	53.98401164659854	0.0	84.0	84	1.5014396099017462	1		25349.588156123813	25321.0	17301.0	34246.0	1.8834744E7	2691.3793805997957	-0.9809921807862728	-972.2081016418764	0.016397956037015576	-0.002156113429381947	1.627224111819197	1.4165441131446705	2.3764526388070104	1.1487281594124348	7.082157985128596	11.537437617488814	0.668585175717354	0.9277708592777086
ID334234	334234	2	1.0	50.243713666751745	57.000334140936666	0.0	99.0	99	1.4918359588981192	1		25113.144217687062	25111.0	17038.0	34837.0	1.8458161E7	3120.9470303249145	-0.9810511260643566	-833.2070245453444	0.006277729190488197	-0.011851353267006355	1.5707245517586865	1.4317129363112062	-0.966087469905241	1.0970946143754503	6.991848588002805	10.285750318045954	0.8304814250678212	0.9527202072538864
ID362906	362906	2	0.9904944896697998	38.69936824845099	51.98757178573241	0.0	259.0	259	1.4626467128121359	1		24812.634560906514	24857.0	16929.0	34348.0	1.751772E7	2993.233355921724	-0.9810194414520192	-856.9015421985666	-0.013735853385481535	0.019040796488205624	1.5828943139524523	1.372118152322292	-0.6427862264831127	1.1536137112342872	6.720920396625395	9.595088218367206	0.9173618419898236	0.9751724137931033
ID354214	354214	2	0.9925763010978699	39.45904217027856	50.19006034649405	0.0	213.0	213	1.4826803840981622	1		24842.813793103436	24849.0	15883.0	33603.0	1.801104E7	2910.6917268131933	-0.98101668280106	-882.1427246038573	-0.00924866073823259	0.0015907389478543336	1.5539433869876995	1.4323452742551979	-0.758259051919793	1.0848944140202028	6.906292317041518	10.006262615083642	0.8667842810520857	0.9654485049833889
ID358822	358822	2	1.0	40.212552095848636	52.98132724492917	0.0	238.0	238	1.4439074044952318	1		24771.63715529753	24867.0	16523.0	33605.0	1.7067658E7	2795.0197515862046	-0.9811175881161933	-921.0080347142537	0.0036989710003556176	-0.005321564400688429	1.5243520410842029	1.3935192601102278	-0.5909201062965326	1.0938865968480596	6.549807854702833	9.904367633336282	0.8390443537909846	0.9622905027932965
ID330656	330656	2	1.0	53.39834705853588	54.00036760642117	0.0	78.0	78	1.451223666921945	1		25301.468390804628	25253.0	16606.0	33819.0	1.7609822E7	2744.508336753637	-0.9810466539266497	-954.3659500814902	-0.010445519356332929	0.02333118487432452	1.6042517709930502	1.331806881304509	2.3179482207259623	1.2045678645403008	6.616351621006054	10.147596552039971	0.8074247486582955	0.9540781357093904
ID320419	320419	2	0.9968424439430237	53.98472252222055	54.426986694855266	0.0	16.0	16	1.4821700827978639	1		25333.60606060607	25333.0	17054.0	34560.0	1.8392198E7	2843.5883254433493	-0.9809147940061247	-915.7875157465205	0.025392039599830208	0.013850254793359246	1.5535163654191444	1.4731063403685034	-1.1893141949939694	1.0545853499147428	6.901539190876994	10.451570098476893	0.7939492578810444	0.9571522742254444
ID368045	368045	2	1.0	41.54571890223657	50.81583588072082	0.0	286.0	286	1.8515894069081935	1		24965.77052074138	24953.0	17136.0	34164.0	2.8286218E7	2926.358997564797	-0.9810631875080753	-883.9698811854652	-0.007208693649850524	0.0054927279323905035	2.3048905736438297	1.5011633462592624	-1.406889093702205	1.5354029122729176	10.770583888792894	13.984617621437804	0.6920666469223435	0.918152350081037
ID346536	346536	2	0.9942603707313538	42.04350847433003	54.1192272384193	0.0	171.0	171	1.470384273660057	1		24861.133891213416	24914.0	16461.0	32917.0	1.7825433E7	2837.892739327053	-0.9809606827204688	-902.7243996216295	-0.014753237466823383	0.002773344457645101	1.5854025216715821	1.3859706002369223	2.536689794716271	1.143893327463489	6.792217289093142	9.975947774608608	0.8576559426667788	0.9635873229939314
ID347050	347050	2	0.9968169927597046	42.32368830106593	54.98743352554918	0.0	174.0	174	1.446524603315954	1		25116.119769119792	24942.0	18222.0	33011.0	1.7405471E7	2659.826851534383	-0.980733835074987	-961.3578125224312	-0.007172359742900391	0.0026808737569242068	1.6058056592284855	1.3205412478619525	-0.7566469283030782	1.2160208261789593	6.5735734855254115	9.914459666470993	0.8403753121862659	0.9604166666666664
ID330164	330164	2	1.0	54.851021651242235	55.59198714709618	0.0	75.0	75	1.5995084491553024	1		25091.62056737589	25254.0	15982.0	33899.0	2.1227511E7	2711.5963771670076	-0.981155023554177	-963.553193360706	-0.008929612618805163	-0.0339828622444742	1.833598345174151	1.4474874704855816	1.5483411650009955	1.266745572974834	8.037536344196285	11.996636060228214	0.7018007788830393	0.9311674008810572
ID326070	326070	2	0.9399335980415344	53.53568641558692	50.85661819542798	0.0	50.0	50	1.4201355835187588	1		25298.561746987933	25306.0	19584.0	33158.0	1.6798245E7	2492.689127262162	-0.9810820265647057	-1052.6607168074552	0.004319763398584486	-0.0020393740237799485	1.545667001184908	1.3256152136319377	-0.6064482633562098	1.1659997450919937	6.335917177299617	10.836898784188142	0.6779681961404439	0.9295676429567649
ID360375	360375	2	0.98625248670578	39.70934526383455	52.07146310615492	0.0	246.0	246	1.469354953076322	1		24835.980364656363	24882.0	17042.0	33737.0	1.7708054E7	2923.108293430048	-0.9810504712128311	-879.7501187348668	-3.144603001383366E-4	-0.008688278877277425	1.5684411324688323	1.393696171370292	-0.7009296199325994	1.1253823930123377	6.782711036764095	10.122925113802797	0.8317659373912434	0.9500665778961385
ID361910	361910	2	0.9968395233154297	38.81748630819866	52.03427640230806	0.0	254.0	254	1.4672941456763688	1		24859.21769662923	24894.0	16772.0	33855.0	1.7699763E7	2975.1217917031527	-0.9810927812022366	-867.1518090613228	0.005421740889965782	0.01724733074255292	1.5936623965683026	1.3824754362533453	-0.7135618094852983	1.1527600091668146	6.763698532106038	10.17026703956654	0.8217304749533261	0.9550335570469793
ID370097	370097	2	0.9767405390739441	41.98367339913111	50.61999598296608	0.0	297.0	297	1.2906497279808729	1		24949.16304347823	25211.0	17354.0	33007.0	1.3771938E7	2675.177434733417	-0.9810104041848199	-963.587764193059	-0.0010712188428280709	-0.01193229646944349	1.390096375619186	1.2408873488817462	-0.7639369124961312	1.1202438133259258	5.233191907131936	8.618406409202484	0.8853654809937154	0.9769299023957407
ID356784	356784	2	0.9968339800834656	39.39882375708944	52.48133208464656	0.0	227.0	227	1.4999273319186424	1		24827.27150537632	24800.0	17327.0	34019.0	1.847149E7	2787.788519227251	-0.9810687264047222	-923.0362643544905	-0.007650360786187988	-0.021448011510171453	1.611370659569245	1.407402173556524	-0.7183969028765828	1.1449255158511584	7.067898606635055	10.676665015236537	0.7791641124436891	0.9593548387096775
ID350642	350642	2	0.9951251149177551	40.54578199388622	51.54247253017035	0.0	194.0	194	1.477569440298842	1		24876.438108484013	24923.0	16661.0	33905.0	1.7886159E7	2859.5570690079635	-0.9810054778933587	-898.5918703672095	-9.616784121304677E-4	0.011614268966087998	1.5704544511183582	1.4083017156043962	-0.7645799633493462	1.1151406220110804	6.858761055396365	9.817001328797138	0.8943300791437123	0.9769803656059577
ID325055	325055	2	0.990429162979126	54.29319861520203	48.439001469491494	0.0	44.0	44	1.4842102352883864	1		25282.449793672633	25337.0	17787.0	33345.0	1.8380341E7	2893.169103715897	-0.9810847275293448	-906.5029966410254	0.005245261394626485	-0.0029250069589898966	1.5752974537714954	1.4143798819756	-0.8745176863808061	1.1137725259292621	6.920551695535069	9.958530780153497	0.8769201330138519	0.9726118904475619
ID325560	325560	2	0.9968296885490417	54.05692293702261	48.37721584182092	0.0	47.0	47	1.466778491418422	1		25279.646067415717	25439.0	16772.0	32655.0	1.7999108E7	2867.0395584205885	-0.9810692188676151	-913.8994482433872	-0.011439038932424758	0.005255573817500651	1.529153615618963	1.4297590163163294	2.340150893570248	1.0695184280486068	6.758945405941526	9.565790712449873	0.928211731127446	0.9820441988950278
ID347579	347579	2	0.9850960969924927	42.66440655496856	54.81001400521598	0.0	177.0	177	1.527909734162805	1		24856.94805194805	24808.0	18944.0	33574.0	1.913985E7	2597.8513893698914	-0.9811039848997698	-993.5925103618707	0.013963217839143173	0.01027892822036761	1.5684000897156452	1.5139169765472211	-0.856167816322656	1.0359881776956377	7.334073671847939	10.439293595438324	0.8456933360994656	0.9686126804770873
ID352698	352698	2	0.9947311878204346	39.44260293726688	50.21771758604118	0.0	205.0	205	1.4953813218041005	1		24825.72567567571	24869.0	16266.0	33772.0	1.8371037E7	2843.412945571249	-0.9810148803727715	-902.3068790454099	-0.01397020904713544	0.003136125101464921	1.5870236775760025	1.4295189362773102	-0.7857136712096193	1.1101802412697372	7.025120471154413	10.142549180372354	0.8581622291599088	0.9628664495114003
ID324038	324038	2	1.0	54.3157003156477	50.11745508305253	0.0	38.0	38	1.465746638676281	1		25324.064697608967	25345.0	16992.0	33825.0	1.800541E7	2834.4408512915393	-0.9810846898678768	-926.8064415300025	-6.494437334464763E-4	0.009423483481716894	1.5915740919266244	1.3584116290194563	-0.7712897243857259	1.1716434532259357	6.749439153612501	10.227275146422906	0.8108820195534878	0.9549428379287157
ID339904	339904	2	1.0	44.10360415713948	58.66568779152819	0.0	133.0	133	1.45798446598863	1		24849.219686162625	24939.0	15840.0	34297.0	1.7419303E7	3042.2083595798645	-0.9810151431142069	-844.1549656737258	-0.006536458282340795	4.186638444562116E-4	1.5975376767666325	1.3588393340608436	-0.5075448664409822	1.175663403849554	6.678142261144759	10.149296708954246	0.814692338783122	0.9716459197786997
ID329166	329166	2	0.9968785643577576	53.48941887229227	51.5092830772205	0.0	69.0	69	1.4847198353841882	1		25316.363259668502	25357.0	16513.0	34252.0	1.8329047E7	3141.013294991313	-0.9810852800746775	-836.1195620931088	0.013658321065161221	-0.007441091273708564	1.5745282334123478	1.4389015603790556	-0.8206205138795112	1.094257089413096	6.925304821699582	9.856839932444158	0.8957222243767505	0.9661803713527853
ID324552	324552	2	0.9951979517936707	54.86362429416635	48.96279143101346	0.0	41.0	41	1.4538276949750943	1		25321.570200573085	25353.0	16694.0	33671.0	1.7674456E7	2889.8758451485896	-0.9811026378323351	-909.8183684190785	-0.006657743966241956	0.011236387968677191	1.5532581098547378	1.373250368493156	-0.7570659854945228	1.131081516882534	6.64011725182863	9.719218844042867	0.8833298164125961	0.9776067179846044
ID340425	340425	2	1.0	44.27737770479687	57.90799077863424	0.0	136.0	136	1.5149821822351255	1		24931.204216073787	24913.0	16453.0	35938.0	1.8922784E7	2999.7235649566674	-0.9810152142624521	-858.9384806819717	-0.0019383443472713146	-0.010973519669180877	1.6698051767487438	1.4135932393248234	2.4981156126780264	1.1812487003307226	7.210492391570526	10.31323829834082	0.8518922779069021	0.9668578712555768
ID317898	317898	2	1.0	53.85511378950471	54.56651774940405	0.0	1.0	1	1.4791045777937275	1		25261.243767313026	25240.0	16884.0	34947.0	1.8238618E7	3005.9054347729307	-0.9809763333429931	-866.7098140559355	0.005399225605379237	0.008772684826369687	1.566829226944051	1.4409940381158712	-0.8724121429561094	1.0873252667947966	6.873020433889897	9.971913648201044	0.8685613122517352	0.9698189134808858
ID366538	366538	2	0.9968109726905823	41.313960155952635	51.11459175376686	0.0	278.0	278	1.8719058961915904	1		25001.15484429066	25072.0	16837.0	34017.0	2.8901335E7	3036.439306158639	-0.9810184266051014	-851.0800633881713	0.009467266662028745	0.024414817959505623	2.499584426317695	1.4186516595230878	-1.5466441396756887	1.7619437509825262	11.008240197018667	14.299738928995978	0.6765058306065195	0.9172277227722773
ID341461	341461	2	0.9889814853668213	42.972025726705105	56.57481564927415	0.0	142.0	142	1.4579844659886283	1		24795.045519203406	24923.0	17051.0	32257.0	1.7430917E7	2850.1222202371837	-0.9810481905667283	-900.6811670835161	0.007074817533915125	0.006661834046241424	1.503750210080801	1.4398877002957309	-0.8511434476228835	1.0443524239924777	6.6781422611447425	9.719436642583089	0.8883484403247065	0.9662998624484181
ID354773	354773	2	0.9926587343215942	39.71557225342515	50.10797052370053	0.0	216.0	216	1.471926904901239	1		24863.48675034868	24921.0	16094.0	33491.0	1.782712E7	2886.2523765082665	-0.9809998690096486	-889.5494155317956	0.005566175767295397	-0.012664441078772853	1.5404564646926755	1.4214060910053141	-1.0548129842232918	1.083755356362066	6.806476667586674	10.35965580919135	0.796969260867375	0.9636608344549124
ID318421	318421	2	1.0	54.13384801520723	55.201579216500484	0.0	4.0	4	1.7021550745366028	1		25102.260188087796	25234.0	16573.0	34311.0	2.4022863E7	2814.453914163637	-0.9811435535112915	-928.1568678341052	0.04391738478418783	-3.859382009456764E-4	2.1546476342484313	1.3811998621127426	1.0163269246019238	1.5599825147336677	9.102236605047828	15.05191765946606	0.5048638986999529	0.819076133447391
ID340950	340950	2	0.9936765432357788	43.476228954529795	57.172123740574975	0.0	139.0	139	1.4667784914184228	1		24869.18679775281	24989.0	17106.0	32532.0	1.7706861E7	2878.4771251469483	-0.9810203535482184	-893.1382667887069	-0.003200435766673412	0.0015857796911561278	1.5306567251488337	1.4330094565265312	-0.5256296188965756	1.068141398633188	6.758945405941531	9.859116806759275	0.8738014852667781	0.9706484641638229
ID341968	341968	2	1.0	43.129091209762954	56.376014685410546	0.0	145.0	145	1.4626467128121357	1		24792.519718309864	24933.0	16453.0	33485.0	1.7602689E7	2798.2425577786366	-0.9810471484514031	-917.2350130619627	-0.005612013888857574	0.003983136438482898	1.5088495430166908	1.42567755977246	-0.5039681145936773	1.058338565178444	6.7209203966253925	9.584309184182587	0.9194264321255265	0.9805825242718441
ID323539	323539	2	1.0	52.99330037557738	51.885425326248395	0.0	35.0	35	1.4796159363492978	1		25335.027700831026	25359.0	15939.0	34170.0	1.829189E7	2973.320615155319	-0.9810841128272026	-883.8715706933518	0.006358932176460196	0.0151814361926179	1.6077509672286368	1.3746387334525931	-0.9263782617838496	1.169580725541285	6.877773560054425	10.169705189640965	0.8356819283919098	0.9601857996018579
ID357341	357341	2	1.0	39.152662923410105	54.1116453212564	0.0	230.0	230	1.4631638232093476	1		24798.616361071967	24819.0	15862.0	33705.0	1.7582219E7	3000.226159942843	-0.9810510633825932	-855.8747656423092	-0.006356421908535709	-0.0015532290743716806	1.5868458185043015	1.3702161605663536	-0.6366220627783467	1.15809889284068	6.725673522789922	9.906857950490693	0.8611400228155774	0.9652114597544341
ID351196	351196	2	0.9968291521072388	39.79396075711358	50.24036169077742	0.0	197.0	197	1.4785930423892557	1		24846.472222222234	24928.0	16038.0	34185.0	1.788946E7	2870.0224782487176	-0.9809900654630822	-893.497662015005	0.0013086382669188123	-0.0035239731985257103	1.6204119171236255	1.3828163450666664	-0.8296291329037152	1.1718200489201656	6.868267307725378	10.693052469717957	0.7548378301033035	0.9550561797752807
ID365016	365016	2	1.0	40.97631291433638	50.70251726369155	0.0	270.0	270	1.895599308940331	1		24973.932659932696	25147.0	15941.0	33398.0	2.9669032E7	3042.3715972324662	-0.9810348845997269	-849.2462446300558	-0.04810605708347504	0.025410090923700262	2.5959875971216624	1.3671617253077923	2.4023915600019516	1.898815296732522	11.28867464072513	14.935108719830472	0.6359691415284986	0.8868558625840183
ID328666	328666	2	1.0	52.53190226849188	53.150277344243115	0.0	66.0	66	1.5363035492938906	1		25356.78350515464	25275.0	17500.0	34394.0	1.9676864E7	2661.489262855539	-0.9810940760630877	-988.808490798938	-0.00951538554726962	0.001498987656917848	1.6546923874473007	1.4627341461571242	2.208115676300442	1.1312324880050737	7.4148768166447105	10.170941217944298	0.9007235458591745	0.9725685785536161
ID368612	368612	2	0.9236859083175659	42.22079168890145	50.15794387843106	0.0	289.0	289	1.2711604177830764	1		24975.874766355133	24932.0	18876.0	33471.0	1.3362093E7	2484.546326913487	-0.9809113928266422	-1033.1399199623202	-9.853748022065276E-4	-0.0026943904708591165	1.3796877444633808	1.1971784430484402	-0.5440539075605796	1.1524495387255782	5.076338743702926	9.251186077145434	0.7453592166954284	0.9206896551724141
ID342502	342502	2	1.0	43.54659204066733	56.00733850779246	0.0	148.0	148	1.4724407561666413	1		24869.65083798885	25011.0	16390.0	33235.0	1.780667E7	2975.7877416761075	-0.9810467204886686	-865.1731961811893	-9.406919935750196E-4	-0.0015827832128115613	1.4973640076045593	1.4568482207241895	-0.8276228347487502	1.027810575119644	6.811229793751206	9.866989681957106	0.8791562106434908	0.968897903989182
ID343010	343010	2	0.9949907064437866	43.590930009339225	55.81602023342602	0.0	151.0	151	1.4744943704925995	1		24872.752433936028	24922.0	16334.0	33115.0	1.7883509E7	2980.416505902076	-0.9810810943376974	-865.5372796953311	-0.00439623486871332	-0.0036499420851769993	1.5306781510187113	1.438569295209896	-0.476160338252796	1.0640280979967502	6.830242298409268	10.059807703577553	0.8481381840800555	0.9716024340770788
ID344047	344047	2	1.0	43.63376928241875	55.75615752699318	0.0	157.0	157	1.4734679211022812	1		24856.698191933257	24949.0	16344.0	33152.0	1.7871966E7	2985.3992882322764	-0.9810043728614357	-859.9799318891527	0.005779528787982413	0.004209919294953031	1.5218352796501196	1.444372592126794	2.5040978340841042	1.053630682239175	6.820736046080236	10.048555369348316	0.8488556573605295	0.9617962466487932
ID338920	338920	2	0.9946731328964233	44.80792632751759	59.15708484373708	0.0	127.0	127	1.5549023581607582	1		24737.745614035095	24659.0	18214.0	32907.0	1.9740721E7	2636.8646987659517	-0.981051883913597	-971.4673479485273	0.009164367775908087	0.0013398261558607966	1.6183808114272227	1.5122653737504193	-0.5264278630290927	1.07016985214284	7.595495610896312	10.757773164267963	0.8247478952478825	0.95975975975976
ID359402	359402	2	0.9950140118598938	40.59810107402699	53.472050201120524	0.0	241.0	241	1.4806381236465902	1		24793.031593406577	24853.0	16487.0	33809.0	1.8049327E7	2922.258418967438	-0.9809526867862312	-873.8871405123479	-0.0024832957721740915	0.005761079241073581	1.5917371915012735	1.4048472944272798	2.353431453767855	1.1330321792378037	6.887279812383451	10.044398504364056	0.8578467736187566	0.9692307692307687
ID328180	328180	2	1.0	51.06513426235253	52.453588040685524	0.0	63.0	63	1.483700460162482	1		25379.735900962856	25370.0	16137.0	35042.0	1.8451068E7	3118.291309433133	-0.9809681092419427	-839.0220269802309	0.004882992972603243	0.0032371262208905137	1.587468696356526	1.4069851848722061	-0.9463539138744801	1.1282767675344876	6.915798569370545	10.479160470932333	0.7914057797671147	0.9610303830911491
ID348660	348660	2	1.0	43.127646210421744	53.82630495929949	0.0	183.0	183	1.505967332188154	1		24926.19626168223	24902.0	17040.0	34907.0	1.8669721E7	2751.8343216643243	-0.9809899813384652	-934.8582214448736	-8.839962658933319E-4	-0.010164547257623153	1.6308955612706622	1.413484670000736	-0.8010752564242405	1.153811990949865	7.124936120609237	10.524880873703342	0.8082700026156917	0.9541693189051561
ID355319	355319	2	1.0	40.327642644471766	49.850374798924136	0.0	219.0	219	1.4590218083226307	1		24931.540425531915	25051.0	16411.0	34107.0	1.7576736E7	3125.3450584717893	-0.9810684446695673	-826.787966840455	0.0031076266606666954	-0.005662699120063515	1.5265049382778895	1.4252722841227599	-0.8271389623906018	1.0710268874816697	6.687648513473793	10.115430240492943	0.821324134728899	0.9597544338335608
ID322551	322551	2	0.9858424067497253	50.45934819515907	51.53123895146538	0.0	29.0	29	1.4760327061958003	1		25280.46805555555	25226.0	18481.0	34345.0	1.8201937E7	2633.5132869678105	-0.9810398973007056	-993.4032502954436	-1.1665468431453605E-4	0.023367905808811772	1.6050802591420468	1.3755772729920164	-0.9240519785132469	1.1668412168884112	6.84450167690281	10.903549635445579	0.7234622727991976	0.9344581440622971
ID360945	360945	2	0.9963114857673645	38.76259845421623	52.1458196834765	0.0	249.0	249	1.462646712812136	1		24830.24893917961	24902.0	16956.0	34086.0	1.7554986E7	2974.2949649468324	-0.9810562143719539	-864.677495585449	-0.005875237585299592	-0.0035523979035163617	1.565792918458419	1.3868411130246394	-0.8006527920951287	1.1290355497490938	6.720920396625396	9.605000774249888	0.915469346934391	0.9778699861687411
ID323059	323059	2	1.0	52.45431159806685	52.29743744091888	0.0	32.0	32	1.481148952753955	1		25340.181189488227	25257.0	17199.0	34768.0	1.8320951E7	2812.8707842420254	-0.9809930093293735	-929.9133450759825	0.00892914130587045	-7.30461631110473E-4	1.6476153967559795	1.3767819361888858	-0.8849562874528683	1.1967148561788925	6.892032938547959	10.002957784811382	0.8655662944298745	0.9679572763684909
ID367090	367090	2	1.0	41.12955999193132	50.973841383614165	0.0	281.0	281	1.849545483769571	1		25023.214159292005	25238.0	15762.0	34072.0	2.8276232E7	3181.3059718615264	-0.9809405698218516	-809.6558010929692	0.051143978148686764	0.04914574892014122	2.4055760212538244	1.4625693162945483	0.8457973440677784	1.6447603504689983	10.746818257970322	14.056808196046621	0.6834650805307775	0.9069394304051346
ID343548	343548	2	0.9968541860580444	43.64219616827997	55.75868595871561	0.0	154.0	154	1.4610942835268423	1		24850.53682719549	24890.0	16473.0	33371.0	1.7544479E7	3012.5193385783423	-0.9811526315483009	-858.8588186850773	0.005601265998350915	0.005310243445177185	1.503578143826717	1.4521922232270799	-0.5118322418676249	1.0353850680218124	6.7066610181318564	9.7256112789589	0.8910096450043766	0.9757952973720608
ID327679	327679	2	0.9888105988502502	50.92138335651326	51.76231566291726	0.0	60.0	60	1.5234472266256731	1		25347.121093750036	25315.0	18654.0	34255.0	1.9466589E7	2579.098707509016	-0.9810224926201921	-1016.0859996489636	-0.004131594222288517	-0.008062123049418566	1.6232074063300461	1.4545614095885906	-0.8288598178995167	1.1159428509719336	7.291295536367297	10.17121037678457	0.885664610546512	0.969046114971573
ID362494	362494	2	0.9968326687812805	39.66168560532317	52.30032294829958	0.0	257.0	257	1.904358688672076	1		24839.33083333331	25000.0	16823.0	34131.0	2.9807197E7	3075.3411668398153	-0.9810402351903713	-835.8540658868878	-0.03545877832669924	0.0016090035956254402	2.558596510463014	1.446694173334096	0.2885941343834304	1.7685814718990636	11.393243416344465	14.327319323485288	0.6974729343068837	0.9069239500567531
ID351738	351738	2	0.9907081127166748	39.69780031752557	50.12264250365966	0.0	200.0	200	1.4708986638362456	1		24853.130252100884	24900.0	16041.0	33881.0	1.7745135E7	2877.315489759661	-0.981086743910692	-896.1169923138061	-0.0028646209326648213	0.0037758384201032396	1.51357839855374	1.4479343589611098	-0.7475810570854331	1.0453363366829211	6.7969704152576425	9.653540659983687	0.9165411817951207	0.9828178694158075
ID326149	326149	3	1.0	88.62353553449547	24.55842575518839	0.0	51.0	51	1.6793363505563883	1		25776.795918367345	25820.0	17435.0	33932.0	2.3998197E7	3249.2854716976567	-0.9810287520294425	-820.4590225209612	-0.005168493457359861	9.886913761300775E-5	1.752439496087577	1.6268404374801213	-0.3908586864691406	1.0772042885791562	8.859827170657512	11.049310817306898	0.9119367828231651	0.9774514944939687
ID318976	318976	3	1.0	88.20028224861609	26.10493126517198	0.0	8.0	8	1.6693966883980214	1		25689.042207792223	25797.0	17200.0	33873.0	2.3736675E7	3218.5249522422137	-0.9812279134722887	-834.4078370002977	0.015585099739239668	-3.893880339597166E-5	1.8109622261218155	1.569813295908732	-0.5053898620294827	1.1536163127434127	8.75525839503818	10.993013017962205	0.910427458329865	0.9761526232114467
ID350720	350720	3	1.0	85.33141920595884	19.33846918818431	0.0	195.0	195	1.6262430324771635	1		25948.718714121707	26122.0	17331.0	32925.0	2.2601334E7	3072.1662943804877	-0.9810256806044474	-873.4043754567181	-3.3873095178079104E-4	0.013531158529212464	1.7622149852017737	1.5286577776690946	2.683368463609046	1.1527858039546355	8.308464535573684	11.027100691663426	0.8586337476285982	0.9798206278026906
ID347650	347650	3	0.9895751476287842	88.90836704599103	21.20647281236118	0.0	178.0	178	1.6369070354771935	1		25961.701576576583	25993.0	17116.0	34209.0	2.3053991E7	3057.431574180847	-0.9810858293347448	-880.8989704025397	0.0051913244563312816	-0.004083306703772234	1.831415446985955	1.479151227089716	-0.9102513035350046	1.2381529443675152	8.417786437357535	11.274600606487759	0.832157314229616	0.9630233822729735
ID368140	368140	3	0.9882232546806335	88.36342399817177	22.18288744794249	0.0	287.0	287	1.589545523381407	1		25885.942446043173	26013.0	17775.0	32478.0	2.1588876E7	3108.3800765294072	-0.9810595191256201	-862.7087747256329	-0.010693343164421165	0.012891516586308114	1.6720792413938854	1.5291666459909823	-0.8507846501033394	1.0934578293200268	7.937720694741452	10.672047284844865	0.8758105969583811	0.9714950552646888
ID370191	370191	3	0.9968541264533997	84.59468192604136	22.11499162261204	0.0	298.0	298	1.6520873328590717	1		25872.96674057653	25967.0	16756.0	33883.0	2.3337416E7	3122.3983772051897	-0.9810250421373434	-856.8152481623883	6.020873019759053E-4	0.003988182809040849	1.7921183768434013	1.539467494159863	-1.1081371822338546	1.1641157631726535	8.574639600786583	11.04049094160947	0.883993288699201	0.9815016322089225
ID340489	340489	3	0.9084634780883789	89.8223560445648	22.927256350502457	0.0	137.0	137	1.132026099536698	1		27774.790094339613	26545.0	21275.0	38877.0	1.1776511E7	4639.069865890239	-0.9792333576845533	-564.6375864467489	-0.004051982873146229	0.0067721535832820584	1.2369884159481246	1.0455207771324462	-1.2994510845832439	1.1831313571221582	4.025897861344927	8.238520867555561	0.7453738020018221	0.9432071269487755
ID325642	325642	3	1.0	88.5845513813025	24.38824469435511	0.0	48.0	48	1.681587170961491	1		25808.98177920683	25819.0	17304.0	34791.0	2.407978E7	3284.0463615838985	-0.9809726775165052	-810.3466101029296	0.014678567281240309	0.004696838678820482	1.7942675411139755	1.606885679867404	-0.46736688714972896	1.116611818497277	8.883592801480093	11.49467069528153	0.8449002521341006	0.9634020618556701
ID360459	360459	3	0.9904846549034119	88.67631855515623	22.043560392643663	0.0	247.0	247	1.599035431712116	1		25914.69194312796	26024.0	17048.0	32685.0	2.1872E7	3082.339016471371	-0.9809667425472	-866.6361570899751	0.012672346900171784	0.00247499178149589	1.7132821698623097	1.5215058068254679	-1.0251229782421096	1.1260437930480016	8.03278321803176	10.648972903574458	0.8901444058249627	0.9718228867165036
ID325136	325136	3	1.0	88.73117708578607	24.326604331360823	0.0	45.0	45	1.6730179436042611	1		25785.585313174975	25840.0	17513.0	34626.0	2.3877452E7	3259.362970550361	-0.9809373959338639	-814.20417718371	0.005213904989877938	-0.007207318895443013	1.789902958067224	1.586596576959971	2.6338107840593903	1.1281399342842415	8.793283404354295	11.515540588705692	0.8332825240653606	0.9655532359081422
ID362001	362001	3	1.0	88.81524262957912	23.648931054584295	0.0	255.0	255	1.6159768332543467	1		25841.063879210258	25904.0	16992.0	35762.0	2.2249156E7	3093.7338848979675	-0.981292386606034	-876.2690533942375	0.01361373179562489	7.551154764643496E-4	1.7322416344011942	1.5635060256011186	-1.1688121023584892	1.1079213038115425	8.203895759954332	11.918849294725431	0.7257070474478725	0.9299568965517226
ID352787	352787	3	0.9873836636543274	84.51100463831303	19.703656699412434	0.0	206.0	206	1.6271731114965649	1		25900.74402730374	26004.0	17334.0	33892.0	2.2766754E7	2986.713889560492	-0.9810184718105018	-896.3850908932448	-0.010862819879882222	0.01908367541888363	1.8157190881102536	1.488271303905704	-0.7826121020008927	1.2200188791823245	8.317970787902727	10.937228924193489	0.8738012270164437	0.9760178471834914
ID318493	318493	3	1.0	88.84889666226634	26.359432120408155	0.0	5.0	5	1.6438245491905146	1		25691.736486486512	25844.0	17365.0	33663.0	2.2814262E7	3233.33928390532	-0.9812685660216657	-832.5091907328867	-0.010047381032575818	0.003327092830483866	1.7518465712333275	1.5431533913771738	2.5778992902595532	1.1352381305852604	8.489083329825275	11.693064022170953	0.7802144790858677	0.9535504538174033
ID317982	317982	3	1.0	89.37947969898563	25.956866816079657	0.0	2.0	2	1.6318155549147857	1		25459.271899886236	25626.0	16959.0	33986.0	2.23787E7	3236.3476865963426	-0.9813675907822663	-828.673593911891	0.020479999321737028	-0.012005581558018175	1.8419224784043444	1.4938159861883977	-0.4720088298936593	1.2330317090153593	8.365502049547871	11.090338227357432	0.8546972202486173	0.9686296092460099
ID342041	342041	3	1.0	91.75999226670959	21.89911242763272	0.0	146.0	146	1.5785616012014392	1		25759.315533980585	25774.0	18098.0	32822.0	2.1225676E7	2713.1572211869143	-0.981107996824281	-986.1163497278503	0.020350761750803314	-4.214420169644517E-4	1.6555780685127097	1.5341509864163392	2.1193668792253155	1.0791493687202294	7.82839879295758	11.427295757647151	0.7533483991329518	0.9373932840068299
ID324121	324121	3	1.0	87.97659195645245	24.29333294362263	0.0	39.0	39	1.6761801242590084	1		25769.661987041054	25809.0	17461.0	35077.0	2.3862707E7	3250.397038068302	-0.9810700220547284	-821.7736311838398	0.014400888407196718	0.006948493468740596	1.7866593908375537	1.6012139703535306	-0.49399828819292246	1.1158155149265145	8.826555287505919	11.226490905043496	0.8800615604423735	0.9687010954616592
ID324633	324633	3	1.0	88.03815997822224	24.129872579565113	0.0	42.0	42	1.6775335198160055	1		25810.77087794434	25909.0	17169.0	35056.0	2.410726E7	3251.6216333519183	-0.9809832479152958	-818.9477862382919	6.301815404227676E-4	0.0026841406876998287	1.7944200264268422	1.6049542261988525	-0.5969304725149509	1.1180505943005723	8.840814665999464	11.001007370708002	0.9179884966145573	0.9799789251844048
ID363557	363557	3	0.9957624077796936	88.49178797422007	22.309268561037328	0.0	263.0	263	1.6359824903396274	1		25943.507377979582	26025.0	16948.0	33983.0	2.285623E7	3169.0462485154085	-0.9809658477975959	-843.8212492518777	7.100628661211873E-4	0.0010880542637707487	1.7775621860409527	1.5190626059313976	-0.634229496680872	1.1701704584789372	8.408280185028516	11.311114365406029	0.8258596580844848	0.9614130434782607
ID342567	342567	3	1.0	91.13619995635196	21.980682779685303	0.0	149.0	149	1.6675831118839335	1		25860.661220043596	25974.0	16855.0	34656.0	2.3740087E7	3116.337694403641	-0.98100763912203	-857.2718107211466	-0.003941199263128298	0.016175703829524334	1.762059216924879	1.594951031694976	2.0737134128974795	1.1047732387447124	8.736245890380115	11.23940237071741	0.8690570253999291	0.971972501322052
ID328742	328742	3	1.0	89.28211752188042	24.955958693265444	0.0	67.0	67	1.6465834175079215	1		25658.278212290497	25748.0	17383.0	33650.0	2.2964159E7	3235.3309028825324	-0.981097483041368	-823.2492139503455	-0.007639076326565416	0.011356139281839149	1.7471784043400926	1.5884756665619502	2.892944069681792	1.0999088252460512	8.51760208681238	11.495279114830536	0.810005877088567	0.9702219815917703
ID323616	323616	3	1.0	88.17240234727743	24.687024714926835	0.0	36.0	36	1.6493376710372964	1		25753.196885428224	25861.0	17394.0	33900.0	2.3152124E7	3248.3675235565934	-0.981007053902162	-818.9846808592969	0.006371617806547375	0.009684592756527614	1.7322747943476704	1.5994311138571875	-0.14053771835854906	1.0830568314818618	8.546120843799478	11.023557588633526	0.8837620390847242	0.9708423326133905
ID329248	329248	3	1.0	89.14746590671423	24.898018977985224	0.0	70.0	70	1.6525451650232863	1		25632.257743362883	25725.0	17194.0	33796.0	2.3171561E7	3195.0575128564533	-0.981075428840008	-831.7915974630158	-0.0010592427231996494	-0.014772651950350234	1.750105918368603	1.583226491237918	2.771808331880968	1.105404645547715	8.579392726951081	11.305506057783518	0.8435025470571984	0.9636946075814206
ID338989	338989	3	0.9773616790771484	88.98950645958799	26.5197557867406	0.0	128.0	128	1.5441619307404606	1		25949.16264294792	25706.0	20075.0	35306.0	2.0421991E7	2997.2073594768044	-0.9809785921622721	-893.0040447644794	0.013620286731317417	0.030462415093257793	1.587399090294018	1.4731429819174247	-1.4143362972257452	1.0775594153310761	7.490926835276942	13.619239328699422	0.5075042877721085	0.9130938586326758
ID357420	357420	3	1.0	89.14915838620877	20.86812899643769	0.0	231.0	231	1.620651349334331	1		25974.8515535098	26116.0	16610.0	33668.0	2.2572146E7	3227.4610767802906	-0.9810212586393222	-832.0186624984981	0.0017450710501051246	0.005813299138316555	1.7016150148679445	1.5612664323766672	-1.168036025901914	1.089894062653758	8.251427021599488	11.05725122615711	0.848095136730622	0.9591160220994469
ID343086	343086	3	1.0	90.31266205613065	22.138355580122866	0.0	152.0	152	1.656203266157086	1		25913.734806629796	26000.0	16957.0	34938.0	2.345193E7	3208.2091843807716	-0.9809760188833364	-833.0178591408736	0.0014486447163823664	0.009221055013176318	1.727248966202844	1.6194591610594748	-1.1712749292633242	1.066559137602983	8.617417736267225	11.418943181868569	0.8304914892701688	0.9582452431289641
ID366633	366633	3	1.0	89.63001508252127	20.788837338755123	0.0	279.0	279	1.663040518013936	1		26041.331509846856	26194.0	16560.0	34560.0	2.3801777E7	3256.406212055054	-0.9809955652611769	-825.5943169542693	0.008419105528102974	-0.008694987403267	1.7426825538098776	1.622403236997488	-0.38201696464197415	1.0741365118544668	8.688714628734955	11.148349667665627	0.8785049922277413	0.9677077818951826
ID354858	354858	3	1.0	88.01563011298033	19.885580667276116	0.0	217.0	217	1.6336688383683	1		25963.569648924098	26114.0	16714.0	34524.0	2.2925832E7	3265.995836032638	-0.9810110888518073	-821.3960783691545	8.034695004812957E-5	-0.0038035883281962893	1.670673244561009	1.6286865415430891	2.1802498687929583	1.025779486688789	8.384514554205944	10.705568434229486	0.91932341772408	0.9778270509977826
ID348215	348215	3	0.9885497689247131	88.8772500960956	20.93882450745193	0.0	181.0	181	1.6534604490397493	1		25947.679644048956	25986.0	17004.0	34182.0	2.3326964E7	3131.506773473987	-0.9810408583263109	-857.5186831279501	0.0072185460449695526	0.0021434463886276854	1.8652726757788556	1.4818214324852264	2.258003273154345	1.2587702100181712	8.588898979280115	11.232258490899627	0.8554865380226624	0.9611702127659569
ID365107	365107	3	1.0	88.24843265139069	20.402815680172537	0.0	271.0	271	1.6666755835925644	1		25990.231188658654	26072.0	17101.0	34117.0	2.3833042E7	3226.1812255676623	-0.9810429553552024	-833.8132064522268	3.1927578369120513E-4	-0.004023239898208459	1.8344132370846484	1.5406626664136158	-0.49928487595710414	1.1906650800819565	8.726739638051084	11.384203684879047	0.8461679428798072	0.9709148598625069
ID328253	328253	3	1.0	89.25023051814635	25.04799695695335	0.0	64.0	64	1.631351905081612	1		25654.481228668963	25767.0	17275.0	33385.0	2.2550289E7	3242.0399876964248	-0.9811317540194325	-822.9447288699082	0.004749257324987654	-0.007876180440475911	1.7244520135217158	1.5602619098418502	-0.26597504984375075	1.1052323988967392	8.360748923383351	11.042306671640207	0.8616590164377512	0.95858310626703
ID344124	344124	3	1.0	89.5352640101035	22.42485894173491	0.0	158.0	158	1.653917901102463	1		25898.800000000014	25858.0	17550.0	34931.0	2.3438414E7	2884.3458581879554	-0.980957365021033	-925.0929946094568	0.02590783700651361	0.00879939163847536	1.7214699187123808	1.6035127560067781	-1.1996385555846438	1.073561723948708	8.59365210544464	11.458477418374555	0.822496021477829	0.9581346051934287
ID323134	323134	3	1.0	87.75110123355839	24.730125416679165	0.0	33.0	33	1.658485482020153	1		25773.88656387665	25889.0	17349.0	34337.0	2.3402689E7	3275.18733118775	-0.9810361263344439	-814.201147250574	-0.002940957425024177	0.00538596020035309	1.7434279717644023	1.6033438687304369	-0.25701562588784216	1.0873699683305535	8.641183367089798	11.205198968639253	0.8648562729806849	0.9716729021913415
ID351288	351288	3	0.9962154626846313	84.91379088974575	19.55394258118881	0.0	198.0	198	1.6141032362959233	1		25951.179190751463	26115.0	17456.0	33218.0	2.244777E7	3073.668436333193	-0.9810319102791618	-873.3525920959999	0.006235030434801088	-0.005701968367834562	1.7228153961378836	1.5221278254903259	-0.44552159575010153	1.1318467261991678	8.184883255296281	10.936289888520015	0.8599680692890871	0.9636261891438166
ID368696	368696	3	0.9894710183143616	87.65476875433549	22.027784764911765	0.0	290.0	290	1.5961943833944827	1		25870.740521327014	26019.0	17407.0	32632.0	2.1834905E7	3099.229255614096	-0.9809709888024933	-860.6470705802112	0.003483262132383625	-4.0707811177182433E-4	1.7327580113424013	1.4936268558500987	-0.865113554245745	1.1601010015022801	8.00426446104468	10.997227507525773	0.8316965000837926	0.961736150770988
ID322631	322631	3	0.993709921836853	86.6870897578701	24.062672131122216	0.0	30.0	30	1.6447446861498876	1		25858.48210290829	26041.0	17298.0	34224.0	2.3117483E7	3226.630319309058	-0.9810163330402317	-828.2852837347345	-0.0032161159618467844	0.016924089045872837	1.809995407283732	1.5350290695469553	-0.5268706299313202	1.179127772360643	8.498589582154324	10.841381010098903	0.9086309075886525	0.9754500818330605
ID343616	343616	3	1.0	90.92789775838553	23.073473953261065	0.0	155.0	155	1.6387545609359926	1		25816.234567901218	25942.0	16620.0	34233.0	2.3002265E7	3048.517983275527	-0.9810117320570949	-875.0300801005877	-0.00469676547392054	-0.022208869681478616	1.7868162069138995	1.536177422724035	-1.135265948187821	1.1631574455412956	8.43679894201562	11.487283800811785	0.803438912964544	0.9667755991285408
ID359490	359490	3	1.0	89.01612812320825	21.190104680310945	0.0	242.0	242	1.6276379517035877	1		25935.898633257406	26146.0	16605.0	34025.0	2.2771719E7	3238.6117283489352	-0.9810136557294504	-827.5726182970438	-0.0037079222798185644	0.004841319294392368	1.70159110775099	1.584488642484774	1.9901223082788393	1.073905525181031	8.322723914067222	11.031115497642283	0.8594814122035164	0.9679380873410716
ID344653	344653	3	1.0	90.67352741185717	23.235224313706972	0.0	161.0	161	1.6684901465508848	1		25866.499999999985	25951.0	16720.0	33985.0	2.3693714E7	3106.723248212431	-0.9809781746069941	-858.7608768446149	0.017774131328620414	-0.017309352330418103	1.8853401613096519	1.5184564563520926	-1.0266401120984863	1.241616217193974	8.74575214270915	11.316482506059335	0.8581913175192707	0.9663865546218485
ID357965	357965	3	1.0	88.66058284591809	21.167432627632483	0.0	234.0	234	1.6192504114416193	1		25941.764161849766	26082.0	16328.0	32909.0	2.2439626E7	3143.861232456932	-0.98102732199909	-853.333117754684	-0.009120460971886882	-0.0013357357936024346	1.7222490708542206	1.5306518592937293	-1.0987686564776904	1.1251736052173862	8.237167643105934	10.96064345630816	0.8616197943507936	0.9741427768409219
ID355406	355406	3	1.0	88.0655790963251	19.481925730998988	0.0	220.0	220	1.6488789482719128	1		26006.276053215068	26097.0	16715.0	34003.0	2.3457661E7	3196.311845939917	-0.98105191765438	-842.5307243063538	1.8805703778862045E-5	0.005184295958590741	1.7556708465481374	1.570166060709454	1.9388691578657413	1.1181434183814074	8.541367717634964	11.477489417027655	0.8147858557725459	0.9750406945198044
ID367182	367182	3	0.9968600869178772	89.09187578239481	21.52073419023011	0.0	282.0	282	1.6452045616478002	1		25998.97872340425	25979.0	17219.0	34395.0	2.3217088E7	3125.7163438326997	-0.9810151135779295	-859.6158518699539	-0.004995322088719898	-0.00328124248675156	1.8630814413161878	1.4806532878282033	2.0989271606748723	1.258283391953915	8.503342708318822	11.228428916286285	0.847542643847155	0.9680735930735928
ID351817	351817	3	0.9899266362190247	84.3438515622576	19.523387471073626	0.0	201.0	201	1.603287564757725	1		25973.17806603776	26162.0	17334.0	33748.0	2.2025255E7	3007.214978110388	-0.9810409853752505	-893.8445627772447	-0.0014560018491395627	-0.0030685983104526155	1.7744464048695063	1.473208248173841	-0.6418758772210154	1.2044776473856116	8.075561353512416	10.672698866117878	0.8909104916660712	0.9798154555940024
ID327755	327755	3	1.0	89.1071251468133	25.16021300579064	0.0	61.0	61	1.6657675608699798	1		25662.814130434836	25766.0	16882.0	33720.0	2.3609789E7	3193.012695083505	-0.9811612833812122	-837.1874670592844	0.0022751685920123855	-0.007474975011736645	1.7819262973857033	1.5900322291669702	2.6033494739217735	1.120685646931363	8.717233385722038	11.654283241641293	0.8065241940321887	0.9612159329140452
ID338507	338507	3	0.9968315958976746	89.14030475704774	27.00669803513211	0.0	125.0	125	1.543181821513985	1		25930.439644218575	26229.0	17839.0	33479.0	2.0407256E7	2834.513643065876	-0.980867995195399	-938.0185070208988	-0.008254814384758476	0.01965281865241514	1.699616751786717	1.4356949564409045	-0.8121263719153877	1.1838286010282266	7.4814205829479175	11.1275899390837	0.7592620756214321	0.9442111577684457
ID348746	348746	3	0.9919518232345581	88.8512301236515	20.81656155450365	0.0	184.0	184	1.6447446861498862	1		25947.397982062794	25990.0	17059.0	33940.0	2.3145079E7	3075.116112653868	-0.9810893504828635	-875.5166423332257	-0.004548767113762424	-0.008596175246458976	1.8433139626511394	1.489751463879425	-0.9131577914945496	1.2373298549081544	8.49858958215431	11.206422306046537	0.8503990210694558	0.9727965179542972
ID338005	338005	3	1.0	88.97781267165361	26.694974200366815	0.0	122.0	122	1.6530028703817454	1		25703.73200442968	25919.0	16627.0	33565.0	2.321047E7	3296.821595597574	-0.981074548685558	-808.3259068517582	-0.010476048332651642	0.02248577721676423	1.7321583649412235	1.6120950129278016	-0.4849567835285393	1.074476597874569	8.584145853115611	10.97429204363551	0.8956821629558589	0.980988593155893
ID349271	349271	3	0.9919990301132202	88.64956129223651	20.359776020302828	0.0	187.0	187	1.6725657154723057	1		26167.990249187475	26124.0	17417.0	34871.0	2.4153055E7	3136.1802586701338	-0.9809495433660036	-859.2917209977903	-0.013238014135708319	-0.019070966138136643	1.9215509480087176	1.5267881872930151	-1.0400467163398268	1.2585576466999093	8.788530278189777	11.633673134865832	0.8160042154904633	0.9550619834710741
ID361047	361047	3	1.0	89.43986084091159	22.629328695880915	0.0	250.0	250	1.6187831627198916	1		25917.310344827547	26042.0	16549.0	33240.0	2.254806E7	3217.8502991895275	-0.9809303334596285	-828.6080620057545	0.0012676942432860723	0.0038322356623520645	1.6915014444345682	1.565194957421663	-1.214607014875158	1.0806969677572749	8.232414516941438	10.869594239030793	0.8756094285709022	0.96976483762598
ID362583	362583	3	1.0	88.08637505269624	23.800669215141763	0.0	258.0	258	1.6575729727450101	1		25753.95143487856	25908.0	16235.0	34700.0	2.333308E7	3350.544358817126	-0.981327556636519	-807.9255444875686	0.00433194327373498	0.006193531189580567	1.7522093117833097	1.5880870394639488	-1.1244665517013925	1.1033458924107582	8.631677114760766	11.348346912898196	0.8422477188118351	0.9608465608465608
ID322136	322136	3	0.9946916103363037	86.64315658694018	23.862891625664776	0.0	27.0	27	1.6447446861498876	1		25843.09151785713	26025.0	17261.0	34068.0	2.315541E7	3207.101283734132	-0.9809712351058859	-830.8209861253757	-0.0021636776708709024	-0.002714805955986585	1.7961227530450297	1.5241987972001285	-0.4844105567183503	1.1784045206861538	8.498589582154324	10.97689427877216	0.8863347112219615	0.9738562091503266
ID353369	353369	3	0.9863601326942444	85.24820647374469	19.501923434102753	0.0	209.0	209	1.6276379517035888	1		25889.27981651376	26039.0	17351.0	34135.0	2.2575452E7	2973.3328626254984	-0.981096707718681	-903.8176189196976	-0.004198853384685698	-0.003309515291168207	1.792340852737428	1.503100544680606	-0.9165947776527807	1.1924291153246056	8.322723914067234	10.771145785963974	0.9014705515720118	0.9782122905027932
ID345176	345176	3	0.9919629693031311	90.0587944236065	23.56771194627781	0.0	164.0	164	1.6141032362959236	1		25879.69186046512	26031.0	17132.0	33591.0	2.2256535E7	2992.758591210701	-0.9808930846222579	-887.8682031979481	0.004546312564536512	-0.004593019961039248	1.8190115273534722	1.4570209677820476	2.205057703404165	1.2484456761953573	8.184883255296283	11.023958072949513	0.8463446390357784	0.9550748752079866
ID321637	321637	3	1.0	86.6793000257036	23.814482375071414	0.0	24.0	24	1.6452045616478024	1		25895.05816554806	25992.0	17088.0	34570.0	2.3150182E7	3226.815167702076	-0.9809209583696799	-825.1829671448871	2.118844977712741E-5	0.0046647006646389905	1.779808841929793	1.5274074282400714	-0.5850233671190216	1.1652482559814095	8.503342708318844	11.001501422611977	0.8828676998165923	0.9754634678298801
ID337508	337508	3	1.0	88.72560341032246	26.54709855588697	0.0	119.0	119	1.654832425861924	1		25673.843093922645	25857.0	16713.0	33929.0	2.3234828E7	3339.0386612175444	-0.981127754866359	-799.4686225480124	0.003453641186430302	0.0044304278804766966	1.7026084626157652	1.6363278592315242	-0.6401286388198384	1.0405056987878754	8.603158357773657	10.91661606875712	0.9071763248949896	0.9741657696447785
ID355940	355940	3	1.0	88.73014244838971	19.996241007891854	0.0	223.0	223	1.626243032477163	1		25996.66628440371	26245.0	16826.0	34590.0	2.2669093E7	3250.112581621328	-0.9811230748506914	-831.4602397153669	0.00906700725733018	0.006446965425238964	1.652246022834136	1.6294074302686163	-1.1527393146016767	1.0140165020370349	8.308464535573679	10.873564466014864	0.883052993752029	0.964679911699779
ID327270	327270	3	1.0	88.92302413810371	25.18393382454626	0.0	58.0	58	1.655746445498511	1		25673.7119205298	25811.0	17149.0	34174.0	2.3260383E7	3230.4264032404085	-0.9810490691586766	-822.84681322994	0.01471851364641999	-0.0118388789132901	1.794486708081104	1.5701110236024995	2.7156363631984766	1.1429043431360615	8.612664610102703	11.869944523552302	0.7681570505564415	0.9442417926003119
ID336486	336486	3	1.0	89.40349883242395	26.273981516194915	0.0	113.0	113	1.6382928748975472	1		25442.24436936938	25629.0	16754.0	33428.0	2.2592713E7	3313.9451058471122	-0.981230908211412	-802.7273618851247	0.010519410983711099	0.004575323383290422	1.7249020969762727	1.5905831806629618	-0.3295068314592467	1.0844463326069664	8.432045815851094	11.819905712688321	0.7584287669086798	0.9421136484333509
ID365670	365670	3	0.9968687891960144	88.65766530629216	20.677921124269343	0.0	274.0	274	1.6187831627198899	1		25983.183082271134	26066.0	17107.0	33889.0	2.2423487E7	3071.2007913109064	-0.9810831413788874	-877.5481056109743	-0.008369840182900413	0.006361358566328937	1.739672463207819	1.528390595685005	2.5162763813478373	1.1382381363241247	8.232414516941418	11.468695967839095	0.7865186301039966	0.9584947426674042
ID336993	336993	3	1.0	89.30262958363869	26.58917133626906	0.0	116.0	116	1.6364448282011506	1		25560.456081081058	25820.0	16795.0	33390.0	2.2697685E7	3239.760706344078	-0.9813178305039736	-828.8349248569895	0.010824629962741852	0.0042060541680495785	1.7313901955583952	1.5944258406396605	-0.47518900103673484	1.0859019914427546	8.41303331119303	11.303682953812165	0.82741337462422	0.9521247982786445
ID321132	321132	3	1.0	86.89271310428227	24.16621426495012	0.0	21.0	21	1.654375226674898	1		25893.233924611948	25944.0	16538.0	35730.0	2.3355697E7	3396.2667150926936	-0.980926399126925	-784.1844636534386	-8.857673496761773E-4	0.004452849479541039	1.8196191214916813	1.5272024320507778	-0.6122000022005796	1.191472121379637	8.598405231609153	10.813228046686397	0.9240959111979247	0.9874454148471613
ID335981	335981	3	1.0	89.09517506916161	25.750305899298702	0.0	110.0	110	1.6766313774975663	1		25429.680301399334	25598.0	16940.0	33622.0	2.3624173E7	3241.908941365426	-0.9813012869691762	-823.3049671934906	0.014645970637560183	0.009285649315251708	1.8246815708097048	1.564340697304209	-0.23810187163500596	1.1664221061013977	8.831308413670428	11.914554019312677	0.7817706010614579	0.9445856634468733
ID345709	345709	3	0.9945188760757446	89.28442123634483	23.3131202423466	0.0	167.0	167	1.6530028703817443	1		25993.954595791816	26073.0	17096.0	33868.0	2.3472541E7	3228.9076298982463	-0.9808902463418382	-826.4413869321055	0.005944272325578211	-0.0094837243653015	1.781100273288542	1.5583252398965983	-0.6516930115430142	1.1429579831529428	8.5841458531156	11.522203517586513	0.8125233833700688	0.9575821845174977
ID335471	335471	3	1.0	89.04358812166343	26.11963197935285	0.0	107.0	107	1.6739220333452576	1		25496.724324324303	25588.0	17141.0	33784.0	2.358447E7	3289.611819147346	-0.9813561891916456	-815.9465476959358	-8.192513548404449E-4	-0.005246021079157697	1.7468192202117026	1.617679711682048	-0.3955780842247121	1.0798300847794997	8.802789656683334	11.716444154596578	0.8058209141761734	0.9556243550051595
ID369263	369263	3	0.9968498349189758	86.66249503752178	21.72117996054811	0.0	293.0	293	1.5966682425064191	1		25862.16488730723	25973.0	17824.0	32906.0	2.1801805E7	3098.281467580428	-0.981044059245168	-864.0068232394639	-0.004076825414947273	0.0024453872123708113	1.70566439407411	1.5135433801550597	-0.8840696136556241	1.1269345936416886	8.009017587209197	10.801343586625451	0.8626478600014663	0.975680370584829
ID332392	332392	3	1.0	89.14089983927308	26.081091949067744	0.0	89.0	89	1.6566599608482835	1		25516.648230088475	25714.0	16787.0	33750.0	2.306705E7	3344.8222183481867	-0.9814183258487083	-805.8420133467694	0.026825677315730878	-0.011014902970790982	1.7693097772994748	1.5907299678883757	-0.23759717418383117	1.1122628057659314	8.622170862431718	11.34959451761923	0.8411351790726415	0.9613142554319017
ID364136	364136	3	1.0	88.73370230880573	21.876010069660314	0.0	266.0	266	1.6470427796085048	1		25974.65251396645	26054.0	17215.0	33985.0	2.3247314E7	3152.078784072122	-0.9810414861410941	-852.8364641481825	0.0013101341387887963	0.006161721888067509	1.7782432401619235	1.546864123949219	-0.5566227645281452	1.1495794702523596	8.522355212976892	10.922391629102261	0.8977057500523379	0.9830043859649117
ID333428	333428	3	1.0	89.03920638602881	25.81478773678046	0.0	95.0	95	1.686528402095607	1		25503.638297872334	25621.0	16709.0	34033.0	2.397342E7	3297.193884058811	-0.9812812455026041	-810.9689018087764	-0.004416684480754833	0.0016134446638349155	1.8001121281536592	1.6082384205088291	-0.25924981791648305	1.1193067552658786	8.93587718928978	11.8209515254775	0.8036041716779398	0.9557702084392486
ID358516	358516	3	1.0	88.82721829732286	21.138804733187865	0.0	237.0	237	1.615976833254345	1		25925.94767441861	26149.0	16012.0	33619.0	2.2296315E7	3225.682561739427	-0.9810365172719414	-831.5915782999706	0.0014539877898133303	-0.0031526290000631627	1.7069448245001786	1.5435496670634647	2.019951641215379	1.1058567540282431	8.203895759954316	10.868487298578895	0.8727538899631067	0.9740406320541762
ID326774	326774	3	1.0	88.73109899905819	24.949886149886872	0.0	55.0	55	1.6534604490397493	1		25700.907079646	25791.0	17050.0	34034.0	2.323362E7	3253.926062761878	-0.9810583465907774	-818.1778499637697	0.005328710724407352	-0.0012662130704120629	1.7321238858583992	1.6024774833820483	-0.27974696805693255	1.0809037280216447	8.588898979280115	11.11285732855491	0.8739687040400873	0.9673447537473222
ID349815	349815	3	0.9904934763908386	87.33983064578005	18.76062248193443	0.0	190.0	190	1.5976155390848654	1		25957.622037914694	26045.0	18167.0	33840.0	2.1908233E7	2780.510598208506	-0.9810131282220905	-964.6988196317798	-0.02218664320482609	-0.001491163393192744	1.7386062879662354	1.5074261315784683	-0.6603804804814905	1.1533608523461722	8.018523839538226	11.028296756410962	0.8284902484443644	0.9734564339296019
ID332913	332913	3	1.0	89.25617892185203	26.035248541969374	0.0	92.0	92	1.6634953356124875	1		25474.97704918033	25698.0	16733.0	33713.0	2.3309604E7	3294.7253878450547	-0.9814080931623883	-816.3008998026929	0.006774428943738518	-8.100328536160564E-4	1.7673568679922225	1.5814195209432411	-0.2537673215789056	1.1175762310927329	8.693467754899464	11.416088932200733	0.8382396987399243	0.9611140304781921
ID333949	333949	3	1.0	88.97084117174711	25.708679697056176	0.0	98.0	98	1.6981505216955033	1		25507.59181532004	25599.0	16786.0	34322.0	2.4308735E7	3277.438598194164	-0.9813114130855887	-817.3259264921658	0.014666314132934134	0.005902266094714195	1.8148544384236769	1.6262598473360839	-0.20835849798320072	1.1159683007586536	9.059458469567186	11.89586810059343	0.8044884663243239	0.9430974764967833
ID334970	334970	3	1.0	89.09807135560871	26.40164407730586	0.0	104.0	104	1.646123927219218	1		25540.269788182854	25701.0	16780.0	33510.0	2.2909622E7	3295.4056727008315	-0.9812815433831972	-812.5875881255857	-5.739757044196117E-4	0.010481139986861935	1.7493833816084987	1.5804333529665806	-0.5093364331725914	1.106901077685299	8.512848960647862	11.353697685331259	0.8298701429284262	0.9572421165152323
ID331911	331911	3	1.0	89.01622150231452	26.160507280749368	0.0	86.0	86	1.6684901465508841	1		25614.592391304337	25765.0	16899.0	34028.0	2.3565425E7	3336.2567290415154	-0.9813791120965566	-809.271798988968	-0.0030395647388494155	0.008623647531524415	1.7832587783172784	1.5989411438507204	-0.43594866261428256	1.1152748086916238	8.745752142709142	11.466291399543984	0.8359130013129149	0.954852101712506
ID350338	350338	3	0.9908046126365662	86.03989373779861	18.91961418648639	0.0	193.0	193	1.6145718393646697	1		25984.667052023113	26166.0	17064.0	33021.0	2.2476737E7	3111.7105584654673	-0.9810452733729652	-864.4094042984254	-4.0368216704424697E-4	-0.002893347470278539	1.7084674258759949	1.5585764519028609	-0.5776353279186955	1.0961717173322698	8.189636381460781	11.16146935108643	0.8260983248806786	0.9609592861126602
ID331407	331407	3	1.0	88.80313216015873	25.777292908935568	0.0	83.0	83	1.6725657154723066	1		25565.905274488698	25664.0	16804.0	34446.0	2.3750726E7	3340.799118420333	-0.9813060554447864	-803.4231423061647	0.009438088034555902	0.0022121116921374373	1.7637166524596561	1.6167743962122463	-0.24114377708522	1.0908860609072384	8.788530278189786	12.310146950117227	0.728785364901685	0.934782608695651
ID360079	360079	3	0.9937126636505127	88.46930922458837	21.59926437611542	0.0	245.0	245	1.6061160660417473	1		25905.175849941363	26020.0	16555.0	33463.0	2.2097115E7	3156.4248952375274	-0.9809343964278703	-844.5210617974511	0.004629007788521658	-0.005618234505040045	1.7449847471233977	1.4950192330052698	-1.0792485477828286	1.1671988617936708	8.1040801104995	11.011710978722832	0.8398543604089092	0.9621896162528217
ID334475	334475	3	1.0	89.10049115630127	26.0365166362347	0.0	101.0	101	1.660308996020136	1		25501.67324561406	25655.0	16852.0	33928.0	2.3257526E7	3344.538436801693	-0.981333313315578	-801.6998182409031	0.008457220038140036	0.01005504275296649	1.766640835939586	1.5933568703829168	2.9195345520232783	1.1087540203815265	8.660195871747849	11.74920598401815	0.7883526706300878	0.9464935064935059
ID356491	356491	3	1.0	89.32429282861386	20.56356763157725	0.0	226.0	226	1.680237040538311	1		25969.57799145302	26102.0	16950.0	34549.0	2.4307525E7	3207.68525839202	-0.9810406841830838	-837.852359372314	0.00489956097302551	0.002501048977328306	1.7230745377396404	1.6549496418873222	-1.0655626115713022	1.0411643316074728	8.869333422986555	11.082907409610714	0.9073888441642249	0.9805570152390963
ID369803	369803	3	0.9841050505638123	85.31647925671022	22.011949029994316	0.0	296.0	296	1.599508449155302	1		25871.877526753884	25971.0	18076.0	33177.0	2.1758249E7	2735.1734228087957	-0.981035849843515	-978.6436154534316	4.257737021323697E-4	-0.003681478554627322	1.7517094478192008	1.4920941775299112	2.176676208489102	1.1739938900633402	8.037536344196281	11.176040062246088	0.8086431536226829	0.9521396396396397
ID367754	367754	3	0.9842140078544617	88.67076026621922	21.902659119308996	0.0	285.0	285	1.593348269302547	1		25917.187350835346	26009.0	18094.0	32546.0	2.1718603E7	3097.939146481056	-0.9810305269497233	-865.3110228276602	-7.756847210675846E-4	-0.004426952736441557	1.704920658790439	1.5140321567878445	-0.9038770771692509	1.1260795559372938	7.975745704057566	10.45973968794889	0.9160926736526781	0.9750145264381177
ID330900	330900	3	1.0	88.77954404012051	25.76392364089739	0.0	80.0	80	1.6851822304812694	1		25563.349999999973	25641.0	16933.0	34599.0	2.4029549E7	3335.874896114058	-0.9812785249872716	-803.3230688580601	0.004220574815214523	0.00734953878264125	1.7895970853010972	1.6206900533055428	-0.17973013509055635	1.104219206905758	8.921617810796226	11.722948491965521	0.8157926068422565	0.9571647118816916
ID352404	352404	3	0.9885267615318298	84.12077082495665	19.54132545050398	0.0	204.0	204	1.6089395948537306	1		25925.898719441233	26143.0	17308.0	33460.0	2.2270347E7	2995.721856377732	-0.9810500627829182	-896.0778088214021	0.008004149078137946	6.771245993626268E-4	1.7442948859066192	1.5070754160092275	-0.5561575708200248	1.1574038481269602	8.132598867486607	10.769885403595145	0.8810834653447751	0.9710556186152098
ID319633	319633	3	1.0	87.46166319919922	24.99737542846759	0.0	12.0	12	1.673470049528906	1		25674.71135135133	25740.0	16617.0	35045.0	2.3749108E7	3371.5322450747517	-0.9811909280569567	-794.500919826999	0.0028514213860713687	-5.887065326408937E-4	1.7789102769174068	1.5865709666453027	2.5311128083254797	1.1212295663513827	8.798036530518825	11.118829205652558	0.8942882128642243	0.9716535433070872
ID366227	366227	3	1.0	89.15986826671696	20.931746914421648	0.0	277.0	277	1.6364448282011501	1		26008.397058823513	26097.0	17035.0	34613.0	2.2991423E7	3152.722362704868	-0.9810595525976247	-854.6002046538115	1.9255211370992046E-4	0.0029674330378378615	1.7266555857081767	1.549574479681033	-0.33178030598907154	1.1142772473018492	8.413033311193026	11.577452258758102	0.788744738001406	0.9588299024918744
ID346258	346258	3	0.9936649203300476	88.7549768145149	22.72314553720881	0.0	170.0	170	1.6155086377256853	1		25946.335273573928	26071.0	17268.0	33596.0	2.2287902E7	3040.5620216128063	-0.9810389240983314	-883.0299154943236	0.002314451922838649	0.0035869156873883316	1.7740172657340738	1.4901684633415704	2.1134119966689418	1.1904810156537589	8.199142633789808	11.056942361240056	0.8427683438694381	0.9680134680134678
ID353938	353938	3	0.9853700995445251	86.65499999200891	19.81324534496969	0.0	212.0	212	1.6341318308215145	1		25939.517006802707	26024.0	17117.0	33963.0	2.2878654E7	3116.8012419974425	-0.9810786522923244	-863.0471682070422	-0.003254197667600375	-0.01361396743787899	1.7891976920055057	1.5342334778374536	2.209344130649727	1.1661834511181646	8.38926768037046	11.034391557451922	0.8658389804574524	0.9703133589884559
ID361628	361628	3	1.0	89.76377391899598	23.354658641021324	0.0	253.0	253	1.7943226797567173	1		26086.728813559344	26045.0	17365.0	33747.0	2.7704106E7	3057.4459544327815	-0.9809268613423686	-877.6175340754045	0.04164748942650167	-0.010042471076349356	2.1744308462191695	1.5239700596634325	0.08508858887024728	1.4268199249920899	10.114652478089695	15.35367738944483	0.5391827727954552	0.8840880764437069
ID320667	320667	3	1.0	86.9352256355603	24.539150765149756	0.0	18.0	18	1.6433642875129544	1		25776.250559284115	25814.0	17209.0	35173.0	2.3043968E7	3347.1803122050205	-0.9810845971820332	-798.8431123334803	-0.006935232743441402	0.003959377267859257	1.7767800512978518	1.5451152992166723	-0.6389865222042248	1.1499336342075097	8.484330203660779	11.10527524568959	0.8645075142306224	0.9711643090315563
ID326299	326299	3	1.0	88.86120136169026	24.774024950403312	0.0	52.0	52	1.672113365033885	1		25739.165584415598	25828.0	17263.0	34197.0	2.3782989E7	3242.7207370693036	-0.9810064905329506	-819.9390563836804	0.004518515857567994	-0.006336755011767115	1.784002904326612	1.5846850882144523	-0.4650157497395016	1.125777555171382	8.783777152025262	11.613755107720394	0.8183627345573182	0.9560269011898591
ID319140	319140	3	1.0	88.1042678235996	25.86459821979213	0.0	9.0	9	1.672565715472307	1		25595.281857451366	25704.0	17002.0	34503.0	2.3701231E7	3141.8072250520727	-0.981211618114631	-850.9101045627654	-0.002432637628735163	-0.005651800894080219	1.8081190476917772	1.5597556369356071	-0.38931258033407784	1.1592322572041607	8.788530278189791	11.668060647851156	0.8112015310722358	0.9482051282051284
ID320165	320165	3	1.0	87.38728556682138	24.64640495288644	0.0	15.0	15	1.6548324258619256	1		25749.109271523175	25881.0	16959.0	34231.0	2.3328693E7	3319.5054154973404	-0.9810923783620842	-804.9924799623108	-0.0013897124003247336	0.005639136397823827	1.769978181361449	1.5746796021390654	-0.5025690272872447	1.1240243278423672	8.603158357773673	11.202919183012746	0.8614010067306981	0.9632783395423093
ID346788	346788	3	0.9849556088447571	88.73877760223718	22.22665846732847	0.0	173.0	173	1.6470427796085043	1		25963.50223214287	26017.0	17154.0	34459.0	2.3263298E7	3048.2036750663106	-0.9810392255586075	-881.4132771075027	-0.0033914769968154865	0.010450843563050177	1.8508230835560813	1.4885576146189445	-0.8137873862626497	1.243366776925106	8.522355212976887	11.517442992348435	0.8073416410570261	0.9660560344827588
ID347303	347303	3	0.9951546788215637	88.76303587347147	21.71395682662635	0.0	176.0	176	1.6502547340333904	1		25938.11830357144	25942.0	17036.0	34326.0	2.3240554E7	3120.7206372063847	-0.9810826258549099	-862.1013018426435	0.0014745709643839398	-0.0013418218700978406	1.859857559059116	1.471727925500455	-0.8898134603587219	1.2637237677111273	8.555627096128491	11.34810851571645	0.8348621099545287	0.9656652360515012
ID329891	329891	3	1.0	88.92998804446404	25.406406338092108	0.0	74.0	74	1.677533519816005	1		25586.15086206893	25686.0	17029.0	34092.0	2.3743948E7	3266.7092485962694	-0.9812695067269727	-820.6605524744922	0.0220416017011824	0.010914836141361135	1.808097893720545	1.5892237999029388	-0.3080186225148645	1.1377238963014358	8.840814665999458	12.078683598954738	0.7614877832488299	0.9393939393939383
ID330402	330402	3	1.0	88.72903229027374	25.468855568044997	0.0	77.0	77	1.686079797645033	1		25542.938100320174	25633.0	16490.0	34564.0	2.3933733E7	3343.960307294725	-0.981352186432697	-803.9641968327587	0.022614248821674912	-5.624402217341729E-4	1.7907336587534632	1.6197501836867165	2.8457334175600595	1.1055616333856935	8.93112406312526	12.310417348128123	0.7405773629947883	0.9338966202783288
ID364719	364719	3	0.996865451335907	88.7367768337663	21.31707501727067	0.0	269.0	269	1.629031676478755	1		25991.040000000005	26061.0	16783.0	34351.0	2.274216E7	3160.2966371501598	-0.9810539566234555	-851.7265212618755	0.001877705367411046	0.0018688844368497197	1.7861954686247687	1.510284861345426	2.5400736680242453	1.1826877924430428	8.336983292560769	11.09399927114779	0.8512213916987397	0.9621503017004942
ID363182	363182	3	1.0	88.11291505828439	22.72504643006864	0.0	261.0	261	1.6257777934367532	1		25861.995418098508	25813.0	17427.0	34896.0	2.2577522E7	2806.8372313153905	-0.9811547700696486	-959.4246590123038	0.009300319862820093	0.01433268961819145	1.7548674778294675	1.520917536166492	-0.7375342045252274	1.1538215821040843	8.303711409409173	11.551655320315424	0.7819764379704792	0.9489407930472572
ID340663	340663	3	0.911090075969696	89.91179672848037	21.938574116046546	0.0	138.0	138	1.1733712175114306	1		27143.60964912281	26068.0	20626.0	37279.0	1.2377486E7	4189.1164487177575	-0.9797496048265041	-626.9844329927178	0.019367688824628203	-0.01624099872154224	1.2705381418151616	1.090783031954462	-1.063395751798822	1.1647945600497789	4.325344809709425	8.50103458464702	0.7521198182861765	0.9400826446280995
ID359088	359088	3	1.0	88.89054434687522	21.150567639767203	0.0	240.0	240	1.6229835585554784	1		25941.37816091955	26114.0	16296.0	33538.0	2.2568999E7	3243.2894191143814	-0.9810225153662586	-826.946972605327	0.0012054026479396817	0.002109452276906249	1.724306287593414	1.5626402772763515	1.9528725497310622	1.103456958500291	8.275192652422051	10.964502023803213	0.8649881406940051	0.964008859357695
ID325310	325310	3	1.0	88.64896300471113	24.363686977950497	0.0	46.0	46	1.6584854820201516	1		25766.63406593406	25802.0	17223.0	34549.0	2.3447637E7	3281.9514511935054	-0.9809863836054028	-810.1282647341168	-0.007849779673979956	-0.004977845957020087	1.7707921335044248	1.5758242674324094	-0.4574531648844875	1.1237243708587437	8.641183367089784	11.209390468384743	0.8642096067580617	0.960380348652932
ID357055	357055	3	1.0	89.39668352470079	20.89156608157186	0.0	229.0	229	1.6657675608699805	1		25978.494553376895	26142.0	16940.0	34348.0	2.3848258E7	3227.2380325822305	-0.9810122870760192	-831.7920530761716	0.008292320764758644	9.956726985052339E-4	1.725837370228559	1.6171682910719063	-1.0067279444657995	1.067197136968734	8.717233385722043	11.45567878495772	0.8347316530829443	0.9567031820552946
ID354494	354494	3	1.0	87.70912275458993	19.843282527338502	0.0	215.0	215	1.6322790730479577	1		25940.426621160408	26131.0	16472.0	34549.0	2.2801635E7	3211.3638589968896	-0.9810746377726413	-837.4819250276657	-0.0021960316645772988	-8.817033054208084E-4	1.7063985193412419	1.5729752350717743	-1.3813601178304786	1.0848222408685153	8.370255175712403	10.896952266903769	0.8858056888465466	0.971854304635762
ID329400	329400	3	1.0	89.34771058338126	25.35654108614312	0.0	71.0	71	1.6488789482719126	1		25522.52725250277	25621.0	16846.0	35100.0	2.2944752E7	3275.45312190031	-0.9812486358213013	-815.508479512559	9.589139721521463E-4	0.010118574234484246	1.7677961532168893	1.550404729356176	-0.3874008699006853	1.1402159189432992	8.541367717634962	11.60401218396238	0.7971149069521953	0.9589114194236925
ID350904	350904	3	0.9927008748054504	85.05083830388897	19.438577565989764	0.0	196.0	196	1.6313519050816132	1		25960.643428571453	26093.0	17409.0	32841.0	2.2715563E7	3071.778845466798	-0.9810879307633009	-876.8481430227015	-0.008443557682823222	-0.007518163138727881	1.767196968728966	1.5354151712235702	-0.5058131678146611	1.1509570843439623	8.360748923383364	10.819580952123928	0.8974993946283883	0.9821328866554997
ID318650	318650	3	1.0	88.79434544030838	26.34400152453099	0.0	6.0	6	1.6327424595932873	1		25677.95356738392	25926.0	17061.0	33677.0	2.2673633E7	3186.4368468589964	-0.9811290043714647	-837.9466904169716	-0.006795602431524711	-0.0021782421824533696	1.754691416732775	1.5175360673625888	-0.5699774312257095	1.1562765818029959	8.375008301876898	10.960193638641726	0.8761100375461299	0.9665386725178262
ID318148	318148	3	1.0	89.07607634805846	26.041191668792393	0.0	3.0	3	1.6447446861498864	1		25519.066292134838	25662.0	16974.0	34151.0	2.2711969E7	3219.4654488366277	-0.9812998960266374	-831.8954304035137	0.011106690034256671	-0.012808994469604722	1.811068446967977	1.5167216563986736	-0.5298327914266858	1.194067770660178	8.498589582154313	11.70038971136355	0.7801103970462298	0.9371069182389924
ID323782	323782	3	1.0	88.0604797956718	24.532319120911154	0.0	37.0	37	1.6571165296762582	1		25732.167216721664	25791.0	17335.0	33853.0	2.339054E7	3209.125795397587	-0.9810147118578809	-828.6629975348046	0.002097787891798466	-0.004875578804962975	1.7293707101844915	1.60405976134196	3.0400920028393457	1.0781211223313127	8.626923988596248	10.937584294233426	0.9061978122455266	0.9752821063944115
ID325825	325825	3	1.0	88.60631483005076	24.418430453079978	0.0	49.0	49	1.6950293286535187	1		25797.675447839883	25787.0	17062.0	34685.0	2.4481994E7	3270.7535093655956	-0.981003664305455	-814.6359062246263	0.0028423321029615637	-0.0017112637209328123	1.8439027392559126	1.5865238709967768	-0.4705068032243248	1.1622281725250252	9.026186586415571	11.319972533802156	0.8851633518951741	0.9678899082568806
ID360640	360640	3	1.0	89.08057936299441	21.93956877275449	0.0	248.0	248	1.5995084491553002	1		25939.656028368798	26103.0	16150.0	32790.0	2.1944949E7	3222.3260125641596	-0.9808837572513565	-826.1135346377584	-2.0463316098319503E-4	0.01403735366331389	1.6788898586569942	1.5479776976379396	1.9161188756177816	1.084569797884565	8.037536344196264	10.963534959180933	0.8402946572387959	0.9668381932532869
ID317635	317635	3	1.0	89.56739970032969	26.14550175773724	0.0	0.0	0	1.6178482604399353	1		25413.78728323697	25583.0	16999.0	33466.0	2.1982926E7	3247.4992634754008	-0.9813408334302001	-823.1480494455736	0.0017417067518992098	-3.575268552614619E-4	1.7796972572544678	1.4849181494106511	-0.4819595660625995	1.198515391545865	8.222908264612402	11.231282827345588	0.8191747959262273	0.9675615212527964
ID324803	324803	3	1.0	88.08660528952021	24.130987433170187	0.0	43.0	43	1.6666755835925644	1		25813.76444929115	25844.0	17137.0	35059.0	2.3671222E7	3290.5113927951484	-0.980985661261387	-809.467418008181	9.9901104343894E-4	-0.002686013777452675	1.7868941525738116	1.5860603972249678	-0.5021630400816408	1.1266242796934027	8.726739638051084	10.968529338218174	0.9115176460778363	0.9776357827476039
ID347842	347842	3	0.9927113652229309	88.83250880901336	21.064359269162253	0.0	179.0	179	1.6543752266748963	1		25960.9766925638	25968.0	16967.0	33947.0	2.339084E7	3138.6292405214353	-0.981093773087016	-858.453270980227	0.006040277391928955	-0.0052868197926789415	1.882655990883277	1.4759894348046791	2.1837921414174044	1.275521319115955	8.598405231609137	11.153050544500315	0.8686412159486046	0.9673796791443845
ID342221	342221	3	1.0	91.6344630524665	21.8077906005801	0.0	147.0	147	1.653002870381744	1		25821.58490566038	25946.0	16662.0	34592.0	2.3265248E7	3070.793696307688	-0.9810646070567516	-871.3357579684736	0.010347778084178878	0.005152675551125397	1.7295672823809072	1.6071294332079638	-1.0855263583695316	1.0761841869379165	8.584145853115599	11.986086950516247	0.7508481315771264	0.9621736814064998
ID328910	328910	3	1.0	89.2332975028265	24.940976673360034	0.0	68.0	68	1.6461239272192174	1		25655.05574136011	25766.0	17390.0	33310.0	2.3012585E7	3225.801645108676	-0.9811280485027295	-826.940341339019	0.008044635310636468	0.020174856463483798	1.7346381762061163	1.590655578810713	-0.2969752487694097	1.090517770982864	8.512848960647855	11.047403399678668	0.8765251193974446	0.978154014199891
ID370382	370382	3	1.0	84.02464863185477	21.96875131603472	0.0	299.0	299	1.6584854820201536	1		25873.976872246723	26004.0	16810.0	34213.0	2.3493571E7	3169.666936776319	-0.9810660888684205	-845.9359496911396	0.009258407126215637	-0.003420909450959702	1.8051045212654377	1.5532653253153088	-1.2256660308818192	1.1621353363431366	8.641183367089806	11.33259760121986	0.8455205139650238	0.9675359233634914
ID368328	368328	3	0.9844729900360107	88.07123913745437	22.181552948186567	0.0	288.0	288	1.6187831627198919	1		25909.76612903225	26024.0	17470.0	32395.0	2.2489677E7	3103.469415407427	-0.9809954802613641	-861.8985025584101	0.0015374486528030033	-4.427811717523546E-4	1.733010147775975	1.527336949694754	-0.8180285309396478	1.1346613123727058	8.23241451694144	10.881379691422067	0.873713737931122	0.9724873666479508
ID324298	324298	3	1.0	87.90602319339186	24.206956133019844	0.0	40.0	40	1.664404597957298	1		25786.681917211332	25860.0	17432.0	34696.0	2.3672174E7	3263.072851326513	-0.9809658972321532	-814.5545777602124	-0.006564110619290492	-4.505876965837817E-4	1.7871215135975225	1.5925763879034098	2.6011576705513657	1.1221574846718825	8.702974007228505	10.914235586918167	0.9181019347965426	0.9765333333333331
ID362197	362197	3	1.0	88.58094256412387	23.941707215265374	0.0	256.0	256	1.6169128175976695	1		25832.545138888858	25981.0	16672.0	35320.0	2.2319319E7	3130.5836391131133	-0.9812084077546185	-861.7267250332072	0.030571472330158084	-0.02493284070504183	1.7800960677973348	1.513954740345319	-0.8590528341994801	1.1757921292886941	8.213402012283362	11.689577934246424	0.7553274756889338	0.923076923076922
ID342744	342744	3	1.0	91.14501790017646	21.993449623076458	0.0	150.0	150	1.6757287495034807	1		25880.690064794835	26007.0	16734.0	34532.0	2.3965519E7	3131.071414250021	-0.9810039108766138	-853.7277822401167	-0.01352210759157132	0.003377144052877118	1.7580886040557782	1.6143727021976286	2.0674621134082822	1.089022752715349	8.821802161341399	11.307950079210398	0.8669607038072514	0.9686847599164925
ID355034	355034	3	1.0	87.7647027801623	19.544042249217807	0.0	218.0	218	1.6475020136281955	1		25957.45322939867	26131.0	16445.0	34321.0	2.3309793E7	3250.3912044006443	-0.98110139436397	-829.1642561275798	0.004743742242266433	-1.3996731897276705E-4	1.711675432264907	1.6017445339568124	-0.9974105868436487	1.0686319796806365	8.527108339141423	11.111541847262862	0.8678866189034867	0.963997850617948
ID366810	366810	3	1.0	89.54419253341038	20.72091315283724	0.0	280.0	280	1.64566430863502	1		26035.900669642862	26206.0	16485.0	34384.0	2.3328167E7	3284.3436411634766	-0.9810074909448817	-818.9247410754145	0.008117743131507578	-0.004431209146924561	1.70438017454761	1.6094910758290644	2.6297620061689484	1.0589559644931037	8.508095834483349	11.216126857569195	0.8498776568362628	0.9644396551724135
ID328422	328422	3	1.0	89.2847351613235	25.00695151124411	0.0	65.0	65	1.6520873328590706	1		25638.428571428565	25776.0	17323.0	33331.0	2.3151501E7	3224.070469033459	-0.981083207915001	-824.8504673919083	1.0817634600795563E-4	-0.006865181275004409	1.7546404671094047	1.5690045361034586	2.8883821001540415	1.1183144641933052	8.57463960078657	11.13243859947202	0.8694510222068156	0.967292225201073
ID323297	323297	3	1.0	87.97189416581915	24.840381957935712	0.0	34.0	34	1.644744686149887	1		25701.85554311311	25905.0	16958.0	33846.0	2.2951757E7	3278.4757132929044	-0.9810886520642397	-813.4076837967596	-0.00438363700926237	0.004617381717922504	1.7346445795680776	1.5767682121614257	-0.22590177191713043	1.100126553915135	8.498589582154318	10.79127863142077	0.9170877834483033	0.9813391877058175
ID352992	352992	3	0.9904643297195435	84.672780815347	19.745413406888407	0.0	207.0	207	1.632279073047957	1		25914.945639864112	26009.0	17148.0	34177.0	2.2882897E7	3028.672211820902	-0.9810120259246159	-884.1454700423864	-0.009952970575238767	0.006364760271273018	1.8295527137394794	1.4886025088240946	2.300380996530757	1.2290404610326195	8.370255175712398	10.836086579341575	0.8957846773207085	0.9799666110183638
ID357600	357600	3	1.0	89.1351843084979	20.817214535019097	0.0	232.0	232	1.6145718393646697	1		25964.572093023282	26131.0	16309.0	33544.0	2.2329532E7	3249.757586111137	-0.980999880275367	-825.0358417883577	-1.2882905937400323E-4	0.004667059891804947	1.6868470658396286	1.5520482503950632	-1.163834397947991	1.0868522066954125	8.189636381460781	10.976596153475414	0.8541597672643707	0.9668911335578
ID363747	363747	3	0.9919653534889221	88.9393117663411	22.10178390477031	0.0	264.0	264	1.6406000058461214	1		25957.3063063063	25947.0	17098.0	34375.0	2.3050088E7	3070.728516854224	-0.9810357810960926	-874.5770633394409	0.008125107337927477	-0.005412734078528088	1.8033224213060226	1.5211446502124923	-0.494947083253803	1.185503575254406	8.45581144667368	11.320520189686581	0.8291486291649991	0.9569661108122637
ID343277	343277	3	1.0	90.48870007619	22.27831211087218	0.0	153.0	153	1.670302738227766	1		25921.286023835346	26013.0	16587.0	34923.0	2.3925347E7	3222.3987771621446	-0.9809478371318698	-828.3404781424626	0.013609833949651741	-0.009448392737653112	1.730189714923976	1.62606213416393	-1.0413429387809872	1.0640366555325913	8.764764647367222	11.464494273854108	0.8379928621700109	0.9594172736732575
ID322799	322799	3	1.0	86.91696518037207	24.216292562345515	0.0	31.0	31	1.6644045979572977	1		25825.7210065645	25897.0	17350.0	34842.0	2.3604709E7	3275.614041221894	-0.9809782728098492	-813.2033638179872	0.0017161187119611961	0.010341586986599729	1.7870611554317073	1.5726141466154473	-0.5481107171615429	1.1363633980260124	8.702974007228503	11.260403175337489	0.8625209832434686	0.9687830687830684
ID338665	338665	3	0.9863749146461487	88.85394531083446	26.91244182136328	0.0	126.0	126	1.5490531749531877	1		25944.46085858585	25888.0	19672.0	32634.0	2.0548013E7	2445.3657212114763	-0.9808745998160894	-1088.262797802495	9.421434713796204E-4	0.018528897611624243	1.6484305805372537	1.4449660205173689	-1.066367475965055	1.1408092350483332	7.538458096922106	12.839461404130898	0.5746438682231957	0.929660023446659
ID348393	348393	3	0.9905219078063965	88.89356199443412	21.179498450842303	0.0	182.0	182	1.654832425861924	1		25971.40044247787	25998.0	16834.0	34244.0	2.3478146E7	3097.3739012602277	-0.9810629552454766	-868.7931761228458	-0.005254461951124916	0.011229650999104154	1.8996141068920207	1.4701653197919582	-0.8814355851828963	1.2921091807286227	8.603158357773658	10.953312160498381	0.9011080122410765	0.9831613253666478
ID343784	343784	3	1.0	90.33146251487908	22.800636851048907	0.0	156.0	156	1.6155086377256882	1		25861.389595375713	25831.0	17668.0	35076.0	2.2370102E7	2830.043124693174	-0.9809971469693826	-943.4909395168568	-0.005078193782525399	0.007554021913961201	1.7324379536205767	1.5271058654526852	-1.1122628883114065	1.1344583193693807	8.199142633789837	11.734391651885936	0.7482679553892037	0.9462424574876585
ID344299	344299	3	1.0	89.6348464695802	22.13804123834362	0.0	159.0	159	1.6401388392858247	1		25876.83352080989	26044.0	16801.0	34345.0	2.3004505E7	3025.076655152849	-0.9809871049342404	-882.7135448143804	0.0010286658029376478	0.0020535095730715284	1.7042344371608356	1.6193916398032009	-1.355834999409792	1.0523917718680735	8.451058320509173	11.245776331057876	0.8397346614197794	0.9652551574375681
ID351478	351478	3	0.9873353838920593	84.73123881545979	19.91838153718406	0.0	199.0	199	1.6220510772612942	1		25942.186421173803	26047.0	17343.0	33941.0	2.254376E7	2971.902070917571	-0.9810050080885921	-901.6421137111838	0.0010690841890199155	-0.0017252226188038504	1.7773988595051184	1.4870440363987965	-0.6365044233697095	1.1952563717006526	8.265686400093049	10.996296715733404	0.8590053885128267	0.9725950782997759
ID365297	365297	3	1.0	88.18893714606332	20.440888966298413	0.0	272.0	272	1.6698497747650014	1		26005.968512486408	26133.0	16924.0	34506.0	2.3951497E7	3244.616495742177	-0.9810669879471215	-830.6510285627251	0.001213415540554781	-4.8749516525350734E-4	1.8247230760808304	1.5383882522129129	-0.4852621612886793	1.186126501847655	8.760011521202697	11.043922388230019	0.9025428903660246	0.980840872804684
ID322289	322289	3	0.994896411895752	86.6756989312984	23.905169170601507	0.0	28.0	28	1.6350574224170116	1		25863.508493771256	26034.0	17494.0	34373.0	2.2837478E7	3219.576173267529	-0.9809938500250556	-829.2602766075224	1.0166051131117129E-4	9.966296422069486E-4	1.7827842565813572	1.5126465674263534	-0.4475474581834618	1.1785861251214957	8.398773932699488	10.756519508813383	0.9121835104096317	0.9784053156146179
ID327920	327920	3	0.9968445897102356	89.16574263012026	25.117458730990553	0.0	62.0	62	1.65208733285907	1		25642.991111111107	25778.0	17205.0	33676.0	2.3078692E7	3226.70784468281	-0.9811264005084102	-826.2457902320485	0.0019397683971165943	-0.010168967357000893	1.7644794454711572	1.576881096353927	2.7626807328527674	1.118967973901771	8.574639600786563	11.822190183050559	0.7709564678854407	0.9499736703528174
ID368882	368882	3	0.9968560338020325	87.32304218731568	21.86993688959367	0.0	291.0	291	1.5995084491553033	1		25862.01066350707	26007.0	17731.0	32628.0	2.1827537E7	3104.7276809090104	-0.9809985862856349	-860.1045319843023	-0.0053257036008023916	-0.0034799782819276513	1.7398104115524393	1.4929798269069265	-0.8225048102958932	1.165327474756898	8.037536344196294	11.096089422997933	0.8203381664153641	0.9532130777903047
ID348926	348926	3	0.9841787815093994	88.75918477346261	20.571599742243087	0.0	185.0	185	1.6169128175976692	1		25953.41744186047	25957.0	17487.0	33780.0	2.2319939E7	3073.587313258178	-0.9810955280213823	-876.4471586544677	3.096091092374475E-5	-0.004232738773444108	1.787916598821725	1.475386462521811	-0.880945407987874	1.2118293370848208	8.21340201228336	10.964743984136703	0.8584914074767328	0.9659027389603133
ID358138	358138	3	1.0	88.75545234948463	21.133037469124062	0.0	235.0	235	1.6098796706539802	1		25958.0081775701	26121.0	15967.0	33590.0	2.2220055E7	3209.696324004921	-0.9810468922492678	-837.2337952060241	0.0010270179741976248	0.0025509012425555594	1.7035708388058675	1.5447368708076572	-1.2794950057198577	1.1028226690252851	8.142105119815614	10.686644365077981	0.8959089087442761	0.9727427597955708
ID337156	337156	3	1.0	89.22866999598239	26.62658762101747	0.0	117.0	117	1.6442846820334502	1		25608.146532438484	25739.0	16859.0	33382.0	2.2893683E7	3185.1675564407506	-0.9811708862910534	-837.8969961176746	0.009009593471218023	-0.0012166583764213043	1.686587005171869	1.601686414246051	-0.5529481556858038	1.0530069994792224	8.493836455989797	11.64448420997218	0.7871785402832487	0.9535752401280682
ID338180	338180	3	0.9968419075012207	89.24207564351823	26.62433209450502	0.0	123.0	123	1.561214243799889	1		25662.39975247529	25685.0	18050.0	33814.0	2.0735219E7	2763.5488789407846	-0.981248667625765	-971.8675001596315	-0.022688781244584996	0.007813366451578962	1.7024261746953189	1.4369389436529003	-0.6802602545562626	1.1847588808244787	7.657286251035011	11.387759317521054	0.742007315822186	0.954383886255924
ID344836	344836	3	1.0	90.52795210698883	23.037859964994784	0.0	162.0	162	1.6721133650338864	1		25856.925324675296	25967.0	17063.0	34354.0	2.3891799E7	3139.2975813510748	-0.9809804313818372	-849.638283853062	-0.0035648257523714865	-5.012716582017734E-4	1.839612502709851	1.562178439797194	-0.951074080797359	1.1775943489200082	8.783777152025278	11.484035135134521	0.836955076626032	0.9855999999999996
ID327431	327431	3	1.0	88.98282357069776	25.137407030286578	0.0	59.0	59	1.6662216340856855	1		25662.690968443952	25781.0	17308.0	34499.0	2.3584013E7	3204.005618692536	-0.9811033723189004	-831.7051353966343	0.006218312067698575	3.039601968122228E-4	1.8092028781239473	1.570448736843469	2.7188290725786644	1.1520292485066168	8.721986511886572	11.827299886583212	0.7835271636592608	0.9547346514047866
ID349446	349446	3	0.9893592596054077	88.2761069229976	19.562114765696787	0.0	188.0	188	1.6141032362959227	1		25939.82694541229	26019.0	17080.0	33495.0	2.2334191E7	3087.0007513154155	-0.9810716310741483	-871.059578088255	6.821565003922031E-4	0.0024376981505813936	1.7362222637840594	1.5206304803984532	-0.8609107551621219	1.1417778915815988	8.184883255296274	10.53271672553923	0.9271319445375588	0.9806378132118451
ID335629	335629	3	1.0	89.0350921465618	25.997509328879406	0.0	108.0	108	1.6644045979572974	1		25479.166301969384	25656.0	16919.0	33690.0	2.3287958E7	3293.3936230130557	-0.9813379885893427	-813.6389475664103	0.0015438280171930765	-0.0018271667549882578	1.7515147784032987	1.6037920742865106	2.8420942061012027	1.0921083889147578	8.702974007228502	11.775273674184604	0.7887430243662262	0.9556367432150303
ID345357	345357	3	0.9906664490699768	89.52654910259476	23.532628588961522	0.0	165.0	165	1.6364448282011508	1		25885.192784667426	25991.0	16912.0	34548.0	2.2960166E7	3062.695784322495	-0.9808958066167074	-867.904042059651	-0.0014547683470592058	-0.010797063137780843	1.8186877610566996	1.5016474076895934	-0.5960761838420826	1.211128359256384	8.413033311193033	10.965779010069557	0.8791915262415991	0.9703947368421052
ID355597	355597	3	1.0	88.30847096271411	19.55529225059543	0.0	221.0	221	1.6475020136281946	1		26049.19999999999	26247.0	16812.0	34197.0	2.3314034E7	3215.257614417441	-0.9810851169485917	-840.4495277787086	-0.002394773468549186	-0.0037267240733410683	1.7252839050109028	1.610064292327921	-1.276074656893582	1.0715621191228277	8.527108339141414	11.370926867631814	0.828743074390019	0.9573105656350058
ID352012	352012	3	0.9920198917388916	84.09393075605277	19.563392548030816	0.0	202.0	202	1.611288755974642	1		25951.552325581415	26198.0	17538.0	33874.0	2.2318335E7	3021.734483420892	-0.9810467660417699	-889.0852856811038	-3.017710596813771E-4	1.0300789843239056E-4	1.7624639305349006	1.487726775377413	-0.5597179836437868	1.1846690936161923	8.156364498309191	10.710727735477123	0.8934464552804072	0.9766647694934553
ID336142	336142	3	1.0	89.22155813243891	25.637319574138402	0.0	111.0	111	1.6770825093172457	1		25441.184267241373	25610.0	17112.0	33426.0	2.3609419E7	3239.9441279110392	-0.9812744040614936	-822.9711691057589	0.0229140997931785	0.0034754634017792217	1.8015974374429666	1.5902276716195314	-0.2027104679257171	1.132917927159556	8.836061539834937	11.699428609718652	0.8112212015158543	0.9552929085303195
ID337673	337673	3	1.0	88.69158767111621	26.5609912570304	0.0	120.0	120	1.6562032661570842	1		25702.948008849577	25805.0	16759.0	33714.0	2.3235465E7	3324.648632890046	-0.9810434373969944	-800.1949891364402	0.010729755264801437	0.002194674917533764	1.712074850683947	1.644733156353405	-0.49402030479765463	1.0409438419055452	8.617417736267207	11.39844031321995	0.8334818583844108	0.9552160168598526
ID359689	359689	3	1.0	89.05021519436515	21.20790545511115	0.0	243.0	243	1.6271731114965624	1		25942.696693272515	26155.0	16429.0	33787.0	2.2751745E7	3255.9822128594433	-0.9809489585562325	-820.5230369296996	-3.519072438540071E-4	0.003362237041775666	1.6894993798323328	1.585047479283528	-1.2114696647785717	1.0658982787039408	8.317970787902702	10.794758895372889	0.8970184205724016	0.9727626459143965
ID336661	336661	3	1.0	89.41507014554463	26.413006717486923	0.0	114.0	114	1.6479611196740651	1		25460.407119021173	25650.0	16836.0	33912.0	2.2888906E7	3280.4680465858605	-0.9812377128732656	-811.7980080347185	-0.011766242142337294	0.010637137000747088	1.7630239954530114	1.574750835734491	-0.45724786450001337	1.1195574280363576	8.531861465305925	11.785952644920965	0.7718346571118486	0.9634997316156729
ID332567	332567	3	1.0	89.22984182129021	26.135829018998628	0.0	90.0	90	1.638292874897547	1		25503.77303370784	25637.0	16731.0	33906.0	2.2698358E7	3313.3355970342927	-0.981433750109016	-813.777731026632	-0.001768079955987568	0.0030637563255904066	1.7312831365692323	1.5720503813048559	2.6290628871510777	1.1012898550568129	8.432045815851092	11.30392182030745	0.8292481880724317	0.9573664328116561
ID361238	361238	3	1.0	89.40096244415409	22.92731624143162	0.0	251.0	251	1.6234495983521804	1		25893.77002288327	25921.0	17618.0	34062.0	2.2631155E7	3063.5869772182446	-0.9811124621649148	-878.0889506051011	-0.010219505775568535	0.004236010265261638	1.7314354914397359	1.5491998519694614	1.8162582279569817	1.1176321048821445	8.27994577858659	10.94290220015154	0.868905049732996	0.9737283398546674
ID367377	367377	3	0.9905022978782654	88.71844530604994	21.915408304234123	0.0	283.0	283	1.6201845046323402	1		25934.588235294137	25963.0	18158.0	32585.0	2.2485288E7	3103.1123901292503	-0.9809592042783158	-861.1478073191661	0.001154952524873231	-8.209185784136532E-5	1.7566912833180537	1.5194732799399813	-0.8195802871568922	1.1561185751074494	8.246673895434965	10.9483711647272	0.8645490958789448	0.9698155394074898
ID321809	321809	3	0.9968286752700806	86.61012248819073	23.91190486290938	0.0	25.0	25	1.6548324258619258	1		25869.98228128463	26007.0	17159.0	34418.0	2.3360594E7	3254.769276620326	-0.9809544249577364	-818.7676212507147	-6.307944105576585E-4	0.003989073775682908	1.8103848687076234	1.5251377437472151	-0.5347181798032877	1.1870304017652629	8.603158357773674	11.101921037032398	0.8771452439589529	0.9752155172413796
ID333072	333072	3	1.0	89.17650149273796	25.89327203469232	0.0	93.0	93	1.663495335612487	1		25486.136462882056	25646.0	17017.0	33876.0	2.3345301E7	3289.1131530049415	-0.9813723153395578	-816.4509718314674	0.01187859770026183	0.008610430102059113	1.7566191505988313	1.6078871625286002	-0.17668526478505614	1.0925015085239762	8.69346775489946	11.428342439023027	0.836443135603967	0.9641539272535579
ID321299	321299	3	1.0	86.83966947764061	24.10907753899797	0.0	22.0	22	1.6548324258619258	1		25888.55260243634	25960.0	16854.0	35242.0	2.3377363E7	3361.9928629098126	-0.9809948393627538	-794.9433062161687	-0.0019314994243945112	0.003260252528999723	1.8012544216118074	1.534071388342025	-0.5017332429765835	1.1741659712189438	8.603158357773676	11.05233930629695	0.8850327922611558	0.9725953788285873
ID349980	349980	3	0.9905714392662048	86.93857761685524	18.64473862912861	0.0	191.0	191	1.6136344971438012	1		25950.41463414638	26001.0	17670.0	33794.0	2.2343307E7	2887.784936303902	-0.9810786941522299	-931.8847162160619	0.0016310212822074131	-0.0013288863813629612	1.7489346899677811	1.5081123642214498	-0.6520191814009837	1.1596846040518034	8.180130129131763	10.761920777671461	0.8875452315427041	0.9641456582633051
ID365852	365852	3	0.9896531105041504	88.84426521868325	20.7907597723017	0.0	275.0	275	1.6178482604399353	1		26005.671693735512	26017.0	17530.0	34682.0	2.2416889E7	2979.475957338683	-0.9810667713509527	-904.5489475232409	0.007337591268448028	-0.005721391911479522	1.7683145277454733	1.4975148607543527	-0.4951049056104207	1.180832707633171	8.2229082646124	10.874185216433215	0.8738599939581327	0.966480446927374
ID335135	335135	3	1.0	88.93482863118967	26.34181905930029	0.0	105.0	105	1.6675831118839324	1		25588.72113289761	25755.0	16967.0	33583.0	2.3490446E7	3291.256487039373	-0.9812042058595923	-811.7374263804422	0.0020976291309700427	0.0022567558998676284	1.7531529612641095	1.6127761524680027	-0.6255790738650231	1.0870404789786174	8.736245890380104	11.6931317851115	0.8029213840128009	0.9592901878914397
ID369439	369439	3	0.9735979437828064	86.10063554732783	21.367888255864127	0.0	294.0	294	1.5999813267559218	1		25833.098108747028	25914.0	18183.0	33346.0	2.1854801E7	2767.5028020932596	-0.9810496310239929	-966.477455865709	0.0011719117165016858	-0.019133400896656487	1.7522462241655272	1.4852325314442285	2.0058962209000715	1.1797790494540654	8.042289470360785	11.053814487520421	0.8271137135407635	0.961910176236497
ID326937	326937	3	1.0	88.88108026396354	25.082238294250384	0.0	56.0	56	1.6625855759952979	1		25666.810928961735	25792.0	17134.0	34407.0	2.3485132E7	3244.206637883844	-0.9811665763108611	-824.340936491603	0.004927192688243697	0.0021616086741411134	1.7813052699227212	1.5685661840459466	2.803665716446175	1.1356264645002336	8.683961502570439	11.66744662206235	0.801633961841717	0.9636075949367081
ID356123	356123	3	1.0	89.06493144666095	20.12624279161164	0.0	224.0	224	1.6543752266748966	1		25977.739514348767	26204.0	17085.0	34406.0	2.3535832E7	3209.5778357057256	-0.9810370104717846	-837.4560564419934	8.658906009960968E-4	0.002357459121000173	1.7213957798726771	1.61582070799999	1.9966932930137264	1.0653383579935454	8.598405231609139	10.983113517836994	0.8957293985116368	0.975202156334232
ID364326	364326	3	1.0	88.83266366767609	21.58895446386278	0.0	267.0	267	1.6313519050816117	1		25988.899999999976	26035.0	17191.0	34835.0	2.2870232E7	3165.649315986989	-0.9809518120220531	-845.5690849233472	0.001965690523148704	0.0019420227443862992	1.7803307337924807	1.5105744510719883	-0.5698371670286195	1.1785786079786125	8.360748923383348	11.15696648983061	0.8440395325226283	0.9696802646085985
ID332064	332064	3	1.0	88.98023556674875	26.15415720388534	0.0	87.0	87	1.6842841849975743	1		25572.140875133402	25741.0	16696.0	34200.0	2.3961096E7	3308.2007858554643	-0.9813698837409388	-814.3711588365156	0.0052157095412558325	0.01528470423525155	1.7593688292025504	1.6304785161320339	-0.3420240011313585	1.0790506049575443	8.91211155846721	12.664510960928062	0.698254317610669	0.940320962888666
ID353570	353570	3	0.9879465699195862	85.49523353226161	19.562629858762428	0.0	210.0	210	1.6159768332543467	1		25920.327546296277	26100.0	17330.0	34233.0	2.2395163E7	3019.446748626626	-0.9810537701421181	-889.0232427312247	0.002517150036786944	-3.1061148254750214E-4	1.7714140671080194	1.4988382662878919	-0.8781356702039367	1.1818580476299183	8.203895759954332	10.947543401654913	0.8601944700536953	0.9707536557930256
ID334125	334125	3	1.0	89.10499952126186	25.964061491589867	0.0	99.0	99	1.6797867559153141	1		25498.278969957064	25652.0	16768.0	33829.0	2.3764396E7	3329.927284515199	-0.9813597291230924	-806.2730197482609	0.021427192757152883	-0.00735832815174499	1.7956897229165905	1.6121895878960792	2.8805387128439808	1.1138204441947677	8.864580296822034	12.756875075190365	0.6845094325185842	0.9329664832416203
ID333608	333608	3	1.0	88.98426377413625	25.698198027862095	0.0	96.0	96	1.701710589589858	1		25492.03455497379	25581.0	16884.0	34096.0	2.4344893E7	3286.4800669501833	-0.9813069765484359	-814.3832398643007	0.024519239401834574	-7.582392950933613E-4	1.822176515386234	1.6235352045782971	2.9160075104383036	1.122351095466102	9.09748347888331	12.14981451336485	0.7744472537225789	0.9428571428571425
ID362794	362794	3	1.0	88.13051520613232	23.550069037033698	0.0	259.0	259	1.6566599608482853	1		25765.58028792913	25947.0	16359.0	35465.0	2.3266319E7	3403.1891593719683	-0.9812670542815355	-793.1676222452697	-0.005430305138747764	0.007331585801570884	1.780094455831144	1.5620963969606414	-1.1434374401771514	1.1395548055130655	8.622170862431735	11.541534918792646	0.8133909746001218	0.9582673005810888
ID345909	345909	3	0.9839867949485779	88.9706261162921	23.417081854099436	0.0	168.0	168	1.6155086377256862	1		25934.317073170718	25905.0	17504.0	34887.0	2.2329447E7	2700.413039130466	-0.9809415708403354	-988.6228703635898	0.009225836516323555	0.006421769358526106	1.8064116805492478	1.4543903519334167	-0.7733405722428031	1.2420404729362142	8.199142633789817	11.091646049391164	0.8375028647522119	0.96100278551532
ID334644	334644	3	1.0	89.23815700685599	26.5140835409554	0.0	102.0	102	1.654375226674897	1		25572.56825749168	25769.0	16673.0	33547.0	2.3040884E7	3266.443051368831	-0.9812748616091114	-820.5308012601495	0.011848329633995106	0.003234693803065328	1.7511506378274715	1.5856287765658525	-0.4534039854555827	1.104388784883247	8.598405231609144	11.662585114629511	0.7943979603910962	0.9541139240506326
ID326461	326461	3	1.0	88.68961943668029	24.794699494895514	0.0	53.0	53	1.672565715472306	1		25713.772138228942	25778.0	17266.0	34014.0	2.3810953E7	3252.3800427713672	-0.9810281854918639	-817.6493852483668	0.0010137181224298072	-0.0016889579936512553	1.7668941732827081	1.6086046979844253	-0.30117288581603613	1.098401723864551	8.788530278189778	11.078152545510587	0.8998941637066336	0.9726459758022085
ID354108	354108	3	0.9904904961585999	86.95211576843073	19.74973545605004	0.0	213.0	213	1.6493376710372973	1		25943.82333333332	26017.0	17048.0	33941.0	2.3349441E7	3159.878428497049	-0.9810537147075896	-850.2806850940273	0.004911943203972489	8.096403999367889E-4	1.8207752471333778	1.5096742370804428	-0.9753263490376649	1.2060716162544927	8.546120843799487	11.252205204678864	0.8482104254224219	0.9599572877736258
ID320831	320831	3	1.0	86.96823710790139	24.501248846277974	0.0	19.0	19	1.6525451650232874	1		25805.13399778517	25790.0	16422.0	35680.0	2.3302036E7	3424.1327733031508	-0.9811105696393514	-782.8609147496427	-0.0018754222102867258	0.006025099098764614	1.7984974699778125	1.539185009895783	-0.6785545128116252	1.1684738731308117	8.579392726951093	11.171165456374938	0.8639118755936533	0.9804454101032051
ID331070	331070	3	1.0	88.77272198280808	25.770105048153276	0.0	81.0	81	1.6851822304812694	1		25612.641870350675	25689.0	16967.0	34005.0	2.4101496E7	3298.0904166009136	-0.9812900061113535	-814.6021373736995	0.00543364254620848	0.0017209337736703645	1.7605941839921029	1.6428907028001027	-0.36660163486241715	1.0716441337158882	8.921617810796224	12.117911517528256	0.7634804568246715	0.9489383215369048
ID331577	331577	3	1.0	88.97672762042804	26.021318122676412	0.0	84.0	84	1.6721133650338855	1		25589.22210184187	25656.0	16878.0	34526.0	2.3618852E7	3353.8704900556736	-0.9813000496950524	-800.7596103946473	-0.0072212911304850745	0.013324429853446135	1.752838946742292	1.620598694742621	-0.36985766260539504	1.0815996288462228	8.783777152025268	11.717714875473645	0.8039060935983019	0.9515962924819772
ID346427	346427	3	0.9863060712814331	88.55481542442953	22.480977029076232	0.0	171.0	171	1.631351905081612	1		25940.553409090906	26009.0	16987.0	34783.0	2.2827687E7	3075.5648051804	-0.9810152465703129	-871.6761156397381	-0.007452882868079371	0.005044397274446831	1.8340053235246645	1.476851955045619	-0.8758526461168267	1.2418342388746835	8.360748923383351	10.794351978614788	0.9016996374085097	0.9783092324805336
ID319812	319812	3	1.0	87.43936472893101	24.82992255184644	0.0	13.0	13	1.6580292901584026	1		25715.605060505997	25825.0	16709.0	34581.0	2.3375485E7	3356.8856281206154	-0.9811240768315459	-796.3535688768801	-0.0013686534644241873	0.0012100053234061494	1.7729914500727777	1.5616851978330661	-0.4797360072439682	1.135306560203626	8.636430240925288	11.479068692875334	0.8236274717218329	0.9613756613756619
ID360260	360260	3	0.9927013516426086	88.50047658474638	21.76358502755471	0.0	246.0	246	1.610819197825088	1		25913.827102803716	26058.0	16919.0	32994.0	2.2182236E7	3128.854323965548	-0.9809878378977844	-854.6894116588177	-0.0017814318763401027	0.0026018885818758874	1.7407693265857482	1.5124578141424156	2.0125168194967458	1.1509539706221745	8.151611372144659	10.793753517676148	0.8792418221834318	0.9672870840383526
ID350531	350531	3	0.990604817867279	85.65126479027495	19.12550735720146	0.0	194.0	194	1.6248469157231968	1		25965.042431192716	26105.0	17411.0	33587.0	2.2641517E7	3037.900894236557	-0.9810646050724233	-885.6633444674466	0.011670378344706911	0.017009414721752845	1.7520289602124923	1.544617151923758	-0.4376667390039809	1.1342803995348696	8.294205157080128	11.315112796121742	0.8140795817896	0.9545951859956229
ID358722	358722	3	1.0	88.74516693896052	21.169107027287925	0.0	238.0	238	1.6103495027581474	1		25925.27219626169	26123.0	15888.0	33421.0	2.2192033E7	3232.80770037083	-0.9810208470889802	-829.0388070181315	0.002547001030471524	-0.001120138337340445	1.7010440847187873	1.5348282953860632	-1.2246950312218194	1.1082960158034583	8.146858245980132	10.80989767917861	0.8761064091149073	0.9716553287981856
ID369996	369996	3	0.9968252182006836	84.92996341143748	22.001497056085316	0.0	297.0	297	1.6173806066477001	1		25866.88106235565	25983.0	16401.0	33750.0	2.2400719E7	2899.638329201201	-0.9809520509934307	-918.8186244368424	-0.004733340492983632	0.006754781642615411	1.7635118646586405	1.5173549579735006	-1.0890914682031159	1.1622276352620182	8.21815513844789	10.989364141978804	0.8551436413287394	0.9708029197080295
ID320329	320329	3	1.0	87.2079056386233	24.650009948672924	0.0	16.0	16	1.6520873328590715	1		25773.21444444445	25819.0	16757.0	35112.0	2.3195893E7	3411.654755521153	-0.9811159609677707	-784.9806627703607	-5.94560206650791E-4	0.005204322934770888	1.796903430598221	1.5269381889926263	-0.601452504352702	1.17680168297035	8.574639600786579	11.262391147822154	0.8495022360486818	0.9652220438737289
ID367944	367944	3	0.9841042160987854	88.61707705873351	22.097173202671048	0.0	286.0	286	1.5819126076135688	1		25889.11138014529	26043.0	17764.0	32283.0	2.1384406E7	3103.1574855792783	-0.9810580648501301	-864.1988614656802	-9.549752296615982E-4	0.006243914057418892	1.665520831722034	1.5191187406596114	-0.8504887145309825	1.096373039936861	7.861670676109189	10.822341577066581	0.8434944651112614	0.967251461988304
ID330571	330571	3	1.0	88.67233285395217	25.447562891367106	0.0	78.0	78	1.6968135705460916	1		25558.554736842114	25642.0	16871.0	34487.0	2.4280627E7	3273.0499204122643	-0.9812063482194717	-815.3852146529188	0.00801710661387846	0.011444004403934852	1.7768887755101157	1.643520091391317	-0.39039347285029674	1.0811481921136088	9.045199091073636	11.926648884134005	0.7990815925491579	0.9486540378863402
ID346955	346955	3	0.9950037002563477	88.69000247526243	22.0467085172762	0.0	174.0	174	1.644744686149887	1		25965.30717488788	26007.0	16995.0	34274.0	2.3161054E7	3116.08456578735	-0.9810252472271027	-861.624983991379	-0.0029796320494615497	-0.004463311255565212	1.8623964339123817	1.4653809226660066	-0.8717176285043429	1.270929903007113	8.498589582154317	10.966394625047522	0.8880327465258595	0.977583378895572
ID356683	356683	3	1.0	89.35486661046006	20.779043939768577	0.0	227.0	227	1.6666755835925635	1		25979.236641221392	26140.0	16939.0	34434.0	2.382296E7	3205.7883486434157	-0.9809791054097968	-835.8923559256525	-0.009464956823708355	0.0062825524529438225	1.7222488438091568	1.6388148623948249	-0.9277726367890645	1.0509111696072908	8.726739638051075	11.350107604163862	0.851259409174012	0.9781566329248794
ID319307	319307	3	1.0	87.87957934932072	25.68916796993213	0.0	10.0	10	1.653917901102463	1		25594.124031007752	25660.0	16973.0	35415.0	2.3111494E7	3167.8676290173803	-0.9812963008644067	-847.765802112134	0.01648057793330356	-6.605597623730001E-4	1.7976579314589007	1.5393604079529961	2.7412701608040524	1.1677953532983107	8.59365210544464	11.46153186199226	0.8220576973515343	0.9550977284733227
ID361812	361812	3	1.0	88.87469164764815	23.572075816069436	0.0	254.0	254	1.632742459593287	1		25861.217934165703	25866.0	16816.0	35152.0	2.2783733E7	3296.4983357269757	-0.9812396992802365	-820.6565195430616	-0.002827764663241453	0.018677995178326353	1.8144712418098912	1.504309033861063	-0.9466922942950118	1.2061825070296524	8.375008301876894	11.136394134512969	0.8486056606720048	0.9633679606342256
ID330071	330071	3	1.0	88.99287492732172	25.4528443920631	0.0	75.0	75	1.6811372479645523	1		25552.570203644147	25696.0	17080.0	34385.0	2.3840548E7	3280.269580059936	-0.9812839692189539	-816.8381303082149	0.02267793972232301	0.0045868281520445794	1.8389729696799813	1.5752966161168014	-0.2291012904372821	1.1673820351453288	8.878839675315586	12.06663322528724	0.766291227216222	0.9443882709807881
ID347478	347478	3	0.9887495040893555	88.98531680486698	21.440742073154148	0.0	177.0	177	1.6285672340811534	1		25962.858285714294	25990.0	17262.0	34163.0	2.2717501E7	3076.633976103541	-0.9810299979715268	-872.8137449560721	0.005498563989584647	-0.002089253418995389	1.8309190774203665	1.466708126473473	-0.9248380050037213	1.248318628889441	8.332230166396252	11.160166705254047	0.8406781471602154	0.960547945205478
ID318812	318812	3	1.0	88.53463820923041	26.21786889578222	0.0	7.0	7	1.649337671037296	1		25716.412486064644	25838.0	17335.0	34003.0	2.3067622E7	3242.8021773401138	-0.981196805797089	-827.6456123501788	-0.006678289769055766	0.015741693387181645	1.723506304347865	1.59404267230092	-0.5338045772742223	1.0812171683334366	8.546120843799475	10.929967690928594	0.8989615925063676	0.9771739130434787
ID329565	329565	3	1.0	89.04015085826703	25.330291879586056	0.0	72.0	72	1.6644045979572981	1		25538.075492341377	25656.0	16800.0	34995.0	2.3341801E7	3249.271318056901	-0.9812066157791198	-820.7060976338147	0.005390194911985689	-0.004707905712169909	1.8182151052491775	1.543738605626656	-0.4092920032950334	1.1777998546010982	8.702974007228509	11.024637213392316	0.8998061067372702	0.9791443850267383
ID366429	366429	3	1.0	89.18532395277873	20.960883968946742	0.0	278.0	278	1.6396775430203956	1		26023.350225225226	26151.0	17156.0	34436.0	2.3108735E7	3189.8679778301835	-0.9810124145145052	-842.9954965215022	0.0056598347312882364	-0.007462839460834338	1.7272777857466757	1.5801838305017886	-0.39020761116794045	1.093086609548572	8.446305194344637	10.74394619238655	0.9194941799857825	0.9801434087148373
ID352607	352607	3	0.9898466467857361	84.3329588261579	19.678601947665747	0.0	205.0	205	1.6169128175976712	1		25905.193287037044	26042.0	17455.0	33956.0	2.2382087E7	2957.4173813419648	-0.9810784181966283	-908.3442978762184	0.004225137662018167	-0.0012781873263871834	1.768195912675796	1.490428779600846	-0.7353434700201891	1.1863672634859743	8.21340201228338	11.170302066565071	0.82718587426136	0.9642857142857145
ID325990	325990	3	1.0	88.6142675397433	24.43249497159125	0.0	50.0	50	1.682036973609889	1		25792.416488222676	25784.0	17243.0	34814.0	2.4090117E7	3277.6050501756395	-0.9809904317386802	-812.1905397361869	0.017160845895487373	-0.0017188759825052214	1.7962611946407963	1.6138438881907289	-0.4322085301028533	1.1130328080583893	8.888345927644608	11.14404276356676	0.8993842393058858	0.9734513274336284
ID325487	325487	3	1.0	88.53286522328092	24.32982745984894	0.0	47.0	47	1.6833856604284263	1		25795.32085561502	25852.0	17109.0	35132.0	2.4118625E7	3293.4578246851747	-0.9809639710317748	-807.2267094917503	0.0020673489161065588	-0.009710433576811337	1.8070535158769758	1.5959824823579611	-0.5375356308793143	1.1322514725895807	8.90260530613816	11.547647464979772	0.8389574783256921	0.966460268317853
ID340840	340840	3	0.9105561375617981	89.42121714568816	21.954929675460228	0.0	139.0	139	1.1380245135621032	1		27632.138173302115	26552.0	20995.0	38116.0	1.1798923E7	4576.803289863216	-0.9794302811911907	-574.9464712219061	-0.004667687231784222	-0.002104441023726651	1.258219544695001	1.0532589744172747	2.212696893178292	1.1945965572153066	4.068675996825549	8.122911202984007	0.7748891134267368	0.9448123620309042
ID363371	363371	3	1.0	88.30835773537801	22.491206815634925	0.0	262.0	262	1.5976155390848648	1		25920.35391923991	25935.0	16138.0	34265.0	2.1824938E7	2964.2234488337767	-0.9809806629539979	-902.0384629234431	-0.014226998033728441	0.009018118183797582	1.8080246673670584	1.4178063720595258	-0.7840532277865618	1.2752267890718363	8.01852383953822	11.265243458461669	0.7940047946309938	0.955266138165345
ID348021	348021	3	0.9866040945053101	88.81405942882982	21.09050760590867	0.0	180.0	180	1.6465834175079201	1		25972.773796192603	26043.0	16879.0	34201.0	2.3193687E7	3105.9147638857303	-0.9810271524868289	-864.783325712707	0.007624368211043046	0.0051781735326898925	1.8494742531647754	1.4834964022585952	-0.9234734589390201	1.2466995203688973	8.517602086812364	11.158455761483447	0.8596447585581082	0.9712737127371261
ID354677	354677	3	1.0	88.05160933055522	19.83284537465239	0.0	216.0	216	1.643824549190516	1		25954.183650615916	26133.0	16808.0	34685.0	2.3177086E7	3222.374154323157	-0.9811420603024255	-838.1062022542774	0.009991418545713473	-0.006967382530622357	1.6800284907906593	1.629078629548809	-1.1598121504560843	1.0312752621743992	8.489083329825291	11.2991919022486	0.8355566334998465	0.9571275455519834
ID324469	324469	3	1.0	87.96430875817921	24.098274489661218	0.0	41.0	41	1.6657675608699811	1		25823.314067611776	25882.0	16986.0	35371.0	2.3679979E7	3295.562726290189	-0.9809107849425093	-805.2928247939547	-0.010602779947468954	0.020184347493246366	1.825109951797308	1.5602344978699543	-0.6086814656088668	1.169766438499446	8.71723338572205	11.273876236898728	0.8618704915403492	0.9713983050847461
ID364916	364916	3	0.9968468546867371	88.65389998320475	21.070972929704347	0.0	270.0	270	1.6406000058461203	1		25991.348706411718	26095.0	17014.0	34240.0	2.3106309E7	3142.9126883442345	-0.9810696159423351	-857.1698680867511	-0.0024924624294243233	-0.008498968069561226	1.7938765874319795	1.517972683417894	-0.5256452379384169	1.1817581482381194	8.45581144667367	11.544478259002233	0.7972903981024878	0.963183540877098
ID323953	323953	3	0.9952446222305298	88.06082176305702	24.49551722834224	0.0	38.0	38	1.6707555788862751	1		25766.82231852659	25847.0	17738.0	34636.0	2.3782777E7	3217.50852952909	-0.9810481611784125	-829.1061285355197	-0.0022928922800092167	0.0018306934035992202	1.7842977075012456	1.58254159101665	-0.4860192879586291	1.1274886660988064	8.769517773531723	11.128916788660543	0.8897741539775602	0.974643423137876
ID317810	317810	3	1.0	89.59768851613087	26.16832018021462	0.0	1.0	1	1.6187831627198914	1		25455.645086705186	25597.0	16948.0	33831.0	2.2019133E7	3248.4407509677885	-0.9813973112991138	-826.8149070510068	0.017739345614148506	0.014462576732467317	1.8115528192626686	1.4937905001030056	-0.430851143114767	1.2127221448641905	8.232414516941436	11.23496783026322	0.8195839168404672	0.9692221600447677
ID324979	324979	3	1.0	88.4420142216797	24.229140501944784	0.0	44.0	44	1.6707555788862745	1		25795.057421451773	25878.0	17198.0	34215.0	2.3808838E7	3216.895459095138	-0.9809369692195591	-825.2370164421354	-0.002727344522087968	-0.004250846102696181	1.776716977054236	1.5913318034288026	-0.3323611724778053	1.1164968696195152	8.769517773531716	11.578312829413276	0.8220439129693754	0.9604372722540341
ID318328	318328	3	1.0	88.89136322006436	26.352911841080566	0.0	4.0	4	1.631351905081613	1		25679.172727272708	25876.0	17044.0	34210.0	2.2597672E7	3248.2808989287296	-0.9811263120906509	-821.9125263565662	-7.630014763825103E-5	-0.00419916700342464	1.763290946569603	1.5308488197588164	-0.6593660256815197	1.1518387209831782	8.36074892338336	10.896902120176863	0.8848078066606235	0.9707505518763785
ID359289	359289	3	1.0	88.97536855225296	21.19778886172064	0.0	241.0	241	1.6276379517035866	1		25941.237442922396	26157.0	16423.0	33873.0	2.2724524E7	3250.762325822209	-0.9809768048107115	-823.0206673282936	0.02196332474519089	0.005209974152338961	1.7182797620005574	1.5809878378339757	-1.1476151777648615	1.086839329741257	8.322723914067211	11.231571920735083	0.8290758548242587	0.9584017515051992
ID342907	342907	3	1.0	90.90598945650915	22.12017696877739	0.0	151.0	151	1.6603089960201374	1		25892.86028602861	26009.0	16649.0	35006.0	2.353661E7	3257.4960508352747	-0.9810030994065052	-820.9444195958296	-0.0057757668375186385	-0.016054504810280257	1.737411912944891	1.6251407493692245	2.0028180730153746	1.0690839631085758	8.660195871747863	11.009174206663435	0.8979002467042375	0.9722518676627535
ID329082	329082	3	1.0	89.21555895150594	24.949592039376004	0.0	69.0	69	1.63644482820115	1		25650.02262443438	25795.0	17460.0	33547.0	2.267462E7	3243.893910180605	-0.9810799041627682	-820.0345560457737	8.179733185310582E-4	0.012204042348660151	1.7087505966163579	1.5916295697995382	-0.2746531703491483	1.0735856062485511	8.413033311193024	10.86678389122502	0.895283152401119	0.9811529933481152
ID351098	351098	3	0.9913710951805115	84.98623590101039	19.563034403392344	0.0	197.0	197	1.6197175253735767	1		25971.43005780349	26158.0	17320.0	33878.0	2.2465287E7	3070.4042290309344	-0.9810188857023449	-874.3513150689965	0.011613388335476215	-0.002823390951523295	1.7749386248676808	1.4988150016527448	-0.4718891959373109	1.1842279553583692	8.241920769270466	11.395993394619328	0.7975059311019629	0.96119733924612
ID360837	360837	3	1.0	89.05654480282458	22.3474433516991	0.0	249.0	249	1.615976833254346	1		25911.2320185615	26095.0	16507.0	33826.0	2.2335482E7	3215.96171876075	-0.9810060038332589	-832.266679500477	-0.0018814946945761256	0.016037128420171392	1.685259161665136	1.5774843852798648	-1.2316773019016112	1.0683206612952627	8.203895759954326	11.069508724010495	0.8413434224079733	0.9691184727681075
ID342404	342404	3	1.0	91.61487186232361	22.09546889232012	0.0	148.0	148	1.6350574224170111	1		25778.666289592773	25941.0	16685.0	34400.0	2.2788341E7	3095.581261052176	-0.9811146246541002	-865.2514978008765	0.009459104413701961	0.00530196146673136	1.761753894105719	1.5407809963710521	-1.1087570567747191	1.14341616248845	8.398773932699482	11.377963801243824	0.8152609866900835	0.9650464227198248
ID368513	368513	3	0.9936943650245667	87.82900088869177	22.124143105021595	0.0	289.0	289	1.6023436214526106	1		25893.231492361927	26046.0	17692.0	32366.0	2.203514E7	3125.6152063414575	-0.9809649349571266	-853.8466072308507	0.0031329249797579692	0.016565443328678355	1.7413744676006861	1.5016834188300632	-0.9162509357307225	1.1596149000282379	8.066055101183384	10.670055613180015	0.8903026836135969	0.975287356321839
ID357248	357248	3	1.0	89.39932664484598	21.024391261618877	0.0	230.0	230	1.6415219502885667	1		25964.872340425536	26163.0	16994.0	34289.0	2.3186631E7	3249.071684502978	-0.9810763603304091	-828.6192823622974	-0.008644979052201705	0.00420141310488511	1.693902155517733	1.6204702071512702	-1.0431591268173142	1.045315210389183	8.465317699002703	11.247070110809224	0.8409580279804791	0.9721615720524012
ID328579	328579	3	1.0	89.24506456288209	25.0038905767275	0.0	66.0	66	1.6584854820201522	1		25657.920965971454	25725.0	17145.0	34197.0	2.3374366E7	3215.459191706058	-0.9810959158967874	-828.255414340749	-0.0038022488935786037	8.625089906837758E-4	1.760844707319246	1.5695779789901643	-0.28712648372176347	1.1218586976176481	8.641183367089793	11.279765808799224	0.853459504512233	0.97271268057785
ID323459	323459	3	1.0	88.0689025055545	24.72287108028475	0.0	35.0	35	1.658029290158402	1		25710.022050716634	25835.0	17243.0	33974.0	2.331899E7	3242.720833078179	-0.9810384987678107	-820.4199550087015	4.7766122820125444E-4	-0.0010952631672604461	1.7437590408767445	1.613144925525086	-0.3983011780590799	1.080968618060862	8.636430240925282	11.117637567897855	0.8780497212765069	0.9680340969632392
ID338825	338825	3	0.9817857146263123	89.58793602166561	26.74301946081027	0.0	127.0	127	1.551493014510467	1		25693.257822277876	25683.0	19367.0	33115.0	2.0528913E7	2421.9095691237726	-0.9811244308714943	-1102.8470413487305	0.013285726037118048	-0.005655677800351269	1.7080374714509858	1.4881833891354395	-0.8677450890856098	1.1477331919712332	7.562223727744698	11.40952323374167	0.7300025743674443	0.9414201183431945
ID343946	343946	3	1.0	89.83412620490526	22.805278456365027	0.0	157.0	157	1.6378310587150404	1		25865.050561797747	25834.0	17918.0	35477.0	2.3019895E7	2834.598632811913	-0.9809451372230159	-939.4867233860822	0.001213268265614028	0.005149814505606796	1.7627031951004515	1.5483643198461778	-1.2633323880962422	1.13842922657606	8.427292689686592	11.223904816175596	0.8406398850428729	0.9594155844155848
ID362388	362388	3	1.0	88.02933802611741	23.952376965173563	0.0	257.0	257	1.653002870381745	1		25774.850332594255	25980.0	16285.0	35512.0	2.3248915E7	3409.5699770183974	-0.9813027046584507	-793.5069725495898	8.990293926232087E-4	-0.005232143649414312	1.7218555420379518	1.6106584575826342	1.9091274421566964	1.0690382768189157	8.584145853115608	11.187363531131458	0.8618892240544398	0.9647435897435899
ID355223	355223	3	1.0	87.55851420781235	19.436695277931175	0.0	219.0	219	1.6479611196740667	1		25999.001111111105	26085.0	16156.0	34981.0	2.3399101E7	3263.6251016661963	-0.981049113236013	-824.7980137159672	0.005296493820764641	0.012895877174074479	1.7232039169122182	1.6059713326865133	-1.127420322035353	1.0729979308096333	8.53186146530594	10.925618546932098	0.8981763011344347	0.9766050054406964
ID357783	357783	3	1.0	89.06536487374764	21.03600559241921	0.0	233.0	233	1.6229835585554793	1		25962.35755478661	26176.0	17039.0	33659.0	2.2509364E7	3157.02050737973	-0.9809726577532217	-847.9602458633875	6.051897748992782E-4	7.767972570317129E-4	1.7184045432449846	1.554795237494515	1.8550964797493414	1.1052288441622182	8.27519265242206	10.57409854296932	0.9300392354679746	0.9819514946418497
ID322967	322967	3	1.0	87.23046931882504	24.407619896407986	0.0	32.0	32	1.6534604490397502	1		25825.70542635662	25915.0	17147.0	35095.0	2.3320612E7	3323.743891179062	-0.9809720024839358	-801.1579803680091	-0.004723172785218817	0.001690864334748616	1.754842572317938	1.5792354548464027	-0.6049724423345428	1.111197552545206	8.588898979280126	11.387063051741743	0.8323843531443469	0.9616817456093666
ID343446	343446	3	1.0	90.92098500635777	22.65106689113562	0.0	154.0	154	1.675728749503481	1		25858.833513513528	25912.0	16587.0	35509.0	2.3919421E7	3240.253652415584	-0.9810181546043688	-824.8947309466961	-0.00917229681985129	0.006071718042482797	1.820876506005515	1.5630674301680085	2.032626838327327	1.164937910458409	8.8218021613414	11.271462162316425	0.8725828301469845	0.9773565034228541
ID348561	348561	3	0.9888878464698792	88.8628702430864	21.2190400852401	0.0	183.0	183	1.6382928748975463	1		25968.503401360536	26008.0	16950.0	34297.0	2.290422E7	3090.7727560985213	-0.9810471915841157	-869.8135481030562	0.0011822045035423466	-0.0045147366005156425	1.842542113379442	1.492412836061297	-0.9113684909755755	1.2346061819209415	8.432045815851085	10.987938650490946	0.8776277962669305	0.9741900054914879
ID366994	366994	3	0.996849775314331	88.77374155254837	21.364598336545185	0.0	281.0	281	1.5952462428989436	1		26005.357142857163	26130.0	16775.0	32532.0	2.18445E7	3055.254454885339	-0.9810968357233417	-883.5330478856185	-0.010364701257433223	0.016866477983620187	1.715979348716939	1.5023361480594224	-1.1191944872563122	1.1422073221984848	7.99475820871562	11.057861753222506	0.8216235626895678	0.9688940092165893
ID344477	344477	3	1.0	90.78224194678427	23.47870272864866	0.0	160.0	160	1.6013991217410413	1		25829.87750294464	25990.0	17040.0	33112.0	2.1929566E7	2792.871187231402	-0.9808881024944378	-949.329760491858	-5.531824737786603E-4	-0.014779557484707256	1.798432870751062	1.4585935202275442	-1.068931380623217	1.2329911286528286	8.056548848854352	11.1961598997464	0.8076454004945571	0.9560067681895094
ID353181	353181	3	0.9913235306739807	84.95630744249489	19.610435697603158	0.0	208.0	208	1.6290316764787567	1		25885.68493150685	25995.0	17142.0	33972.0	2.267586E7	2999.63987077327	-0.9811353293922086	-897.635927784219	-0.0036949115240733584	-0.001533745774711966	1.812830893302497	1.475828886005217	-0.887217086715632	1.2283476156978328	8.336983292560788	10.990118225349583	0.8673893121131824	0.9804359977641143
ID322456	322456	3	0.9945115447044373	86.64463228802717	23.939261524577834	0.0	29.0	29	1.6520873328590708	1		25840.00553709857	25982.0	17421.0	34601.0	2.3333525E7	3193.4622588058246	-0.9809975372972993	-835.4468742202415	-0.008485590448787595	0.008867433636612774	1.8161668564081364	1.5226175317465815	-0.5533291220770579	1.1927925552813168	8.574639600786574	10.97471218526412	0.8946217658635646	0.9793702497285559
ID328089	328089	3	1.0	89.1811309811818	25.076617478664136	0.0	63.0	63	1.6364448282011501	1		25650.361581920966	25801.0	17316.0	33597.0	2.270057E7	3249.6138253501767	-0.9810718474776028	-818.2468086784569	0.002659157133541954	-0.00434417535480813	1.7133882839809977	1.583887362593687	-0.2635569292568255	1.081761446202366	8.413033311193026	10.85459183070747	0.8972954761614735	0.9735973597359739
ID351642	351642	3	0.9903941750526428	84.57904445184103	20.14447216466722	0.0	200.0	200	1.6112887559746412	1		25942.35638921453	26092.0	17374.0	33844.0	2.212883E7	3021.5397490347978	-0.9810751190859401	-890.1848760193394	-0.010707227141470162	0.0016959513143297064	1.766970602570468	1.4934209570539838	-0.5251364743642992	1.1831698184121544	8.156364498309182	10.757547987796716	0.8856862562463885	0.9678510998307951
ID349091	349091	3	0.9961745738983154	89.00362007832116	20.482948211832444	0.0	186.0	186	1.614103236295921	1		25985.67479674799	26035.0	16975.0	33432.0	2.2373666E7	3121.72633756997	-0.9810502330849656	-861.8993220364788	0.006495309609943469	-0.0021998790123675584	1.7542413364428189	1.5043181505667411	-0.851976721476393	1.1661371869919412	8.184883255296256	11.176631306424014	0.8233803604875499	0.957730812013349
ID327596	327596	3	1.0	89.10252693177345	25.177952248644893	0.0	60.0	60	1.6479611196740647	1		25670.525612472138	25798.0	17118.0	34395.0	2.3052132E7	3239.373354541354	-0.981108707752007	-823.1125337253767	0.006632185734934997	-0.00885567959211704	1.7731665054647419	1.5653476897785434	-0.48215284129955904	1.1327620802989777	8.53186146530592	11.329087345529679	0.8353410209691299	0.9547872340425525
ID337836	337836	3	1.0	88.68361697885089	26.642368371603688	0.0	121.0	121	1.6534604490397489	1		25727.941241685156	25910.0	16683.0	33710.0	2.3206603E7	3323.6387651763084	-0.9810571418706354	-801.8073115312997	0.0011543188428431474	0.01430720025345343	1.713603889226903	1.633912805265896	2.484518583771501	1.048773155889453	8.588898979280112	11.225517202383223	0.8565143415760874	0.9616817456093665
ID338351	338351	3	1.0	88.93292015823947	26.878018838241715	0.0	124.0	124	1.5441619307404606	1		25881.765605095556	26048.0	18212.0	33306.0	2.0317186E7	2774.9457396955095	-0.9809609039747633	-961.1137150131775	0.006643904911342395	0.010209763919565799	1.640035450415821	1.470227576361531	-0.8370936117972477	1.1154976799404925	7.490926835276943	10.709379198608707	0.8207612166183011	0.9545729860690488
ID365487	365487	3	1.0	88.0664265490071	20.524176427255146	0.0	273.0	273	1.6684901465508848	1		25995.54515778022	26110.0	16731.0	34198.0	2.3889906E7	3265.593285681815	-0.9811158216237834	-827.1590314416786	-0.006884184065951091	0.002936716041339395	1.8235077464678269	1.545293610748815	-0.5250652904335017	1.1800396596373652	8.74575214270915	11.595856625475875	0.8173373684823662	0.963855421686748
ID363944	363944	3	0.9905821084976196	88.83380170421054	21.962042386295575	0.0	265.0	265	1.6392161169403376	1		25975.142212189647	25921.0	17063.0	34654.0	2.3013976E7	2910.53550823978	-0.9809827427144417	-920.7219840599838	-0.008244941407652572	0.0071518671489287705	1.8208080349409255	1.5022484017133975	-0.6412501523161622	1.2120552319204954	8.441552068180124	10.836768515093745	0.9033011739486123	0.9817578772802651
ID355767	355767	3	1.0	88.37977445514294	19.87668684716005	0.0	222.0	222	1.6322790730479568	1		26002.85307517085	26157.0	17170.0	34135.0	2.2830505E7	3201.6568690302806	-0.9811231809075653	-844.2497397035914	0.02029044835127473	-0.011668775442854535	1.7242138458412046	1.5828339347835876	1.9107612755659455	1.0893207480271436	8.370255175712394	10.851295131723868	0.893275476160215	0.9670510708401978
ID358326	358326	3	1.0	88.78572057251236	21.110973672542784	0.0	236.0	236	1.6094097013925703	1		25947.651461988302	26112.0	16033.0	33484.0	2.2185242E7	3206.45253616351	-0.9809909034352471	-835.2312579609521	0.01670661936080562	-5.496749684715207E-4	1.7142557762773083	1.5469042313924068	-1.1811161083243236	1.108184812924239	8.137351993651096	10.626401898301038	0.9055668001671153	0.9771689497716889
ID321456	321456	3	1.0	86.82809639877301	23.875880166947677	0.0	23.0	23	1.642903896892486	1		25883.022396416574	26028.0	17252.0	34799.0	2.3113539E7	3258.4937979588685	-0.9810269571738567	-821.4327981731128	-0.0078124371542705765	-0.0012335721428163944	1.7738644392170366	1.5341462401369588	-0.5381452000827154	1.1562551162389039	8.479577077496264	11.517116004281988	0.8033347870528761	0.9653679653679655
ID345008	345008	3	0.9945053458213806	90.13729353080578	23.292283965639825	0.0	163.0	163	1.657572972745011	1		25889.069383259946	25960.0	17413.0	33954.0	2.3507275E7	3089.4744186858525	-0.9809950066645021	-865.0892328575532	0.001144806196032242	-0.010072376633308403	1.8200723172752196	1.5332261019311704	-1.1143861754943585	1.1870867023348695	8.631677114760775	11.937686545958845	0.7611402839427543	0.9562927856766721
ID335805	335805	3	1.0	89.07471232315912	25.92861609699313	0.0	109.0	109	1.6693966883980211	1		25469.75947995666	25635.0	17010.0	33496.0	2.3508588E7	3258.841877815437	-0.9813359222824041	-821.8692152031657	0.017692907073418952	0.001371359980808538	1.8047510864287835	1.579941828354197	-0.16627449654995335	1.1422895792997436	8.755258395038174	12.076015909878787	0.7544517651469139	0.9293642785065589
ID327101	327101	3	1.0	88.86535179509978	25.156498046288064	0.0	57.0	57	1.6671294094916744	1		25675.499454743738	25771.0	17315.0	34448.0	2.3544433E7	3232.325057027851	-0.9810801507914275	-823.7979097765369	0.009739131834759293	5.806560556829481E-4	1.7859287393762653	1.571848930750731	2.751722939979186	1.1361961728238652	8.731492764215599	11.384922595781008	0.8465218998060057	0.9577685088633986
ID336319	336319	3	1.0	89.28853707800118	25.94344450176483	0.0	112.0	112	1.649337671037296	1		25405.616407982267	25623.0	16688.0	33626.0	2.2915866E7	3284.8990712330497	-0.9813171383815589	-812.4631803090535	0.022844161976577168	-0.00471541679136982	1.7897592307372376	1.5643974950139707	-0.19378061652116535	1.1440565690251596	8.546120843799473	11.74784753060245	0.7781481526484907	0.951322751322752
ID336831	336831	3	1.0	89.31113446506464	26.506530087971516	0.0	115.0	115	1.6406000058461205	1		25535.80877390325	25715.0	16647.0	33724.0	2.2701334E7	3272.1883442488815	-0.9813118955524958	-819.5644851815155	0.024800950712132175	0.013926672472763019	1.7285491041154266	1.5974022625011985	-0.3794869133246643	1.0821000725320618	8.455811446673673	11.75902193227897	0.7684626311715134	0.9462765957446808
ID369087	369087	3	0.9913340210914612	87.02962554173547	21.713154232371775	0.0	292.0	292	1.6117581773264726	1		25878.151338766	26000.0	17631.0	32947.0	2.2229332E7	3089.6129796491127	-0.9810535169417812	-867.4076663436128	-5.2738127221917255E-5	-0.00336875816730326	1.7790673564579418	1.493365035795994	2.3172252228649928	1.1913144568231187	8.161117624473704	11.1512451140068	0.8247318697572967	0.9689616252821672
ID345531	345531	3	0.9912834763526917	89.23822272755531	23.323719393686655	0.0	166.0	166	1.6470427796085048	1		25914.471508379916	25961.0	17234.0	33511.0	2.3193452E7	3214.772231438212	-0.9808764277968567	-826.9274747075438	0.006953020586816856	-0.00256493018224648	1.7544495425413713	1.5650430911875903	-0.5571331160024084	1.1210231541995788	8.522355212976892	11.248141684015819	0.8464629221994933	0.968142548596112
ID349627	349627	3	0.9522624611854553	87.67757005248086	19.275702242649118	0.0	189.0	189	1.5971419610281932	1		25934.078199052132	25958.0	19315.0	34111.0	2.1888362E7	2444.225168106802	-0.9810889645018065	-1100.9121908072134	-0.009077877763003157	0.014994762972819655	1.8143455379240638	1.423364918608876	-0.9538607492115124	1.2746875479390853	8.013770713373717	13.380005238470797	0.5625151317280399	0.9253567508232713
ID321979	321979	3	0.9957790970802307	86.58196865809248	23.9632081719794	0.0	26.0	26	1.6392161169403383	1		25853.375280898876	26003.0	17278.0	34306.0	2.3009504E7	3243.160363186739	-0.9809527989225133	-821.0994600218102	-0.003849445104158041	0.0023444145621810872	1.7884935066719643	1.5150548942784003	2.6172900420905942	1.1804809934123206	8.441552068180131	11.1046075006223	0.860252101277289	0.9652173913043476
ID337338	337338	3	1.0	88.84725090042491	26.62187444808966	0.0	118.0	118	1.6516293737836434	1		25690.633740288587	25928.0	16597.0	33400.0	2.3147261E7	3300.0328518792867	-0.9811619588494156	-810.9452052088927	-0.0021464402156912486	0.012269346607940062	1.7245353954622282	1.6150849047744296	-0.675191161384363	1.0677676389422295	8.569886474622043	11.375180535676648	0.8322778502344174	0.9636557990379463
ID333252	333252	3	1.0	89.28974902678485	25.986603751847735	0.0	94.0	94	1.6716608921897103	1		25479.811279826437	25636.0	16745.0	34090.0	2.3492386E7	3316.96045226205	-0.9813782041369297	-809.6564052935486	0.004093535670833356	0.004664807875863113	1.7913226694915394	1.5738984322144465	2.9555350396958753	1.1381437536418286	8.779024025860746	11.326148346618274	0.8599864537389851	0.9665096807953945
ID332736	332736	3	1.0	89.24524282057703	26.088637937899808	0.0	91.0	91	1.6603089960201365	1		25487.78947368422	25596.0	16874.0	33848.0	2.3244864E7	3334.1233720949945	-0.9813648530576637	-805.1525622315423	0.024040976915636524	-0.00503394695936733	1.8082076702234038	1.5630450896711983	-0.3163167225939303	1.15684933350437	8.660195871747854	11.805329949719864	0.7808746409165384	0.9559286463798529
ID356301	356301	3	1.0	89.1032195928303	20.31856378379002	0.0	225.0	225	1.6571165296762564	1		25988.08820286658	26171.0	16791.0	34772.0	2.3571196E7	3258.153537088201	-0.9810315818810971	-825.0583350705381	8.440920669437516E-4	-0.005400855655356309	1.7202153054820655	1.6134054998793488	-1.032154143010064	1.0662014636808317	8.626923988596229	11.200599509028475	0.8641383870829962	0.9603174603174595
ID359885	359885	3	1.0	88.70714260936339	21.371950602651914	0.0	244.0	244	1.5976155390848634	1		25919.864768683266	26038.0	15760.0	33028.0	2.1850446E7	3148.484961336489	-0.981125143884901	-855.8582865375625	0.0021021838350084397	0.0014445467092856791	1.6745967567679332	1.5444298597532633	-1.0965985711390083	1.0842815205835667	8.018523839538208	10.694911788973048	0.88094719073788	0.9695402298850578
ID320973	320973	3	1.0	86.99208936280708	24.217997830669674	0.0	20.0	20	1.6507130744766236	1		25878.002219755806	25915.0	16765.0	35467.0	2.331608E7	3369.6773861397664	-0.9809834827226233	-792.3245830165204	-0.005001505698321311	-2.617612968278525E-4	1.788966982452747	1.553823498589373	2.488955318867386	1.1513321713031417	8.56038022229303	11.076345849974764	0.8768189017636776	0.9772110689093872
ID326607	326607	3	1.0	88.69890913579532	24.908932897582005	0.0	54.0	54	1.6598533053306084	1		25701.546255506615	25795.0	16917.0	33932.0	2.3337004E7	3284.2794428486213	-0.9810771243552873	-811.456344026385	0.012773834947797245	-0.008484250519768987	1.7599316357732608	1.5966856602490427	2.7328773450524766	1.102240522094221	8.65544274558333	11.225415750889931	0.8631659150208929	0.9624735729386893
ID350158	350158	3	0.9905291795730591	86.3394213317275	18.70137242821796	0.0	192.0	192	1.6262430324771635	1		25974.21942857141	26130.0	17192.0	33374.0	2.2727442E7	3000.8117707720003	-0.9810642810573271	-896.9111257818386	-0.0038068181907702017	-0.001725156835067053	1.7757796326569653	1.5042579649034755	-0.5943128826802715	1.1805020641994157	8.308464535573684	11.074528979860165	0.8512950469612975	0.9636163175303194
ID332235	332235	3	1.0	89.11124435983689	26.171238029376457	0.0	88.0	88	1.6557464454985098	1		25557.931718061674	25776.0	16767.0	33805.0	2.3206602E7	3345.8491465275606	-0.9813764446200645	-805.0491206984032	0.004370548445189683	0.0010906520818370438	1.767352475378078	1.5735668516699703	-0.36504554668626576	1.123150550294352	8.61266461010269	11.69077865924497	0.791882094776432	0.9597457627118635
ID367563	367563	3	0.9937278032302856	88.59732681312468	21.83150444114341	0.0	284.0	284	1.6028156625945194	1		25945.910693302016	26017.0	18013.0	32851.0	2.207997E7	3116.605840298006	-0.9810109757636699	-860.1778438889971	-0.010048296652356407	-0.0011011741608289605	1.72947564812434	1.5212851261287168	2.2795929088236506	1.1368517435817014	8.07080822734789	10.56434300067104	0.9087447301668613	0.973623853211009
ID335306	335306	3	1.0	88.91644295748273	26.309230125054807	0.0	106.0	106	1.6684901465508835	1		25566.27795874049	25714.0	17072.0	33567.0	2.3546542E7	3279.05565953174	-0.9812247113331507	-814.94925578674	0.006096159016632667	5.965821195120914E-4	1.7394166757871397	1.6202982627762677	-0.6594467234307906	1.0735163492718747	8.745752142709135	11.791732724624724	0.7904088160667231	0.9533678756476669
ID369621	369621	3	0.9919044375419617	85.55295603194024	21.05160064352333	0.0	295.0	295	1.6183157790916352	1		25844.454335260136	25933.0	17502.0	34547.0	2.2355453E7	2877.3388780320965	-0.9810591179005584	-930.4677533651816	0.004497704681341037	-0.001121291746446672	1.7619501207097603	1.5031659427984547	-1.0789212806601785	1.172159420688793	8.227661390776907	11.303407687878211	0.8092216441287896	0.9627363737486095
ID361428	361428	3	0.9891879558563232	89.3186929528709	23.39621887170254	0.0	252.0	252	1.6341318308215131	1		26038.72613636366	25817.0	17529.0	34026.0	2.2914079E7	3235.4369395782282	-0.9810341748677294	-832.5861545229052	0.003631463936045121	-0.002676783425403995	1.7911888675600165	1.5002925354951895	-1.1153799778487228	1.1938930743055476	8.389267680370446	12.444855386373629	0.680697580988717	0.9323824617010036
ID352215	352215	3	0.9809406995773315	83.99377171780702	19.62794097585099	0.0	203.0	203	1.6271731114965653	1		25896.049030786773	26092.0	17200.0	33603.0	2.2710835E7	2969.548223501823	-0.9809913853187153	-900.0939618392842	-4.74025005262789E-4	1.6906197390492434E-4	1.78113926880816	1.5156122245408672	-0.7407801257630913	1.175194578116926	8.317970787902729	10.693543358713542	0.9140795343190278	0.9853603603603606
ID333782	333782	3	1.0	88.98917778632898	25.669063841889315	0.0	97.0	97	1.6985959382334437	1		25515.023084994773	25604.0	16748.0	34212.0	2.4315817E7	3277.6635431336654	-0.9812649882309067	-815.4435912051306	0.003469104379088409	0.012588342591084375	1.8117732880194108	1.6208389415434565	-0.33378517990184153	1.117799703340133	9.0642115957317	11.543830827221225	0.8547517368543515	0.9616742309631863
ID334801	334801	3	1.0	89.2050964096846	26.538184304738373	0.0	103.0	103	1.6429038968924845	1		25612.02024746904	25852.0	16878.0	33487.0	2.2769086E7	3270.5013896464957	-0.9812069054602053	-817.75233263843	0.005433200185014532	0.0036698548029279886	1.717699815935934	1.5997092902087386	-0.6220289528416922	1.0737574798429779	8.47957707749625	11.332506189242103	0.8297210845541795	0.9612068965517234
ID366035	366035	3	1.0	89.06635174349634	20.981659222014148	0.0	276.0	276	1.6452045616478015	1		26014.844519015685	26148.0	17238.0	34607.0	2.3257271E7	3161.988508072524	-0.9810903023938857	-853.7197767488299	-0.00600701561760404	0.002200649506809907	1.7335850327645876	1.57376232042541	2.950739700123796	1.1015545424266957	8.503342708318835	10.992687886244688	0.8842839696127041	0.9775956284152998
ID353754	353754	3	0.9871782064437866	85.83964061739752	19.54794173702656	0.0	211.0	211	1.6336688383682985	1		25902.978458049904	26011.0	17414.0	34468.0	2.2846427E7	2993.0043092555266	-0.9810918621573492	-898.1177332970567	0.0028490942317628922	-0.00121469520967028	1.808223477839535	1.4994278742263893	-0.8407941333691757	1.2059422856684352	8.384514554205929	11.235055660851637	0.8347132938894857	0.9623567921440249
ID319460	319460	3	1.0	87.64814424029579	25.319050720630354	0.0	11.0	11	1.6336688383682998	1		25632.594104308402	25699.0	16691.0	35196.0	2.2607948E7	3183.8980479033967	-0.9812900962825774	-844.4798017516424	0.017868712550382474	0.01253686449041088	1.774622567028877	1.5437012705061515	-0.3456787914624551	1.1495893674085083	8.384514554205943	11.435021061270298	0.8057751121618842	0.9550622631293983
ID346084	346084	3	0.9956895112991333	88.87438625584609	23.059634830705487	0.0	169.0	169	1.6013991217410384	1		25949.367924528306	26118.0	17263.0	33048.0	2.2005064E7	3005.434925260151	-0.9809669475705592	-890.0110141584067	0.005610515449748244	-0.007931091512034904	1.7639156395823632	1.491180043606883	-1.1220754516461653	1.1828991724673195	8.056548848854323	10.82023995936784	0.8647391555026621	0.9702346880366339
ID331747	331747	3	1.0	89.02814694347798	26.055120465483608	0.0	85.0	85	1.655746445498511	1		25558.66150442478	25689.0	17156.0	34288.0	2.310503E7	3352.087266051588	-0.9813435824392206	-802.1315876133204	0.003731822059321004	6.4286579024964705E-6	1.7321147751305745	1.59851587432206	2.788331328023589	1.0835768370865724	8.612664610102703	11.332611220451293	0.8427279916793383	0.9607635206786843
ID364527	364527	3	1.0	88.94671854236186	21.391552506764047	0.0	268.0	268	1.6313519050816128	1		25984.87854710558	26064.0	16877.0	34171.0	2.2892678E7	3123.913391813321	-0.9810133570517237	-859.564437518577	-0.0028868788095892956	0.001848365143896713	1.7852459128929634	1.5148686642050273	-0.647357579892287	1.1784823035004324	8.360748923383358	10.840401004199265	0.8940552342149506	0.9686123348017619
ID320495	320495	3	1.0	86.98206369382815	24.734240007698467	0.0	17.0	17	1.6698497747650012	1		25769.69870410364	25764.0	16742.0	35563.0	2.3862741E7	3373.5049898718416	-0.9810616375965783	-791.4288007959975	-0.0023209378381694916	0.01664736293775733	1.8075274519775448	1.5892332479825775	-0.7056624853452056	1.1373581909842856	8.760011521202696	11.275210918336045	0.8658949204474483	0.9777188328912463
ID347118	347118	3	0.9884828925132751	88.65318765559714	21.882935001101846	0.0	175.0	175	1.6548324258619245	1		25957.42872928176	25969.0	17040.0	34238.0	2.3491473E7	3102.0509718438025	-0.9810069091788701	-864.4087558955194	-7.858420641938987E-4	-4.6191794473985677E-4	1.8661816691757724	1.4846299956461844	-0.8480895207996489	1.2570011886116568	8.60315835777366	11.329984007993431	0.842188268099376	0.9591944886062533
ID331241	331241	3	1.0	88.81890362310995	25.78009920928885	0.0	82.0	82	1.6838349826466048	1		25544.958377801464	25642.0	16855.0	34123.0	2.3935626E7	3324.298357525532	-0.9813687741785827	-809.5170596875616	0.015298009648270787	0.00767660527381074	1.789253983088513	1.6107441284447805	-0.300512587491968	1.1108244639799425	8.907358432302672	12.399346097438807	0.7280500362498352	0.9295634920634908
ID334312	334312	3	1.0	89.07429854601122	26.0133526490015	0.0	100.0	100	1.677533519816006	1		25508.518279569893	25604.0	16801.0	33749.0	2.3722922E7	3331.614409068017	-0.981336098394376	-805.1482154894791	0.004776826135669822	0.0015415743718674732	1.8005293112022827	1.586679385901118	-0.2599860709015051	1.1347782842591818	8.840814665999467	11.692111841162719	0.8126737435075583	0.9597523219814235
ID319979	319979	3	1.0	87.4283114912194	24.734552416143647	0.0	14.0	14	1.6465834175079224	1		25735.036912751715	25848.0	16823.0	33739.0	2.3007123E7	3355.292845029112	-0.9811077118077675	-796.629689325209	0.0014597278381548358	4.968280600338697E-4	1.7538593099827176	1.5671453827616606	-0.4574937643618553	1.1191426968262672	8.517602086812387	11.314606664716973	0.8360808756236074	0.9598286020353505
ID330229	330229	3	1.0	88.95701157474218	25.46030054436151	0.0	76.0	76	1.6707555788862747	1		25576.09632034631	25688.0	16823.0	34703.0	2.3632313E7	3266.645720406739	-0.9811550244882029	-815.2752777355377	-0.005061533952802774	0.01557513355701721	1.7798577791505197	1.5992637508214038	-0.3912485127149201	1.1129232299777696	8.76951777353172	11.762236671315002	0.7965366243175508	0.9510309278350512
ID346614	346614	3	0.9936742186546326	88.5733167805294	22.47758917846259	0.0	172.0	172	1.6406000058461205	1		25963.1993243243	26023.0	17113.0	34267.0	2.3055321E7	3025.6605904666562	-0.9810559946128362	-888.7712178648708	4.503479394943338E-4	-0.0012024378848399864	1.8270347722266596	1.483829991405029	-0.8502045704498735	1.2312965655160077	8.455811446673673	10.857200731087746	0.9014246287664255	0.9796255506607929
ID330738	330738	3	1.0	88.73865063426146	25.606753136826327	0.0	79.0	79	1.6977049882963364	1		25532.61070304301	25641.0	16859.0	34504.0	2.4332578E7	3279.6795614525636	-0.981303172982849	-817.2013944072963	-0.0018345110753049672	0.008090147915621859	1.793814519035988	1.6299651641736352	-0.3252760539912236	1.1005232249521244	9.054705343402665	11.646109114554267	0.8389237251448657	0.9482329517172712
ID362994	362994	3	1.0	87.93873833084008	23.03943953687259	0.0	260.0	260	1.590021363991791	1		25811.584134615412	25713.0	17420.0	34777.0	2.1475238E7	3083.596871446779	-0.9810770818515144	-867.9647311351134	8.376022452344637E-4	-0.0026841106746823616	1.6753645923148939	1.5460350357135928	2.9058170850340725	1.0836524099478815	7.942473820905969	11.73066218374575	0.7253048799888235	0.946742209631728
ID329727	329727	3	1.0	88.95126763144727	25.359669054836424	0.0	73.0	73	1.675728749503481	1		25562.515641855458	25648.0	16730.0	34578.0	2.3696452E7	3267.556476601259	-0.9812339340457046	-818.1064275317073	-0.0048285809934992055	-0.002283484341004263	1.7905751939579335	1.5834082863368293	-0.409792363096604	1.1308360638306238	8.8218021613414	11.50133186369451	0.8380518867984427	0.9621565578019696
ID356863	356863	3	1.0	89.28917572347562	20.91903472962428	0.0	228.0	228	1.6373691122783467	1		25997.643340857783	26192.0	17276.0	34215.0	2.3033912E7	3245.7067638565736	-0.9810251060251391	-828.2385877119258	0.004702751020147027	-0.002679498340816778	1.6991053388187813	1.6068245072235545	-1.2028833365196108	1.0574305602014247	8.422539563522061	10.846731454484605	0.8996118092884599	0.9693654266958425
ID354296	354296	3	0.996846079826355	86.9678973442152	19.910712870717028	0.0	214.0	214	1.6534604490397509	1		25939.868508287283	26007.0	17208.0	33848.0	2.3475581E7	3105.866145306018	-0.9809625287060053	-860.7126539992889	0.0033914754853848574	1.6962704558387174E-4	1.8373448127844167	1.5162769330335586	-0.9678641406506086	1.2117475197017669	8.588898979280133	11.021735670798162	0.8884794270317307	0.9720279720279723
ID358906	358906	3	1.0	88.7715626237867	21.156697198109214	0.0	239.0	239	1.6108191978250868	1		25925.366081871343	26086.0	16060.0	33693.0	2.2166188E7	3237.9064329290354	-0.9810576321381671	-829.374833435257	0.004387687945924939	0.001895994018171742	1.69717307236224	1.5430714924688371	-1.0784461815926505	1.0998667791126437	8.151611372144645	10.872257024436694	0.8665904706458594	0.961322869955157
ID356869	356869	4	1.0	10.775251631883508	23.633838671814026	0.0	228.0	228	1.5573330339577685	1		25538.10211706106	25486.0	17851.0	34339.0	2.0507096E7	2751.933150871554	-0.9810822234873419	-962.5339375351566	-0.011676855290246622	-0.001737591015083279	1.5814498234797694	1.5515324872186342	-0.5903929489630828	1.0192824426865639	7.619261241718891	10.532837079951204	0.8630421272140291	0.9762484774665044
ID339975	339975	4	1.0	11.200852775165675	23.655339313595345	0.0	134.0	134	1.5402377517644998	1		25512.867515923568	25411.0	17702.0	33950.0	2.0027601E7	2823.517187650218	-0.9811272592796705	-939.4835981187724	-0.0037098424567978275	0.005944277082891471	1.562948030062382	1.5296853862851403	0.4246500571337971	1.021744761423145	7.45290182596084	10.390205303837098	0.8675350027572186	0.9696969696969701
ID350726	350726	4	0.9907950162887573	10.45844774241669	24.66404283220549	0.0	195.0	195	1.5747231478580925	1		25458.839805825246	25426.0	18818.0	33513.0	2.0978084E7	2603.2129621744375	-0.9812246120617505	-1022.205986029153	0.0025646196346306967	-0.0045555608857919165	1.6233516214673445	1.5312053793898952	1.2505388902184618	1.0601788912955392	7.790373783641462	11.349814414718896	0.759959833969302	0.9612903225806448
ID354304	354304	4	0.9794701337814331	11.022500573376302	23.948008682543534	0.0	214.0	214	1.56024484647339	1		25517.78927680796	25459.0	19644.0	34275.0	2.0465267E7	2699.6837026061175	-0.9811589836246486	-984.4535179091821	0.006637683494432767	-2.421625877545679E-4	1.592844832954709	1.4667964793411863	-1.5136419300949833	1.0859344533402053	7.647779998705984	13.930620024155935	0.49522704879800106	0.9295205083766602
ID358912	358912	4	1.0	11.02585514896457	24.800663647118583	0.0	239.0	239	1.5199673295746678	1		25499.669724770625	25483.0	17620.0	33658.0	1.9456248E7	2753.4665497117317	-0.9811146281836488	-962.2301429841891	0.025735085836947672	0.0012585467431025783	1.5811354637896458	1.422222525938194	-1.2356287353473623	1.1117356355656243	7.258023653215689	12.704625534054477	0.5650729335728314	0.9226586102719032
ID326147	326147	4	0.9875234961509705	13.549055285136864	23.272506627317	0.0	51.0	51	1.5823907435191877	1		25639.43441636581	25579.0	20556.0	34376.0	2.130637E7	2563.989736031863	-0.9810024134809227	-1032.746659582413	-1.2721379624931823E-4	-0.0029053505003868844	1.6710415548314848	1.5216369367837652	-1.065163308976496	1.0981867713881284	7.866423802273714	11.841151672158318	0.7050165569550345	0.9446347031963467
ID325135	325135	4	0.9618520736694336	13.277820314651851	23.052297068955983	0.0	45.0	45	1.5636351077811863	1		25612.084262701348	25572.0	19673.0	34418.0	2.0668952E7	2511.194843846147	-0.981144275856155	-1061.4124200904064	0.00425130572711381	-0.0044509919114762726	1.6748368418896715	1.4819774143833286	-1.0986509638897084	1.1301365497439746	7.681051881857596	11.150989882496221	0.7762537639977829	0.9466900995899235
ID325641	325641	4	1.0	13.556692837165448	24.174572289116195	0.0	48.0	48	1.5298888926792136	1		25603.083009079117	25511.0	17256.0	34800.0	1.9739977E7	2901.9323469625033	-0.9810706019075704	-914.5310052277059	0.013955483076986352	0.017841634418097576	1.5778661655471338	1.5013162167456242	-0.8719588882862841	1.050988557871869	7.353086176506003	10.974617579607546	0.7671861046728887	0.9502457002456997
ID347656	347656	4	1.0	11.115144804228205	23.568978297035926	0.0	178.0	178	1.5490531749531893	1		25553.540880503173	25478.0	18547.0	34235.0	2.0315065E7	2665.607976788999	-0.9810238040723077	-991.1860784233785	0.009308410257709591	0.023577821174784876	1.595616831212584	1.502062176816868	-1.202145484934654	1.0622841423209088	7.538458096922122	11.657725214313007	0.6970513305834863	0.9457364341085271
ID340490	340490	4	0.9677140116691589	11.126920753368303	24.718295768405937	0.0	137.0	137	1.5514930145104673	1		25471.441102756904	25400.0	19596.0	33609.0	2.032621E7	2595.9072479703577	-0.9810312173289294	-1014.9337814071553	0.01897786413661908	0.010845298890110554	1.5903049977878736	1.4896430252635466	-1.365219559335733	1.067574560359196	7.5622237277447	12.761816937496095	0.5834912726821564	0.9442136498516316
ID317974	317974	4	0.9968509078025818	16.598778139001418	21.4853972879808	0.0	2.0	2	1.569429945829763	1		25607.656019656024	25526.0	19004.0	34077.0	2.0844632E7	2642.4364492447216	-0.9810971949084003	-1005.9607812408657	0.005205105060638937	0.005542175102207444	1.649315225188624	1.5105833303065714	1.1780079271643675	1.0918399482495924	7.738089395831785	10.706553682374349	0.8482897295953344	0.9667458432304034
ID318486	318486	4	1.0	16.556640847676313	21.28812175207972	0.0	5.0	5	1.556361219177354	1		25665.971214017503	25600.0	18726.0	34726.0	2.0507111E7	2659.297073049422	-0.981128530515642	-1003.554652488046	-0.0037903836287339868	0.009884670225932864	1.5813756648042454	1.5427575181917983	-0.9464160550024877	1.02503189655994	7.60975498938986	11.21191601319843	0.7607130495178256	0.945658594211459
ID324119	324119	4	0.993003785610199	13.628269505013167	22.324948321263214	0.0	39.0	39	1.5819126076135697	1		25660.585247883948	25573.0	19463.0	34818.0	2.1221304E7	2593.0522613228604	-0.9810480545513536	-1024.5231269689805	-0.0020653387953714327	0.004391850502798313	1.653468859057326	1.5275676848844062	-1.1981140628710925	1.0824193752059157	7.861670676109198	10.455974383160184	0.9036405063301528	0.972941176470588
ID339473	339473	4	0.9929046630859375	12.110056793216485	25.166275206762595	0.0	131.0	131	1.4908214494581775	1		25544.434013605445	25414.0	19465.0	35483.0	1.8775159E7	2935.5072877053453	-0.9810125094266448	-899.1871488328919	0.006465711547618521	-0.015406546060711849	1.525543764473492	1.4796981808216034	-0.2275603499788862	1.030983064145171	6.982342335673771	11.17379712271575	0.7027638903149049	0.9291587602783052
ID360464	360464	4	0.9825534820556641	11.428748249423075	23.916838941155024	0.0	247.0	247	1.5495414501977673	1		25572.901763224192	25411.0	19438.0	34890.0	2.0304884E7	2773.6382251852433	-0.9810413926232917	-954.2036887772106	0.005691249981683803	-0.007909831359768188	1.5842398541123346	1.5205108030416916	0.8632720190616637	1.0419129222516255	7.5432112230866375	12.497589656655828	0.6068950717645408	0.9384979302188055
ID370195	370195	4	0.9680126905441284	10.779356159180816	24.485789289831796	0.0	298.0	298	1.5616987168119547	1		25481.76885043266	25449.0	19447.0	33770.0	2.0614751E7	2648.763831744015	-0.980987557015173	-992.7545906333736	0.014587428915787183	-0.009113336935431442	1.6000324358180986	1.4926794092299693	1.422079707131627	1.0719196807595206	7.662039377199532	13.445210018006621	0.5326219530882688	0.9269695227142035
ID329246	329246	4	0.9866507053375244	14.309401977116954	23.852410833515453	0.0	70.0	70	1.5367958753918658	1		25670.21611253199	25566.0	20276.0	35680.0	2.0074109E7	2868.2615114249734	-0.9810487546806366	-926.6028095253148	0.025540536015391618	9.235725775961486E-4	1.6653694248484459	1.4241835158465317	1.557048037024888	1.1693503023439742	7.419629942809229	13.74817429990177	0.49328970320741855	0.8950688073394498
ID341022	341022	4	0.9842190146446228	10.904548004568916	24.698971441714512	0.0	140.0	140	1.5514930145104675	1		25432.87657430732	25413.0	19294.0	33682.0	2.0193704E7	2677.196657302509	-0.9810541136900794	-983.8372041243357	0.04220375445997817	-0.019083434618438453	1.604757261086383	1.462003786577491	1.1997937972569785	1.097642342529819	7.562223727744703	13.77436397599505	0.5008599161528208	0.9207175925925929
ID324632	324632	4	0.9910421371459961	13.68969824894596	22.356138470560165	0.0	42.0	42	1.5650858287746443	1		25682.736318407944	25622.0	19519.0	34908.0	2.064892E7	2619.679128702462	-0.9811041616346353	-1018.057109561244	0.0023332747105841625	0.014959105847611055	1.613117972652962	1.5335811540826763	-1.020552964819114	1.0518634559107252	7.6953112603511435	10.631644630083487	0.8555298199941266	0.9712057588482303
ID352795	352795	4	0.9968270659446716	11.332418979102417	23.444988238616112	0.0	206.0	206	1.5670180342373194	1		25559.42241379308	25483.0	18727.0	34561.0	2.0754251E7	2700.6497816355563	-0.981162658719339	-985.9029535134688	0.004715998902078095	-0.0029808671749364376	1.6118672855223029	1.539261159427327	1.2431023359432374	1.0471694654609414	7.714323765009208	10.752344088927456	0.8384968166507623	0.9660714285714285
ID328740	328740	4	1.0	14.651385752186638	24.24364967740034	0.0	67.0	67	1.5308775124222447	1		25675.293281653772	25560.0	18351.0	35158.0	1.9872677E7	2880.272691835592	-0.9810335567174544	-922.1674063448593	0.009134156385172298	0.010707618354574993	1.6100914554789216	1.443700080223943	-1.0812278462939617	1.11525342246235	7.362592428835039	12.11450792236544	0.6304186713774664	0.9253285543608126
ID342050	342050	4	0.9968311190605164	10.977466428538571	23.981119480207376	0.0	146.0	146	1.5612142437998897	1		25477.483830845784	25396.0	18531.0	34310.0	2.0483897E7	2784.9650464279457	-0.9810271485499359	-946.0524204245037	0.02950074601510101	0.005400187405866337	1.5612014541211856	1.5468453096613772	0.43915884521856535	1.0092809179884645	7.657286251035018	13.06921637803972	0.563359535833653	0.9415546464056104
ID366639	366639	4	0.9917759299278259	11.059045284445531	23.772423838639572	0.0	279.0	279	1.5387636045914352	1		25638.60280970624	25514.0	19271.0	34186.0	2.0075026E7	2690.2899209308603	-0.9811029509280159	-989.5684868541166	0.04767376238140623	0.0051544703206115785	1.571849896423729	1.4875076029195962	-1.4971418020823137	1.0567004117078733	7.438642447467289	12.69387621512677	0.580116248920446	0.9433393610608797
ID363561	363561	4	0.9793765544891357	11.165351056229008	24.104949214538507	0.0	263.0	263	1.5583042426795215	1		25611.930087390734	25541.0	20432.0	34966.0	2.0515156E7	2723.6687927510784	-0.9810642584208491	-974.3907321263739	0.038008605256607486	0.013314031787059474	1.6068248707071702	1.5108209936539176	1.174841907851347	1.063544177276136	7.628767494047923	13.152700525613424	0.5541589852653998	0.9176672384219559
ID342571	342571	4	1.0	11.124201205974837	23.622378285590877	0.0	149.0	149	1.5534421271063028	1		25487.02261306533	25426.0	18785.0	34275.0	2.028767E7	2683.8424331128904	-0.9810569079624061	-983.6382662828497	0.005515992106278452	0.01784875494338288	1.57228176041936	1.5281118938784748	1.0290041372464438	1.0289048640468195	7.581236232402766	11.377002402666722	0.7360277590852108	0.9568086382723454
ID338986	338986	4	0.9890251755714417	11.949296192223342	24.7924047942582	0.0	128.0	128	1.5387636045914352	1		25476.94487179484	25413.0	19426.0	35620.0	1.9872017E7	2989.7334936095276	-0.9810779495428182	-883.6498024168365	0.07034372579618364	0.008780982728725479	1.5900859015895719	1.435379886985274	0.8927891014315873	1.1077805367115925	7.438642447467289	13.253150731445304	0.5321882398040869	0.9388122375524898
ID343093	343093	4	1.0	11.263652757380424	23.39862919695199	0.0	152.0	152	1.5544157668929643	1		25505.058823529424	25446.0	18424.0	34390.0	2.0378542E7	2690.213911572677	-0.9810892801261232	-983.7165544743746	-0.004679396424479342	-0.010620100821567679	1.611298229593295	1.509352542018614	-1.1751938839318907	1.0675426613310224	7.590742484731797	10.74590286387212	0.8260537389638153	0.9534328358208956
ID354867	354867	4	1.0	10.974218445521132	23.767337641480225	0.0	217.0	217	1.56121424379989	1		25564.469059405925	25541.0	18351.0	33235.0	2.0656091E7	2634.6664560913864	-0.9810760190409807	-1006.0771575817671	-0.0018175226219293544	-0.001402590380626596	1.6176495948349974	1.5332890159004722	1.3695679734180457	1.05501935907692	7.6572862510350195	10.925255276186425	0.8061605834501904	0.9589285714285717
ID344125	344125	4	0.9968542456626892	11.29686782222248	23.831710578164152	0.0	158.0	158	1.5587896201224336	1		25475.362282878366	25357.0	19094.0	34342.0	2.0533142E7	2715.725065945641	-0.981115985831499	-974.7440615022165	0.0016147632854175572	0.008436538579639354	1.613249779415945	1.4967085959499669	1.0836327077760546	1.077864979048917	7.63352062021244	11.278814127633318	0.7540634102244784	0.9616766467065867
ID348222	348222	4	0.9968886375427246	11.048198024181058	23.661746116812935	0.0	181.0	181	1.5665352062997333	1		25503.610357583195	25452.0	18404.0	34037.0	2.0683428E7	2623.5707104407743	-0.9811076285526222	-1009.6458472370144	-0.0023313693403008142	-0.008585278525336098	1.6135164047164217	1.5439242165456932	1.5548964631236764	1.0450748731219663	7.70957063884469	10.343852912351831	0.9054727469158443	0.9718394248052725
ID351294	351294	4	1.0	10.391901807263196	24.384001258567604	0.0	198.0	198	1.5514930145104673	1		25509.181588902906	25481.0	18015.0	33704.0	2.0228781E7	2718.5942436171454	-0.9811132905451684	-974.8661427803048	-0.0290643439392921	0.0010062312233917803	1.6180706176184982	1.4840868663892526	1.8472204037143831	1.0902802620679644	7.562223727744701	12.252139480667822	0.6330463677963379	0.9487179487179489
ID328251	328251	4	0.9958167672157288	14.357025605861322	24.073561856149666	0.0	64.0	64	1.5475874248930892	1		25690.175949367065	25595.0	18920.0	36091.0	2.0295239E7	3012.0872543909954	-0.9810621229839942	-883.6794240567058	0.029524200076352525	0.02946891085978681	1.5502795253531458	1.4912435021286032	-1.338674427476126	1.039588452952368	7.524198718428573	12.65340344350901	0.5905482817670209	0.943947525342874
ID368699	368699	4	0.9968459606170654	10.836590149521573	23.87209681286891	0.0	290.0	290	1.5456309292626902	1		25492.02531645568	25430.0	18262.0	34160.0	2.01387E7	2670.069737366439	-0.9810214869520728	-987.0248097240192	0.014835220349395169	0.014528898683327842	1.5977949899549009	1.4583358445658234	-1.0363111547782295	1.0956289635948688	7.505186213770514	13.41774446023336	0.5238564591480475	0.9343195266272192
ID338500	338500	4	0.990561842918396	11.535987185516205	24.65379367049634	0.0	125.0	125	1.5553887972022722	1		25468.54943679601	25405.0	19557.0	34754.0	2.0349371E7	2865.861928588131	-0.9810659732652112	-920.9460087671139	0.08175763728121326	0.004616464640326019	1.5893275467857473	1.434710433592718	0.7436731437674484	1.1077688637182668	7.600248737060829	14.024318151886776	0.48559494702427103	0.9269565217391301
ID343618	343618	4	1.0	11.147041262552499	23.781449180923882	0.0	155.0	155	1.533346273117178	1		25461.055483870943	25328.0	18094.0	33959.0	1.9732318E7	2838.9232510935785	-0.9811224543931565	-932.2457976283083	0.03213807172301725	0.006985933210236993	1.5444846104236685	1.50658281373452	-0.10825663840188986	1.025157459877826	7.3863580596576135	12.185995059765526	0.6250549879053642	0.9452554744525545
ID344654	344654	4	1.0	11.206229442938461	23.558308023737183	0.0	161.0	161	1.5539290232558882	1		25511.806007509374	25409.0	18192.0	34146.0	2.0383933E7	2748.250128369716	-0.9811423550081081	-965.9608193626493	0.001668843383599442	0.010323396974089565	1.5609393662448914	1.5421103178399163	1.0838097519614753	1.0122099231080623	7.585989358567282	11.33388483091699	0.7421035389625699	0.955116696588869
ID367189	367189	4	1.0	10.243333504483228	24.741779688865385	0.0	282.0	282	1.525432174994101	1		25493.43693107934	25558.0	17758.0	33138.0	1.9604453E7	2713.03401741961	-0.9810549882475234	-973.1989174146205	0.01382789401831871	0.009807408327032405	1.5854432694009484	1.4928614869785761	-1.5125457222738545	1.062016324508277	7.3103080410253645	11.513628868126565	0.6929806198574772	0.9400977995110024
ID322135	322135	4	0.9769096970558167	14.296169106652577	22.939166033188286	0.0	27.0	27	1.5426915333931086	1		25671.341804320225	25493.0	20535.0	34523.0	2.0203346E7	2673.683074338346	-0.9811212630287357	-997.9720777544476	0.00985569705803318	0.020851119568195804	1.5646899016701417	1.5080749708550598	-1.0217922022591197	1.037541191193553	7.4766674567834155	12.339832795036049	0.6170201950408758	0.9204212990052661
ID357969	357969	4	0.9849613904953003	10.706871793519483	24.35479816418562	0.0	234.0	234	1.5847792592084962	1		25498.500000000007	25508.0	19189.0	33097.0	2.1214752E7	2560.7028235743905	-0.9811817506928857	-1038.3785122567615	0.003143128500373507	0.0038818336309023455	1.6473171600525562	1.5333152534000432	1.2152928798448825	1.0743499462355963	7.890189433096296	12.045870904629256	0.6833148910478589	0.9458689458689461
ID338003	338003	4	0.982610285282135	11.315063886095391	25.057003069483027	0.0	122.0	122	1.5363035492938901	1		25344.905128205104	25300.0	19408.0	33648.0	1.9769026E7	2698.464791751567	-0.9810524145616135	-972.6178742130969	0.0267005461748605	0.006983853327264211	1.5365288767017264	1.4810662344933532	1.942913308231537	1.0374477797931476	7.414876816644706	13.672682422781726	0.49843249887194635	0.91710758377425
ID355411	355411	4	1.0	11.009098306789465	23.589380266124977	0.0	220.0	220	1.5451414182672734	1		25612.691232528592	25557.0	18102.0	34191.0	2.0157188E7	2765.20243680289	-0.9811333854884614	-963.3683114404847	-0.001831571553293227	-0.00801922430190594	1.5845413520397775	1.5364925361167403	1.3217780461521833	1.0312717535514189	7.500433087605993	10.391499505584822	0.8728502938655078	0.9770897832817332
ID361048	361048	4	0.9927867650985718	11.283948503685464	23.31570216781315	0.0	250.0	250	1.5549023581607584	1		25596.22208281057	25529.0	19056.0	34294.0	2.0400189E7	2658.6593609566066	-0.9810885921495156	-998.9126962619104	-2.5601552895937875E-4	0.012581180461697946	1.6413468398402022	1.481344186917073	2.013298949765761	1.1080118005904636	7.595495610896314	11.241312354796332	0.755321679727446	0.9534606205250604
ID349275	349275	4	0.9874106049537659	11.369157006540343	24.05622827076199	0.0	187.0	187	1.5660522295019745	1		25573.3748458693	25449.0	20347.0	34141.0	2.0740007E7	2626.4551221560628	-0.9811021560026293	-1010.9973707654517	0.01498686990831711	0.012271294342717485	1.598355393054009	1.516618318973771	1.543606965074098	1.0538942943373821	7.704817512680178	12.356169572091545	0.6341682593439529	0.9473991817650497
ID345178	345178	4	0.9957686066627502	11.008425605331674	25.093549089140126	0.0	164.0	164	1.5466094864542679	1		25443.301767676752	25390.0	19044.0	33720.0	2.0151095E7	2751.6642390648	-0.9810716752557501	-958.509857808196	0.012179401348218185	8.81134853954599E-4	1.5560401063634355	1.528903370101095	1.0174292851673183	1.0177491506611998	7.514692466099541	11.518382959899595	0.7117673276111012	0.9399524375743162
ID321636	321636	4	0.9783966541290283	14.180729793565721	22.712826450032875	0.0	24.0	24	1.5534421271063026	1		25699.6060225847	25494.0	20265.0	35038.0	2.0482586E7	2714.787076775082	-0.9810921702394834	-982.4010420937337	0.013474038531580372	0.005220797020814021	1.5848600032195066	1.5301459062576517	1.3085920658978023	1.0357574377306749	7.581236232402764	10.818140794094907	0.8140379180810854	0.9573829531812724
ID327268	327268	4	0.9968743920326233	14.849163328923616	23.968612156452203	0.0	58.0	58	1.563635107781187	1		25694.213664596282	25551.0	18738.0	35423.0	2.0683842E7	2878.6332381813236	-0.9810579754644266	-924.5859063745692	0.009284934025564275	6.246737851473295E-4	1.6007727574545476	1.548566789403919	1.7261578502618806	1.0337124419869057	7.6810518818576	10.77558223878861	0.8312833290725087	0.9694061187762447
ID332390	332390	4	1.0	14.73328738417274	24.267924887178374	0.0	89.0	89	1.5500295716306336	1		25634.941028858226	25494.0	17181.0	35500.0	2.0431048E7	3003.582977260976	-0.9809646860863787	-879.6623701349445	0.0019271297474450855	0.013823958024472623	1.6541500863334713	1.4734374271012354	1.9616745666341333	1.1226469858226424	7.547964349251156	12.221442829419185	0.6350307318909314	0.9352179034157836
ID353377	353377	4	0.9700711965560913	11.132781723121376	24.346832288558804	0.0	209.0	209	1.5626672122333003	1		25513.78217821785	25445.0	19470.0	34949.0	2.0615136E7	2731.3005561833343	-0.9810759506671783	-968.554145579305	0.02363655102316302	-0.01325032563005762	1.619704964052689	1.5018741248836631	1.306260408745876	1.0784558687154646	7.671545629528564	13.430003800127507	0.5344910845144981	0.923340961098398
ID336483	336483	4	1.0	10.514003551872333	24.82611397263505	0.0	113.0	113	1.5293943431616275	1		25355.60103626945	25336.0	16833.0	33894.0	1.9574524E7	2816.40461926235	-0.9811867852697925	-939.0690675334739	0.04491940324826429	0.01585093678194393	1.5758926261846617	1.4526220098391975	-1.3435369295121224	1.0848607659188023	7.348333050341487	13.54706177470255	0.5031627399041763	0.9158767772511848
ID337507	337507	4	1.0	11.55129936899832	25.68560097257301	0.0	119.0	119	1.5382719082681002	1		25288.98339719029	25304.0	17517.0	34631.0	1.9801274E7	2869.70784552188	-0.9811163192238933	-915.7091025157	0.013778665949500241	0.0095096950629006	1.5746149743449236	1.4938213128837354	-0.975973816095728	1.0540852247617358	7.433889321302773	11.763634085552562	0.6750608792673579	0.9513381995133822
ID355948	355948	4	0.9769404530525208	11.254982652143662	24.08980632178788	0.0	223.0	223	1.5568472023958115	1		25592.719101123614	25516.0	20375.0	34972.0	2.0499768E7	2668.2366850126296	-0.9810839075736467	-994.9397897611232	0.017508654312228266	0.005972463116588707	1.5932250498726799	1.506393720490537	1.274651034518554	1.0576418556457254	7.614508115554379	11.91726211803129	0.6737499322877645	0.9451327433628326
ID345711	345711	4	0.9756925702095032	11.19766352536614	23.63294684969586	0.0	167.0	167	1.550029571630633	1		25579.05934343435	25481.0	19735.0	33976.0	2.0258615E7	2592.1308359745635	-0.9811389362778332	-1026.648968835682	0.012902170141861942	0.010090687947893221	1.5788345371704569	1.5085623455835346	1.4597548181335678	1.0465822256485793	7.547964349251151	11.55083904127537	0.7109067536640236	0.9600967351874242
ID332910	332910	4	1.0	14.586210803204253	24.35469560640102	0.0	92.0	92	1.5490531749531895	1		25627.213383838363	25509.0	16856.0	35001.0	2.0296753E7	3001.131683922822	-0.9810034315782259	-881.945399585889	0.014595248821332743	0.001440564401145308	1.6062999898293882	1.487516156816423	2.170374137997868	1.079853810305621	7.538458096922125	12.45106024309334	0.6110541814296825	0.9356932153392334
ID365675	365675	4	0.9782814979553223	11.030334580252273	24.160783623025143	0.0	274.0	274	1.5549023581607582	1		25603.126566416064	25492.0	19813.0	34729.0	2.0431295E7	2744.3701295654682	-0.9810652825901144	-966.7616061723714	0.013039795454022876	0.0013060996897226668	1.597254409026221	1.5201166504679655	1.270503327735727	1.0507446310350648	7.595495610896311	13.558449218238472	0.5192134611095981	0.9199769717904435
ID321131	321131	4	1.0	13.213592993417233	23.441900591394784	0.0	21.0	21	1.5129835241324099	1		25676.763227513213	25710.0	17503.0	33492.0	1.9411633E7	2772.1017198488667	-0.9810443215184177	-958.7610984666153	-0.001569009700078596	-0.01032609528659338	1.6332852082675628	1.4243993754154625	1.7839259871629332	1.146648360324627	7.1914798869124645	10.470233738984454	0.8243570949379471	0.9673913043478259
ID326772	326772	4	1.0	14.308126752745629	24.3863406786534	0.0	55.0	55	1.5402377517644996	1		25667.86277001268	25584.0	17406.0	35454.0	2.0200608E7	3022.073635771367	-0.9810530739684409	-879.5659439681194	0.02788899196543986	0.01967598207784628	1.5625329653608793	1.526099793899194	-0.32483731427592244	1.0238733873153854	7.452901825960839	12.072293016226906	0.6426222057815486	0.9344457687723481
ID334965	334965	4	1.0	11.071442775393685	24.612274467148886	0.0	104.0	104	1.5139831829954438	1		25354.86429512515	25417.0	17366.0	33713.0	1.9244342E7	2753.8294342242766	-0.9810615721895362	-953.9082186905694	-0.013639399515204487	0.003020093614321604	1.6227530083685089	1.4260296031514592	-1.562149800604888	1.1379518382944507	7.200986139241497	10.306454474311163	0.851889490514691	0.9612944162436546
ID333425	333425	4	1.0	13.942216964719156	23.944088280582857	0.0	95.0	95	1.5823907435191882	1		25551.95641646486	25497.0	18701.0	33995.0	2.1105916E7	2683.024838528106	-0.9810428896048994	-985.7012691334696	-0.0020127178343408805	0.010576748016780954	1.6653874664218746	1.5065446749219302	1.411458312491454	1.1054351683982924	7.866423802273719	10.687832070505058	0.8653822067332728	0.9735294117647062
ID349821	349821	4	0.9968299269676208	11.087387721841372	23.85532317021101	0.0	190.0	190	1.542691533393109	1		25555.82061068704	25461.0	18895.0	33415.0	2.0086875E7	2639.854251358476	-0.9811394133864181	-1007.1992707643693	0.014239031157062997	0.004698888045778014	1.580130854828177	1.5099953985374608	-1.3401338106388336	1.046447463587404	7.476667456783419	12.025075947280355	0.649743992740393	0.9329774614472125
ID358526	358526	4	1.0	10.852586501408092	25.04709505399264	0.0	237.0	237	1.5269191929020227	1		25491.057068741884	25449.0	17642.0	33937.0	1.9653605E7	2815.5412317896817	-0.9811751381218132	-943.7798178774132	0.022714521191284327	0.008704914172953755	1.6017088097070782	1.4306807308196088	-1.2800612147311714	1.1195431483790872	7.324567419518906	13.124192988216402	0.5343756113859843	0.9249699879951975
ID333946	333946	4	1.0	13.0292691874252	23.725134841376505	0.0	98.0	98	1.4953813218041	1		25535.167567567572	25509.0	17554.0	33958.0	1.8896024E7	2716.6221925345217	-0.9809873550892592	-969.9745417608269	0.008782907450409888	0.005620198124216578	1.6159047816136916	1.397495032314337	-1.3018462424388888	1.1562866015614057	7.025120471154408	10.488544093551905	0.8024781636802722	0.9462227912932134
ID331908	331908	4	0.976848304271698	14.28050575676017	23.517700168217825	0.0	86.0	86	1.5665352062997333	1		25669.872996300848	25560.0	20155.0	35271.0	2.0818267E7	2743.624289039173	-0.9811077392243165	-971.7663280394089	0.015688688213984527	0.0064451148862595875	1.5963138073675869	1.5339609374371381	0.9584781485665933	1.0406482775465096	7.70957063884469	12.070480110396167	0.6649530257168274	0.9468768242848801
ID334471	334471	4	1.0	12.163126489983014	24.16177072121108	0.0	101.0	101	1.5024469495721964	1		25423.768506056513	25439.0	17576.0	33517.0	1.888986E7	2794.3450988100944	-0.9811370734790194	-946.4779364394471	-0.010699213759105911	0.021581442711727104	1.6082597483334378	1.404927409395775	-1.2545820747450194	1.1447280034383491	7.091664237457633	10.515271230911244	0.8059666481813671	0.9682024659312138
ID350342	350342	4	1.0	10.423581064122732	23.981515855668828	0.0	193.0	193	1.5776028634262698	1		25511.582216808773	25455.0	17552.0	34312.0	2.0945009E7	2770.9671706121303	-0.9811864602986173	-960.3223616926979	-0.0034748681701483363	0.013699288259797522	1.6175104892222585	1.568026052923188	1.5090949678877121	1.0315584273659353	7.818892540628554	10.462631231352116	0.8975802165314603	0.9774212715389182
ID331405	331405	4	0.9696628451347351	14.562514444272592	23.852621929373548	0.0	83.0	83	1.4968981925120735	1		25845.877027027018	25720.0	20165.0	34574.0	1.9125949E7	2810.827797834493	-0.9808603532020753	-942.4542796704429	0.03545156048528373	0.012618646986048657	1.5659910202918803	1.4123371157407247	1.2313100282925482	1.1087940710745743	7.039379849647962	13.006991522625897	0.5228661782774796	0.930276381909548
ID319631	319631	4	0.9579030275344849	15.779219705169707	22.609793132653458	0.0	12.0	12	1.554902358160758	1		25680.53316645809	25585.0	20276.0	34268.0	2.0518746E7	2504.9451013927114	-0.9809997305627844	-1058.63183038786	0.016751350199871867	0.009286993134484129	1.6368001880565384	1.4946802991174253	-1.1626021963236712	1.0950838042242423	7.59549561089631	11.372025493186715	0.7380577279439545	0.9334112149532712
ID346260	346260	4	0.9903298020362854	11.275022567630977	23.759716501274692	0.0	170.0	170	1.552467876695575	1		25540.063989962375	25409.0	19332.0	34131.0	2.0355431E7	2683.6063922477915	-0.9810581379729812	-985.8372744835807	0.038497060778278226	0.008562690974414837	1.5803292485876466	1.4774777478131262	1.234673091911737	1.0696128932748767	7.571729980073738	12.759023578776807	0.5844806016636753	0.9437203791469196
ID369808	369808	4	0.9893295168876648	11.191169156153135	24.952739633891827	0.0	296.0	296	1.5014396099017466	1		25590.32617449664	25364.0	19954.0	34805.0	1.9064793E7	2867.459408019449	-0.9808330333484766	-913.3773445352754	0.017435488216739018	0.016717313823607888	1.6553545298605992	1.3156986305638916	-1.187842480536223	1.2581563067760704	7.0821579851286005	12.61119178452798	0.5595813272605501	0.9271935283136279
ID360083	360083	4	0.985814094543457	11.357503713275655	24.167013022378658	0.0	245.0	245	1.5631512349217649	1		25551.100371747205	25455.0	20489.0	35273.0	2.0619738E7	2715.1081788605575	-0.9810816561964836	-976.0554877769554	0.008391366775078667	0.01456238903946266	1.621960320954517	1.5411718928021843	1.2289605309687106	1.052420128169767	7.6762987556930815	12.470902249322688	0.6202488712587202	0.9233847913093196
ID330898	330898	4	1.0	14.605429105458901	24.365398352173283	0.0	80.0	80	1.5387636045914355	1		25661.58673469389	25538.0	17709.0	35447.0	2.0118684E7	2986.9940010530645	-0.9810891362605921	-891.4074373981636	0.006903433839604987	-0.011472275124920108	1.5896121190341999	1.5033831407601033	1.9564266086449775	1.0573566218326085	7.43864244746729	12.207202809455577	0.6272941365419034	0.9298871063576944
ID356498	356498	4	1.0	11.03978766342794	23.585144277354914	0.0	226.0	226	1.5343326651607299	1		25577.24678663242	25500.0	18864.0	34228.0	1.9899098E7	2688.535905676052	-0.9810742623819878	-986.3181303252724	0.01791554400413672	0.009698560754175268	1.5893330599669877	1.4790908411964765	1.551884176419458	1.074533771489879	7.395864311986646	11.715336994296727	0.6771567741586214	0.9390464695232349
ID361629	361629	4	0.9875686168670654	11.128321726384133	23.60499316398521	0.0	253.0	253	1.527414543829215	1		25613.285343709453	25507.0	19174.0	34134.0	1.9747843E7	2656.729600057913	-0.981029554750487	-997.1316374782944	0.020870973398202344	0.025167678672023845	1.5506352560632002	1.49889715753437	-1.3607483428032494	1.0345174438878366	7.329320545683425	11.308853317689891	0.7201723409211265	0.9425427872860638
ID319133	319133	4	0.9778018593788147	15.459443625552737	21.981089932266908	0.0	9.0	9	1.5244400238810134	1		25694.82268578877	25698.0	19401.0	34386.0	1.9707929E7	2579.817372117542	-0.9810966484418427	-1033.8550147585804	-0.01607658348516015	0.016216863145051153	1.6528515799212447	1.426870517479441	-1.3251282581424375	1.1583753113358863	7.300801788696331	10.5468048999031	0.8247809040502502	0.9630094043887147
ID352409	352409	4	1.0	10.522623988407933	24.190570448007467	0.0	204.0	204	1.570393673243783	1		25467.134071340737	25459.0	18101.0	34516.0	2.070478E7	2742.370258276691	-0.9812032158809456	-969.5258421260481	0.0018309772776573421	0.004910802358898607	1.6127736171570255	1.5515088566066322	-1.5663852492130665	1.0394872129085928	7.747595648160819	10.755125446968409	0.8416777563464508	0.9576968272620446
ID320665	320665	4	1.0	13.956182452875643	23.17509405516535	0.0	18.0	18	1.4963927397904155	1		25691.483085250322	25679.0	17142.0	33935.0	1.8986006E7	2809.118399963164	-0.9810481248065318	-946.8632282791532	0.0016449933181726729	0.0010359076301659405	1.6084000409707322	1.3981318564502323	-1.3919877795359985	1.150392242012393	7.034626723483441	10.222924396275378	0.8458641593804836	0.9573091849935316
ID326297	326297	4	1.0	14.186604998728615	24.02959693339536	0.0	52.0	52	1.5382719082681	1		25723.352112676042	25614.0	19274.0	36036.0	2.0089938E7	2999.605133878633	-0.9809754913651044	-884.3785052049152	0.001679762430491381	-0.0056023129866539815	1.5965520544820913	1.470405501987761	1.2481876224017665	1.0857903158848354	7.433889321302772	13.692644010634027	0.49825460397115057	0.9146198830409356
ID353944	353944	4	0.996880054473877	11.069769704670648	23.78307554339614	0.0	212.0	212	1.572800408254755	1		25532.37682926832	25449.0	18993.0	34319.0	2.0936549E7	2656.036725072255	-0.981102598995921	-998.1585074930156	0.001758777510046923	-0.004860650024622128	1.6258875456572595	1.5362813002825562	1.4167431906087202	1.0583267174821582	7.7713612789834	10.797644276858492	0.8376236512766208	0.9561403508771931
ID366234	366234	4	1.0	10.943882498655013	23.47653278630387	0.0	277.0	277	1.5377800547277032	1		25633.223076923055	25559.0	18130.0	34418.0	1.9993914E7	2733.705585833771	-0.9811717475162983	-977.2743346725316	0.01733754337202336	0.025477955718490555	1.5781750504880947	1.4614074708953473	-0.974178769867627	1.0799007682102573	7.429136195138256	11.379798700218652	0.720906638207353	0.947847180109157
ID346791	346791	4	0.9968158602714539	10.804905526320328	23.969717089565965	0.0	173.0	173	1.564602404568896	1		25512.96309963101	25462.0	19046.0	34264.0	2.0742039E7	2595.783797007018	-0.9810860864183637	-1019.6428909268411	-0.005206736322653913	0.002463397910893044	1.6095242200268058	1.5317566455160379	1.556136823641817	1.050770189075673	7.690558134186627	10.775154434326518	0.8323782367331473	0.970605878824235
ID329889	329889	4	0.9936774373054504	14.481757194933653	23.834358787055944	0.0	74.0	74	1.5402377517644998	1		25681.80916030535	25592.0	19440.0	36009.0	2.0185902E7	3016.6223072213634	-0.9810691020169695	-882.395033267957	0.010568674871575987	0.011159205231043988	1.5832829622674158	1.4865592915738655	1.1026265546274654	1.065065464419617	7.45290182596084	12.199792403407455	0.6292603728747955	0.9311163895486937
ID330400	330400	4	1.0	14.501427672190477	24.24499238369254	0.0	77.0	77	1.5239437061000318	1		25669.57105606258	25577.0	18359.0	34899.0	1.9688561E7	2949.2763023175385	-0.9811320876797408	-905.1838067107567	0.046063929763806924	-0.007136601718633438	1.542648410087942	1.5179325454605976	-1.4837904944088254	1.0162825842961585	7.296048662531815	12.454001282424219	0.5911256080585725	0.9197124026363092
ID320163	320163	4	1.0	14.650374601688423	22.76456337995204	0.0	15.0	15	1.525928008641193	1		25673.362694300486	25652.0	16931.0	34323.0	1.9819836E7	2795.4865073025317	-0.9810189640610952	-949.3204639210265	-0.005928847234307192	0.017833637723786277	1.625178684397232	1.4561481879073384	-1.5162702707404139	1.1160805595842624	7.315061167189878	10.62811510247509	0.813795581725657	0.9564947172156618
ID363183	363183	4	0.9960455894470215	10.833941818341732	23.912839831086053	0.0	261.0	261	1.5500295716306332	1		25538.55944931164	25491.0	18503.0	34100.0	2.0405309E7	2648.396148436886	-0.9810878286200996	-1000.4835160641672	-0.00827736577974305	-0.010217343569222895	1.5555334262439964	1.5034990906426013	2.038618914531564	1.03460882412583	7.547964349251153	12.426909696859836	0.6142051015772124	0.9368731563421824
ID329398	329398	4	0.9699199795722961	14.605342844495631	23.62300643307192	0.0	71.0	71	1.5333462731171785	1		25667.329923273668	25526.0	20584.0	35224.0	2.0071852E7	2703.395866756126	-0.9810312977169595	-982.0786862068614	0.0012432756110687642	-0.009258734833855276	1.6146874461244645	1.4371538329140663	1.5814864446952714	1.123531391799874	7.386358059657617	13.736120401700104	0.49193989353860434	0.9050669772859637
ID318643	318643	4	0.9874456524848938	16.641165721407283	21.525205641952834	0.0	6.0	6	1.5382719082681005	1		25636.214285714294	25569.0	20538.0	33906.0	2.0098792E7	2510.864787701649	-0.9811400259095234	-1062.3080292247826	-0.0012694328314576254	-0.007641860969757871	1.6011510564927132	1.4794579403677677	1.7998675631116536	1.082255204966959	7.433889321302774	11.204314504501982	0.7441412389127663	0.9410348977135982
ID318141	318141	4	1.0	16.728729580725233	21.02977115014325	0.0	3.0	3	1.589069540282434	1		25665.453892215588	25564.0	19089.0	34450.0	2.1430654E7	2642.5450496251474	-0.9810223617551297	-1004.1377354644484	-0.0011035407117597328	0.004333508599918659	1.6438045381156579	1.5469564325030538	-1.549927917764962	1.0626055805953751	7.932967568576934	10.764073869772302	0.8603837589695122	0.9680974477958236
ID325309	325309	4	0.977124035358429	13.368452944418337	22.69688439206722	0.0	46.0	46	1.5592748464750799	1		25631.71552795031	25570.0	19890.0	33990.0	2.0633531E7	2533.6364010560196	-0.9811213803444163	-1051.5159945173173	0.01198030507822196	0.027860547456772237	1.595627702167104	1.5351307067353712	-0.850528657674339	1.0394083677476469	7.638273746376953	11.479709885394588	0.7283552541518513	0.9669073405535499
ID317631	317631	4	0.9723070859909058	16.456261533658537	22.300055079472447	0.0	0.0	0	1.5441619307404624	1		25564.613722998693	25469.0	20601.0	34562.0	2.0119351E7	2608.877064490227	-0.98108301317914	-1016.4111272297374	-0.008067407920250876	-0.037382953439942426	1.6264080988088694	1.484890213724563	-1.0185500292283138	1.0953052850482028	7.4909268352769605	12.07770193303156	0.6453224953926369	0.9281507656065956
ID350910	350910	4	1.0	10.242139478214941	25.023262380053456	0.0	196.0	196	1.5079752895229035	1		25453.988063660476	25460.0	17792.0	33201.0	1.9192307E7	2771.2767570921474	-0.9810792847745775	-952.5164595193779	0.01451347515679008	0.018000220595558915	1.5497138279051104	1.4784375419064357	-1.0320398389848127	1.0482105492983926	7.143948625267306	11.158658402506925	0.720981666001646	0.9561068702290074
ID359096	359096	4	0.990339994430542	11.015602517923032	24.398448560765722	0.0	240.0	240	1.5684656262635548	1		25538.631449631444	25471.0	19091.0	34164.0	2.0788446E7	2756.6605676360978	-0.981115591860392	-962.6338342554959	0.0525276459701744	-8.149824374074803E-4	1.586368520060305	1.5013208341312012	1.5201023737204238	1.0566485750384726	7.728583143502755	13.990905852770277	0.49615580746045884	0.9254410927717699
ID340155	340155	4	0.9968035221099854	11.080781245316027	23.80710285410367	0.0	135.0	135	1.5587896201224336	1		25512.483830845747	25369.0	18209.0	33905.0	2.0512037E7	2782.3262597471303	-0.9810589204928066	-949.8719159440587	-5.555118415134099E-4	0.007545166192699265	1.5997511041380867	1.5386337549725757	0.42603091342852	1.0397218304667963	7.633520620212439	10.24279636297994	0.914318842513058	0.983466013472137
ID340667	340667	4	0.9907345175743103	10.944850793298901	24.686046211388383	0.0	138.0	138	1.577123275981406	1		25465.28640776698	25449.0	18699.0	33969.0	2.0983396E7	2637.1338468830877	-0.9810810023318486	-1001.505019524591	-0.008683540188912589	-0.015221087494775685	1.633926385767231	1.5371696414153817	1.2367219894354726	1.0629447406096042	7.814139414464043	11.568096659216765	0.73378224950752	0.9491916859122401
ID341189	341189	4	0.9877186417579651	10.953000420366665	24.357036153270148	0.0	141.0	141	1.569429945829763	1		25469.89815950921	25442.0	19101.0	34267.0	2.0757967E7	2697.759308330632	-0.9810208812455165	-976.0143718479404	0.05133569907908846	0.0062658972092604565	1.6205361998704235	1.51206835433888	0.5234041151266804	1.0717347500992895	7.738089395831785	13.781200819509156	0.511999437814629	0.9329512893982806
ID360645	360645	4	1.0	11.104331548959857	23.65667113693595	0.0	248.0	248	1.5510053536420607	1		25566.833753148603	25489.0	18442.0	34358.0	2.0300066E7	2742.478460443534	-0.9811046882664998	-968.1106719731773	0.01136206448221009	0.007130768419616231	1.5773589370750865	1.5220257517267302	-1.3069889945925368	1.0363549600166628	7.557470601580187	11.342167268837336	0.7382343260736303	0.950388523610281
ID323781	323781	4	0.9703052043914795	14.764809715147846	22.967586332460062	0.0	37.0	37	1.165609029436081	1		26037.882222222233	25397.0	21189.0	34708.0	1.1717047E7	3368.082941529134	-0.9806617961414282	-784.0720968306514	0.017723458267737087	-0.015114681751286068	1.242672167495346	1.0854455381530197	-1.478265741398538	1.1448498554887068	4.268307295735224	9.117255653100084	0.6452637639709845	0.9334719334719335
ID357060	357060	4	0.9825114011764526	10.667502853798831	24.048474480591665	0.0	229.0	229	1.5636351077811863	1		25459.67369727048	25433.0	19649.0	33839.0	2.0520497E7	2558.532772276018	-0.9811662290363027	-1036.805164217915	0.004429467854308446	-0.0014943163278296838	1.667749256518927	1.4865437288271355	-1.371197870447139	1.1218972063706194	7.681051881857595	10.520302335369394	0.8721157322002631	0.965352449223417
ID325824	325824	4	1.0	13.151632967007295	23.71466392199559	0.0	49.0	49	1.5234472266256731	1		25577.411458333314	25599.0	17564.0	33598.0	1.9643452E7	2684.128822995348	-0.981107635878329	-989.7228074347322	0.003547472542692634	-0.0031265559975115057	1.6013149045432304	1.4575043547706732	-1.2925275795044158	1.0986690360833842	7.291295536367296	10.932476278332699	0.7666152926500597	0.9463294262800737
ID324802	324802	4	0.9767414927482605	13.550676153512176	22.698599312192908	0.0	43.0	43	1.5699118834876233	1		25625.32475490196	25587.0	19595.0	34397.0	2.0910265E7	2540.5362843691596	-0.9810040561112366	-1041.7989051264813	-0.014192445641744721	-0.002994767181912065	1.6391172198419452	1.5299576252182716	1.8172935280234457	1.071348116329758	7.742842521996301	11.272337516968857	0.7657417430551695	0.9565472695243686
ID354499	354499	4	0.985776960849762	11.335575843036803	24.23701355953484	0.0	215.0	215	1.535318423479676	1		25578.666238767633	25530.0	20428.0	35092.0	1.9925781E7	2711.745076311059	-0.9811164987977564	-980.160257562063	0.046376256259482974	0.023572497577832006	1.5521985662237088	1.4928097048660993	-1.487774891488067	1.0397832765717023	7.405370564315679	12.004089080407716	0.6458002968438571	0.9419588875453448
ID328908	328908	4	1.0	14.89039741421636	24.017840166569346	0.0	68.0	68	1.527414543829215	1		25648.967490247083	25543.0	18609.0	34649.0	1.9724056E7	2786.5417294811236	-0.9810395821717539	-952.5174887086755	0.00427676890444101	0.0016124297801636852	1.5851899290984102	1.4783357284480192	-1.2072500385425373	1.0722800637190635	7.329320545683424	10.82704141477765	0.7856949899652426	0.9595519601742378
ID324297	324297	4	0.9900491237640381	14.231165644382276	22.31727652848126	0.0	40.0	40	1.5544157668929641	1		25664.972431077706	25574.0	19290.0	34281.0	2.0480648E7	2600.8503597802846	-0.9810825772112024	-1023.5263439582002	0.014482540679701046	0.006289261500013183	1.5907450408115724	1.5259221737478235	-1.0193556698926463	1.042481109573588	7.590742484731793	12.08885242894968	0.6527155663115772	0.9557151406343504
ID342225	342225	4	0.9811378121376038	11.587553126632159	24.184281524623003	0.0	147.0	147	1.517975235232963	1		25564.7221494102	25415.0	19994.0	35337.0	1.9505883E7	2869.8574994334967	-0.9809746362608797	-918.6192665919101	0.036865873175556424	-0.014117689811786127	1.55599381152276	1.4450038364124953	0.9427621691360552	1.076809467430771	7.239011148557625	13.113429520177904	0.5290010531643109	0.9001182033096928
ID339154	339154	4	1.0	12.143450282753443	25.540809247962976	0.0	129.0	129	1.5446517521423906	1		25471.830357142826	25416.0	17047.0	35166.0	1.9969915E7	2924.1526282243444	-0.9811408588047692	-906.3575609667555	0.03309725065314989	0.01635096792383259	1.6086310276825806	1.462253858386405	-1.0867972717532144	1.1001038010306243	7.4956799614414775	12.002639116776015	0.6538338527419397	0.947147147147147
ID342749	342749	4	0.9896206855773926	11.610208565107627	23.95767198243374	0.0	150.0	150	1.543671953913677	1		25451.705583756317	25365.0	19148.0	34708.0	2.0055944E7	2680.414678915782	-0.9810592046746252	-983.6529632721796	0.02433706734359044	0.0066591611083236845	1.550278574575171	1.5269156233283965	-0.17102559395577593	1.0153007480504048	7.486173709112447	11.516298352689521	0.7093228478604384	0.9510869565217387
ID338661	338661	4	1.0	10.8764505294004	23.9676488594465	0.0	126.0	126	1.5650858287746443	1		25388.144622991338	25348.0	17554.0	34129.0	2.0539009E7	2796.6953403670154	-0.9810390791679665	-939.3829711060906	-0.004826455868358926	-0.002922176891965326	1.5859108528926964	1.5481986116463782	-0.44178942999202303	1.0243587876662765	7.6953112603511435	11.131571304339198	0.7804105104510317	0.9614014251781472
ID357607	357607	4	0.9968284368515015	11.087735781923652	23.401693676676345	0.0	232.0	232	1.5583042426795213	1		25558.58530510586	25502.0	18738.0	34623.0	2.0523544E7	2657.09133409804	-0.9810542790254558	-996.1901050070185	0.00816779062606118	-0.004394739881718998	1.6275473961149236	1.5030629306405963	-1.1095442549484038	1.0828205279610434	7.628767494047922	10.728900563567494	0.832825093879714	0.9576372315035798
ID355040	355040	4	1.0	10.946115622207003	23.794724537309023	0.0	218.0	218	1.566052229501974	1		25551.11808118077	25524.0	17883.0	33977.0	2.0773059E7	2755.060538762544	-0.9811356410670887	-964.7077323320674	0.0023346793846524857	0.0010719850968490215	1.5748356421415741	1.5670997525052401	-0.013064674636073885	1.004936437277823	7.704817512680175	11.121505226263311	0.7827896602015414	0.9614472123368921
ID366816	366816	4	0.9919582009315491	10.905276606654512	24.392543601804995	0.0	280.0	280	1.5857336581262054	1		25552.986762936223	25503.0	19546.0	34438.0	2.1234532E7	2691.7147548563394	-0.9812203703749323	-992.0239640424766	0.0205067359894105	-0.007947700227803495	1.6520527765031159	1.522003001006291	0.8986224976261306	1.0854464645673108	7.899695685425324	12.833268141001893	0.6027617545878944	0.9238465814341302
ID328419	328419	4	0.9686661958694458	13.912806171883057	23.49664761518153	0.0	65.0	65	1.5723193559699888	1		25653.19268292682	25503.0	20051.0	34754.0	2.1035618E7	2700.6543840377094	-0.9810805617731453	-985.1420209923415	0.026998568986236676	0.019931366186959502	1.6024367986313142	1.4670068447797981	-1.2279044980116194	1.0923171928838848	7.766608152818886	13.452363418483129	0.5393169572590081	0.9347826086956527
ID344302	344302	4	1.0	11.134618481107818	23.500012531261046	0.0	159.0	159	1.5333462731171785	1		25526.337628865964	25410.0	18383.0	33906.0	1.9808438E7	2738.6291050253444	-0.9810000499166976	-962.5024752174797	-0.0023690308656016887	-0.003434970532223575	1.5504399211093043	1.5310226470287518	0.7876276962078723	1.0126825518343805	7.386358059657618	10.342528169684995	0.8677343620331628	0.9779735682819388
ID348398	348398	4	0.9907352924346924	11.29801563906518	23.4372752499749	0.0	182.0	182	1.570875315234327	1		25552.05745721273	25501.0	19185.0	34398.0	2.0901583E7	2623.29681070163	-0.9811034738626462	-1011.4426917031183	-0.0018500405550096399	-0.012103391372195677	1.6552187933024851	1.5082436313200511	-1.2822317175407103	1.097447891660446	7.752348774325335	10.802623660934994	0.8348042937735601	0.9582843713278494
ID353001	353001	4	0.9968634843826294	11.257908645185392	23.35407801017783	0.0	207.0	207	1.5099805766980785	1		25583.135458167322	25486.0	18946.0	33847.0	1.9264101E7	2653.409742867012	-0.9810451913959888	-998.0425484260473	0.0062230081892422524	-0.024026199283030264	1.6158933448178827	1.4302780876438281	-1.0220369940227987	1.129775642077988	7.16296112992537	11.82738792908257	0.6434647718966402	0.9183424741011577
ID343787	343787	4	0.9950290322303772	11.09773183322373	23.514855633450672	0.0	156.0	156	1.5372880438193401	1		25497.377892030858	25444.0	18235.0	34193.0	1.983696E7	2674.85295351133	-0.9812610452787554	-998.3085726450148	0.0250488390974374	0.012090679834201448	1.6199067370127722	1.4967309476934445	2.365582396258593	1.0822965473581938	7.424383068973739	11.363411596004376	0.7225248033698972	0.9536019536019533
ID368886	368886	4	0.9653176665306091	10.899145827719606	24.55133964120246	0.0	291.0	291	1.5636351077811865	1		25506.669144981417	25446.0	19871.0	33846.0	2.0583882E7	2585.796603614189	-0.9811385670398758	-1026.2308049715616	0.028044165433125923	-0.015400285711272287	1.5816133236358512	1.5221464066587054	1.4428550039862709	1.0390678036731584	7.681051881857597	13.270618243478049	0.5480854217333633	0.9119638826185102
ID343280	343280	4	0.9968509078025818	10.961976232292512	23.767757965245888	0.0	153.0	153	1.5475874248930892	1		25486.571969697008	25376.0	18604.0	33816.0	2.0185365E7	2737.095638793254	-0.9810763691737291	-965.4944829909745	-0.013642042852148832	-0.006879161026958375	1.5904660124797498	1.4978053093818264	0.9476034834756734	1.0618643174233147	7.524198718428574	11.506631808560567	0.7141240965989877	0.9570737605804113
ID351485	351485	4	1.0	10.257417153631218	24.949048240954994	0.0	199.0	199	1.5144827649866008	1		25433.039525691685	25469.0	17852.0	32979.0	1.9303677E7	2773.0680956917204	-0.9810298185993953	-948.5898029962666	0.004600631818121539	0.005396987932820643	1.5609532467791563	1.4784666753850935	-1.4455829551924482	1.0557919720257325	7.205739265406013	11.089072018613503	0.7363732427877667	0.9546599496221664
ID358142	358142	4	1.0	11.067333981483243	24.859180870200685	0.0	235.0	235	1.5219568164596926	1		25537.04593175853	25486.0	18493.0	33224.0	1.9459229E7	2796.0231668913057	-0.9811244207941195	-949.4753330786511	0.040251587566683726	-1.8669625810217196E-4	1.5531870751560837	1.4734560794650773	-1.1645556106172936	1.054111552290009	7.277036157873749	12.75875324562953	0.5617562594953543	0.9134844868735083
ID365304	365304	4	0.9559035897254944	10.726183522952152	24.504895528304655	0.0	272.0	272	1.5124834469334472	1		25583.809840425525	25550.0	19714.0	33300.0	1.9239025E7	2547.632140971029	-0.9811814637146752	-1047.181567050489	0.032484426351712115	0.005857587556083863	1.5372102898863886	1.4205786566127518	1.4032800902442508	1.0821014962675386	7.1867267607479475	13.533193724893016	0.49310612826550076	0.9242053789731051
ID327429	327429	4	1.0	14.679627272337706	24.216282991778982	0.0	59.0	59	1.547098532944421	1		25697.062893081773	25548.0	18208.0	34411.0	2.0429165E7	2877.695505388325	-0.9809847392914945	-921.358425727424	0.02444030751285354	0.009327622292792024	1.6072949691056257	1.4809839022415834	1.9554141615449652	1.0852886156783075	7.51944559226406	13.199408238660357	0.5423588896831163	0.9213744903902157
ID344838	344838	4	0.9951702356338501	11.104830064045396	23.668850121656366	0.0	162.0	162	1.5655691037062718	1		25502.27530864202	25386.0	19140.0	33920.0	2.0656843E7	2629.4093640898	-0.9811485820212876	-1009.5817189579592	-9.195949288849989E-4	0.008192577472395522	1.6133016196535583	1.540128936907765	1.0636348639348716	1.0475107512054853	7.70006438651566	10.484586490078609	0.8802410284928024	0.9665871121718373
ID348931	348931	4	1.0	11.133262096147838	23.76168851686747	0.0	185.0	185	1.5480761624466886	1		25561.371681415945	25474.0	18554.0	34014.0	2.0219045E7	2722.9060696633837	-0.9810942059376732	-974.3102669039534	-0.006263776392591967	0.010116633886293535	1.598655629212468	1.5217586182419052	0.7735408978501782	1.0505316743725115	7.528951844593087	10.832419232341914	0.8062940672739295	0.9670329670329666
ID337154	337154	4	1.0	11.478713741358984	25.44227006583059	0.0	117.0	117	1.5524678766955744	1		25302.872474747444	25295.0	18158.0	33743.0	2.0039875E7	2781.901143978197	-0.9812297201568434	-950.9508603558596	0.023608470127916694	0.0038386784915511256	1.6037966112315147	1.5110273042261682	0.45017989631951294	1.0613948581510615	7.571729980073732	11.587036135064196	0.7086964532028762	0.9431616341030193
ID333069	333069	4	0.9968386888504028	14.295771725458874	24.039972339226587	0.0	93.0	93	1.5323592461252198	1		25655.427096774187	25594.0	18938.0	35680.0	1.9882956E7	2918.6669675967246	-0.9809935930817176	-907.3834411671436	0.04892541386113152	-0.011592339247436065	1.5862034961752847	1.4377022728319666	1.345161444161446	1.103290664659521	7.376851807328583	13.99012765835941	0.47362821716725495	0.9065420560747661
ID349453	349453	4	0.9936738610267639	11.12117838097785	23.513167476636234	0.0	188.0	188	1.560729620400413	1		25582.200992555812	25487.0	18729.0	34574.0	2.0619254E7	2678.6853931225673	-0.9810418493887473	-988.4114272353097	0.008444332215081105	0.001618209628781085	1.6138339643751607	1.515633599162518	-1.3155044362626596	1.0647916259357832	7.652533124870503	11.13125138918424	0.776116828235207	0.947616244849912
ID321807	321807	4	0.9920559525489807	13.9087627309186	22.695231986215113	0.0	25.0	25	1.549541450197767	1		25688.437578814614	25589.0	19115.0	34403.0	2.0370931E7	2671.559192520653	-0.9810642755706352	-996.3649049040954	-0.00454506611521247	0.0027040470458238293	1.585124754507041	1.5176733866966217	-1.3573929245287133	1.0444439287146192	7.543211223086633	11.155174054012498	0.7617516980288251	0.9554485249849486
ID345358	345358	4	0.9936864972114563	10.932020093047152	23.739439516884612	0.0	165.0	165	1.5621830395765248	1		25485.944306930716	25426.0	18652.0	34102.0	2.0592643E7	2664.9840279561213	-0.981093642271536	-992.5187166439104	-0.038814129540439814	-0.017910092538018438	1.5986486222744156	1.506242411463119	1.6054122967924713	1.0613488307778667	7.666792503364049	11.791798473143709	0.692888697224798	0.9510613207547169
ID332564	332564	4	1.0	14.655189458446124	24.15499153601004	0.0	90.0	90	1.5224537819640265	1		25649.57963446471	25496.0	18993.0	35623.0	1.9647578E7	3000.7423387965428	-0.9809285144780366	-879.2945437143004	0.024396987033855178	0.010035981787848423	1.5316788407088522	1.4967349417452203	-1.2577543026141835	1.0233467516452088	7.281789284038268	13.153156167814123	0.5289175996993366	0.9124478856462183
ID352020	352020	4	0.996829092502594	10.958734664659813	24.940977871814198	0.0	202.0	202	1.5059673321881546	1		25529.194148936193	25483.0	18519.0	33904.0	1.9197954E7	2802.9820290538323	-0.9811586453660848	-948.5798596247242	0.02696641135805424	-0.005084243156125528	1.5375359106806468	1.461644403208129	-1.15262624515599	1.0519220046311848	7.124936120609243	11.899611884090337	0.6323030046121912	0.9293242405455674
ID326935	326935	4	0.9804211854934692	14.051309940463652	24.12744644876307	0.0	56.0	56	1.4862475872910887	1		25751.195355191256	25646.0	19773.0	35327.0	1.8849875E7	2993.766506385005	-0.9809268993169954	-884.7586283354821	0.015163810404775767	0.02586334805266779	1.5189254063001083	1.4225171912571182	-1.471567704872772	1.06777297008115	6.939564200193127	11.973760553953909	0.6082483280421892	0.9377007064868336
ID367382	367382	4	1.0	10.705854101036557	23.84460646856888	0.0	283.0	283	1.5795197570415325	1		25563.89537712895	25532.0	18379.0	34284.0	2.1013522E7	2695.931298754377	-0.9811142388810328	-985.2201667581007	-0.006728534875427177	0.009147972812464562	1.6214042497460082	1.5412856185549544	-1.2573508568710958	1.0519816899778573	7.837905045286618	10.779420460014538	0.847654822728722	0.9717147908073066
ID321298	321298	4	0.9835258722305298	13.638439934767595	23.81032534952776	0.0	22.0	22	1.573281313451211	1		25639.505481120574	25623.0	19311.0	33990.0	2.1050034E7	2589.811587276547	-0.981021125500687	-1023.4800371803273	0.0028927272674203856	0.005973383768235462	1.6466965024108808	1.5104733882166674	1.4543749095774934	1.09018570949803	7.776114405147914	10.94526157750889	0.815680754089585	0.9640542133176189
ID336658	336658	4	1.0	10.796783654415277	25.299321355208704	0.0	114.0	114	1.5219568164596928	1		25369.27617801046	25318.0	17017.0	34441.0	1.9382127E7	2894.7735098446096	-0.9809947325682159	-904.7241279347321	0.028472016144817446	0.018463598754834956	1.5842186854805753	1.4326160141528783	-1.1433444892951286	1.1058222648846636	7.277036157873752	13.144730239682296	0.5292502127194879	0.9323995127892816
ID332061	332061	4	0.9911874532699585	14.368195276146619	23.69856406617557	0.0	87.0	87	1.504459605463894	1		25730.809333333335	25595.0	20165.0	35703.0	1.9298107E7	2944.5823719909995	-0.980976921693965	-901.2343354848527	0.02205597973680136	3.237252891179105E-4	1.5860826013697331	1.4214070883172831	1.2433366568578812	1.1158538707214407	7.1106767421156984	13.467012388391636	0.4926951423319398	0.9055690072639225
ID361240	361240	4	0.9968369007110596	10.937463272716785	23.73773830252798	0.0	251.0	251	1.5602448464733907	1		25531.524752475234	25467.0	18713.0	34225.0	2.0629472E7	2621.8758898053684	-0.9810149780184674	-1006.3734052507605	0.00561534836038649	0.02227954586371485	1.612236662153374	1.496677524631526	-0.9546805761904869	1.0772104448821052	7.647779998705991	11.76758452872615	0.6940177804482729	0.9492625368731568
ID335131	335131	4	0.9957646131515503	10.687373235432698	24.782207612323095	0.0	105.0	105	1.488282150306977	1		25317.982240437148	25338.0	17994.0	33701.0	1.8532763E7	2689.917882983498	-0.9810665410034454	-975.4130582721917	0.003466517968193234	-0.004859502908160394	1.603021780908415	1.3882539162416256	-1.3779445810008526	1.154703589994706	6.95857670485119	10.981611175134661	0.7251004215891187	0.9366602687140112
ID333605	333605	4	0.9890530109405518	14.116509240002019	23.848915398500154	0.0	96.0	96	1.5708753152343273	1		25584.220588235312	25517.0	19486.0	34641.0	2.0876724E7	2755.9556311471483	-0.9810919271196811	-963.3684066448204	0.01626574283922228	0.004969233045246875	1.6057219221487238	1.520978254606649	1.418647885514496	1.0557165543198321	7.752348774325337	13.246942299038517	0.5551519606388241	0.9389752446747265
ID353575	353575	4	0.9884817004203796	11.362063100713524	23.598417447768192	0.0	210.0	210	1.546120285275984	1		25558.053231939168	25441.0	19079.0	34665.0	2.0165304E7	2800.123526047048	-0.9810187490262743	-943.4807674209125	0.03390222879446512	0.004831530169461975	1.551381185140008	1.5019353153270478	-1.4373020483908074	1.032921437633413	7.509939339935027	13.14306655956465	0.5463272695514255	0.9196740395809082
ID356128	356128	4	0.9968628883361816	11.272275609928633	23.626899527397743	0.0	224.0	224	1.550517539397052	1		25578.964735516387	25484.0	18830.0	34241.0	2.0309698E7	2690.8976570134164	-0.9811378747309798	-988.9064158783766	0.00333911881350721	0.004987615335908783	1.562324155035178	1.541609997512406	-0.8018398096341806	1.0134367041963903	7.552717475415669	11.00440428829143	0.7837544658261553	0.9543543543543541
ID349987	349987	4	0.9700201749801636	10.939691564271612	24.150194427888213	0.0	191.0	191	1.5587896201224332	1		25547.57783312579	25517.0	20090.0	34403.0	2.0514705E7	2605.2300088206484	-0.9810484868308702	-1015.266918236906	-0.005974787468530741	0.0065284048297202584	1.6100867100050271	1.4801311018870575	-1.301183555401293	1.0878000657862577	7.633520620212435	12.696751362322265	0.5950445983466163	0.9320951828206612
ID362796	362796	4	0.9803428649902344	11.288619803908693	23.653073520487766	0.0	259.0	259	1.1868328956098169	1		25781.636559139806	25350.0	20241.0	33765.0	1.1988461E7	3275.9368209912213	-0.9808810851725259	-807.5289142044384	-0.0045098008407424275	0.003452782028538	1.238376307358662	1.1670974080237606	1.6628522015872838	1.0610736506180727	4.425160459164247	8.437481320174438	0.7811118716493062	0.9413549039433772
ID334121	334121	4	1.0	12.53905586890914	23.689150082113404	0.0	99.0	99	1.483190509826002	1		25487.382920110213	25522.0	17752.0	33369.0	1.850384E7	2726.7257529481462	-0.9811743660101895	-974.3396183821745	-0.00666586738408107	0.009903598483779849	1.598837835236643	1.4093708751217306	-1.4685494778491321	1.1344337132683742	6.911045443206029	10.31734068793343	0.8158645621166998	0.9540682414698161
ID331575	331575	4	0.9868009686470032	14.25310301182789	23.98991907800555	0.0	84.0	84	1.5461202852759839	1		25689.81392405062	25580.0	19691.0	35912.0	2.0294953E7	2911.8190225065873	-0.9810350782438549	-912.7672653623991	0.0077902306754205515	-0.013705927843966905	1.6040806287732916	1.4944763297833665	1.0025818073947594	1.073339601842883	7.509939339935025	12.33514036839849	0.6202376153955084	0.9382422802850356
ID345910	345910	4	0.9968338012695312	11.15974396879494	23.493555590661018	0.0	168.0	168	1.5665352062997333	1		25564.156790123463	25503.0	18844.0	34331.0	2.0706967E7	2609.854035740509	-0.9810831648689214	-1016.0207885671531	0.0019784312677108454	-0.003172264039410522	1.5944140851928867	1.5481120176629017	-1.4076592027750103	1.0299087320566664	7.709570638844691	10.351117509672111	0.9042022393318648	0.9718394248052726
ID334640	334640	4	1.0	11.850676334336983	24.273939090257784	0.0	102.0	102	1.501943364188661	1		25378.104278074843	25409.0	17504.0	34077.0	1.8982822E7	2756.496781881398	-0.9810232343859311	-951.8944246562526	0.014153774611654173	0.02024458075158634	1.6288279098717071	1.4148400799725587	-1.176274966717296	1.1512452417260464	7.086911111293113	10.643187006841448	0.7861826649915029	0.9551569506726455
ID346429	346429	4	0.9873611330986023	11.255316968756524	23.621236413706907	0.0	171.0	171	1.514982182235126	1		25542.900000000005	25401.0	19171.0	34289.0	1.9412604E7	2685.264168631456	-0.9810803243567352	-986.5158364996727	0.02129845488606122	0.01449698854504448	1.5409521697715747	1.511794840752902	0.938787672282399	1.019286564706195	7.210492391570529	11.711004919744612	0.6606728500398716	0.9323909035033807
ID331068	331068	4	1.0	14.54046895292464	24.313099779701542	0.0	81.0	81	1.4989182989541787	1		25792.14879356569	25672.0	18665.0	35183.0	1.9240943E7	2841.388950572375	-0.9809519003084475	-934.9381714695656	0.01683518993052582	-0.028524566748232467	1.5685718976597227	1.4416639809566703	-1.4394104754350532	1.0880287767325907	7.058392354306024	13.22333060294128	0.5072638898188583	0.9021871202916157
ID320830	320830	4	1.0	13.805789272908543	23.261229973683673	0.0	19.0	19	1.5214596886278906	1		25677.934469200518	25652.0	17377.0	34230.0	1.9592264E7	2751.417364811293	-0.9810413361371367	-965.8577927028995	0.0030041567125420883	0.002771486721037085	1.6342878451051526	1.4285503405098288	-1.1735882134062776	1.1440183791646426	7.272283031709232	10.551128143614084	0.8208859865101158	0.9592476489028213
ID326459	326459	4	1.0	14.500173186361804	24.4489793856857	0.0	53.0	53	1.529394343161628	1		25685.20233463034	25584.0	18171.0	34671.0	1.9803291E7	2906.6978274850367	-0.981067412486771	-915.802823475142	0.029082963675953838	-7.596897979461155E-4	1.5971102670411963	1.4788531081330925	-0.8611009347989604	1.0799654531323886	7.348333050341489	12.810507834532048	0.5626858616056554	0.9330114665057332
ID319300	319300	4	0.9628867506980896	15.621592677976269	21.328137963015333	0.0	10.0	10	1.54121973321699	1		25727.376275510196	25699.0	20924.0	34307.0	2.0170263E7	2498.854640311903	-0.9811116700569896	-1069.570414607881	0.004279178071281013	0.0028424346465118666	1.6696415988042024	1.4278811418111994	-0.964091843139192	1.1693141326079433	7.462408078289872	11.408296900341114	0.7205219708434407	0.9520921770770168
ID358727	358727	4	1.0	10.47808264061391	24.67296250860399	0.0	238.0	238	1.5154814349038879	1		25457.773087071248	25508.0	17397.0	33337.0	1.9296992E7	2667.9864609056644	-0.9811225891213455	-991.853732026831	0.02791216023925769	0.025814227819256477	1.6088044748999244	1.3853702352380286	-1.314561233691681	1.1612812474085719	7.215245517735042	13.303415658033918	0.5123121509503675	0.932432432432432
ID320327	320327	4	1.0	14.447603254979926	22.85570824536885	0.0	16.0	16	1.513983182995444	1		25726.310846560846	25677.0	17150.0	34397.0	1.9449091E7	2815.146678909686	-0.9810308974875243	-945.2406335309597	0.0033937627364013204	0.011381628689014978	1.6379773984707096	1.4308863741601667	-1.2690531437017125	1.1447291888792297	7.2009861392415	10.821104797887244	0.7727849097135989	0.9522313010685106
ID319809	319809	4	1.0	15.523170393856471	23.104738655072808	0.0	13.0	13	1.5323592461252196	1		25696.15167095117	25601.0	17235.0	34766.0	1.9991606E7	2803.396108781647	-0.9810701818818722	-950.095478978549	-0.00198299210540392	-0.008321758030722983	1.6645942421952653	1.4355135947740154	-1.1827628996182262	1.1595809668784869	7.376851807328582	11.476367834781081	0.7038368547684514	0.9457647775746489
ID356687	356687	4	0.9968342781066895	11.24913682693566	23.647214197093337	0.0	227.0	227	1.5631512349217649	1		25571.553217821736	25482.0	18909.0	33985.0	2.0661815E7	2713.1125802753954	-0.9810228104965417	-974.4655710542488	-0.005284780037650801	-0.0017539299206840375	1.6219093270411533	1.5299195147376277	0.6522916767200685	1.0601272233064505	7.67629875569308	10.522078904984363	0.8712817640535695	0.9647550776583035
ID330569	330569	4	1.0	14.53463188253327	24.41558653682783	0.0	78.0	78	1.5402377517644994	1		25646.31974522293	25501.0	17096.0	35446.0	2.0132361E7	3035.057063466837	-0.9810013957449524	-872.642009260759	0.014944089200366533	0.026750088968590262	1.591394560466199	1.486917928196568	-1.0856864738406293	1.0702638863170795	7.452901825960836	11.960403899354166	0.6547018569253537	0.9389221556886226
ID350536	350536	4	0.9927577972412109	10.238368067164252	24.562486972442677	0.0	194.0	194	1.496898192512073	1		25652.812668463608	25619.0	18739.0	33542.0	1.9034387E7	2737.578510994867	-0.9809531040553975	-965.2113913577206	8.265808950911782E-4	0.007897674541710049	1.5594032956624997	1.4581525861189713	-1.1715124683264406	1.0694376641425558	7.039379849647958	10.947781515962792	0.7380605990728838	0.9536381197681904
ID360267	360267	4	0.9818200469017029	11.357757760752103	23.503464662613965	0.0	246.0	246	1.5412197332169895	1		25585.0584498094	25470.0	19336.0	34683.0	2.0135441E7	2731.638698431323	-0.981095988881403	-972.1889680353382	0.028033094483612447	0.008227353022030696	1.586031284018749	1.4752309469519547	-1.2856243948680866	1.0751071127512097	7.462408078289868	12.740637873370392	0.577705516542501	0.9306461173681092
ID330069	330069	4	1.0	14.711423212239955	24.176996816792197	0.0	75.0	75	1.5293943431616277	1		25669.50647668396	25538.0	18009.0	34710.0	1.9816859E7	2909.818933257175	-0.9811210575364502	-916.9095230492325	0.00471462471047171	0.003878780562343579	1.5802357619482992	1.4423287654635533	-1.0725037469743393	1.0956141205714798	7.348333050341488	12.878352412348615	0.5567728957280856	0.9330114665057332
ID318805	318805	4	0.9845971465110779	16.36745779769643	22.107533195977602	0.0	7.0	7	1.5752034660476546	1		25652.340243902447	25610.0	20626.0	33930.0	2.1034919E7	2411.316331769496	-0.9810950816061318	-1104.1780033633606	-0.0014477656527768941	0.003497216509292599	1.6769564394522074	1.4857190586041085	-1.222263254048892	1.1287170543721596	7.795126909805977	10.89597057542152	0.8250897855917264	0.9647058823529414
ID361814	361814	4	1.0	10.61632320992429	23.698330626423683	0.0	254.0	254	1.5723193559699882	1		25564.94987775065	25510.0	18110.0	34809.0	2.0912129E7	2767.3952166473055	-0.9811394940362378	-961.1278770256989	-0.01528933524877928	0.007441805825693628	1.60704482211939	1.5541681491309498	-1.32926684041787	1.0340224917220235	7.76660815281888	10.946383940710719	0.8145165343680189	0.9691577698695137
ID346961	346961	4	1.0	10.680133697478926	23.82874676138596	0.0	174.0	174	1.5675007134522898	1		25518.514778325123	25507.0	18270.0	33923.0	2.0721034E7	2627.393419539419	-0.9811427911271354	-1010.68329502753	-0.007189824441511706	0.002335873157267339	1.6565550656129104	1.50391121441685	-1.255003985059844	1.1014979140608703	7.719076891173726	11.10434796062638	0.7866636932567433	0.9569829110194461
ID370003	370003	4	0.9908364415168762	10.55907666662125	24.204926099431894	0.0	297.0	297	1.5919233041023342	1		25426.847255369947	25400.0	19074.0	33609.0	2.1307698E7	2584.4593139722433	-0.9811038675503144	-1021.632907685023	0.011350170427888167	0.002061617538553738	1.6552715331644448	1.5620492922726474	1.3553506716942243	1.0596794488835668	7.961486325564032	11.342667258342688	0.7776311219859778	0.9582379862700231
ID339804	339804	4	0.9778915047645569	11.248881501605448	24.140197329327783	0.0	133.0	133	1.524936180126496	1		25529.023529411777	25462.0	19638.0	33998.0	1.9529703E7	2734.7171115261467	-0.9810760353105736	-967.92638707674	0.028057916946580327	-0.014503375958980241	1.5600693836580461	1.4384030152493175	1.4170205030117198	1.0845843391030714	7.3055549148608465	13.177204493648983	0.5287087552805771	0.9225690276110445
ID347483	347483	4	0.9936735033988953	11.646617167451325	23.484141765696275	0.0	177.0	177	1.5655691037062718	1		25600.23551171395	25530.0	18829.0	34321.0	2.0761791E7	2693.3635371466653	-0.9811216292570907	-987.9553543725237	-0.002825418422463858	0.001925183796129797	1.594869713135831	1.5366800306462534	1.2871188523203108	1.0378671430155215	7.700064386515658	10.787162658556317	0.8315526765387585	0.9625668449197856
ID341349	341349	4	0.9910048246383667	11.45458264927282	25.11604174296437	0.0	142.0	142	1.5544157668929646	1		25469.001248439454	25402.0	19210.0	34243.0	2.040067E7	2797.584078941765	-0.9810219161296005	-941.2069181412633	0.06904558989640151	-0.006230819505523421	1.5400096375995527	1.5085613309336903	1.403095871188634	1.0208465549401284	7.5907424847317975	13.629883120419121	0.513463833558412	0.9220554272517322
ID325989	325989	4	1.0	12.946813654950091	23.645142551702218	0.0	50.0	50	1.4811489527539556	1		25593.536451169162	25623.0	17874.0	33897.0	1.8606501E7	2732.9084207747705	-0.9810561710331782	-969.9767543876275	0.009094902940243966	0.016393062903527787	1.6155374566519811	1.3844433169153405	-1.2101009115661756	1.1669220667347642	6.892032938547967	10.773401427045428	0.7461936065658998	0.9495743287491811
ID352612	352612	4	0.9908321499824524	10.847796044302196	23.954118788038144	0.0	205.0	205	1.555388797202272	1		25515.078749999982	25459.0	19178.0	34504.0	2.0412063E7	2745.7642121884046	-0.9811310532810168	-966.3690937306767	0.007596004322025131	0.009749943683373652	1.5465012142800947	1.522743838779904	-0.7963364103833718	1.0156016888035655	7.600248737060825	13.304860587920002	0.5395317581518843	0.9378299120234606
ID366436	366436	4	0.9815234541893005	11.13331285250392	23.60856033541422	0.0	278.0	278	1.5288996336732972	1		25621.64728682171	25527.0	19652.0	34398.0	1.9831155E7	2577.9056264281908	-0.9811330575187837	-1033.704514275844	0.012692785158270856	0.007229223841465679	1.5473996447307623	1.5232416640420632	1.1408193149991805	1.0158595850277583	7.343579924176972	11.22096010302113	0.732921823601798	0.9478527607361962
ID317804	317804	4	0.9744904041290283	16.612753936203074	21.668399359068427	0.0	1.0	1	1.5451414182672736	1		25604.475285171146	25486.0	20463.0	34140.0	2.0201931E7	2576.8936009110503	-0.9811417325003564	-1033.9019292262667	-1.1359971615830756E-4	0.001988418064863146	1.5875027144641183	1.4805250271121768	-1.4935668500270727	1.0722565883000341	7.500433087605994	11.426727351548935	0.7218591654204235	0.9460431654676258
ID363373	363373	4	1.0	10.953397481497058	23.945035102384427	0.0	262.0	262	1.5713568095951316	1		25538.60024600244	25487.0	18758.0	34153.0	2.0762882E7	2682.6233785205786	-0.9811996503630644	-993.7081219769349	0.0089691191947339	0.03831260108159724	1.64529596709279	1.5383460148391381	1.5546463293195598	1.0695226894482743	7.757101900489849	12.014168823407985	0.675339107940034	0.924122310305776
ID325485	325485	4	0.9834255576133728	13.49224207307166	23.62414844402014	0.0	47.0	47	1.564602404568896	1		25618.1085080148	25501.0	19690.0	34726.0	2.0776286E7	2700.7567029368633	-0.9810649773323331	-982.9321419579147	-0.001856838035510601	0.004211818965231067	1.6118694279102934	1.5285220115663496	-1.331604140538432	1.0545281099737214	7.690558134186628	11.072258345610548	0.7883068537506711	0.9528857479387514
ID324975	324975	4	0.9830270409584045	13.718041877710625	22.403449397142268	0.0	44.0	44	1.5909726182581534	1		25674.730215827334	25597.0	20843.0	34638.0	2.1412725E7	2508.8589607373756	-0.9811132615717897	-1063.2167684977123	0.026759335441881388	0.02055881569644691	1.6343478272138603	1.5272347111755338	-1.14031662623967	1.070135333655349	7.951980073234998	12.329898921795456	0.6573037567156985	0.9653779572994803
ID340843	340843	4	0.9968355894088745	10.69147435803275	24.580816208176035	0.0	139.0	139	1.5626672122333005	1		25435.343246592292	25402.0	18760.0	33743.0	2.0526322E7	2649.416703425106	-0.9810473603397288	-993.8883417156546	0.026614628328670675	-0.0016218646787059187	1.6253639266476094	1.538650768194161	0.6647229392880588	1.0563566211683106	7.671545629528568	10.876937815295953	0.8148533311271012	0.9510901591043016
[truncated: 2,120 more rows]
