# Supplementary material for: Adhesion pilus retraction powers twitching motility in the thermoacidophilic crenarchaeon Sulfolobus acidocaldarius
Source: Nat Commun. 2024 Jun 14;15:5051. doi: 10.1038/s41467-024-49101-7 (PMC11178785; doi:10.1038/s41467-024-49101-7)
Supplement: Supplementary file 15 — Source Data [file 41467_2024_49101_MOESM15_ESM.zip › TWITCHING FULL TRACK DATASET/Figure 1/aapF 1/aapF_100X_1sec_interval_5min_total__2_edges.csv]

LABEL	TRACK_ID	SPOT_SOURCE_ID	SPOT_TARGET_ID	LINK_COST	DIRECTIONAL_CHANGE_RATE	SPEED	DISPLACEMENT	EDGE_TIME	EDGE_X_LOCATION	EDGE_Y_LOCATION	EDGE_Z_LOCATION	MANUAL_EGE_COLOR
Label	Track ID	Source spot ID	Target spot ID	Edge cost	Directional change rate	Speed	Displacement	Edge time	Edge X	Edge Y	Edge Z	Manual edge color
Label	Track ID	Source ID	Target ID	Cost	? rate	Speed	Disp.	Edge T	Edge X	Edge Y	Edge Z	Edge color
				(cost)	(rad/sec)	(�m/sec)	(�m)	(sec)	(�m)	(�m)	(�m)
ID207712 ? ID207793	0	207712	207793	0.0031105421081844184	3.141592653589793	0.05577223420470457	0.05577223420470457	66.5	80.51465709959791	8.391334609171805	0.0
ID220552 ? ID220633	0	220552	220633	0.094716749205324	3.141592653589793	0.30776086366743255	0.30776086366743255	232.5	79.25597653843946	7.9331817315812145	0.0
ID222410 ? ID222480	0	222410	222480	0.016307226104738594	3.141592653589793	0.1276997498225372	0.1276997498225372	257.5	78.87746802047974	7.965441514643662	0.0
ID210236 ? ID210307	0	210236	210307	0.12664218397703333	3.141592653589793	0.35586821152925885	0.35586821152925885	99.5	80.43521186460538	8.44609037391925	0.0
ID224927 ? ID225003	0	224927	225003	0.4779394660865023	3.141592653589793	0.691331661423446	0.691331661423446	290.5	79.54825107262255	8.630959234797942	0.0
ID212313 ? ID212379	0	212313	212379	0.006786593213972818	2.090042898908904	0.0823807818242387	0.0823807818242387	127.5	78.62950169187846	7.611634125761006	0.0
ID219465 ? ID219549	0	219465	219549	0.6480416289320955	2.926587639527488	0.8050103284629928	0.8050103284629928	219.5	79.95200673852139	8.799318797991578	0.0
ID220050 ? ID220129	0	220050	220129	0.2398205078745207	3.141592653589793	0.4897147209085313	0.4897147209085313	226.5	79.74661009853756	8.678330314874627	0.0
ID203792 ? ID203860	0	203792	203860	0.011284061067488877	3.141592653589793	0.106226461239603	0.106226461239603	13.5	80.15433848274276	8.49619896320564	0.0
ID208448 ? ID208523	0	208448	208523	0.06253083634555309	3.141592653589793	0.2500616650859405	0.2500616650859405	76.5	80.35419442757858	8.716614312378201	0.0
ID213653 ? ID213730	0	213653	213730	0.06725938074543615	3.141592653589793	0.259344135745222	0.259344135745222	145.5	80.19120656941321	8.9738372605858	0.0
ID217394 ? ID217476	0	217394	217476	0.5701982844395812	3.141592653589793	0.7551147491868909	0.7551147491868909	193.5	79.25017276828757	8.216578876027747	0.0
ID206205 ? ID206281	0	206205	206281	0.004564657400196056	2.796911567862478	0.06756224833585732	0.06756224833585732	46.5	80.44448215513418	8.523447514361868	0.0
ID208370 ? ID208448	0	208370	208448	0.034461937702584176	3.141592653589793	0.18563926767412162	0.18563926767412162	75.5	80.50168931504933	8.683358675411105	0.0
ID219214 ? ID219294	0	219214	219294	0.4928444008489214	2.9047237543891806	0.7020287749436781	0.7020287749436781	216.5	79.12127877725521	8.139398587589138	0.0
ID224310 ? ID224382	0	224310	224382	0.12689786795234587	3.141592653589793	0.35622727008518856	0.35622727008518856	282.5	79.6311302917154	8.356567460659338	0.0
ID219294 ? ID219379	0	219294	219379	0.008011710066309276	3.141592653589793	0.08950815642336332	0.08950815642336332	217.5	79.37999253386263	8.423340518497698	0.0
ID222938 ? ID223024	0	222938	223024	0.8367144637852384	3.141592653589793	0.9147209759184701	0.9147209759184701	264.5	79.7327568411996	8.469492180150711	0.0
ID224226 ? ID224310	0	224226	224310	0.4774125945324266	2.206589512765138	0.6909505007831072	0.6909505007831072	281.5	79.42412962105024	8.250831027988191	0.0
ID215075 ? ID215150	0	215075	215150	0.6139449762332201	2.748625217722673	0.7835464097507052	0.7835464097507052	163.5	79.04799814207274	8.11257627540482	0.0
ID218900 ? ID218984	0	218900	218984	0.10636885401355373	2.017962169619887	0.3261423830377673	0.3261423830377673	212.5	79.54816414406407	8.156843339835227	0.0
ID219144 ? ID219214	0	219144	219214	0.0015033548753555794	3.141592653589793	0.03877312052641081	0.03877312052641081	215.5	78.88130023448093	7.90968716406842	0.0
ID223176 ? ID223259	0	223176	223259	0.013614988659449025	3.141592653589793	0.11668328354759744	0.11668328354759744	267.5	80.62876103710745	9.359833867167858	0.0
ID213422 ? ID213501	0	213422	213501	0.0027318825132739695	3.141592653589793	0.05226741349324615	0.05226741349324615	142.5	80.37918681678815	8.87871820399404	0.0
ID213046 ? ID213114	0	213046	213114	0.3523191603857258	3.041344803518916	0.5935647903857891	0.5935647903857891	137.5	80.05506424787657	8.872999076460768	0.0
ID224684 ? ID224765	0	224684	224765	0.28730496951079515	3.141592653589793	0.5360083670156607	0.5360083670156607	287.5	79.35685127188263	8.409191778341194	0.0
ID207015 ? ID207092	0	207015	207092	0.06021531993539793	3.141592653589793	0.24538810063937072	0.24538810063937072	57.5	80.34089900099002	8.406697238800824	0.0
ID205848 ? ID205919	0	205848	205919	0.02092718539756068	1.2669437632925546	0.14466231505668875	0.14466231505668875	41.5	80.12585301425528	8.808451735294117	0.0
ID211157 ? ID211228	0	211157	211228	0.902627487831954	2.7299447807203467	0.9500670964894816	0.9500670964894816	111.5	80.26885404995889	8.377296398619746	0.0
ID215224 ? ID215305	0	215224	215305	0.3953788619913591	3.141592653589793	0.6287915886773289	0.6287915886773289	165.5	79.82625780471116	8.852884496107674	0.0
ID225262 ? ID225340	0	225262	225340	0.6637211250701626	3.141592653589793	0.8146908156289493	0.8146908156289493	294.5	80.06255858612292	8.93196500763582	0.0
ID210152 ? ID210236	0	210152	210236	0.011188724511918307	3.141592653589793	0.10577676735426503	0.10577676735426503	98.5	80.54952973056874	8.366602201990368	0.0
ID214104 ? ID214180	0	214104	214180	0.11274569220204395	2.9494214270160084	0.33577625318364007	0.33577625318364007	151.5	80.45287713658487	8.815537555793018	0.0
ID215675 ? ID215756	0	215675	215756	0.20176587551502378	3.141592653589793	0.44918356549970057	0.44918356549970057	171.5	78.74083711160209	7.953151245508335	0.0
ID222547 ? ID222626	0	222547	222626	0.021071152523905647	3.141592653589793	0.14515905939315552	0.14515905939315552	259.5	78.7716520413692	7.84279869547572	0.0
ID224152 ? ID224226	0	224152	224226	0.2880547123434625	3.141592653589793	0.5367072873955249	0.5367072873955249	280.5	79.24201308136196	8.470138101032886	0.0
ID219549 ? ID219632	0	219549	219632	0.10850534372941158	3.141592653589793	0.32940149321065865	0.32940149321065865	220.5	79.64548576838091	8.86528101001783	0.0
ID205262 ? ID205340	0	205262	205340	0.00725507238583613	3.141592653589793	0.08517671269681713	0.08517671269681713	33.5	80.15514090067587	8.597945161314088	0.0
ID220377 ? ID220467	0	220377	220467	0.39478812037495215	3.141592653589793	0.6283216695092985	0.6283216695092985	230.5	79.50602336428861	8.420425473473454	0.0
ID223397 ? ID223476	0	223397	223476	0.0446122901460691	3.141592653589793	0.21121621657928896	0.21121621657928896	270.5	80.58587621281478	9.521817428949294	0.0
ID209289 ? ID209362	0	209289	209362	0.13427342766231334	2.7646406760098747	0.3664333877559649	0.3664333877559649	87.5	80.33702527880749	8.225510320069692	0.0
ID216984 ? ID217066	0	216984	217066	0.10808259188148366	3.141592653589793	0.3287591700340595	0.3287591700340595	188.5	79.30959019801088	8.181622793293474	0.0
ID218250 ? ID218329	0	218250	218329	1.4865576156453737	2.7845006454506938	1.2192446906365324	1.2192446906365324	204.5	79.90751868890672	8.507094790385942	0.0
ID216442 ? ID216511	0	216442	216511	0.33133505554835374	2.8153029595001873	0.5756171084569618	0.5756171084569618	181.5	79.28930848691208	8.29215511061732	0.0
ID213578 ? ID213653	0	213578	213653	3.1913578110175274E-4	3.141592653589793	0.01786437183619264	0.01786437183619264	144.5	80.12436571532515	9.079526991534795	0.0
ID221606 ? ID221683	0	221606	221683	1.4240243271014825	3.141592653589793	1.1933249042492504	1.1933249042492504	246.5	80.13594437627047	8.64565989084134	0.0
ID216511 ? ID216585	0	216511	216585	0.3522674507228284	0.11902304111182864	0.5935212302208139	0.5935212302208139	182.5	79.0283289898907	7.770233391644519	0.0
ID216301 ? ID216371	0	216301	216371	0.3253518148572157	3.141592653589793	0.5703961911314063	0.5703961911314063	179.5	79.17442238705273	8.136636431459461	0.0
ID223331 ? ID223397	0	223331	223397	0.09218198754136511	3.141592653589793	0.3036148671283492	0.3036148671283492	269.5	80.78530143878203	9.392772039946498	0.0
ID208298 ? ID208370	0	208298	208370	0.06251302969577235	3.141592653589793	0.2500260580335025	0.2500260580335025	74.5	80.56385325061204	8.475233796775719	0.0
ID208026 ? ID208091	0	208026	208091	0.025820740968496195	3.141592653589793	0.16068833488618953	0.16068833488618953	70.5	80.47693356563443	8.625694654261409	0.0
ID203104 ? ID203189	0	203104	203189	0.08323905408647997	3.141592653589793	0.2885117919366208	0.2885117919366208	4.5	79.84128053600635	8.41654321778767	0.0
ID205785 ? ID205848	0	205785	205848	0.04272758648462294	3.141592653589793	0.20670652259815833	0.20670652259815833	40.5	80.10452246748952	8.667270596824851	0.0
ID210845 ? ID210916	0	210845	210916	0.08803584353863671	3.141592653589793	0.29670834760524806	0.29670834760524806	107.5	80.39006245412497	8.510885202251167	0.0
ID214262 ? ID214342	0	214262	214342	0.12262927433331725	3.141592653589793	0.35018462892211194	0.35018462892211194	153.5	80.27114895778476	9.024004139532437	0.0
ID221683 ? ID221763	0	221683	221763	0.15308078366311093	1.674878292456197	0.39125539442046153	0.39125539442046153	247.5	79.60020985085043	8.357543634306808	0.0
ID225003 ? ID225086	0	225003	225086	1.0958449809709896	3.141592653589793	1.0468261464880353	1.0468261464880353	291.5	80.09301510434688	9.250777420314765	0.0
ID209998 ? ID210078	0	209998	210078	0.015154404649341114	3.141592653589793	0.12310322761544928	0.12310322761544928	96.5	80.50070355596536	8.31913132692167	0.0
ID215537 ? ID215606	0	215537	215606	0.018894277234428606	3.141592653589793	0.13745645577574234	0.13745645577574234	169.5	78.70628790425157	7.799519074064782	0.0
ID216371 ? ID216442	0	216371	216442	0.049273239500296696	3.141592653589793	0.2219757633172971	0.2219757633172971	180.5	79.41152604374122	8.432508919409617	0.0
ID204006 ? ID204078	0	204006	204078	0.05228901159287347	3.1150788320202625	0.22866790678377555	0.22866790678377555	16.5	80.1536673718601	8.464478777915243	0.0
ID217551 ? ID217625	0	217551	217625	0.014373523438336377	2.3211146139865804	0.11988963023688236	0.11988963023688236	195.5	79.07862510169619	8.2010278207722	0.0
ID211941 ? ID212017	0	211941	212017	0.6238123547783933	3.141592653589793	0.7898179250804538	0.7898179250804538	122.5	79.07606523621325	8.22211955993678	0.0
ID211446 ? ID211516	0	211446	211516	0.0014325282657177505	3.141592653589793	0.03784875514092571	0.03784875514092571	115.5	80.20904667324385	9.003283989386157	0.0
ID206431 ? ID206498	0	206431	206498	0.09554126006910824	2.368282554907789	0.30909749282242366	0.30909749282242366	49.5	80.35991253697284	8.570314547459187	0.0
ID210996 ? ID211081	0	210996	211081	0.3176672898986046	3.141592653589793	0.5636198097109474	0.5636198097109474	109.5	80.47532503386643	8.267640457572488	0.0
ID211516 ? ID211590	0	211516	211590	0.003604342318234928	0.2247757974090581	0.06003617507998763	0.06003617507998763	116.5	80.1857926127023	8.96055188486254	0.0
ID203860 ? ID203932	0	203860	203932	0.015277844319633992	0.28196749197642124	0.1236035772930298	0.1236035772930298	14.5	80.19348872439829	8.389365129691114	0.0
ID209599 ? ID209679	0	209599	209679	0.039349454207925905	2.903918545563964	0.19836696854044503	0.19836696854044503	91.5	80.36415726825108	8.189921633158717	0.0
ID215984 ? ID216071	0	215984	216071	1.366330760507796	0.12068470749075721	1.1689015187379115	1.1689015187379115	175.5	79.39593387614298	8.32602374863043	0.0
ID212535 ? ID212613	0	212535	212613	0.04708323948124053	3.141592653589793	0.21698672650934328	0.21698672650934328	130.5	79.79176737950752	8.740748706528741	0.0
ID211299 ? ID211373	0	211299	211373	0.08894022717640658	3.141592653589793	0.2982284814976708	0.2982284814976708	113.5	80.18323591334793	8.857583867722536	0.0
ID218495 ? ID218576	0	218495	218576	0.6964683760900972	3.141592653589793	0.8345468088070898	0.8345468088070898	207.5	79.82916753330127	8.651332733695899	0.0
ID207392 ? ID207464	0	207392	207464	0.03315971970702665	1.3113797214944685	0.1820981046222795	0.1820981046222795	62.5	80.41798918076142	8.51507559108395	0.0
ID219881 ? ID219971	0	219881	219971	0.09619299895048886	1.4511752581564874	0.3101499620352852	0.3101499620352852	224.5	79.02803076409646	7.609003933019888	0.0
ID211806 ? ID211873	0	211806	211873	0.881219286527571	0.1481226634117543	0.9387328089118708	0.9387328089118708	120.5	79.27720009148928	8.15951614607858	0.0
ID220209 ? ID220291	0	220209	220291	0.5678507533403803	3.1255949327492534	0.7535587258736908	0.7535587258736908	228.5	79.96286015185072	8.335970064425878	0.0
ID217851 ? ID217932	0	217851	217932	0.11390830795643536	3.141592653589793	0.33750304881057797	0.33750304881057797	199.5	79.45371340103367	8.492373201342314	0.0
ID217625 ? ID217700	0	217625	217700	0.009293797912213145	3.141592653589793	0.09640434591974131	0.09640434591974131	196.5	79.07585314954468	8.09292447946645	0.0
ID209762 ? ID209842	0	209762	209842	0.04837624969800722	3.141592653589793	0.2199460154174365	0.2199460154174365	93.5	80.3927785142057	8.405666041328239	0.0
ID209070 ? ID209141	0	209070	209141	0.040099282792635374	3.141592653589793	0.20024805315566835	0.20024805315566835	84.5	80.37748757958836	8.457077786517022	0.0
ID212096 ? ID212172	0	212096	212172	1.0756495637960597	1.1068490435073866	1.0371352678392822	1.0371352678392822	124.5	79.2222807113597	7.87867900160501	0.0
ID222626 ? ID222702	0	222626	222702	4.579121107179621	3.141592653589793	2.139888106228833	2.139888106228833	260.5	79.54225915963292	8.489248800502775	0.0
ID217302 ? ID217394	0	217302	217394	0.0482206324473706	3.141592653589793	0.21959196808483364	0.21959196808483364	192.5	79.62977298806555	8.447889002553449	0.0
ID211228 ? ID211299	0	211228	211299	0.0214685087963626	3.141592653589793	0.14652135952263956	0.14652135952263956	112.5	80.06803703987708	8.880475787237959	0.0
ID216071 ? ID216144	0	216071	216144	0.24596596681590585	3.141592653589793	0.4959495607578515	0.4959495607578515	176.5	79.61593401960704	8.588294167585094	0.0
ID216678 ? ID216750	0	216678	216750	0.4334134023245459	1.3754662372963287	0.6583414025599073	0.6583414025599073	184.5	78.94910215345439	7.859487234484995	0.0
ID220633 ? ID220710	0	220633	220710	0.10542892076104007	1.2033947648015055	0.3246981995038471	0.3246981995038471	233.5	79.0079237320499	8.013513069929386	0.0
ID222780 ? ID222853	0	222780	222853	0.03451749092590706	2.6008996419868975	0.18578883423367254	0.18578883423367254	262.5	79.61151954181776	8.642515215661653	0.0
ID204078 ? ID204143	0	204078	204143	0.01384437745195166	2.953705740904882	0.11766213261687747	0.11766213261687747	17.5	80.18228852603386	8.414497242897077	0.0
ID221964 ? ID222037	0	221964	222037	0.01849255548410067	3.141592653589793	0.13598733574896107	0.13598733574896107	251.5	78.88117715659958	7.8524172062554065	0.0
ID206136 ? ID206205	0	206136	206205	0.19414520311479827	2.8506501349711515	0.44061911342427973	0.44061911342427973	45.5	80.30334122948861	8.648936794479324	0.0
ID209842 ? ID209920	0	209842	209920	0.02572043804159702	3.141592653589793	0.16037592725093444	0.16037592725093444	94.5	80.5587166309165	8.323081432822459	0.0
ID215756 ? ID215834	0	215756	215834	0.08597658649786713	3.141592653589793	0.29321764356509505	0.29321764356509505	172.5	78.92354177683129	7.8904977576396735	0.0
ID206281 ? ID206353	0	206281	206353	0.04527190849990583	3.141592653589793	0.21277196361340897	0.21277196361340897	47.5	80.3271294091098	8.527394397249523	0.0
ID214593 ? ID214680	0	214593	214680	0.12296267807842831	1.6166606852631293	0.3506603457456065	0.3506603457456065	157.5	79.02181142563136	7.9624510919997515	0.0
ID215385 ? ID215469	0	215385	215469	2.500637915017001	2.594721769729563	1.5813405436581334	1.5813405436581334	167.5	79.38530513811779	8.24587554053712	0.0
ID211590 ? ID211664	0	211590	211664	0.006309299674780463	3.141592653589793	0.07943110017354955	0.07943110017354955	117.5	80.21346952738772	8.931487855910365	0.0
ID209679 ? ID209762	0	209679	209762	0.03606046398380482	3.141592653589793	0.1898959293502755	0.1898959293502755	92.5	80.32108379244988	8.378882995726354	0.0
ID213501 ? ID213578	0	213501	213578	0.12188994834146509	3.141592653589793	0.3491274098971106	0.3491274098971106	143.5	80.26041631175218	8.967769732655253	0.0
ID212756 ? ID212830	0	212756	212830	0.15259006367893607	3.141592653589793	0.39062778149913513	0.39062778149913513	133.5	80.04751116392784	8.830704975002368	0.0
ID212459 ? ID212535	0	212459	212535	0.28687595243024383	3.141592653589793	0.5356080212527103	0.5356080212527103	129.5	79.51145982458283	8.596237407548045	0.0
ID223934 ? ID224012	0	223934	224012	0.3081081112594056	3.141592653589793	0.5550748699584639	0.5550748699584639	277.5	79.3235868120154	8.547311173309211	0.0
ID220785 ? ID220859	0	220785	220859	0.22695575623514946	1.2515036806723532	0.47639873660112647	0.47639873660112647	235.5	79.05416248323701	7.668229251670218	0.0
ID208756 ? ID208846	0	208756	208846	0.0026081786943985075	2.377597298218566	0.05107033086243428	0.05107033086243428	80.5	80.44718132769104	8.367618718669846	0.0
ID222105 ? ID222182	0	222105	222182	0.9453089982735712	3.141592653589793	0.9722700233338325	0.9722700233338325	253.5	79.00724918953512	8.246416226409469	0.0
ID220939 ? ID221018	0	220939	221018	0.07677956341370272	2.3285753841944903	0.2770912546683903	0.2770912546683903	237.5	79.36056719271335	8.122713906353756	0.0
ID203270 ? ID203350	0	203270	203350	0.013952658794198488	3.141592653589793	0.118121373147278	0.118121373147278	6.5	80.03075098023783	8.46632309594813	0.0
ID209003 ? ID209070	0	209003	209070	0.011293636119633972	3.141592653589793	0.10627152073643235	0.10627152073643235	83.5	80.33670879935377	8.430126004856758	0.0
ID221171 ? ID221245	0	221171	221245	0.016109576794281665	3.141592653589793	0.12692350765040203	0.12692350765040203	240.5	79.69658214443108	8.463247358742965	0.0
ID213273 ? ID213347	0	213273	213347	0.8208917234497284	3.141592653589793	0.9060307519338008	0.9060307519338008	140.5	79.85091030876544	8.758639786778826	0.0
ID222328 ? ID222410	0	222328	222410	2.101324318097039	3.141592653589793	1.4495945357571678	1.4495945357571678	256.5	79.4125054918847	8.372627300432228	0.0
ID223024 ? ID223099	0	223024	223099	1.3139597558553837	3.141592653589793	1.1462808363814618	1.1462808363814618	265.5	79.74980962170446	8.295622177991135	0.0
ID210390 ? ID210474	0	210390	210474	0.17696971113054186	2.590750115234145	0.420677680808647	0.420677680808647	101.5	80.44921118135204	8.359432640630915	0.0
ID203496 ? ID203572	0	203496	203572	0.05123306497441814	3.141592653589793	0.2263472221486673	0.2263472221486673	9.5	80.16761156771085	8.57443655545088	0.0
ID218008 ? ID218093	0	218008	218093	0.6763994381522656	3.141592653589793	0.8224350662224135	0.8224350662224135	201.5	79.35225943576279	8.360203992753355	0.0
ID218660 ? ID218748	0	218660	218748	0.003911772016612448	3.141592653589793	0.06254416053167912	0.06254416053167912	209.5	79.47912110691783	8.186831545128879	0.0
ID224608 ? ID224684	0	224608	224684	0.03265991083661663	3.141592653589793	0.18072053241570707	0.18072053241570707	286.5	79.09860755166741	8.326260484295293	0.0
ID206570 ? ID206646	0	206570	206646	0.03268879999822236	3.141592653589793	0.18080044247241864	0.18080044247241864	51.5	80.36232678170762	8.527974027717464	0.0
ID204512 ? ID204606	0	204512	204606	0.034575266273525945	3.141592653589793	0.18594425582288351	0.18594425582288351	23.5	80.12079122787168	8.734661311169791	0.0
ID219379 ? ID219465	0	219379	219465	1.09628732187831	1.1338600847924614	1.0470374023301698	1.0470374023301698	218.5	79.86489680360748	8.669859894523078	0.0
ID218329 ? ID218408	0	218329	218408	0.24196312174999574	3.141592653589793	0.49189747077007395	0.49189747077007395	205.5	79.60788602456628	7.938619303296553	0.0
ID208161 ? ID208230	0	208161	208230	0.013619448514748394	3.141592653589793	0.1167023929264023	0.1167023929264023	72.5	80.47260968601333	8.556350529306467	0.0
ID218984 ? ID219066	0	218984	219066	0.10391464785464594	0.1305164765979463	0.32235794988590855	0.32235794988590855	213.5	79.51309098030333	8.47849680044493	0.0
ID217932 ? ID218008	0	217932	218008	0.5417797016005066	2.8813268984315243	0.7360568603039487	0.7360568603039487	200.5	79.2828596628855	8.371115209351988	0.0
ID203644 ? ID203719	0	203644	203719	0.1005417487860048	3.141592653589793	0.31708318906243643	0.31708318906243643	11.5	80.13536502798854	8.418021249988332	0.0
ID205642 ? ID205708	0	205642	205708	0.008622161783617759	3.141592653589793	0.09285559640440505	0.09285559640440505	38.5	80.19129403161206	8.672910928711937	0.0
ID207636 ? ID207712	0	207636	207712	0.07753993735279817	3.141592653589793	0.278459938506059	0.278459938506059	65.5	80.35403898410411	8.350382740407174	0.0
ID217476 ? ID217551	0	217476	217551	0.06291786758784969	3.141592653589793	0.2508343429194848	0.2508343429194848	194.5	78.98652113393288	8.17680104942497	0.0
ID225585 ? ID225655	0	225585	225655	0.11548141245406698	3.141592653589793	0.33982556180203244	0.33982556180203244	298.5	79.18369915723243	8.186557743739435	0.0
ID224460 ? ID224528	0	224460	224528	2.3181546763185668	2.894006163578063	1.5225487434951193	1.5225487434951193	284.5	79.91233044516804	8.9319658949901	0.0
ID209212 ? ID209289	0	209212	209289	0.1844727561368489	3.141592653589793	0.42950291749515385	0.42950291749515385	86.5	80.33147258608122	8.306061616260383	0.0
ID218408 ? ID218495	0	218408	218495	0.46549995506473724	2.790953777227846	0.6822755712061932	0.6822755712061932	206.5	79.64183581948005	8.073225062448461	0.0
ID223476 ? ID223550	0	223476	223550	0.2186512761037107	3.141592653589793	0.4676016211517136	0.4676016211517136	271.5	80.27982203907393	9.412351832213446	0.0
ID204750 ? ID204816	0	204750	204816	0.005551939727032553	3.141592653589793	0.07451133958688806	0.07451133958688806	26.5	80.19987823968714	8.576280216003799	0.0
ID208091 ? ID208161	0	208091	208161	0.013954813395403796	2.1524933754883238	0.11813049308033806	0.11813049308033806	71.5	80.5399774827267	8.59822576337385	0.0
ID214180 ? ID214262	0	214180	214262	0.004663808950827336	3.141592653589793	0.06829208556507362	0.06829208556507362	152.5	80.3766969769001	8.929402226399434	0.0
ID206873 ? ID206945	0	206873	206945	0.018543254008236525	3.141592653589793	0.13617361715191575	0.13617361715191575	55.5	80.34656294960297	8.470144653044887	0.0
ID209362 ? ID209431	0	209362	209431	0.14257900383832722	3.141592653589793	0.3775963504038767	0.3775963504038767	88.5	80.44568050547551	8.451335254968804	0.0
ID221828 ? ID221895	0	221828	221895	0.11076317158757572	3.141592653589793	0.33281101482309106	0.33281101482309106	249.5	79.67764796753941	8.645905020859779	0.0
ID221392 ? ID221457	0	221392	221457	0.06148993286016031	3.141592653589793	0.2479716372090976	0.2479716372090976	243.5	80.09573952648643	8.523564303759626	0.0
ID205708 ? ID205785	0	205708	205785	0.027738878317337456	3.141592653589793	0.16654992740117738	0.16654992740117738	39.5	80.09958919760393	8.645046459852514	0.0
ID202814 ? ID202881	0	202814	202881	0.12405948509111632	NaN	0.3522207902596272	0.3522207902596272	0.5	80.08687694995642	8.537120917076525	0.0
ID208230 ? ID208298	0	208230	208298	0.07870232990320469	3.141592653589793	0.28053935535536667	0.28053935535536667	73.5	80.50414170483658	8.462914083728155	0.0
ID218093 ? ID218165	0	218093	218165	0.051535975187182954	3.141592653589793	0.22701536332852662	0.22701536332852662	202.5	79.56011730383997	8.596141443612133	0.0
ID210782 ? ID210845	0	210782	210845	0.04335608386011274	3.141592653589793	0.2082212377739426	0.2082212377739426	106.5	80.53803994890083	8.490902534224352	0.0
ID211664 ? ID211738	0	211664	211738	0.10074371858271712	2.5516766881740307	0.3174015100510978	0.3174015100510978	118.5	80.11792622762894	8.846874078103056	0.0
ID204287 ? ID204362	0	204287	204362	0.04232088550857698	2.7995306646486755	0.20572040615499712	0.20572040615499712	20.5	80.10587306981373	8.73096536651126	0.0
ID207092 ? ID207162	0	207092	207162	0.010465360289534363	0.3478614878191589	0.10230034354553441	0.10230034354553441	58.5	80.51244635973674	8.400253465953776	0.0
ID207162 ? ID207238	0	207162	207238	0.022978211060314464	3.141592653589793	0.15158565585277012	0.15158565585277012	59.5	80.48814872479579	8.425617112135171	0.0
ID221895 ? ID221964	0	221895	221964	1.8355086986409546	3.141592653589793	1.3548094694978163	1.3548094694978163	250.5	79.3261230282504	8.274534975294435	0.0
ID207312 ? ID207392	0	207312	207392	0.06077577199542124	3.141592653589793	0.24652742645681686	0.24652742645681686	61.5	80.40706314640252	8.344423044249929	0.0
ID225510 ? ID225585	0	225510	225585	0.05666546118833721	3.141592653589793	0.23804508226035087	0.23804508226035087	297.5	79.35470662115395	8.160832113200748	0.0
ID218823 ? ID218900	0	218823	218900	0.48305307423725147	3.141592653589793	0.6950201969995199	0.6950201969995199	211.5	79.2417363862929	8.090143088548668	0.0
ID204816 ? ID204891	0	204816	204891	0.01149648564734405	3.141592653589793	0.10722166594184242	0.10722166594184242	27.5	80.15011821035992	8.55385147990366	0.0
ID214419 ? ID214495	0	214419	214495	3.327002674126055	3.141592653589793	1.8240073119716531	1.8240073119716531	155.5	79.55850915551558	8.487352726235533	0.0
ID205988 ? ID206063	0	205988	206063	0.035220101504325155	3.141592653589793	0.18767019343605196	0.18767019343605196	43.5	80.19089229237679	8.692007813642068	0.0
ID211081 ? ID211157	0	211081	211157	0.36183131742936336	3.0944167649035395	0.6015241619663864	0.6015241619663864	110.5	80.46257309138885	8.248014664308272	0.0
ID205340 ? ID205416	0	205340	205416	0.09929305183580815	3.141592653589793	0.31510800027261787	0.31510800027261787	34.5	80.25164666204168	8.434149405893296	0.0
ID221320 ? ID221392	0	221320	221392	0.9684117862373559	3.141592653589793	0.9840791564896372	0.9840791564896372	242.5	79.60751145669451	8.442516732638527	0.0
ID223684 ? ID223768	0	223684	223768	1.7638305792325153	2.9850721454799243	1.3280928353215806	1.3280928353215806	274.5	79.78273080684903	8.568140203163164	0.0
ID219707 ? ID219792	0	219707	219792	0.3102472357354068	3.141592653589793	0.5569984162772879	0.5569984162772879	222.5	79.64247339774111	8.626905434041358	0.0
ID217700 ? ID217771	0	217700	217771	1.3648031115125971	2.2107177247046277	1.1682478810220873	1.1682478810220873	197.5	79.55585159130092	8.374881838551003	0.0
ID206945 ? ID207015	0	206945	207015	0.006703377313371213	3.141592653589793	0.08187415534447492	0.08187415534447492	56.5	80.24927169977079	8.451716600020212	0.0
ID222182 ? ID222253	0	222182	222253	0.22236492692788662	3.1279900697207252	0.47155585769650515	0.47155585769650515	254.5	78.84973213016937	8.051767176184525	0.0
ID216585 ? ID216678	0	216585	216678	0.010820668688364966	3.141592653589793	0.10402244319551894	0.10402244319551894	183.5	78.86796892664194	7.5261378794675	0.0
ID208523 ? ID208595	0	208523	208595	0.07756686524097763	3.141592653589793	0.27850828576718795	0.27850828576718795	77.5	80.37656639676962	8.631949794643056	0.0
ID215834 ? ID215907	0	215834	215907	0.014386637957519061	3.141592653589793	0.1199443119014781	0.1199443119014781	173.5	78.84149615104211	7.7690929211404764	0.0
ID208681 ? ID208756	0	208681	208756	0.030314164293595822	0.16208873129045204	0.17410963297186008	0.17410963297186008	79.5	80.48173222696737	8.429477610117353	0.0
ID203424 ? ID203496	0	203424	203496	0.004756371571660204	3.141592653589793	0.06896645250888438	0.06896645250888438	8.5	80.1800208811231	8.467991142261734	0.0
ID204676 ? ID204750	0	204676	204750	0.004738444660273478	1.3321155290534255	0.06883636146887398	0.06883636146887398	25.5	80.22606997971674	8.584721097564039	0.0
ID212830 ? ID212904	0	212830	212904	0.10729149298708343	2.820903073846946	0.3275538016678839	0.3275538016678839	134.5	79.99101337641012	8.798083220847591	0.0
ID224765 ? ID224851	0	224765	224851	0.7147347120722246	0.7881255251241712	0.84541984367072	0.84541984367072	288.5	79.93047951022609	8.694211907556562	0.0
ID208595 ? ID208681	0	208595	208681	0.007573597948970277	3.141592653589793	0.08702642098219526	0.08702642098219526	78.5	80.50803427109412	8.556980189445834	0.0
ID221457 ? ID221531	0	221457	221531	0.07883139573528697	3.141592653589793	0.280769292721421	0.280769292721421	244.5	80.22732498266231	8.510457266893297	0.0
ID217771 ? ID217851	0	217771	217851	0.5700960772493934	3.141592653589793	0.755047069558841	0.755047069558841	198.5	79.70642740179142	8.524024847499131	0.0
ID203024 ? ID203104	0	203024	203104	3.367838002871402E-4	3.141592653589793	0.018351670231538605	0.018351670231538605	3.5	79.89428907962463	8.541199527009194	0.0
ID210078 ? ID210152	0	210078	210152	0.011462370352120992	1.8228755910947614	0.10706246005076192	0.10706246005076192	97.5	80.49994013493736	8.38991253294749	0.0
ID209431 ? ID209508	0	209431	209508	0.06360274885042091	1.6992827890554199	0.25219585414994616	0.25219585414994616	89.5	80.26701764194956	8.567628285003874	0.0
ID213114 ? ID213196	0	213114	213196	0.0050433159953086225	1.2195898276611457	0.0710163079532344	0.0710163079532344	138.5	79.74439951340715	8.864112486932981	0.0
ID224012 ? ID224081	0	224012	224081	0.24505750466216664	1.562173135924989	0.4950328319032654	0.4950328319032654	278.5	79.68849894094038	8.467842507266301	0.0
ID223099 ? ID223176	0	223099	223176	3.814052225499675	3.141592653589793	1.9529598627467168	1.9529598627467168	266.5	79.99799968979431	8.613742248137793	0.0
ID210707 ? ID210782	0	210707	210782	0.023656075665192615	3.141592653589793	0.15380531741520712	0.15380531741520712	105.5	80.55422112686851	8.466088366812109	0.0
ID206721 ? ID206790	0	206721	206790	0.027493271551108492	2.030665186658041	0.16581095123998443	0.16581095123998443	53.5	80.45114725480757	8.597406504556691	0.0
ID206498 ? ID206570	0	206498	206570	0.012095193153962708	3.141592653589793	0.1099781485294361	0.1099781485294361	50.5	80.44039859198651	8.485723210122984	0.0
ID212172 ? ID212240	0	212172	212240	0.37664514354693096	3.141592653589793	0.6137142197692106	0.6137142197692106	125.5	79.09061694812827	7.619524646080815	0.0
ID204217 ? ID204287	0	204217	204287	0.026107866689848606	3.141592653589793	0.16157928917360853	0.16157928917360853	19.5	80.10060320037806	8.693253007466812	0.0
ID204975 ? ID205054	0	204975	205054	0.006040807100055544	3.141592653589793	0.07772262926622815	0.07772262926622815	29.5	80.08457648686272	8.68101673672304	0.0
ID209141 ? ID209212	0	209141	209212	0.011317998338892741	3.141592653589793	0.1063860815092498	0.1063860815092498	85.5	80.47529704511356	8.482034745810207	0.0
ID212978 ? ID213046	0	212978	213046	0.07530057347903006	3.141592653589793	0.27440949961513733	0.27440949961513733	136.5	80.21198630565468	8.908345513728	0.0
ID214918 ? ID214999	0	214918	214999	1.00083394358391	0.6789030439330695	1.000416884895447	1.000416884895447	161.5	79.26818719543999	8.47347349125652	0.0
ID219066 ? ID219144	0	219066	219144	0.8885029026689266	3.141592653589793	0.9426043192500906	0.9426043192500906	214.5	79.20217924496916	8.279364291365702	0.0
ID203189 ? ID203270	0	203189	203270	0.13128202245569634	3.141592653589793	0.36232861114697573	0.36232861114697573	5.5	79.93634727185861	8.385768222870013	0.0
ID216225 ? ID216301	0	216225	216301	0.013854771327829902	2.0602416493313584	0.11770629264329882	0.11770629264329882	178.5	78.9048613290326	7.972359417207291	0.0
ID202881 ? ID202952	0	202881	202952	0.019600752377358265	1.4238117869405877	0.1400026870362075	0.1400026870362075	1.5	79.94134086212823	8.672565782869981	0.0
ID216750 ? ID216831	0	216750	216831	0.327354372889812	0.7987176675249726	0.5721489079687315	0.5721489079687315	185.5	79.33887925633148	8.271376676268094	0.0
ID219632 ? ID219707	0	219632	219707	0.4423554668863835	2.7561461427918847	0.665098088169244	0.665098088169244	221.5	79.67258828519503	8.676931491524439	0.0
ID221763 ? ID221828	0	221763	221828	0.14282344832357385	3.141592653589793	0.377919896702428	0.377919896702428	248.5	79.60361175950399	8.351562434432937	0.0
ID212904 ? ID212978	0	212904	212978	0.04661676135698629	3.141592653589793	0.21590915070229488	0.21590915070229488	135.5	80.09504062631572	8.797376742751844	0.0
ID215305 ? ID215385	0	215305	215385	0.28094624302276555	3.141592653589793	0.5300436236978665	0.5300436236978665	166.5	79.88993653109003	8.533582384873995	0.0
ID214495 ? ID214593	0	214495	214593	0.0036250022089011147	3.141592653589793	0.060207991237883986	0.060207991237883986	156.5	78.85884282955888	7.894597060485333	0.0
ID221245 ? ID221320	0	221245	221320	0.3839653010325984	2.2452172116483773	0.6196493371517462	0.6196493371517462	241.5	79.43341470300648	8.384469713661009	0.0
ID221018 ? ID221098	0	221018	221098	0.06810569984781333	3.141592653589793	0.2609706877176311	0.2609706877176311	238.5	79.49149281349571	8.11899641787134	0.0
ID207793 ? ID207870	0	207793	207870	0.14655451862870766	1.9556619097417065	0.38282439659549866	0.38282439659549866	67.5	80.47724081577962	8.570243358433169	0.0
ID216831 ? ID216908	0	216831	216908	0.5930664544773426	3.141592653589793	0.7701080797377357	0.7701080797377357	186.5	79.33562014876554	8.102561974288278	0.0
ID212017 ? ID212096	0	212017	212096	0.03957450262083201	3.141592653589793	0.19893341253000213	0.19893341253000213	123.5	79.27412630159301	8.446376497183234	0.0
ID214999 ? ID215075	0	214999	215075	0.09097916273466311	3.141592653589793	0.3016275231716481	0.3016275231716481	162.5	78.80572147380249	8.021084568547266	0.0
ID223853 ? ID223934	0	223853	223934	0.03543183431954584	3.141592653589793	0.18823345696115193	0.18823345696115193	276.5	79.11544215038518	8.324081758889717	0.0
ID222037 ? ID222105	0	222037	222105	0.6685361771472351	0.05438007865335083	0.8176406161310941	0.8176406161310941	252.5	79.10956365077485	8.270877473812783	0.0
ID205919 ? ID205988	0	205919	205988	0.08865497116727365	3.0061819425626357	0.2977498466284637	0.2977498466284637	42.5	80.15263051318516	8.735382862068803	0.0
ID213730 ? ID213806	0	213730	213806	0.07906876503226834	3.141592653589793	0.28119168734560473	0.28119168734560473	146.5	80.11440040745995	8.878462826593555	0.0
ID222702 ? ID222780	0	222702	222780	1.0050932506800048	3.141592653589793	1.002543390921313	1.002543390921313	261.5	79.95136509271873	8.896605539503305	0.0
ID219792 ? ID219881	0	219792	219881	2.0173563725564247	3.141592653589793	1.420336710979627	1.420336710979627	223.5	79.42672728466768	8.238061336228666	0.0
ID207870 ? ID207947	0	207870	207947	0.2126461686272811	3.141592653589793	0.4611357377467952	0.4611357377467952	68.5	80.51239121127071	8.542634457445864	0.0
ID224528 ? ID224608	0	224528	224608	0.23780717846272859	3.141592653589793	0.4876547738541361	0.4876547738541361	285.5	79.14493337313945	8.477475798106257	0.0
ID222253 ? ID222328	0	222253	222328	1.3082133218077348	0.36242162125845956	1.1437715339208852	1.1437715339208852	255.5	79.47937474484291	8.539981203143908	0.0
ID216908 ? ID216984	0	216908	216984	0.08693035002372743	3.141592653589793	0.2948395326677334	0.2948395326677334	187.5	79.17912181554492	7.922421442042524	0.0
ID203350 ? ID203424	0	203350	203424	0.02918736612773957	3.141592653589793	0.17084310383430631	0.17084310383430631	7.5	80.06091355157699	8.454246516455303	0.0
ID204362 ? ID204429	0	204362	204429	0.03561765525900218	3.141592653589793	0.18872640318461584	0.18872640318461584	21.5	80.1651729944337	8.700933399976098	0.0
ID208846 ? ID208924	0	208846	208924	0.004457178478244021	3.141592653589793	0.06676210360858936	0.06676210360858936	81.5	80.45327227957259	8.41774518555448	0.0
ID221098 ? ID221171	0	221098	221171	0.0450945725146055	3.141592653589793	0.21235482691619115	0.21235482691619115	239.5	79.61792562013274	8.317838733144725	0.0
ID215469 ? ID215537	0	215469	215537	0.0848084358971845	3.141592653589793	0.291218879705943	0.291218879705943	168.5	78.64787890899657	7.884586796059601	0.0
ID223768 ? ID223853	0	223768	223853	1.861038886061579	3.141592653589793	1.3641989906394079	1.3641989906394079	275.5	79.70323248240132	8.63466139651079	0.0
ID204429 ? ID204512	0	204429	204512	0.04822421188072364	2.7736361292154825	0.21960011812547744	0.21960011812547744	22.5	80.12887714908574	8.718482191817222	0.0
ID211373 ? ID211446	0	211373	211446	0.07199883299104924	2.562264673965987	0.2683259826983761	0.2683259826983761	114.5	80.25875471044111	8.889972955059815	0.0
ID211738 ? ID211806	0	211738	211806	0.2135472268024385	0.23210906458091068	0.4621117038146064	0.4621117038146064	119.5	79.81891312469527	8.600836040541129	0.0
ID209920 ? ID209998	0	209920	209998	0.009182744101934433	3.141592653589793	0.09582663566010462	0.09582663566010462	95.5	80.59179020430825	8.292538649606268	0.0
ID213806 ? ID213878	0	213806	213878	0.049854427301331015	3.141592653589793	0.2232810500273837	0.2232810500273837	147.5	80.07795128097611	8.853498324884283	0.0
ID207238 ? ID207312	0	207238	207312	0.044859910528571904	1.395873959649207	0.21180158292272488	0.21180158292272488	60.5	80.37540715459762	8.34169687269332	0.0
ID204891 ? ID204975	0	204891	204975	0.04515815537946465	3.141592653589793	0.21250448319850726	0.21250448319850726	28.5	80.09053105935124	8.605222353264955	0.0
ID220467 ? ID220552	0	220467	220552	0.10088834111866538	3.141592653589793	0.31762925104383155	0.31762925104383155	231.5	79.39447213672815	7.96125778568757	0.0
ID214680 ? ID214762	0	214680	214762	0.3871297594023257	3.141592653589793	0.622197524426388	0.622197524426388	158.5	79.47899330917966	8.091042111325097	0.0
ID224382 ? ID224460	0	224382	224460	1.7812973281038844	3.141592653589793	1.3346525121183732	1.3346525121183732	283.5	80.06789365631275	8.807031360032667	0.0
ID206353 ? ID206431	0	206353	206431	0.04769544183396934	3.141592653589793	0.2183928612248334	0.2183928612248334	48.5	80.25757558331432	8.604710239196315	0.0
ID215907 ? ID215984	0	215907	215984	0.05175306017798674	3.141592653589793	0.22749298929414669	0.22749298929414669	174.5	78.87776833665318	7.859101059838919	0.0
ID221531 ? ID221606	0	221531	221606	0.17975083696092775	0.5314992377020967	0.42397032556645725	0.42397032556645725	245.5	80.5224545257282	8.680316890320448	0.0
ID217146 ? ID217218	0	217146	217218	0.044423183585996166	3.141592653589793	0.21076808009277914	0.21076808009277914	190.5	78.74467048426158	7.65893526227271	0.0
ID210474 ? ID210560	0	210474	210560	0.22763355392197224	3.141592653589793	0.4771095827186583	0.4771095827186583	102.5	80.46875905632126	8.301497519134909	0.0
ID224081 ? ID224152	0	224081	224152	0.3498198455718511	3.141592653589793	0.5914557004305995	0.5914557004305995	279.5	79.60825484631965	8.467981954332416	0.0
ID215606 ? ID215675	0	215606	215675	0.04443873583266847	2.0529229511178526	0.21080497108149152	0.21080497108149152	170.5	78.63675634054768	7.864947872744565	0.0
ID218165 ? ID218250	0	218165	218250	0.9648052304363363	3.141592653589793	0.9822449951190061	0.9822449951190061	203.5	79.91266202383372	8.734668076551294	0.0
ID223550 ? ID223612	0	223550	223612	0.04582107606024453	3.0984913561675977	0.21405858090776114	0.21405858090776114	272.5	80.17314734532627	9.343518645457923	0.0
ID220710 ? ID220785	0	220710	220785	0.04411914604150167	3.141592653589793	0.2100455808663959	0.2100455808663959	234.5	78.95152642751948	7.9383025557574545	0.0
ID225428 ? ID225510	0	225428	225510	0.14985937969120908	3.141592653589793	0.38711675201573115	0.38711675201573115	296.5	79.29723141151673	8.219061967909251	0.0
ID213954 ? ID214026	0	213954	214026	0.057484413508814794	1.4958930426233261	0.23975907388212608	0.23975907388212608	149.5	80.30182331763697	8.933987049078468	0.0
ID214841 ? ID214918	0	214841	214918	0.21054571251104254	3.141592653589793	0.45885260434157127	0.45885260434157127	160.5	79.875804923607	8.808546351514273	0.0
ID220859 ? ID220939	0	220859	220939	0.71381646966083	3.141592653589793	0.8448766002564102	0.8448766002564102	236.5	79.1734460461984	7.8360392878129215	0.0
ID205416 ? ID205488	0	205416	205488	0.38206454357027114	2.8580610384460465	0.6181136979312715	0.6181136979312715	35.5	80.12035968344276	8.532155218835863	0.0
ID209508 ? ID209599	0	209508	209599	0.22610853942921338	3.141592653589793	0.4755087164597652	0.4755087164597652	90.5	80.27384913878478	8.301151817583866	0.0
ID205488 ? ID205562	0	205488	205562	0.09250909843653565	3.141592653589793	0.304153083884638	0.304153083884638	36.5	80.02081369645643	8.65371043497994	0.0
ID203572 ? ID203644	0	203572	203644	0.06813623497165758	3.141592653589793	0.2610291841378231	0.2610291841378231	10.5	80.05125348585548	8.56712456751384	0.0
ID210307 ? ID210390	0	210307	210390	0.16850804911126652	3.141592653589793	0.41049731924979305	0.41049731924979305	100.5	80.48776445751608	8.465786571652236	0.0
ID214026 ? ID214104	0	214026	214104	0.08453239134068041	3.141592653589793	0.2907445465364405	0.2907445465364405	150.5	80.4903181375286	8.81361838198141	0.0
ID204143 ? ID204217	0	204143	204217	0.05965997815637801	3.141592653589793	0.24425392147594685	0.24425392147594685	18.5	80.17594929390258	8.59486349579312	0.0
ID213196 ? ID213273	0	213196	213273	0.2939205547567733	3.141592653589793	0.5421444039707256	0.5421444039707256	139.5	79.6800986642762	8.628640854905072	0.0
ID216144 ? ID216225	0	216144	216225	0.5201002482215736	0.0966839473991531	0.7211797613782389	0.7211797613782389	177.5	79.13005584676452	8.223002303483964	0.0
ID222853 ? ID222938	0	222853	222938	0.31922998323244334	3.141592653589793	0.5650044099230053	0.5650044099230053	263.5	79.54175771252643	8.41045490511042	0.0
ID205562 ? ID205642	0	205562	205642	0.025409018440613836	1.7089201579703994	0.15940206535868295	0.15940206535868295	37.5	80.16753947318747	8.585788355927022	0.0
ID225340 ? ID225428	0	225340	225428	0.3589085919141047	3.141592653589793	0.5990898028794219	0.5990898028794219	295.5	79.46282854761077	8.55809369944019	0.0
ID208924 ? ID209003	0	208924	209003	0.011835562202959695	3.141592653589793	0.10879137007575415	0.10879137007575415	82.5	80.41924597535737	8.459752877921414	0.0
ID217066 ? ID217146	0	217066	217146	0.6480665361637664	2.4971955841962123	0.805025798446091	0.805025798446091	189.5	79.05163511283956	8.052379648169758	0.0
ID225086 ? ID225178	0	225086	225178	0.902320826859676	2.7835152402321843	0.9499056936663113	0.9499056936663113	292.5	80.25116767574627	9.15658647380381	0.0
ID204606 ? ID204676	0	204606	204676	0.010464801205511912	3.141592653589793	0.10229761094723529	0.10229761094723529	24.5	80.17567792101993	8.630479879606952	0.0
ID207464 ? ID207541	0	207464	207541	0.02924768875900452	3.141592653589793	0.1710195566565547	0.1710195566565547	63.5	80.35405987184257	8.669684419875786	0.0
ID212613 ? ID212679	0	212613	212679	0.006013194593935336	0.8457401460835512	0.07754479088846224	0.07754479088846224	131.5	79.92423299684395	8.704605323981049	0.0
ID206063 ? ID206136	0	206063	206136	7.494637795085059E-4	3.141592653589793	0.027376336122799667	0.027376336122799667	44.5	80.1543195189391	8.792945122419288	0.0
ID206646 ? ID206721	0	206646	206721	0.04758822674813343	3.141592653589793	0.21814725931840956	0.21814725931840956	52.5	80.3475089950937	8.595812114754986	0.0
ID212240 ? ID212313	0	212240	212313	0.17347927826987244	3.141592653589793	0.4165084372133084	0.4165084372133084	126.5	78.78339639233742	7.7250782131123605	0.0
ID202952 ? ID203024	0	202952	203024	0.014399699989767768	3.141592653589793	0.11999874995085477	0.11999874995085477	2.5	79.88409774533655	8.591357689402704	0.0
ID214342 ? ID214419	0	214342	214419	0.02546127194529323	2.987569041970465	0.15956588590702347	0.15956588590702347	154.5	80.20430479922459	9.094335352678243	0.0
ID225178 ? ID225262	0	225178	225262	0.328575453202921	2.8946113813437586	0.5732150148093829	0.5732150148093829	293.5	80.1936749327441	8.955514294441603	0.0
ID205123 ? ID205196	0	205123	205196	0.13589264398163475	3.141592653589793	0.36863619461690783	0.36863619461690783	31.5	79.99084827948093	8.650551940076372	0.0
ID206790 ? ID206873	0	206790	206873	0.007840523905891437	1.1951033199339975	0.08854673289224982	0.08854673289224982	54.5	80.4469567989344	8.490124483377496	0.0
ID207947 ? ID208026	0	207947	208026	0.11184124272637218	3.141592653589793	0.3344267374573573	0.3344267374573573	69.5	80.50771618602414	8.46513808697425	0.0
ID220129 ? ID220209	0	220129	220209	0.6933365512252978	3.141592653589793	0.8326683320658339	0.8326683320658339	227.5	79.92464782396421	8.347992787766865	0.0
ID223259 ? ID223331	0	223259	223331	0.044480666496635145	3.141592653589793	0.2109044013211558	0.2109044013211558	268.5	80.77716826539836	9.298860752128913	0.0
ID222480 ? ID222547	0	222480	222547	0.03166008625909719	3.141592653589793	0.17793281389079754	0.17793281389079754	258.5	78.86919979323355	7.941702368075358	0.0
ID217218 ? ID217302	0	217218	217302	1.875354866829814	3.141592653589793	1.3694359666774543	1.3694359666774543	191.5	79.183436904914	8.056664200261611	0.0
ID205054 ? ID205123	0	205054	205123	0.09480501164166007	2.3319188027322655	0.30790422478696206	0.30790422478696206	30.5	79.96281498189532	8.634837438852507	0.0
ID212379 ? ID212459	0	212379	212459	1.068095972356829	1.06181880441361	1.0334872869836518	1.0334872869836518	128.5	78.97229288012747	8.026312827011449	0.0
ID220291 ? ID220377	0	220291	220377	0.05187987583531584	3.141592653589793	0.22777154307620573	0.22777154307620573	229.5	79.59896138386901	8.617547375514839	0.0
ID210560 ? ID210636	0	210560	210636	0.0441602108644978	2.714436696886214	0.21014331030156017	0.21014331030156017	103.5	80.6181224083558	8.305060707607625	0.0
ID213347 ? ID213422	0	213347	213422	0.1517105030472365	3.141592653589793	0.3895003248358549	0.3895003248358549	141.5	80.21353590451969	9.024521675815183	0.0
ID203719 ? ID203792	0	203719	203792	0.05242745623870869	2.5934417775434797	0.2289704265592146	0.2289704265592146	12.5	80.20892154935906	8.461020401670432	0.0
ID203932 ? ID204006	0	203932	204006	0.06750226390087317	3.141592653589793	0.2598119779780624	0.2598119779780624	15.5	80.16193072238711	8.450890331119762	0.0
ID205196 ? ID205262	0	205196	205262	0.008423273912350373	3.141592653589793	0.09177839567322134	0.09177839567322134	32.5	80.14368293074821	8.651761824084113	0.0
ID210636 ? ID210707	0	210636	210707	0.028955923646903876	0.9236012744695661	0.1701644018204274	0.1701644018204274	104.5	80.54208856155097	8.457633064946904	0.0
ID211873 ? ID211941	0	211873	211941	0.015887477804216257	3.141592653589793	0.12604553861290077	0.12604553861290077	121.5	78.84571643293751	7.914395044734742	0.0
ID215150 ? ID215224	0	215150	215224	1.0114545712388752	3.141592653589793	1.005710977984667	1.005710977984667	164.5	79.6962692621251	8.715588006107144	0.0
ID218748 ? ID218823	0	218748	218823	0.2989937962696773	3.141592653589793	0.5468032518828663	0.5468032518828663	210.5	79.1803633477291	8.194461927199928	0.0
ID212679 ? ID212756	0	212679	212756	0.07315316055742586	0.22519361144465708	0.27046840953691037	0.27046840953691037	132.5	80.09431936202607	8.73753168544923	0.0
ID219971 ? ID220050	0	219971	220050	2.526749118568537	3.141592653589793	1.5895751377549088	1.5895751377549088	225.5	79.40984209221742	8.235402100011651	0.0
ID207541 ? ID207636	0	207541	207636	0.21587836650584236	3.141592653589793	0.4646271263129633	0.4646271263129633	64.5	80.28527544934298	8.53173195347744	0.0
ID210916 ? ID210996	0	210916	210996	0.24926132233518938	1.4701047319913068	0.4992607758828941	0.4992607758828941	108.5	80.38119529347901	8.20807992573899	0.0
ID218576 ? ID218660	0	218576	218660	0.9771085353317233	2.971949166540444	0.9884880046473621	0.9884880046473621	208.5	79.82813888434133	8.542500707530056	0.0
ID224851 ? ID224927	0	224851	224927	1.1037003350788857	3.0865997970140207	1.0505714326398208	1.0505714326398208	289.5	79.8369290019617	8.644801039551616	0.0
ID213878 ? ID213954	0	213878	213954	0.0134517240858272	3.141592653589793	0.11598156787105096	0.11598156787105096	148.5	80.1815531089797	8.868339663174755	0.0
ID214762 ? ID214841	0	214762	214841	0.5775689025316775	3.141592653589793	0.7599795408638824	0.7599795408638824	159.5	79.94662897584391	8.471021599951747	0.0
ID223612 ? ID223684	0	223612	223684	2.5859575225802294	2.703273447862752	1.608091266868964	1.608091266868964	273.5	79.78795473883358	8.748767517516129	0.0
ID203458 ? ID203529	3	203458	203529	0.025238616006509763	3.141592653589793	0.15886666109196657	0.15886666109196657	8.5	35.53169164885284	53.68595730489383	0.0
ID203390 ? ID203458	3	203390	203458	0.06549841570115868	3.141592653589793	0.25592658263876905	0.25592658263876905	7.5	35.64516229107453	53.857670456031286	0.0
ID224426 ? ID224501	3	224426	224501	0.13328520697819393	3.141592653589793	0.3650824659966484	0.3650824659966484	283.5	36.40939504895506	55.1198941769143	0.0
ID219108 ? ID219181	3	219108	219181	0.009023936514516004	3.141592653589793	0.09499440254307621	0.09499440254307621	214.5	36.23992148576633	54.85863848695982	0.0
ID221999 ? ID222076	3	221999	222076	0.3456806408809467	3.141592653589793	0.5879461207295671	0.5879461207295671	251.5	36.17671208111438	54.21528803663831	0.0
ID202850 ? ID202918	3	202850	202918	0.08378893448149868	NaN	0.2894631832919321	0.2894631832919321	0.5	36.4598463129868	54.326730498693635	0.0
ID215638 ? ID215717	3	215638	215717	2.09804058264742	3.1354213687084336	1.4484614536284424	1.4484614536284424	170.5	36.54241777552734	53.80847216409708	0.0
ID222587 ? ID222663	3	222587	222663	0.004079980622341134	3.141592653589793	0.06387472600599657	0.06387472600599657	259.5	36.38403761038521	54.620540755970254	0.0
ID223587 ? ID223651	3	223587	223651	0.6435803956003326	0.14549963356393983	0.8022346262785798	0.8022346262785798	272.5	36.411098584362406	55.09827735770598	0.0
ID215262 ? ID215340	3	215262	215340	2.9546001849226142	3.141592653589793	1.7188950476752833	1.7188950476752833	165.5	35.637926239792925	53.419845158758086	0.0
ID207276 ? ID207354	3	207276	207354	9.432843719922781E-4	1.5358955220311012	0.03071293492963963	0.03071293492963963	60.5	36.5521783398551	54.185162151466486	0.0
ID216183 ? ID216266	3	216183	216266	0.08198648555460973	0.5448452097785058	0.2863328230479519	0.2863328230479519	177.5	35.6058658631016	53.61739106967546	0.0
ID213152 ? ID213310	3	213152	213310	0.13543837406129713	1.5707963267948966	0.18400976472819122	0.36801952945638244	139.0	34.59610961639103	52.63253306772327	0.0
ID216109 ? ID216183	3	216109	216183	0.1252479023154307	3.141592653589793	0.35390380375948305	0.35390380375948305	176.5	35.30028770255538	53.65936132340907	0.0
ID205380 ? ID205452	3	205380	205452	0.04122129429598963	3.141592653589793	0.2030302792590052	0.2030302792590052	34.5	36.091351861518525	54.111534893053864	0.0
ID210813 ? ID210876	3	210813	210876	0.035275757989538054	3.141592653589793	0.1878184175993879	0.1878184175993879	106.5	35.42991235099386	54.2400658317627	0.0
ID204252 ? ID204323	3	204252	204323	0.0972087179506109	3.141592653589793	0.3117831264687217	0.3117831264687217	19.5	35.769109357494784	54.14393083260383	0.0
ID220014 ? ID220094	3	220014	220094	0.04118307832434714	3.141592653589793	0.2029361434647538	0.2029361434647538	225.5	36.415000346744336	54.42064754209235	0.0
ID215503 ? ID215576	3	215503	215576	0.2553559938249168	3.141592653589793	0.5053276103924234	0.5053276103924234	168.5	36.450897010719736	53.54902362925197	0.0
ID222817 ? ID222897	3	222817	222897	0.005182073102096129	2.071409175864291	0.07198661752087071	0.07198661752087071	262.5	36.42782836677233	54.390943444735235	0.0
ID213622 ? ID213692	3	213622	213692	1.5277200249202576	3.141592653589793	1.2360097187806647	1.2360097187806647	144.5	35.550203435080064	53.82476748039208	0.0
ID210349 ? ID210430	3	210349	210430	1.172701831073348	3.141592653589793	1.0829135843054827	1.0829135843054827	100.5	35.45666383908325	53.62175626975139	0.0
ID216791 ? ID216871	3	216791	216871	1.0320805663588755	2.4784732679216877	1.0159136608781651	1.0159136608781651	185.5	35.68225663789062	54.05016583797072	0.0
ID217516 ? ID217588	3	217516	217588	0.3791433308358623	3.141592653589793	0.6157461577922044	0.6157461577922044	194.5	35.41009607909804	53.79770687179751	0.0
ID214308 ? ID214386	3	214308	214386	0.04588872939721365	3.141592653589793	0.21421654790705047	0.21421654790705047	153.5	36.437365821847095	54.85644628333455	0.0
ID224729 ? ID224821	3	224729	224821	0.1793402181583279	3.141592653589793	0.42348579451774754	0.42348579451774754	287.5	36.53971664948553	55.136552356171705	0.0
ID212056 ? ID212210	3	212056	212210	4.543664388519952	1.5707963267948966	1.0657936465986217	2.1315872931972435	124.0	35.433379677931605	53.07450008806234	0.0
ID209323 ? ID209394	3	209323	209394	1.2659254459510976	3.044297712952542	1.1251335236100193	1.1251335236100193	87.5	34.68106713731932	52.52151039101085	0.0
ID206685 ? ID206750	3	206685	206750	0.008002741458561323	3.141592653589793	0.08945804300654762	0.08945804300654762	52.5	36.75911690418313	54.1436178226234	0.0
ID204175 ? ID204252	3	204175	204252	0.11684213451733474	3.141592653589793	0.34182178765744986	0.34182178765744986	18.5	36.09189636414983	54.136220242266404	0.0
ID215799 ? ID215872	3	215799	215872	0.3939703576695883	3.141592653589793	0.627670580535354	0.627670580535354	172.5	35.68192078927035	54.11073716803577	0.0
ID211407 ? ID211480	3	211407	211480	1.3467198731203311	1.9550517963596266	1.1604826035405835	1.1604826035405835	114.5	35.90039183384131	53.22527971422052	0.0
ID224572 ? ID224655	3	224572	224655	0.014641393971774325	3.141592653589793	0.12100162797158691	0.12100162797158691	285.5	36.366231318093256	55.2079903635954	0.0
ID204109 ? ID204175	3	204109	204175	0.20379626347498836	1.9596866639607147	0.45143799516100586	0.45143799516100586	17.5	36.03864675553927	54.14969349106558	0.0
ID211262 ? ID211340	3	211262	211340	0.865251441179516	3.141592653589793	0.9301889276805632	0.9301889276805632	112.5	35.173396559023644	53.967625997033	0.0
ID211558 ? ID211628	3	211558	211628	0.3835112006289125	0.9221501140662094	0.619282811507725	0.619282811507725	116.5	34.963169977953584	53.734626379936316	0.0
ID225228 ? ID225307	3	225228	225307	0.5501840352607201	1.59780520783968	0.7417439148794684	0.7417439148794684	293.5	36.337623058822814	54.64926543725403	0.0
ID209549 ? ID209643	3	209549	209643	0.16831903169585188	3.141592653589793	0.410267024870208	0.410267024870208	90.5	36.212021326561455	53.270612870733316	0.0
ID215340 ? ID215428	3	215340	215428	0.5020831005113059	3.141592653589793	0.7085782246945681	0.7085782246945681	166.5	36.000392403812704	54.12279613288562	0.0
ID225385 ? ID225474	3	225385	225474	3.35252857588998	3.141592653589793	1.8309911457705033	1.8309911457705033	295.5	36.87224727970397	53.405676890158084	0.0
ID222745 ? ID222817	3	222745	222817	0.14149656043158387	3.141592653589793	0.3761602855586749	0.3761602855586749	261.5	36.468275823784936	54.2220194462629	0.0
ID213692 ? ID213770	3	213692	213770	1.55855612019614	3.141592653589793	1.2484214513521226	1.2484214513521226	145.5	35.53821783279602	53.88901548358564	0.0
ID221283 ? ID221353	3	221283	221353	0.26041618735774424	1.8322447713072596	0.510309893454697	0.510309893454697	241.5	36.399974042669484	54.29403748430714	0.0
ID219512 ? ID219602	3	219512	219602	0.04391149728582386	0.8706483763100654	0.2095507033770678	0.2095507033770678	219.5	36.505329899015386	54.75767293909581	0.0
ID223365 ? ID223441	3	223365	223441	0.02217310417085962	3.141592653589793	0.1489063604110302	0.1489063604110302	269.5	36.29010295920115	55.03303772772404	0.0
ID207354 ? ID207427	3	207354	207427	0.07510286402339646	3.141592653589793	0.2740490175559775	0.2740490175559775	61.5	36.65130729964609	54.28277705909447	0.0
ID212579 ? ID212649	3	212579	212649	0.024761027941904837	3.141592653589793	0.15735637242229766	0.15735637242229766	130.5	35.032110430001495	53.68823850794127	0.0
ID222445 ? ID222516	3	222445	222516	0.005770792920330864	3.141592653589793	0.07596573517271366	0.07596573517271366	257.5	36.36233400548258	54.48527947324697	0.0
ID212210 ? ID212279	3	212210	212279	0.8818290749556176	2.4243646862718693	0.9390575461363471	0.9390575461363471	125.5	35.07098979123846	53.76063566608461	0.0
ID212649 ? ID212722	3	212649	212722	0.013514276863643484	1.5720764685990054	0.11625092199050932	0.11625092199050932	131.5	34.94087606814331	53.72335842703224	0.0
ID221932 ? ID221999	3	221932	221999	0.0050715857999140464	3.141592653589793	0.07121506722537055	0.07121506722537055	250.5	36.210131569133694	53.90826914905027	0.0
ID209174 ? ID209252	3	209174	209252	0.977880884236654	3.141592653589793	0.9888785993420295	0.9888785993420295	85.5	35.10618656297869	52.82917106407665	0.0
ID211982 ? ID212056	3	211982	212056	8.105864047239521	3.141592653589793	2.8470799158505407	2.8470799158505407	122.5	35.97354705153449	53.359600730196064	0.0
ID209394 ? ID209464	3	209394	209464	0.14932441698634183	3.141592653589793	0.3864251764395558	0.3864251764395558	88.5	34.8574215055495	53.25642340346707	0.0
ID207134 ? ID207204	3	207134	207204	0.01626356962158189	2.742296128133115	0.12752870116794057	0.12752870116794057	58.5	36.454942323392345	54.06535810631385	0.0
ID218535 ? ID218624	3	218535	218624	0.1536928490041727	3.141592653589793	0.392036795472278	0.392036795472278	207.5	35.692865085446655	54.0587364948921	0.0
ID221651 ? ID221725	3	221651	221725	0.12927754844231507	3.141592653589793	0.3595518716990847	0.3595518716990847	246.5	36.35076106464891	53.32662567672429	0.0
ID205814 ? ID205884	3	205814	205884	0.3061307773971653	3.141592653589793	0.5532908614798959	0.5532908614798959	40.5	36.55925950568376	54.15415359946431	0.0
ID222293 ? ID222370	3	222293	222370	0.15194597713614122	2.0820440350888614	0.38980248477420104	0.38980248477420104	255.5	36.38955671358108	54.402911074880286	0.0
ID206467 ? ID206538	3	206467	206538	0.1431752935949164	1.2001883790190262	0.3783851128082557	0.3783851128082557	49.5	36.96227571734384	54.15000682196497	0.0
ID213310 ? ID213382	3	213310	213382	0.12998388119315005	0.6712065985098506	0.36053277409016515	0.36053277409016515	140.5	34.93927177692524	52.60917725313992	0.0
ID208720 ? ID208797	3	208720	208797	0.2928264882387799	1.7193901003316054	0.5411344456221392	0.5411344456221392	79.5	35.88565188652334	53.401677528922306	0.0
ID203822 ? ID203894	3	203822	203894	0.020782910187459695	3.141592653589793	0.14416279057877485	0.14416279057877485	13.5	35.059741397499124	53.78488021786314	0.0
ID217349 ? ID217437	3	217349	217437	0.0048467150602864596	0.25685124763637823	0.06961835289840215	0.06961835289840215	192.5	35.27503343565384	54.03459910496279	0.0
ID225551 ? ID225619	3	225551	225619	1.3587646270436393	3.141592653589793	1.16566059684783	1.16566059684783	297.5	36.952928241982946	54.50211909240605	0.0
ID211837 ? ID211905	3	211837	211905	0.04817958032855313	0.20084367722034477	0.21949847454721214	0.21949847454721214	120.5	35.12502355801503	53.416455979432854	0.0
ID206027 ? ID206105	3	206027	206105	0.04984440685192543	3.141592653589793	0.22325860980469583	0.22325860980469583	43.5	36.763730097482274	54.294380225974656	0.0
ID215945 ? ID216030	3	215945	216030	1.6215222926968647	3.141592653589793	1.2733900787648946	1.2733900787648946	174.5	35.789110541183206	54.44866547190476	0.0
ID205302 ? ID205380	3	205302	205380	0.027568634011043525	3.141592653589793	0.16603804988930557	0.16603804988930557	33.5	36.01996185925357	54.124994928183966	0.0
ID210594 ? ID210672	3	210594	210672	1.3989514656767388	2.469957957029769	1.182772787003801	1.182772787003801	103.5	35.41895691305395	53.297947333108226	0.0
ID211699 ? ID211773	3	211699	211773	0.3905423896459222	2.986962458194925	0.6249339082222393	0.6249339082222393	118.5	36.4836522775643	54.60764192508905	0.0
ID210516 ? ID210594	3	210516	210594	0.7936108306039796	3.141592653589793	0.8908483768879975	0.8908483768879975	102.5	35.35969777456961	52.93432786324569	0.0
ID215576 ? ID215638	3	215576	215638	0.1625484828803586	3.141592653589793	0.4031730185421125	0.4031730185421125	169.5	36.80117078215721	53.35436929044039	0.0
ID208892 ? ID208967	3	208892	208967	0.3215832482199796	3.141592653589793	0.5670831052147292	0.5670831052147292	81.5	35.864186815771674	54.1172619548052	0.0
ID223064 ? ID223139	3	223064	223139	0.3747784070548541	3.141592653589793	0.6121914790773015	0.6121914790773015	265.5	37.01963836322774	54.66902267043311	0.0
ID223297 ? ID223365	3	223297	223365	0.5833482288488532	3.141592653589793	0.7637723671676353	0.7637723671676353	268.5	36.72728768504275	55.149527995018595	0.0
ID218054 ? ID218135	3	218054	218135	0.06432662515902048	3.141592653589793	0.2536269409172071	0.2536269409172071	201.5	36.12944141518118	54.522062665888384	0.0
ID224121 ? ID224188	3	224121	224188	0.10661047828412715	3.141592653589793	0.32651260049824593	0.32651260049824593	279.5	36.679787618497045	55.235301255182925	0.0
ID214958 ? ID215039	3	214958	215039	0.6681509332962396	0.8727713521626251	0.8174049995542232	0.8174049995542232	161.5	36.04517236561295	53.47451315577874	0.0
ID224894 ? ID224971	3	224894	224971	0.09286485262977161	3.136269274608594	0.30473735023749815	0.30473735023749815	289.5	36.34616352424523	55.00807168341244	0.0
ID218792 ? ID218864	3	218792	218864	0.44586010563872414	3.141592653589793	0.6677275684279661	0.6677275684279661	210.5	35.92391009529662	54.37792697046844	0.0
ID223729 ? ID223814	3	223729	223814	0.5347219894291767	0.187141039101887	0.7312468731072815	0.7312468731072815	274.5	36.561793468775804	55.002989886038705	0.0
ID210672 ? ID210744	3	210672	210744	0.022114916057208934	1.3777094318011327	0.14871084714037822	0.14871084714037822	104.5	35.08969092543631	53.811490244669415	0.0
ID224279 ? ID224349	3	224279	224349	0.009288276472911144	0.6696179601037524	0.09637570478554823	0.09637570478554823	281.5	36.40829614079736	55.135163048166916	0.0
ID212348 ? ID212415	3	212348	212415	1.1635257540473807	3.0485573782018847	1.0786685098061317	1.0786685098061317	127.5	35.207374128572006	53.52807925197297	0.0
ID219747 ? ID219846	3	219747	219846	0.4552075338931712	3.141592653589793	0.6746906949804267	0.6746906949804267	222.5	36.12976305796962	54.5934045897971	0.0
ID220824 ? ID220900	3	220824	220900	0.03664382779533673	2.4998407579364104	0.19142577620408577	0.19142577620408577	235.5	37.09728360649005	54.86518749038613	0.0
ID203678 ? ID203757	3	203678	203757	0.028324911711481954	3.141592653589793	0.16830006450231075	0.16830006450231075	11.5	35.20549127694695	53.700634633115854	0.0
ID206538 ? ID206606	3	206538	206606	0.26741741597629604	3.141592653589793	0.5171241784874268	0.5171241784874268	50.5	37.16378863541085	53.990426319347996	0.0
ID217814 ? ID217893	3	217814	217893	3.1526902770735714	3.141592653589793	1.7755816728817548	1.7755816728817548	198.5	36.44175776003543	54.01163855120352	0.0
ID202918 ? ID202989	3	202918	202989	0.6191746714216124	2.8971214376463545	0.7868765287016842	0.7868765287016842	1.5	36.30239920791291	54.125604259730196	0.0
ID223651 ? ID223729	3	223651	223729	0.02507432678642573	2.7236074726245656	0.15834875050478212	0.15834875050478212	273.5	36.12316054468437	54.93639111563984	0.0
ID219846 ? ID219931	3	219846	219931	0.009789578986567044	3.141592653589793	0.09894230130013676	0.09894230130013676	223.5	36.422642611320484	54.68308503113469	0.0
ID213382 ? ID213468	3	213382	213468	0.28969873303575655	3.141592653589793	0.5382366886749328	0.5382366886749328	141.5	34.95086232113343	52.75853617672393	0.0
ID205676 ? ID205747	3	205676	205747	0.02528690550802646	3.141592653589793	0.15901856969557504	0.15901856969557504	38.5	36.23552939235786	54.16390409663475	0.0
ID205087 ? ID205163	3	205087	205163	0.08217646191809312	1.4728117914382086	0.28666437155337793	0.28666437155337793	30.5	36.4066329236993	54.09860462358023	0.0
ID210430 ? ID210516	3	210430	210516	1.6932058434533839	2.8475586970662548	1.3012324325244065	1.3012324325244065	101.5	35.25425412139372	53.5873463258905	0.0
ID219602 ? ID219680	3	219602	219680	0.6577809053220874	3.141592653589793	0.8110369321566604	0.8110369321566604	220.5	36.199569005226834	54.745227873636686	0.0
ID204933 ? ID205012	3	204933	205012	0.14944021173597483	3.141592653589793	0.38657497556874376	0.38657497556874376	28.5	35.91801115938806	54.00783722182828	0.0
ID218371 ? ID218452	3	218371	218452	1.7216663470680804	3.141592653589793	1.312122839930805	1.312122839930805	205.5	35.82237133407776	53.789537650003425	0.0
ID224188 ? ID224279	3	224188	224279	0.01861687775345804	3.141592653589793	0.13644367978568314	0.13644367978568314	280.5	36.468990236787675	55.22707412300764	0.0
ID206244 ? ID206320	3	206244	206320	0.004919575137710014	2.565272484476313	0.070139683045406	0.070139683045406	46.5	36.779778773664354	53.9800122743428	0.0
ID220594 ? ID220671	3	220594	220671	0.19194493141547903	3.141592653589793	0.4381152033603479	0.4381152033603479	232.5	36.829264607980534	54.66081044684278	0.0
ID219024 ? ID219108	3	219024	219108	0.003949845539152624	0.7270391375430981	0.06284779661334695	0.06284779661334695	213.5	36.16741426211645	54.83415911520877	0.0
ID219931 ? ID220014	3	219931	220014	0.024725604436450655	0.09813455920339983	0.15724377391951216	0.15724377391951216	224.5	36.375178967309566	54.564267518631254	0.0
ID224349 ? ID224426	3	224349	224426	0.024528492554709187	3.141592653589793	0.15661574810570356	0.15661574810570356	282.5	36.330814356574756	55.049757960683024	0.0
ID208560 ? ID208634	3	208560	208634	0.7369287397715067	3.141592653589793	0.8584455368696996	0.8584455368696996	77.5	36.11124829617599	53.952865635410795	0.0
ID218938 ? ID219024	3	218938	219024	0.03489044460328412	1.5061944685205986	0.18678984073895485	0.18678984073895485	212.5	36.067527418637766	54.769986024021264	0.0
ID206393 ? ID206467	3	206393	206467	0.054319466873202014	3.141592653589793	0.2330653703860829	0.2330653703860829	48.5	36.70777696384522	54.12604393973364	0.0
ID210876 ? ID210955	3	210876	210955	0.08931869289570338	3.141592653589793	0.2988623310082811	0.2988623310082811	107.5	35.62783315589006	54.344429933960654	0.0
ID203529 ? ID203609	3	203529	203609	0.19002846301042947	3.141592653589793	0.435922542443528	0.435922542443528	9.5	35.2808886558853	53.60858004990581	0.0
ID216476 ? ID216549	3	216476	216549	2.7282376887641475	0.9264680613723754	1.6517377784515759	1.6517377784515759	181.5	36.0820517855764	54.377639782927105	0.0
ID209798 ? ID209964	3	209798	209964	1.028861938133519	1.5707963267948966	0.5071641593541284	1.0143283187082568	94.0	35.89072301478437	53.04646695859424	0.0
ID220671 ? ID220748	3	220671	220748	0.018790348170093694	1.8390188367785558	0.13707789088723862	0.13707789088723862	233.5	37.038638047634336	54.69062045615033	0.0
ID205747 ? ID205814	3	205747	205814	2.461274880251938E-4	3.141592653589793	0.015688450784739513	0.015688450784739513	39.5	36.28595392764439	54.111101792791985	0.0
ID206838 ? ID206910	3	206838	206910	0.0931473858032191	2.140770315112124	0.3052005665185094	0.3052005665185094	54.5	36.75718090662464	54.39611886609708	0.0
ID211191 ? ID211262	3	211191	211262	5.000655395229843	3.116058599958931	2.2362145235262743	2.2362145235262743	111.5	35.37045032132777	53.11011460742033	0.0
ID213080 ? ID213152	3	213080	213152	0.2089284482103361	2.0967649933856003	0.45708691537861385	0.45708691537861385	137.5	34.46672748721613	52.36111330938668	0.0
ID219338 ? ID219425	3	219338	219425	0.011005579700653748	3.141592653589793	0.10490748162382771	0.10490748162382771	217.5	36.23165190915123	54.79966619415138	0.0
ID217189 ? ID217349	3	217189	217349	0.9050749997047527	1.5707963267948966	0.47567714883751583	0.9513542976750317	191.0	35.70197174539301	54.31250842695262	0.0
ID205452 ? ID205534	3	205452	205534	0.13582778246673174	2.3613447297161976	0.36854820914872416	0.36854820914872416	35.5	35.9811157490804	54.18582638795261	0.0
ID216871 ? ID216950	3	216871	216950	0.3757147869639184	3.141592653589793	0.6129557789628208	0.6129557789628208	186.5	35.47372216135069	54.03827583147263	0.0
ID223814 ? ID223898	3	223814	223898	0.058988355976656096	3.141592653589793	0.24287518600436747	0.24287518600436747	275.5	37.01334867901429	55.149000158285574	0.0
ID210273 ? ID210349	3	210273	210349	0.9038165855427388	1.4264212380499077	0.9506926872248144	0.9506926872248144	99.5	35.264252518248114	53.56655828707174	0.0
ID222221 ? ID222293	3	222221	222293	0.11689152355781239	2.214010712446255	0.3418940238696962	0.3418940238696962	254.5	36.2210484721616	54.48172631746066	0.0
ID223441 ? ID223519	3	223441	223519	0.5740366006241782	3.141592653589793	0.7576520313601609	0.7576520313601609	270.5	36.56225435747165	55.188821575251275	0.0
ID224655 ? ID224729	3	224655	224729	0.0016420925166578614	3.141592653589793	0.040522740734775846	0.040522740734775846	286.5	36.319018635969954	55.168838051608475	0.0
ID208967 ? ID209110	3	208967	209110	4.119879625042302	1.5707963267948966	1.0148743302796537	2.0297486605593074	83.0	35.25399733261438	53.08364267872274	0.0
ID207060 ? ID207134	3	207060	207134	0.09296169516379311	3.141592653589793	0.3048962039183058	0.3048962039183058	57.5	36.54511990591836	54.100885324455376	0.0
ID219425 ? ID219512	3	219425	219512	0.020719481607167578	0.07930832689295193	0.14394263304236024	0.14394263304236024	218.5	36.344760050855356	54.74804826563739	0.0
ID212415 ? ID212492	3	212415	212492	0.024467275269831345	1.8544002530654071	0.15642018817860867	0.15642018817860867	128.5	34.72481678589968	53.3267573778668	0.0
ID220900 ? ID220983	3	220900	220983	0.19055676251747727	3.141592653589793	0.4365280775820466	0.4365280775820466	236.5	36.95293740619698	54.8804973072196	0.0
ID207592 ? ID207677	3	207592	207677	0.04153722372037668	3.141592653589793	0.20380682942525916	0.20380682942525916	64.5	36.79446069571004	54.29879129572032	0.0
ID221725 ? ID221793	3	221725	221793	0.04796958599718394	0.43598296833355965	0.21901960185605293	0.21901960185605293	247.5	36.07001428687104	53.3610381104552	0.0
ID212863 ? ID212934	3	212863	212934	0.4442936718516572	1.9457494445153671	0.6665535776302286	0.6665535776302286	134.5	34.686595081771955	52.418909721715195	0.0
ID206320 ? ID206393	3	206320	206393	0.058830966189087244	3.141592653589793	0.2425509558610051	0.2425509558610051	47.5	36.695600798918036	54.10646118180645	0.0
ID215109 ? ID215187	3	215109	215187	0.9045235298535117	2.706932841628663	0.9510644194025512	0.9510644194025512	163.5	36.56785936017599	53.7076279682102	0.0
ID206910 ? ID206987	3	206910	206987	0.1309742293703575	3.141592653589793	0.3619036188964646	0.3619036188964646	55.5	36.784869247142396	54.389684714247615	0.0
ID204854 ? ID204933	3	204854	204933	0.028735759653815224	3.141592653589793	0.16951625188699526	0.16951625188699526	27.5	35.70731053079335	54.002415978575534	0.0
ID216266 ? ID216408	3	216266	216408	1.8982460752941996	1.5707963267948966	0.6888842564782199	1.3777685129564399	179.0	35.19075902487906	53.13492559426281	0.0
ID220094 ? ID220171	3	220094	220171	0.1834246159885111	3.141592653589793	0.42828100119957585	0.42828100119957585	226.5	36.69349712335199	54.29316349342694	0.0
ID225052 ? ID225145	3	225052	225145	1.7100510191485871	3.141592653589793	1.307689190575722	1.307689190575722	291.5	36.3748971515311	54.9257215756534	0.0
ID204782 ? ID204854	3	204782	204854	0.2567757429643535	3.141592653589793	0.5067304440867486	0.5067304440867486	26.5	35.90382758902477	54.18038320376763	0.0
ID218294 ? ID218371	3	218294	218371	2.4347160681090596	1.7464489467099065	1.5603576731342912	1.5603576731342912	204.5	36.076255206156134	53.73241173562716	0.0
ID214636 ? ID214716	3	214636	214716	1.4981380227335	2.4139139043542945	1.2239844863124287	1.2239844863124287	157.5	35.647082568847296	53.76704102022132	0.0
ID221060 ? ID221134	3	221060	221134	0.020228663214305668	3.141592653589793	0.14222750512578666	0.14222750512578666	238.5	36.53399645096569	54.81155429128445	0.0
ID224971 ? ID225052	3	224971	225052	0.2481721904307738	3.141592653589793	0.49816883727384415	0.49816883727384415	290.5	36.72932686249286	55.12769087350475	0.0
ID221134 ? ID221212	3	221134	221212	0.8027928403813335	3.141592653589793	0.8959870760124464	0.8959870760124464	239.5	36.907263547762334	54.86626470607355	0.0
ID212722 ? ID212792	3	212722	212792	1.1984214708670589	1.1279469039909107	1.0947243812334952	1.0947243812334952	132.5	34.96013738127384	53.149006637125865	0.0
ID216638 ? ID216711	3	216638	216711	0.33423395782021653	3.141592653589793	0.5781297067442708	0.5781297067442708	183.5	35.836852035111654	54.033068531280165	0.0
ID215039 ? ID215109	3	215039	215109	0.17864947210532806	3.141592653589793	0.4226694596316702	0.4226694596316702	162.5	36.61049992443701	53.413227303639886	0.0
ID215872 ? ID215945	3	215872	215945	0.7408317733626445	3.141592653589793	0.8607158493734413	0.8607158493734413	173.5	35.973919233836284	54.54352875436112	0.0
ID221862 ? ID221932	3	221862	221932	0.8801818492302949	3.141592653589793	0.9381800729232608	0.9381800729232608	249.5	36.08755395336516	53.42862747201695	0.0
ID223139 ? ID223221	3	223139	223221	0.10054688313733022	3.141592653589793	0.31709128518035656	0.31709128518035656	266.5	36.97615000081497	55.08071101424319	0.0
ID214386 ? ID214461	3	214386	214461	8.285664583494409	1.722345080239901	2.8784830351236064	2.8784830351236064	154.5	35.74504370356968	53.608634934857605	0.0
ID203233 ? ID203314	3	203233	203314	0.0011888073397776772	3.141592653589793	0.03447908554149424	0.03447908554149424	5.5	36.022468872707414	53.959409524443004	0.0
ID217664 ? ID217740	3	217664	217740	0.4827565651079548	3.141592653589793	0.6948068545343768	0.6948068545343768	196.5	35.62524584572938	54.04733654155024	0.0
ID217893 ? ID217977	3	217893	217977	1.7646478295277108	3.141592653589793	1.328400477840817	1.328400477840817	199.5	36.751720040601185	54.24216973811963	0.0
ID224821 ? ID224894	3	224821	224894	0.3282752309441587	2.797014591174637	0.5729530791820205	0.5729530791820205	288.5	36.475393448248724	55.043929500181704	0.0
ID203894 ? ID203968	3	203894	203968	0.031575445057390406	0.5606403780206672	0.17769480875194527	0.17769480875194527	14.5	35.15257533306487	53.908650765505996	0.0
ID205163 ? ID205229	3	205163	205229	0.31214764317492333	3.141592653589793	0.5587017479612206	0.5587017479612206	31.5	36.20891723060103	54.15657861621981	0.0
ID225619 ? ID225700	3	225619	225700	0.015542984715315698	3.141592653589793	0.12467150723126635	0.12467150723126635	298.5	36.3492461577042	54.60129137954647	0.0
ID225474 ? ID225551	3	225474	225551	3.6710261435900873	3.141592653589793	1.9159922086454546	1.9159922086454546	296.5	36.74683941599758	53.784998287491305	0.0
ID205606 ? ID205676	3	205606	205676	0.018976775948604675	0.2593958314148581	0.13775621927377607	0.13775621927377607	37.5	36.11738427443311	54.2070596099219	0.0
ID210955 ? ID211040	3	210955	211040	0.05950731925756811	2.5474527581196287	0.2439412209069392	0.2439412209069392	108.5	35.663947194889516	54.41990641460575	0.0
ID211480 ? ID211558	3	211480	211558	1.1582866310988615	3.141592653589793	1.0762372559518936	1.0762372559518936	115.5	35.31400713816427	53.05368560616296	0.0
ID213984 ? ID214067	3	213984	214067	1.8028889381907929	0.0342917782795853	1.3427169985483884	1.3427169985483884	149.5	35.13694866710492	53.72101410655021	0.0
ID204394 ? ID204472	3	204394	204472	0.21927518632484105	3.141592653589793	0.46826828456008107	0.46826828456008107	21.5	35.74027082611544	54.231619213730994	0.0
ID212934 ? ID213011	3	212934	213011	1.02205407725386	3.141592653589793	1.010966902155486	1.010966902155486	135.5	34.99314948652628	52.47599356072544	0.0
ID218624 ? ID218705	3	218624	218705	0.3026591200602907	2.5400533007189976	0.5501446355825809	0.5501446355825809	208.5	35.84826168332066	54.026630473912334	0.0
ID223519 ? ID223587	3	223519	223587	0.023766307809983175	3.141592653589793	0.1541632505170515	0.1541632505170515	271.5	36.84350881160128	55.300866150866085	0.0
ID203968 ? ID204041	3	203968	204041	0.48009379824845627	3.141592653589793	0.6928880127758427	0.6928880127758427	15.5	35.558661426845084	53.88325373215155	0.0
ID221568 ? ID221651	3	221568	221651	0.37835862750091964	0.7891045723724988	0.6151086306506516	0.6151086306506516	245.5	36.58728319689331	53.636466813289495	0.0
ID222148 ? ID222221	3	222148	222221	0.028357892826702688	3.141592653589793	0.16839801907000773	0.16839801907000773	253.5	36.1559832105706	54.60343575335459	0.0
ID225307 ? ID225385	3	225307	225385	3.2037875398602393	3.141592653589793	1.789912718503402	1.789912718503402	294.5	37.1722887675827	54.264455077059836	0.0
ID207204 ? ID207276	3	207204	207276	0.008068545443017047	3.141592653589793	0.08982508248266208	0.08982508248266208	59.5	36.52412990131261	54.146247182556195	0.0
ID208797 ? ID208892	3	208797	208892	1.1974745865194212	2.063312468797519	1.0942918196346993	1.0942918196346993	80.5	35.7147495494822	53.852641059654424	0.0
ID220334 ? ID220425	3	220334	220425	0.39548273982765547	3.141592653589793	0.6288741844181994	0.6288741844181994	229.5	36.81890097686666	54.38309959305798	0.0
ID214223 ? ID214308	3	214223	214308	1.6753446413805562	3.141592653589793	1.294351050287578	1.294351050287578	152.5	35.944731752223156	54.514366996802266	0.0
ID211340 ? ID211407	3	211340	211407	1.751763897138299	3.141592653589793	1.3235421780730294	1.3235421780730294	113.5	35.437974688629225	53.747679695033675	0.0
ID213468 ? ID213543	3	213468	213543	2.132787151734359	3.141592653589793	1.4604065022227062	1.4604065022227062	142.5	34.95274865760399	52.26589567476305	0.0
ID208196 ? ID208266	3	208196	208266	1.3047015753877589	3.141592653589793	1.1422353415070639	1.1422353415070639	72.5	36.20452739240773	54.3271843210958	0.0
ID210035 ? ID210113	3	210035	210113	3.2660129890150498	3.141592653589793	1.8072113847071265	1.8072113847071265	96.5	36.34320928379054	53.42665865452568	0.0
ID218452 ? ID218535	3	218452	218535	0.16939920222407098	2.390170246438466	0.4115813433867854	0.4115813433867854	206.5	35.96742101743399	54.2939347369103	0.0
ID215717 ? ID215799	3	215717	215799	0.5354454114726005	3.141592653589793	0.7317413555844718	0.7317413555844718	171.5	35.99100201588202	54.128595166265114	0.0
ID217105 ? ID217189	3	217105	217189	0.06330467452454461	2.936124080649831	0.2516042021202043	0.2516042021202043	189.5	36.207691098358076	54.63690562250408	0.0
ID206750 ? ID206838	3	206750	206838	0.06237739203529287	1.0758392124788387	0.24975466369077648	0.24975466369077648	53.5	36.825794943723054	54.27946834059361	0.0
ID209110 ? ID209174	3	209110	209174	0.8994694769882629	2.521223251822785	0.9484036466548739	0.9484036466548739	84.5	35.04127152616023	52.43063036949971	0.0
ID203142 ? ID203233	3	203142	203233	0.08226787035450064	3.141592653589793	0.2868237618373008	0.2868237618373008	4.5	36.14436760046213	53.86373868279878	0.0
ID216549 ? ID216638	3	216549	216638	1.7943684988199724	2.7128482650736263	1.3395404058183435	1.3395404058183435	182.5	36.358206376438936	54.15801060208098	0.0
ID221428 ? ID221498	3	221428	221498	0.029845137444659477	3.141592653589793	0.1727574526457816	0.1727574526457816	243.5	36.47584485970276	54.27250955404301	0.0
ID205534 ? ID205606	3	205534	205606	0.06443614685165308	3.141592653589793	0.25384276009304085	0.25384276009304085	36.5	35.92382394419509	54.190121291837826	0.0
ID206987 ? ID207060	3	206987	207060	0.1160052437500497	3.141592653589793	0.3405954253216706	0.3405954253216706	56.5	36.81570255373679	54.27585823181772	0.0
ID221212 ? ID221283	3	221212	221283	1.3921717657765897	3.141592653589793	1.1799032866199626	1.1799032866199626	240.5	36.800837342203536	54.71193469280289	0.0
ID204642 ? ID204712	3	204642	204712	0.0811210083632465	3.141592653589793	0.2848175001000579	0.2848175001000579	24.5	35.822130008753994	54.157837372668496	0.0
ID211773 ? ID211837	3	211773	211837	2.0726029245845523	0.658910599199219	1.4396537516307706	1.4396537516307706	119.5	35.69471044226455	54.01685363480617	0.0
ID205954 ? ID206027	3	205954	206027	0.35440808773830884	2.7653241655742558	0.5953218354287947	0.5953218354287947	42.5	36.55462167736841	54.21653014131259	0.0
ID209964 ? ID210035	3	209964	210035	0.4923473171446688	1.5963459832032423	0.7016746519183009	0.7016746519183009	95.5	36.242153275598355	52.548764370848076	0.0
ID224055 ? ID224121	3	224055	224121	0.042920089451487474	2.5733292941152923	0.20717164248875247	0.20717164248875247	278.5	36.89033340231318	55.28888710788654	0.0
ID204323 ? ID204394	3	204323	204394	0.1604409646372647	2.562210556963312	0.40055082653424234	0.40055082653424234	20.5	35.76554870939222	54.25414786097414	0.0
ID208061 ? ID208123	3	208061	208123	0.01597300968983447	3.141592653589793	0.12638437280706216	0.12638437280706216	70.5	36.712517128623475	54.12990752699713	0.0
ID223973 ? ID224055	3	223973	224055	0.40272033703284704	3.141592653589793	0.6346025031725347	0.6346025031725347	277.5	36.660782371021895	55.23133836477236	0.0
ID208484 ? ID208560	3	208484	208560	1.0545845233362139	3.141592653589793	1.0269296584168819	1.0269296584168819	76.5	36.59748525530369	54.50397771984797	0.0
ID213918 ? ID213984	3	213918	213984	0.3376730642733331	3.141592653589793	0.5810964328520122	0.5810964328520122	148.5	34.58936826828645	52.930323977289696	0.0
ID206169 ? ID206244	3	206169	206244	0.15302039025343778	2.509856228240027	0.39117820779465434	0.39117820779465434	45.5	36.867601179538894	54.12238350608456	0.0
ID212279 ? ID212348	3	212279	212348	0.9510435945481192	3.141592653589793	0.9752146402449664	0.9752146402449664	126.5	35.230303017011266	53.594596686614544	0.0
ID217026 ? ID217105	3	217026	217105	1.4629710239420672	3.141592653589793	1.209533390999218	1.209533390999218	188.5	35.85088873409698	54.31240630783575	0.0
ID213011 ? ID213080	3	213011	213080	1.1699735543110337	3.141592653589793	1.0816531580460687	1.0816531580460687	136.5	34.914839083465	52.50186880521616	0.0
ID208409 ? ID208484	3	208409	208484	1.5576825763869193	3.141592653589793	1.2480715429761706	1.2480715429761706	75.5	36.52309625710613	54.37918846575447	0.0
ID218216 ? ID218294	3	218216	218294	0.20253794532409541	3.141592653589793	0.45004215949630255	0.45004215949630255	203.5	36.50099013925721	54.37859778823004	0.0
ID209464 ? ID209549	3	209464	209549	1.4851689402490051	1.3216177437239705	1.2186750757478406	1.2186750757478406	89.5	35.512711409979346	53.44951827367295	0.0
ID220748 ? ID220824	3	220748	220824	0.0350776308299753	3.141592653589793	0.18729023153911498	0.18729023153911498	234.5	37.038938089514225	54.852283919364844	0.0
ID223898 ? ID223973	3	223898	223973	0.5473224959239454	3.141592653589793	0.7398124734849673	0.7398124734849673	276.5	36.74264379478192	55.1560018740099	0.0
ID208123 ? ID208196	3	208123	208196	0.11717623689077968	2.584788953378056	0.342310147221463	0.342310147221463	71.5	36.716596072053434	54.25200088954452	0.0
ID221498 ? ID221568	3	221498	221568	0.09025746889447855	3.141592653589793	0.3004288083631105	0.3004288083631105	244.5	36.55900075877973	54.06243265357817	0.0
ID208266 ? ID208338	3	208266	208338	2.8181064268340563	3.141592653589793	1.6787216644917813	1.6787216644917813	73.5	36.450726618163856	54.0212784227233	0.0
ID208338 ? ID208409	3	208338	208409	1.8278269181755682	3.141592653589793	1.3519714931075908	1.3519714931075908	74.5	36.60560936764979	53.96774909435533	0.0
ID212792 ? ID212863	3	212792	212863	0.12809949808585447	3.141592653589793	0.35790990219027813	0.35790990219027813	133.5	34.86499659578058	52.67888334894178	0.0
ID222663 ? ID222745	3	222663	222745	0.3150621485174432	3.141592653589793	0.5613039715853106	0.5613039715853106	260.5	36.46554501787654	54.31940857676741	0.0
ID214806 ? ID214881	3	214806	214881	0.049579333902856806	3.141592653589793	0.2226641729215924	0.2226641729215924	159.5	35.07351530462327	53.76835733194204	0.0
ID222897 ? ID222978	3	222897	222978	1.085953080843498	3.141592653589793	1.0420907258216523	1.0420907258216523	263.5	36.62848146503673	53.893664597097285	0.0
ID215428 ? ID215503	3	215428	215503	0.17416745788609875	1.408177683301932	0.4173337487983673	0.4173337487983673	167.5	36.258860522138605	53.76755634088239	0.0
ID220425 ? ID220516	3	220425	220516	0.07476820611102859	3.141592653589793	0.2734377554600472	0.2734377554600472	230.5	37.02079236117383	54.358890717117845	0.0
ID217588 ? ID217664	3	217588	217664	0.02943555140286161	2.851138470250922	0.1715679206695168	0.1715679206695168	195.5	35.22264469464386	53.925761651737446	0.0
ID215187 ? ID215262	3	215187	215262	3.0699843594667238	3.141592653589793	1.752137083525922	1.752137083525922	164.5	35.97794454617846	53.34891551648309	0.0
ID207909 ? ID207986	3	207909	207986	0.5080338508697736	3.141592653589793	0.7127649338104208	0.7127649338104208	68.5	36.787691992793086	54.142684747563635	0.0
ID220171 ? ID220252	3	220171	220252	0.23132457108399923	3.141592653589793	0.4809621306132108	0.4809621306132108	227.5	36.673078600300954	54.15858407553894	0.0
ID212492 ? ID212579	3	212492	212579	0.18454039860126417	3.141592653589793	0.42958165533605386	0.42958165533605386	129.5	34.889687661167045	53.51213970227108	0.0
ID205884 ? ID205954	3	205884	205954	0.2861781233106394	2.9654711914585765	0.534956188216044	0.534956188216044	41.5	36.57843295746001	54.10936771876604	0.0
ID207502 ? ID207592	3	207502	207592	0.12487580182650435	3.141592653589793	0.35337770420119086	0.35337770420119086	63.5	36.64709076471455	54.21102140844557	0.0
ID209643 ? ID209721	3	209643	209721	1.6398824646292254	1.5467568945323111	1.2805789568118107	1.2805789568118107	91.5	35.73355767549157	52.79161682612449	0.0
ID217437 ? ID217516	3	217437	217516	0.33036386670383255	3.141592653589793	0.5747728827144097	0.5747728827144097	193.5	35.46190127838717	53.83782227592164	0.0
ID209252 ? ID209323	3	209252	209323	1.3447264112118826	3.141592653589793	1.1596233919733951	1.1596233919733951	86.5	34.62963790849621	52.548671632965764	0.0
ID204472 ? ID204557	3	204472	204557	0.06611248327369733	2.80588970137457	0.25712347865120627	0.25712347865120627	22.5	35.683369715553404	54.1254669675438	0.0
ID222978 ? ID223064	3	222978	223064	0.96828509125791	3.141592653589793	0.9840147820322162	0.9840147820322162	264.5	36.87266414354396	53.88492066741273	0.0
ID209721 ? ID209798	3	209721	209798	1.6420434157804977	3.141592653589793	1.2814224189472017	1.2814224189472017	92.5	35.527549959531115	53.025294521364714	0.0
ID203066 ? ID203142	3	203066	203142	0.02562277733934887	3.141592653589793	0.16007116335976593	0.16007116335976593	3.5	36.258324322698	53.84535493930112	0.0
ID202989 ? ID203066	3	202989	203066	0.06671411259180954	3.141592653589793	0.25829075204468616	0.25829075204468616	2.5	36.143579190492424	53.88842856419059	0.0
ID203314 ? ID203390	3	203314	203390	0.07819923710134856	3.141592653589793	0.2796412650188605	0.2796412650188605	6.5	35.8655526744429	53.957135265854745	0.0
ID216950 ? ID217026	3	216950	217026	0.19149641330507908	3.141592653589793	0.43760303164521047	0.43760303164521047	187.5	35.569085633157876	54.044106649534115	0.0
ID203609 ? ID203678	3	203609	203678	0.027926191441695884	3.141592653589793	0.16711131452327183	0.16711131452327183	10.5	35.14613798528658	53.61171096321169	0.0
ID218705 ? ID218792	3	218705	218792	0.2764571406211807	3.141592653589793	0.525791917607318	0.525791917607318	209.5	35.83500853318775	54.27105125136579	0.0
ID203757 ? ID203822	3	203757	203822	0.025350015008259293	1.7017622187384747	0.15921688041240883	0.15921688041240883	12.5	35.10892856825093	53.74905665210217	0.0
ID207677 ? ID207751	3	207677	207751	0.031779757596279046	3.141592653589793	0.1782687790845022	0.1782687790845022	65.5	36.840816542408774	54.34892671045348	0.0
ID221793 ? ID221862	3	221793	221862	0.18918138164109558	3.141592653589793	0.4349498610657274	0.4349498610657274	248.5	35.98170394685526	53.18595127913091	0.0
ID219257 ? ID219338	3	219257	219338	0.033241639521761714	2.534403528688692	0.1823228990603257	0.1823228990603257	216.5	36.27386238119572	54.826409328787804	0.0
ID216030 ? ID216109	3	216030	216109	0.33319903802475553	1.0646165239306273	0.5772339543242025	0.5772339543242025	175.5	35.160961258374755	53.92684362312191	0.0
ID211628 ? ID211699	3	211628	211699	3.5949177970170227	3.141592653589793	1.896026845014865	1.896026845014865	117.5	35.89543406372937	54.35271569877479	0.0
ID214881 ? ID214958	3	214881	214958	0.5595620427146819	3.141592653589793	0.7480387975998851	0.7480387975998851	160.5	35.355347610113995	53.64052974004284	0.0
ID220983 ? ID221060	3	220983	221060	0.049399471034885525	1.2736935694980216	0.22225991774246098	0.22225991774246098	237.5	36.68095058496481	54.89512533294167	0.0
ID219181 ? ID219257	3	219181	219257	0.009399426742583802	3.141592653589793	0.09695064075385888	0.09695064075385888	215.5	36.322876247653966	54.85802456675225	0.0
ID222516 ? ID222587	3	222516	222587	0.0238237832759711	3.141592653589793	0.15434954899827566	0.15434954899827566	258.5	36.3896869085984	54.5756356699689	0.0
ID206105 ? ID206169	3	206105	206169	0.05685571011299225	3.141592653589793	0.23844435433239397	0.23844435433239397	44.5	36.84601645403894	54.24224516645633	0.0
ID218135 ? ID218216	3	218135	218216	0.10273118606285878	3.141592653589793	0.32051706048642525	0.32051706048642525	202.5	36.16964040343389	54.54504645699212	0.0
ID204041 ? ID204109	3	204041	204109	0.15842362303703778	2.005420986765629	0.3980246512931552	0.3980246512931552	16.5	35.85624902506717	53.99730751629031	0.0
ID219680 ? ID219747	3	219680	219747	0.05547686321478464	1.5375225103110701	0.2355352695771583	0.2355352695771583	221.5	35.809504566487306	54.57393367823273	0.0
ID222370 ? ID222445	3	222370	222445	0.055512152648618016	3.141592653589793	0.23561017093626926	0.23561017093626926	256.5	36.444098275681526	54.483341344297	0.0
ID207751 ? ID207829	3	207751	207829	0.12071918088172179	3.141592653589793	0.34744665904527244	0.34744665904527244	66.5	36.743079809336244	54.315687891788485	0.0
ID222076 ? ID222148	3	222076	222148	0.0033627401992550373	0.2506970691086348	0.05798913863177343	0.05798913863177343	252.5	36.100701456436546	54.52833367750796	0.0
ID210113 ? ID210273	3	210113	210273	0.8653146825798355	1.5707963267948966	0.465111460453254	0.930222920906508	98.0	35.646632108806884	54.166297075094036	0.0
ID217740 ? ID217814	3	217740	217814	0.15115500659672002	2.901333979815955	0.3887865823259851	0.3887865823259851	197.5	35.75219894126592	54.15304643524942	0.0
ID214716 ? ID214806	3	214716	214806	1.3485732661922307	3.141592653589793	1.161280873084643	1.161280873084643	158.5	35.60987554483287	53.89321556865938	0.0
ID220252 ? ID220334	3	220252	220334	0.19792396155119032	2.1039201367432385	0.4448864591681683	0.4448864591681683	228.5	36.48987312572612	54.29777609000253	0.0
ID206606 ? ID206685	3	206606	206685	0.3174962090016687	3.141592653589793	0.5634680195021441	0.5634680195021441	51.5	36.98852698889863	53.918226500970974	0.0
ID221353 ? ID221428	3	221353	221428	0.0787898914725076	3.141592653589793	0.2806953713058119	0.2806953713058119	242.5	36.51387808907545	54.22321228627836	0.0
ID213770 ? ID213840	3	213770	213840	0.2723899483345217	3.141592653589793	0.5219099044227095	0.5219099044227095	146.5	34.754085869265495	53.66000678725594	0.0
ID204712 ? ID204782	3	204712	204782	0.04849290978403814	0.7678419724212997	0.2202110573609739	0.2202110573609739	25.5	36.0500135605366	54.21291269028558	0.0
ID217977 ? ID218054	3	217977	218054	0.015401630547175214	2.6808072570483654	0.12410330594780791	0.12410330594780791	200.5	36.21425579362266	54.52907076923155	0.0
ID213840 ? ID213918	3	213840	213918	0.6145136874318563	3.141592653589793	0.7839092341794784	0.7839092341794784	147.5	34.511724182679124	53.0708510903757	0.0
ID214539 ? ID214636	3	214539	214636	0.22420765269632215	3.141592653589793	0.4735057050303852	0.4735057050303852	156.5	35.38949002595248	53.38253287289302	0.0
ID207986 ? ID208061	3	207986	208061	0.14996648590212447	3.141592653589793	0.38725506568942963	0.38725506568942963	69.5	36.95117803495165	54.136024000697425	0.0
ID204557 ? ID204642	3	204557	204642	0.014942030292006317	3.141592653589793	0.12223759770220584	0.12223759770220584	23.5	35.74147412880124	54.17248168320977	0.0
ID208634 ? ID208720	3	208634	208720	0.0013523576095162441	3.141592653589793	0.03677441514852744	0.03677441514852744	78.5	36.13234722924304	53.50756923505272	0.0
ID211905 ? ID211982	3	211905	211982	3.7853920858856718	3.141592653589793	1.9456084102114874	1.9456084102114874	121.5	35.73433494475033	54.02925158453014	0.0
ID214067 ? ID214142	3	214067	214142	0.07326165500695829	3.141592653589793	0.27066890291823015	0.27066890291823015	150.5	35.659213292197094	54.25257670008121	0.0
ID216711 ? ID216791	3	216711	216791	0.12899610613691587	1.9532752932995063	0.3591602791747939	0.3591602791747939	184.5	36.00740132653756	54.2520944993444	0.0
ID213543 ? ID213622	3	213543	213622	4.802635502912734	3.141592653589793	2.1914916159804796	2.1914916159804796	143.5	35.023491077495734	52.64495040378988	0.0
ID214142 ? ID214223	3	214142	214223	0.18563173956262347	3.0089814843398885	0.43085001980111765	0.43085001980111765	151.5	35.5781420743842	54.2337643129239	0.0
ID223221 ? ID223297	3	223221	223297	0.05623411969413817	3.141592653589793	0.2371373435250934	0.2371373435250934	267.5	36.97757907425614	55.23132667456687	0.0
ID207427 ? ID207502	3	207427	207502	0.1045962284941152	2.9448061110872836	0.323413401846793	0.323413401846793	62.5	36.61480255738215	54.294262170026464	0.0
ID218864 ? ID218938	3	218864	218938	0.16768667814860866	3.141592653589793	0.4094956387418658	0.4094956387418658	211.5	36.128325478103854	54.54768702616846	0.0
ID214461 ? ID214539	3	214461	214539	1.3537081044612935	3.141592653589793	1.1634896237016012	1.1634896237016012	155.5	35.383639480094274	52.83100930231066	0.0
ID216408 ? ID216476	3	216408	216476	2.5622539463507317	2.636355830144525	1.6007042032651542	1.6007042032651542	180.5	34.96269816292852	53.44827012106451	0.0
ID225145 ? ID225228	3	225145	225228	0.1777906450115433	1.9721881565335955	0.4216522797419021	0.4216522797419021	292.5	35.94100125982357	54.506221003124864	0.0
ID220516 ? ID220594	3	220516	220594	0.1587433358587825	3.141592653589793	0.3984260732667762	0.3984260732667762	231.5	36.77561979389499	54.583330800738906	0.0
ID210744 ? ID210813	3	210744	210813	0.14403376641695925	3.141592653589793	0.3795178077731785	0.3795178077731785	105.5	35.25807765021613	54.01496486966249	0.0
ID224501 ? ID224572	3	224501	224572	0.017828061157001265	2.4987377151294976	0.13352176285909823	0.13352176285909823	284.5	36.48964512643197	55.228660967970896	0.0
ID205012 ? ID205087	3	205012	205087	0.07049584642832947	3.141592653589793	0.2655105392038694	0.2655105392038694	29.5	36.21276627744319	54.03297874300294	0.0
ID205229 ? ID205302	3	205229	205302	0.020781002354795342	3.141592653589793	0.14415617348832252	0.14415617348832252	32.5	35.97986267437723	54.14989431066721	0.0
ID207829 ? ID207909	3	207829	207909	0.039835235329500646	0.9020356972038849	0.19958766326980396	0.19958766326980396	67.5	36.50183622918253	54.257054219997656	0.0
ID211040 ? ID211191	3	211040	211191	6.198115859975624	1.5707963267948966	1.244800773213893	2.489601546427786	110.0	35.36174168733493	53.240048461891774	0.0
ID222790 ? ID222864	4	222790	222864	0.21174982802983378	1.0170820448142701	0.4601628277358285	0.4601628277358285	262.5	92.28711725636066	23.186265139803215	0.0
ID213357 ? ID213438	4	213357	213438	0.057084515429601364	3.141592653589793	0.2389236602549052	0.2389236602549052	141.5	91.78183082644136	23.024350654462573	0.0
ID220562 ? ID220643	4	220562	220643	0.025570036554691235	3.141592653589793	0.1599063368184364	0.1599063368184364	232.5	91.93672821657296	23.21204776027881	0.0
ID205860 ? ID205932	4	205860	205932	0.09806697894499347	2.993441612376247	0.3131564767731836	0.3131564767731836	41.5	91.6732048516813	22.72756414391478	0.0
ID222864 ? ID222950	4	222864	222950	0.09619178899018545	3.141592653589793	0.31014801142387716	0.31014801142387716	263.5	92.362284804726	23.172289003225124	0.0
ID205503 ? ID205574	4	205503	205574	0.02514552984499627	3.141592653589793	0.1585734209916538	0.1585734209916538	36.5	91.40914801151685	22.842786396012205	0.0
ID219078 ? ID219154	4	219078	219154	0.029044750353185662	3.141592653589793	0.17042520457134755	0.17042520457134755	214.5	92.04456905354701	23.22736687796722	0.0
ID224546 ? ID224624	4	224546	224624	0.017474638247883846	3.141592653589793	0.1321916723847756	0.1321916723847756	285.5	92.69229729712059	23.55334798258308	0.0
ID212625 ? ID212691	4	212625	212691	0.0033962772738808334	2.1362226057746803	0.05827758809251489	0.05827758809251489	131.5	91.57784109559323	23.053809866089537	0.0
ID221109 ? ID221186	4	221109	221186	0.017213889253248224	3.141592653589793	0.13120171208200077	0.13120171208200077	239.5	91.92492367302484	23.181771840689205	0.0
ID223343 ? ID223410	4	223343	223410	0.002171182031876582	3.141592653589793	0.04659594437155	0.04659594437155	269.5	92.08313313399066	23.57165436948874	0.0
ID218108 ? ID218180	4	218108	218180	0.07732275245381214	3.141592653589793	0.2780696899228899	0.2780696899228899	202.5	91.75417163680233	23.13546254973302	0.0
ID205651 ? ID205721	4	205651	205721	0.044949156259163424	3.141592653589793	0.21201216063981665	0.21201216063981665	38.5	91.36002686168456	22.850576695599415	0.0
ID216155 ? ID216237	4	216155	216237	0.20180617693367442	3.1135136228231417	0.44922842400461976	0.44922842400461976	177.5	91.93141209138273	23.180500899831372	0.0
ID219475 ? ID219569	4	219475	219569	0.06268089291177457	2.6332484712770396	0.2503615244237312	0.2503615244237312	219.5	91.99438783002981	23.181534868014374	0.0
ID204088 ? ID204153	4	204088	204153	0.05978730011193289	3.0393943084255506	0.2445144169817659	0.2445144169817659	17.5	91.4339420341546	22.831859927392827	0.0
ID214116 ? ID214191	4	214116	214191	0.01911608319569844	2.8239644624367815	0.13826092432679032	0.13826092432679032	151.5	91.72096410831398	23.137851615579518	0.0
ID223109 ? ID223195	4	223109	223195	0.08862350844200304	3.141592653589793	0.2976970077814069	0.2976970077814069	266.5	92.12592129009856	23.35951493326919	0.0
ID221031 ? ID221109	4	221031	221109	0.0198856605370792	3.141592653589793	0.141016525758789	0.141016525758789	238.5	91.94444849015235	23.189513294638008	0.0
ID206001 ? ID206077	4	206001	206077	0.08472768027847129	3.141592653589793	0.29108019561363374	0.29108019561363374	43.5	91.96206140723663	22.820063382514867	0.0
ID207882 ? ID207962	4	207882	207962	0.0809455029778965	3.141592653589793	0.2845092317973118	0.2845092317973118	68.5	91.82676881311912	22.86618860247826	0.0
ID205063 ? ID205137	4	205063	205137	0.031022953606720673	2.9564552753034157	0.1761333404177661	0.1761333404177661	30.5	91.77336478109575	22.811862535590908	0.0
ID219154 ? ID219228	4	219154	219228	0.025339965890684282	3.141592653589793	0.15918531933153976	0.15918531933153976	215.5	92.20391022399679	23.19743141979899	0.0
ID210794 ? ID210852	4	210794	210852	0.0022244915927589807	3.141592653589793	0.04716451624642175	0.04716451624642175	106.5	91.56860130229373	22.96729020610755	0.0
ID218993 ? ID219078	4	218993	219078	0.040861310706614085	2.975922486463998	0.20214180840838958	0.20214180840838958	213.5	92.05544307041194	23.196969844887036	0.0
ID210574 ? ID210649	4	210574	210649	0.003919454647017927	1.7537015680458252	0.06260554805301147	0.06260554805301147	103.5	91.65052840110724	22.940882711666482	0.0
ID224400 ? ID224474	4	224400	224474	0.07038560635716903	3.141592653589793	0.26530285780060686	0.26530285780060686	283.5	92.25688018487043	23.63589459387044	0.0
ID215997 ? ID216085	4	215997	216085	0.03486781469408563	3.0058373324376766	0.18672925505684865	0.18672925505684865	175.5	91.58644693873401	23.034890285990812	0.0
ID211314 ? ID211383	4	211314	211383	0.08151606452021895	3.141592653589793	0.2855101828660739	0.2855101828660739	113.5	91.63862197016948	23.01944391958031	0.0
ID203202 ? ID203289	4	203202	203289	0.013364571184290361	3.141592653589793	0.11560523856768067	0.11560523856768067	5.5	91.7362603903182	22.832181572334314	0.0
ID203436 ? ID203508	4	203436	203508	0.07848494037484373	3.141592653589793	0.2801516381798324	0.2801516381798324	8.5	91.69740156778761	22.773515547469415	0.0
ID214038 ? ID214116	4	214038	214116	0.0071290345363489	3.141592653589793	0.08443361022927363	0.08443361022927363	150.5	91.69735939992282	23.116424228509132	0.0
ID217076 ? ID217156	4	217076	217156	0.42936030139669684	2.797182093663318	0.6552559052741889	0.6552559052741889	189.5	92.08556234976486	22.980146039081404	0.0
ID209854 ? ID209931	4	209854	209931	0.1407750051850475	3.141592653589793	0.37519995360480457	0.37519995360480457	94.5	91.69597058109642	22.98851171259053	0.0
ID225198 ? ID225274	4	225198	225274	0.03391535012601034	2.374341801182919	0.18416120689768065	0.18416120689768065	293.5	92.40370745028652	23.61907119557759	0.0
ID203803 ? ID203870	4	203803	203870	0.014539940973615327	3.141592653589793	0.12058167760325499	0.12058167760325499	13.5	91.71648329928716	22.750788391384027	0.0
ID221329 ? ID221404	4	221329	221404	0.07630242332328048	3.141592653589793	0.27622893281349165	0.27622893281349165	242.5	92.06778203695501	23.219918878506842	0.0
ID220874 ? ID220954	4	220874	220954	0.04760966798012225	3.141592653589793	0.21819639772489885	0.21819639772489885	236.5	91.90021684916192	23.208465478688403	0.0
ID203038 ? ID203117	4	203038	203117	0.005024867772057324	3.141592653589793	0.07088630172365691	0.07088630172365691	3.5	91.58788511691304	22.80079536159879	0.0
ID213591 ? ID213666	4	213591	213666	0.0675115006749549	3.141592653589793	0.2598297532519224	0.2598297532519224	144.5	91.80989435746503	23.116036085315486	0.0
ID215688 ? ID215768	4	215688	215768	0.007457060832706206	3.141592653589793	0.08635427512698028	0.08635427512698028	171.5	91.71716721246842	23.130261603405824	0.0
ID223782 ? ID223868	4	223782	223868	0.12817284434436207	3.141592653589793	0.3580123522231629	0.3580123522231629	275.5	92.35097118946186	23.55514774177891	0.0
ID208939 ? ID209014	4	208939	209014	0.04561603254698814	3.141592653589793	0.21357910138163833	0.21357910138163833	82.5	91.76862532411589	22.994173055169227	0.0
ID217409 ? ID217493	4	217409	217493	0.21365860324686425	3.141592653589793	0.46223219624650147	0.46223219624650147	193.5	92.01594619345289	23.08945751870917	0.0
ID210168 ? ID210247	4	210168	210247	0.05061533147724462	3.141592653589793	0.2249785133679317	0.2249785133679317	98.5	91.59091705054365	23.041951286011425	0.0
ID223947 ? ID224030	4	223947	224030	0.062031226432617693	3.141592653589793	0.24906068825211597	0.24906068825211597	277.5	92.11545170647697	23.621476523978806	0.0
ID222262 ? ID222341	4	222262	222341	0.00989236276863299	1.2928724035221315	0.09946035777450728	0.09946035777450728	255.5	91.86556474377653	23.206718704777202	0.0
ID225274 ? ID225355	4	225274	225355	0.049838726924550644	3.141592653589793	0.2232458889309065	0.2232458889309065	294.5	92.20748084213379	23.665943770396325	0.0
ID222561 ? ID222637	4	222561	222637	0.05245515424591741	3.141592653589793	0.22903090238200915	0.22903090238200915	259.5	91.94245748689586	23.265869959642906	0.0
ID215920 ? ID215997	4	215920	215997	0.2977128240681954	3.141592653589793	0.5456306663560941	0.5456306663560941	174.5	91.76425758909704	23.002415196694074	0.0
ID216762 ? ID216843	4	216762	216843	0.008839443752840627	2.97642100586913	0.0940183160498029	0.0940183160498029	185.5	91.73202322525381	23.042911355383524	0.0
ID209083 ? ID209148	4	209083	209148	0.015185394493514557	3.141592653589793	0.12322903267296452	0.12322903267296452	84.5	91.90050748019121	22.9566690614164	0.0
ID216085 ? ID216155	4	216085	216155	0.2642115123481668	3.141592653589793	0.5140150896113526	0.5140150896113526	176.5	91.9058416951224	23.159501040343066	0.0
ID215317 ? ID215400	4	215317	215400	0.009262823130873598	3.141592653589793	0.0962435615034772	0.0962435615034772	166.5	91.92466034561141	23.08468235009694	0.0
ID217493 ? ID217563	4	217493	217563	0.030853027118999263	3.141592653589793	0.17565029780504007	0.17565029780504007	194.5	91.70663106024725	23.124619579659274	0.0
ID224094 ? ID224164	4	224094	224164	0.1570390767632592	3.141592653589793	0.3962815624821059	0.3962815624821059	279.5	92.15363118926314	23.756144687334455	0.0
ID207555 ? ID207649	4	207555	207649	0.009825991001035438	3.141592653589793	0.09912613682089824	0.09912613682089824	64.5	92.06863906124235	22.811822528869975	0.0
ID222195 ? ID222262	4	222195	222262	0.007647619450837759	2.5834664609230247	0.08745066867004368	0.08745066867004368	254.5	91.79089609792378	23.20838081323975	0.0
ID211383 ? ID211458	4	211383	211458	0.07156360014500278	2.8106535335553944	0.2675137382360068	0.2675137382360068	114.5	91.63227458546245	22.97347760289878	0.0
ID208608 ? ID208695	4	208608	208695	0.07094649216212931	3.141592653589793	0.2663578272965323	0.2663578272965323	78.5	91.95187493819897	22.910703796835385	0.0
ID211014 ? ID211092	4	211014	211092	0.07084801706370757	3.141592653589793	0.2661729082076303	0.2661729082076303	109.5	91.81353580852951	22.98760310030426	0.0
ID223273 ? ID223343	4	223273	223343	0.039523723681246625	3.141592653589793	0.19880574358213754	0.19880574358213754	268.5	92.15480832196118	23.543618401255756	0.0
ID211532 ? ID211603	4	211532	211603	0.15612353038238164	3.0422822377305385	0.3951247023186245	0.3951247023186245	116.5	91.7205523662843	22.93778141741548	0.0
ID204907 ? ID204989	4	204907	204989	0.11699815251722219	3.141592653589793	0.34204992693643743	0.34204992693643743	28.5	91.9002349355107	22.842299943659384	0.0
ID208772 ? ID208860	4	208772	208860	0.001359399957171364	2.653252171142335	0.03687004145876926	0.03687004145876926	80.5	91.64329629893567	22.979717657438584	0.0
ID212988 ? ID213053	4	212988	213053	0.0033874474576164083	3.141592653589793	0.05820178225463898	0.05820178225463898	136.5	91.73734359678701	23.028240118651475	0.0
ID220481 ? ID220562	4	220481	220562	2.485535247629072E-4	3.141592653589793	0.015765580381416577	0.015765580381416577	231.5	92.01111812275803	23.187779971101044	0.0
ID216237 ? ID216314	4	216237	216314	0.009224589109483596	2.8353366643488247	0.09604472452708475	0.09604472452708475	178.5	91.7783206553175	23.086951412556175	0.0
ID212031 ? ID212111	4	212031	212111	0.018085643442173893	3.141592653589793	0.13448287415940327	0.13448287415940327	123.5	91.56052158615327	22.994486365665537	0.0
ID213666 ? ID213740	4	213666	213740	0.033539919432516156	3.141592653589793	0.18313907128877813	0.18313907128877813	145.5	91.7720602980095	23.106985897853292	0.0
ID211750 ? ID211818	4	211750	211818	0.036671387716429554	0.13272882618242335	0.19149774859363114	0.19149774859363114	119.5	91.46230401771771	22.992562179772037	0.0
ID216926 ? ID217000	4	216926	217000	0.011000523066625975	3.141592653589793	0.10488337840966973	0.10488337840966973	187.5	92.0327406679727	23.11954492769018	0.0
ID213514 ? ID213591	4	213514	213591	0.03890939111321386	3.141592653589793	0.19725463521350736	0.19725463521350736	143.5	91.84266966088302	23.1080960560203	0.0
ID218509 ? ID218593	4	218509	218593	0.03453646339902117	3.141592653589793	0.185839886458804	0.185839886458804	207.5	92.11080411443042	23.108235306460884	0.0
ID224785 ? ID224867	4	224785	224867	0.001580267245118802	2.7534768407164316	0.03975257532687413	0.03975257532687413	288.5	92.22672689022562	23.585179316918524	0.0
ID222049 ? ID222117	4	222049	222117	0.0958954430357925	2.9512531381241427	0.3096698936541822	0.3096698936541822	252.5	92.32422201108335	23.17248098660434	0.0
ID218593 ? ID218673	4	218593	218673	0.026267258139760177	1.1660458884212568	0.1620717684847061	0.1620717684847061	208.5	92.2534247027466	23.080116845557328	0.0
ID221541 ? ID221619	4	221541	221619	0.15815303801393615	3.1411675799382537	0.3976845961486768	0.3976845961486768	245.5	92.03433876287411	23.18119358805012	0.0
ID206371 ? ID206444	4	206371	206444	0.035504525353680344	3.141592653589793	0.18842644547324122	0.18842644547324122	48.5	91.78168036184445	22.80721925866781	0.0
ID216453 ? ID216524	4	216453	216524	0.9341796214419492	2.777815901016904	0.9665296795453046	0.9665296795453046	181.5	92.08358978052848	23.058280791872047	0.0
ID203117 ? ID203202	4	203117	203202	0.04058159884461304	3.141592653589793	0.20144874992070078	0.20144874992070078	4.5	91.69663922040719	22.815342681683713	0.0
ID209443 ? ID209524	4	209443	209524	0.039970648603261084	2.729322611452915	0.19992660804220405	0.19992660804220405	89.5	91.616829114989	22.97529695485672	0.0
ID214689 ? ID214776	4	214689	214776	0.1479598515568953	3.141592653589793	0.38465549723992676	0.38465549723992676	158.5	92.25397224614491	23.09222267670991	0.0
ID213053 ? ID213127	4	213053	213127	0.015105584662369163	0.6983894587901016	0.1229047788426844	0.1229047788426844	137.5	91.82130535693543	23.010549660863923	0.0
ID211239 ? ID211314	4	211239	211314	0.023453489228113557	3.141592653589793	0.15314532062101524	0.15314532062101524	112.5	91.58090960400139	23.051873925565836	0.0
ID214776 ? ID214851	4	214776	214851	0.5324194797603096	3.141592653589793	0.7296708023213685	0.7296708023213685	159.5	92.0814307910433	23.08648151279045	0.0
ID204227 ? ID204301	4	204227	204301	0.01657064522459436	3.141592653589793	0.12872701823857477	0.12872701823857477	19.5	91.67542591215202	22.830269971813323	0.0
ID221904 ? ID221976	4	221904	221976	0.07664586940864411	3.141592653589793	0.2768499041152879	0.2768499041152879	250.5	91.89471272293935	23.265755605710993	0.0
ID222117 ? ID222195	4	222117	222195	0.1819129657037202	3.141592653589793	0.4265125621874697	0.4265125621874697	253.5	91.96855455032086	23.205502855006195	0.0
ID209301 ? ID209374	4	209301	209374	0.18917498335481872	2.811325715952745	0.4349425058037197	0.4349425058037197	87.5	91.7334146053865	23.0265722457117	0.0
ID225597 ? ID225672	4	225597	225672	0.511385528726984	3.141592653589793	0.715112249039956	0.715112249039956	298.5	92.5117075552625	23.531399847784634	0.0
ID211458 ? ID211532	4	211458	211532	0.17924886013767613	3.141592653589793	0.423377916450157	0.423377916450157	115.5	91.70897268136191	22.959635540137345	0.0
ID212691 ? ID212769	4	212691	212769	0.5618854442609323	1.174755536753651	0.749590184207966	0.749590184207966	132.5	91.95730901761166	22.977977522887166	0.0
ID211603 ? ID211676	4	211603	211676	0.10836189855028656	3.141592653589793	0.32918368512167573	0.32918368512167573	117.5	91.68795283501075	22.95779372474511	0.0
ID204989 ? ID205063	4	204989	205063	0.029774986369346938	3.141592653589793	0.17255429977067202	0.17255429977067202	29.5	91.78669412601545	22.82109403924864	0.0
ID212394 ? ID212469	4	212394	212469	0.16011040043229424	0.2475932869547357	0.40013797674339063	0.40013797674339063	128.5	91.90332303268607	22.98574594225425	0.0
ID206888 ? ID206958	4	206888	206958	0.10731307735809435	3.141592653589793	0.32758674783649955	0.32758674783649955	55.5	91.8589575260456	22.76219386661254	0.0
ID215616 ? ID215688	4	215616	215688	0.015338658499712178	2.8678668886037024	0.12384933790582886	0.12384933790582886	170.5	91.6986919382647	23.113923952484566	0.0
ID218023 ? ID218108	4	218023	218108	0.0338173853723949	3.141592653589793	0.183895039009743	0.183895039009743	201.5	91.79743990084225	23.116751652555692	0.0
ID219722 ? ID219804	4	219722	219804	0.0028523676101579122	3.141592653589793	0.05340756135752607	0.05340756135752607	222.5	91.74032895702626	23.227028171302145	0.0
ID207726 ? ID207805	4	207726	207805	0.26534820531061487	3.141592653589793	0.5151196029182105	0.5151196029182105	66.5	91.70861740806882	22.909700907805785	0.0
ID219569 ? ID219647	4	219569	219647	0.14233134715877654	3.141592653589793	0.37726826948310477	0.37726826948310477	220.5	91.93192441210644	23.210213827646726	0.0
ID224474 ? ID224546	4	224474	224546	0.16485936835538234	0.8677434240336674	0.40602877774288654	0.40602877774288654	284.5	92.56079580142523	23.600258947233556	0.0
ID216689 ? ID216762	4	216689	216762	0.24587118596205446	3.094582222627408	0.495853996618011	0.495853996618011	184.5	91.93199243244453	23.01650044823164	0.0
ID224697 ? ID224785	4	224697	224785	0.002942536385723527	3.141592653589793	0.054245150803767954	0.054245150803767954	287.5	92.2321922420418	23.595319854128412	0.0
ID213284 ? ID213357	4	213284	213357	0.08327473980950123	3.141592653589793	0.2885736297888309	0.2885736297888309	140.5	92.04083076144136	23.032107930006603	0.0
ID205277 ? ID205355	4	205277	205355	0.5314592143876953	3.141592653589793	0.7290124926142866	0.7290124926142866	33.5	91.91696343427111	22.77905937527916	0.0
ID217945 ? ID218023	4	217945	218023	0.05736412589590904	2.986334839711346	0.239508091504043	0.239508091504043	200.5	91.82713006921117	23.118791139240454	0.0
ID218760 ? ID218835	4	218760	218835	0.0015184310254419157	3.141592653589793	0.03896705050991049	0.03896705050991049	210.5	91.71620504218856	23.156617228024487	0.0
ID205208 ? ID205277	4	205208	205277	0.27704295238253407	3.141592653589793	0.5263486984713974	0.5263486984713974	32.5	91.81693492823183	22.7953303851827	0.0
ID214604 ? ID214689	4	214604	214689	0.0881374159137601	0.6630692265641759	0.29687946361067163	0.29687946361067163	157.5	91.9193083793904	23.13807655696396	0.0
ID205574 ? ID205651	4	205574	205651	0.01212433594166877	1.2296443922362479	0.11011056235288588	0.11011056235288588	37.5	91.29877870802511	22.835236151961183	0.0
ID211092 ? ID211166	4	211092	211166	0.13282186621879996	3.057069268279475	0.3644473435474595	0.3644473435474595	110.5	91.76269602291961	22.98588936677122	0.0
ID214431 ? ID214506	4	214431	214506	0.010910615815225918	3.141592653589793	0.10445389325068702	0.10445389325068702	155.5	91.64984403103264	23.167901776395937	0.0
ID206444 ? ID206512	4	206444	206512	0.005057110847807745	2.7703909249989014	0.07111336616844786	0.07111336616844786	49.5	91.72655119314717	22.836505347059486	0.0
ID220954 ? ID221031	4	220954	221031	9.70716287859317E-5	0.7820133041992612	0.009852493531382383	0.009852493531382383	237.5	91.99209763203913	23.143294653203952	0.0
ID224624 ? ID224697	4	224624	224697	0.1729057362623134	3.141592653589793	0.4158193553242963	0.4158193553242963	286.5	92.43383879738786	23.608618109905052	0.0
ID217317 ? ID217409	4	217317	217409	0.14436086478394036	3.141592653589793	0.3799485028052359	0.3799485028052359	192.5	92.05012747286327	23.028953598555653	0.0
ID202963 ? ID203038	4	202963	203038	0.08693580422834883	3.141592653589793	0.2948487819685692	0.2948487819685692	2.5	91.42220462488925	22.822133869888013	0.0
ID220643 ? ID220719	4	220643	220719	0.0011768910449467425	0.4539364345917651	0.034305845638123285	0.034305845638123285	233.5	91.84524315816606	23.240017418652215	0.0
ID225521 ? ID225597	4	225521	225597	0.38764175804517337	3.141592653589793	0.6226088322897237	0.6226088322897237	297.5	92.48035023200887	23.65717041487939	0.0
ID208382 ? ID208460	4	208382	208460	1.6862169228681109E-4	3.141592653589793	0.012985441551476448	0.012985441551476448	75.5	91.7911175848256	22.952372648830593	0.0
ID222492 ? ID222561	4	222492	222561	0.20569166937646421	3.141592653589793	0.4535324347568366	0.4535324347568366	258.5	92.25935192283667	23.210631375626164	0.0
ID205137 ? ID205208	4	205137	205208	0.14954728296098654	3.141592653589793	0.3867134377817592	0.3867134377817592	31.5	91.89279379090713	22.81059992309278	0.0
ID215548 ? ID215616	4	215548	215616	0.04368767080426759	3.141592653589793	0.2090159582526358	0.2090159582526358	169.5	91.74135601106732	23.092129765279314	0.0
ID209148 ? ID209224	4	209148	209224	0.10934976452649658	3.141592653589793	0.3306807592323699	0.3306807592323699	85.5	91.67396023970255	22.945720065784514	0.0
ID209224 ? ID209301	4	209224	209301	0.1917730250845251	3.141592653589793	0.4379189709118858	0.4379189709118858	86.5	91.72697997670622	22.95510409003285	0.0
ID203586 ? ID203654	4	203586	203654	0.05481586283861774	3.141592653589793	0.23412787710697275	0.23412787710697275	10.5	91.53642568037363	22.849594612602417	0.0
ID208533 ? ID208608	4	208533	208608	0.09447386268006769	3.141592653589793	0.3073660076847596	0.3073660076847596	77.5	91.9024177875595	22.894747768527438	0.0
ID204153 ? ID204227	4	204153	204227	0.0336887280922057	3.141592653589793	0.18354489394206994	0.18354489394206994	18.5	91.6478803434295	22.832056114892644	0.0
ID218912 ? ID218993	4	218912	218993	0.15238964390126641	1.0653508677177497	0.3903711617182632	0.3903711617182632	212.5	91.95852635862458	23.19474696093362	0.0
ID208311 ? ID208382	4	208311	208382	0.001801619882348973	3.141592653589793	0.042445493074636007	0.042445493074636007	74.5	91.76682551952771	22.965692959197355	0.0
ID210720 ? ID210794	4	210720	210794	0.018050557892475047	3.141592653589793	0.1343523646702024	0.1343523646702024	105.5	91.60884939217131	22.942693649672584	0.0
ID223700 ? ID223782	4	223700	223782	0.003916817468394638	0.8092723181875404	0.06258448264861377	0.06258448264861377	274.5	92.50566465113134	23.52538370752096	0.0
ID210649 ? ID210720	4	210649	210720	6.863564536326173E-4	2.0770306015967663	0.0261984055551596	0.0261984055551596	104.5	91.6607200571077	22.915388884529047	0.0
ID206808 ? ID206888	4	206808	206888	0.13849521180563923	2.187931485888263	0.3721494482135359	0.3721494482135359	54.5	91.84281126029535	22.864960752480183	0.0
ID213127 ? ID213205	4	213127	213205	0.07027463189752031	3.042924124009401	0.26509362854946233	0.26509362854946233	138.5	91.75070185664907	23.02274790884393	0.0
ID222341 ? ID222419	4	222341	222419	0.02247696923895899	3.141592653589793	0.14992321114143398	0.14992321114143398	256.5	91.83527035072666	23.202553109326978	0.0
ID203364 ? ID203436	4	203364	203436	0.0781360687945936	3.141592653589793	0.27952829694790043	0.27952829694790043	7.5	91.69908295225136	22.77908506793218	0.0
ID213205 ? ID213284	4	213205	213284	0.318327759794011	3.141592653589793	0.5642054234000334	0.5642054234000334	139.5	91.90043834228419	23.04752326125162	0.0
ID215088 ? ID215163	4	215088	215163	0.08032794012719481	0.44455183565263284	0.28342184130231535	0.28342184130231535	163.5	92.05877113913581	23.0972959016014	0.0
ID222713 ? ID222790	4	222713	222790	0.0663312587899037	3.141592653589793	0.25754855617903144	0.25754855617903144	261.5	91.9920615981988	23.30298190419154	0.0
ID205932 ? ID206001	4	205932	206001	0.06759598766791627	0.18882452098518068	0.2599922838622644	0.2599922838622644	42.5	91.95765092796799	22.7497389704624	0.0
ID218180 ? ID218267	4	218180	218267	0.02638080095262713	3.141592653589793	0.16242167636318475	0.16242167636318475	203.5	91.70033157024906	23.156556417632103	0.0
ID216383 ? ID216453	4	216383	216453	0.02958135432552218	3.141592653589793	0.17199230891386447	0.17199230891386447	180.5	91.68487049989423	23.123737645781468	0.0
ID221976 ? ID222049	4	221976	222049	0.5240736093310316	3.141592653589793	0.723929284758554	0.723929284758554	251.5	92.11253439596535	23.183223202308433	0.0
ID207102 ? ID207176	4	207102	207176	0.13722413548833523	2.9545115922186653	0.3704377619632416	0.3704377619632416	58.5	92.02839564713781	22.913696561761626	0.0
ID224249 ? ID224327	4	224249	224327	0.017582703758241596	2.230756725122841	0.1325997879268349	0.1325997879268349	281.5	92.16644354131223	23.61289839030296	0.0
ID212553 ? ID212625	4	212553	212625	0.045866041782012305	3.141592653589793	0.21416358649876105	0.21416358649876105	130.5	91.66648548569083	23.020429335763012	0.0
ID220719 ? ID220798	4	220719	220798	0.003475280962857513	3.141592653589793	0.05895151366044398	0.05895151366044398	234.5	91.84436133546535	23.22402100994679	0.0
ID210247 ? ID210320	4	210247	210320	0.0066485581607566065	3.141592653589793	0.08153869118864128	0.08153869118864128	99.5	91.72887014479147	23.007415449289752	0.0
ID212769 ? ID212841	4	212769	212841	0.3514036805444855	3.141592653589793	0.5927931178282062	0.5927931178282062	133.5	92.04016748092637	22.98011518082768	0.0
ID218673 ? ID218760	4	218673	218760	0.386417585761251	3.141592653589793	0.621624955870701	0.621624955870701	209.5	92.01642700127978	23.127119422850328	0.0
ID215400 ? ID215480	4	215400	215480	0.0894347297449829	0.7390607478355046	0.2990563989366937	0.2990563989366937	167.5	91.73704847125406	23.09529728424541	0.0
ID220798 ? ID220874	4	220798	220874	0.007370586193469101	2.9937662648164247	0.08585211816530272	0.08585211816530272	235.5	91.83311567266719	23.233078882321525	0.0
ID217786 ? ID217864	4	217786	217864	4.747404571742841E-4	3.141592653589793	0.021788539583328756	0.021788539583328756	198.5	91.57412380573899	23.13387093386183	0.0
ID208035 ? ID208106	4	208035	208106	0.34160910211582124	3.141592653589793	0.5844733544960122	0.5844733544960122	70.5	91.87705149148462	22.846000931140992	0.0
ID221258 ? ID221329	4	221258	221329	0.1791282963368892	2.5923439166953552	0.42323550930526754	0.42323550930526754	241.5	91.99409747811303	23.22811808091752	0.0
ID208241 ? ID208311	4	208241	208311	0.08848968448923068	3.141592653589793	0.2974721575025647	0.2974721575025647	73.5	91.89627441782375	22.96040101046675	0.0
ID209693 ? ID209774	4	209693	209774	0.0012083526547822352	3.141592653589793	0.034761367274349766	0.034761367274349766	92.5	91.69768151710802	23.01793105344494	0.0
ID212330 ? ID212394	4	212330	212394	0.017743373226643964	3.078598739417341	0.1332042537858456	0.1332042537858456	127.5	91.63831890083759	22.994325105961096	0.0
ID214851 ? ID214929	4	214851	214929	0.010227408297424936	3.141592653589793	0.10113064964403687	0.10113064964403687	160.5	91.74560260992381	23.1260181215591	0.0
ID206293 ? ID206371	4	206293	206371	0.007777123527763361	3.141592653589793	0.08818800104188415	0.08818800104188415	47.5	91.83479838307011	22.804487357286543	0.0
ID207249 ? ID207323	4	207249	207323	0.026089376521541086	2.85962569748009	0.16152206202726946	0.16152206202726946	60.5	91.86590664971567	22.767408167776658	0.0
ID210320 ? ID210401	4	210320	210401	0.0011401796339639446	3.141592653589793	0.033766546076907905	0.033766546076907905	100.5	91.7386722306558	22.9693800691713	0.0
ID220144 ? ID220223	4	220144	220223	0.1286011562795939	3.141592653589793	0.3586100337129371	0.3586100337129371	227.5	92.05591436218171	23.147388585251427	0.0
ID224164 ? ID224249	4	224164	224249	0.09918254943742488	3.141592653589793	0.31493261094625447	0.31493261094625447	280.5	92.21822541603862	23.729982654449316	0.0
ID209524 ? ID209613	4	209524	209613	0.17244346730588309	3.141592653589793	0.41526313020286676	0.41526313020286676	90.5	91.7195560957183	22.938920909287507	0.0
ID223492 ? ID223564	4	223492	223564	0.0019044872869731604	3.141592653589793	0.04364043179178181	0.04364043179178181	271.5	92.00298152980949	23.653950386276634	0.0
ID218426 ? ID218509	4	218426	218509	0.013463177473550266	0.41841363445576574	0.11603093326156722	0.11603093326156722	206.5	91.98723820105367	23.150467014534907	0.0
ID205721 ? ID205795	4	205721	205795	0.05985964600301131	3.141592653589793	0.2446623101399382	0.2446623101399382	39.5	91.58128211017403	22.795750641555443	0.0
ID214191 ? ID214274	4	214191	214274	0.05466240108607016	3.141592653589793	0.23379991677943376	0.23379991677943376	152.5	91.90282838874921	23.144864112835073	0.0
ID208695 ? ID208772	4	208695	208772	0.06757747408246917	1.1767117299003553	0.2599566773184893	0.2599566773184893	79.5	91.75442790658187	23.005248767216635	0.0
ID203289 ? ID203364	4	203289	203364	0.014908691910096207	3.141592653589793	0.12210115441754106	0.12210115441754106	6.5	91.62484029377605	22.809660418474735	0.0
ID206077 ? ID206148	4	206077	206148	0.061715586768798084	3.141592653589793	0.24842621997043324	0.24842621997043324	44.5	91.71442865582999	22.87081575506093	0.0
ID204528 ? ID204615	4	204528	204615	0.1474876518870998	3.141592653589793	0.38404121118325285	0.38404121118325285	23.5	91.58825179927214	22.87014415425003	0.0
ID209374 ? ID209443	4	209374	209443	0.050578836253976314	3.141592653589793	0.2248973905005932	0.2248973905005932	88.5	91.61900646566036	23.02040556735244	0.0
ID212841 ? ID212915	4	212841	212915	0.23355547102570612	2.991536093626207	0.48327577119663895	0.48327577119663895	134.5	91.99843094741857	23.033652365350584	0.0
ID209613 ? ID209693	4	209613	209693	0.0642290889839803	2.925080182564385	0.2534345852167385	0.2534345852167385	91.5	91.8074485606525	22.946034161180613	0.0
ID207805 ? ID207882	4	207805	207882	0.056672438974127534	3.1266719867537183	0.23805973824678447	0.23805973824678447	67.5	91.57116949913413	22.892224080887445	0.0
ID225107 ? ID225198	4	225107	225198	0.021293931798832634	2.6653764266488524	0.14592440439773133	0.14592440439773133	292.5	92.4594665207432	23.65102648763246	0.0
ID218835 ? ID218912	4	218835	218912	0.004096397866479356	3.141592653589793	0.0640031082563914	0.0640031082563914	211.5	91.74602663929298	23.19851604789864	0.0
ID223868 ? ID223947	4	223868	223947	0.0034854015215648004	3.141592653589793	0.05903728924641442	0.05903728924641442	276.5	92.21067308710187	23.61604864973775	0.0
ID219228 ? ID219304	4	219228	219304	0.002038221134729337	3.1400750311762233	0.045146662498232765	0.045146662498232765	216.5	92.25700662823692	23.176647295860114	0.0
ID216600 ? ID216689	4	216600	216689	0.1953274384583118	3.141592653589793	0.4419586388547143	0.4419586388547143	183.5	91.96054713780222	23.022145050483566	0.0
ID209931 ? ID210008	4	209931	210008	0.28436701433679457	3.141592653589793	0.5332607376666639	0.5332607376666639	95.5	91.7656073455203	22.930323887396582	0.0
ID210490 ? ID210574	4	210490	210574	0.012264706561620268	3.141592653589793	0.11074613565095745	0.11074613565095745	102.5	91.59721119732342	22.9648154311191	0.0
ID204372 ? ID204445	4	204372	204445	0.0024116541016331503	3.141592653589793	0.049108594987366014	0.049108594987366014	21.5	91.41056222295853	22.86405568994323	0.0
ID204445 ? ID204528	4	204445	204528	2.587314965197284E-4	1.92587416457041	0.016085132779051853	0.016085132779051853	22.5	91.40443255460798	22.88625277871379	0.0
ID214356 ? ID214431	4	214356	214431	0.001590821713667453	0.4894310114390295	0.03988510641414227	0.03988510641414227	154.5	91.61781382507078	23.175787713483807	0.0
ID210852 ? ID210928	4	210852	210928	0.010885249494659674	3.141592653589793	0.10433239906500605	0.10433239906500605	107.5	91.63541444201365	22.999249880459367	0.0
ID208460 ? ID208533	4	208460	208533	0.00203350475009729	3.141592653589793	0.04509439821194302	0.04509439821194302	76.5	91.79049845950684	22.971146254074448	0.0
ID222637 ? ID222713	4	222637	222713	0.04241504161151026	3.141592653589793	0.20594912384254094	0.20594912384254094	260.5	91.8802590038012	23.322377913745214	0.0
ID203733 ? ID203803	4	203733	203803	0.15501287074550432	2.9899917449537403	0.39371673922441286	0.39371673922441286	12.5	91.47635229879506	22.800793513119906	0.0
ID220223 ? ID220305	4	220223	220305	0.09270231159597876	3.0560417566523657	0.3044705430677634	0.3044705430677634	228.5	92.0841140988556	23.135675072728198	0.0
ID221468 ? ID221541	4	221468	221541	0.15281721242610694	3.141592653589793	0.3909184217021589	0.3909184217021589	244.5	92.03772019614763	23.18132853508305	0.0
ID214929 ? ID215010	4	214929	215010	0.005615310768312012	2.2780016068910944	0.07493537728144173	0.07493537728144173	161.5	91.78397417327953	23.131161976798154	0.0
ID220305 ? ID220392	4	220305	220392	0.02085523302966532	3.141592653589793	0.14441341014485226	0.14441341014485226	229.5	91.99739303931503	23.148715210872354	0.0
ID222950 ? ID223037	4	222950	223037	0.0218290298912188	3.141592653589793	0.14774650551271526	0.14774650551271526	264.5	92.13410387397622	23.154983915911185	0.0
ID220063 ? ID220144	4	220063	220144	0.007404678652449393	3.141592653589793	0.08605044248839974	0.08605044248839974	226.5	91.91970988830931	23.14225382795277	0.0
ID214506 ? ID214604	4	214506	214604	0.00709797106178979	3.141592653589793	0.0842494573382511	0.0842494573382511	156.5	91.73775516991924	23.16459665082349	0.0
ID206586 ? ID206663	4	206586	206663	0.02823478248347109	3.141592653589793	0.16803208766027722	0.16803208766027722	51.5	91.90906832098574	22.87120467265717	0.0
ID223410 ? ID223492	4	223410	223492	0.025422399255135078	3.141592653589793	0.15944403173256463	0.15944403173256463	270.5	92.04288821196565	23.611307534384515	0.0
ID225355 ? ID225443	4	225355	225443	0.17221313482186493	3.141592653589793	0.4149857043584332	0.4149857043584332	295.5	92.30302409001936	23.65785629746393	0.0
ID207649 ? ID207726	4	207649	207726	0.013533489903391418	3.141592653589793	0.11633352871546285	0.11633352871546285	65.5	92.00529033331495	22.89742874823603	0.0
ID219304 ? ID219389	4	219304	219389	0.08826006035864889	3.141592653589793	0.29708594776368824	0.29708594776368824	217.5	92.08920886628817	23.16188564252267	0.0
ID219389 ? ID219475	4	219389	219475	0.00657319488469149	0.6045093815774478	0.0810752421192283	0.0810752421192283	218.5	91.90593654550004	23.156551600736343	0.0
ID219647 ? ID219722	4	219647	219722	0.001001776188422815	0.36421026913696797	0.031650848146974116	0.031650848146974116	221.5	91.72916802336738	23.227589955201587	0.0
ID204301 ? ID204372	4	204301	204372	0.04111479544391482	0.14749730886127987	0.20276783631511883	0.20276783631511883	20.5	91.51012061896856	22.832429436974856	0.0
ID209774 ? ID209854	4	209774	209854	0.03637479710423334	3.141592653589793	0.19072177931278153	0.19072177931278153	93.5	91.79255068471684	23.00473420576256	0.0
ID224327 ? ID224400	4	224327	224400	0.009613551980277265	3.141592653589793	0.0980487224816176	0.0980487224816176	282.5	92.18356507058914	23.591849812355175	0.0
ID206512 ? ID206586	4	206512	206586	0.005576932031951558	3.141592653589793	0.07467885933750969	0.07467885933750969	50.5	91.79369234395585	22.859417329037274	0.0
ID207962 ? ID208035	4	207962	208035	0.04179970224792259	3.141592653589793	0.20444975482480432	0.20444975482480432	69.5	92.05941998897492	22.791960348737213	0.0
ID202895 ? ID202963	4	202895	202963	0.1504006502289326	0.13075028520245247	0.38781522691732023	0.38781522691732023	1.5	91.4685888602684	22.8013370022031	0.0
ID203508 ? ID203586	4	203508	203586	0.021992224381718786	3.141592653589793	0.14829775582158614	0.14829775582158614	9.5	91.49001512770329	22.826429768170684	0.0
ID205355 ? ID205431	4	205355	205431	0.9008256176879315	3.141592653589793	0.9491183370307053	0.9491183370307053	34.5	91.80617671364425	22.78306807511104	0.0
ID212184 ? ID212258	4	212184	212258	0.048160905848441744	3.141592653589793	0.21945593144966882	0.21945593144966882	125.5	92.04975970771821	22.892790003267272	0.0
ID214274 ? ID214356	4	214274	214356	0.1488955989913203	3.141592653589793	0.3858699249634782	0.3858699249634782	153.5	91.82669425294378	23.14781652868563	0.0
ID205795 ? ID205860	4	205795	205860	0.03557527155855871	3.141592653589793	0.1886140810187795	0.1886140810187795	40.5	91.60847918084531	22.730999497281566	0.0
ID216524 ? ID216600	4	216524	216600	0.669335354490885	3.0571371320527576	0.8181291795865033	0.8181291795865033	182.5	92.14895354734998	23.006875900673897	0.0
ID204690 ? ID204762	4	204690	204762	0.24588111260811035	1.7269106832328183	0.4958640061630914	0.4958640061630914	25.5	92.02468750276695	22.876302487828767	0.0
ID217232 ? ID217317	4	217232	217317	5.678657149431925E-4	3.141592653589793	0.023829933171186035	0.023829933171186035	191.5	91.87004538328853	23.031619060002228	0.0
ID221186 ? ID221258	4	221186	221258	0.04071120261240204	3.141592653589793	0.20177017275207462	0.20177017275207462	240.5	91.86826100388743	23.176088478363972	0.0
ID217642 ? ID217712	4	217642	217712	0.11951785293851998	3.141592653589793	0.3457135417343671	0.3457135417343671	196.5	91.75970570856148	23.06292733701299	0.0
ID208860 ? ID208939	4	208860	208939	0.0041794390543526405	3.141592653589793	0.06464858122459177	0.06464858122459177	81.5	91.66583503084158	23.005508330267432	0.0
ID219891 ? ID219985	4	219891	219985	0.02205579921810539	1.441731626356845	0.1485119497485148	0.1485119497485148	224.5	91.86457060826305	23.161880101269297	0.0
ID221772 ? ID221839	4	221772	221839	0.08297256907353417	3.141592653589793	0.2880495948157785	0.2880495948157785	248.5	91.93991541617936	23.156106409191064	0.0
ID202827 ? ID202895	4	202827	202895	0.18230511167845642	NaN	0.4269720268102542	0.4269720268102542	0.5	91.87168273784384	22.74862836829499	0.0
ID213888 ? ID213964	4	213888	213964	0.01134264189725399	3.141592653589793	0.10650183987731851	0.10650183987731851	148.5	91.9532516210731	23.082558215752556	0.0
ID206732 ? ID206808	4	206732	206808	0.009046346777397202	1.0571208888480024	0.09511228510238413	0.09511228510238413	53.5	91.70679181417661	22.955195177900286	0.0
ID204615 ? ID204690	4	204615	204690	0.0034159679461685296	3.141592653589793	0.05844628256928348	0.05844628256928348	24.5	91.7797682485519	22.88556531220841	0.0
ID223564 ? ID223626	4	223564	223626	0.005377586023653796	2.9171402823688397	0.0733320259071969	0.0733320259071969	272.5	91.99561734216996	23.66831366000396	0.0
ID225443 ? ID225521	4	225443	225521	0.08084354439746169	3.141592653589793	0.2843299920821961	0.2843299920821961	296.5	92.65023098148609	23.65804288378	0.0
ID203870 ? ID203946	4	203870	203946	0.13258829585158832	2.7793243170135153	0.364126757945071	0.364126757945071	14.5	91.59251384927518	22.78053754183599	0.0
ID215480 ? ID215548	4	215480	215548	0.06586383828425424	3.141592653589793	0.2566395103725345	0.2566395103725345	168.5	91.71685475533292	23.078983929421234	0.0
ID224030 ? ID224094	4	224030	224094	0.003239238064944712	1.2171670056444104	0.05691430457226647	0.05691430457226647	278.5	91.98146824687561	23.650120968487343	0.0
ID213438 ? ID213514	4	213438	213514	0.00853068018921912	3.141592653589793	0.09236168139016916	0.09236168139016916	142.5	91.7051585110813	23.066716824628802	0.0
ID223626 ? ID223700	4	223626	223700	0.29137562474720136	2.6154061821416112	0.5397922051560223	0.5397922051560223	273.5	92.23030558912455	23.623648285958556	0.0
ID217563 ? ID217642	4	217563	217642	0.10029519879559877	2.6530392683569346	0.31669417234233843	0.31669417234233843	195.5	91.77510213469864	23.06513087996704	0.0
ID206663 ? ID206732	4	206663	206732	0.07512215489647049	3.141592653589793	0.27408421132285327	0.27408421132285327	52.5	91.86927146489745	22.922832426871004	0.0
ID221698 ? ID221772	4	221698	221772	0.004237442015974206	2.696081243828961	0.0650956374573151	0.0650956374573151	247.5	92.1105554171235	23.132259595725426	0.0
ID225018 ? ID225107	4	225018	225107	0.12814930112498346	3.141592653589793	0.35797947025630317	0.35797947025630317	291.5	92.5693313389182	23.60544507843309	0.0
ID209014 ? ID209083	4	209014	209083	0.009214099711004368	3.141592653589793	0.09599010215123416	0.09599010215123416	83.5	91.91419254603943	22.9534920905554	0.0
ID213815 ? ID213888	4	213815	213888	0.07413368195138524	3.141592653589793	0.2722750116176386	0.2722750116176386	147.5	92.13823081040172	23.05270281993899	0.0
ID211883 ? ID211954	4	211883	211954	0.07301252568295545	3.141592653589793	0.27020830054414585	0.27020830054414585	121.5	91.75897905524215	22.94556417467485	0.0
ID210008 ? ID210088	4	210008	210088	0.1757031210310262	3.141592653589793	0.41916956119335075	0.41916956119335075	96.5	91.83768267716155	22.957477405787415	0.0
ID220392 ? ID220481	4	220392	220481	0.002931808136035865	3.141592653589793	0.05414617378943654	0.05414617378943654	230.5	92.03451586087644	23.181291890695537	0.0
ID203654 ? ID203733	4	203654	203733	0.1414461505829704	3.141592653589793	0.3760932737805482	0.3760932737805482	11.5	91.46657627422576	22.82962473063784	0.0
ID210088 ? ID210168	4	210088	210168	0.030616919871182192	0.5610496492943031	0.17497691239469906	0.17497691239469906	97.5	91.56574513893014	23.05064651286534	0.0
ID203946 ? ID204018	4	203946	204018	0.22161208588641534	3.141592653589793	0.4707569286653308	0.4707569286653308	15.5	91.65609159990082	22.806855315419355	0.0
ID206148 ? ID206217	4	206148	206217	0.0013984336292695325	2.2305250950199653	0.0373956365003931	0.0373956365003931	45.5	91.6063241909892	22.8355314802904	0.0
ID212111 ? ID212184	4	212111	212184	0.42284252714052484	2.2761295446724468	0.6502634290351295	0.6502634290351295	124.5	91.84555747431475	22.96917946159505	0.0
ID215848 ? ID215920	4	215848	215920	0.2694852532529776	3.141592653589793	0.5191196906812316	0.5191196906812316	173.5	91.78543494999943	23.042187959718582	0.0
ID221839 ? ID221904	4	221839	221904	0.0620106434842487	3.141592653589793	0.24901936367328686	0.24901936367328686	249.5	91.91622390005656	23.23533763643669	0.0
ID208106 ? ID208176	4	208106	208176	0.09230275927610876	2.668058665918078	0.3038136917192982	0.3038136917192982	71.5	91.74917945201449	22.960504040190596	0.0
ID212469 ? ID212553	4	212469	212553	0.1094022285966627	3.141592653589793	0.33076007709012084	0.33076007709012084	129.5	91.93818322795381	23.000806227169964	0.0
ID217864 ? ID217945	4	217864	217945	0.13484865089646053	3.141592653589793	0.36721744361680386	0.36721744361680386	199.5	91.76039380276455	23.106436206897843	0.0
ID221404 ? ID221468	4	221404	221468	0.00885011948854652	3.141592653589793	0.09407507368344985	0.09407507368344985	243.5	91.88606713255143	23.19560345757243	0.0
ID207176 ? ID207249	4	207176	207249	0.04124265810900241	3.141592653589793	0.2030828848253895	0.2030828848253895	59.5	91.87888066524678	22.797593978020938	0.0
ID207323 ? ID207400	4	207323	207400	0.10361471168513599	3.141592653589793	0.3218923914682296	0.3218923914682296	61.5	91.65759173707427	22.83982848028835	0.0
ID211676 ? ID211750	4	211676	211750	0.08765208667044443	2.9985605253606993	0.2960609509382222	0.2960609509382222	118.5	91.70522352319688	22.97955627937565	0.0
ID204018 ? ID204088	4	204018	204088	0.33640183280641034	3.0747858400802954	0.5800015800033741	0.5800015800033741	16.5	91.59940173286802	22.79822985770261	0.0
ID215010 ? ID215088	4	215010	215088	0.017006968085443126	3.141592653589793	0.13041076675429497	0.13041076675429497	162.5	91.85666828166079	23.11043131798406	0.0
ID223195 ? ID223273	4	223195	223273	0.027577435362027055	3.141592653589793	0.16606455179244925	0.16606455179244925	267.5	92.16151925172045	23.500738414791464	0.0
ID208176 ? ID208241	4	208176	208241	0.022614156901063224	3.141592653589793	0.15038004156490722	0.15038004156490722	72.5	91.97167421296118	22.9645615159509	0.0
ID224942 ? ID225018	4	224942	225018	0.4481956191059361	3.141592653589793	0.6694741362486949	0.6694741362486949	290.5	92.38867435715434	23.59128345181671	0.0
ID215236 ? ID215317	4	215236	215317	0.1514854830759273	3.141592653589793	0.38921136041478455	0.38921136041478455	165.5	91.77001242218495	23.07485178289484	0.0
ID216314 ? ID216383	4	216314	216383	0.005283996417715965	3.141592653589793	0.0726911027410918	0.0726911027410918	179.5	91.79072648700432	23.084845100892203	0.0
ID224867 ? ID224942	4	224867	224942	0.029268685547002637	0.42582061503194335	0.17108093273945707	0.17108093273945707	289.5	92.14203383419895	23.64547954910035	0.0
ID221619 ? ID221698	4	221619	221698	0.09477456648255107	3.141592653589793	0.30785478148398326	0.30785478148398326	246.5	91.98843068369732	23.160483668214294	0.0
ID205431 ? ID205503	4	205431	205503	0.020815052776843937	2.7582699900864727	0.1442742276944983	0.1442742276944983	35.5	91.40642908599749	22.86741361665318	0.0
ID207028 ? ID207102	4	207028	207102	0.46920660725922725	3.141592653589793	0.684986574510207	0.684986574510207	57.5	91.87094595470711	22.960157191842093	0.0
ID213740 ? ID213815	4	213740	213815	0.1729275435029761	3.141592653589793	0.4158455765100503	0.4158455765100503	146.5	92.06881181970078	23.07664575915792	0.0
ID206958 ? ID207028	4	206958	207028	0.0985394775976466	3.141592653589793	0.31390998327171216	0.31390998327171216	56.5	91.61473739073331	22.8542499587362	0.0
ID212258 ? ID212330	4	212258	212330	0.14607955577595386	3.141592653589793	0.38220355280393964	0.38220355280393964	126.5	91.75688617273235	22.955692802354427	0.0
ID207476 ? ID207555	4	207476	207555	0.05182522037823498	3.141592653589793	0.22765153278252923	0.22765153278252923	63.5	91.97909646448501	22.787350712145745	0.0
ID207400 ? ID207476	4	207400	207476	0.13862679172058812	3.0783666562440057	0.37232618994718614	0.37232618994718614	62.5	91.68189164902859	22.826977750558115	0.0
ID210928 ? ID211014	4	210928	211014	6.403200765923166E-5	1.198508613029797	0.008002000228644814	0.008002000228644814	108.5	91.6821211072587	23.025851540187325	0.0
ID210401 ? ID210490	4	210401	210490	0.032667321643000034	0.3460749259397064	0.18074103475138134	0.18074103475138134	101.5	91.6326515203334	22.960321080250107	0.0
ID206217 ? ID206293	4	206217	206293	0.031375404453189745	0.7523506805205094	0.17713103752078502	0.17713103752078502	46.5	91.70884319396734	22.825465338892236	0.0
ID223037 ? ID223109	4	223037	223109	0.01790979635679369	3.141592653589793	0.1338274872991109	0.1338274872991109	265.5	92.11706236891827	23.1822531046885	0.0
ID215768 ? ID215848	4	215768	215848	0.019940297980962713	3.141592653589793	0.14121011996653327	0.14121011996653327	172.5	91.60497965678917	23.124463662545033	0.0
ID216843 ? ID216926	4	216843	216926	0.05991730328942925	3.141592653589793	0.2447801121198968	0.2447801121198968	186.5	91.88276454840401	23.088049768821136	0.0
ID211954 ? ID212031	4	211954	212031	0.09045400532399904	3.141592653589793	0.3007557236762071	0.3007557236762071	122.5	91.73878321155115	22.920500930446522	0.0
ID217712 ? ID217786	4	217712	217786	0.002450127676153554	0.9457837407906245	0.049498764390169925	0.049498764390169925	197.5	91.58064987376483	23.121555809551744	0.0
ID218345 ? ID218426	4	218345	218426	0.1066770465946536	3.141592653589793	0.32661452293897403	0.32661452293897403	205.5	91.76981872050388	23.14164070715791	0.0
ID211818 ? ID211883	4	211818	211883	0.06909003489628208	3.0905797830507407	0.26284983335791196	0.26284983335791196	120.5	91.49797780485179	22.98682626093978	0.0
ID218267 ? ID218345	4	218267	218345	0.029286941030013575	2.9232391661644153	0.17113427777629348	0.17113427777629348	204.5	91.69151607965767	23.140086283308342	0.0
ID219985 ? ID220063	4	219985	220063	0.0014386100128772111	3.141592653589793	0.03792901281179371	0.03792901281179371	225.5	91.95021415831378	23.15977574079122	0.0
ID222419 ? ID222492	4	222419	222492	0.505375765770649	3.141592653589793	0.7108978588873714	0.7108978588873714	257.5	92.11589790092818	23.173723953868176	0.0
ID217156 ? ID217232	4	217156	217232	0.2929030390584537	3.141592653589793	0.5412051727935107	0.5412051727935107	190.5	92.1423836401971	22.972557560378327	0.0
ID204762 ? ID204828	4	204762	204828	0.9736214981852653	3.141592653589793	0.9867226044766915	0.9867226044766915	26.5	91.77760882757846	22.87436846635361	0.0
ID217000 ? ID217076	4	217000	217076	0.09754136281876169	3.141592653589793	0.3123161264148262	0.3123161264148262	188.5	91.92131312685487	23.071977951578422	0.0
ID212915 ? ID212988	4	212915	212988	0.27461779455271423	3.141592653589793	0.5240398787809132	0.5240398787809132	135.5	91.97510174089035	23.016464595928962	0.0
ID213964 ? ID214038	4	213964	214038	0.02723558161053771	0.31460509776493095	0.16503206237133955	0.16503206237133955	149.5	91.82182998962404	23.109570945377428	0.0
ID215163 ? ID215236	4	215163	215236	0.38659665381047464	3.141592653589793	0.6217689714117894	0.6217689714117894	164.5	91.8869051585856	23.080841053303384	0.0
ID219804 ? ID219891	4	219804	219891	0.007122758220321202	3.141592653589793	0.08439643487921278	0.08439643487921278	223.5	91.77907499207993	23.19001790408997	0.0
ID204828 ? ID204907	4	204828	204907	0.6199109485434211	3.141592653589793	0.7873442376390527	0.7873442376390527	27.5	91.67486936177693	22.852185780427284	0.0
ID211166 ? ID211239	4	211166	211239	0.004250034398229641	3.008669112282612	0.0651922878738708	0.0651922878738708	111.5	91.61626264195436	23.018300101899282	0.0
ID210366 ? ID210445	5	210366	210445	0.005415481094350177	3.141592653589793	0.07358995240078754	0.07358995240078754	100.5	24.02345447489578	62.83945733457109	0.0
ID224833 ? ID224906	5	224833	224906	0.18712386132820713	1.9143027412530131	0.43257815632346386	0.43257815632346386	288.5	24.621785999856023	63.662224452209195	0.0
ID220267 ? ID220442	5	220267	220442	0.18031250673064958	1.5707963267948966	0.21231610085592284	0.4246322017118457	229.0	24.05648200654742	62.95181638231476	0.0
ID211495 ? ID211569	5	211495	211569	0.23201923812616823	3.141592653589793	0.481683753230445	0.481683753230445	115.5	24.11617431566161	62.80829929287907	0.0
ID222159 ? ID222229	5	222159	222229	0.28751744737170093	2.6997561310873386	0.5362065342493515	0.5362065342493515	253.5	24.688818546990582	62.76678464307469	0.0
ID213480 ? ID213556	5	213480	213556	0.07362761289131219	1.4694560218686161	0.2713440857865013	0.2713440857865013	142.5	23.565202464402997	62.913832672838545	0.0
ID215353 ? ID215437	5	215353	215437	0.06426758557899734	3.141592653589793	0.25351052360601783	0.25351052360601783	166.5	23.625378552664742	62.45115016376978	0.0
ID221580 ? ID221662	5	221580	221662	0.33860100772813295	2.190515812034774	0.5818943269427301	0.5818943269427301	245.5	24.394691866568685	62.81335033761486	0.0
ID225240 ? ID225317	5	225240	225317	0.49766834635555995	2.6568640274411006	0.7054561264568903	0.7054561264568903	293.5	24.528925886055745	63.580981744424776	0.0
ID219352 ? ID219437	5	219352	219437	0.0959353266948712	3.141592653589793	0.3097342840159468	0.3097342840159468	217.5	24.22010252175492	63.025818010703205	0.0
ID209742 ? ID209819	5	209742	209819	0.3616029699892212	3.141592653589793	0.6013343246391488	0.6013343246391488	92.5	23.82498731123337	62.92004134631259	0.0
ID219116 ? ID219195	5	219116	219195	0.0897833165937074	3.141592653589793	0.29963864335847507	0.29963864335847507	214.5	24.51665755994017	62.99745281160339	0.0
ID211424 ? ID211495	5	211424	211495	0.7013532224098147	3.1206557458248696	0.8374683411388246	0.8374683411388246	114.5	23.963197321549732	62.93331877992106	0.0
ID215437 ? ID215519	5	215437	215519	0.015082249924141788	1.026567009477413	0.12280981200271332	0.12280981200271332	167.5	23.608022477367847	62.28502951604071	0.0
ID205102 ? ID205174	5	205102	205174	0.3069235073266038	0.8871309229565788	0.5540067755240939	0.5540067755240939	30.5	23.659236610259985	62.941867472802855	0.0
ID219949 ? ID220105	5	219949	220105	0.014827869025898065	1.5707963267948966	0.06088486886308056	0.12176973772616112	225.0	24.023186017137164	62.863985956895135	0.0
ID224356 ? ID224438	5	224356	224438	0.8775990507687997	3.141592653589793	0.9368025676570276	0.9368025676570276	282.5	24.829575216496565	62.836886434337714	0.0
ID213323 ? ID213480	5	213323	213480	1.071504838512364	1.5707963267948966	0.5175675894297198	1.0351351788594396	141.0	23.98458340862569	62.56083053394404	0.0
ID214397 ? ID214473	5	214397	214473	0.35090474451211867	2.552009607722392	0.5923721334702694	0.5923721334702694	154.5	23.665394521398554	62.54817695014369	0.0
ID207516 ? ID207607	5	207516	207607	0.005502822163196124	3.141592653589793	0.07418100945118046	0.07418100945118046	63.5	23.700046540021173	61.987911009796434	0.0
ID207143 ? ID207214	5	207143	207214	0.18689615630198073	1.5168697815939274	0.4323148809629166	0.4323148809629166	58.5	23.922018873553398	62.729565926486345	0.0
ID208573 ? ID208652	5	208573	208652	0.30045766899484305	3.141592653589793	0.5481401910048588	0.5481401910048588	77.5	24.050140217574643	62.59658222762906	0.0
ID207844 ? ID207923	5	207844	207923	0.724084498811018	2.9768900289876163	0.8509315476646861	0.8509315476646861	67.5	23.959725157289256	62.46069965923485	0.0
ID223911 ? ID223984	5	223911	223984	0.07090337808328089	3.141592653589793	0.26627688236736	0.26627688236736	276.5	24.41783247004242	63.55029448170271	0.0
ID210684 ? ID210761	5	210684	210761	0.05240418490042552	0.6237925758473271	0.22891960357388688	0.22891960357388688	104.5	23.880173609299135	63.13729137476516	0.0
ID223449 ? ID223530	5	223449	223530	0.808352710596701	3.141592653589793	0.8990843734581871	0.8990843734581871	270.5	24.60783646919833	63.23044139018039	0.0
ID218471 ? ID218551	5	218471	218551	0.021133870630933457	1.7475184845913179	0.14537493123277292	0.14537493123277292	206.5	24.207562708073713	63.029545098570864	0.0
ID219524 ? ID219615	5	219524	219615	1.3241854860900304	2.981635790629562	1.1507325866985911	1.1507325866985911	219.5	24.354457768449375	62.79227626293029	0.0
ID217908 ? ID217989	5	217908	217989	0.06618604014133625	3.141592653589793	0.25726647690932497	0.25726647690932497	199.5	24.218131558564004	63.0394900552428	0.0
ID204054 ? ID204121	5	204054	204121	0.07397940690584875	1.8887771471881385	0.27199155668117486	0.27199155668117486	16.5	23.68034878511512	62.82836296924761	0.0
ID215957 ? ID216041	5	215957	216041	0.17898061534723103	3.141592653589793	0.42306100664943236	0.42306100664943236	174.5	23.926255641218706	62.14216840458809	0.0
ID216196 ? ID216277	5	216196	216277	0.06863253901706716	1.9625359104086453	0.2619781269821341	0.2619781269821341	177.5	23.88138113555644	62.47229562384243	0.0
ID207689 ? ID207768	5	207689	207768	0.1214682370061131	3.141592653589793	0.3485229361263231	0.3485229361263231	65.5	23.595160735241848	62.976332870480924	0.0
ID213251 ? ID213323	5	213251	213323	0.05031503064843225	3.141592653589793	0.22431012159158634	0.22431012159158634	139.5	24.174944661153397	62.12686992761422	0.0
ID208206 ? ID208279	5	208206	208279	0.7518782721462202	3.1284056903159927	0.8671091466166299	0.8671091466166299	72.5	23.74110305202786	62.62679139527431	0.0
ID209819 ? ID209899	5	209819	209899	0.020245905725890814	3.141592653589793	0.14228810816751628	0.14228810816751628	93.5	23.478843628431445	62.96844449321898	0.0
ID203077 ? ID203157	5	203077	203157	0.7370378879675864	3.141592653589793	0.8585091076788798	0.8585091076788798	3.5	23.3706216111481	62.22036286178076	0.0
ID217751 ? ID217828	5	217751	217828	0.053720042620048966	1.6733021524153442	0.23177584563549533	0.23177584563549533	197.5	23.859876943663092	63.18084415132111	0.0
ID219615 ? ID219690	5	219615	219690	0.982621016211347	3.141592653589793	0.9912724228038158	0.9912724228038158	220.5	24.166292771856888	62.764822585446	0.0
ID203916 ? ID203986	5	203916	203986	0.05006814859819969	3.1050083258354957	0.22375913075939424	0.22375913075939424	14.5	23.89517354412766	62.71657312729374	0.0
ID214975 ? ID215058	5	214975	215058	0.30408947312528833	0.12233896667222104	0.5514430823986174	0.5514430823986174	161.5	23.67387303699313	61.9168571023998	0.0
ID208350 ? ID208422	5	208350	208422	1.0290755972005625	3.141592653589793	1.0144336337092548	1.0144336337092548	74.5	23.91007918330991	62.64537311523463	0.0
ID214657 ? ID214731	5	214657	214731	0.7304304487231205	3.0600387462934084	0.8546522384707832	0.8546522384707832	157.5	23.587454191834674	62.57287513325849	0.0
ID216962 ? ID217046	5	216962	217046	0.10390967575006257	3.141592653589793	0.32235023770747023	0.32235023770747023	187.5	23.492029913034543	62.27518818073525	0.0
ID211276 ? ID211424	5	211276	211424	0.18751189108579844	1.5707963267948966	0.21651321615885163	0.43302643231770327	113.0	23.77490640424478	63.00734300058161	0.0
ID214084 ? ID214156	5	214084	214156	0.06603491546532511	3.141592653589793	0.25697259672059414	0.25697259672059414	150.5	23.962628838206097	62.76337860858061	0.0
ID208492 ? ID208573	5	208492	208573	0.3010285930425445	3.141592653589793	0.5486607267178365	0.5486607267178365	76.5	24.082814702467214	62.93531979456894	0.0
ID219269 ? ID219352	5	219269	219352	0.19208570255673044	2.1491724056244745	0.43827582930927234	0.43827582930927234	216.5	24.328329493094973	63.06574179596991	0.0
ID219765 ? ID219860	5	219765	219860	0.21183659880588618	3.141592653589793	0.4602571007663936	0.4602571007663936	222.5	24.369166086614342	63.063945848980794	0.0
ID206116 ? ID206181	5	206116	206181	0.16710728962667917	3.141592653589793	0.4087875849713139	0.4087875849713139	44.5	23.443894861679876	62.70698619562737	0.0
ID208279 ? ID208350	5	208279	208350	0.001991973147632693	3.141592653589793	0.044631526386991215	0.044631526386991215	73.5	23.65168591144451	63.06174376337029	0.0
ID206334 ? ID206410	5	206334	206410	1.265179822691298	3.141592653589793	1.1248021260165266	1.1248021260165266	47.5	23.88405157916123	61.7610093497981	0.0
ID207768 ? ID207844	5	207768	207844	0.9399451358047852	3.141592653589793	0.9695076770220983	0.9695076770220983	66.5	23.9918474178385	62.550507394209205	0.0
ID203771 ? ID203839	5	203771	203839	0.08743417766311865	2.0691007038187257	0.29569270816697296	0.29569270816697296	12.5	23.691487842436977	62.68461611410058	0.0
ID217828 ? ID217908	5	217828	217908	0.1492315459370312	3.141592653589793	0.3863049908259421	0.3863049908259421	198.5	24.00580181231941	63.11917770666872	0.0
ID209660 ? ID209742	5	209660	209742	0.6517283026851288	2.3405848927971227	0.8072969111083783	0.8072969111083783	91.5	23.722934047420537	62.89799852616059	0.0
ID223984 ? ID224065	5	223984	224065	2.277929623497746	3.141592653589793	1.5092811611816224	1.5092811611816224	277.5	24.314703057541927	62.765780177600774	0.0
ID210969 ? ID211057	5	210969	211057	0.11846074498418757	2.463238595450169	0.3441812676253424	0.3441812676253424	108.5	23.887561167965817	62.86160252629275	0.0
ID215586 ? ID215651	5	215586	215651	0.47485402474401456	3.141592653589793	0.6890965278856181	0.6890965278856181	169.5	23.88139644899359	61.87652821550776	0.0
ID214473 ? ID214564	5	214473	214564	0.16591416772878348	3.141592653589793	0.40732562861767424	0.40732562861767424	155.5	23.60635472921929	62.44636726025105	0.0
ID210212 ? ID210287	5	210212	210287	0.0878720871207909	3.141592653589793	0.29643226396732003	0.29643226396732003	98.5	23.690593563687514	62.86185306424365	0.0
ID223598 ? ID223659	5	223598	223659	0.0727192813479909	2.300555732132689	0.26966512816452726	0.26966512816452726	272.5	24.692059898821213	63.47623825200128	0.0
ID203619 ? ID203695	5	203619	203695	0.018512013790980327	3.141592653589793	0.13605886149376795	0.13605886149376795	10.5	23.44374419496428	62.8184248081797	0.0
ID221662 ? ID221739	5	221662	221739	0.022590543687586225	3.141592653589793	0.15030150926582947	0.15030150926582947	246.5	24.297203814190958	63.00626541045564	0.0
ID203000 ? ID203077	5	203000	203077	1.288773951063464	3.141592653589793	1.1352418029052065	1.1352418029052065	2.5	23.509955118191396	62.360422402747616	0.0
ID216724 ? ID216807	5	216724	216807	0.004314603784282491	1.495493814717097	0.06568564366954541	0.06568564366954541	184.5	23.76332470436435	62.22466784942827	0.0
ID213788 ? ID213852	5	213788	213852	0.09827236945400665	3.141592653589793	0.3134842411573613	0.3134842411573613	146.5	23.6478549877206	62.64446985294104	0.0
ID224584 ? ID224663	5	224584	224663	1.113703112505596	3.141592653589793	1.0553213313989234	1.0553213313989234	285.5	24.66324951656371	62.91117259047218	0.0
ID222913 ? ID222997	5	222913	222997	0.031532388752124246	3.141592653589793	0.17757361502240204	0.17757361502240204	263.5	24.365396857915997	63.05954797107176	0.0
ID204573 ? ID204654	5	204573	204654	0.3734858252315757	3.141592653589793	0.611134866646942	0.611134866646942	23.5	23.635437958444406	62.629093531894895	0.0
ID215058 ? ID215128	5	215058	215128	0.07923518173249677	3.141592653589793	0.28148744507081797	0.28148744507081797	162.5	23.68887652150262	61.7240176885707	0.0
ID209978 ? ID210055	5	209978	210055	0.11483420783299131	3.141592653589793	0.3388719637753931	0.3388719637753931	95.5	24.052488839847385	62.67032685162016	0.0
ID205622 ? ID205686	5	205622	205686	0.018068726540090115	2.3005492695217598	0.13441996332424033	0.13441996332424033	37.5	23.540954544856604	62.89761426950591	0.0
ID210287 ? ID210366	5	210287	210366	0.10404326779927489	3.141592653589793	0.32255738683104884	0.32255738683104884	99.5	23.858435347318952	62.91396152568562	0.0
ID221142 ? ID221223	5	221142	221223	0.018110937064104923	3.141592653589793	0.13457688161086556	0.13457688161086556	239.5	24.405809931857156	63.25628826690871	0.0
ID222828 ? ID222913	5	222828	222913	0.1118458982704908	1.1825081011849117	0.33443369786923505	0.33443369786923505	262.5	24.35501075227669	63.22361578703254	0.0
ID214816 ? ID214896	5	214816	214896	0.07248597485872085	3.141592653589793	0.2692321950635192	0.2692321950635192	159.5	24.013928790240087	62.57102221602214	0.0
ID211638 ? ID211711	5	211638	211711	0.1441513548210484	3.141592653589793	0.3796726943316419	0.3796726943316419	117.5	23.9702012665556	62.84338323723887	0.0
ID215882 ? ID215957	5	215882	215957	0.2097545040588206	3.141592653589793	0.4579896331346602	0.4579896331346602	173.5	23.85248498297607	62.146180498827064	0.0
ID206618 ? ID206699	5	206618	206699	0.03417860758537429	3.141592653589793	0.1848745725765831	0.1848745725765831	51.5	23.664531197637732	62.788192178118685	0.0
ID205545 ? ID205622	5	205545	205622	0.1866215130989559	3.141592653589793	0.4319971216327209	0.4319971216327209	36.5	23.36283587062953	62.90706968236767	0.0
ID219437 ? ID219524	5	219437	219524	0.942961665764615	2.6160924027937282	0.9710621328033624	0.9710621328033624	218.5	24.476201870943058	62.77275118315917	0.0
ID210761 ? ID210824	5	210761	210824	0.15760681115601038	3.141592653589793	0.39699724325996316	0.39699724325996316	105.5	23.60481852149773	63.15040060037647	0.0
ID208731 ? ID208903	5	208731	208903	0.19139725975609378	1.5707963267948966	0.21874486265744264	0.4374897253148853	80.0	24.039462750084983	62.844438278685814	0.0
ID210445 ? ID210531	5	210445	210531	0.27940261314865067	1.8995797737560274	0.5285854832935262	0.5285854832935262	101.5	24.098557546123367	62.595974205000374	0.0
ID210129 ? ID210212	5	210129	210212	0.20919063218153575	2.634424174310901	0.4573736242740018	0.4573736242740018	97.5	23.824856261294194	62.87137279165795	0.0
ID215128 ? ID215195	5	215128	215195	0.05715638333600958	0.6469255993024763	0.23907401225563932	0.23907401225563932	163.5	23.873435152641946	61.88798488558531	0.0
ID216807 ? ID216882	5	216807	216882	0.1322154475802742	2.690694865422077	0.36361442157905977	0.36361442157905977	185.5	23.62300401705736	62.16388927820379	0.0
ID203157 ? ID203249	5	203157	203249	1.1466209773735587	3.141592653589793	1.070803893051178	1.070803893051178	4.5	23.52614558245361	62.15848975727094	0.0
ID217677 ? ID217751	5	217677	217751	0.09131954214403941	3.141592653589793	0.302191234393123	0.302191234393123	196.5	24.036190372018105	63.220718556704156	0.0
ID209051 ? ID209121	5	209051	209121	0.09491880801181249	3.141592653589793	0.3080889611975938	0.3080889611975938	83.5	23.761431377739363	63.103469358221886	0.0
ID203695 ? ID203771	5	203695	203771	0.10283196844152702	3.141592653589793	0.3206742403772511	0.3206742403772511	11.5	23.53857227238384	62.72365627287478	0.0
ID225317 ? ID225399	5	225317	225399	1.1958920993480597	3.141592653589793	1.0935685160738946	1.0935685160738946	294.5	24.63846541466636	63.11595320981808	0.0
ID220835 ? ID220917	5	220835	220917	0.38840507296735416	1.5481535819562475	0.6232215280037702	0.6232215280037702	235.5	24.378921648536465	62.997899154239875	0.0
ID207073 ? ID207143	5	207073	207143	0.20199056127630188	3.141592653589793	0.44943360051992315	0.44943360051992315	57.5	23.704599288617295	62.494647338110696	0.0
ID214731 ? ID214816	5	214731	214816	0.16819335031762972	3.141592653589793	0.41011382605031704	0.41011382605031704	158.5	23.798903079614846	62.3082628875054	0.0
ID221223 ? ID221300	5	221223	221300	0.04777180629071747	3.141592653589793	0.21856762406797003	0.21856762406797003	240.5	24.359780592284295	63.21251780631236	0.0
ID212292 ? ID212361	5	212292	212361	0.8996104280730051	3.141592653589793	0.9484779533932273	0.9484779533932273	126.5	24.318663158768814	62.04246277510899	0.0
ID213852 ? ID213930	5	213852	213930	0.14687783687785033	3.141592653589793	0.3832464440511488	0.3832464440511488	147.5	23.77236172823302	62.58668605863644	0.0
ID205390 ? ID205466	5	205390	205466	0.07288438168631224	3.141592653589793	0.2699710756475816	0.2699710756475816	34.5	23.62267521034546	62.65574330211239	0.0
ID206996 ? ID207073	5	206996	207073	0.03470461658224492	3.141592653589793	0.18629175124584801	0.18629175124584801	56.5	23.721810545064475	62.36118205124178	0.0
ID211785 ? ID211915	5	211785	211915	0.09058111878601413	1.5707963267948966	0.15048348645782877	0.30096697291565755	120.0	23.54433101818219	63.06582011416616	0.0
ID212361 ? ID212511	5	212361	212511	0.1097772734722185	1.5707963267948966	0.16566326801091008	0.33132653602182016	128.0	24.276105004704455	62.550525274287864	0.0
ID218722 ? ID218803	5	218722	218803	0.04700380913762483	1.6086088702154717	0.21680361882963306	0.21680361882963306	209.5	24.10069393167285	62.666610783374665	0.0
ID224509 ? ID224584	5	224509	224584	0.6440142658424176	2.932949415191605	0.8025049942788005	0.8025049942788005	284.5	24.7086081874876	63.40609722046836	0.0
ID209899 ? ID209978	5	209899	209978	0.7758495928224556	3.141592653589793	0.8808232472082328	0.8808232472082328	94.5	23.821474477991657	62.815052553264536	0.0
ID225158 ? ID225240	5	225158	225240	0.5127444813164366	2.5858014975676458	0.7160617859629409	0.7160617859629409	292.5	24.50496738366737	63.41201311370885	0.0
ID206479 ? ID206551	5	206479	206551	0.06020559369409909	0.526525932247895	0.2453682817604979	0.2453682817604979	49.5	23.65132779188766	62.96872285968425	0.0
ID213172 ? ID213251	5	213172	213251	0.16398274496856186	2.958054147792236	0.4049478299343779	0.4049478299343779	138.5	23.982857036966834	62.29912121140776	0.0
ID224906 ? ID224981	5	224906	224981	0.09380783237449858	1.598365090618378	0.30628064315999237	0.30628064315999237	289.5	24.81791080934128	63.48918712459188	0.0
ID216488 ? ID216562	5	216488	216562	0.1866492566583019	0.38288524253041406	0.4320292312544394	0.4320292312544394	181.5	23.84199969141366	62.28372446055942	0.0
ID220105 ? ID220182	5	220105	220182	0.19035595522045695	0.6628173266746819	0.436298011937319	0.436298011937319	226.5	23.770392213741367	62.955258036502954	0.0
ID205896 ? ID205967	5	205896	205967	0.5254617070059009	2.9563045142171442	0.7248873753942062	0.7248873753942062	41.5	23.747885723908126	62.49813568110321	0.0
ID206699 ? ID206765	5	206699	206765	0.0187028073617483	3.141592653589793	0.13675820765770624	0.13675820765770624	52.5	23.50681270858773	62.805052154128944	0.0
ID213635 ? ID213707	5	213635	213707	0.4038456295514762	3.141592653589793	0.6354884967892622	0.6354884967892622	144.5	23.40323411841416	62.49562639356928	0.0
ID204190 ? ID204267	5	204190	204267	0.0014714400303294682	3.141592653589793	0.03835935388310742	0.03835935388310742	18.5	23.67793077369233	62.91663207195191	0.0
ID212734 ? ID212807	5	212734	212807	0.23803370792595996	0.8213541259325343	0.48788698273878955	0.48788698273878955	132.5	24.01515270964147	62.0074305629107	0.0
ID216562 ? ID216724	5	216562	216724	0.06174680954173385	1.5707963267948966	0.12424452658138894	0.2484890531627779	183.0	23.738306736401643	62.35313350215633	0.0
ID222014 ? ID222159	5	222014	222159	0.765526986437636	1.5707963267948966	0.4374719952287335	0.874943990457467	252.0	24.472709561266814	62.83393698721264	0.0
ID208980 ? ID209051	5	208980	209051	0.019835034829797194	3.141592653589793	0.14083690862056436	0.14083690862056436	82.5	23.949408044711824	63.05838832489897	0.0
ID220760 ? ID220835	5	220760	220835	0.5453483757666002	3.141592653589793	0.738477065159508	0.738477065159508	234.5	24.682126481419342	62.61486490523929	0.0
ID225491 ? ID225561	5	225491	225561	0.3500058686762159	3.141592653589793	0.5916129382258437	0.5916129382258437	296.5	24.72978543907865	63.325813760417034	0.0
ID222679 ? ID222758	5	222679	222758	0.2808478961743304	0.8838173497415456	0.5299508431678644	0.5299508431678644	260.5	24.071378070736586	63.28380490082772	0.0
ID218551 ? ID218722	5	218551	218722	0.18929611772466928	1.5707963267948966	0.2175408684159538	0.4350817368319076	208.0	24.098043983237623	62.90595364824498	0.0
ID220993 ? ID221073	5	220993	221073	0.0679195325727351	2.708528833260379	0.2606137612881083	0.2606137612881083	237.5	24.635328082015675	63.03783317427013	0.0
ID212511 ? ID212593	5	212511	212593	0.8293447558600237	1.5070846168834853	0.9106836749717344	0.9106836749717344	129.5	23.957627996807247	62.1724268939156	0.0
ID224981 ? ID225063	5	224981	225063	0.11750391966010632	3.141592653589793	0.3427884473842523	0.3427884473842523	290.5	24.69728639231704	63.47536062525323	0.0
ID211711 ? ID211785	5	211711	211785	0.154814374505428	0.3917234358457015	0.39346457846345967	0.39346457846345967	118.5	23.610411574660915	62.96308624654328	0.0
ID206410 ? ID206479	5	206410	206479	0.7192972933059237	3.141592653589793	0.8481139624519359	0.8481139624519359	48.5	23.994574828440058	62.56004868552961	0.0
ID217600 ? ID217677	5	217600	217677	0.08189304642593451	0.936467403222591	0.28616961129011326	0.28616961129011326	195.5	24.082331135007188	63.040077439078104	0.0
ID208422 ? ID208492	5	208422	208492	0.9087738132944211	3.141592653589793	0.9532962883041248	0.9532962883041248	75.5	24.03743861191453	62.673877807688896	0.0
ID224198 ? ID224289	5	224198	224289	1.4108462343587642	3.141592653589793	1.187790484201134	1.187790484201134	280.5	24.23902795002828	62.72909052027899	0.0
ID225631 ? ID225712	5	225631	225712	0.06556484389569636	3.141592653589793	0.2560563295364838	0.2560563295364838	298.5	24.77565445976491	63.44496645476241	0.0
ID212807 ? ID212951	5	212807	212951	1.035068011170006	1.5707963267948966	0.5086914612930922	1.0173829225861843	134.0	24.16907248444631	62.437499023448346	0.0
ID206551 ? ID206618	5	206551	206618	0.10016925169652796	3.141592653589793	0.31649526330820177	0.31649526330820177	50.5	23.64919240540656	62.907419030488896	0.0
ID213025 ? ID213094	5	213025	213094	0.6152198603659447	3.141592653589793	0.7843595223913232	0.7843595223913232	136.5	23.864638193416795	62.17572763950099	0.0
ID213094 ? ID213172	5	213094	213172	0.4493559631724886	2.8679882303989794	0.6703401846618541	0.6703401846618541	137.5	23.977428830540518	62.15820114327211	0.0
ID224740 ? ID224833	5	224740	224833	0.7148070279312538	3.141592653589793	0.8454626117879216	0.8454626117879216	287.5	24.50939688588422	63.273297210080635	0.0
ID225063 ? ID225158	5	225063	225158	0.17541352260834772	3.141592653589793	0.4188239756847114	0.4188239756847114	291.5	24.714317292641603	63.44083092144746	0.0
ID203543 ? ID203619	5	203543	203619	0.13862045293211223	3.141592653589793	0.37231767743704064	0.37231767743704064	9.5	23.344661873506425	62.58655697756254	0.0
ID207214 ? ID207290	5	207214	207290	0.001562983005543593	3.141592653589793	0.03953457987058409	0.03953457987058409	59.5	24.12624902487722	62.755715736964554	0.0
ID204868 ? ID204949	5	204868	204949	0.12540360941308965	3.141592653589793	0.35412372048916696	0.35412372048916696	27.5	23.27326590819742	62.858551250493164	0.0
ID215195 ? ID215279	5	215195	215279	0.10886272828416177	3.141592653589793	0.32994352287044787	0.32994352287044787	164.5	24.041893661506112	62.114545864392085	0.0
ID212593 ? ID212659	5	212593	212659	0.0884171045520381	3.141592653589793	0.29735013797211884	0.29735013797211884	130.5	23.72487066767316	61.87576304032341	0.0
ID225561 ? ID225631	5	225561	225631	0.08291128735838282	3.141592653589793	0.28794320161862275	0.28794320161862275	297.5	24.60140449856456	63.24419986970578	0.0
ID220686 ? ID220760	5	220686	220760	1.0648989870138998	2.6139866214001364	1.0319394299152929	1.0319394299152929	233.5	24.40956978890113	62.68875637562383	0.0
ID203327 ? ID203401	5	203327	203401	0.25478507747537105	3.141592653589793	0.5047623970497119	0.5047623970497119	6.5	23.5984922689699	62.649587845538974	0.0
ID210055 ? ID210129	5	210055	210129	0.09461037730224858	3.141592653589793	0.3075879992819105	0.3075879992819105	96.5	23.94486130140989	62.879250446235254	0.0
ID213556 ? ID213635	5	213556	213635	0.008427636347380222	3.141592653589793	0.09180215872941236	0.09180215872941236	143.5	23.405202020747105	62.828549570997424	0.0
ID211131 ? ID211207	5	211131	211207	0.29317752291951277	3.0973473685305883	0.5414586991816761	0.5414586991816761	110.5	23.870221839377642	62.87074210078912	0.0
ID205466 ? ID205545	5	205466	205545	0.41678777562138314	3.0373944521116303	0.6455910281450503	0.6455910281450503	35.5	23.452620421102033	62.73836659544261	0.0
ID215808 ? ID215882	5	215808	215882	0.4277223017954841	3.141592653589793	0.6540048178687097	0.6540048178687097	172.5	23.854820807651677	62.04456410488541	0.0
ID212659 ? ID212734	5	212659	212734	0.022476246058049487	1.5624677035168448	0.14992079928432042	0.14992079928432042	131.5	23.71715680812423	62.04264465285844	0.0
ID221739 ? ID221808	5	221739	221808	0.4054712644140329	1.1283861323003341	0.6367662557124341	0.6367662557124341	247.5	24.172512601224813	62.67166934974595	0.0
ID224130 ? ID224198	5	224130	224198	1.6486223959268085	3.141592653589793	1.2839869142350355	1.2839869142350355	279.5	24.145108512774073	62.82581542900117	0.0
ID219195 ? ID219269	5	219195	219269	0.017395975560433735	3.141592653589793	0.1318938041017611	0.1318938041017611	215.5	24.461535989103005	63.20295050877967	0.0
ID216122 ? ID216196	5	216122	216196	0.14745734085037218	3.141592653589793	0.3840017458949532	0.3840017458949532	176.5	23.706405055871006	62.40747701863777	0.0
ID210889 ? ID210969	5	210889	210969	0.10820507565226292	3.141592653589793	0.32894539919607163	0.32894539919607163	107.5	23.963845854120066	62.943891100319114	0.0
ID216882 ? ID216962	5	216882	216962	0.10485354408092053	3.141592653589793	0.3238109696735435	0.3238109696735435	186.5	23.45117130076723	62.269461968093864	0.0
ID214896 ? ID214975	5	214896	214975	0.3551320644806169	3.141592653589793	0.5959295801356205	0.5959295801356205	160.5	23.941071583290018	62.42330835612408	0.0
ID223306 ? ID223378	5	223306	223378	0.09612896084423811	3.141592653589793	0.3100467075203962	0.3100467075203962	268.5	24.15469246371932	63.59106077731745	0.0
ID209339 ? ID209408	5	209339	209408	0.30851699017026957	2.9381506654327985	0.5554430575407974	0.5554430575407974	87.5	23.868749843143014	62.71303413616447	0.0
ID204794 ? ID204868	5	204794	204868	0.056855729852535626	1.4250208646542855	0.23844439572473836	0.23844439572473836	26.5	23.543464680321147	62.948499668296	0.0
ID202927 ? ID203000	5	202927	203000	0.1554075707772451	3.0178460407055696	0.39421766928594804	0.39421766928594804	1.5	23.499103553580895	62.7435116838541	0.0
ID211057 ? ID211131	5	211057	211131	0.20974472645787973	3.141592653589793	0.45797895853180826	0.45797895853180826	109.5	23.864214078701373	62.91349097664366	0.0
ID221073 ? ID221142	5	221073	221142	0.017230052032176743	3.141592653589793	0.13126329278277588	0.13126329278277588	238.5	24.474538167541823	63.14579189478252	0.0
ID204337 ? ID204411	5	204337	204411	0.04353510331713647	1.5286577434411965	0.20865067293717618	0.20865067293717618	20.5	23.325969832203754	62.87222697617723	0.0
ID219860 ? ID219949	5	219860	219949	0.35162822848847364	3.141592653589793	0.5929824858193314	0.5929824858193314	223.5	24.243285673150496	63.05244650364982	0.0
ID204267 ? ID204337	5	204267	204337	0.09955613423877946	3.141592653589793	0.31552517211591763	0.31552517211591763	19.5	23.50362306826479	62.947052197581314	0.0
ID213707 ? ID213788	5	213707	213788	0.12512157971566562	3.141592653589793	0.35372528848764206	0.35372528848764206	145.5	23.502082434786033	62.34736807635487	0.0
ID203986 ? ID204054	5	203986	204054	0.007009107147956616	3.141592653589793	0.08372041058162948	0.08372041058162948	15.5	23.786552728622787	62.754822880434844	0.0
ID205967 ? ID206040	5	205967	206040	0.5467751476681801	2.3746152002109335	0.7394424573069768	0.7394424573069768	42.5	24.010391249936546	62.57676444666474	0.0
ID204949 ? ID205029	5	204949	205029	0.006988808769477212	3.141592653589793	0.08359909550633435	0.08359909550633435	28.5	23.159145248955923	62.785760106405434	0.0
ID205829 ? ID205896	5	205829	205896	0.3465427596835762	1.4738604829931545	0.5886788255777307	0.5886788255777307	40.5	23.797029625269573	62.421486101161506	0.0
ID216277 ? ID216350	5	216277	216350	0.7273745613725249	3.078146147217651	0.85286256886589	0.85286256886589	178.5	23.920319021241554	62.179047051829045	0.0
ID215279 ? ID215353	5	215279	215353	0.3361986361545687	3.141592653589793	0.579826384493297	0.579826384493297	165.5	23.915622405170136	62.401259640960674	0.0
ID204411 ? ID204485	5	204411	204485	0.2506720676851874	3.141592653589793	0.5006716166163081	0.5006716166163081	21.5	23.239625315578174	62.52831103543001	0.0
ID207290 ? ID207368	5	207290	207368	2.226669612739156	2.098067452009028	1.4922029395290561	1.4922029395290561	60.5	23.81647929400687	62.08768972830732	0.0
ID209408 ? ID209481	5	209408	209481	0.03811520008304688	3.141592653589793	0.19523114526900384	0.19523114526900384	88.5	23.97631615662982	62.353508348029386	0.0
ID203249 ? ID203327	5	203249	203327	1.0046105130770189	3.141592653589793	1.0023026055423676	1.0023026055423676	5.5	23.552516063833888	62.13280576937789	0.0
ID225399 ? ID225491	5	225399	225491	1.0877435850656092	3.141592653589793	1.0429494642913477	1.0429494642913477	295.5	24.68425468753491	63.060460456709784	0.0
ID218881 ? ID218949	5	218881	218949	0.21225674111017903	3.141592653589793	0.46071329599890976	0.46071329599890976	211.5	24.245792427809715	62.999581614419895	0.0
ID214564 ? ID214657	5	214564	214657	0.12541494677321796	3.141592653589793	0.35413972775335156	0.35413972775335156	156.5	23.52757196242924	62.81689417861152	0.0
ID206260 ? ID206334	5	206260	206334	1.8684377968249564	0.3190930126052371	1.3669081157213736	1.3669081157213736	46.5	23.391629090598887	61.98314495329967	0.0
ID212150 ? ID212221	5	212150	212221	0.10890377206640348	1.2914570744051637	0.3300057152026363	0.3300057152026363	124.5	23.713736794080795	62.778188796516176	0.0
ID203401 ? ID203473	5	203401	203473	0.3594895626597602	3.141592653589793	0.5995744846637157	0.5995744846637157	7.5	23.553188084162016	62.77835730403932	0.0
ID205237 ? ID205316	5	205237	205316	0.16639479587106176	3.141592653589793	0.40791518220220946	0.40791518220220946	32.5	23.618932462933017	62.78052263262596	0.0
ID206181 ? ID206260	5	206181	206260	0.01974947003101268	1.8895038354480496	0.14053280766786339	0.14053280766786339	45.5	23.250143443605687	62.72018490439456	0.0
ID207368 ? ID207441	5	207368	207441	0.042306029811856105	3.141592653589793	0.20568429646391603	0.20568429646391603	61.5	23.431521340099344	61.348681226722576	0.0
ID224065 ? ID224130	5	224065	224130	1.995262949229147	3.031667267553398	1.4125377691336778	1.4125377691336778	278.5	24.22522357672132	62.738084277888184	0.0
ID212221 ? ID212292	5	212221	212292	1.2695521413627842	3.141592653589793	1.1267440442987857	1.1267440442987857	125.5	23.990966151117203	62.104670995749046	0.0
ID210824 ? ID210889	5	210824	210889	0.5301367101182426	3.141592653589793	0.7281048757687608	0.7281048757687608	106.5	23.763219087224932	62.97889824256246	0.0
ID220442 ? ID220527	5	220442	220527	0.12055960305457523	1.1391592258874073	0.3472169394695127	0.3472169394695127	230.5	24.368682755914378	62.85913419237242	0.0
ID221511 ? ID221580	5	221511	221580	0.2721760889651418	1.8407875757410834	0.5217049826915033	0.5217049826915033	244.5	24.647828773411888	62.79199305941289	0.0
ID223530 ? ID223598	5	223530	223598	0.12351516461804901	3.141592653589793	0.35144724300817753	0.35144724300817753	271.5	24.64695362306903	63.60046341885103	0.0
ID218949 ? ID219038	5	218949	219038	0.026520889497919697	1.8903459142822658	0.1628523549044339	0.1628523549044339	212.5	24.369505057954136	63.18015000739558	0.0
ID215732 ? ID215808	5	215732	215808	1.3429446784832	3.141592653589793	1.158854899667426	1.158854899667426	171.5	23.672922162697358	62.24442212579977	0.0
ID217276 ? ID217362	5	217276	217362	0.028208709784352887	2.3645981995759353	0.16795448724089776	0.16795448724089776	191.5	23.857481896357985	61.84673186459133	0.0
ID217362 ? ID217529	5	217362	217529	0.19794710822870648	1.5707963267948966	0.22245623627396158	0.44491247254792315	193.0	24.0779786938375	61.881619672784076	0.0
ID223659 ? ID223741	5	223659	223741	0.3139765080191471	0.10264474378125667	0.5603360670340141	0.5603360670340141	273.5	24.31241822018381	63.309804968820565	0.0
ID203839 ? ID203916	5	203839	203916	0.05977734932792172	3.141592653589793	0.2444940680833008	0.2444940680833008	13.5	23.88445323092945	62.71986898095332	0.0
ID209121 ? ID209188	5	209121	209188	0.7124334055936268	3.141592653589793	0.8440577027630438	0.8440577027630438	84.5	23.919233676379875	62.80203410956628	0.0
ID218803 ? ID218881	5	218803	218881	0.08062569870637973	3.141592653589793	0.2839466476406787	0.2839466476406787	210.5	24.12825551972296	62.74505558236103	0.0
ID220182 ? ID220267	5	220182	220267	0.1336923039424259	3.141592653589793	0.3656395820236451	0.3656395820236451	227.5	23.732267853573262	63.0516253662263	0.0
ID211915 ? ID211994	5	211915	211994	0.01098208162453831	2.725898505506386	0.1047954274982373	0.1047954274982373	121.5	23.62136246462365	63.13674265065231	0.0
ID220917 ? ID220993	5	220917	220993	0.4677814891959375	3.141592653589793	0.6839455308691895	0.6839455308691895	236.5	24.409156847790285	62.9945150845883	0.0
ID221808 ? ID221875	5	221808	221875	0.9862006686196404	3.141592653589793	0.99307636595563	0.99307636595563	248.5	23.98548612445591	62.896009973962876	0.0
ID207923 ? ID208206	5	207923	208206	0.3743862176791188	0.7853981633974483	0.15296776982405452	0.6118710792962181	70.0	23.757186146123235	62.50009878686774	0.0
ID208903 ? ID208980	5	208903	208980	0.01693402872531123	2.311195023413338	0.13013081389629141	0.13013081389629141	81.5	23.920984350947748	62.98170956055851	0.0
ID209263 ? ID209339	5	209263	209339	0.09037808860185664	3.141592653589793	0.30062948724610605	0.30062948724610605	86.5	23.858964887749806	62.84667016384539	0.0
ID218149 ? ID218471	5	218149	218471	0.09163703811248995	0.7853981633974483	0.075679025377119	0.302716101508476	204.0	24.069429067332607	62.95713309805218	0.0
ID221300 ? ID221511	5	221300	221511	0.18708798208536595	1.0471975511965976	0.14417889431203398	0.4325366829361019	242.5	24.54966454108402	63.066011135341995	0.0
ID224438 ? ID224509	5	224438	224509	0.22150702608041029	3.141592653589793	0.470645329394025	0.470645329394025	283.5	24.532622621367754	63.43173620076401	0.0
ID205029 ? ID205102	5	205029	205102	0.06632598875133734	3.141592653589793	0.25753832482047667	0.25753832482047667	29.5	23.290481987412605	62.892950367650556	0.0
ID217989 ? ID218070	5	217989	218070	0.09697460466125801	1.7030471022438864	0.31140745761984895	0.31140745761984895	200.5	24.08759248724671	62.90359478019832	0.0
ID222758 ? ID222828	5	222758	222828	0.21473613448970055	3.141592653589793	0.46339630392321923	0.46339630392321923	261.5	24.033620497591798	63.31131414731105	0.0
ID211207 ? ID211276	5	211207	211276	0.10119674100888221	2.7340081065615887	0.3181143520950952	0.3181143520950952	111.5	23.974699262505517	62.77795068809233	0.0
ID217046 ? ID217276	5	217046	217276	0.2306243664048641	1.0471975511965976	0.16007788604470155	0.4802336581341047	189.5	23.692917249574208	61.94092004510109	0.0
ID213930 ? ID214001	5	213930	214001	0.40917352906860616	3.141592653589793	0.6396667328137412	0.6396667328137412	148.5	23.61875090670184	62.6553766790427	0.0
ID216041 ? ID216122	5	216041	216122	0.1715663625331199	1.2599481980184108	0.4142057007491808	0.4142057007491808	175.5	23.724367819531388	62.41360380420666	0.0
ID206040 ? ID206116	5	206040	206116	0.49051707144519985	3.141592653589793	0.7003692393624951	0.7003692393624951	43.5	23.93947903072891	62.458827772225284	0.0
ID209188 ? ID209263	5	209188	209263	0.1284708741670979	3.141592653589793	0.35842833895647525	0.35842833895647525	85.5	24.08097119012153	62.615939097291935	0.0
ID219690 ? ID219765	5	219690	219765	0.28372517466950625	2.8250191263250684	0.5326585910970613	0.5326585910970613	221.5	24.338845572119343	62.57528049652224	0.0
ID212951 ? ID213025	5	212951	213025	0.3475342201367488	2.208197385301798	0.5895203305542132	0.5895203305542132	135.5	23.883295848721254	62.729934796923494	0.0
ID224289 ? ID224356	5	224289	224356	0.889780167735785	2.1730725226637038	0.9432815951431391	0.9432815951431391	281.5	24.740307085930283	62.80974787129922	0.0
ID206923 ? ID206996	5	206923	206996	0.016647893639785846	3.141592653589793	0.12902671676744257	0.12902671676744257	55.5	23.781308092473665	62.502415711670295	0.0
ID223741 ? ID223828	5	223741	223828	0.2644031871345831	3.078463787205588	0.5142015044071566	0.5142015044071566	274.5	24.284505724463145	63.316126375656076	0.0
ID215651 ? ID215732	5	215651	215732	1.44190915898883	2.3085775314283468	1.2007952194228748	1.2007952194228748	170.5	23.818601812336205	62.32032072947632	0.0
ID214156 ? ID214235	5	214156	214235	0.9163121207603908	1.3577837908414878	0.957241934288501	0.957241934288501	151.5	23.891512173075704	62.24711274689636	0.0
ID222997 ? ID223072	5	222997	223072	0.30840953125239495	3.141592653589793	0.5553463165020499	0.5553463165020499	264.5	24.553304549987296	62.98036119032187	0.0
ID208652 ? ID208731	5	208652	208731	0.23645755735922658	3.141592653589793	0.48626901747821294	0.48626901747821294	78.5	24.020471782500287	62.585341646560344	0.0
ID206765 ? ID206846	5	206765	206846	0.2594056675356715	2.8484852822045648	0.5093188269990336	0.5093188269990336	53.5	23.652744148156813	62.68302877038731	0.0
ID212075 ? ID212150	5	212075	212150	0.10407964007853646	3.141592653589793	0.32261376300235	0.32261376300235	123.5	23.488296228269746	62.908954292858496	0.0
ID222229 ? ID222679	5	222229	222679	0.15572344426533355	0.5235987755982988	0.06576968321037131	0.3946180992622279	257.0	24.472952881868807	63.16465999198511	0.0
ID224663 ? ID224740	5	224663	224740	0.20971547023216383	3.141592653589793	0.4579470168394635	0.4579470168394635	286.5	24.43207731715834	62.721989335750415	0.0
ID214235 ? ID214318	5	214235	214318	0.23661960822000636	3.141592653589793	0.48643561569852833	0.48643561569852833	152.5	24.00788938026404	62.005431890931774	0.0
ID217529 ? ID217600	5	217529	217600	1.2901038993837286	2.0614131495436054	1.1358274073923946	1.1358274073923946	194.5	24.144333992795566	62.380175889508635	0.0
ID221875 ? ID221947	5	221875	221947	0.004286942816974148	3.141592653589793	0.06547474946094982	0.06547474946094982	249.5	23.93596024537363	63.37580357771236	0.0
ID223072 ? ID223155	5	223072	223155	0.41129993215801974	3.141592653589793	0.6413266969010566	0.6413266969010566	265.5	24.578113467263407	62.7242249890315	0.0
ID216350 ? ID216488	5	216350	216488	0.11317744743821281	1.5707963267948966	0.1682092799448152	0.3364185598896304	180.0	23.951364458301107	61.922607774634166	0.0
ID204485 ? ID204573	5	204485	204573	0.5248576865989993	2.8854296936222177	0.7244706250766827	0.7244706250766827	22.5	23.353973826571046	62.60154936754219	0.0
ID207441 ? ID207516	5	207441	207516	0.5560044802583007	2.5901104920675615	0.7456570795334144	0.7456570795334144	62.5	23.508353146746316	61.628606500216335	0.0
ID204654 ? ID204794	5	204654	204794	0.3712553530095578	1.5707963267948966	0.30465363653235694	0.6093072730647139	25.0	23.70055281051461	62.64369943160263	0.0
ID205174 ? ID205237	5	205174	205237	0.1710393093814751	3.141592653589793	0.413568989869254	0.413568989869254	31.5	23.728781121866785	62.932158615774	0.0
ID214318 ? ID214397	5	214318	214397	0.5335770205635133	3.141592653589793	0.7304635655277498	0.7304635655277498	153.5	23.868509299394976	62.54200946862646	0.0
ID223155 ? ID223234	5	223155	223234	1.0086535997739472	3.141592653589793	1.004317479572046	1.004317479572046	266.5	24.46541774955002	63.00437367249895	0.0
ID220527 ? ID220686	5	220527	220686	0.19549004923122854	1.5707963267948966	0.22107128331786363	0.44214256663572726	232.0	24.338581377987442	63.024834229022446	0.0
ID206846 ? ID206923	5	206846	206923	0.001891214574953899	2.8181949277307345	0.04348809693414853	0.04348809693414853	54.5	23.843053397656803	62.54662475895815	0.0
ID203473 ? ID203543	5	203473	203543	0.19379280505525961	3.141592653589793	0.4402190421315957	0.4402190421315957	8.5	23.273420268934377	62.63011195307281	0.0
ID218070 ? ID218149	5	218070	218149	0.00407918838399418	3.141592653589793	0.06386852420397844	0.06386852420397844	201.5	23.9251321746558	62.92505151226263	0.0
ID221947 ? ID222014	5	221947	222014	0.11409289629084479	3.141592653589793	0.3377763998429209	0.3377763998429209	250.5	24.04292128024646	63.25850271882395	0.0
ID223828 ? ID223911	5	223828	223911	0.08169607800913846	3.141592653589793	0.28582525782221985	0.28582525782221985	275.5	24.408617859277307	63.51971486944293	0.0
ID223378 ? ID223449	5	223378	223449	0.7660686134708737	3.141592653589793	0.8752534567031848	0.8752534567031848	269.5	24.520239261360768	63.181030217761744	0.0
ID207607 ? ID207689	5	207607	207689	1.0144121557544017	3.141592653589793	1.0071802995265553	1.0071802995265553	64.5	23.57450028081726	62.491865717083016	0.0
ID202860 ? ID202927	5	202860	202927	0.11413615104177961	NaN	0.33784042245086604	0.33784042245086604	0.5	23.506292014523133	62.708126118843936	0.0
ID215519 ? ID215586	5	215519	215586	0.1412707871243218	3.141592653589793	0.3758600632207708	0.3758600632207708	168.5	23.58984008772208	62.054129844785635	0.0
ID211569 ? ID211638	5	211569	211638	0.07316601642422889	2.9268676777697458	0.2704921744232703	0.2704921744232703	116.5	24.005503102937595	62.78833869296435	0.0
ID211994 ? ID212075	5	211994	212075	0.11664645557583114	3.141592653589793	0.3415354382429899	0.3415354382429899	122.5	23.44884779691244	63.00923612787841	0.0
ID204121 ? ID204190	5	204121	204190	0.010340089428099865	2.452491645781964	0.1016862302777513	0.1016862302777513	17.5	23.647310399184867	62.9248769447848	0.0
ID223234 ? ID223306	5	223234	223306	0.3751632141409273	3.141592653589793	0.612505684986619	0.612505684986619	267.5	24.30136132343818	63.55341118329068	0.0
ID214001 ? ID214084	5	214001	214084	0.4429777460621824	2.373585902086905	0.6655657338401537	0.6655657338401537	149.5	23.756265891705958	62.85788752353629	0.0
ID205316 ? ID205390	5	205316	205390	0.05740454264064392	3.141592653589793	0.23959245113451283	0.23959245113451283	33.5	23.603277748327052	62.64611371225404	0.0
ID209481 ? ID209660	5	209481	209660	0.8366239010950045	1.5707963267948966	0.4573357358371978	0.9146714716743956	90.0	23.660815201345244	62.56442959644563	0.0
ID205686 ? ID205829	5	205686	205829	0.1484253758677467	1.5707963267948966	0.19263007025627302	0.38526014051254603	39.0	23.689791541079487	62.77250900335231	0.0
ID210531 ? ID210684	5	210531	210684	0.5594941057111077	1.5707963267948966	0.37399669307064326	0.7479933861412865	103.0	24.054028375798055	62.69883923928912	0.0
ID219038 ? ID219116	5	219038	219116	0.19929682701117582	2.7672935726112056	0.44642673196301297	0.44642673196301297	213.5	24.421803661564326	63.0391349584242	0.0
ID214190 ? ID214272	6	214190	214272	0.9930701590487929	3.141592653589793	0.9965290557975682	0.9965290557975682	152.5	54.863016384889676	22.844990058756864	0.0
ID220062 ? ID220143	6	220062	220143	0.4099234372869816	3.141592653589793	0.6402526355174039	0.6402526355174039	226.5	54.760321887956394	23.171800419156924	0.0
ID222263 ? ID222342	6	222263	222342	1.455445447125167	2.0788233639455003	1.2064184378254366	1.2064184378254366	255.5	55.55378487761456	23.667662229427098	0.0
ID213206 ? ID213283	6	213206	213283	1.1930136708203314	3.141592653589793	1.0922516517819194	1.0922516517819194	139.5	54.320617943664374	22.834337231586044	0.0
ID211602 ? ID211675	6	211602	211675	1.5711742584149575	3.141592653589793	1.2534649011499912	1.2534649011499912	117.5	53.931920275875456	22.15149865603268	0.0
ID205575 ? ID205650	6	205575	205650	0.3794272803840264	2.5912471635881618	0.6159766881822935	0.6159766881822935	37.5	54.816111711558136	22.702036350125617	0.0
ID220953 ? ID221030	6	220953	221030	2.0575154411783694	1.3859011239569925	1.4344042112244266	1.4344042112244266	237.5	54.40218663470431	22.68675284339684	0.0
ID204019 ? ID204087	6	204019	204087	0.3270395009714467	3.0595401194679464	0.571873675711207	0.571873675711207	16.5	54.19633250860643	23.04509024443359	0.0
ID215162 ? ID215237	6	215162	215237	2.1097400112342446	2.0609378032237244	1.4524944100526669	1.4524944100526669	164.5	54.56890803198141	22.888265604342298	0.0
ID213126 ? ID213206	6	213126	213206	0.17810734203203824	2.458940372776043	0.42202765552986954	0.42202765552986954	138.5	54.64649096878158	23.106323903800593	0.0
ID223946 ? ID224029	6	223946	224029	0.014884544562397883	3.141592653589793	0.12200223179269255	0.12200223179269255	277.5	54.81955792055703	22.825362610556766	0.0
ID204827 ? ID204904	6	204827	204904	5.347335216364799	3.141592653589793	2.312430586280332	2.312430586280332	27.5	54.18823283321014	21.362688383111607	0.0
ID209079 ? ID209147	6	209079	209147	2.3332821819828213	3.141592653589793	1.5275084883504972	1.5275084883504972	84.5	54.16422780772311	20.5196845166836	0.0
ID221185 ? ID221257	6	221185	221257	1.7483487143597902	3.141592653589793	1.3222513809256506	1.3222513809256506	240.5	54.0027553738058	21.595691665746745	0.0
ID225442 ? ID225520	6	225442	225520	3.9982181898051974	3.141592653589793	1.9995544978332542	1.9995544978332542	296.5	55.25939442317477	22.59494999648222	0.0
ID212624 ? ID212689	6	212624	212689	3.6430603095995715	0.6637615599848434	1.9086802533686913	1.9086802533686913	131.5	55.05701918849905	21.849399065336492	0.0
ID215687 ? ID215767	6	215687	215767	0.8426815557558756	3.141592653589793	0.9179768819288836	0.9179768819288836	171.5	54.04690616002887	22.049613348007615	0.0
ID206887 ? ID206959	6	206887	206959	1.0638017865316054	3.141592653589793	1.0314076723253542	1.0314076723253542	55.5	54.724757376033324	23.063442183987082	0.0
ID208036 ? ID208105	6	208036	208105	1.5428480876071333	3.141592653589793	1.242114361726461	1.242114361726461	70.5	54.10136991072207	22.565444684080596	0.0
ID210167 ? ID210246	6	210167	210246	2.2762369065465777	3.141592653589793	1.508720287709613	1.508720287709613	98.5	54.93182237565088	22.94822407846791	0.0
ID215615 ? ID215687	6	215615	215687	1.757121651709327	1.9396835194957496	1.3255646539152013	1.3255646539152013	170.5	54.27388339653618	22.76440068384627	0.0
ID224865 ? ID224941	6	224865	224941	2.8663673550610587	1.5422049866848808	1.693034953880474	1.693034953880474	289.5	54.94595670698671	20.555033090856547	0.0
ID206662 ? ID206731	6	206662	206731	0.018849318513092014	3.141592653589793	0.13729282032608994	0.13729282032608994	52.5	54.56983956597733	22.967321587235418	0.0
ID217785 ? ID217863	6	217785	217863	1.1157183127576413	3.141592653589793	1.0562756802831548	1.0562756802831548	198.5	54.00093887157419	22.27465699814381	0.0
ID207650 ? ID207725	6	207650	207725	1.9849013266511353	3.141592653589793	1.4088652620641675	1.4088652620641675	65.5	54.91121267585564	22.448836281356662	0.0
ID221975 ? ID222050	6	221975	222050	2.5009007541091157	3.141592653589793	1.5814236478910753	1.5814236478910753	251.5	55.87876982514385	23.542662456353625	0.0
ID218992 ? ID219077	6	218992	219077	0.5000307365251009	0.4574234967791909	0.7071285148578729	0.7071285148578729	213.5	54.23555153731909	21.89740254250556	0.0
ID206370 ? ID206443	6	206370	206443	0.006200334188546359	3.141592653589793	0.07874220081091435	0.07874220081091435	48.5	53.95183217754078	22.642430195463007	0.0
ID219803 ? ID219890	6	219803	219890	2.2801053182748157	3.141592653589793	1.510001761017124	1.510001761017124	223.5	54.716575106794465	22.439888292558976	0.0
ID221903 ? ID221975	6	221903	221975	0.65315420670248	3.141592653589793	0.8081795634031338	0.8081795634031338	250.5	54.722013625610145	23.316133486054277	0.0
ID221467 ? ID221542	6	221467	221542	0.4489866149539277	3.141592653589793	0.670064634907654	0.670064634907654	244.5	55.01108433738189	23.167593900166672	0.0
ID208859 ? ID208938	6	208859	208938	0.7753585653733206	3.141592653589793	0.8805444709799276	0.8805444709799276	81.5	53.89273793703693	21.37814203585202	0.0
ID210572 ? ID210648	6	210572	210648	0.8252867843755779	0.47400912843297294	0.9084529621150331	0.9084529621150331	103.5	53.854854111946565	21.58307545320484	0.0
ID223867 ? ID223946	6	223867	223946	0.9453640747502068	3.141592653589793	0.9722983465738316	0.9722983465738316	276.5	54.390544882177736	22.750426660446898	0.0
ID220222 ? ID220304	6	220222	220304	0.7078148316009236	3.030385946415956	0.8413173192089437	0.8413173192089437	228.5	54.373896313963364	22.832121942625268	0.0
ID219388 ? ID219474	6	219388	219474	0.7661237242003958	2.9617118517357346	0.8752849388629943	0.8752849388629943	218.5	53.78545028779071	21.93307954738741	0.0
ID222789 ? ID222862	6	222789	222862	2.34158617656076	0.2734051820505246	1.5302242242758937	1.5302242242758937	262.5	55.410984745446655	22.237083989786775	0.0
ID210719 ? ID210793	6	210719	210793	0.023961308389173562	3.141592653589793	0.1547944068407304	0.1547944068407304	105.5	53.72496834315449	22.12107977909175	0.0
ID213814 ? ID213887	6	213814	213887	2.8003829879308846	3.141592653589793	1.6734344886881245	1.6734344886881245	147.5	53.972373696600734	22.45218314723725	0.0
ID220797 ? ID220873	6	220797	220873	2.5132013956292028	2.786037869186452	1.5853079813175743	1.5853079813175743	235.5	54.485168003550385	22.672212471406944	0.0
ID204300 ? ID204370	6	204300	204370	0.28903876193083267	2.2585048903797267	0.537623252781009	0.537623252781009	20.5	54.49270545666083	21.70928292226597	0.0
ID204689 ? ID204761	6	204689	204761	1.6486772582114626	2.3317385174708	1.2840082780930435	1.2840082780930435	25.5	54.63295309628093	22.595138672437578	0.0
ID204527 ? ID204613	6	204527	204613	1.911706799513236	3.141592653589793	1.3826448566111387	1.3826448566111387	23.5	54.185495881610024	21.779610629785367	0.0
ID208459 ? ID208531	6	208459	208531	2.15796488548444	3.141592653589793	1.4690013224924068	1.4690013224924068	76.5	54.939136255218145	20.261609308288527	0.0
ID206731 ? ID206807	6	206731	206807	0.7300634802349124	1.3873540327454041	0.8544375227217683	0.8544375227217683	53.5	54.433800855124076	22.543740353422493	0.0
ID222559 ? ID222638	6	222559	222638	10.15789482965906	3.141592653589793	3.187145247656445	3.187145247656445	259.5	55.9365269474541	22.41304994468006	0.0
ID203869 ? ID203945	6	203869	203945	1.39931652803787	1.5201992191909774	1.1829271017429055	1.1829271017429055	14.5	54.007255889529134	21.978225273384123	0.0
ID218594 ? ID218759	6	218594	218759	0.4754964252617501	1.5707963267948966	0.3447812441468322	0.6895624882936644	209.0	54.96369627654268	23.009889904287675	0.0
ID208105 ? ID208175	6	208105	208175	1.7738197332814702	0.90711129771916	1.3318482395834257	1.3318482395834257	71.5	53.73350860861346	21.46845264376589	0.0
ID216156 ? ID216236	6	216156	216236	0.12155940716648525	1.1631075006668707	0.34865370665817574	0.34865370665817574	177.5	55.53691491245164	23.153120499426976	0.0
ID207806 ? ID207881	6	207806	207881	0.11688754445411421	2.510881744622526	0.34188820461389746	0.34188820461389746	67.5	54.34145418607737	22.95355674399999	0.0
ID216236 ? ID216315	6	216236	216315	0.5195707518235115	1.431933170246538	0.7208125635860626	0.7208125635860626	178.5	55.11547271864531	23.1610020146916	0.0
ID218107 ? ID218179	6	218107	218179	2.365706926051763	3.141592653589793	1.5380854742346939	1.5380854742346939	202.5	54.724735532907395	22.988465673147722	0.0
ID221328 ? ID221403	6	221328	221403	0.04896609538914343	3.141592653589793	0.22128284025008227	0.22128284025008227	242.5	54.99705222116449	23.02100242127594	0.0
ID203437 ? ID203506	6	203437	203506	3.363512658404745	3.141592653589793	1.8339881838236431	1.8339881838236431	8.5	54.10554376443095	22.226894773641916	0.0
ID213283 ? ID213356	6	213283	213356	2.0412850653669	3.141592653589793	1.4287354777448833	1.4287354777448833	140.5	54.05079357987165	21.644748477467452	0.0
ID216454 ? ID216523	6	216454	216523	2.2682702947156606	2.8798439441495813	1.5060777850813882	1.5060777850813882	181.5	55.14216338254921	22.921831618749003	0.0
ID205650 ? ID205720	6	205650	205720	0.25919584114874766	3.141592653589793	0.5091127980602606	0.5091127980602606	38.5	54.68552125388045	22.675499981521476	0.0
ID202962 ? ID203037	6	202962	203037	0.031260561141775826	3.141592653589793	0.1768065641931199	0.1768065641931199	2.5	53.64046586611675	22.095423201983124	0.0
ID215847 ? ID215919	6	215847	215919	2.427607664594685	3.141592653589793	1.5580781959178702	1.5580781959178702	173.5	54.140689874474816	22.272782509323786	0.0
ID225105 ? ID225197	6	225105	225197	1.227286467815948	3.0656743203500336	1.1078296203911269	1.1078296203911269	292.5	55.293111202742445	22.33752560791204	0.0
ID210926 ? ID211013	6	210926	211013	0.2390511622656868	3.1098617109685174	0.4889285860590346	0.4889285860590346	108.5	56.10686616371254	22.142494671318833	0.0
ID222712 ? ID222789	6	222712	222789	0.09014001156971155	3.141592653589793	0.30023326193097183	0.30023326193097183	261.5	54.636722530816954	22.71628070095619	0.0
ID215479 ? ID215549	6	215479	215549	1.112965138544902	2.996643099404046	1.054971629260665	1.054971629260665	168.5	54.33709019058155	22.831262805675173	0.0
ID222862 ? ID222948	6	222862	222948	0.6330859575905199	3.141592653589793	0.7956669891295729	0.7956669891295729	263.5	56.082278692345014	22.261608350112578	0.0
ID211013 ? ID211093	6	211013	211093	0.9551170413224062	3.141592653589793	0.9773008960000017	0.9773008960000017	109.5	56.06033154664652	22.809079667145962	0.0
ID214272 ? ID214357	6	214272	214357	1.9746322578594389	3.141592653589793	1.4052160893824974	1.4052160893824974	153.5	55.418697040117685	22.903437334036994	0.0
ID216844 ? ID216925	6	216844	216925	4.6545157526045795	3.141592653589793	2.1574326762623626	2.1574326762623626	186.5	55.31130611383027	23.121083360007102	0.0
ID223781 ? ID223867	6	223781	223867	0.2871494803383324	3.141592653589793	0.5358633037802947	0.5358633037802947	275.5	53.9450689265767	22.437196982079328	0.0
ID218911 ? ID218992	6	218911	218992	0.1475376814963755	2.109062676761236	0.38410634139047417	0.38410634139047417	212.5	54.28240926745187	22.428006861915893	0.0
ID220143 ? ID220222	6	220143	220222	0.009789006399615403	3.141592653589793	0.09893940771813525	0.09893940771813525	227.5	54.458320098288524	23.193938131459845	0.0
ID209147 ? ID209223	6	209147	209223	2.817197360483098	3.141592653589793	1.6784508811648609	1.6784508811648609	85.5	53.72640126959682	21.520168203195432	0.0
ID214115 ? ID214190	6	214115	214190	0.25257591245514494	0.5830386431504608	0.5025693110956387	0.5025693110956387	151.5	54.552563498847455	23.17758085174387	0.0
ID223194 ? ID223272	6	223194	223272	0.5862694054372215	3.141592653589793	0.7656823136505254	0.7656823136505254	267.5	54.68764764295977	22.654540412868148	0.0
ID225520 ? ID225596	6	225520	225596	0.673893556140444	3.141592653589793	0.8209101998029041	0.8209101998029041	297.5	54.127490578084675	22.11987085047407	0.0
ID203506 ? ID203585	6	203506	203585	1.9975695757498462	3.141592653589793	1.413354016426828	1.413354016426828	9.5	54.29968761405436	21.888866000772293	0.0
ID216523 ? ID216599	6	216523	216599	0.21200468736878833	2.0809137190644154	0.46043966745795084	0.46043966745795084	182.5	54.47400627679273	22.855997679201568	0.0
ID220482 ? ID220563	6	220482	220563	0.11517509729082112	3.141592653589793	0.3393745678315055	0.3393745678315055	231.5	55.5601850939019	23.39984982875115	0.0
ID223409 ? ID223491	6	223409	223491	0.35645032871908877	3.141592653589793	0.5970346126641979	0.5970346126641979	270.5	54.88661086590787	23.49613391302515	0.0
ID203037 ? ID203115	6	203037	203115	0.06499536428331606	3.141592653589793	0.25494188412914043	0.25494188412914043	3.5	53.65005206082046	21.99933510036233	0.0
ID215767 ? ID215847	6	215767	215847	0.7572280957857981	3.141592653589793	0.8701885403668552	0.8701885403668552	172.5	53.930814175218906	21.77316195138534	0.0
ID210793 ? ID210853	6	210793	210853	3.4108463805433478	3.141592653589793	1.846847687423992	1.846847687423992	106.5	54.46946217993114	22.787637903168424	0.0
ID218022 ? ID218107	6	218022	218107	1.990191517207617	3.141592653589793	1.4107414778078997	1.4107414778078997	201.5	54.9648611822188	22.725046418118943	0.0
ID207961 ? ID208036	6	207961	208036	0.0971134181463012	3.141592653589793	0.3116302587142353	0.3116302587142353	69.5	54.69214645583331	22.951484358554907	0.0
ID211240 ? ID211382	6	211240	211382	4.523278134631212	1.5707963267948966	1.0633999876141635	2.126799975228327	113.0	54.71376982445442	22.98577454078509	0.0
ID219153 ? ID219227	6	219153	219227	0.3878360911309554	3.141592653589793	0.6227648762823377	0.6227648762823377	215.5	54.86612032304586	22.998749358149915	0.0
ID209300 ? ID209373	6	209300	209373	0.14422529793612618	2.8946889721563163	0.3797700592939446	0.3797700592939446	87.5	54.526487047300016	23.03558039010413	0.0
ID211675 ? ID211749	6	211675	211749	1.041239513229964	2.863028892939165	1.0204114431100644	1.0204114431100644	118.5	53.76084029749546	22.056825865230053	0.0
ID215996 ? ID216084	6	215996	216084	3.17069567289251	2.3380944276159545	1.7806447351710868	1.7806447351710868	175.5	55.32072132598315	23.10088485186391	0.0
ID224029 ? ID224095	6	224029	224095	2.0868322307070146	1.6267216622765144	1.4445872181031558	1.4445872181031558	278.5	55.11890875580246	23.481786725851773	0.0
ID210853 ? ID210926	6	210853	210926	3.269430829563723	3.141592653589793	1.8081567491685346	1.8081567491685346	107.5	55.71400823263057	22.67256626396877	0.0
ID207881 ? ID207961	6	207881	207961	0.2814780517919383	3.141592653589793	0.5305450516138458	0.5305450516138458	68.5	54.58140272001067	22.842918599136652	0.0
ID211749 ? ID211817	6	211749	211817	1.9759480450190634	2.9167982791881624	1.4056841910682012	1.4056841910682012	119.5	53.60653597556089	21.87978511148598	0.0
ID216382 ? ID216454	6	216382	216454	1.0749931394430037	3.141592653589793	1.03681875920674	1.03681875920674	180.5	55.32182599471475	23.144016297139096	0.0
ID222638 ? ID222712	6	222638	222712	0.25097857285101044	3.141592653589793	0.5009776171157854	0.5009776171157854	260.5	54.5764144257645	23.068395794506664	0.0
ID218508 ? ID218594	6	218508	218594	1.8716229826329775	3.141592653589793	1.368072725637412	1.368072725637412	207.5	54.37138534235766	22.822722719661694	0.0
ID216084 ? ID216156	6	216084	216156	0.3384358714881013	3.141592653589793	0.5817524142520607	0.5817524142520607	176.5	55.91897728837206	23.24923024312519	0.0
ID210246 ? ID210318	6	210246	210318	2.2375499545463637	3.141592653589793	1.4958442280352469	1.4958442280352469	99.5	54.383433102742885	22.239505289466265	0.0
ID222493 ? ID222559	6	222493	222559	7.095608483239019	3.141592653589793	2.6637583379952128	2.6637583379952128	258.5	56.44920327338458	22.575323995054653	0.0
ID209853 ? ID209932	6	209853	209932	3.0193895625652574	3.141592653589793	1.7376390771864154	1.7376390771864154	94.5	54.40109213417486	22.784192304643263	0.0
ID206292 ? ID206370	6	206292	206370	4.269520289468481	2.726586942783808	2.0662817546183003	2.0662817546183003	47.5	54.96475292779162	22.74475276369614	0.0
ID209442 ? ID209611	6	209442	209611	1.250682571827244	1.5707963267948966	0.559169601245285	1.11833920249057	90.0	53.83926864619475	21.498021278630453	0.0
ID225197 ? ID225275	6	225197	225275	1.5448818683516001	0.09049809286684632	1.242932769039259	1.242932769039259	293.5	55.57228121766275	23.47803763813157	0.0
ID223698 ? ID223781	6	223698	223781	2.5910054403358584	2.0846547844143615	1.6096600387460263	1.6096600387460263	274.5	54.69742252099	21.80070905268394	0.0
ID213665 ? ID213739	6	213665	213739	0.3227407635962615	3.141592653589793	0.5681027755576111	0.5681027755576111	145.5	53.703344171758715	20.92911308500065	0.0
ID218344 ? ID218425	6	218344	218425	0.2295517512522999	3.141592653589793	0.47911559278769034	0.47911559278769034	205.5	54.23710368556206	22.97388011586557	0.0
ID203945 ? ID204019	6	203945	204019	1.4210367207339987	3.141592653589793	1.1920724477706877	1.1920724477706877	15.5	53.994543248969975	22.807204743047166	0.0
ID217711 ? ID217785	6	217711	217785	0.13524439782523465	0.2924713092799362	0.3677558943446517	0.3677558943446517	197.5	54.30426801006898	22.47568469214823	0.0
ID219474 ? ID219568	6	219474	219568	1.2867764864765392	0.8052568078776146	1.1343617088374145	1.1343617088374145	219.5	54.34795009721432	22.668483256934415	0.0
ID209611 ? ID209689	6	209611	209689	0.2831952641213323	1.233716552044169	0.532160938176913	0.532160938176913	91.5	54.364953639098644	21.044655792996135	0.0
ID209773 ? ID209853	6	209773	209853	0.10029225282422004	3.141592653589793	0.3166895211784249	0.3166895211784249	93.5	53.78652669783847	22.24497064209667	0.0
ID216999 ? ID217077	6	216999	217077	1.9331610874871212	3.141592653589793	1.390381633756402	1.390381633756402	188.5	55.359912984055384	23.175046199339747	0.0
ID222420 ? ID222493	6	222420	222493	0.6100861670430198	3.141592653589793	0.7810801284394705	0.7810801284394705	257.5	55.26838243855191	23.546833338760784	0.0
ID225017 ? ID225105	6	225017	225105	0.11811298097387966	3.141592653589793	0.3436756915667439	0.3436756915667439	291.5	55.171984631786636	21.974400978829316	0.0
ID211167 ? ID211240	6	211167	211240	0.33035190741485104	3.0601999996541753	0.574762479129293	0.574762479129293	111.5	55.41078369633182	23.39895236946365	0.0
ID207477 ? ID207556	6	207477	207556	0.9164565168925749	3.141592653589793	0.9573173543253956	0.9573173543253956	63.5	54.77402019553335	23.27752428988729	0.0
ID212110 ? ID212182	6	212110	212182	1.2435936495064217	0.9791941617263517	1.115165301426843	1.115165301426843	124.5	56.17038117465646	22.87592616089797	0.0
ID216315 ? ID216382	6	216315	216382	0.059534048834359	3.141592653589793	0.24399600167699265	0.24399600167699265	179.5	54.799008914540586	23.193115707275645	0.0
ID214850 ? ID214928	6	214850	214928	0.22863743067635742	3.141592653589793	0.47816046540503265	0.47816046540503265	160.5	54.39902249863201	22.771759719479874	0.0
ID215549 ? ID215615	6	215549	215615	0.0504455600333427	3.141592653589793	0.22460089054441146	0.22460089054441146	169.5	54.722724652178535	23.207973892499	0.0
ID210488 ? ID210572	6	210488	210572	0.08674849819408431	3.141592653589793	0.2945309800243165	0.2945309800243165	102.5	54.42376128147925	21.43014751557495	0.0
ID206511 ? ID206585	6	206511	206585	0.14630216656997747	3.141592653589793	0.38249466214573175	0.38249466214573175	50.5	53.99119998877475	22.447838638553755	0.0
ID224326 ? ID224398	6	224326	224398	0.6130176633657374	3.141592653589793	0.782954445268521	0.782954445268521	282.5	54.94852946509919	22.752678862222325	0.0
ID213739 ? ID213814	6	213739	213814	6.722402837645251	3.141592653589793	2.5927596953140974	2.5927596953140974	146.5	54.086718026180165	21.916524210569456	0.0
ID222118 ? ID222196	6	222118	222196	0.05439198187602144	3.141592653589793	0.23322088644892303	0.23322088644892303	253.5	56.13736242306493	23.813309073939557	0.0
ID218425 ? ID218508	6	218425	218508	0.8685916262020636	2.6237141613587056	0.9319826319208226	0.9319826319208226	206.5	54.18287059155933	22.695299470191642	0.0
ID224623 ? ID224698	6	224623	224698	1.3955378587549419	3.141592653589793	1.181328852925781	1.181328852925781	286.5	55.027438752709	23.71377450383796	0.0
ID207175 ? ID207250	6	207175	207250	0.4871846789399407	3.141592653589793	0.6979861595618789	0.6979861595618789	59.5	56.248133990850164	22.904189025559447	0.0
ID209373 ? ID209442	6	209373	209442	1.499504812235655	3.141592653589793	1.224542695146092	1.224542695146092	88.5	53.97690422843318	22.45494022595576	0.0
ID212393 ? ID212468	6	212393	212468	0.0026569781058523216	1.766140312164727	0.05154588350055048	0.05154588350055048	128.5	53.84587074462917	22.256253856430718	0.0
ID220718 ? ID220797	6	220718	220797	0.19559521156209797	3.141592653589793	0.4422614742006113	0.4422614742006113	234.5	54.91017856810508	23.082006527235066	0.0
ID202828 ? ID202894	6	202828	202894	0.3298990717355266	NaN	0.574368411157444	0.574368411157444	0.5	54.26971018400994	22.942814727144764	0.0
ID214777 ? ID214850	6	214777	214850	1.7216165620979031	3.141592653589793	1.3121038686391802	1.3121038686391802	159.5	54.84622542190564	23.179784504679418	0.0
ID218179 ? ID218266	6	218179	218266	0.027682852471401544	3.141592653589793	0.16638164703897346	0.16638164703897346	203.5	53.973911986808254	22.66308226738301	0.0
ID212989 ? ID213054	6	212989	213054	0.048556531325924905	3.141592653589793	0.22035546584082027	0.22035546584082027	136.5	54.533891228000165	23.144942661351408	0.0
ID203201 ? ID203288	6	203201	203288	0.0985397295883975	3.141592653589793	0.313910384645678	0.313910384645678	5.5	53.87711037759027	22.605825520438966	0.0
ID221403 ? ID221467	6	221403	221467	0.1494307972938954	3.141592653589793	0.3865627986419482	0.3865627986419482	243.5	55.13975811517497	22.980897150169078	0.0
ID219568 ? ID219646	6	219568	219646	0.09194460010856365	3.141592653589793	0.30322367999310945	0.30322367999310945	220.5	54.710790753196584	22.875377373736114	0.0
ID210087 ? ID210167	6	210087	210167	1.3639686398629984	2.7421834392280173	1.1678906797568849	1.1678906797568849	97.5	55.10657308969867	23.0095214757778	0.0
ID205796 ? ID205931	6	205796	205931	1.1665252054832989	1.5707963267948966	0.5400289819730277	1.0800579639460555	41.0	55.542396623966894	22.683348283446335	0.0
ID213054 ? ID213126	6	213054	213126	0.10565009482125019	2.012394730397711	0.32503860512445315	0.32503860512445315	137.5	54.57058859677208	22.996958073909568	0.0
ID213513 ? ID213590	6	213513	213590	0.7594593532654095	3.141592653589793	0.8714696513737065	0.8714696513737065	143.5	54.100344553402394	20.57720582422914	0.0
ID208771 ? ID208859	6	208771	208859	1.2624041069311691	2.354881665644615	1.1235675800463314	1.1235675800463314	80.5	54.259329229610856	22.06462955666597	0.0
ID214430 ? ID214505	6	214430	214505	0.11648129471150712	3.141592653589793	0.34129356089956797	0.34129356089956797	155.5	54.5278016176424	22.668894290223584	0.0
ID203732 ? ID203802	6	203732	203802	0.2663524488438395	0.6839116211952	0.516093449719951	0.516093449719951	12.5	53.42904193796649	20.773379424994804	0.0
ID205931 ? ID206000	6	205931	206000	5.449052257373336	0.2013681889487249	2.3343205129915936	2.3343205129915936	42.5	54.19820923241821	21.643067813275934	0.0
ID211885 ? ID211955	6	211885	211955	0.05932854172874639	3.141592653589793	0.24357450960383023	0.24357450960383023	121.5	54.8313117355853	23.348552805733444	0.0
ID217944 ? ID218022	6	217944	218022	0.36933288821602195	1.3219580370048036	0.6077276431231526	0.6077276431231526	200.5	54.303184319308954	21.966604933513246	0.0
ID224473 ? ID224545	6	224473	224545	0.13967766879632515	0.6651321858130765	0.37373475727623345	0.37373475727623345	284.5	54.138847629930716	22.335741479089386	0.0
ID225356 ? ID225442	6	225356	225442	2.2625017958250657	3.141592653589793	1.5041614926014646	1.5041614926014646	295.5	55.73217753671335	23.223089305057158	0.0
ID210648 ? ID210719	6	210648	210719	0.1559250018231103	1.865355197240294	0.39487339974111996	0.39487339974111996	104.5	53.55535942056555	21.904842321535966	0.0
ID222342 ? ID222420	6	222342	222420	0.03060847733562602	3.141592653589793	0.1749527860184742	0.1749527860184742	256.5	54.962212080793776	23.406769132389705	0.0
ID215009 ? ID215162	6	215009	215162	0.6971146938106401	1.5707963267948966	0.41746697288846696	0.8349339457769339	163.0	54.540176938386324	22.243719389493524	0.0
ID222050 ? ID222118	6	222050	222118	0.1904249820552662	2.9892999999813092	0.43637710991213347	0.43637710991213347	252.5	56.41624260196528	23.749784508445032	0.0
ID224782 ? ID224865	6	224782	224865	7.247679444085067	0.4740620915726705	2.6921514526647767	2.6921514526647767	288.5	54.47642933168804	22.095554169638365	0.0
ID206147 ? ID206292	6	206147	206292	1.942644093624118	1.5707963267948966	0.6968938394088654	1.3937876788177308	46.0	55.37762517539699	22.490130275765388	0.0
ID217077 ? ID217157	6	217077	217157	0.36360899284220755	2.8642636145428884	0.6029999940648487	0.6029999940648487	189.5	55.69534071714291	23.41691035785326	0.0
ID217863 ? ID217944	6	217863	217944	0.29266359625898	3.141592653589793	0.5409839149725063	0.5409839149725063	199.5	53.8768135215543	21.811068398616626	0.0
ID215237 ? ID215479	6	215237	215479	2.0829386484023855	1.0471975511965976	0.4810796478757598	1.4432389436272794	166.5	54.527232224341276	22.928819786016412	0.0
ID205430 ? ID205575	6	205430	205575	0.17341646225105148	1.5707963267948966	0.20821651126354718	0.41643302252709435	36.0	54.96886139800042	22.776600487383284	0.0
ID217492 ? ID217562	6	217492	217562	0.18183321851522471	3.141592653589793	0.4264190644368808	0.4264190644368808	194.5	53.82633754567175	22.13049758542615	0.0
ID221542 ? ID221618	6	221542	221618	1.5523191609154492	2.7054130324427894	1.245921009099473	1.245921009099473	245.5	55.127347394694155	22.838249141320624	0.0
ID212182 ? ID212257	6	212182	212257	2.349209894216503	3.141592653589793	1.5327132459193087	1.5327132459193087	125.5	54.92241595170136	22.59005626408333	0.0
ID217641 ? ID217711	6	217641	217711	0.7885553841579838	3.141592653589793	0.8880064099757297	0.8880064099757297	196.5	53.941092026374065	21.97030964462846	0.0
ID211955 ? ID212032	6	211955	212032	3.8319383978209074	3.141592653589793	1.9575337539416549	1.9575337539416549	122.5	55.68809857838715	23.36807118692439	0.0
ID216925 ? ID216999	6	216925	216999	0.20191391106735615	3.141592653589793	0.44934831819798343	0.44934831819798343	187.5	54.517813222553855	22.8052357884756	0.0
ID215919 ? ID215996	6	215919	215996	0.20212335698096245	3.141592653589793	0.44958131298015763	0.44958131298015763	174.5	54.60888164215832	22.858763388858232	0.0
ID208607 ? ID208694	6	208607	208694	0.07454175916097179	3.141592653589793	0.2730233674266212	0.2730233674266212	78.5	53.71040004230842	22.15849888487946	0.0
ID211531 ? ID211602	6	211531	211602	0.1429940344941347	0.77370230302755	0.37814552026188897	0.37814552026188897	116.5	54.036286861354334	22.57698516647759	0.0
ID205354 ? ID205430	6	205354	205430	0.239370622369929	3.141592653589793	0.48925517102012217	0.48925517102012217	34.5	55.23449659757491	22.517266275230163	0.0
ID210009 ? ID210087	6	210009	210087	0.36379986315649926	3.141592653589793	0.6031582405608824	0.6031582405608824	96.5	54.817159451952975	23.163445727961296	0.0
ID202894 ? ID202962	6	202894	202962	0.5010982299455625	0.0678152522722662	0.7078829210720955	0.7078829210720955	1.5	53.9148372217297	22.409298076004777	0.0
ID217408 ? ID217492	6	217408	217492	0.39611751072156365	3.141592653589793	0.6293786703738566	0.6293786703738566	193.5	53.90160033990171	21.916398961816284	0.0
ID222948 ? ID223036	6	222948	223036	1.0981535991580103	3.141592653589793	1.0479282414163722	1.0479282414163722	264.5	55.57863627607884	22.791412748136555	0.0
ID209013 ? ID209079	6	209013	209079	2.7995916807836974	3.141592653589793	1.6731980399174802	1.6731980399174802	83.5	54.552492806338336	21.0671461931595	0.0
ID209932 ? ID210009	6	209932	210009	0.0016216544730770345	3.141592653589793	0.04026977120716027	0.04026977120716027	95.5	55.12629695521876	23.239139658541788	0.0
ID206585 ? ID206662	6	206585	206662	0.9167031612504637	3.141592653589793	0.957446166241457	0.957446166241457	51.5	54.19722263300711	22.65067386947795	0.0
ID212329 ? ID212393	6	212329	212393	0.7234923923348416	2.9743320355381093	0.8505835598780649	0.8505835598780649	127.5	54.085078180221494	22.602753481018425	0.0
ID221618 ? ID221771	6	221618	221771	1.1388285459362602	1.5707963267948966	0.5335795502866139	1.0671591005732277	247.0	55.078577221869374	22.625542422789806	0.0
ID204226 ? ID204300	6	204226	204300	1.1316879630224637	3.141592653589793	1.0638082360192853	1.0638082360192853	19.5	54.1228351595382	21.90126407307789	0.0
ID216763 ? ID216844	6	216763	216844	1.7344958111532227	0.7649881285767568	1.3170025858566956	1.3170025858566956	185.5	55.658683579191255	23.44853042777639	0.0
ID203585 ? ID203653	6	203585	203653	2.695995510873862	3.141592653589793	1.6419486931307756	1.6419486931307756	10.5	54.01707208191519	22.06831227288906	0.0
ID219890 ? ID219984	6	219890	219984	1.2754606144513667	2.8712969068196355	1.1293629241529788	1.1293629241529788	224.5	54.48158074410564	22.54924047218087	0.0
ID212554 ? ID212624	6	212554	212624	0.4067689067358235	3.141592653589793	0.6377843732295606	0.6377843732295606	130.5	54.80441034336302	23.044421302265718	0.0
ID216599 ? ID216688	6	216599	216688	0.8042314777848223	3.141592653589793	0.8967895392927051	0.8967895392927051	183.5	54.29598274112255	22.68498377851767	0.0
ID221108 ? ID221185	6	221108	221185	0.46795647169027593	3.141592653589793	0.6840734402754399	0.6840734402754399	239.5	54.230220324073	22.570589604423848	0.0
ID205136 ? ID205207	6	205136	205207	0.7566639098407408	3.141592653589793	0.8698643054182307	0.8698643054182307	31.5	53.28128356942932	21.556525101681515	0.0
ID222196 ? ID222263	6	222196	222263	0.004244791353317912	0.5458554950507672	0.06515206330821696	0.06515206330821696	254.5	56.07300462603831	23.94373395222954	0.0
ID206959 ? ID207027	6	206959	207027	0.15420830587441098	3.141592653589793	0.392693653977768	0.392693653977768	56.5	55.01910493788032	23.219240010353484	0.0
ID219077 ? ID219153	6	219077	219153	1.889558774612931	3.141592653589793	1.3746122269981929	1.3746122269981929	214.5	54.368847534857295	22.205772213305465	0.0
ID204444 ? ID204527	6	204444	204527	0.09201486758802808	1.6154369221622997	0.3033395252650536	0.3033395252650536	22.5	53.58799252369856	21.929128048636333	0.0
ID218834 ? ID218911	6	218834	218911	0.22951666076140612	3.141592653589793	0.4790789713203932	0.4790789713203932	211.5	54.066836924646225	22.45298854213826	0.0
ID219646 ? ID219721	6	219646	219721	2.860490887371865	0.9145121884820319	1.6912985801956628	1.6912985801956628	221.5	54.64431188798124	21.93189891961923	0.0
ID204904 ? ID204988	6	204904	204988	6.501774690336647	3.141592653589793	2.549857778452878	2.549857778452878	28.5	54.92485586719374	21.80122924527785	0.0
ID207556 ? ID207650	6	207556	207650	0.11242391446542588	3.141592653589793	0.3352967558229961	0.3352967558229961	64.5	54.52939194858048	23.070429705364386	0.0
ID214357 ? ID214430	6	214357	214430	2.369354253423143	2.6730398116363148	1.5392706888078986	1.5392706888078986	154.5	55.159593525448166	23.135643166483177	0.0
ID205064 ? ID205136	6	205064	205136	3.3880387488303048	1.6745085167649214	1.840662584188179	1.840662584188179	30.5	54.17432568769825	22.467693128525088	0.0
ID204370 ? ID204444	6	204370	204444	0.7298312156071708	3.141592653589793	0.8543015952268677	0.8543015952268677	21.5	54.00616551491143	21.771614136895685	0.0
ID210400 ? ID210488	6	210400	210488	0.8556087664586649	3.0574971253446077	0.9249912250711706	0.9249912250711706	101.5	54.15658624012399	21.651093899323808	0.0
ID206000 ? ID206076	6	206000	206076	1.5414581974190755	3.141592653589793	1.2415547500690718	1.2415547500690718	43.5	53.42289729935334	21.579410853269927	0.0
ID205207 ? ID205278	6	205207	205278	11.478276030068145	3.141592653589793	3.387960452848903	3.387960452848903	32.5	54.535930324915114	22.133779758777774	0.0
ID204988 ? ID205064	6	204988	205064	0.021493725255609056	3.141592653589793	0.14660738472399354	0.14660738472399354	29.5	54.90690077728121	23.017009355446753	0.0
ID207027 ? ID207103	6	207027	207103	0.21449792456145161	3.141592653589793	0.46313920646113693	0.46313920646113693	57.5	55.13785014747528	23.061267427106593	0.0
ID221030 ? ID221108	6	221030	221108	0.4674227434687549	3.141592653589793	0.6836832186537526	0.6836832186537526	238.5	54.6641584874492	22.995891523381083	0.0
ID219227 ? ID219303	6	219227	219303	2.5702908253652703	2.9005887086768154	1.6032126575614571	1.6032126575614571	216.5	54.537513500404216	22.61565037599376	0.0
ID208938 ? ID209013	6	208938	209013	0.8773978298855205	3.141592653589793	0.9366951637995792	0.9366951637995792	82.5	53.83957135798436	21.540105063975783	0.0
ID225596 ? ID225671	6	225596	225671	0.9909888106711378	3.141592653589793	0.9954842091520778	0.9954842091520778	298.5	54.280596115210244	22.137778403478762	0.0
ID218759 ? ID218834	6	218759	218834	1.6112117882284238	1.641396445620267	1.2693351756838789	1.2693351756838789	210.5	54.493329624930425	22.49069795273791	0.0
ID212468 ? ID212554	6	212468	212554	1.6141469032491167	3.141592653589793	1.2704908119499	1.2704908119499	129.5	54.23263941718595	22.765376201795043	0.0
ID203363 ? ID203437	6	203363	203437	0.5840769940898637	3.141592653589793	0.7642493010071149	0.7642493010071149	7.5	54.38855267512207	22.72476309767951	0.0
ID225275 ? ID225356	6	225275	225356	0.34032739055890243	3.141592653589793	0.5833758570243565	0.5833758570243565	294.5	55.451607931981066	23.92542802523615	0.0
ID220873 ? ID220953	6	220873	220953	0.0069448631633961914	3.141592653589793	0.08333584560917463	0.08333584560917463	236.5	53.83058571847556	22.239119570778893	0.0
ID203115 ? ID203201	6	203115	203201	0.6372294779550981	3.141592653589793	0.7982665456820159	0.7982665456820159	4.5	53.88455246353955	22.291294273652955	0.0
ID218266 ? ID218344	6	218266	218344	0.08937543913017701	3.1023289130351257	0.29895725301483655	0.29895725301483655	204.5	53.98566517207112	22.72846654449701	0.0
ID207250 ? ID207324	6	207250	207324	0.11758706866990681	2.147725043948033	0.34290970920915437	0.34290970920915437	60.5	56.23935715835301	23.197173535215025	0.0
ID216688 ? ID216763	6	216688	216763	2.0204318529422354	2.915306349503328	1.4214189575710026	1.4214189575710026	184.5	54.54865621800138	22.830632990330063	0.0
ID221838 ? ID221903	6	221838	221903	0.5350229864652483	3.141592653589793	0.731452654971768	0.731452654971768	249.5	54.646571516801984	23.170043641318706	0.0
ID207401 ? ID207477	6	207401	207477	0.22334127777666313	2.496866917878677	0.4725899679179226	0.4725899679179226	62.5	54.9806206901776	23.404284782970116	0.0
ID217314 ? ID217408	6	217314	217408	1.0605055389219862	1.7712669942223322	1.0298084962370364	1.0298084962370364	192.5	54.22643565181778	21.375549000584265	0.0
ID223272 ? ID223342	6	223272	223342	0.44987998569233534	3.141592653589793	0.6707309339014679	0.6707309339014679	268.5	55.191741320372884	23.157159735188692	0.0
ID208380 ? ID208459	6	208380	208459	1.2056019736757004	3.141592653589793	1.097999077265414	1.097999077265414	75.5	55.635652841015045	19.76656552336539	0.0
ID220391 ? ID220482	6	220391	220482	0.5105064850391142	3.141592653589793	0.714497365312927	0.714497365312927	230.5	55.37263346045451	23.35200193197548	0.0
ID206807 ? ID206887	6	206807	206887	0.3482949442457301	2.8053365932900536	0.5901651838644246	0.5901651838644246	54.5	54.28028514096876	22.454224952177256	0.0
ID219984 ? ID220062	6	219984	220062	0.16692960535604134	3.141592653589793	0.40857019636292774	0.40857019636292774	225.5	55.03409453776098	22.996875512460512	0.0
ID211382 ? ID211457	6	211382	211457	0.3672554981660663	0.5627650252766576	0.6060160873822297	0.6060160873822297	114.5	53.55359253863581	22.336408357578293	0.0
ID212032 ? ID212110	6	212032	212110	0.053398704374366446	3.141592653589793	0.23108159678859425	0.23108159678859425	123.5	56.65933908451622	23.272190203959298	0.0
ID213356 ? ID213432	6	213356	213432	0.7315998612653933	3.141592653589793	0.8553361101142599	0.8553361101142599	141.5	54.24734565060316	20.5509283925183	0.0
ID204613 ? ID204689	6	204613	204689	1.4148766216825635	3.141592653589793	1.1894858644315887	1.1894858644315887	24.5	55.038663548133556	22.321884202190212	0.0
ID223036 ? ID223108	6	223036	223108	0.5206732184805974	3.141592653589793	0.7215768971361247	0.7215768971361247	265.5	55.38384727513095	23.104091482963096	0.0
ID224095 ? ID224163	6	224095	224163	0.09994742399846512	3.141592653589793	0.3161446251298053	0.3161446251298053	279.5	55.46828620931237	23.953321910007453	0.0
ID210318 ? ID210400	6	210318	210400	0.8303161282608589	3.141592653589793	0.9112168393202899	0.9112168393202899	100.5	54.16608615968656	21.689126898216486	0.0
ID213887 ? ID213963	6	213887	213963	0.26898095155973856	3.141592653589793	0.5186337354624538	0.5186337354624538	148.5	53.81289868402758	21.71542620344516	0.0
ID209223 ? ID209300	6	209223	209300	1.1457126122089263	3.141592653589793	1.0703796579760503	1.0703796579760503	86.5	54.34862610767064	22.729370234968854	0.0
ID217562 ? ID217641	6	217562	217641	0.17904580317166255	1.2715871587183432	0.4231380426901634	0.4231380426901634	195.5	53.63948158214846	21.84432036501785	0.0
ID208240 ? ID208310	6	208240	208310	1.0021151774600556	3.141592653589793	1.0010570300737394	1.0010570300737394	73.5	55.28110082081096	19.069698508329047	0.0
ID220644 ? ID220718	6	220644	220718	0.7281286521622161	2.0554420145683396	0.8533045483074704	0.8533045483074704	233.5	55.094797362269034	23.17677584191428	0.0
ID212689 ? ID212914	6	212689	212914	3.9582322821458877	1.0471975511965976	0.663176889604198	1.989530668812594	133.5	54.4034343604542	21.604673853046577	0.0
ID224545 ? ID224623	6	224545	224623	1.5470346597415108	3.141592653589793	1.2437984803582576	1.2437984803582576	285.5	54.28951250318544	22.770865989656514	0.0
ID214603 ? ID214688	6	214603	214688	0.3870820628130873	2.3962174658568625	0.6221591941079769	0.6221591941079769	157.5	55.02731895146249	22.69490308053341	0.0
ID212257 ? ID212329	6	212257	212329	0.16078739147513238	3.141592653589793	0.40098303140548525	0.40098303140548525	126.5	54.25167556866556	22.761373666361564	0.0
ID207103 ? ID207175	6	207103	207175	0.7337617847367014	0.5911554249987809	0.856598963772839	0.856598963772839	58.5	55.72781218413938	22.829514566992106	0.0
ID211457 ? ID211531	6	211457	211531	0.4533720805877251	3.141592653589793	0.67332910273337	0.67332910273337	115.5	53.67702171291394	22.24368762117179	0.0
ID213590 ? ID213665	6	213590	213665	1.4748738812615474	3.141592653589793	1.2144438567762394	1.2144438567762394	144.5	53.95325477102695	20.69160624429599	0.0
ID213963 ? ID214037	6	213963	214037	0.5953223382113424	2.072292407098873	0.7715713435654168	0.7715713435654168	149.5	53.870727507186714	21.374039473055966	0.0
ID205720 ? ID205796	6	205720	205796	1.5548715766316519	3.141592653589793	1.2469448971913923	1.2469448971913923	39.5	55.30046198655312	22.999700789129484	0.0
ID211093 ? ID211167	6	211093	211167	1.105575601161907	1.6745728773328232	1.051463551989277	1.051463551989277	110.5	55.64567695019016	23.34760560198388	0.0
ID214688 ? ID214777	6	214688	214777	0.6583675894635101	3.141592653589793	0.811398539229342	0.811398539229342	158.5	55.1365414173475	23.16836731265787	0.0
ID214037 ? ID214115	6	214037	214115	4.386368615227602	3.141592653589793	2.0943659219982553	2.0943659219982553	150.5	54.01141850660653	22.034674442593513	0.0
ID213432 ? ID213513	6	213432	213513	0.919591859841707	3.141592653589793	0.9589535232959452	0.9589535232959452	142.5	54.18146264051903	20.572285179879465	0.0
ID220304 ? ID220391	6	220304	220391	1.3633484049059392	3.141592653589793	1.1676251131702928	1.1676251131702928	229.5	54.64439081505799	22.873770135244243	0.0
ID223565 ? ID223698	6	223565	223698	5.911449578945423	1.5707963267948966	1.2156736382501496	2.4313472765002992	273.0	55.369739837488794	22.64435897518799	0.0
ID208531 ? ID208607	6	208531	208607	2.827237762527868	3.141592653589793	1.6814391938241087	1.6814391938241087	77.5	54.229989255353516	21.632919316699468	0.0
ID224698 ? ID224782	6	224698	224782	0.9267881181943395	3.141592653589793	0.9626983526496447	0.9626983526496447	287.5	55.140552572246996	23.755528797487845	0.0
ID221257 ? ID221328	6	221257	221328	6.079147895745129	2.8371845448072937	2.4655928081792275	2.4655928081792275	241.5	54.45977410721389	22.03487770025982	0.0
ID209689 ? ID209773	6	209689	209773	1.649709608154477	3.141592653589793	1.284410218020114	1.284410218020114	92.5	54.27207368314423	21.619495857133963	0.0
ID211817 ? ID211885	6	211817	211885	6.8798891101565705	2.7469483242715382	2.6229542714573904	2.6229542714573904	120.5	54.20609074890828	22.27052295147761	0.0
ID217157 ? ID217314	6	217157	217314	5.579110687539468	1.5707963267948966	1.1810070583552272	2.3620141167104545	191.0	55.03633071970624	22.248354360366868	0.0
ID214928 ? ID215009	6	214928	215009	0.3290496347018518	0.020320069257577733	0.5736284814249131	0.5736284814249131	161.5	54.758215457648205	22.387680166837143	0.0
ID224398 ? ID224473	6	224398	224473	0.6916258841715364	3.141592653589793	0.8316404777134987	0.8316404777134987	283.5	54.70678338805355	22.422656094521457	0.0
ID206076 ? ID206147	6	206076	206147	1.3119684779541902	3.141592653589793	1.1454119250095969	1.1454119250095969	44.5	54.18684691303811	22.16909175757509	0.0
ID219303 ? ID219388	6	219303	219388	0.39796121368042914	3.141592653589793	0.6308416708496905	0.6308416708496905	217.5	53.81607936791506	21.79723190819159	0.0
ID220563 ? ID220644	6	220563	220644	0.017530557204854427	3.141592653589793	0.13240301055812298	0.13240301055812298	232.5	55.44174994882667	23.376075320287423	0.0
ID204087 ? ID204152	6	204087	204152	0.3524385385538487	2.5594239083262456	0.593665342220555	0.593665342220555	17.5	54.273908710225015	22.896552931555263	0.0
ID208310 ? ID208380	6	208310	208380	1.0258430736121538	3.141592653589793	1.0128391153644065	1.0128391153644065	74.5	55.96076387285559	19.507544330438826	0.0
ID203653 ? ID203732	6	203653	203732	0.5339485977826031	3.141592653589793	0.7307178646937565	0.7307178646937565	11.5	53.274594653433354	21.34116019664652	0.0
ID205278 ? ID205354	6	205278	205354	0.6305180335199781	3.141592653589793	0.7940516567075332	0.7940516567075332	33.5	55.689510268079175	22.79743998919283	0.0
ID207725 ? ID207806	6	207725	207806	2.4012291670663624	3.141592653589793	1.5495899996664804	1.5495899996664804	66.5	54.7461290781346	22.451722749132102	0.0
ID224250 ? ID224326	6	224250	224326	2.635962215471924	2.8847833717837297	1.6235646631631042	1.6235646631631042	281.5	55.44115113927169	23.56748850751343	0.0
ID204152 ? ID204226	6	204152	204226	2.0695104786401046	3.141592653589793	1.438579326502402	1.438579326502402	18.5	54.07987017789869	22.406399649962587	0.0
ID208694 ? ID208771	6	208694	208771	0.6076469362613478	2.4633869709482195	0.7795171173626323	0.7795171173626323	79.5	53.95670868695135	22.322862204546084	0.0
ID208175 ? ID208240	6	208175	208240	3.843001666654711	3.141592653589793	1.960357535414066	1.960357535414066	72.5	54.295214214450425	19.955916577510386	0.0
ID221771 ? ID221838	6	221771	221838	0.1594710553632313	2.307712892513472	0.3993382718488566	0.3993382718488566	248.5	54.78855277168894	22.937424082510404	0.0
ID224941 ? ID225017	6	224941	225017	3.6372335217330414	3.141592653589793	1.9071532507203088	1.9071532507203088	290.5	55.48312007660038	21.229323442050006	0.0
ID203802 ? ID203869	6	203802	203869	1.7269819206485066	3.141592653589793	1.3141468413569721	1.3141468413569721	13.5	54.01381049078401	21.072221695599143	0.0
ID206443 ? ID206511	6	206443	206511	0.017746942574261963	1.062050911463751	0.13321765113625883	0.13321765113625883	49.5	54.036428775507645	22.605215369744727	0.0
ID219721 ? ID219803	6	219721	219803	2.8112209102844155	3.141592653589793	1.6766695888827994	1.6766695888827994	222.5	55.07556687740002	21.83331271115061	0.0
ID223342 ? ID223409	6	223342	223409	0.11832027098180911	3.141592653589793	0.34397713729521195	0.34397713729521195	269.5	55.290104161967356	23.33382783095095	0.0
ID203288 ? ID203363	6	203288	203363	0.502313374010477	3.141592653589793	0.708740695889884	0.708740695889884	6.5	54.07176401670861	22.4444929868198	0.0
ID207324 ? ID207401	6	207324	207401	1.665308262238575	3.141592653589793	1.2904682337192865	1.2904682337192865	61.5	55.425208607855325	23.228833162832302	0.0
ID212914 ? ID212989	6	212914	212989	1.639605175365976	1.5848618406462884	1.2804706850865333	1.2804706850865333	135.5	54.16754829828605	22.756151825685546	0.0
ID223108 ? ID223194	6	223108	223194	2.41619460999263	3.141592653589793	1.5544113387365104	1.5544113387365104	266.5	55.07417033861543	22.818716774690742	0.0
ID223491 ? ID223565	6	223491	223565	0.48632416649483506	3.141592653589793	0.697369461974666	0.697369461974666	271.5	54.99070572386959	23.770907756602163	0.0
ID224163 ? ID224250	6	224163	224250	0.47016364518582493	3.141592653589793	0.6856848001712047	0.6856848001712047	280.5	55.78543960463064	23.913356263875016	0.0
ID214505 ? ID214603	6	214505	214603	0.41250589614638933	3.141592653589793	0.6422662190605928	0.6422662190605928	156.5	54.91990350004879	22.491084089649313	0.0
ID204761 ? ID204827	6	204761	204827	0.4673673783460601	3.141592653589793	0.6836427271214549	0.6836427271214549	26.5	53.726518291585506	22.246890123801286	0.0
ID222055 ? ID222122	7	222055	222122	0.035192500199005605	0.23396001326709623	0.18759664229139497	0.18759664229139497	252.5	68.32842231397562	33.87870754157579	0.0
ID214610 ? ID214693	7	214610	214693	0.09577984214913243	0.4381375207019554	0.3094831855677016	0.3094831855677016	157.5	68.15358654953828	33.490594939970954	0.0
ID218429 ? ID218512	7	218429	218512	0.0636642343132567	1.4135054603930275	0.25231772492882204	0.25231772492882204	206.5	68.54995725617631	33.84638058596286	0.0
ID224946 ? ID225028	7	224946	225028	0.034998512860110464	3.141592653589793	0.18707889474793907	0.18707889474793907	290.5	68.82300263693745	33.94615660649279	0.0
ID215093 ? ID215167	7	215093	215167	0.015979096634740526	2.014490520655217	0.12640845159537603	0.12640845159537603	163.5	68.16843354656731	33.67067588728586	0.0
ID219988 ? ID220066	7	219988	220066	0.06943400257517852	3.141592653589793	0.2635033255486134	0.2635033255486134	225.5	68.45673918154921	33.865522426937076	0.0
ID213212 ? ID213289	7	213212	213289	0.2157502414293799	2.776773609423509	0.4644892263867698	0.4644892263867698	139.5	68.22493909881018	33.623425582285826	0.0
ID206963 ? ID207034	7	206963	207034	0.017584977565869842	3.141592653589793	0.13260836159861805	0.13260836159861805	56.5	67.87629297685046	33.636804486134594	0.0
ID208462 ? ID208535	7	208462	208535	0.1332273691706889	3.141592653589793	0.3650032454248714	0.3650032454248714	76.5	68.14852532606909	33.60674038820988	0.0
ID223199 ? ID223276	7	223199	223276	0.45069535179448245	3.141592653589793	0.6713384778146434	0.6713384778146434	267.5	68.80948834019031	33.765581720663825	0.0
ID223276 ? ID223346	7	223276	223346	0.6752392984956513	3.141592653589793	0.8217294557794866	0.8217294557794866	268.5	68.8077986321646	33.84410185414211	0.0
ID224403 ? ID224478	7	224403	224478	0.161876456373552	3.141592653589793	0.4023387333746926	0.4023387333746926	283.5	68.78169624546575	34.0696289777879	0.0
ID220723 ? ID220801	7	220723	220801	0.3479472365138701	3.141592653589793	0.589870525211991	0.589870525211991	234.5	68.54884373220735	33.53876000308969	0.0
ID216090 ? ID216160	7	216090	216160	0.16877916991034744	3.141592653589793	0.4108274210789093	0.4108274210789093	176.5	68.3405687945291	33.12892984187623	0.0
ID206079 ? ID206150	7	206079	206150	0.5272674289462872	3.141592653589793	0.7261318261488662	0.7261318261488662	44.5	68.05888794878481	33.20141095513489	0.0
ID209857 ? ID209936	7	209857	209936	0.02457010249906908	3.141592653589793	0.1567485326855377	0.1567485326855377	94.5	68.00681883535374	33.72830486409079	0.0
ID216457 ? ID216529	7	216457	216529	0.36953239919787456	2.284719562378195	0.6078917660224348	0.6078917660224348	181.5	68.35813380726165	33.63504162905214	0.0
ID205280 ? ID205360	7	205280	205360	1.0822643123567273	3.141592653589793	1.040319331915315	1.040319331915315	33.5	67.77507960336283	33.27671362343561	0.0
ID212627 ? ID212700	7	212627	212700	0.0522109351167998	1.6290372439671137	0.22849712277575795	0.22849712277575795	131.5	68.29242135430755	33.1360698965954	0.0
ID203120 ? ID203204	7	203120	203204	0.5750129387805768	3.141592653589793	0.7582960759364226	0.7582960759364226	4.5	68.01405695590948	33.0540151653286	0.0
ID207034 ? ID207106	7	207034	207106	0.09174779137186312	3.141592653589793	0.3028989788227473	0.3028989788227473	57.5	67.98417347358988	33.586852170326424	0.0
ID210493 ? ID210577	7	210493	210577	0.3645695759794505	3.141592653589793	0.6037959721457659	0.6037959721457659	102.5	68.18086775342377	33.35846010747936	0.0
ID219725 ? ID219815	7	219725	219815	0.00728765476592515	3.141592653589793	0.08536776186550254	0.08536776186550254	222.5	68.51962901268183	33.945672635486844	0.0
ID210012 ? ID210090	7	210012	210090	0.36193289614396273	3.141592653589793	0.6016085904838483	0.6016085904838483	96.5	68.3051989066904	33.19634651523408	0.0
ID222796 ? ID222872	7	222796	222872	0.011275383897825054	1.4638742522704127	0.10618561059684618	0.10618561059684618	262.5	68.43419144351427	33.80274354531971	0.0
ID222956 ? ID223040	7	222956	223040	0.014603058091806021	3.141592653589793	0.12084311354730158	0.12084311354730158	264.5	68.44549813856369	33.93482857617614	0.0
ID207965 ? ID208038	7	207965	208038	0.0814384983831475	3.141592653589793	0.2853743127598339	0.2853743127598339	69.5	67.8710728205636	33.52517196595794	0.0
ID215322 ? ID215406	7	215322	215406	0.004662641710182658	3.141592653589793	0.06828353908653723	0.06828353908653723	166.5	68.20943417374497	33.72174692524899	0.0
ID218026 ? ID218112	7	218026	218112	0.2287612303156127	3.141592653589793	0.47828990195864757	0.47828990195864757	201.5	68.21983454588101	33.73307964813641	0.0
ID215555 ? ID215620	7	215555	215620	0.2073255299499256	3.141592653589793	0.45533013292546937	0.45533013292546937	169.5	68.06411597858813	33.48498167799469	0.0
ID218512 ? ID218599	7	218512	218599	1.2932278189141158	3.141592653589793	1.1372017494332813	1.1372017494332813	207.5	68.48287016322345	33.39299178791857	0.0
ID224704 ? ID224797	7	224704	224797	0.2521306672745317	3.141592653589793	0.5021261467744254	0.5021261467744254	287.5	68.88025799866767	33.36431186219954	0.0
ID206220 ? ID206295	7	206220	206295	0.019664917545415158	1.722065733166416	0.14023165671636045	0.14023165671636045	46.5	67.85776554722246	33.62727475088992	0.0
ID203204 ? ID203294	7	203204	203294	1.1192401427040122	3.141592653589793	1.0579414646869705	1.0579414646869705	5.5	67.85493855995864	33.12861539536739	0.0
ID220651 ? ID220723	7	220651	220723	0.1288171696960102	2.720833158913555	0.35891108884514866	0.35891108884514866	233.5	68.35574773478481	33.69519929357947	0.0
ID206446 ? ID206514	7	206446	206514	0.06384793108275577	2.859627986526894	0.25268148147966	0.25268148147966	49.5	67.91456142372654	33.47183228776369	0.0
ID204531 ? ID204617	7	204531	204617	0.1563130394350402	3.141592653589793	0.3953644387587738	0.3953644387587738	23.5	68.06459906510202	32.82491069517127	0.0
ID224870 ? ID224946	7	224870	224946	0.6070945458907688	3.096346172223177	0.779162721060735	0.779162721060735	289.5	68.7464730897527	33.62804723653015	0.0
ID225279 ? ID225365	7	225279	225365	0.11540944465623681	3.141592653589793	0.3397196559756836	0.3397196559756836	294.5	68.81226126668959	33.86439708542396	0.0
ID224797 ? ID224870	7	224797	224870	0.12071252070522719	2.558292717534152	0.3474370744541048	0.3474370744541048	288.5	68.74555799630113	33.4118657159928	0.0
ID208038 ? ID208109	7	208038	208109	0.34021412870820356	3.141592653589793	0.5832787744365499	0.5832787744365499	70.5	67.99643265292421	33.60621405265828	0.0
ID207808 ? ID207885	7	207808	207885	0.056214463868376856	0.1386836222297099	0.2370958959332212	0.2370958959332212	67.5	68.09123836808993	33.60722287854165	0.0
ID210170 ? ID210249	7	210170	210249	0.024218431294755823	3.141592653589793	0.15562272101064106	0.15562272101064106	98.5	68.15008074957085	33.49661237973777	0.0
ID204304 ? ID204374	7	204304	204374	0.019832013484963797	1.6308848942211736	0.14082618181632206	0.14082618181632206	20.5	67.83304303593434	33.296861057065044	0.0
ID217004 ? ID217083	7	217004	217083	0.015283445060447612	3.141592653589793	0.12362623127980409	0.12362623127980409	188.5	68.24572945384793	33.850694170675084	0.0
ID214859 ? ID214933	7	214859	214933	0.019616873264646707	3.141592653589793	0.14006024869550499	0.14006024869550499	160.5	68.15074204411877	33.85804846847414	0.0
ID205434 ? ID205506	7	205434	205506	0.01931420241223099	0.7291969434903263	0.13897554609437945	0.13897554609437945	35.5	67.8143775388217	33.60836959471824	0.0
ID210090 ? ID210170	7	210090	210170	0.3606023237683524	2.9794758498596434	0.6005017266988933	0.6005017266988933	97.5	68.26183060726665	33.17425591367488	0.0
ID220147 ? ID220229	7	220147	220229	0.04014267262756481	3.141592653589793	0.20035636408051732	0.20035636408051732	227.5	68.28352774491454	33.52767914234326	0.0
ID203368 ? ID203439	7	203368	203439	0.2766159118261146	3.141592653589793	0.5259428788624432	0.5259428788624432	7.5	67.82420767648401	33.0741963924912	0.0
ID207728 ? ID207808	7	207728	207808	0.10288119879156127	3.141592653589793	0.3207509918793101	0.3207509918793101	66.5	68.00692611750945	33.342034919744194	0.0
ID219652 ? ID219725	7	219652	219725	0.007798677842136254	2.625404013737648	0.08831012310112728	0.08831012310112728	221.5	68.50581030199476	33.94848249767159	0.0
ID216388 ? ID216457	7	216388	216457	0.05453171774158426	3.141592653589793	0.23352027265653888	0.23352027265653888	180.5	68.11831048283665	33.68003536393817	0.0
ID217648 ? ID217717	7	217648	217717	0.08242620319934937	3.141592653589793	0.2870996398453843	0.2870996398453843	196.5	68.30915366624228	33.78433450325758	0.0
ID213360 ? ID213443	7	213360	213443	0.06991043390659424	3.141592653589793	0.26440581292133924	0.26440581292133924	141.5	68.34666162072816	33.400174116679736	0.0
ID214202 ? ID214279	7	214202	214279	0.06621745498187254	3.141592653589793	0.2573275247265098	0.2573275247265098	152.5	68.12447997274549	33.712287062232576	0.0
ID209695 ? ID209776	7	209695	209776	0.21060401388725747	3.141592653589793	0.45891612946948973	0.45891612946948973	92.5	68.15342788400498	33.48863667709709	0.0
ID211385 ? ID211460	7	211385	211460	0.7733906289186901	2.9171263720373406	0.8794263067015281	0.8794263067015281	114.5	68.15309512340943	33.312453980314615	0.0
ID212556 ? ID212627	7	212556	212627	0.13163422843780212	3.141592653589793	0.3628143167486671	0.3628143167486671	130.5	68.17278168670614	33.30705194341313	0.0
ID214933 ? ID215014	7	214933	215014	0.029043537144817576	2.6581196921391768	0.17042164517694802	0.17042164517694802	161.5	68.13297597060637	33.82223366629583	0.0
ID212700 ? ID212774	7	212700	212774	0.21510190504108487	2.9390519396511596	0.46379079878872637	0.46379079878872637	132.5	68.17575933822363	33.172317475299906	0.0
ID215243 ? ID215322	7	215243	215322	0.01397546761146405	3.141592653589793	0.1182178819445859	0.1182178819445859	165.5	68.16161683661994	33.731212219472994	0.0
ID223874 ? ID223951	7	223874	223951	0.04894978444969164	3.141592653589793	0.22124598177072424	0.22124598177072424	276.5	68.5751301146842	34.298355006399845	0.0
ID207106 ? ID207179	7	207106	207179	0.011037015256355814	2.606053757232809	0.10505719992630592	0.10505719992630592	58.5	68.09045357048572	33.560065922546045	0.0
ID211605 ? ID211679	7	211605	211679	0.5083166641638495	3.141592653589793	0.7129632979079985	0.7129632979079985	117.5	68.01567055915831	33.178672080499524	0.0
ID225116 ? ID225205	7	225116	225205	0.2852891871141431	2.0812800567700065	0.5341246924774617	0.5341246924774617	292.5	68.76999259900185	33.671308603761496	0.0
ID212260 ? ID212332	7	212260	212332	0.17746291106831322	3.141592653589793	0.42126346989540076	0.42126346989540076	126.5	68.00950400595056	33.37537087080929	0.0
ID211242 ? ID211316	7	211242	211316	0.3109198718378161	3.141592653589793	0.5576018936820571	0.5576018936820571	112.5	68.10360552137593	33.46324707958068	0.0
ID215014 ? ID215093	7	215014	215093	0.00610716398195257	3.141592653589793	0.07814834599626898	0.07814834599626898	162.5	68.14246853372896	33.722896990735286	0.0
ID219480 ? ID219573	7	219480	219573	0.07925126641147716	1.5948436304751563	0.2815160144849262	0.2815160144849262	219.5	68.31327433983427	33.810441753809414	0.0
ID221472 ? ID221547	7	221472	221547	0.04359777028803163	3.141592653589793	0.20880079091811798	0.20880079091811798	244.5	68.55760556632609	33.73114935013315	0.0
ID221261 ? ID221332	7	221261	221332	0.08097742424272393	1.928216270668512	0.2845653250885004	0.2845653250885004	241.5	68.51644939237397	33.61056030757338	0.0
ID203439 ? ID203510	7	203439	203510	0.13613442769659317	3.141592653589793	0.3689639924119875	0.3689639924119875	8.5	67.8625063301516	33.49320654810021	0.0
ID208385 ? ID208462	7	208385	208462	0.001985166995770455	3.141592653589793	0.04455521289109115	0.04455521289109115	75.5	68.08873588117444	33.42550904505735	0.0
ID213743 ? ID213818	7	213743	213818	0.8729704862091228	3.141592653589793	0.9343288961651153	0.9343288961651153	146.5	68.28917020452971	33.03797363731982	0.0
ID215926 ? ID216003	7	215926	216003	0.1894025433580645	3.141592653589793	0.43520402497916366	0.43520402497916366	174.5	68.15439377031169	33.32487832004762	0.0
ID220801 ? ID220878	7	220801	220878	0.2759185099550754	3.135397583497311	0.5252794589121826	0.5252794589121826	235.5	68.55488153409688	33.5069870697143	0.0
ID210404 ? ID210493	7	210404	210493	0.009008859050150383	2.440871385462968	0.09491500961465675	0.09491500961465675	101.5	68.03740241397833	33.654158280091856	0.0
ID222642 ? ID222719	7	222642	222719	0.980235758543285	3.141592653589793	0.9900685625466981	0.9900685625466981	260.5	68.62170384523304	33.42783192456699	0.0
ID222424 ? ID222499	7	222424	222499	0.026978876436645878	3.141592653589793	0.1642524777184377	0.1642524777184377	257.5	68.52134732141033	33.73115824577186	0.0
ID216610 ? ID216693	7	216610	216693	0.34000692408706884	3.141592653589793	0.5831011268099804	0.5831011268099804	183.5	68.24132384834641	33.62280532632678	0.0
ID221979 ? ID222055	7	221979	222055	0.014243279235321414	3.141592653589793	0.11934521035769058	0.11934521035769058	251.5	68.44093223400017	33.98161460196043	0.0
ID217498 ? ID217568	7	217498	217568	0.04890108270262562	3.141592653589793	0.2211358919366678	0.2211358919366678	194.5	68.1708018358835	33.66169727986521	0.0
ID206589 ? ID206666	7	206589	206666	0.2971817483388558	3.141592653589793	0.5451437868478882	0.5451437868478882	51.5	68.04774214055517	33.375169878744614	0.0
ID222268 ? ID222346	7	222268	222346	0.04337970867951381	1.6702261787942791	0.20827796013864217	0.20827796013864217	255.5	68.45334978620104	33.9206799832291	0.0
ID213596 ? ID213672	7	213596	213672	0.06351234267446024	3.141592653589793	0.25201655238190257	0.25201655238190257	144.5	68.23899499939178	33.76658986933161	0.0
ID206734 ? ID206810	7	206734	206810	0.008903467658510994	3.0049903706257552	0.094358188084082	0.094358188084082	53.5	68.01068346614764	33.67905091858776	0.0
ID221189 ? ID221261	7	221189	221261	0.020711325791623016	3.141592653589793	0.14391430016375376	0.14391430016375376	240.5	68.436071119968	33.71917725806561	0.0
ID221705 ? ID221776	7	221705	221776	0.41777901598863715	3.0412152063202362	0.6463582721592083	0.6463582721592083	247.5	68.55451147477345	33.70790137128401	0.0
ID204374 ? ID204449	7	204374	204449	0.01162898490233061	3.141592653589793	0.10783777122293751	0.10783777122293751	21.5	67.86182265422771	33.28795005456178	0.0
ID219896 ? ID219988	7	219896	219988	0.15299973280445245	2.6029199883378573	0.39115180276262623	0.39115180276262623	224.5	68.4340635095316	33.65698940849822	0.0
ID221547 ? ID221629	7	221547	221629	0.009786156037501017	2.003667308644104	0.09892500208491793	0.09892500208491793	245.5	68.46654993365254	33.75802977522752	0.0
ID220487 ? ID220569	7	220487	220569	0.046206939665367944	3.141592653589793	0.2149579951185067	0.2149579951185067	231.5	68.37475332806984	33.904130288782625	0.0
ID207403 ? ID207480	7	207403	207480	0.02587552310927397	2.629482837245453	0.16085870541961342	0.16085870541961342	62.5	68.06044326846978	33.57721227434409	0.0
ID220960 ? ID221037	7	220960	221037	0.44976355679555213	2.982739489917358	0.6706441357348562	0.6706441357348562	237.5	68.57733139507505	33.676701487737134	0.0
ID220066 ? ID220147	7	220066	220147	0.33828446493207887	3.141592653589793	0.5816222699760377	0.5816222699760377	226.5	68.3952150241349	33.68417859911447	0.0
ID219000 ? ID219085	7	219000	219085	0.11121683979238113	2.8955046598934473	0.3334918886455578	0.3334918886455578	213.5	68.65179037851547	33.299136545718525	0.0
ID206890 ? ID206963	7	206890	206963	0.00857774211309306	3.141592653589793	0.09261610072278502	0.09261610072278502	55.5	67.95803908085912	33.71299396410539	0.0
ID221843 ? ID221911	7	221843	221911	0.06746051830013236	3.141592653589793	0.25973162745444067	0.25973162745444067	249.5	68.50948520302828	33.47962992818186	0.0
ID224330 ? ID224403	7	224330	224403	0.02979853238743829	3.141592653589793	0.17262251413833102	0.17262251413833102	282.5	68.72214128376584	34.179680849169856	0.0
ID208942 ? ID209019	7	208942	209019	0.7855307443201507	3.141592653589793	0.8863017230718615	0.8863017230718615	82.5	68.14914033424105	33.07964645510818	0.0
ID205580 ? ID205654	7	205580	205654	0.1323921400144206	2.674736332374733	0.3638573072159203	0.3638573072159203	37.5	67.92132054405586	33.56039184962309	0.0
ID204155 ? ID204229	7	204155	204229	0.23967183350987525	3.141592653589793	0.4895629004631328	0.4895629004631328	18.5	67.88638451962572	33.616986396733196	0.0
ID214784 ? ID214859	7	214784	214859	0.0047459050566686775	3.141592653589793	0.06889052951363255	0.06889052951363255	159.5	68.2157796300776	33.85242547667156	0.0
ID211679 ? ID211754	7	211679	211754	0.8878722104955264	3.053336916148621	0.942269712181988	0.942269712181988	118.5	67.9277032155546	33.2606137541711	0.0
ID204449 ? ID204531	7	204449	204531	0.5532925875486034	2.7240039136730525	0.7438363983757473	0.7438363983757473	22.5	68.0293348929035	33.01134634309186	0.0
ID212332 ? ID212396	7	212332	212396	0.1455515940904768	2.4641554054784844	0.38151224631783026	0.38151224631783026	127.5	68.1373328464345	33.417791168083085	0.0
ID208179 ? ID208243	7	208179	208243	0.111717269469009	3.141592653589793	0.33424133417189594	0.33424133417189594	72.5	68.08386438564733	33.620987074377936	0.0
ID206810 ? ID206890	7	206810	206890	0.009265116056054108	2.5750256089363694	0.09625547286286691	0.09625547286286691	54.5	67.98733178839484	33.69190297571212	0.0
ID205066 ? ID205139	7	205066	205139	0.1436362335404163	2.341342514552602	0.378993711742578	0.378993711742578	30.5	67.65384619537755	33.527780798480904	0.0
ID214693 ? ID214784	7	214693	214784	0.2927615014162094	3.141592653589793	0.5410743954542752	0.5410743954542752	158.5	68.13850631662402	33.62908661290467	0.0
ID218270 ? ID218348	7	218270	218348	0.08287527043834408	2.2844492852680296	0.28788065311573835	0.28788065311573835	204.5	68.35731251315369	33.709942171606926	0.0
ID209019 ? ID209090	7	209019	209090	0.07534894545050742	3.141592653589793	0.274497623761131	0.274497623761131	83.5	68.03686318176855	33.64663743603555	0.0
ID221407 ? ID221472	7	221407	221472	0.05782122551773322	3.141592653589793	0.24046044480898146	0.24046044480898146	243.5	68.74708846834184	33.66977030296789	0.0
ID205506 ? ID205580	7	205506	205580	0.016519552846176042	3.141592653589793	0.12852841260272393	0.12852841260272393	36.5	67.79818974381351	33.59483018634586	0.0
ID222122 ? ID222201	7	222122	222201	0.044477237602530265	3.141592653589793	0.2108962721399557	0.2108962721399557	253.5	68.29876940927014	33.91729772544418	0.0
ID204617 ? ID204692	7	204617	204692	0.016905514457763855	3.141592653589793	0.13002120772306283	0.13002120772306283	24.5	67.87293066114512	32.93626942651649	0.0
ID212848 ? ID212994	7	212848	212994	0.027244644869722685	1.5707963267948966	0.08252975958665257	0.16505951917330514	135.0	68.1176591699217	33.57148230531389	0.0
ID206295 ? ID206373	7	206295	206373	0.1442282984676148	3.141592653589793	0.3797740097315966	0.3797740097315966	47.5	67.95919284714986	33.530787994008506	0.0
ID218183 ? ID218270	7	218183	218270	0.009225065655716647	3.141592653589793	0.0960472053508932	0.0960472053508932	203.5	68.32663671070354	33.82410957202038	0.0
ID204022 ? ID204090	7	204022	204090	0.15087876315293267	1.765052153536711	0.38843115625929475	0.38843115625929475	16.5	67.82880769063357	33.42575267374543	0.0
ID208535 ? ID208612	7	208535	208612	0.013394287933903334	3.141592653589793	0.1157336940303183	0.1157336940303183	77.5	68.17974298872659	33.73600293586077	0.0
ID222499 ? ID222567	7	222499	222567	0.023065688994947015	3.141592653589793	0.15187392467091582	0.15187392467091582	258.5	68.44605963307934	33.83554423453099	0.0
ID209090 ? ID209150	7	209090	209150	0.014187918633248702	3.141592653589793	0.1191130498024826	0.1191130498024826	84.5	68.06346311841885	33.732944022681714	0.0
ID223346 ? ID223413	7	223346	223413	0.14984493688429085	3.141592653589793	0.3870980972367222	0.3870980972367222	269.5	68.5555056004261	34.101275818666174	0.0
ID217083 ? ID217162	7	217083	217162	0.0666598284907507	2.7454741221601524	0.2581856473368547	0.2581856473368547	189.5	68.31482586771526	33.88212728849625	0.0
ID222719 ? ID222796	7	222719	222796	0.029339549583863266	3.141592653589793	0.17128791429596912	0.17128791429596912	261.5	68.52873985632965	33.84948587454656	0.0
ID222567 ? ID222642	7	222567	222642	1.001819309543108	3.141592653589793	1.0009092414115817	1.0009092414115817	259.5	68.55750244885203	33.4231768819852	0.0
ID217568 ? ID217648	7	217568	217648	0.09647470480586845	2.971357931086995	0.31060377461626004	0.31060377461626004	195.5	68.21906138297948	33.67468058120977	0.0
ID218112 ? ID218183	7	218112	218183	0.02927236639768345	3.141592653589793	0.17109169003105748	0.17109169003105748	202.5	68.28305803969687	33.879865877395716	0.0
ID205210 ? ID205280	7	205210	205280	0.16603193149510576	3.141592653589793	0.4074701602511597	0.4074701602511597	32.5	67.75541885641726	32.958315892138344	0.0
ID213672 ? ID213743	7	213672	213743	1.4314938676848532	3.141592653589793	1.196450528724382	1.196450528724382	145.5	68.35846961851183	33.17324808831722	0.0
ID214512 ? ID214610	7	214512	214610	0.06236384032956399	3.141592653589793	0.24972753218170396	0.24972753218170396	156.5	68.28511584939253	33.72982096527025	0.0
ID224098 ? ID224169	7	224098	224169	0.18288745463807518	3.141592653589793	0.42765342818464014	0.42765342818464014	279.5	68.6403330857809	34.156364116313625	0.0
ID223413 ? ID223497	7	223413	223497	0.3444360745761533	3.141592653589793	0.5868867646966945	0.5868867646966945	270.5	68.707640226835	33.91206920964379	0.0
ID218765 ? ID218840	7	218765	218840	0.3374448751213698	3.141592653589793	0.5809000560521317	0.5809000560521317	210.5	68.39868603027891	33.45325006108813	0.0
ID217949 ? ID218026	7	217949	218026	0.038721883430932774	0.0655213450547021	0.196778767734054	0.196778767734054	200.5	68.21714859775327	33.582671139738665	0.0
ID219231 ? ID219311	7	219231	219311	0.7499955051203862	2.907253111868995	0.8660228086605953	0.8660228086605953	216.5	68.56324481771125	33.64420284553672	0.0
ID214363 ? ID214439	7	214363	214439	0.1940811384758964	3.127629207365679	0.44054640899217007	0.44054640899217007	154.5	68.14667693736388	33.67519116293114	0.0
ID213443 ? ID213518	7	213443	213518	0.0366930482999231	3.141592653589793	0.19155429595789047	0.19155429595789047	142.5	68.25984962486982	33.402166338436345	0.0
ID205728 ? ID205800	7	205728	205800	0.6396134086070302	3.141592653589793	0.7997583438808439	0.7997583438808439	39.5	67.79735549902767	33.257529901821684	0.0
ID210796 ? ID210855	7	210796	210855	0.15612878005900988	3.141592653589793	0.3951313453258421	0.3951313453258421	106.5	68.13041497542423	33.06842544744933	0.0
ID223951 ? ID224034	7	223951	224034	0.058933669104754054	3.141592653589793	0.2427625776448134	0.2427625776448134	277.5	68.61885918992553	34.17604008651851	0.0
ID203040 ? ID203120	7	203040	203120	0.03723511669686825	3.141592653589793	0.19296402954143616	0.19296402954143616	3.5	67.745921141672	33.401070414947064	0.0
ID216319 ? ID216388	7	216319	216388	0.007756551050318906	3.141592653589793	0.08807128391433218	0.08807128391433218	179.5	68.19852983795846	33.819379533035104	0.0
ID222201 ? ID222268	7	222201	222268	0.011870425322611301	1.0178800702853665	0.1089514815071888	0.1089514815071888	254.5	68.397923632138	34.01873197056699	0.0
ID223040 ? ID223113	7	223040	223113	1.0098730184390248	3.141592653589793	1.0049243844384634	1.0049243844384634	265.5	68.60796196455556	33.50870173221614	0.0
ID206514 ? ID206589	7	206514	206589	0.09177680120513426	3.141592653589793	0.30294686201565824	0.30294686201565824	50.5	68.06710974002664	33.24354793506064	0.0
ID215693 ? ID215777	7	215693	215777	0.00978873806085663	3.141592653589793	0.09893805163260812	0.09893805163260812	171.5	68.21032026502779	33.839369693527374	0.0
ID222346 ? ID222424	7	222346	222424	0.03362549366046447	3.141592653589793	0.18337255427261864	0.18337255427261864	256.5	68.52651085535938	33.75961906973189	0.0
ID203588 ? ID203656	7	203588	203656	0.6555735243612925	3.141592653589793	0.8096749498170809	0.8096749498170809	10.5	67.80057081879272	33.10146551811106	0.0
ID208109 ? ID208179	7	208109	208179	0.0520113448460528	2.551757129087274	0.22805995888373917	0.22805995888373917	71.5	68.11983989403987	33.77220808446391	0.0
ID207179 ? ID207252	7	207179	207252	0.025769460961451284	3.141592653589793	0.16052869201937478	0.16052869201937478	59.5	67.99249671883388	33.59371573801581	0.0
ID212774 ? ID212848	7	212774	212848	0.23725399164736824	3.141592653589793	0.4870872526020038	0.4870872526020038	133.5	68.0630668243788	33.41142093994124	0.0
ID207480 ? ID207558	7	207480	207558	0.06791131579403306	3.141592653589793	0.2605979965272816	0.2605979965272816	63.5	68.13495441089214	33.393529536463085	0.0
ID219815 ? ID219896	7	219815	219896	0.2466906310287649	3.141592653589793	0.4966796060125329	0.4966796060125329	223.5	68.53345753217717	33.73860199756254	0.0
ID208774 ? ID208864	7	208774	208864	0.014891448835363348	2.0256825704648485	0.12203052419523301	0.12203052419523301	80.5	68.1648960029057	33.76628064633779	0.0
ID219573 ? ID219652	7	219573	219652	0.1251687239548502	3.141592653589793	0.35379192183379515	0.35379192183379515	220.5	68.42578315094019	33.83336861734677	0.0
ID225205 ? ID225279	7	225205	225279	0.298882296481793	2.563528108367272	0.5467012863363255	0.5467012863363255	293.5	68.65415955478986	33.77301707256319	0.0
ID210577 ? ID210652	7	210577	210652	0.5554371364040838	3.1256495799044353	0.7452765502845797	0.7452765502845797	103.5	68.15252039860788	33.42349248770384	0.0
ID215852 ? ID215926	7	215852	215926	0.21564716743420084	3.141592653589793	0.46437825900250845	0.46437825900250845	173.5	68.25645487344977	33.57127575629937	0.0
ID209615 ? ID209695	7	209615	209695	0.1297236203099792	1.9339964661087197	0.3601716539512503	0.3601716539512503	91.5	68.32543600249095	33.58215460309064	0.0
ID210722 ? ID210796	7	210722	210796	0.29833800698299523	3.141592653589793	0.5462032652621139	0.5462032652621139	105.5	68.08512447576848	33.47266003558178	0.0
ID216767 ? ID216848	7	216767	216848	0.21253780687521198	2.8088468398161757	0.4610182283545977	0.4610182283545977	185.5	68.3849458433711	33.50367143528029	0.0
ID211534 ? ID211605	7	211534	211605	0.07902577787276581	2.4515114905412343	0.28111523948865846	0.28111523948865846	116.5	67.91549271837431	33.62358010412508	0.0
ID224256 ? ID224330	7	224256	224330	0.08797237263477711	2.044629078457632	0.2966013699138578	0.2966013699138578	281.5	68.60811018697862	34.201992807026514	0.0
ID213818 ? ID213895	7	213818	213895	0.11543185890982077	3.141592653589793	0.3397526437127764	0.3397526437127764	147.5	68.24327327382133	33.66991714724756	0.0
ID211169 ? ID211242	7	211169	211242	0.3412714942216584	0.4721233662986445	0.5841844693430821	0.5841844693430821	111.5	68.14918486420622	33.442892715703955	0.0
ID203735 ? ID203807	7	203735	203807	0.09263947228696082	0.6033668838720024	0.30436733117560566	0.30436733117560566	12.5	67.6597248250275	33.69532242068581	0.0
ID216160 ? ID216241	7	216160	216241	0.01726369236836315	0.4383033297356866	0.13139137098136677	0.13139137098136677	177.5	68.23390494309714	33.37300336275561	0.0
ID217240 ? ID217323	7	217240	217323	0.0604419679201096	3.141592653589793	0.2458494822449492	0.2458494822449492	191.5	68.24427668165191	33.74130297732131	0.0
ID217869 ? ID217949	7	217869	217949	0.1690898278856987	3.141592653589793	0.4112053354295135	0.4112053354295135	199.5	68.39733547413951	33.827328131284915	0.0
ID219085 ? ID219157	7	219085	219157	0.37108197686803157	3.141592653589793	0.609164983291088	0.609164983291088	214.5	68.40330073146524	33.689796648922126	0.0
ID223497 ? ID223570	7	223497	223570	0.4269391344865524	3.141592653589793	0.6534057961837746	0.6534057961837746	271.5	68.67035604669846	33.88042218358626	0.0
ID215406 ? ID215483	7	215406	215483	0.5027515732575782	2.64874094977919	0.7090497678284495	0.7090497678284495	167.5	68.31555681288813	33.41472182358737	0.0
ID214119 ? ID214202	7	214119	214202	0.032571326203882964	2.111013485750162	0.1804752786502433	0.1804752786502433	151.5	68.21987851685013	33.67818627733493	0.0
ID207885 ? ID207965	7	207885	207965	0.03409047787401339	3.141592653589793	0.18463606872443258	0.18463606872443258	68.5	68.05957140270588	33.6652612343089	0.0
ID221332 ? ID221407	7	221332	221407	0.1048698997197707	3.141592653589793	0.3238362236065797	0.3238362236065797	242.5	68.6835568689032	33.52814771576758	0.0
ID206666 ? ID206734	7	206666	206734	0.02210644578959148	3.141592653589793	0.1486823654290968	0.1486823654290968	52.5	67.98520568094307	33.66664093865595	0.0
ID211095 ? ID211169	7	211095	211169	0.10878035224362692	2.9642205024033244	0.32981866569923984	0.32981866569923984	110.5	68.19459811412395	32.99989249370985	0.0
ID209150 ? ID209226	7	209150	209226	7.816129558321319E-4	3.141592653589793	0.027957341716124084	0.027957341716124084	85.5	68.10734785786161	33.68741270689259	0.0
ID205935 ? ID206003	7	205935	206003	0.042113477275206035	2.3694923798304037	0.20521568476899135	0.20521568476899135	42.5	67.95130010561394	33.33729211052274	0.0
ID221911 ? ID221979	7	221911	221979	0.34601245534022984	3.141592653589793	0.5882282340556511	0.5882282340556511	250.5	68.55842576493735	33.744634437289704	0.0
ID224631 ? ID224704	7	224631	224704	1.0168703972707893	3.141592653589793	1.0083999193131608	1.0083999193131608	286.5	68.72888234829338	33.56874060166116	0.0
ID216529 ? ID216610	7	216529	216610	0.33025836787952373	2.6099756288777316	0.5746811010286694	0.5746811010286694	182.5	68.386704674083	33.788554443148435	0.0
ID208243 ? ID208313	7	208243	208313	0.04263074655736871	3.141592653589793	0.2064721447492826	0.2064721447492826	73.5	68.06191244075598	33.499007019834586	0.0
ID216930 ? ID217004	7	216930	217004	0.2912583313203768	3.141592653589793	0.5396835473871487	0.5396835473871487	187.5	68.28454782525854	33.63740700634141	0.0
ID209936 ? ID210012	7	209936	210012	0.057335844966109425	3.141592653589793	0.23944904461306465	0.23944904461306465	95.5	68.11477491421034	33.565614593793526	0.0
ID207652 ? ID207728	7	207652	207728	0.024137100852490066	3.141592653589793	0.15536119480903224	0.15536119480903224	65.5	68.04034668860136	33.159845476247334	0.0
ID224478 ? ID224553	7	224478	224553	0.03582420958350903	2.3555201558489496	0.18927284428440608	0.18927284428440608	284.5	68.8784209697497	33.95489480638999	0.0
ID204910 ? ID204991	7	204910	204991	0.5165478032731228	3.141592653589793	0.7187126013039724	0.7187126013039724	28.5	67.85452635676276	33.32139783345435	0.0
ID210652 ? ID210722	7	210652	210722	0.023211934806867767	2.2017524140638867	0.15235463500290292	0.15235463500290292	104.5	68.10018266140818	33.7527819803871	0.0
ID211820 ? ID211888	7	211820	211888	0.10964928682549857	3.021605823513029	0.33113333692864355	0.33113333692864355	120.5	68.0887290865096	33.447845937058304	0.0
ID213895 ? ID213967	7	213895	213967	0.013829348643743675	3.141592653589793	0.11759825102331954	0.11759825102331954	148.5	68.23578077289298	33.78547202307898	0.0
ID204830 ? ID204910	7	204830	204910	0.06733424176674474	3.141592653589793	0.2594884231844356	0.2594884231844356	27.5	67.74631529908605	33.5332470696069	0.0
ID205654 ? ID205728	7	205654	205728	0.08410719483499064	3.141592653589793	0.29001240462261374	0.29001240462261374	38.5	67.96735245629773	33.56321406597132	0.0
ID218840 ? ID218920	7	218840	218920	0.448880169723936	3.141592653589793	0.6699852011230816	0.6699852011230816	211.5	68.31815909117262	33.5164163020746	0.0
ID209446 ? ID209526	7	209446	209526	0.0955119070338371	2.5647116535870147	0.309050007335119	0.309050007335119	89.5	68.16916360234242	33.688470101665004	0.0
ID216003 ? ID216090	7	216003	216090	0.06531120532192898	0.12367943337143568	0.25556057074973243	0.25556057074973243	175.5	68.35860395850705	33.04709720693598	0.0
ID205360 ? ID205434	7	205360	205434	0.01658281254544617	3.141592653589793	0.12877426973369396	0.12877426973369396	34.5	67.82115658174052	33.7332739004118	0.0
ID206150 ? ID206220	7	206150	206220	0.02537212765906967	1.4490833476357323	0.159286307192645	0.159286307192645	45.5	67.92817786302618	33.55931629459914	0.0
ID211017 ? ID211095	7	211017	211095	0.08272931209802753	3.141592653589793	0.28762703645176946	0.28762703645176946	109.5	68.22712219935333	32.988429709994705	0.0
ID204692 ? ID204764	7	204692	204764	0.25344658890901706	1.497366981439175	0.503434791118986	0.503434791118986	25.5	67.67471763374624	33.11148558499039	0.0
ID211957 ? ID212114	7	211957	212114	0.05699013614342052	1.5707963267948966	0.11936303462904724	0.23872606925809448	123.0	67.9037443114938	33.46519520578093	0.0
ID221112 ? ID221189	7	221112	221189	0.26249457603144366	3.141592653589793	0.5123422450193266	0.5123422450193266	239.5	68.54686875769406	33.499256805084514	0.0
ID209776 ? ID209857	7	209776	209857	0.05493782730033942	3.141592653589793	0.2343881978691321	0.2343881978691321	93.5	67.9584966129417	33.68566718357241	0.0
ID212187 ? ID212260	7	212187	212260	0.21610587190652772	3.141592653589793	0.4648718876276858	0.4648718876276858	125.5	68.04581057119455	33.38918307714336	0.0
ID212472 ? ID212556	7	212472	212556	0.010577117128632121	3.141592653589793	0.10284511232252178	0.10284511232252178	129.5	68.18190608741477	33.53755565311353	0.0
ID223633 ? ID223707	7	223633	223707	0.2083174524702432	0.6855336785157624	0.45641806764220366	0.45641806764220366	273.5	68.58077023038385	34.17437350593174	0.0
ID204090 ? ID204155	7	204090	204155	0.14985720446413647	1.9965812092802215	0.3871139424822315	0.3871139424822315	17.5	67.66223980743995	33.55375907065211	0.0
ID204229 ? ID204304	7	204229	204304	0.10214787848539476	3.141592653589793	0.31960581735224214	0.31960581735224214	19.5	67.94754827707331	33.42347889617911	0.0
ID210855 ? ID210933	7	210855	210933	0.12645499507976504	3.141592653589793	0.3556051111552884	0.3556051111552884	107.5	68.15557404531506	33.06375551050428	0.0
ID222872 ? ID222956	7	222872	222956	0.003953745856100871	3.141592653589793	0.06287881881922458	0.06287881881922458	263.5	68.40532596553513	33.85291236498749	0.0
ID223570 ? ID223633	7	223570	223633	0.02394988544735228	2.6321438854414403	0.15475750530217358	0.15475750530217358	272.5	68.41408144256201	33.93433192922631	0.0
ID221629 ? ID221705	7	221629	221705	0.1954028553160014	3.141592653589793	0.44204395179212824	0.44204395179212824	246.5	68.65431539311221	33.6733418797447	0.0
ID224553 ? ID224631	7	224553	224631	0.22269016064625227	3.141592653589793	0.47190058343495644	0.47190058343495644	285.5	68.69271936508527	34.014733345218865	0.0
ID225528 ? ID225600	7	225528	225600	1.1138536379761956	3.141592653589793	1.055392646353098	1.055392646353098	297.5	68.68838357365416	33.71354719159366	0.0
ID215167 ? ID215243	7	215167	215243	0.02812412413459272	3.141592653589793	0.16770248696603374	0.16770248696603374	164.5	68.17299658569456	33.70835876763718	0.0
ID224034 ? ID224098	7	224034	224098	0.016779780556478063	0.8392932915694459	0.1295367922888245	0.1295367922888245	278.5	68.57124250153672	34.01122494177793	0.0
ID213967 ? ID214043	7	213967	214043	0.037601426312137066	1.1653361800660869	0.19391087208338026	0.19391087208338026	149.5	68.11439739479641	33.73427524683113	0.0
ID207252 ? ID207326	7	207252	207326	0.015389843257102407	2.5832196924915802	0.12405580702692803	0.12405580702692803	60.5	67.99906306546791	33.636163078715825	0.0
ID214439 ? ID214512	7	214439	214512	0.07090684548423211	3.141592653589793	0.26628339318146016	0.26628339318146016	155.5	68.18457777542481	33.86227640421868	0.0
ID224169 ? ID224256	7	224169	224256	0.03741886113050701	3.141592653589793	0.19343955420365044	0.19343955420365044	280.5	68.59908623452367	34.33681267131389	0.0
ID210324 ? ID210404	7	210324	210404	0.26724586553108537	3.141592653589793	0.5169582821960447	0.5169582821960447	100.5	68.14978833142074	33.460044403663275	0.0
ID206373 ? ID206446	7	206373	206446	0.08496714379916115	3.141592653589793	0.2914912413764111	0.2914912413764111	48.5	67.95715010636718	33.47595986686825	0.0
ID217416 ? ID217498	7	217416	217498	0.005140484641742532	3.141592653589793	0.07169717317818418	0.07169717317818418	193.5	68.26454197809237	33.66363123525254	0.0
ID208313 ? ID208385	7	208313	208385	0.03357804415036288	3.141592653589793	0.18324312852154342	0.18324312852154342	74.5	68.03344329170174	33.46751835564116	0.0
ID203510 ? ID203588	7	203510	203588	0.8931692435483317	3.141592653589793	0.9450763162561697	0.9450763162561697	9.5	67.89326392784977	33.20404634089232	0.0
ID221776 ? ID221843	7	221776	221843	0.15314313144422487	3.141592653589793	0.39133506288630066	0.39133506288630066	248.5	68.32948915437669	33.686543227565906	0.0
ID220878 ? ID220960	7	220878	220960	0.1934635913615045	3.141592653589793	0.4398449628693098	0.4398449628693098	236.5	68.56398105995692	33.55424404548974	0.0
ID211316 ? ID211385	7	211316	211385	0.3169334342923246	3.141592653589793	0.5629684132278867	0.5629684132278867	113.5	68.07537431674587	33.471218008484996	0.0
ID209377 ? ID209446	7	209377	209446	0.9318162764649017	3.141592653589793	0.9653063122475175	0.9653063122475175	88.5	68.12999984639981	33.327535471887714	0.0
ID221037 ? ID221112	7	221037	221112	0.5240678089213325	3.141592653589793	0.7239252785483682	0.7239252785483682	238.5	68.61990045103514	33.659403966240134	0.0
ID218348 ? ID218429	7	218348	218429	0.09061486616873782	3.141592653589793	0.30102303262165475	0.30102303262165475	205.5	68.47599140097617	33.64877588243104	0.0
ID208864 ? ID208942	7	208864	208942	1.1423737177680582	3.141592653589793	1.0688188423526497	1.0688188423526497	81.5	68.22909062489819	33.18351229279698	0.0
ID202965 ? ID203040	7	202965	203040	0.004407695476455838	3.141592653589793	0.06639047730251559	0.06639047730251559	2.5	67.62313103964352	33.39062721351458	0.0
ID218677 ? ID218765	7	218677	218765	0.0814157211921857	3.141592653589793	0.28533440239863417	0.28533440239863417	209.5	68.36830791711516	33.67801584716331	0.0
ID206003 ? ID206079	7	206003	206079	0.28808547178842386	3.141592653589793	0.5367359423295816	0.5367359423295816	43.5	67.98085262442828	33.07722251335261	0.0
ID209303 ? ID209377	7	209303	209377	0.6756174397638769	0.8708153289382811	0.821959512241252	0.821959512241252	87.5	68.04981023696746	33.275641567130904	0.0
ID223113 ? ID223199	7	223113	223199	1.1158888706390944	3.141592653589793	1.0563564126936962	1.0563564126936962	266.5	68.72199709022343	33.55379897653553	0.0
ID210249 ? ID210324	7	210249	210324	0.10668940127460412	3.141592653589793	0.32663343563481695	0.32663343563481695	99.5	68.25076105884868	33.408841075053616	0.0
ID202830 ? ID202898	7	202830	202898	0.02656568347795259	NaN	0.16298982630198913	0.16298982630198913	0.5	67.46916046360678	33.63474660422216	0.0
ID204764 ? ID204830	7	204764	204830	0.05422568896343218	3.141592653589793	0.23286409977373537	0.23286409977373537	26.5	67.64128242979135	33.361442931695294	0.0
ID223707 ? ID223787	7	223707	223787	0.19919312411006387	2.958680265369507	0.44631056912206757	0.44631056912206757	274.5	68.62124643413698	34.16508361107546	0.0
ID207558 ? ID207652	7	207558	207652	0.01852384075747855	3.141592653589793	0.13610231723772578	0.13610231723772578	64.5	68.13168835566249	33.198601730290946	0.0
ID208697 ? ID208774	7	208697	208774	0.04150600114478142	2.623020814527904	0.20373021657275442	0.20373021657275442	79.5	68.08161679065427	33.72502046940812	0.0
ID216241 ? ID216319	7	216241	216319	0.1760156754866745	0.05721236478414533	0.4195422213397294	0.4195422213397294	178.5	68.2242694323559	33.64821967061853	0.0
ID225028 ? ID225116	7	225028	225116	0.014162697683681799	3.141592653589793	0.11900713291093858	0.11900713291093858	291.5	68.93704284909509	33.84858906471155	0.0
ID215620 ? ID215693	7	215620	215693	0.1676011534038443	1.750496078970399	0.40939119849337785	0.40939119849337785	170.5	68.26578323440344	33.675777998806794	0.0
ID203807 ? ID203875	7	203807	203875	1.2367700233555063	3.141592653589793	1.1121016245629292	1.1121016245629292	13.5	67.8802571096445	33.34031794856023	0.0
ID212114 ? ID212187	7	212114	212187	0.13618595400219974	2.8523988656122516	0.369033811462039	0.369033811462039	124.5	67.95079417668566	33.527328217904774	0.0
ID217717 ? ID217790	7	217717	217790	0.06583164588163182	2.2695831858442803	0.2565767835982668	0.2565767835982668	197.5	68.36981459051515	33.8827792588653	0.0
ID210933 ? ID211017	7	210933	211017	0.02752296318866286	2.703076924884063	0.16590046168911907	0.16590046168911907	108.5	68.12099976914699	33.16667564465085	0.0
ID225600 ? ID225679	7	225600	225679	1.43480390313037	3.141592653589793	1.197833003022696	1.197833003022696	298.5	68.94703352144577	33.894504125794235	0.0
ID203656 ? ID203735	7	203656	203735	0.008945659219978943	3.141592653589793	0.09458149512446366	0.09458149512446366	11.5	67.64278462907566	33.503068517698594	0.0
ID219157 ? ID219231	7	219157	219231	0.7068027573001028	3.141592653589793	0.8407156221339668	0.8407156221339668	215.5	68.47493617908076	33.59612316165415	0.0
ID211754 ? ID211820	7	211754	211820	0.39158975734414475	2.563247088517821	0.625771329915445	0.625771329915445	119.5	67.96248548326659	33.52853268189004	0.0
ID217162 ? ID217240	7	217162	217240	0.16282283335674724	3.141592653589793	0.4035131142314302	0.4035131142314302	190.5	68.28244464918629	33.81313915199182	0.0
ID205139 ? ID205210	7	205139	205210	0.10304629280811146	3.141592653589793	0.3210082441435289	0.3210082441435289	31.5	67.68598977722584	33.25816753798183	0.0
ID223787 ? ID223874	7	223787	223874	0.14589546201439482	3.141592653589793	0.38196264478924485	0.38196264478924485	275.5	68.51556243137071	34.13370014157075	0.0
ID216848 ? ID216930	7	216848	216930	0.138302991304371	3.141592653589793	0.37189110140519765	0.37189110140519765	186.5	68.33194666809891	33.55065118088399	0.0
ID220398 ? ID220487	7	220398	220487	0.013710225058637858	3.141592653589793	0.11709067024591609	0.11709067024591609	230.5	68.3247305889805	33.751208545606666	0.0
ID209226 ? ID209303	7	209226	209303	3.360292375842793E-4	3.141592653589793	0.01833110028296936	0.01833110028296936	86.5	68.12595983493095	33.68557186174655	0.0
ID202898 ? ID202965	7	202898	202965	0.13798733276306252	2.9054712295958156	0.37146646250107496	0.37146646250107496	1.5	67.52675743873554	33.54315947804898	0.0
ID205800 ? ID205935	7	205800	205935	0.34651634177278473	1.5707963267948966	0.2943281934222343	0.5886563868444686	41.0	67.895884336112	33.11187560286543	0.0
ID203875 ? ID204022	7	203875	204022	0.44136138271977365	1.5707963267948966	0.33217517318418516	0.6643503463683703	15.0	68.06025828799213	33.161965425556645	0.0
ID212396 ? ID212472	7	212396	212472	0.11315560690265908	2.7267597263604393	0.33638609796283064	0.33638609796283064	128.5	68.21446085279422	33.419474158475076	0.0
ID213058 ? ID213212	7	213058	213212	0.4958044538058193	1.5707963267948966	0.3520669161557996	0.7041338323115992	138.0	68.21581526800648	33.46519661539623	0.0
ID214279 ? ID214363	7	214279	214363	0.15366689444896986	3.141592653589793	0.39200369188181106	0.39200369188181106	153.5	68.15465110888798	33.65208425353458	0.0
ID225447 ? ID225528	7	225447	225528	0.13781249428817102	3.141592653589793	0.37123105242984594	0.37123105242984594	296.5	68.53745117529601	34.185800593987	0.0
ID203294 ? ID203368	7	203294	203368	0.546924044550542	3.141592653589793	0.7395431323124717	0.7395431323124717	6.5	67.6252547335523	33.18549689887074	0.0
ID217790 ? ID217869	7	217790	217869	0.019699261877040852	3.141592653589793	0.14035405899738296	0.14035405899738296	198.5	68.50864273167551	33.92150973709005	0.0
ID220569 ? ID220651	7	220569	220651	0.22318565222457687	3.141592653589793	0.4724252874524996	0.4724252874524996	232.5	68.31064824061403	33.78783807474862	0.0
ID216693 ? ID216767	7	216693	216767	0.008703543093622024	0.028257837476106065	0.09329278157297072	0.09329278157297072	184.5	68.38492770607021	33.31662849327905	0.0
ID215777 ? ID215852	7	215777	215852	0.11588747633335388	3.141592653589793	0.3404224968085304	0.3404224968085304	172.5	68.32988858565378	33.71826060309445	0.0
ID211460 ? ID211534	7	211460	211534	0.8142976731605556	3.141592653589793	0.9023844375655841	0.9023844375655841	115.5	68.0850347311162	33.3125007182	0.0
ID211888 ? ID211957	7	211888	211957	0.008219131833229677	3.141592653589793	0.09065942771289524	0.09065942771289524	121.5	67.97625489251425	33.493022799180494	0.0
ID218920 ? ID219000	7	218920	219000	0.628486233109743	2.493829370709293	0.7927712363032245	0.7927712363032245	212.5	68.55807974325796	33.51807773937733	0.0
ID213289 ? ID213360	7	213289	213360	0.19830051671191	3.141592653589793	0.4453094617363413	0.4453094617363413	140.5	68.23435290993837	33.39752895309762	0.0
ID219395 ? ID219480	7	219395	219480	0.08271651713376321	2.458239533304141	0.2876047933080449	0.2876047933080449	218.5	68.4179588744753	33.979437874101365	0.0
ID213518 ? ID213596	7	213518	213596	0.22951514177951765	3.141592653589793	0.4790773860030524	0.4790773860030524	143.5	68.18756646241721	33.5340777949694	0.0
ID217323 ? ID217416	7	217323	217416	0.02312050564758837	3.141592653589793	0.15205428519968903	0.15205428519968903	192.5	68.2928163318096	33.76173826445407	0.0
ID207326 ? ID207403	7	207326	207403	0.0034652254327663633	3.141592653589793	0.05886616543283895	0.05886616543283895	61.5	68.02974867408328	33.62481318595478	0.0
ID208612 ? ID208697	7	208612	208697	0.014262718487271009	3.141592653589793	0.119426623862818	0.119426623862818	78.5	68.08477504374356	33.667001415554566	0.0
ID212994 ? ID213058	7	212994	213058	0.11866993327107934	0.7559037210137164	0.34448502619283666	0.34448502619283666	136.5	68.03464137346899	33.34726359870794	0.0
ID225365 ? ID225447	7	225365	225447	0.3156334460247422	3.141592653589793	0.5618126431691817	0.5618126431691817	295.5	68.78976236209459	33.97361622967991	0.0
ID215483 ? ID215555	7	215483	215555	0.5127335663879178	3.141592653589793	0.7160541644232773	0.7160541644232773	168.5	68.12567562570942	33.28578456044711	0.0
ID220310 ? ID220398	7	220310	220398	0.03759946463412155	3.141592653589793	0.1939058138223853	0.1939058138223853	229.5	68.21421459989895	33.76647063782985	0.0
ID209526 ? ID209615	7	209526	209615	0.08237286477100238	3.141592653589793	0.2870067329715496	0.2870067329715496	90.5	68.16461748030059	33.67595879916858	0.0
ID220229 ? ID220310	7	220229	220310	0.1025758538254575	1.5951878401868023	0.3202746537355985	0.3202746537355985	228.5	68.24885022841025	33.711240000791165	0.0
ID218599 ? ID218677	7	218599	218677	0.7065180889846314	2.8322980608594257	0.840546303890887	0.840546303890887	208.5	68.35048345850333	33.22820825588875	0.0
ID219311 ? ID219395	7	219311	219395	0.013495417716686626	3.141592653589793	0.11616977970490701	0.11616977970490701	217.5	68.50577249012167	34.03763849559573	0.0
ID214043 ? ID214119	7	214043	214119	0.058727769603401536	3.141592653589793	0.2423381307252359	0.2423381307252359	150.5	68.13808631500964	33.748097651510726	0.0
ID204991 ? ID205066	7	204991	205066	0.5593451368849826	3.141592653589793	0.7478938005392093	0.7478938005392093	29.5	67.85542063841717	33.33699612810998	0.0
ID206588 ? ID206664	8	206588	206664	0.14580419829411753	3.141592653589793	0.38184315928679086	0.38184315928679086	51.5	53.769659978027065	28.353668565054107	0.0
ID207557 ? ID207651	8	207557	207651	0.05355745981081638	3.141592653589793	0.2314248470039818	0.2314248470039818	64.5	53.343921732527775	27.62613847232804	0.0
ID216692 ? ID216766	8	216692	216766	0.05779885841010428	2.911977701077512	0.24041393139771305	0.24041393139771305	184.5	53.64587768828886	28.228263418596	0.0
ID215241 ? ID215321	8	215241	215321	0.7013130008711085	3.141592653589793	0.837444327027838	0.837444327027838	165.5	53.59831724658349	28.311354753818833	0.0
ID206219 ? ID206294	8	206219	206294	0.6773561451415588	0.7326858332380856	0.823016491415305	0.823016491415305	46.5	53.530697899011955	28.522688880665477	0.0
ID214932 ? ID215012	8	214932	215012	0.37458624644531224	2.167757228253017	0.6120345140964782	0.6120345140964782	161.5	54.222942109040474	28.856111852972507	0.0
ID209444 ? ID209525	8	209444	209525	1.5961132307548718	2.7864659871398905	1.2633737494323964	1.2633737494323964	89.5	53.670309561578634	28.465832890503343	0.0
ID208773 ? ID208863	8	208773	208863	0.4186366154156929	3.0667515665952405	0.6470213407730018	0.6470213407730018	80.5	53.93553583622406	28.506168653974107	0.0
ID212990 ? ID213055	8	212990	213055	0.8266583198548456	3.141592653589793	0.9092075229862793	0.9092075229862793	136.5	54.11741498154687	28.396526488675555	0.0
ID205432 ? ID205505	8	205432	205505	0.34024117365371753	0.7031371940155121	0.5833019575260463	0.5833019575260463	35.5	53.764779753493556	28.06845548713576	0.0
ID205065 ? ID205138	8	205065	205138	0.057267678260311095	0.9221387116250606	0.23930666154604033	0.23930666154604033	30.5	53.73890071935051	27.715176158546118	0.0
ID216766 ? ID216847	8	216766	216847	0.5797158666496748	2.034640570059522	0.761390745051235	0.761390745051235	185.5	53.566331974842285	28.563082887607937	0.0
ID206889 ? ID206960	8	206889	206960	0.13819056111083505	3.141592653589793	0.37173991057032746	0.37173991057032746	55.5	53.77640223451067	28.934338347399404	0.0
ID204373 ? ID204446	8	204373	204446	0.4004014132321997	3.141592653589793	0.6327727974812126	0.6327727974812126	21.5	53.967619494514416	28.254521742081543	0.0
ID211459 ? ID211533	8	211459	211533	1.2871795399705894	3.141592653589793	1.1345393514420685	1.1345393514420685	115.5	53.58430328450701	28.339627600847322	0.0
ID206513 ? ID206588	8	206513	206588	0.41167750576455814	3.141592653589793	0.6416209985377335	0.6416209985377335	50.5	53.948690344931045	28.50409240569966	0.0
ID214360 ? ID214435	8	214360	214435	0.03276688532169929	1.2437880964503605	0.1810162570646606	0.1810162570646606	154.5	53.38780859257811	28.238118462362273	0.0
ID209775 ? ID209855	8	209775	209855	0.5250843893990433	3.141592653589793	0.7246270691873464	0.7246270691873464	93.5	53.54471304934701	27.877129022230367	0.0
ID209149 ? ID209225	8	209149	209225	0.2809731671319891	3.141592653589793	0.5300690211019591	0.5300690211019591	85.5	53.651385316123616	28.658167495290037	0.0
ID207883 ? ID207963	8	207883	207963	0.08364190965609553	3.141592653589793	0.2892091106035485	0.2892091106035485	68.5	54.034969775828145	29.087403780420782	0.0
ID210169 ? ID210248	8	210169	210248	0.5676023720798522	3.141592653589793	0.7533939023378489	0.7533939023378489	98.5	54.04316234742407	28.16374632195628	0.0
ID216089 ? ID216159	8	216089	216159	0.07356664352832773	3.141592653589793	0.27123171556499015	0.27123171556499015	176.5	53.77452262160868	28.12737259412483	0.0
ID208312 ? ID208461	8	208312	208461	0.1297918424543967	1.5707963267948966	0.18013317466141315	0.3602663493228263	75.0	54.03380849279512	29.11490523283637	0.0
ID216240 ? ID216317	8	216240	216317	0.22143776042315783	2.046113114436033	0.4705717378074865	0.4705717378074865	178.5	53.95156501287241	28.78833238492183	0.0
ID212555 ? ID212626	8	212555	212626	1.3988915579227217	3.141592653589793	1.1827474616006248	1.1827474616006248	130.5	54.12258733737232	28.767043373299266	0.0
ID215850 ? ID215924	8	215850	215924	0.2989441447193672	3.141592653589793	0.5467578483381534	0.5467578483381534	173.5	53.88737307788705	28.909884827024587	0.0
ID210650 ? ID210721	8	210650	210721	0.7963930698073519	2.337908003080362	0.8924085778427682	0.8924085778427682	104.5	53.867332754516376	28.573540980568627	0.0
ID205726 ? ID205799	8	205726	205799	0.028406769499195073	3.141592653589793	0.1685430790605033	0.1685430790605033	39.5	53.56415742767665	27.808197232075056	0.0
ID212916 ? ID212990	8	212916	212990	0.24305038853496225	3.141592653589793	0.4930014082484575	0.4930014082484575	135.5	53.9489995785885	28.27396744519428	0.0
ID212112 ? ID212186	8	212112	212186	0.49839644297290675	1.2192288186394666	0.7059719845524373	0.7059719845524373	124.5	54.11429131514744	28.160288298119966	0.0
ID211604 ? ID211677	8	211604	211677	0.7145277663652914	3.141592653589793	0.8452974425403708	0.8452974425403708	117.5	53.468099625198604	27.94995394338288	0.0
ID207807 ? ID207883	8	207807	207883	2.3770977357383956	0.02385690628742314	1.5417839458686795	1.5417839458686795	67.5	53.837463303389825	28.452028041131065	0.0
ID210795 ? ID210854	8	210795	210854	0.30943058906393234	3.141592653589793	0.5562648551400065	0.5562648551400065	106.5	53.593969579399406	27.953392219063122	0.0
ID215321 ? ID215404	8	215321	215404	0.8154603282967877	3.141592653589793	0.9030284205365785	0.9030284205365785	166.5	53.95148821829773	29.026715702445287	0.0
ID213128 ? ID213207	8	213128	213207	0.13998562083399144	1.7715316083064725	0.3741465232151589	0.3741465232151589	138.5	54.25535247367266	28.799980291932776	0.0
ID217159 ? ID217239	8	217159	217239	0.04378867584081915	3.141592653589793	0.20925743915287492	0.20925743915287492	190.5	53.90110899379253	28.856761818203957	0.0
ID215550 ? ID215619	8	215550	215619	1.0482867517609145	3.141592653589793	1.0238587557670806	1.0238587557670806	169.5	53.76788594588116	28.116804276205265	0.0
ID203734 ? ID203804	8	203734	203804	0.3020172063828503	1.215597232991831	0.5495609214480687	0.5495609214480687	12.5	53.27842282454094	28.195520174019855	0.0
ID211677 ? ID211751	8	211677	211751	0.8498148637266394	2.5823998024509818	0.9218540360201497	0.9218540360201497	118.5	53.40781635020711	28.189070532580956	0.0
ID212186 ? ID212259	8	212186	212259	0.22328842770300764	3.141592653589793	0.47253404925254605	0.47253404925254605	125.5	53.86660670223237	28.085492912557363	0.0
ID206445 ? ID206513	8	206445	206513	1.064238613823979	2.0376962559921115	1.0316194132643972	1.0316194132643972	49.5	53.828135882763654	28.79399341907623	0.0
ID206733 ? ID206809	8	206733	206809	0.023137496287770933	1.8821826149550185	0.1521101452493256	0.1521101452493256	53.5	54.15161757156116	28.40070401114286	0.0
ID214042 ? ID214118	8	214042	214118	0.42817285042046105	3.141592653589793	0.6543491808052189	0.6543491808052189	150.5	54.28124140568903	28.781875338290895	0.0
ID215165 ? ID215241	8	215165	215241	0.5870671778708635	3.141592653589793	0.7662030917915064	0.7662030917915064	164.5	53.572336516773206	28.275712632568393	0.0
ID206002 ? ID206078	8	206002	206078	0.5363636527691991	3.141592653589793	0.7323685225139043	0.7323685225139043	43.5	53.596599805251195	28.089049658163503	0.0
ID208941 ? ID209015	8	208941	209015	0.11810979648816866	3.141592653589793	0.3436710585547882	0.3436710585547882	82.5	54.20900298866526	28.72909883817152	0.0
ID204990 ? ID205065	8	204990	205065	1.364535813284545	3.141592653589793	1.168133474087848	1.168133474087848	29.5	53.75577431130176	28.378202747880117	0.0
ID214692 ? ID214780	8	214692	214780	0.10287762421204683	3.141592653589793	0.32074541962754016	0.32074541962754016	158.5	54.12752619674467	28.30002548335732	0.0
ID213742 ? ID213817	8	213742	213817	0.6076926455334323	3.141592653589793	0.7795464357775181	0.7795464357775181	146.5	53.88327765724277	28.577646933564203	0.0
ID207177 ? ID207251	8	207177	207251	0.12343309610488348	3.141592653589793	0.35133046566570836	0.35133046566570836	59.5	54.046273243545684	28.93068894107466	0.0
ID205653 ? ID205726	8	205653	205726	0.15414817636963418	3.141592653589793	0.39261708619166613	0.39261708619166613	38.5	53.48173238279304	27.886800021736477	0.0
ID205579 ? ID205653	8	205579	205653	0.5991597391990728	2.6084340313196335	0.7740540931996115	0.7740540931996115	37.5	53.5500709888962	28.319304601720816	0.0
ID216385 ? ID216456	8	216385	216456	0.5284213291567091	3.141592653589793	0.726925944754147	0.726925944754147	180.5	54.347756182497825	28.692398156972214	0.0
ID210248 ? ID210323	8	210248	210323	0.11380166450159485	3.141592653589793	0.33734502293882274	0.33734502293882274	99.5	54.02271216465559	28.3746045413218	0.0
ID203587 ? ID203655	8	203587	203655	0.16157455437612228	3.141592653589793	0.4019633744212553	0.4019633744212553	10.5	53.511230667401264	28.27080294199172	0.0
ID205934 ? ID206002	8	205934	206002	0.2930308367603391	2.9301449733092144	0.5413232276194502	0.5413232276194502	42.5	53.713302060824674	28.141698981631272	0.0
ID207104 ? ID207177	8	207104	207177	0.07386737325705885	2.0110346262829313	0.2717855280493405	0.2717855280493405	58.5	54.14995248480109	28.740178670183845	0.0
ID209085 ? ID209149	8	209085	209149	0.2214457835332289	3.141592653589793	0.47058026258357766	0.47058026258357766	84.5	53.96221327449953	28.286967798218832	0.0
ID206294 ? ID206372	8	206294	206372	0.0982546235050994	3.141592653589793	0.3134559355078468	0.3134559355078468	47.5	53.528164749489775	29.062282764085772	0.0
ID214277 ? ID214360	8	214277	214360	1.6593262848449637	3.141592653589793	1.288148393953493	1.288148393953493	153.5	53.81681558096206	28.763880424384716	0.0
ID212033 ? ID212112	8	212033	212112	0.3140451678209972	3.141592653589793	0.5603973303121609	0.5603973303121609	123.5	54.121999315659814	28.681029712423733	0.0
ID215924 ? ID216001	8	215924	216001	0.2270378730217873	3.141592653589793	0.47648491373997065	0.47648491373997065	174.5	54.054677308609016	28.714245509663716	0.0
ID205138 ? ID205209	8	205138	205209	0.37005214863414676	3.141592653589793	0.6083191174327393	0.6083191174327393	31.5	53.8102948896322	27.892300757231773	0.0
ID203874 ? ID203947	8	203874	203947	0.50309092712396	0.4134973316264073	0.709289029327227	0.709289029327227	14.5	53.59300168260042	28.161215471671223	0.0
ID207032 ? ID207104	8	207032	207104	0.07566451574919002	3.141592653589793	0.27507183743376934	0.27507183743376934	57.5	54.242708904086314	28.853533983001142	0.0
ID217080 ? ID217159	8	217080	217159	0.9312275045135268	3.0857675073501603	0.9650012976745299	0.9650012976745299	189.5	53.97840269606094	28.473670812526954	0.0
ID214780 ? ID214855	8	214780	214855	1.0400862673801508	3.141592653589793	1.0198461979044442	1.0198461979044442	159.5	54.19857441261314	28.67305686724151	0.0
ID203947 ? ID204020	8	203947	204020	0.07503846070112104	3.141592653589793	0.27393148906454884	0.27393148906454884	15.5	53.97051852992229	28.27540135355492	0.0
ID209614 ? ID209694	8	209614	209694	0.869345141542645	3.0510575294594684	0.9323867982455806	0.9323867982455806	91.5	53.62008583909567	28.08080333958212	0.0
ID204530 ? ID204616	8	204530	204616	0.24638581891016284	3.141592653589793	0.4963726613242946	0.4963726613242946	23.5	53.7827374519404	28.188762636384986	0.0
ID202896 ? ID202964	8	202896	202964	0.44248911615078335	2.3713645301739694	0.6651985539301656	0.6651985539301656	1.5	53.76868158911779	28.82301845085985	0.0
ID215092 ? ID215165	8	215092	215165	0.062437543677831706	1.874988976440544	0.24987505613372396	0.24987505613372396	163.5	53.6258001281123	28.552820879530824	0.0
ID210721 ? ID210795	8	210721	210795	0.21534857957418235	3.141592653589793	0.46405665556501	0.46405665556501	105.5	53.50303751563801	28.013327191132227	0.0
ID213890 ? ID213966	8	213890	213966	0.0917401850362887	3.141592653589793	0.3028864226674558	0.3028864226674558	148.5	54.17730902081121	28.458609034203334	0.0
ID216159 ? ID216240	8	216159	216240	0.8051973865827066	2.690750480353084	0.8973279147461682	0.8973279147461682	177.5	53.7287148899446	28.456097649017178	0.0
ID211315 ? ID211384	8	211315	211384	0.602342997020161	3.141592653589793	0.7761075937137589	0.7761075937137589	113.5	54.098059663847074	28.79566498906823	0.0
ID209015 ? ID209085	8	209015	209085	0.1695965058981767	3.141592653589793	0.411820963403002	0.411820963403002	83.5	54.19326923191482	28.35609606402863	0.0
ID204691 ? ID204763	8	204691	204763	0.3289715228710427	3.113656174927615	0.5735603916511692	0.5735603916511692	25.5	53.924655828257386	28.14360304585754	0.0
ID209855 ? ID209933	8	209855	209933	0.03702182749080961	3.141592653589793	0.19241057011196036	0.19241057011196036	94.5	53.2991464225858	27.689973455284846	0.0
ID208863 ? ID208941	8	208863	208941	0.6220485574703702	3.141592653589793	0.7887005499366475	0.7887005499366475	81.5	53.994831119574584	28.555509270499257	0.0
ID203203 ? ID203290	8	203203	203290	0.3288901259009883	3.141592653589793	0.5734894296331784	0.5734894296331784	5.5	53.72327205129024	28.68269665561421	0.0
ID211533 ? ID211604	8	211533	211604	0.19279522497411627	2.2339109032968705	0.4390845305566074	0.4390845305566074	116.5	53.6984280132029	27.888360073404108	0.0
ID208534 ? ID208609	8	208534	208609	0.06456662705479459	3.141592653589793	0.2540996400131149	0.2540996400131149	77.5	54.2844938412926	28.862465829667958	0.0
ID206960 ? ID207032	8	206960	207032	0.06437816239848565	3.141592653589793	0.2537285210584054	0.2537285210584054	56.5	54.080302046510695	28.944574483309722	0.0
ID203365 ? ID203438	8	203365	203438	0.10568246201021333	3.141592653589793	0.325088391072664	0.325088391072664	7.5	53.68553758421949	28.88628476793592	0.0
ID213515 ? ID213592	8	213515	213592	0.10917524123175883	3.141592653589793	0.3304167689929778	0.3304167689929778	143.5	53.25151181474075	27.760677458236106	0.0
ID212259 ? ID212331	8	212259	212331	0.057899326695337275	3.141592653589793	0.24062278922690858	0.24062278922690858	126.5	53.723614067718415	28.221150289047173	0.0
ID205209 ? ID205279	8	205209	205279	0.15288886698135673	3.141592653589793	0.39101005994904625	0.39101005994904625	32.5	53.775043174823416	28.119833197878272	0.0
ID212626 ? ID212692	8	212626	212692	1.8304771691417399	2.9300193688547793	1.3529512811412463	1.3529512811412463	131.5	54.259553154302324	28.687522707299504	0.0
ID214196 ? ID214277	8	214196	214277	3.246741821663094	3.141592653589793	1.801871755054475	1.801871755054475	152.5	53.78897096951651	28.488323476817683	0.0
ID214508 ? ID214609	8	214508	214609	0.6171681626562717	3.141592653589793	0.7856005108554039	0.7856005108554039	156.5	54.163901619318054	28.70021915589225	0.0
ID216456 ? ID216527	8	216456	216527	1.6196998695552414	2.357762005824971	1.2726742983007244	1.2726742983007244	181.5	53.97443803547998	28.427699879962766	0.0
ID212331 ? ID212395	8	212331	212395	0.056549679217174874	1.7957462129054842	0.23780176453755525	0.23780176453755525	127.5	53.750905152500906	28.074570227817723	0.0
ID211168 ? ID211241	8	211168	211241	0.0046747257923736504	2.6793207955391143	0.06837196642172616	0.06837196642172616	111.5	53.672107076095074	28.46227092240752	0.0
ID216603 ? ID216692	8	216603	216692	0.3037163834464571	3.141592653589793	0.5511046937256633	0.5511046937256633	183.5	53.531523829892386	28.115152479996937	0.0
ID211016 ? ID211094	8	211016	211094	0.5753654385842636	1.9216223671964625	0.7585284691982652	0.7585284691982652	109.5	53.8547388607138	28.605329447181568	0.0
ID209225 ? ID209302	8	209225	209302	0.4050618580427642	3.141592653589793	0.6364447014806268	0.6364447014806268	86.5	53.75966240023351	28.67122248119248	0.0
ID213439 ? ID213515	8	213439	213515	0.11376921250292263	3.141592653589793	0.3372969203875461	0.3372969203875461	142.5	53.26966225110257	27.783929510521325	0.0
ID204302 ? ID204373	8	204302	204373	0.002123494913932738	2.0823812478134185	0.046081394444317095	0.046081394444317095	20.5	53.844130233537435	27.972060202330404	0.0
ID216847 ? ID216928	8	216847	216928	0.3671234729054822	3.141592653589793	0.6059071487492801	0.6059071487492801	186.5	53.89775977420512	28.989237987828353	0.0
ID206078 ? ID206219	8	206078	206219	0.15953841307486272	1.5707963267948966	0.19971129980227878	0.39942259960455756	45.0	53.50909775368514	27.94741212674375	0.0
ID213207 ? ID213285	8	213207	213285	0.15514446340748111	3.141592653589793	0.3938838196822524	0.3938838196822524	139.5	54.360590539007504	28.83211509815886	0.0
ID206372 ? ID206445	8	206372	206445	0.06628903435743398	3.141592653589793	0.25746656939772583	0.25746656939772583	48.5	53.49677012841137	29.130223990760065	0.0
ID205799 ? ID205863	8	205799	205863	0.9168355136810119	3.141592653589793	0.957515281173628	0.957515281173628	40.5	53.5925161799849	28.314999154207626	0.0
ID204908 ? ID204990	8	204908	204990	1.6467307970285994	3.141592653589793	1.2832500913807094	1.2832500913807094	28.5	53.60661522632999	28.321523345558997	0.0
ID204228 ? ID204302	8	204228	204302	0.24276309052264136	3.141592653589793	0.49270994562992265	0.49270994562992265	19.5	53.765644159109456	28.19455494954323	0.0
ID205357 ? ID205432	8	205357	205432	0.41947757358822974	3.141592653589793	0.6476708836965189	0.6476708836965189	34.5	53.67995226526773	28.64014202335806	0.0
ID213592 ? ID213670	8	213592	213670	0.4313365568124494	3.141592653589793	0.6567621767523228	0.6567621767523228	144.5	53.56763910033079	27.935413655254905	0.0
ID209525 ? ID209614	8	209525	209614	0.4971689120569575	3.141592653589793	0.7051020579015194	0.7051020579015194	90.5	53.70440063430541	28.165371970779205	0.0
ID209302 ? ID209375	8	209302	209375	0.01711222076974518	3.0265470572881004	0.1308136872416078	0.1308136872416078	87.5	53.93364038656409	28.487041810087007	0.0
ID208242 ? ID208312	8	208242	208312	0.4041734002237507	3.141592653589793	0.6357463332365754	0.6357463332365754	73.5	54.05512796660385	28.8385731745617	0.0
ID211094 ? ID211168	8	211094	211168	0.4025296793412361	3.0468738633575954	0.6344522671889794	0.6344522671889794	110.5	53.924623685158	28.59873912731497	0.0
ID215482 ? ID215550	8	215482	215550	3.223222050670913	3.141592653589793	1.7953334093340192	1.7953334093340192	168.5	53.702603794368756	28.574025766596183	0.0
ID208037 ? ID208177	8	208037	208177	0.2408393418071888	1.5707963267948966	0.24537692526355692	0.49075385052711384	71.0	53.63179182055457	28.288755005408056	0.0
ID215774 ? ID215850	8	215774	215850	0.0266402630038569	3.141592653589793	0.16321845178734204	0.16321845178734204	172.5	53.902706361377994	29.244813858706564	0.0
ID202829 ? ID202896	8	202829	202896	1.0758933029668372	NaN	1.0372527671531357	1.0372527671531357	0.5	53.50014608008637	28.57834025404173	0.0
ID216527 ? ID216603	8	216527	216603	0.21424697863966863	1.486908987839999	0.46286820871568685	0.46286820871568685	182.5	53.528255652889676	27.89470154844186	0.0
ID203290 ? ID203365	8	203290	203365	0.19352048403558095	3.141592653589793	0.4399096316694838	0.4399096316694838	6.5	53.756646109305414	28.605972021892768	0.0
ID202964 ? ID203039	8	202964	203039	0.36737701146316976	3.141592653589793	0.6061163349252103	0.6061163349252103	2.5	53.695272146779274	28.415091419559907	0.0
ID207325 ? ID207402	8	207325	207402	0.23555990695320364	3.141592653589793	0.4853451420929271	0.4853451420929271	61.5	53.78849390554171	28.871563242711595	0.0
ID213285 ? ID213358	8	213285	213358	1.1693326696843558	3.141592653589793	1.0813568650932752	1.0813568650932752	140.5	54.126831077429216	28.271357892708558	0.0
ID206809 ? ID206889	8	206809	206889	0.7531124756785992	2.9432284467322045	0.8678205319526608	0.8678205319526608	54.5	53.892597396874635	28.65022991030351	0.0
ID212471 ? ID212555	8	212471	212555	0.4061863542823396	3.141592653589793	0.63732750943478	0.63732750943478	129.5	53.88950160797941	27.923356574418044	0.0
ID213358 ? ID213439	8	213358	213439	0.14637202066506858	3.141592653589793	0.38258596506545894	0.38258596506545894	141.5	53.59568460645957	27.787009253692492	0.0
ID211384 ? ID211459	8	211384	211459	0.226997307700177	2.06090197807921	0.4764423445708589	0.4764423445708589	114.5	53.85293452953626	29.041062055460344	0.0
ID209694 ? ID209775	8	209694	209775	0.37989737474502144	3.141592653589793	0.616358154602518	0.616358154602518	92.5	53.58177183255809	27.916811649175052	0.0
ID213055 ? ID213128	8	213055	213128	0.04532116964996478	2.7750146101775424	0.21288769257513404	0.21288769257513404	137.5	54.37459700698932	28.64452413279053	0.0
ID215619 ? ID215690	8	215619	215690	0.040328125965428036	1.5009924041802285	0.2008186394870457	0.2008186394870457	170.5	54.0047211033951	28.589279874307934	0.0
ID205505 ? ID205579	8	205505	205579	0.7280115539647986	3.141592653589793	0.8532359310090021	0.8532359310090021	36.5	53.7377830947038	28.20900993073115	0.0
ID216001 ? ID216089	8	216001	216089	0.48657710358312656	2.5628024665943445	0.6975507892498771	0.6975507892498771	175.5	54.06029473874788	28.51612043034362	0.0
ID207963 ? ID208037	8	207963	208037	0.8673128401052199	3.141592653589793	0.9312963223943387	0.9312963223943387	69.5	53.84708468745262	28.56306003242373	0.0
ID215690 ? ID215774	8	215690	215774	0.43701117247160765	3.141592653589793	0.661068205612407	0.661068205612407	171.5	53.89375864329508	28.984463218683864	0.0
ID212692 ? ID212771	8	212692	212771	0.8637310657181275	1.746222696601672	0.9293713282203877	0.9293713282203877	132.5	53.89183514565251	28.03283935140862	0.0
ID212771 ? ID212844	8	212771	212844	1.2333288200239707	3.141592653589793	1.1105533845898496	1.1105533845898496	133.5	53.61912395314154	28.568802858255868	0.0
ID210403 ? ID210491	8	210403	210491	0.21161001689728537	2.9093131424470458	0.4600108878029795	0.4600108878029795	101.5	53.92057195948904	28.322578778731682	0.0
ID211956 ? ID212033	8	211956	212033	0.07474662194092781	3.141592653589793	0.27339828445132536	0.27339828445132536	122.5	54.00605319974477	28.776548721271432	0.0
ID209375 ? ID209444	8	209375	209444	0.32401646909734333	3.141592653589793	0.5692244452738685	0.5692244452738685	88.5	53.83166735967974	28.80768206997018	0.0
ID204154 ? ID204228	8	204154	204228	0.16221971156990836	3.141592653589793	0.40276508236180103	0.40276508236180103	18.5	53.85577143317516	28.4811626828603	0.0
ID204089 ? ID204154	8	204089	204154	0.4048532851068779	3.04659830230563	0.636280822520118	0.636280822520118	17.5	53.83719221406734	28.30441325958982	0.0
ID213966 ? ID214042	8	213966	214042	0.44541302127476246	1.6974869311519616	0.6673927039418115	0.6673927039418115	149.5	54.23097062401484	28.803047818143547	0.0
ID213670 ? ID213742	8	213670	213742	0.5599865981304459	3.141592653589793	0.7483225228004606	0.7483225228004606	145.5	53.97404399627288	28.508224942617602	0.0
ID206664 ? ID206733	8	206664	206733	0.09769776935853589	3.141592653589793	0.3125664239142392	0.3125664239142392	52.5	54.010830968443315	28.34498473645648	0.0
ID212395 ? ID212471	8	212395	212471	0.147871577602454	1.5174476718288612	0.38454073594673166	0.38454073594673166	128.5	53.77647056746156	27.844592432123004	0.0
ID211887 ? ID211956	8	211887	211956	0.18539631800711465	3.141592653589793	0.4305767272009887	0.4305767272009887	121.5	53.85085796264718	28.632976852316837	0.0
ID204829 ? ID204908	8	204829	204908	0.2634728194392077	3.141592653589793	0.5132960348952714	0.5132960348952714	27.5	53.75363428664478	27.804752445267148	0.0
ID210323 ? ID210403	8	210323	210403	0.16962989657544417	3.141592653589793	0.41186150169133817	0.41186150169133817	100.5	53.88829058709545	28.276954604499416	0.0
ID210491 ? ID210575	8	210491	210575	0.034544261850167304	3.141592653589793	0.18586086691438652	0.18586086691438652	102.5	54.19920656060242	28.38831267312321	0.0
ID204616 ? ID204691	8	204616	204691	0.3124532200860045	3.141592653589793	0.5589751515818968	0.5589751515818968	24.5	53.92338845427764	28.154286022417068	0.0
ID207727 ? ID207807	8	207727	207807	0.01913245903868336	3.141592653589793	0.13832013244167807	0.13832013244167807	66.5	53.47851971859633	27.692543618275614	0.0
ID207251 ? ID207325	8	207251	207325	0.08209739612687314	1.7114511988534362	0.286526431811924	0.286526431811924	60.5	53.934175940473295	29.108903962787103	0.0
ID208696 ? ID208773	8	208696	208773	0.7731267476248356	2.8677605262899477	0.8792762635399841	0.8792762635399841	79.5	53.858216300050586	28.415044845033055	0.0
ID214118 ? ID214196	8	214118	214196	1.1932622709913256	0.2870831869407381	1.0923654475455207	1.0923654475455207	151.5	53.78164617236217	28.075808175866463	0.0
ID203804 ? ID203874	8	203804	203874	0.05432173939082721	3.141592653589793	0.23307024561455117	0.23307024561455117	13.5	53.12969400838598	28.1414669120251	0.0
ID205863 ? ID205934	8	205863	205934	0.8158086861345429	2.9857691775613246	0.9032212830389588	0.9032212830389588	41.5	53.66797737128411	28.331785734048026	0.0
ID205279 ? ID205357	8	205279	205357	0.7087270176296423	3.141592653589793	0.8418592623649408	0.8418592623649408	33.5	53.556393083565375	28.50729536655508	0.0
ID203509 ? ID203587	8	203509	203587	0.072136336992669	3.141592653589793	0.2685820861350753	0.2685820861350753	9.5	53.346451832883616	28.26744075091375	0.0
ID203655 ? ID203734	8	203655	203734	0.03872055679046144	3.141592653589793	0.19677539681185105	0.19677539681185105	11.5	53.600292432236	28.2152359740248	0.0
ID208609 ? ID208696	8	208609	208696	1.107026762070035	3.141592653589793	1.0521533928425242	1.0521533928425242	78.5	54.015109488989225	28.405525611380895	0.0
ID203118 ? ID203203	8	203118	203203	0.0469410157526291	3.141592653589793	0.21665875415645938	0.21665875415645938	4.5	53.83000175060853	28.880702428730736	0.0
ID210575 ? ID210650	8	210575	210650	0.2919162277238349	0.9060348880337621	0.540292724107807	0.540292724107807	103.5	54.155450967511214	28.72098888045998	0.0
ID208461 ? ID208534	8	208461	208534	0.04081627868222554	1.8561253385154872	0.20203039049169197	0.20203039049169197	76.5	54.19897105881502	29.043282055564337	0.0
ID214435 ? ID214508	8	214435	214508	0.8020181356367245	3.141592653589793	0.8955546525124665	0.8955546525124665	155.5	53.746785296239565	28.28369100588229	0.0
ID216317 ? ID216385	8	216317	216385	0.2132735536329219	3.141592653589793	0.46181549739362565	0.46181549739362565	179.5	54.326935354505	28.516774413867168	0.0
ID212844 ? ID212916	8	212844	212916	0.5433208614218895	2.3266752554344317	0.7371030195446832	0.7371030195446832	134.5	53.97525745511412	28.76007091600823	0.0
ID213817 ? ID213890	8	213817	213890	0.5537843263477575	3.141592653589793	0.744166867273569	0.744166867273569	147.5	53.94062471822246	28.368225356975728	0.0
ID210089 ? ID210169	8	210089	210169	0.4722938981624326	2.292052333444448	0.6872364208643432	0.6872364208643432	97.5	53.881574175215675	28.03736408806378	0.0
ID215404 ? ID215482	8	215404	215482	0.13014152218095731	2.103919577182726	0.3607513301166848	0.3607513301166848	167.5	54.12050755113828	29.380341104210615	0.0
ID216928 ? ID217003	8	216928	217003	0.22524870962126464	3.141592653589793	0.4746037395778342	0.4746037395778342	187.5	54.013810623984774	29.186808271318398	0.0
ID214609 ? ID214692	8	214609	214692	0.437316651181488	2.9283755498359088	0.6612992145628845	0.6612992145628845	157.5	54.08882516398482	28.764315986124913	0.0
ID209933 ? ID210010	8	209933	210010	1.1143419764728344	3.141592653589793	1.0556239749422303	1.0556239749422303	95.5	53.73669707774249	28.051558728574904	0.0
ID207651 ? ID207727	8	207651	207727	0.04814940915654108	3.141592653589793	0.21942973626320814	0.21942973626320814	65.5	53.337908594757025	27.628726612562378	0.0
ID203039 ? ID203118	8	203039	203118	0.4901774777751254	3.141592653589793	0.7001267583624592	0.7001267583624592	3.5	53.66105068659942	28.53542615815241	0.0
ID211819 ? ID211887	8	211819	211887	0.22190986656896752	2.732360365347117	0.471073101088321	0.471073101088321	120.5	53.86269362208665	28.678440328272433	0.0
ID203438 ? ID203509	8	203438	203509	0.7242992449950634	3.141592653589793	0.8510577213062951	0.8510577213062951	8.5	53.43750393516679	28.546573485907015	0.0
ID204763 ? ID204829	8	204763	204829	0.057285327267761206	3.141592653589793	0.23934353400031763	0.23934353400031763	26.5	53.86090638300437	27.923878800646833	0.0
ID214855 ? ID214932	8	214855	214932	0.14587136528245892	3.141592653589793	0.38193110017705934	0.38193110017705934	160.5	54.34562911108606	29.07828692548058	0.0
ID211241 ? ID211315	8	211241	211315	0.19930284399794646	3.141592653589793	0.4464334709650996	0.4464334709650996	112.5	53.92806993775062	28.43633616236009	0.0
ID215012 ? ID215092	8	215012	215092	0.14650170394713807	3.141592653589793	0.38275541008212816	0.38275541008212816	162.5	53.816368634807645	28.59275974091571	0.0
ID210854 ? ID211016	8	210854	211016	0.30597454977153027	1.5707963267948966	0.2765748315427175	0.553149663085435	108.0	53.67600102515708	28.264318408998278	0.0
ID208177 ? ID208242	8	208177	208242	0.6221413319476841	2.12462500203236	0.7887593625103185	0.7887593625103185	72.5	53.86407873978499	28.533692404883883	0.0
ID207479 ? ID207557	8	207479	207557	0.19101397939829082	3.141592653589793	0.4370514608124435	0.4370514608124435	63.5	53.241436964850905	27.63751113297173	0.0
ID204446 ? ID204530	8	204446	204530	0.0929319962320962	2.3930683862200812	0.3048474966800551	0.3048474966800551	22.5	53.97041735744203	28.483993921288793	0.0
ID211751 ? ID211819	8	211751	211819	0.1745105510394247	0.015990710331031346	0.41774460025166654	0.41774460025166654	119.5	53.92807122394447	28.610901512586878	0.0
ID207402 ? ID207479	8	207402	207479	1.540954045054412	0.6512999993744886	1.241351700790075	1.241351700790075	62.5	53.40460892514039	28.139212582048092	0.0
ID217003 ? ID217080	8	217003	217080	1.843588337183697	3.141592653589793	1.3577880310209312	1.3577880310209312	188.5	53.92446649904923	28.665195799409318	0.0
ID210010 ? ID210089	8	210010	210089	0.31005050984182037	3.141592653589793	0.556821793612481	0.556821793612481	96.5	53.91429628704016	28.298461799894426	0.0
ID204020 ? ID204089	8	204020	204089	0.253528474406681	2.4973361178586964	0.5035161113675322	0.5035161113675322	16.5	53.81052252110252	28.237948476733234	0.0
ID221041 ? ID221113	10	221041	221113	0.9050453910985219	3.141592653589793	0.9513387362546118	0.9513387362546118	238.5	46.47892706673707	34.2474662361239	0.0
ID209531 ? ID209617	10	209531	209617	0.44008819727697945	3.141592653589793	0.6633914359388274	0.6633914359388274	90.5	45.69448349404889	34.165551359528266	0.0
ID212562 ? ID212632	10	212562	212632	0.21439948676474369	3.141592653589793	0.4630329219016113	0.4630329219016113	130.5	46.52574610228563	34.66933584524996	0.0
ID215557 ? ID215623	10	215557	215623	0.02217355526364653	3.141592653589793	0.14890787508942074	0.14890787508942074	169.5	45.640189682254544	34.105080460955264	0.0
ID206301 ? ID206379	10	206301	206379	0.03600650071115283	3.141592653589793	0.189753789714864	0.189753789714864	47.5	45.806257407407415	34.500744057960326	0.0
ID216464 ? ID216533	10	216464	216533	0.687524009729986	2.7758277620710707	0.8291706758743859	0.8291706758743859	181.5	46.035810686075365	34.63857516752139	0.0
ID204456 ? ID204536	10	204456	204536	0.5727159573766141	2.7300665179793278	0.7567799927169151	0.7567799927169151	22.5	45.549960186180094	34.427182295176074	0.0
ID211894 ? ID211960	10	211894	211960	0.5625553903829799	3.141592653589793	0.7500369260129662	0.7500369260129662	121.5	45.70805049575556	34.48214908066565	0.0
ID220573 ? ID220656	10	220573	220656	0.13971477624418818	3.141592653589793	0.37378439807486374	0.37378439807486374	232.5	46.213004300110256	34.604762211723255	0.0
ID212401 ? ID212477	10	212401	212477	0.0902196507749576	3.0517354529839924	0.3003658615338261	0.3003658615338261	128.5	45.913166195464086	34.53296000164259	0.0
ID203949 ? ID204021	10	203949	204021	0.041434576140173845	3.141592653589793	0.20355484798985712	0.20355484798985712	15.5	45.59102449124158	33.37378458082321	0.0
ID220315 ? ID220406	10	220315	220406	0.9090298569500508	3.141592653589793	0.9534305726952806	0.9534305726952806	229.5	46.60300397519723	34.60016260390643	0.0
ID223877 ? ID224173	10	223877	224173	0.02781689490089235	0.7853981633974483	0.041695994187760675	0.1667839767510427	278.0	46.29296547669787	35.19121266717677	0.0
ID223711 ? ID223791	10	223711	223791	0.11796071945627064	1.4660576002665269	0.3434541009454839	0.3434541009454839	274.5	46.36272351645101	35.037100313700755	0.0
ID208316 ? ID208391	10	208316	208391	1.43831378688486	3.141592653589793	1.199297205401922	1.199297205401922	74.5	46.19678154693982	34.36693365571239	0.0
ID216936 ? ID217009	10	216936	217009	0.32316676940123074	3.141592653589793	0.5684775891811662	0.5684775891811662	187.5	46.22634083593908	34.91916909005677	0.0
ID219165 ? ID219236	10	219165	219236	1.2082377409578564	3.141592653589793	1.0991986812937216	1.0991986812937216	215.5	46.272514766242026	34.61454749971092	0.0
ID210409 ? ID210497	10	210409	210497	0.1403495774085327	1.5030546809835166	0.37463258989112613	0.37463258989112613	101.5	45.96254823381811	34.26774350261221	0.0
ID216392 ? ID216464	10	216392	216464	1.0847475259238721	3.141592653589793	1.041512134314273	1.041512134314273	180.5	46.18665655583171	34.50788151265304	0.0
ID224334 ? ID224408	10	224334	224408	0.4308708910230495	3.141592653589793	0.6564075647210729	0.6564075647210729	282.5	46.665248991809776	35.31424777251288	0.0
ID207656 ? ID207731	10	207656	207731	0.003296820738426398	3.141592653589793	0.0574179478771786	0.0574179478771786	65.5	45.737703138491966	34.51986065037353	0.0
ID205660 ? ID205731	10	205660	205731	0.7244323780968409	3.141592653589793	0.8511359339710908	0.8511359339710908	38.5	46.09381275634853	34.42389923746164	0.0
ID219317 ? ID219397	10	219317	219397	1.1122345333399617	3.141592653589793	1.0546253047125134	1.0546253047125134	217.5	46.087493063511324	34.70428518088617	0.0
ID222723 ? ID222801	10	222723	222801	0.28440249079381924	3.141592653589793	0.5332940003354802	0.5332940003354802	261.5	46.16571895121264	34.56880113593809	0.0
ID215851 ? ID215927	10	215851	215927	0.031343386840318996	3.141592653589793	0.1770406361271869	0.1770406361271869	173.5	45.81064427347138	33.62171189827076	0.0
ID212192 ? ID212264	10	212192	212264	0.09880317168766606	3.141592653589793	0.31432971811088123	0.31432971811088123	125.5	46.09538313378711	34.6059728050008	0.0
ID204914 ? ID204995	10	204914	204995	0.3415042866903233	3.141592653589793	0.5843836810609304	0.5843836810609304	28.5	45.73226607776555	34.10154481525549	0.0
ID220492 ? ID220573	10	220492	220573	0.005038442214346131	3.141592653589793	0.0709819851395136	0.0709819851395136	231.5	46.02666341168627	34.61549303257115	0.0
ID216093 ? ID216167	10	216093	216167	0.03606222974843163	3.141592653589793	0.18990057858898596	0.18990057858898596	176.5	45.92961293468804	34.381667763184694	0.0
ID215414 ? ID215485	10	215414	215485	1.1956085499857412	3.0170467184704304	1.0934388643110053	1.0934388643110053	167.5	45.90366738435888	34.53582327123004	0.0
ID210328 ? ID210409	10	210328	210409	0.07092206673475936	3.141592653589793	0.26631197257119205	0.26631197257119205	100.5	45.73586888187926	34.337105318530305	0.0
ID209231 ? ID209307	10	209231	209307	0.025132431967157417	3.141592653589793	0.15853211651636212	0.15853211651636212	86.5	45.72489221315896	34.48312003362412	0.0
ID209022 ? ID209094	10	209022	209094	0.0018746921392032356	3.141592653589793	0.043297715173011564	0.043297715173011564	83.5	46.11880716219756	34.48259413159565	0.0
ID221264 ? ID221337	10	221264	221337	1.0422123854537826	2.0534293039653324	1.0208880376680798	1.0208880376680798	241.5	46.50852738227566	34.339177429992034	0.0
ID209094 ? ID209157	10	209094	209157	0.15548216007969873	3.141592653589793	0.3943122621472717	0.3943122621472717	84.5	46.12735508260399	34.66164200977288	0.0
ID213293 ? ID213361	10	213293	213361	2.5934664861379124	3.141592653589793	1.610424318661983	1.610424318661983	140.5	46.060546525817706	34.058970185656094	0.0
ID208469 ? ID208540	10	208469	208540	0.13956241082559495	3.141592653589793	0.37358052789940077	0.37358052789940077	76.5	46.501137815007525	34.78784418520178	0.0
ID217168 ? ID217248	10	217168	217248	0.1533240269847592	3.141592653589793	0.3915661208337095	0.3915661208337095	190.5	46.047407376611574	34.93201175686069	0.0
ID206005 ? ID206082	10	206005	206082	0.20530820087261925	3.141592653589793	0.4531094800074473	0.4531094800074473	43.5	45.92953054101745	33.77515875388421	0.0
ID206516 ? ID206592	10	206516	206592	0.1487623412074636	3.141592653589793	0.38569721441496513	0.38569721441496513	50.5	45.704958068765244	33.81894255271228	0.0
ID213361 ? ID213525	10	213361	213525	2.247154695077556	1.5707963267948966	0.7495256324965738	1.4990512649931476	142.0	46.1418533039284	34.023888158101	0.0
ID216533 ? ID216614	10	216533	216614	0.17834075437012137	3.0135678109709	0.42230410176805216	0.42230410176805216	182.5	45.940804514738076	34.45474972843449	0.0
ID219005 ? ID219090	10	219005	219090	0.013032248617864213	2.1406985228948487	0.11415887445951897	0.11415887445951897	213.5	46.09161562268764	34.78192006129566	0.0
ID219730 ? ID219813	10	219730	219813	1.180385336876241	3.141592653589793	1.086455400316203	1.086455400316203	222.5	46.26446335654698	34.35840160003214	0.0
ID222573 ? ID222645	10	222573	222645	1.1795013568045702	3.141592653589793	1.0860485057328564	1.0860485057328564	259.5	46.41207798124193	34.46216179395411	0.0
ID216008 ? ID216093	10	216008	216093	0.11066385693049235	2.44531659466694	0.3326617755776764	0.3326617755776764	175.5	45.9038094761367	34.50194201557685	0.0
ID204536 ? ID204619	10	204536	204619	0.1366056941859586	3.141592653589793	0.3696020754621903	0.3696020754621903	23.5	45.29629393888948	33.99128832286003	0.0
ID218682 ? ID218771	10	218682	218771	0.24857951740917963	3.141592653589793	0.49857749388553396	0.49857749388553396	209.5	46.67506129167843	34.87643333884887	0.0
ID212264 ? ID212336	10	212264	212336	0.06455706933890092	3.141592653589793	0.2540808322933883	0.2540808322933883	126.5	46.02475374827779	34.50062195177	0.0
ID224255 ? ID224334	10	224255	224334	2.041833719443516	3.09335738832583	1.4289274717225908	1.4289274717225908	281.5	47.1373055119508	34.66399063908	0.0
ID210174 ? ID210252	10	210174	210252	0.04263857213327788	3.141592653589793	0.20649109456167325	0.20649109456167325	98.5	45.770038966744266	34.260349375653774	0.0
ID210016 ? ID210094	10	210016	210094	0.08877163243064184	3.141592653589793	0.29794568704823005	0.29794568704823005	96.5	45.83964500336735	34.50964113757743	0.0
ID218192 ? ID218272	10	218192	218272	1.76884985075023	3.141592653589793	1.329981146764957	1.329981146764957	203.5	46.129372575935484	34.37814932600838	0.0
ID218272 ? ID218353	10	218272	218353	0.9803189524430207	2.920438574234016	0.9901105758666658	0.9901105758666658	204.5	45.96534975677119	34.24394712798204	0.0
ID221113 ? ID221196	10	221113	221196	1.5353404405677493	3.141592653589793	1.2390885523511825	1.2390885523511825	239.5	46.496195327135766	34.39890119248541	0.0
ID211758 ? ID211826	10	211758	211826	0.44628037305112994	2.580663530181572	0.6680421940649632	0.6680421940649632	119.5	46.41249678334003	34.74912340903233	0.0
ID212924 ? ID213002	10	212924	213002	0.31831461451077614	3.141592653589793	0.5641937739028818	0.5641937739028818	135.5	46.09050204609647	34.83992591687769	0.0
ID208111 ? ID208178	10	208111	208178	0.4682390095273391	3.058086147510313	0.6842799204472824	0.6842799204472824	71.5	45.75509717108045	33.969937270086305	0.0
ID218605 ? ID218682	10	218605	218682	0.14336280241413246	0.7447979000226906	0.3786328068381456	0.3786328068381456	208.5	46.31855255638429	34.65334169728288	0.0
ID218514 ? ID218605	10	218514	218605	0.44131279365210196	3.141592653589793	0.6643137765033192	0.6643137765033192	207.5	45.94700599225385	34.33618562560247	0.0
ID214511 ? ID214616	10	214511	214616	1.2121369613869397	3.141592653589793	1.1009709175936209	1.1009709175936209	156.5	46.10316335193385	34.281334969474045	0.0
ID217572 ? ID217874	10	217572	217874	0.04234193993207058	0.7853981633974483	0.05144289305389435	0.2057715722155774	197.0	46.17085559988644	34.591633565089225	0.0
ID219397 ? ID219484	10	219397	219484	0.3020176123360754	2.850130026653048	0.5495612907911868	0.5495612907911868	218.5	46.040492880616505	34.432650444414655	0.0
ID207406 ? ID207485	10	207406	207485	0.27461342962595886	1.8692542642473768	0.5240357140748699	0.5240357140748699	62.5	45.77942740310366	34.4847554054194	0.0
ID223117 ? ID223198	10	223117	223198	0.33774801866384846	3.141592653589793	0.5811609232078913	0.5811609232078913	266.5	47.556104074725596	34.40932852319481	0.0
ID208178 ? ID208249	10	208178	208249	2.008969442935024	3.141592653589793	1.4173811918235066	1.4173811918235066	72.5	46.21717563404822	34.33881519499755	0.0
ID216167 ? ID216245	10	216167	216245	0.1732668080563399	2.43339020449282	0.4162532979525086	0.4162532979525086	177.5	45.98449202589584	34.52059675842551	0.0
ID221416 ? ID221481	10	221416	221481	0.001990282268143539	3.141592653589793	0.04461257970733747	0.04461257970733747	243.5	47.18128538167703	35.05619248189679	0.0
ID211175 ? ID211249	10	211175	211249	0.1945206853842275	2.46683053103661	0.44104499247154766	0.44104499247154766	111.5	46.28400807285375	34.77989355672452	0.0
ID215623 ? ID215700	10	215623	215700	0.21998170300281372	2.7115412527493414	0.4690220709122479	0.4690220709122479	170.5	45.64951572237774	34.274523705279535	0.0
ID206738 ? ID206815	10	206738	206815	0.6523111509377884	2.5427558372827566	0.8076578179760215	0.8076578179760215	53.5	46.08406267804274	34.629321041622546	0.0
ID221552 ? ID221633	10	221552	221633	0.1703402638784955	0.20690348264962316	0.4127229868549794	0.4127229868549794	245.5	46.63324461150667	34.42849964646379	0.0
ID209861 ? ID209937	10	209861	209937	1.2564848008010505	3.141592653589793	1.120930328254638	1.120930328254638	94.5	45.8518589381427	34.139930425888295	0.0
ID220656 ? ID220728	10	220656	220728	0.21784958563555548	2.6670823221832403	0.46674359731608045	0.46674359731608045	233.5	46.16678470348283	34.50646849848927	0.0
ID208540 ? ID208617	10	208540	208617	0.13864417645054736	3.141592653589793	0.37234953531667975	0.37234953531667975	77.5	46.17364954012497	34.62804443169549	0.0
[truncated: 1,315 more rows]
