# Supplementary material for: Adhesion pilus retraction powers twitching motility in the thermoacidophilic crenarchaeon Sulfolobus acidocaldarius
Source: Nat Commun. 2024 Jun 14;15:5051. doi: 10.1038/s41467-024-49101-7 (PMC11178785; doi:10.1038/s41467-024-49101-7)
Supplement: Supplementary file 15 — Source Data [file 41467_2024_49101_MOESM15_ESM.zip › TWITCHING FULL TRACK DATASET/Figure 1/aapF 1/aapF_100X_1sec_interval_5min_total__3_edges.csv]

LABEL	TRACK_ID	SPOT_SOURCE_ID	SPOT_TARGET_ID	LINK_COST	DIRECTIONAL_CHANGE_RATE	SPEED	DISPLACEMENT	EDGE_TIME	EDGE_X_LOCATION	EDGE_Y_LOCATION	EDGE_Z_LOCATION	MANUAL_EGE_COLOR
Label	Track ID	Source spot ID	Target spot ID	Edge cost	Directional change rate	Speed	Displacement	Edge time	Edge X	Edge Y	Edge Z	Manual edge color
Label	Track ID	Source ID	Target ID	Cost	? rate	Speed	Disp.	Edge T	Edge X	Edge Y	Edge Z	Edge color
				(cost)	(rad/sec)	(�m/sec)	(�m)	(sec)	(�m)	(�m)	(�m)
ID232947 ? ID233025	1	232947	233025	2.267180331541951E-4	0.6685733613798557	0.015057158867269585	0.015057158867269585	87.5	72.59272731116474	23.5935336023378	0.0
ID236095 ? ID236172	1	236095	236172	8.915221630439831E-4	3.141592653589793	0.029858368392194225	0.029858368392194225	125.5	72.76124227306869	23.676979557073835	0.0
ID233365 ? ID233446	1	233365	233446	0.0016193999771593453	3.141592653589793	0.04024176906100607	0.04024176906100607	92.5	72.63320181719297	23.59739158189397	0.0
ID236250 ? ID236330	1	236250	236330	0.0061576168006517605	3.141592653589793	0.0784704836269776	0.0784704836269776	127.5	72.76531167954934	23.72709242795633	0.0
ID249971 ? ID250055	1	249971	250055	0.004561084466100202	3.141592653589793	0.06753580136564755	0.06753580136564755	295.5	72.99026360789057	23.752857240946724	0.0
ID233713 ? ID233795	1	233713	233795	9.898922192230497E-4	3.141592653589793	0.03146255264950779	0.03146255264950779	96.5	72.66222031503338	23.55373287168974	0.0
ID233795 ? ID233890	1	233795	233890	0.00154537109526232	3.141592653589793	0.039311208265103224	0.039311208265103224	97.5	72.68304869732127	23.553130930500842	0.0
ID248553 ? ID248637	1	248553	248637	3.6099068907433703E-4	2.106338277239302	0.01899975497406051	0.01899975497406051	278.5	72.93135799171361	23.66590209343626	0.0
ID238414 ? ID238487	1	238414	238487	1.0385578276148988E-5	3.141592653589793	0.003222666330253411	0.003222666330253411	154.5	72.76873660969197	23.71965309019319	0.0
ID232148 ? ID232230	1	232148	232230	5.481466117038521E-4	2.782360590967273	0.02341253108281657	0.02341253108281657	77.5	72.61278676750457	23.625361055260825	0.0
ID232700 ? ID232781	1	232700	232781	5.850607727685452E-4	3.141592653589793	0.024188029534638517	0.024188029534638517	84.5	72.60298186880505	23.600497652158566	0.0
ID226585 ? ID226663	1	226585	226663	3.2206331423837884E-4	3.141592653589793	0.017946122540492663	0.017946122540492663	10.5	72.47735464265565	23.619365702687034	0.0
ID233615 ? ID233713	1	233615	233713	8.897895919382978E-4	3.141592653589793	0.029829341124776757	0.029829341124776757	95.5	72.66465271840924	23.57978570327345	0.0
ID242513 ? ID242596	1	242513	242596	5.917231030417434E-4	3.141592653589793	0.02432535925822563	0.02432535925822563	205.5	72.82856464535897	23.72139982015435	0.0
ID238487 ? ID238561	1	238487	238561	3.7758016050287827E-4	3.141592653589793	0.019431421988698568	0.019431421988698568	155.5	72.77714638727903	23.7198399706686	0.0
ID246518 ? ID246603	1	246518	246603	0.004395834199037866	3.141592653589793	0.066301087464972	0.066301087464972	253.5	72.91408521583456	23.660794254352922	0.0
ID249269 ? ID249353	1	249269	249353	3.828931877946775E-4	2.4216161949728856	0.019567656676124444	0.019567656676124444	287.5	72.97586623554116	23.774659726069437	0.0
ID246777 ? ID246851	1	246777	246851	0.00126365888327201	2.6699261429051235	0.035547980016760586	0.035547980016760586	256.5	72.92686331421797	23.710743305409267	0.0
ID247096 ? ID247179	1	247096	247179	0.007566753758788162	0.5488477374320707	0.08698708960982751	0.08698708960982751	260.5	72.95316437836175	23.76105442406513	0.0
ID245396 ? ID245483	1	245396	245483	3.951272046057564E-4	2.8919182669245718	0.01987780683591015	0.01987780683591015	240.5	72.91430572902303	23.759121627785134	0.0
ID247571 ? ID247655	1	247571	247655	3.559526999416366E-4	1.367315487841852	0.018866708773435725	0.018866708773435725	266.5	73.00263860750917	23.694674738201684	0.0
ID226021 ? ID226106	1	226021	226106	1.77597659887809E-4	3.141592653589793	0.013326577200759727	0.013326577200759727	3.5	72.41842036515686	23.707111073333824	0.0
ID241623 ? ID241705	1	241623	241705	0.00336607498078805	2.57382098026626	0.05801788500788399	0.05801788500788399	194.5	72.74462770114847	23.71737956461004	0.0
ID248466 ? ID248553	1	248466	248553	0.0018821041154509083	3.141592653589793	0.04338322389416107	0.04338322389416107	277.5	72.93271940160662	23.684573050891768	0.0
ID249353 ? ID249448	1	249353	249448	4.790072642493759E-4	3.141592653589793	0.021886234583623012	0.021886234583623012	288.5	72.99477353090623	23.78313512208237	0.0
ID232230 ? ID232309	1	232230	232309	2.0126786670474856E-4	3.141592653589793	0.014186890663734198	0.014186890663734198	78.5	72.62404447746036	23.610308560854513	0.0
ID248144 ? ID248223	1	248144	248223	1.19425844561175E-4	0.4610037712284499	0.010928213237358384	0.010928213237358384	273.5	72.94064235137895	23.702398442264133	0.0
ID243020 ? ID243101	1	243020	243101	8.326758747217165E-4	3.141592653589793	0.028856123695356527	0.028856123695356527	211.5	72.88064105572292	23.69471190565166	0.0
ID244396 ? ID244483	1	244396	244483	1.2759834480652608E-4	3.141592653589793	0.011295943732443345	0.011295943732443345	228.5	72.92792245330705	23.698136400000326	0.0
ID231989 ? ID232069	1	231989	232069	5.9024254759835856E-5	1.0720495341660592	0.007682724436021108	0.007682724436021108	75.5	72.6258756751132	23.617994772233324	0.0
ID232612 ? ID232700	1	232612	232700	2.714126145354048E-4	1.8611682319503589	0.01647460514050048	0.01647460514050048	83.5	72.60754818881531	23.593675880304993	0.0
ID234295 ? ID234379	1	234295	234379	3.872431975869001E-5	3.141592653589793	0.006222886770518166	0.006222886770518166	103.5	72.67430893895516	23.604147299803643	0.0
ID246693 ? ID246777	1	246693	246777	4.223353819510357E-5	0.6279844658129211	0.006498733583945688	0.006498733583945688	255.5	72.91294886354251	23.716217320397433	0.0
ID231278 ? ID231351	1	231278	231351	0.0012902073616501322	0.3261480400264834	0.035919456589014985	0.035919456589014985	66.5	72.61326395791285	23.608817807480076	0.0
ID236172 ? ID236250	1	236172	236250	5.193936828050525E-4	1.60136039668205	0.02279021024047502	0.02279021024047502	126.5	72.77194882381244	23.6920693302836	0.0
ID243428 ? ID243500	1	243428	243500	2.658661178613233E-4	3.141592653589793	0.016305401493410806	0.016305401493410806	216.5	72.8546108598652	23.710623773768297	0.0
ID228534 ? ID228620	1	228534	228620	0.0020444122062716736	3.141592653589793	0.04521517672498553	0.04521517672498553	33.5	72.46463222025251	23.543162506663418	0.0
ID244727 ? ID244816	1	244727	244816	0.004413213491859399	1.8582383166935637	0.06643202158492091	0.06643202158492091	232.5	72.92510932719826	23.715729034834894	0.0
ID228700 ? ID228781	1	228700	228781	9.870878412472877E-4	0.9563957872653746	0.03141795412256004	0.03141795412256004	35.5	72.4772225677066	23.548222612994575	0.0
ID247655 ? ID247735	1	247655	247735	0.0021782568562822343	3.141592653589793	0.046671799368379126	0.046671799368379126	267.5	72.9804837020661	23.695222803182943	0.0
ID244309 ? ID244396	1	244309	244396	0.002634559248803182	0.23794622927836054	0.05132795776965203	0.05132795776965203	227.5	72.9001533030433	23.712588237050916	0.0
ID249448 ? ID249528	1	249448	249528	3.6522330894527184E-4	3.141592653589793	0.019110816543132632	0.019110816543132632	289.5	73.01420658275975	23.785351167230942	0.0
ID248223 ? ID248307	1	248223	248307	8.348622422645875E-4	3.141592653589793	0.02889398280377054	0.02889398280377054	274.5	72.93434170558004	23.709903738647597	0.0
ID241548 ? ID241623	1	241548	241623	3.8204681674949235E-4	3.141592653589793	0.019546017925641333	0.019546017925641333	193.5	72.76108113725492	23.70365846520555	0.0
ID246940 ? ID247014	1	246940	247014	7.157684825820859E-4	3.141592653589793	0.026753849864684633	0.026753849864684633	258.5	72.94818628974707	23.709511799892994	0.0
ID228936 ? ID229026	1	228936	229026	3.8506111747660604E-4	0.9331758004039231	0.01962297422605977	0.01962297422605977	38.5	72.53378854513095	23.534733500293626	0.0
ID248388 ? ID248466	1	248388	248466	0.010015819319147638	3.115920546320887	0.10007906533909895	0.10007906533909895	276.5	72.9240309273893	23.65469168984997	0.0
ID243346 ? ID243428	1	243346	243428	8.841948000112685E-5	1.097307617180288	0.009403163297589107	0.009403163297589107	215.5	72.8604783843034	23.72117802895266	0.0
ID233446 ? ID233529	1	233446	233529	1.3105475118278532E-4	3.141592653589793	0.011447914708923425	0.011447914708923425	93.5	72.64836145772577	23.59705592589944	0.0
ID233025 ? ID233111	1	233025	233111	6.674020414514698E-5	1.0442469528460652	0.008169467800606536	0.008169467800606536	88.5	72.58695359972194	23.585111127224476	0.0
ID233197 ? ID233283	1	233197	233283	7.59458659055034E-4	1.4939231224374345	0.027558277505225794	0.027558277505225794	90.5	72.59901496517287	23.590091089545552	0.0
ID229353 ? ID229435	1	229353	229435	4.926262010177938E-4	3.141592653589793	0.022195184185264016	0.022195184185264016	43.5	72.54884551338299	23.606596517805055	0.0
ID241471 ? ID241548	1	241471	241548	7.318036628207417E-4	2.0719743437452465	0.027051869858121483	0.027051869858121483	192.5	72.76481226899904	23.70090280091007	0.0
ID234556 ? ID234636	1	234556	234636	9.886856808724905E-4	3.141592653589793	0.03144337260652061	0.03144337260652061	106.5	72.65815452634939	23.60699367521516	0.0
ID237053 ? ID237138	1	237053	237138	2.207478100296681E-5	3.141592653589793	0.004698380678804859	0.004698380678804859	137.5	72.72014266857957	23.675481423230735	0.0
ID245582 ? ID245668	1	245582	245668	8.125819285906685E-4	0.23155461216156148	0.02850582271380127	0.02850582271380127	242.5	72.88196941010392	23.773217000747056	0.0
ID249040 ? ID249116	1	249040	249116	0.0017446364902838803	3.141592653589793	0.041768845929518815	0.041768845929518815	284.5	72.95594262414014	23.76139113559872	0.0
ID242596 ? ID242681	1	242596	242681	0.0017324557604763919	3.141592653589793	0.041622779345886936	0.041622779345886936	206.5	72.85776541190756	23.70659821976732	0.0
ID231103 ? ID231190	1	231103	231190	0.0023636783884935487	3.141592653589793	0.04861767567966972	0.04861767567966972	64.5	72.5848740250159	23.602085717610663	0.0
ID226424 ? ID226503	1	226424	226503	0.0028165106897628514	3.141592653589793	0.053070808263704174	0.053070808263704174	8.5	72.45906138707696	23.624955298476756	0.0
ID235110 ? ID235192	1	235110	235192	0.002453721357866685	2.366079306520934	0.049535051810477446	0.049535051810477446	113.5	72.61648881642742	23.658095038221077	0.0
ID250233 ? ID250314	1	250233	250314	1.1837883090506205E-5	3.131913169233643	0.003440622485903707	0.003440622485903707	298.5	72.9405967677867	23.759113156281142	0.0
ID240304 ? ID240389	1	240304	240389	0.004204474816263241	3.141592653589793	0.06484192175023223	0.06484192175023223	178.5	72.84091981027053	23.73382894633873	0.0
ID236734 ? ID236817	1	236734	236817	1.623564979177764E-4	3.141592653589793	0.012741918926040003	0.012741918926040003	133.5	72.7523325265964	23.679083321911886	0.0
ID236896 ? ID236979	1	236896	236979	8.022063283395681E-4	3.141592653589793	0.028323247136223067	0.028323247136223067	135.5	72.74186350792004	23.674183246862768	0.0
ID242121 ? ID242188	1	242121	242188	8.36343802696603E-4	3.141592653589793	0.02891960931092609	0.02891960931092609	200.5	72.7797930239914	23.709697673027435	0.0
ID234049 ? ID234128	1	234049	234128	5.786118513750325E-4	1.3491634248938331	0.0240543520256737	0.0240543520256737	100.5	72.6759375971923	23.604699475281684	0.0
ID240885 ? ID240968	1	240885	240968	1.6665232247926585E-4	2.523075184512189	0.012909388927415033	0.012909388927415033	185.5	72.82662244770975	23.75075618607648	0.0
ID242039 ? ID242121	1	242039	242121	0.003300730437970285	3.0224148689416213	0.05745198376009557	0.05745198376009557	199.5	72.76902970554036	23.719076027909203	0.0
ID243669 ? ID243755	1	243669	243755	0.0023959122311923483	2.26025447650617	0.04894805645980592	0.04894805645980592	219.5	72.84791697831733	23.722737795560512	0.0
ID239882 ? ID239963	1	239882	239963	0.002022844737699759	1.3072496443857329	0.044976046265759725	0.044976046265759725	173.5	72.78592194044134	23.734259881505402	0.0
ID248064 ? ID248144	1	248064	248144	2.218157402399383E-4	3.090983963650404	0.014893479789489704	0.014893479789489704	272.5	72.93718581275775	23.714491696375568	0.0
ID232460 ? ID232539	1	232460	232539	3.7105725842593993E-4	3.141592653589793	0.019262846581591723	0.019262846581591723	81.5	72.61286330707786	23.585120473574545	0.0
ID240646 ? ID240722	1	240646	240722	0.001046384690238967	3.141592653589793	0.03234786994902395	0.03234786994902395	182.5	72.80637952929432	23.748032860275373	0.0
ID228271 ? ID228369	1	228271	228369	0.002398158930102065	3.141592653589793	0.048971000909743156	0.048971000909743156	30.5	72.48056517151409	23.599364149450867	0.0
ID249697 ? ID249784	1	249697	249784	0.0013339557404950045	2.325661834426236	0.03652335883369716	0.03652335883369716	292.5	72.99085862394193	23.783147440392256	0.0
ID244645 ? ID244727	1	244645	244727	7.174752493691222E-5	3.141592653589793	0.008470391073434108	0.008470391073434108	231.5	72.94162095169942	23.688001016127963	0.0
ID227099 ? ID227188	1	227099	227188	4.091972782530168E-4	3.141592653589793	0.020228625219055715	0.020228625219055715	16.5	72.52740214641605	23.611390328042386	0.0
ID235192 ? ID235272	1	235192	235272	3.1322090416320775E-5	3.141592653589793	0.0055966141921987775	0.0055966141921987775	114.5	72.6169066986543	23.6806651976304	0.0
ID237539 ? ID237625	1	237539	237625	0.001176803805137154	3.141592653589793	0.03430457411391597	0.03430457411391597	143.5	72.68543722640669	23.679198761268385	0.0
ID227360 ? ID227444	1	227360	227444	6.549266066020539E-4	2.8529429226502323	0.025591533885292103	0.025591533885292103	19.5	72.5504378177146	23.618249928127508	0.0
ID248964 ? ID249040	1	248964	249040	0.0019606742155190426	3.141592653589793	0.04427950107576917	0.04427950107576917	283.5	72.95393603926183	23.758858927572277	0.0
ID236563 ? ID236653	1	236563	236653	2.18003381593252E-4	3.141592653589793	0.014764937574986628	0.014764937574986628	131.5	72.73576243976049	23.69785764602807	0.0
ID237370 ? ID237448	1	237370	237448	1.9419163565932572E-5	3.141592653589793	0.004406718003904104	0.004406718003904104	141.5	72.67256202798285	23.664740961100524	0.0
ID241213 ? ID241290	1	241213	241290	0.0017298410147572926	3.141592653589793	0.04159135745268833	0.04159135745268833	189.5	72.79271710215164	23.71370092910601	0.0
ID230167 ? ID230258	1	230167	230258	1.3687536594050452E-4	3.141592653589793	0.011699374596127117	0.011699374596127117	53.5	72.53620850110823	23.545544166529773	0.0
ID228017 ? ID228105	1	228017	228105	6.703106184568794E-5	3.141592653589793	0.008187249956223882	0.008187249956223882	27.5	72.51502262823462	23.60765447081277	0.0
ID231190 ? ID231278	1	231190	231278	7.600666496175981E-4	3.141592653589793	0.027569306295545378	0.027569306295545378	65.5	72.58273882289018	23.615876135426376	0.0
ID244979 ? ID245067	1	244979	245067	0.0047459068225252895	3.141592653589793	0.06889054233002735	0.06889054233002735	235.5	72.93151790755167	23.74816462239739	0.0
ID242762 ? ID242850	1	242762	242850	6.822383955640707E-4	3.0030120596625625	0.026119693634575246	0.026119693634575246	208.5	72.87341263691073	23.69909591824652	0.0
ID225853 ? ID225934	1	225853	225934	6.053042060509248E-4	3.141592653589793	0.024602930842704995	0.024602930842704995	1.5	72.4252592353005	23.711290962742638	0.0
ID238561 ? ID238636	1	238561	238636	4.2719992622369796E-4	2.7402708345769584	0.020668815307697198	0.020668815307697198	156.5	72.77785846601722	23.71586112969474	0.0
ID235272 ? ID235357	1	235272	235357	0.0016492867370655193	3.141592653589793	0.04061141141434904	0.04061141141434904	115.5	72.63507385672168	23.67520791643204	0.0
ID246180 ? ID246264	1	246180	246264	0.0011776461007994834	0.8226932517451223	0.03431684864318814	0.03431684864318814	249.5	72.86092565969582	23.708298659858833	0.0
ID239726 ? ID239806	1	239726	239806	3.201704623983473E-4	3.141592653589793	0.017893307754530668	0.017893307754530668	171.5	72.75036228904847	23.721080999976333	0.0
ID226853 ? ID226939	1	226853	226939	2.6543755235724007E-4	3.141592653589793	0.01629225436694505	0.01629225436694505	13.5	72.5045377679418	23.605118414809972	0.0
ID240968 ? ID241052	1	240968	241052	0.0022285811375158996	3.141592653589793	0.047207850380163466	0.047207850380163466	186.5	72.80452293043868	23.74477317563464	0.0
ID234128 ? ID234212	1	234128	234212	3.7525052756187574E-4	1.4555556221781345	0.01937138424485653	0.01937138424485653	101.5	72.66164814269564	23.612514001948234	0.0
ID227859 ? ID227937	1	227859	227937	8.342571437510428E-4	3.141592653589793	0.02888350989320797	0.02888350989320797	25.5	72.51679857189612	23.633644266016212	0.0
ID239646 ? ID239726	1	239646	239726	0.0015687171564879024	3.141592653589793	0.03960703417939675	0.03960703417939675	170.5	72.74701338067248	23.710263399259713	0.0
ID241052 ? ID241138	1	241052	241138	0.0033210025833750206	2.0948261421205125	0.05762814055107991	0.05762814055107991	187.5	72.80950311479398	23.7186587959116	0.0
ID227684 ? ID227761	1	227684	227761	3.5938548927659644E-4	3.141592653589793	0.01895746526507688	0.01895746526507688	23.5	72.51712376614154	23.629264449206346	0.0
ID229270 ? ID229353	1	229270	229353	0.001374386618022526	3.141592653589793	0.03707272067197828	0.03707272067197828	42.5	72.55500259244945	23.601815045079917	0.0
ID238947 ? ID239014	1	238947	239014	0.004292526973895417	3.141592653589793	0.06551737917450161	0.06551737917450161	161.5	72.73474703917259	23.72762638335289	0.0
ID238107 ? ID238188	1	238107	238188	7.619333799999538E-4	3.141592653589793	0.027603140763325356	0.027603140763325356	150.5	72.73997068451209	23.712917357954964	0.0
ID229105 ? ID229182	1	229105	229182	0.0010961391825116053	3.141592653589793	0.03310799272851807	0.03310799272851807	40.5	72.54497956900184	23.561625067151883	0.0
ID240476 ? ID240556	1	240476	240556	0.0012098758284299186	1.2628558104336423	0.03478326937523152	0.03478326937523152	180.5	72.86247216664938	23.756341538899886	0.0
ID250146 ? ID250233	1	250146	250233	0.001021429303613568	3.141592653589793	0.03195980762791866	0.03195980762791866	297.5	72.95484209049236	23.759752950720916	0.0
ID228369 ? ID228451	1	228369	228451	0.0016515169741279324	3.0620953629389582	0.040638860394060415	0.040638860394060415	31.5	72.48267479758151	23.595358119963116	0.0
ID232539 ? ID232612	1	232539	232612	4.0246210567405585E-4	3.141592653589793	0.020061458214049543	0.020061458214049543	82.5	72.60753827521224	23.5826688175791	0.0
ID237704 ? ID237797	1	237704	237797	5.537573209049201E-4	3.141592653589793	0.02353204880381052	0.02353204880381052	145.5	72.7228420843943	23.692508452450756	0.0
ID226939 ? ID227022	1	226939	227022	4.214162995266321E-4	0.09964861237798767	0.020528426620825865	0.020528426620825865	14.5	72.51801740618392	23.617624829433442	0.0
ID229182 ? ID229270	1	229182	229270	0.0014269219533402247	3.141592653589793	0.03777462049233883	0.03777462049233883	41.5	72.56203551523933	23.569054238375536	0.0
ID237298 ? ID237370	1	237298	237370	0.0016035455944660363	3.141592653589793	0.04004429540478938	0.04004429540478938	140.5	72.69418454272991	23.669189856678138	0.0
ID239014 ? ID239088	1	239014	239088	0.003290477946073187	3.141592653589793	0.05736268775147471	0.05736268775147471	162.5	72.74072431329884	23.728630294770824	0.0
ID239400 ? ID239485	1	239400	239485	8.247772947592127E-5	3.141592653589793	0.00908172502754412	0.00908172502754412	167.5	72.73256896980092	23.74411983808445	0.0
ID228185 ? ID228271	1	228185	228271	7.103722713336102E-4	3.141592653589793	0.0266528098206101	0.0266528098206101	29.5	72.47526556877773	23.61299839971082	0.0
ID243836 ? ID243915	1	243836	243915	1.7726841008423237E-4	3.141592653589793	0.013314218342968255	0.013314218342968255	221.5	72.8343877992554	23.72982476984805	0.0
ID235608 ? ID235680	1	235608	235680	0.001969572160373508	3.141592653589793	0.0443798621040389	0.0443798621040389	119.5	72.70922166083028	23.667571559924696	0.0
ID242188 ? ID242267	1	242188	242267	6.59502133692806E-4	3.141592653589793	0.025680773619437675	0.025680773619437675	201.5	72.78097598636697	23.72126120075241	0.0
ID227022 ? ID227099	1	227022	227099	4.95093405644602E-4	1.9166922839336893	0.02225069449802864	0.02225069449802864	15.5	72.52974035592271	23.61384752930902	0.0
ID228451 ? ID228534	1	228451	228534	0.007541489790284284	3.141592653589793	0.08684175142340396	0.08684175142340396	32.5	72.46674764122102	23.56410866430752	0.0
ID239963 ? ID240047	1	239963	240047	1.029888244076166E-4	3.141592653589793	0.010148340968237942	0.010148340968237942	174.5	72.80810962917174	23.725240535162616	0.0
ID230938 ? ID231013	1	230938	231013	0.002127433177126733	3.141592653589793	0.04612410624745734	0.04612410624745734	62.5	72.55686533949387	23.577701442425713	0.0
ID249195 ? ID249269	1	249195	249269	1.8440422750773427E-4	3.141592653589793	0.013579551815422123	0.013579551815422123	286.5	72.96970800829067	23.77666312731195	0.0
ID231587 ? ID231675	1	231587	231675	0.001047537923038428	3.141592653589793	0.032365690523120744	0.032365690523120744	70.5	72.63947957828117	23.578752794780215	0.0
ID229923 ? ID230003	1	229923	230003	0.0011351964999451393	3.141592653589793	0.033692677245139475	0.033692677245139475	50.5	72.52950008501314	23.612293005416355	0.0
ID228855 ? ID228936	1	228855	228936	8.752097971036668E-4	3.141592653589793	0.029583944921251912	0.029583944921251912	37.5	72.51203874212914	23.538580935960358	0.0
ID235357 ? ID235441	1	235357	235441	7.889827892986223E-4	3.141592653589793	0.02808883745010858	0.02808883745010858	116.5	72.6673632963056	23.665000044448703	0.0
ID238188 ? ID238268	1	238188	238268	8.693259010662106E-4	3.141592653589793	0.029484333146032157	0.029484333146032157	151.5	72.74438325052458	23.70304559069462	0.0
ID240722 ? ID240803	1	240722	240803	5.360479428177527E-4	2.7053076401126113	0.023152709189590594	0.023152709189590594	183.5	72.80265490470069	23.75453996358716	0.0
ID246339 ? ID246420	1	246339	246420	9.065291896057936E-4	0.21329381407578013	0.030108623176854064	0.030108623176854064	251.5	72.87906543987914	23.716244715277902	0.0
ID233283 ? ID233365	1	233283	233365	4.249687851972557E-5	3.141592653589793	0.006518962994198201	0.006518962994198201	91.5	72.6101716832319	23.601247880987795	0.0
ID237877 ? ID237952	1	237877	237952	4.571607634964134E-4	1.2247506543960363	0.02138131809539378	0.02138131809539378	147.5	72.71161553745117	23.72140747958935	0.0
ID247253 ? ID247331	1	247253	247331	0.0011123020312223853	3.141592653589793	0.033351192350834856	0.033351192350834856	262.5	72.97271309731127	23.7401545870311	0.0
ID247818 ? ID247900	1	247818	247900	0.0013361627960985507	3.141592653589793	0.03655356064870494	0.03655356064870494	269.5	72.94896285537806	23.687886315983494	0.0
ID228620 ? ID228700	1	228620	228700	1.0097042260533243E-4	1.9462630130598553	0.010048403982988166	0.010048403982988166	34.5	72.46701915207868	23.564313000185244	0.0
ID235441 ? ID235524	1	235441	235524	0.0014886143059063372	0.12703082048658246	0.038582564791707886	0.038582564791707886	117.5	72.69752916586273	23.650967114257764	0.0
ID240047 ? ID240134	1	240047	240134	1.549070952186688E-4	3.141592653589793	0.01244616789291663	0.01244616789291663	175.5	72.81110055558861	23.72565009253946	0.0
ID244483 ? ID244565	1	244483	244565	1.9905995756988362E-4	2.939167035933548	0.014108860959336287	0.014108860959336287	229.5	72.92611867310413	23.69754347780095	0.0
ID245483 ? ID245582	1	245483	245582	4.513370053562852E-4	3.141592653589793	0.021244693581134212	0.021244693581134212	241.5	72.90658504199124	23.771033499134234	0.0
ID239088 ? ID239163	1	239088	239163	6.577169792029554E-4	2.119914684649209	0.025645993433730647	0.025645993433730647	163.5	72.71712588712498	23.735430838493176	0.0
ID227603 ? ID227684	1	227603	227684	2.0304726867635057E-4	3.141592653589793	0.014249465557569188	0.014249465557569188	22.5	72.51840423559742	23.63125892782915	0.0
ID238790 ? ID238870	1	238790	238870	0.0010125007175971893	2.1876383606118033	0.03181981642934461	0.03181981642934461	159.5	72.72762448285074	23.77643967841977	0.0
ID238268 ? ID238345	1	238268	238345	0.0012894566835133202	3.141592653589793	0.035909005604629604	0.035909005604629604	152.5	72.76856907902152	23.717605820525968	0.0
ID242850 ? ID242933	1	242850	242933	1.3188211076825492E-4	3.141592653589793	0.011483993676777035	0.011483993676777035	209.5	72.86659179658814	23.708228079037838	0.0
ID236484 ? ID236563	1	236484	236563	6.259603877836483E-4	3.141592653589793	0.025019200382579144	0.025019200382579144	130.5	72.74612734980468	23.69461653220015	0.0
ID245067 ? ID245151	1	245067	245151	2.619727303780678E-4	2.6193311563324944	0.016185571672884088	0.016185571672884088	236.5	72.90403128744587	23.75180603530324	0.0
ID242933 ? ID243020	1	242933	243020	2.51274441528845E-4	3.141592653589793	0.01585163844934791	0.01585163844934791	210.5	72.86469708694133	23.697006013003495	0.0
ID243500 ? ID243584	1	243500	243584	6.212421022892395E-4	2.771853834368717	0.02492472873050456	0.02492472873050456	217.5	72.85982202988177	23.712892929172913	0.0
ID232380 ? ID232460	1	232380	232460	1.5506736255785754E-4	1.786260679506996	0.01245260464954451	0.01245260464954451	80.5	72.61040654419762	23.600768121234523	0.0
ID238870 ? ID238947	1	238870	238947	5.266178962266154E-4	0.7259953535397408	0.022948156706511645	0.022948156706511645	160.5	72.71087900512305	23.757012714155955	0.0
ID226343 ? ID226424	1	226343	226424	0.0022023636833000144	3.141592653589793	0.046929347782597775	0.046929347782597775	7.5	72.43192855934691	23.663850557463995	0.0
ID230439 ? ID230515	1	230439	230515	4.2406234684937616E-4	3.141592653589793	0.02059277414165892	0.02059277414165892	56.5	72.54786618982746	23.57552946185089	0.0
ID232069 ? ID232148	1	232069	232148	5.573255030674321E-4	0.918110418943901	0.023607742439026906	0.023607742439026906	76.5	72.61575915287402	23.628330099613258	0.0
ID243189 ? ID243270	1	243189	243270	0.004364063310924622	3.141592653589793	0.06606105744630963	0.06606105744630963	213.5	72.86119213749434	23.728991967695112	0.0
ID228105 ? ID228185	1	228105	228185	6.860057541543758E-4	1.493024599991802	0.026191711554504716	0.026191711554504716	28.5	72.5010116846996	23.60712261358067	0.0
ID239163 ? ID239238	1	239163	239238	7.866141554524125E-4	3.141592653589793	0.02804664249874506	0.02804664249874506	164.5	72.72668891460555	23.730063905845302	0.0
ID240803 ? ID240885	1	240803	240885	3.2751779300003097E-4	3.141592653589793	0.01809745266605306	0.01809745266605306	184.5	72.82133484467995	23.75011489783725	0.0
ID236653 ? ID236734	1	236653	236734	5.88333184365722E-4	2.5099933071914258	0.024255580478844904	0.024255580478844904	132.5	72.74228937848414	23.6940547767466	0.0
ID230679 ? ID230763	1	230679	230763	9.174512868009236E-5	3.141592653589793	0.00957836774612942	0.00957836774612942	59.5	72.53964315793573	23.58002578960766	0.0
ID241790 ? ID241875	1	241790	241875	0.002044234868192831	3.141592653589793	0.04521321563650202	0.04521321563650202	196.5	72.77401276621839	23.701233779865582	0.0
ID230083 ? ID230167	1	230083	230167	2.7285445648356156E-4	3.141592653589793	0.016518306707515803	0.016518306707515803	52.5	72.54517807689835	23.544134935795604	0.0
ID238033 ? ID238107	1	238033	238107	4.1418901011379384E-4	0.7970637721113055	0.020351634089521998	0.020351634089521998	149.5	72.741795787851	23.727702131004246	0.0
ID227761 ? ID227859	1	227761	227859	7.43794985445131E-4	3.0959046867163607	0.027272605035917104	0.027272605035917104	24.5	72.5195540679673	23.63267747994364	0.0
ID246420 ? ID246518	1	246420	246518	0.0013403785916381653	1.462678123683667	0.036611181237951956	0.036611181237951956	252.5	72.90285215611988	23.70880206404705	0.0
ID245758 ? ID245841	1	245758	245841	3.8248840344063545E-4	2.5291290705131746	0.019557310741526696	0.019557310741526696	244.5	72.9131048498541	23.734527390426372	0.0
ID248716 ? ID248797	1	248716	248797	1.6959203402498163E-4	0.05958328402273826	0.01302275063206624	0.01302275063206624	280.5	72.93866116173339	23.701910415834234	0.0
ID246264 ? ID246339	1	246264	246339	4.415140552156224E-4	3.141592653589793	0.02101223584523128	0.02101223584523128	250.5	72.85812771364061	23.70183017622463	0.0
ID232309 ? ID232380	1	232309	232380	3.5144396381543014E-4	3.141592653589793	0.018746838768587896	0.018746838768587896	79.5	72.6191172586245	23.60584706600347	0.0
ID241705 ? ID241790	1	241705	241790	0.007200874020783669	3.141592653589793	0.08485796380295528	0.08485796380295528	195.5	72.75704458443941	23.712251276284178	0.0
ID245151 ? ID245227	1	245151	245227	7.138750004499251E-4	3.141592653589793	0.026718439334098936	0.026718439334098936	237.5	72.91471788578284	23.75836852520795	0.0
ID245928 ? ID246010	1	245928	246010	1.722157990555084E-4	3.141592653589793	0.013123101731508005	0.013123101731508005	246.5	72.91937681543254	23.71675304350037	0.0
ID229689 ? ID229776	1	229689	229776	2.008773626290752E-4	2.919917504615174	0.01417312113223743	0.01417312113223743	47.5	72.56339205861178	23.62100485248964	0.0
ID230003 ? ID230083	1	230003	230083	0.00264300444032056	3.141592653589793	0.051410158921370394	0.051410158921370394	51.5	72.54499674244978	23.5729223829532	0.0
ID231013 ? ID231103	1	231013	231103	0.0030209286352246285	2.30435455315238	0.05496297513076079	0.05496297513076079	63.5	72.57331390665568	23.59065840485019	0.0
ID233529 ? ID233615	1	233529	233615	9.79201153108005E-4	3.141592653589793	0.03129218996983121	0.03129218996983121	94.5	72.65875522003674	23.596019287263974	0.0
ID239238 ? ID239322	1	239238	239322	2.2335520927736416E-4	3.141592653589793	0.014945073077016525	0.014945073077016525	165.5	72.73301307535829	23.74211502698676	0.0
ID234868 ? ID234941	1	234868	234941	0.004562607290371909	3.141592653589793	0.06754707462482672	0.06754707462482672	110.5	72.61589898499143	23.637309345739332	0.0
ID231511 ? ID231587	1	231511	231587	0.001159647624194737	3.141592653589793	0.034053599283992535	0.034053599283992535	69.5	72.64152564946019	23.58281658446214	0.0
ID237138 ? ID237219	1	237138	237219	4.0869042690768615E-5	3.141592653589793	0.006392890010845535	0.006392890010845535	138.5	72.7148859788364	23.6772345494743	0.0
ID226503 ? ID226585	1	226503	226585	3.3930702810784755E-4	3.141592653589793	0.018420288491439202	0.018420288491439202	9.5	72.47481863710019	23.616291674804586	0.0
ID235859 ? ID235928	1	235859	235928	0.001021849410684192	2.5921254155942473	0.031966379380283155	0.031966379380283155	122.5	72.73760196326887	23.656625878377753	0.0
ID239567 ? ID239646	1	239567	239646	0.0026560416183187153	3.141592653589793	0.05153679868131814	0.05153679868131814	169.5	72.73623371778639	23.71486289317037	0.0
ID232781 ? ID232864	1	232781	232864	1.81342496201632E-4	2.3403009378387467	0.013466346802367449	0.013466346802367449	85.5	72.59690070143472	23.606924474177287	0.0
ID229516 ? ID229605	1	229516	229605	0.0011364548193107259	2.312534574316102	0.033711345557700986	0.033711345557700986	45.5	72.56804787334747	23.60229615435882	0.0
ID237952 ? ID238033	1	237952	238033	0.0010079485028538179	3.141592653589793	0.031748204718595	0.031748204718595	148.5	72.71779189738226	23.729962203610533	0.0
ID250055 ? ID250146	1	250055	250146	7.183364959839514E-4	3.141592653589793	0.026801800237744318	0.026801800237744318	296.5	72.97586374526841	23.772897990244253	0.0
ID244000 ? ID244081	1	244000	244081	0.0022202529106258645	2.9805990410235514	0.04711955974567106	0.04711955974567106	223.5	72.82308797875787	23.751879970379896	0.0
ID244081 ? ID244156	1	244081	244156	0.0027624487710296913	3.141592653589793	0.05255900275908677	0.05255900275908677	224.5	72.85970809603745	23.718214374768927	0.0
ID244234 ? ID244309	1	244234	244309	0.0014568558427904684	3.141592653589793	0.03816878099691511	0.03816878099691511	226.5	72.85869493136028	23.728588859821905	0.0
ID243584 ? ID243669	1	243584	243669	1.6133665486253967E-4	3.141592653589793	0.012701836672802074	0.012701836672802074	218.5	72.86807669058442	23.716808970919047	0.0
ID225761 ? ID225853	1	225761	225853	2.8973677654217845E-4	NaN	0.01702165610456804	0.01702165610456804	0.5	72.42117143391215	23.715886782571467	0.0
ID236330 ? ID236406	1	236330	236406	0.0022485980486606424	3.141592653589793	0.04741938473515491	0.04741938473515491	128.5	72.7457868527562	23.73827653358888	0.0
ID242681 ? ID242762	1	242681	242762	8.613090392391596E-5	0.9616990948877432	0.009280673678344474	0.009280673678344474	207.5	72.87561707333103	23.690898931930683	0.0
ID245311 ? ID245396	1	245311	245396	8.438237845867041E-4	3.141592653589793	0.02904864514201487	0.02904864514201487	239.5	72.9119456646157	23.764062100282455	0.0
ID244899 ? ID244979	1	244899	244979	0.0014652745981977304	0.509511819520225	0.038278905394456234	0.038278905394456234	234.5	72.94550407482006	23.738499102811616	0.0
ID231424 ? ID231511	1	231424	231511	0.005784964424679787	3.141592653589793	0.07605895361283764	0.07605895361283764	68.5	72.64407857327538	23.615572982300367	0.0
ID234941 ? ID235028	1	234941	235028	1.1052861687048303E-6	3.141592653589793	0.0010513259098418675	0.0010513259098418675	111.5	72.59218718143406	23.66065426267585	0.0
ID230597 ? ID230679	1	230597	230679	0.001198523699279647	3.141592653589793	0.03461970102816671	0.03461970102816671	58.5	72.54543319306285	23.56640474283482	0.0
ID247179 ? ID247253	1	247179	247253	0.003468984268775603	3.141592653589793	0.05889808374451246	0.05889808374451246	261.5	72.95387189152822	23.775201639439935	0.0
ID229605 ? ID229689	1	229605	229689	9.884346904041168E-5	3.141592653589793	0.009942005282658609	0.009942005282658609	46.5	72.56125544611174	23.619726392157744	0.0
ID247331 ? ID247413	1	247331	247413	4.581611127096567E-4	1.6301512136524894	0.021404698379319825	0.021404698379319825	263.5	72.98406434612963	23.724579238832494	0.0
ID237219 ? ID237298	1	237219	237298	3.657242832472308E-5	2.215957776944681	0.006047514226913657	0.006047514226913657	139.5	72.71287816655878	23.67530969379714	0.0
ID242267 ? ID242342	1	242267	242342	2.7225683979401902E-5	3.141592653589793	0.005217823682283822	0.005217823682283822	202.5	72.79201957982707	23.721787031503382	0.0
ID230344 ? ID230439	1	230344	230439	7.268440083739592E-4	3.141592653589793	0.026960044665652154	0.026960044665652154	55.5	72.53693681045218	23.58113090234608	0.0
ID248875 ? ID248964	1	248875	248964	0.0014678255225740477	3.097242846163131	0.038312211141802395	0.038312211141802395	282.5	72.97293151669237	23.755285627993942	0.0
ID226754 ? ID226853	1	226754	226853	6.279776215467254E-4	2.1619097224610155	0.025059481669554247	0.025059481669554247	12.5	72.48676967559791	23.60245839360392	0.0
ID235028 ? ID235110	1	235028	235110	0.0011904716027262962	3.141592653589793	0.03450321148424152	0.03450321148424152	112.5	72.60331851741665	23.646808610808726	0.0
ID229435 ? ID229516	1	229435	229516	3.7332267875747133E-4	0.4251200090349753	0.0193215599462743	0.0193215599462743	44.5	72.562113563533	23.591241293242863	0.0
ID246851 ? ID246940	1	246851	246940	1.1477107220184699E-4	3.141592653589793	0.010713126163816377	0.010713126163816377	257.5	72.93874766948625	23.706272144322966	0.0
ID230763 ? ID230853	1	230763	230853	6.791770894191969E-5	3.141592653589793	0.008241220112454204	0.008241220112454204	60.5	72.54126692800509	23.582584457596823	0.0
ID225934 ? ID226021	1	225934	226021	2.0928608409277985E-4	3.141592653589793	0.014466723336429016	0.014466723336429016	2.5	72.42371663379909	23.70594964132256	0.0
ID245841 ? ID245928	1	245841	245928	3.865712720034719E-4	3.141592653589793	0.019661415818894423	0.019661415818894423	245.5	72.9080817641919	23.72589415929267	0.0
ID236979 ? ID237053	1	236979	237053	3.4099427650987654E-5	0.47700097743991554	0.005839471521549502	0.005839471521549502	136.5	72.72510970657082	23.67554415065988	0.0
ID229849 ? ID229923	1	229849	229923	7.068196421062782E-4	0.06694416413412138	0.026586079855937358	0.026586079855937358	49.5	72.53457858668483	23.625976012502655	0.0
ID237625 ? ID237704	1	237625	237704	0.0033661517075445693	2.19003322984511	0.05801854623777271	0.05801854623777271	144.5	72.70889858406531	23.6819744086375	0.0
ID227937 ? ID228017	1	227937	228017	2.0782518310052551E-4	3.141592653589793	0.014416143142343083	0.014416143142343083	26.5	72.51184636290009	23.617132785656406	0.0
ID246603 ? ID246693	1	246603	246693	0.0073848387881930554	3.141592653589793	0.08593508473372825	0.08593508473372825	254.5	72.91474096510316	23.670615600951262	0.0
ID238636 ? ID238717	1	238636	238717	0.0020694367581574687	3.141592653589793	0.045491062398645615	0.045491062398645615	157.5	72.75384127401719	23.72766932597419	0.0
ID241875 ? ID241951	1	241875	241951	0.0016865861538901603	3.039846079677938	0.041068067325967024	0.041068067325967024	197.5	72.7713164377257	23.699882169690035	0.0
ID227188 ? ID227272	1	227188	227272	1.8260726934956495E-4	3.141592653589793	0.013513225719626123	0.013513225719626123	17.5	72.5279118122132	23.61973150867782	0.0
ID241387 ? ID241471	1	241387	241471	9.212904964605942E-5	3.141592653589793	0.009598387867035768	0.009598387867035768	191.5	72.7764473859734	23.703771702670164	0.0
ID243270 ? ID243346	1	243270	243346	7.635207915154873E-4	3.141592653589793	0.027631879985181743	0.027631879985181743	214.5	72.87649224314444	23.717205475546876	0.0
ID229776 ? ID229849	1	229776	229849	5.228396667425607E-4	2.910959829670581	0.022865687541435545	0.022865687541435545	48.5	72.55914171464241	23.623266541208608	0.0
ID236817 ? ID236896	1	236817	236896	1.2679038598268558E-5	3.141592653589793	0.003560763766141831	0.003560763766141831	134.5	72.75659129904807	23.673529805088286	0.0
ID229026 ? ID229105	1	229026	229105	0.002045630547550442	3.141592653589793	0.045228647421191384	0.045228647421191384	39.5	72.53676293142213	23.550305496317314	0.0
ID239485 ? ID239567	1	239485	239567	1.112601016702816E-4	2.611008765297955	0.010547990409091278	0.010547990409091278	168.5	72.72990946219178	23.743896737070678	0.0
ID244156 ? ID244234	1	244156	244234	0.0025653513085609403	3.0660962998077665	0.0506492972168513	0.0506492972168513	225.5	72.85904898971407	23.716148272069912	0.0
ID249870 ? ID249971	1	249870	249971	7.754723722035631E-4	3.141592653589793	0.027847304576988474	0.027847304576988474	294.5	72.98571599182043	23.72139179575882	0.0
ID242342 ? ID242421	1	242342	242421	0.0025062247506809844	2.561085769678477	0.050062208807452595	0.050062208807452595	203.5	72.81385617852064	23.7286654935275	0.0
ID249618 ? ID249697	1	249618	249697	0.006824942109644385	3.141592653589793	0.08261320784017762	0.08261320784017762	291.5	73.00849512478253	23.756785322243104	0.0
ID248797 ? ID248875	1	248797	248875	0.005799457190642104	3.141592653589793	0.07615416725722962	0.07615416725722962	281.5	72.96191547777963	23.73985563317907	0.0
ID230853 ? ID230938	1	230853	230938	0.0016246909801266784	3.141592653589793	0.040307455639455564	0.040307455639455564	61.5	72.55242287509998	23.571042723609132	0.0
ID243101 ? ID243189	1	243101	243189	0.005891126815113544	3.141592653589793	0.07675367623191443	0.07675367623191443	212.5	72.86392653304165	23.723668557112696	0.0
ID227272 ? ID227360	1	227272	227360	7.690910577411375E-4	0.40463831925901617	0.027732491012188887	0.027732491012188887	18.5	72.54768995809997	23.61537312399831	0.0
ID249528 ? ID249618	1	249528	249618	0.004610073036909075	3.141592653589793	0.0678975186358756	0.0678975186358756	290.5	73.01924803025413	23.749661421489954	0.0
ID227519 ? ID227603	1	227519	227603	6.747042365226965E-4	3.141592653589793	0.02597506951911191	0.02597506951911191	21.5	72.52776901649537	23.628746679952325	0.0
ID245668 ? ID245758	1	245668	245758	0.004526564675492114	3.141592653589793	0.06727974937150193	0.06727974937150193	243.5	72.8953003604924	23.7538132050431	0.0
ID233890 ? ID233966	1	233890	233966	3.1735834828064805E-5	0.10135881212603165	0.005633456738811864	0.005633456738811864	98.5	72.69901915014626	23.568922765677563	0.0
ID230258 ? ID230344	1	230258	230344	7.523064668328427E-4	0.06079218083100922	0.02742820568015419	0.02742820568015419	54.5	72.52931324276527	23.56384446456514	0.0
ID237448 ? ID237539	1	237448	237539	0.0012207698489797806	2.492380613732651	0.03493951701125504	0.03493951701125504	142.5	72.67694260904203	23.679891377509456	0.0
ID231915 ? ID231989	1	231915	231989	1.795018202228929E-4	3.141592653589793	0.01339782893691709	0.01339782893691709	74.5	72.63223164963397	23.611372796779563	0.0
ID234636 ? ID234718	1	234636	234718	9.217788355869306E-5	3.141592653589793	0.00960093139016695	0.00960093139016695	107.5	72.6550745645724	23.622538359813085	0.0
ID244565 ? ID244645	1	244565	244645	7.290341312187415E-4	3.141592653589793	0.027000632052208363	0.027000632052208363	230.5	72.93214738927293	23.69525488525913	0.0
ID240389 ? ID240476	1	240389	240476	5.850050004549026E-4	3.141592653589793	0.024186876616357527	0.024186876616357527	179.5	72.84123092692624	23.76752310200125	0.0
ID247014 ? ID247096	1	247014	247096	1.0741164055366297E-4	2.2066208628647552	0.010363958729832099	0.010363958729832099	259.5	72.9586052918211	23.713373216929096	0.0
ID240220 ? ID240304	1	240220	240304	0.0051758905508271745	2.528732886653507	0.07194366233954992	0.07194366233954992	177.5	72.8354238353155	23.735247794983387	0.0
ID239806 ? ID239882	1	239806	239882	8.252326399681653E-4	2.5686187336235693	0.02872686268926987	0.02872686268926987	172.5	72.75766601489673	23.7252093648713	0.0
ID234797 ? ID234868	1	234797	234868	4.2993128754111737E-4	2.472692103235137	0.020734784482630084	0.020734784482630084	109.5	72.63245507425412	23.620763813699803	0.0
ID238345 ? ID238414	1	238345	238414	2.1313189774906132E-4	3.141592653589793	0.01459903756242381	0.01459903756242381	153.5	72.77399683164033	23.726781263990347	0.0
ID240556 ? ID240646	1	240556	240646	0.0025464072443795996	3.141592653589793	0.0504619385713589	0.0504619385713589	181.5	72.84685487728632	23.742241976651712	0.0
ID238717 ? ID238790	1	238717	238790	0.0016196508685697875	3.141592653589793	0.04024488624123303	0.04024488624123303	158.5	72.73993594384844	23.764774305181668	0.0
ID230515 ? ID230597	1	230515	230597	2.5898055318139497E-4	3.141592653589793	0.016092872744833193	0.016092872744833193	57.5	72.55105795486743	23.55904420888921	0.0
ID235680 ? ID235773	1	235680	235773	2.95594897818404E-4	3.141592653589793	0.017192873460198675	0.017192873460198675	120.5	72.73399404911602	23.64959751709049	0.0
ID232864 ? ID232947	1	232864	232947	1.7381846806042566E-4	3.141592653589793	0.01318402321222265	0.01318402321222265	86.5	72.6007253871507	23.60421313983055	0.0
ID237797 ? ID237877	1	237797	237877	0.0011143291908330734	3.141592653589793	0.03338156962806083	0.03338156962806083	146.5	72.7182607315055	23.69973358794074	0.0
ID243755 ? ID243836	1	243755	243836	2.2757839863953965E-4	3.141592653589793	0.015085701794730653	0.015085701794730653	220.5	72.831643904505	23.72923576470037	0.0
ID247413 ? ID247491	1	247413	247491	0.001193788266190049	1.3892530743557832	0.034551241167142595	0.034551241167142595	264.5	72.96295508167336	23.71873551400735	0.0
ID248307 ? ID248388	1	248307	248388	0.013996328245461336	2.6463196259281396	0.1183060786496676	0.1183060786496676	275.5	72.92567032540413	23.663764675756468	0.0
ID247735 ? ID247818	1	247735	247818	9.08587787677344E-4	0.8363881044545277	0.030142789978323904	0.030142789978323904	268.5	72.94546477570881	23.69931843531029	0.0
ID241138 ? ID241213	1	241138	241213	4.984991595163512E-4	3.141592653589793	0.02232709473971818	0.02232709473971818	188.5	72.8240408721738	23.70798011718346	0.0
ID249116 ? ID249195	1	249116	249195	0.0015535397537674571	3.141592653589793	0.03941496865110332	0.03941496865110332	285.5	72.9698055922988	23.76337094639529	0.0
ID241951 ? ID242039	1	241951	242039	0.00394851743824463	3.141592653589793	0.06283722971491208	0.06283722971491208	198.5	72.768554377683	23.714623155437646	0.0
ID239322 ? ID239400	1	239322	239400	8.568337802053425E-5	2.926754286875504	0.009256531640983801	0.009256531640983801	166.5	72.73012452631701	23.743271017263886	0.0
ID236011 ? ID236095	1	236011	236095	0.002100732618912444	3.141592653589793	0.0458337497801832	0.0458337497801832	124.5	72.74858902369073	23.680699926128085	0.0
ID249784 ? ID249870	1	249784	249870	0.0022084122661811096	3.141592653589793	0.046993747096620304	0.046993747096620304	293.5	72.97575149850196	23.745543373220023	0.0
ID235773 ? ID235859	1	235773	235859	3.1830668614474874E-5	1.560064149977601	0.005641867475798671	0.005641867475798671	121.5	72.74051313512024	23.643282581667407	0.0
ID246099 ? ID246180	1	246099	246180	0.0018996028843602933	3.141592653589793	0.04358443396856604	0.04358443396856604	248.5	72.8932855291305	23.72349303655524	0.0
ID234718 ? ID234797	1	234718	234797	0.0012029034586008337	3.141592653589793	0.03468289864761643	0.03468289864761643	108.5	72.6423029073978	23.626162316863113	0.0
ID228781 ? ID228855	1	228781	228855	2.284591880147031E-4	3.141592653589793	0.0151148664570582	0.0151148664570582	36.5	72.49004586501628	23.534621975566942	0.0
ID240134 ? ID240220	1	240134	240220	0.0013106394902626087	3.141592653589793	0.036202755285511194	0.036202755285511194	176.5	72.81632566424966	23.74909046402816	0.0
ID231351 ? ID231424	1	231351	231424	0.0018972750504554175	3.141592653589793	0.04355772090520138	0.04355772090520138	67.5	72.63047235731813	23.629046850331036	0.0
ID246010 ? ID246099	1	246010	246099	2.0010889841508202E-4	2.5332599211232583	0.0141459852401691	0.0141459852401691	247.5	72.92046263646125	23.72071968138757	0.0
ID231839 ? ID231915	1	231839	231915	0.0012347923705371931	3.101456039134731	0.03513961255530847	0.03513961255530847	73.5	72.6514693747724	23.596927743089132	0.0
ID234379 ? ID234462	1	234379	234462	8.493143321463238E-5	3.141592653589793	0.009215825151044934	0.009215825151044934	104.5	72.66846638172551	23.606043214847645	0.0
ID231762 ? ID231839	1	231762	231839	0.0022359402376731846	2.8144786269499145	0.047285729746649616	0.047285729746649616	72.5	72.64756852396297	23.60165368240928	0.0
ID245227 ? ID245311	1	245227	245311	1.1839748613116465E-4	1.1529150706696605	0.010881060891804836	0.010881060891804836	238.5	72.91599756117967	23.77466031065312	0.0
ID234212 ? ID234295	1	234212	234295	5.795841661449987E-4	2.5591095361394176	0.024074554329104384	0.024074554329104384	102.5	72.66815876949141	23.613776156260894	0.0
ID235928 ? ID236011	1	235928	236011	7.194963631657217E-4	3.141592653589793	0.026823429369969114	0.026823429369969114	123.5	72.7355739533463	23.685925887982478	0.0
ID233966 ? ID234049	1	233966	234049	0.0014077715401345477	3.141592653589793	0.03752028171715329	0.03752028171715329	99.5	72.69434982341849	23.58867500302945	0.0
ID242421 ? ID242513	1	242421	242513	5.659113497721151E-4	3.141592653589793	0.023788891310275794	0.023788891310275794	204.5	72.82710224969085	23.731400178989613	0.0
ID227444 ? ID227519	1	227444	227519	4.6638875317499604E-5	0.9319234151779312	0.0068292660892294715	0.0068292660892294715	20.5	72.54014806296384	23.62927805693659	0.0
ID236406 ? ID236484	1	236406	236484	4.4370908890835483E-4	0.7705800462350479	0.021064403359894977	0.021064403359894977	129.5	72.75113839286632	23.706609791117113	0.0
ID226185 ? ID226266	1	226185	226266	8.172985607159363E-5	1.5252515257075603	0.009040456629595302	0.009040456629595302	5.5	72.41126004122592	23.713374524618416	0.0
ID235524 ? ID235608	1	235524	235608	0.0019849053665729026	3.141592653589793	0.04455227678326779	0.04455227678326779	118.5	72.70380374131389	23.662778491043234	0.0
ID247983 ? ID248064	1	247983	248064	0.0010592504367779136	3.141592653589793	0.032546127830786774	0.032546127830786774	271.5	72.94192916821821	23.707027456111504	0.0
ID248637 ? ID248716	1	248637	248716	0.0010140881472350417	1.8743918631802747	0.0318447507014114	0.0318447507014114	279.5	72.92904782056064	23.681649890664133	0.0
ID226106 ? ID226185	1	226106	226185	1.349993695573022E-4	3.141592653589793	0.011618922908656473	0.011618922908656473	4.5	72.4114930601221	23.70585659916908	0.0
ID226266 ? ID226343	1	226266	226343	0.0010153685209272102	3.141592653589793	0.03186484773111603	0.03186484773111603	6.5	72.42021411712648	23.701424820224275	0.0
ID244816 ? ID244899	1	244816	244899	2.7335523370922583E-4	3.141592653589793	0.01653345800820947	0.01653345800820947	233.5	72.91910366080327	23.742230512455862	0.0
ID234462 ? ID234556	1	234462	234556	2.637056007980057E-4	2.4207112902229326	0.016239014773009035	0.016239014773009035	105.5	72.66552681279049	23.60132033306477	0.0
ID241290 ? ID241387	1	241290	241387	6.949222666105674E-5	3.141592653589793	0.00833619977334137	0.00833619977334137	190.5	72.77335752117624	23.712184195433302	0.0
ID226663 ? ID226754	1	226663	226754	1.93683116449985E-4	3.141592653589793	0.013917008171657622	0.013917008171657622	11.5	72.47988266337697	23.61025625800024	0.0
ID233111 ? ID233197	1	233111	233197	1.941534561329954E-5	3.141592653589793	0.00440628478576902	0.00440628478576902	89.5	72.58921825330562	23.579922230999266	0.0
ID247491 ? ID247571	1	247491	247571	0.0036577378651839474	3.141592653589793	0.060479234991722135	0.060479234991722135	265.5	72.97490627436927	23.713373165788752	0.0
ID247900 ? ID247983	1	247900	247983	3.7897442321542204E-4	3.141592653589793	0.01946726542726076	0.01946726542726076	270.5	72.95821184958146	23.687608381430437	0.0
ID231675 ? ID231762	1	231675	231762	0.002664942074684159	2.4656915211963586	0.05162307695870287	0.05162307695870287	71.5	72.6423991074638	23.59511916285814	0.0
ID243915 ? ID244000	1	243915	244000	0.0016865082552742334	0.3943291800614353	0.04106711890642237	0.04106711890642237	222.5	72.81845978401135	23.75138049919325	0.0
ID227628 ? ID227707	2	227628	227707	0.22137854098183518	3.141592653589793	0.47050881073773226	0.47050881073773226	22.5	40.2514455322698	62.180052749104775	0.0
ID244853 ? ID244930	2	244853	244930	0.7308224555014691	3.141592653589793	0.8548815447191903	0.8548815447191903	233.5	40.758660073995216	63.81587673800304	0.0
ID227470 ? ID227542	2	227470	227542	0.48411553803459284	0.18530599236097234	0.6957841174061052	0.6957841174061052	20.5	39.82960979072615	61.842191618068355	0.0
ID236281 ? ID236358	2	236281	236358	0.17620818289669865	3.141592653589793	0.4197715841939502	0.4197715841939502	127.5	40.683061052719964	63.73485776400326	0.0
ID228726 ? ID228807	2	228726	228807	0.5093248589699039	0.42914588982737306	0.7136699930429357	0.7136699930429357	35.5	40.09708377664578	60.58861338949637	0.0
ID237085 ? ID237163	2	237085	237163	0.05700712689164052	3.141592653589793	0.23876165289183376	0.23876165289183376	137.5	40.18266265040046	62.55391802861453	0.0
ID246802 ? ID246883	2	246802	246883	0.12060522724993705	3.1213555318887574	0.3472826330957784	0.3472826330957784	256.5	40.756814298604446	63.996598123959984	0.0
ID232098 ? ID232178	2	232098	232178	0.2870883800512807	2.407819230206471	0.5358062896712587	0.5358062896712587	76.5	40.93739523006333	61.580246253373105	0.0
ID247688 ? ID247768	2	247688	247768	0.9615848912149821	3.141592653589793	0.9806043499877931	0.9806043499877931	267.5	40.95761448205232	63.953858245702335	0.0
ID247044 ? ID247125	2	247044	247125	0.06042210691685371	1.1354421441396103	0.24580908631873988	0.24580908631873988	259.5	40.647975528065444	63.78782681443145	0.0
ID239039 ? ID239112	2	239039	239112	0.1982298144131742	3.141592653589793	0.44523006908021634	0.44523006908021634	162.5	40.79865681638884	64.09033182554498	0.0
ID230961 ? ID231047	2	230961	231047	1.0968800860724104	3.141592653589793	1.0473204314212583	1.0473204314212583	62.5	41.40392375637326	59.837353692292446	0.0
ID236761 ? ID236846	2	236761	236846	0.6778628141250903	3.141592653589793	0.8233242460447101	0.8233242460447101	133.5	40.600160794861075	63.38614090539508	0.0
ID239593 ? ID239679	2	239593	239679	0.030232599586615387	3.141592653589793	0.17387524144229213	0.17387524144229213	169.5	40.60454954476306	63.266534770350574	0.0
ID235467 ? ID235554	2	235467	235554	0.04654558775468433	2.5392103183133297	0.2157442647086692	0.2157442647086692	117.5	40.879447892878794	64.1236594708776	0.0
ID229466 ? ID229550	2	229466	229550	0.03222785547700055	1.8068494354141418	0.17952118392267957	0.17952118392267957	44.5	40.48072460153527	60.33907401002257	0.0
ID234412 ? ID234496	2	234412	234496	0.20058689470618457	3.141592653589793	0.4478692830572159	0.4478692830572159	104.5	40.37679639556399	62.516911271635564	0.0
ID237824 ? ID237905	2	237824	237905	0.062447665592015984	3.141592653589793	0.24989530926373144	0.24989530926373144	146.5	40.04264665814961	62.1107211019757	0.0
ID226048 ? ID226130	2	226048	226130	0.03131268618738679	3.141592653589793	0.17695390978270809	0.17695390978270809	3.5	39.77626996786421	61.63278126373909	0.0
ID245261 ? ID245349	2	245261	245349	1.5823727336931668	3.042161616949462	1.2579239777081788	1.2579239777081788	238.5	40.84502869263555	64.03483857174444	0.0
ID236041 ? ID236122	2	236041	236122	0.17455425440990757	3.141592653589793	0.41779690569690386	0.41779690569690386	124.5	41.130890657980395	63.90245214106664	0.0
ID233745 ? ID233834	2	233745	233834	0.8198863807247001	3.141592653589793	0.9054757758906089	0.9054757758906089	96.5	41.222362443815186	63.945905665693296	0.0
ID248747 ? ID248825	2	248747	248825	0.06481126048259557	0.3632213068159238	0.25458055794305184	0.25458055794305184	280.5	40.858319172239646	64.0493887665931	0.0
ID250182 ? ID250259	2	250182	250259	0.08931246756564845	3.141592653589793	0.29885191578045545	0.29885191578045545	297.5	41.742655984562006	64.46869638853212	0.0
ID247927 ? ID248012	2	247927	248012	0.19509993825807742	3.141592653589793	0.4417011866161075	0.4417011866161075	270.5	41.16261561325692	64.23716966158435	0.0
ID226291 ? ID226378	2	226291	226378	1.1371822304983341	3.141592653589793	1.0663874673393035	1.0663874673393035	6.5	39.833990737328335	61.681252886567805	0.0
ID236515 ? ID236594	2	236515	236594	0.27202651459132926	3.141592653589793	0.5215616115008171	0.5215616115008171	130.5	40.40355281920948	63.11846544132492	0.0
ID236926 ? ID237003	2	236926	237003	0.13428546681528605	3.141592653589793	0.36644981486594597	0.36644981486594597	135.5	40.39087806986598	62.54841882599098	0.0
ID243051 ? ID243134	2	243051	243134	0.7737894126162266	3.141592653589793	0.8796530069386602	0.8796530069386602	211.5	41.75823389570458	64.41691859702085	0.0
ID233479 ? ID233561	2	233479	233561	0.7572284663940481	3.141592653589793	0.8701887533139279	0.8701887533139279	93.5	41.9437435794396	63.83856883558839	0.0
ID246291 ? ID246373	2	246291	246373	0.30985306399460627	3.141592653589793	0.5566444682152211	0.5566444682152211	250.5	40.86849017769168	64.21722285145981	0.0
ID227961 ? ID228049	2	227961	228049	0.4322290383292319	3.141592653589793	0.6574412812785884	0.6574412812785884	26.5	40.22886437460946	62.13111147048954	0.0
ID241577 ? ID241656	2	241577	241656	0.13499373514589424	3.141592653589793	0.36741493593197083	0.36741493593197083	193.5	41.062638284538195	64.27239625530746	0.0
ID240250 ? ID240342	2	240250	240342	2.848524922201253	0.8089214913832666	1.6877573647302662	1.6877573647302662	177.5	41.480977284278794	64.49979641283193	0.0
ID249564 ? ID249651	2	249564	249651	0.37553969047917135	3.141592653589793	0.6128129326957545	0.6128129326957545	290.5	41.25040884150236	64.10344789445026	0.0
ID237163 ? ID237249	2	237163	237249	1.359021739928564	3.141592653589793	1.16577087797241	1.16577087797241	138.5	40.625081961209034	63.09860233466938	0.0
ID246967 ? ID247044	2	246967	247044	0.04006121157648508	3.141592653589793	0.2001529704413229	0.2001529704413229	258.5	40.59008149101496	63.60854049530809	0.0
ID242714 ? ID242792	2	242714	242792	0.1197335534406712	2.8119006213246562	0.34602536531397693	0.34602536531397693	207.5	41.55418768198298	64.6010211097539	0.0
ID240083 ? ID240165	2	240083	240165	0.14482241559374978	3.141592653589793	0.3805554041053021	0.3805554041053021	175.5	40.66836186645152	63.74186154817855	0.0
ID246883 ? ID246967	2	246883	246967	0.11688680883646756	3.141592653589793	0.34188712879613875	0.34188712879613875	257.5	40.5771661181495	63.70668737360798	0.0
ID226877 ? ID226965	2	226877	226965	0.02794614897359564	3.141592653589793	0.16717101714590255	0.16717101714590255	13.5	39.84462198576103	61.88215230028066	0.0
ID237737 ? ID237824	2	237737	237824	0.0632045878220947	3.141592653589793	0.25140522632215645	0.25140522632215645	145.5	39.956218145899214	62.23486675656943	0.0
ID249480 ? ID249564	2	249480	249564	0.23672882056829897	3.141592653589793	0.48654786051148036	0.48654786051148036	289.5	41.25060890476826	64.2921591515131	0.0
ID233055 ? ID233143	2	233055	233143	0.3049583839269757	1.09512119057163	0.5522303721518546	0.5522303721518546	88.5	41.04071395366364	61.83234413848939	0.0
ID231308 ? ID231378	2	231308	231378	0.11965958121665235	1.4516345295524034	0.3459184603582936	0.3459184603582936	66.5	40.72415682767438	60.42767943992064	0.0
ID240597 ? ID240677	2	240597	240677	0.08154097893085273	3.141592653589793	0.28555381091985577	0.28555381091985577	181.5	41.10100694252541	64.23522682041532	0.0
ID244517 ? ID244597	2	244517	244597	0.17210795180373728	3.0613021430852383	0.4148589541081852	0.4148589541081852	229.5	40.57469520229838	63.77102349429886	0.0
ID247521 ? ID247604	2	247521	247604	0.5818604745859479	3.141592653589793	0.7627977940358427	0.7627977940358427	265.5	40.61648299641463	63.70642233932238	0.0
ID248825 ? ID248915	2	248825	248915	0.2282843748003323	3.141592653589793	0.4777911414000183	0.4777911414000183	281.5	40.70107684280108	63.9831640205252	0.0
ID239679 ? ID239758	2	239679	239758	1.7011847303895549	3.141592653589793	1.3042947252785908	1.3042947252785908	170.5	41.158172539613105	63.65879497594767	0.0
ID242792 ? ID242879	2	242792	242879	0.006673388657193851	2.8940147509443137	0.08169081133881491	0.08169081133881491	208.5	41.431565598512705	64.54751445294352	0.0
ID250091 ? ID250182	2	250091	250182	0.0350929985976731	3.141592653589793	0.18733125365958853	0.18733125365958853	296.5	41.81337002004469	64.69945238768774	0.0
ID234828 ? ID234894	2	234828	234894	0.015565688896479931	1.438331826664163	0.12476253001795022	0.12476253001795022	109.5	40.6369561186832	63.91560485814048	0.0
ID244767 ? ID244853	2	244767	244853	0.007555957413778302	0.3374266065447674	0.08692501028920446	0.08692501028920446	232.5	40.700864552810685	63.43616163656792	0.0
ID230377 ? ID230462	2	230377	230462	0.0835028817717637	3.141592653589793	0.2889686518841857	0.2889686518841857	55.5	41.99819257871101	59.92600895408815	0.0
ID244113 ? ID244186	2	244113	244186	0.08691009592043795	3.141592653589793	0.2948051829945294	0.2948051829945294	224.5	41.0744982728136	63.982736894202276	0.0
ID249221 ? ID249308	2	249221	249308	0.0544387503749843	3.141592653589793	0.23332113143687672	0.23332113143687672	286.5	41.34734555288038	64.46908170245716	0.0
ID232254 ? ID232334	2	232254	232334	0.6082097172131986	3.141592653589793	0.7798780143158278	0.7798780143158278	78.5	40.40428405810226	61.997384802353324	0.0
ID225961 ? ID226048	2	225961	226048	0.12889657838007126	3.141592653589793	0.3590216962525681	0.3590216962525681	2.5	39.87490385335443	61.38601713272362	0.0
ID232483 ? ID232563	2	232483	232563	0.0782428589110768	3.141592653589793	0.2797192501617949	0.2797192501617949	81.5	40.47881622230832	61.52165241545401	0.0
ID245099 ? ID245179	2	245099	245179	0.009732065588771256	3.056063569563369	0.09865123206920051	0.09865123206920051	236.5	41.12337797913763	64.26127934746955	0.0
ID241164 ? ID241241	2	241164	241241	0.6483354386373887	3.141592653589793	0.8051927959423064	0.8051927959423064	188.5	41.198160777737016	64.4527820713268	0.0
ID247768 ? ID247850	2	247768	247850	0.008538821845185727	1.993749579387954	0.09240574573686275	0.09240574573686275	268.5	41.241554416361765	64.33242482280899	0.0
ID228969 ? ID229051	2	228969	229051	0.0962804367116557	2.6736969903524526	0.31029089047481834	0.31029089047481834	38.5	39.92104709629048	60.888966386580876	0.0
ID231135 ? ID231223	2	231135	231223	0.03890709445618369	3.141592653589793	0.1972488135735769	0.1972488135735769	64.5	40.66552333361213	60.20724656654462	0.0
ID227880 ? ID227961	2	227880	227961	0.08154364103377035	3.141592653589793	0.2855584721799904	0.2855584721799904	25.5	40.43803853896547	62.12050171695584	0.0
ID240504 ? ID240597	2	240504	240597	0.01967920220688922	1.7438865885776758	0.14028257984115214	0.14028257984115214	180.5	40.951789661174345	64.22920696033087	0.0
ID228212 ? ID228307	2	228212	228307	0.14836351789726762	3.141592653589793	0.3851798513646159	0.3851798513646159	29.5	40.203257254006374	61.53915805040725	0.0
ID232810 ? ID232894	2	232810	232894	0.28069746492919134	0.7025571892127366	0.5298088947244953	0.5298088947244953	85.5	41.210011598243625	61.914909026094776	0.0
ID236201 ? ID236281	2	236201	236281	0.10026399668339339	1.5751786250514321	0.31664490629630127	0.31664490629630127	126.5	40.899570406470744	63.84295661890825	0.0
ID241977 ? ID242067	2	241977	242067	0.042786342392831134	3.141592653589793	0.2068485977540847	0.2068485977540847	198.5	40.8710276917974	64.15213048977441	0.0
ID233657 ? ID233745	2	233657	233745	0.049393426991557285	3.141592653589793	0.2222463205354754	0.2222463205354754	95.5	41.5164852502823	64.31044445397163	0.0
ID248991 ? ID249071	2	248991	249071	0.035141697029581066	3.141592653589793	0.1874611880619054	0.1874611880619054	283.5	41.467407344163334	64.6593546304409	0.0
ID243134 ? ID243224	2	243134	243224	0.5915652593452789	3.141592653589793	0.769132796950747	0.769132796950747	212.5	41.72016589880802	64.3452702212672	0.0
ID228882 ? ID228969	2	228882	228969	0.03242712714634271	3.141592653589793	0.18007533741837806	0.18007533741837806	37.5	39.98344180454217	60.83109840305687	0.0
ID241007 ? ID241087	2	241007	241087	0.26237245430099465	3.141592653589793	0.5122230513174848	0.5122230513174848	186.5	41.18231237674708	64.48596694510945	0.0
ID238438 ? ID238509	2	238438	238509	0.3873638680003041	3.141592653589793	0.6223856264409583	0.6223856264409583	154.5	40.228310668565626	62.49420860904401	0.0
ID232563 ? ID232644	2	232563	232644	0.044787820113788644	3.141592653589793	0.21163133065259654	0.21163133065259654	82.5	40.3517675348252	61.620675575154834	0.0
ID230200 ? ID230287	2	230200	230287	0.1458997492144632	3.141592653589793	0.381968256815227	0.381968256815227	53.5	42.29515890301807	60.14084764713181	0.0
ID241415 ? ID241497	2	241415	241497	0.16449337601260008	3.141592653589793	0.40557782978437085	0.40557782978437085	191.5	40.953522134600455	64.05957368292795	0.0
ID248012 ? ID248088	2	248012	248088	6.487720120485574E-4	3.141592653589793	0.025471003357711634	0.025471003357711634	271.5	40.941491323417644	64.31184786024264	0.0
ID227302 ? ID227386	2	227302	227386	0.0479085869158736	2.755422670748188	0.21888030271331774	0.21888030271331774	18.5	39.91396373653697	62.68678798795232	0.0
ID230112 ? ID230200	2	230112	230200	0.07936392927109331	3.141592653589793	0.2817160436877767	0.2817160436877767	52.5	42.18121191180406	60.330452128078946	0.0
ID237003 ? ID237085	2	237003	237085	0.05205745354113629	1.5033099139119341	0.2281610254647719	0.2281610254647719	136.5	40.168849675611526	62.55882248035212	0.0
ID239758 ? ID239835	2	239758	239835	1.2954060890740613	3.141592653589793	1.1381590789841556	1.1381590789841556	171.5	41.175457402183284	63.852883253740096	0.0
ID247359 ? ID247442	2	247359	247442	0.04905139458087631	2.5287462164076917	0.22147549431229702	0.22147549431229702	263.5	40.4158262419698	63.43979739849932	0.0
ID246373 ? ID246462	2	246373	246462	1.1107179748337093	3.070917122923469	1.053906055981134	1.053906055981134	251.5	40.730249526305414	64.0088024254431	0.0
ID239112 ? ID239189	2	239112	239189	0.12623783921785253	2.686629086470881	0.35529964708377143	0.35529964708377143	163.5	40.7233140278385	64.15659732525441	0.0
ID237322 ? ID237397	2	237322	237397	0.3461072807281892	3.141592653589793	0.5883088310812521	0.5883088310812521	140.5	40.29208374041403	62.465977391059454	0.0
ID240758 ? ID240838	2	240758	240838	0.03624681624022475	1.8506411253245179	0.19038596650022488	0.19038596650022488	183.5	41.181164797464774	64.58226297239612	0.0
ID237397 ? ID237483	2	237397	237483	0.28482074630817156	3.141592653589793	0.5336859997303391	0.5336859997303391	141.5	40.08030016898972	62.38851333284383	0.0
ID235712 ? ID235805	2	235712	235805	0.2183357923133436	3.141592653589793	0.4672641568891665	0.4672641568891665	120.5	40.89271548754735	63.97995543899759	0.0
ID237981 ? ID238056	2	237981	238056	0.4653897924169023	3.141592653589793	0.6821948346454276	0.6821948346454276	148.5	39.90517102487976	62.11364232202834	0.0
ID246040 ? ID246131	2	246040	246131	0.1315071768019328	0.13685444801317478	0.36263918266223355	0.36263918266223355	247.5	40.955822062000294	64.20799682987999	0.0
ID232728 ? ID232810	2	232728	232810	0.3280002025080656	3.141592653589793	0.572713019328237	0.572713019328237	84.5	40.69609168198103	61.97694019405811	0.0
ID245014 ? ID245099	2	245014	245099	0.573435832104928	3.141592653589793	0.7572554602674899	0.7572554602674899	235.5	40.9223547920197	64.00019296944089	0.0
ID247850 ? ID247927	2	247850	247927	0.027575405625401676	3.141592653589793	0.16605844039193454	0.16605844039193454	269.5	41.31927653670672	64.22930000410379	0.0
ID226607 ? ID226696	2	226607	226696	0.1653142111285935	3.141592653589793	0.4065885034387882	0.4065885034387882	10.5	39.983448346093176	61.49220014450384	0.0
ID242543 ? ID242630	2	242543	242630	0.24690916168989702	3.141592653589793	0.49689954889282906	0.49689954889282906	205.5	41.16425307808177	64.24065931929081	0.0
ID238370 ? ID238438	2	238370	238438	0.04395546034982567	3.141592653589793	0.2096555755276393	0.2096555755276393	153.5	40.046055911389885	62.15531981154763	0.0
ID233226 ? ID233316	2	233226	233316	0.3183113161994766	1.2905079581732979	0.5641908508647376	0.5641908508647376	90.5	41.74702250012045	63.315412799279166	0.0
ID235554 ? ID235633	2	235554	235633	0.026897129063223488	3.141592653589793	0.16400344222980043	0.16400344222980043	118.5	40.991732314233715	64.26788144687674	0.0
ID235218 ? ID235298	2	235218	235298	0.5472142082316646	3.141592653589793	0.7397392839586556	0.7397392839586556	114.5	40.79051561001751	63.785415238145674	0.0
ID239434 ? ID239517	2	239434	239517	0.8971391210962321	3.141592653589793	0.9471742823241307	0.9471742823241307	167.5	41.473098610543914	63.341704114331414	0.0
ID241497 ? ID241577	2	241497	241577	0.30319748207775704	2.4205538791250136	0.5506337095363459	0.5506337095363459	192.5	40.96598622530378	64.24094470656546	0.0
ID233921 ? ID233997	2	233921	233997	0.9569359709200946	2.933796476262387	0.9782310416870315	0.9782310416870315	98.5	40.88808081818876	63.372470629586026	0.0
ID235885 ? ID235962	2	235885	235962	0.03893645724682364	1.463185810980987	0.19732323037803642	0.19732323037803642	122.5	40.927304227217235	63.67737502605938	0.0
ID242879 ? ID242971	2	242879	242971	0.06319775475190872	3.141592653589793	0.25139163620118454	0.25139163620118454	209.5	41.530080898210414	64.6627460468237	0.0
ID227542 ? ID227628	2	227542	227628	0.9265714170126188	3.141592653589793	0.9625857972215354	0.9625857972215354	21.5	39.983573176590205	61.94459014438745	0.0
ID237249 ? ID237322	2	237249	237322	1.055096131180695	3.1306145060478974	1.027178724069329	1.027178724069329	139.5	40.66338840182691	63.15665956301664	0.0
ID227794 ? ID227880	2	227794	227880	0.87748539716319	2.904206038476709	0.9367419053096696	0.9367419053096696	24.5	40.683335503555625	61.90590719971928	0.0
ID239189 ? ID239267	2	239189	239267	0.9032104780691129	3.141592653589793	0.9503738622611172	0.9503738622611172	164.5	41.33684867185177	64.33400188767145	0.0
ID243224 ? ID243298	2	243224	243298	0.35949394712588123	3.141592653589793	0.5995781409673648	0.5995781409673648	213.5	41.304454559393335	64.55472267415058	0.0
ID240838 ? ID240915	2	240838	240915	0.06223602853701938	3.141592653589793	0.24947149844625413	0.24947149844625413	184.5	41.09522522822147	64.44810176358013	0.0
ID231455 ? ID231536	2	231455	231536	0.5211241119289013	3.141592653589793	0.7218892656972407	0.7218892656972407	68.5	41.21223534333687	60.9640246256284	0.0
ID232644 ? ID232728	2	232644	232728	0.3056821608818975	2.280993789776051	0.5528853053589845	0.5528853053589845	83.5	40.34606474748444	61.84302974838228	0.0
ID242145 ? ID242214	2	242145	242214	0.05601455114948453	3.141592653589793	0.23667393424178448	0.23667393424178448	200.5	41.12290477035302	64.01145435224764	0.0
ID245705 ? ID245793	2	245705	245793	0.5983509400437946	3.141592653589793	0.7735314732082946	0.7735314732082946	243.5	40.7287788761924	63.58983948330544	0.0
ID227386 ? ID227470	2	227386	227470	0.3557744411839795	2.66647225413802	0.5964683069400918	0.5964683069400918	19.5	39.91598247989748	62.47973872292576	0.0
ID233561 ? ID233657	2	233561	233657	0.02571628571214817	3.141592653589793	0.16036298111518185	0.16036298111518185	94.5	41.60921886426364	64.18555799921418	0.0
ID233834 ? ID233921	2	233834	233921	0.08239414740804511	3.141592653589793	0.2870438074720392	0.2870438074720392	97.5	41.06227573806885	63.67596909441501	0.0
ID231867 ? ID231940	2	231867	231940	0.03554961068662481	2.329855860400958	0.1885460439431833	0.1885460439431833	73.5	40.955426150381285	61.699745930314194	0.0
ID238139 ? ID238219	2	238139	238219	0.008562274511151814	3.141592653589793	0.09253255919486834	0.09253255919486834	150.5	39.94562259600086	62.01067210780206	0.0
ID226213 ? ID226291	2	226213	226291	0.21858272825683947	2.892340690605374	0.46752831813360723	0.46752831813360723	5.5	40.10207967861942	60.970626220186496	0.0
ID238586 ? ID238663	2	238586	238663	0.5254749931964409	2.852615173243965	0.7248965396499288	0.7248965396499288	156.5	40.24848321857148	63.112893920300664	0.0
ID241087 ? ID241164	2	241087	241164	0.023266702034765243	0.2483943691031292	0.152534265116941	0.152534265116941	187.5	40.91157985628723	64.29628172197059	0.0
ID241330 ? ID241415	2	241330	241415	0.428752182500591	3.141592653589793	0.6547917092485144	0.6547917092485144	190.5	41.31265547629309	64.33766698949333	0.0
ID238663 ? ID238742	2	238663	238742	0.03257930358015011	3.141592653589793	0.1804973783193266	0.1804973783193266	157.5	40.22248815718691	62.84192014291502	0.0
ID237565 ? ID237654	2	237565	237654	0.04388967607790294	3.141592653589793	0.20949863025304707	0.20949863025304707	143.5	39.89204312765159	62.55315532635613	0.0
ID231047 ? ID231135	2	231047	231135	0.16489846935598335	0.2517018007198712	0.4060769254168271	0.4060769254168271	63.5	40.75286176046821	60.14961761590817	0.0
ID240915 ? ID241007	2	240915	241007	0.1810564123932742	2.3549760776610604	0.42550724129358153	0.42550724129358153	185.5	41.24368537306697	64.48413059236492	0.0
ID244678 ? ID244767	2	244678	244767	0.27838918128912105	3.141592653589793	0.5276259861768761	0.5276259861768761	231.5	40.81013255366089	63.7210925005715	0.0
ID242463 ? ID242543	2	242463	242543	0.029480961005832428	3.141592653589793	0.17170020677282957	0.17170020677282957	204.5	41.278546452852225	64.45113198636164	0.0
ID229213 ? ID229297	2	229213	229297	0.13829293518259553	3.141592653589793	0.3718775809088194	0.3718775809088194	41.5	40.262492716502805	60.870163514121074	0.0
ID240677 ? ID240758	2	240677	240758	0.08408639641318902	3.141592653589793	0.2899765445914359	0.2899765445914359	182.5	41.25026977419323	64.44928374324553	0.0
ID229634 ? ID229717	2	229634	229717	0.035863368511499384	3.141592653589793	0.18937626174232974	0.18937626174232974	46.5	40.45249241542309	60.611150432456384	0.0
ID231612 ? ID231703	2	231612	231703	0.02179674528905879	3.141592653589793	0.14763720834890773	0.14763720834890773	70.5	41.10104115663975	61.213827959253656	0.0
ID245349 ? ID245433	2	245349	245433	0.6644482095028252	3.141592653589793	0.8151369268428619	0.8151369268428619	239.5	40.90155241756598	64.2779771868667	0.0
ID235805 ? ID235885	2	235805	235885	0.2317057974047433	2.519045301292373	0.4813582838227086	0.4813582838227086	121.5	41.028340693307	63.92748086858877	0.0
ID246462 ? ID246552	2	246462	246552	1.0839841532416652	3.1057052725388234	1.041145596562587	1.041145596562587	252.5	40.711403454942214	64.01503054993415	0.0
ID228129 ? ID228212	2	228129	228212	0.3692219283598448	1.7762154917710642	0.6076363454895081	0.6076363454895081	28.5	39.97831865861439	61.94795254890667	0.0
ID236435 ? ID236515	2	236435	236515	0.002663625016757324	2.258648978541614	0.05161031889803941	0.05161031889803941	129.5	40.61394015771114	63.2850433161771	0.0
ID243377 ? ID243458	2	243377	243458	0.031139542101768298	2.5674810700015347	0.17646399661621714	0.17646399661621714	215.5	41.40952576061575	64.65602078236844	0.0
ID247281 ? ID247359	2	247281	247359	0.12638158098665475	3.141592653589793	0.35550187198755334	0.35550187198755334	262.5	40.52359154419704	63.43333721378127	0.0
ID226130 ? ID226213	2	226130	226213	1.1035821997829423	3.141592653589793	1.0505152068308874	1.0505152068308874	4.5	39.93291771903377	61.22349286956677	0.0
ID230287 ? ID230377	2	230287	230377	0.2894592282172057	2.220302031818512	0.5380141524320765	0.5380141524320765	54.5	42.24887451873954	59.92977010704827	0.0
ID241740 ? ID241825	2	241740	241825	0.1433024990101353	3.141592653589793	0.37855316536800393	0.37855316536800393	195.5	41.10711071743995	64.34003458620079	0.0
ID242376 ? ID242463	2	242376	242463	0.09907486101588114	0.0797408601528989	0.31476159393401404	0.31476159393401404	203.5	41.34639922208426	64.56919856235648	0.0
ID235133 ? ID235218	2	235133	235218	0.028497859914200892	2.8974228866001446	0.16881309165524128	0.16881309165524128	113.5	40.53638302133464	63.64475491262975	0.0
ID245872 ? ID245958	2	245872	245958	0.7073493459772711	3.141592653589793	0.8410406327742264	0.8410406327742264	245.5	40.8341899317796	64.08456232930908	0.0
ID239835 ? ID239909	2	239835	239909	0.17711051010529752	2.906657051685017	0.4208449953430568	0.4208449953430568	172.5	40.80858888994565	63.82795464258034	0.0
ID247204 ? ID247281	2	247204	247281	0.21803463727595226	3.141592653589793	0.46694179217109305	0.46694179217109305	261.5	40.63358795576073	63.55196932271164	0.0
ID228565 ? ID228650	2	228565	228650	0.07482547146451068	3.141592653589793	0.2735424491089284	0.2735424491089284	33.5	39.957406584329554	61.02323695293445	0.0
ID226378 ? ID226446	2	226378	226446	0.8531132413702267	3.141592653589793	0.9236412947514997	0.9236412947514997	7.5	39.910413079846	61.81810582813351	0.0
ID230622 ? ID230706	2	230622	230706	0.5524655191670255	3.141592653589793	0.7432802426857756	0.7432802426857756	58.5	41.33938595367975	59.87446531799937	0.0
ID236683 ? ID236761	2	236683	236761	0.2740577832414939	0.36453897524001605	0.5235052848267091	0.5235052848267091	132.5	40.67953646035246	63.5140514810152	0.0
ID232407 ? ID232483	2	232407	232483	0.7023746537848307	2.541850384088182	0.8380779520932589	0.8380779520932589	80.5	40.346998599550204	61.77193322479222	0.0
ID245179 ? ID245261	2	245179	245261	0.8639849115728844	3.141592653589793	0.9295078867728258	0.9295078867728258	237.5	40.78797757077405	63.8717526166495	0.0
ID234496 ? ID234588	2	234496	234588	0.17928507394810272	3.0573354689481054	0.42342068200325633	0.42342068200325633	105.5	40.384029661159985	62.53773159214194	0.0
ID248416 ? ID248500	2	248416	248500	0.1388283362362009	2.780142647459253	0.37259674748473165	0.37259674748473165	276.5	41.03796930719856	64.20492391981514	0.0
ID238742 ? ID238820	2	238742	238820	0.24728627245175455	3.141592653589793	0.4972788678918043	0.4972788678918043	158.5	40.35521675263647	62.71769800976307	0.0
ID236122 ? ID236201	2	236122	236201	0.1466049570095117	3.141592653589793	0.3828902675826479	0.3828902675826479	125.5	41.1350806619552	63.92032911635222	0.0
ID244597 ? ID244678	2	244597	244678	0.03592285860806765	3.141592653589793	0.18953326517545052	0.18953326517545052	230.5	40.82670390270522	63.93124665615369	0.0
ID229873 ? ID229946	2	229873	229946	0.005373603285372887	1.7119559111243718	0.07330486535948952	0.07330486535948952	49.5	42.320512935183245	60.19451078948802	0.0
ID234243 ? ID234332	2	234243	234332	0.7328176912725037	3.053386501926813	0.8560477155348899	0.8560477155348899	102.5	40.71354127773148	63.071728528418156	0.0
ID248088 ? ID248171	2	248088	248171	0.005356997063632047	2.3202522997923216	0.07319150950507884	0.07319150950507884	272.5	40.94935890793376	64.28348347803038	0.0
ID241656 ? ID241740	2	241656	241740	0.11209041511051861	2.578414061971456	0.33479906677068055	0.33479906677068055	194.5	41.10381067237505	64.18256596577928	0.0
ID249148 ? ID249221	2	249148	249221	0.032920889249640574	3.141592653589793	0.1814411454153676	0.1814411454153676	285.5	41.3063119589513	64.33679940159257	0.0
ID234664 ? ID234744	2	234664	234744	0.9874570681335672	3.141592653589793	0.9937087441164877	0.9937087441164877	107.5	40.59024006411545	63.57272159906109	0.0
ID237483 ? ID237565	2	237483	237565	0.004028073000038865	0.19544417567885386	0.06346710171450139	0.06346710171450139	142.5	39.9047917764983	62.629391579274966	0.0
ID249308 ? ID249397	2	249308	249397	0.06678952166305013	1.8960338185251804	0.2584366879199819	0.2584366879199819	287.5	41.43000028535744	64.58673168881072	0.0
ID239993 ? ID240083	2	239993	240083	4.3330806786107774E-4	3.141592653589793	0.020816053128801283	0.020816053128801283	174.5	40.78053112378936	63.89626220493677	0.0
ID230029 ? ID230112	2	230029	230112	0.3845226450254135	3.141592653589793	0.6200988993905839	0.6200988993905839	51.5	42.34355084264505	60.16049339557373	0.0
ID243785 ? ID243864	2	243785	243864	0.3793101110563353	3.141592653589793	0.6158815722655901	0.6158815722655901	220.5	41.28920869716658	64.3281398069528	0.0
ID235962 ? ID236041	2	235962	236041	0.04131310181712561	3.141592653589793	0.20325624668660397	0.20325624668660397	123.5	40.92700180733556	63.69518325089828	0.0
ID227707 ? ID227794	2	227707	227794	0.6041576310588966	3.141592653589793	0.7772757754226596	0.7772757754226596	23.5	40.68820644574437	61.77728683615909	0.0
ID247604 ? ID247688	2	247604	247688	0.12950656128656082	2.6300618956586503	0.3598702006092764	0.3598702006092764	266.5	40.528182199678156	63.482012722421885	0.0
ID229717 ? ID229802	2	229717	229802	2.2843018767768255	0.9962197664140858	1.5113907095046024	1.5113907095046024	47.5	41.23167214100381	60.385988232059375	0.0
ID238219 ? ID238295	2	238219	238295	0.035131644759019774	3.141592653589793	0.18743437453951656	0.18743437453951656	151.5	39.92479567298693	61.91284464896191	0.0
ID243864 ? ID243956	2	243864	243956	0.6954946817256109	3.141592653589793	0.8339632376343761	0.8339632376343761	221.5	41.32406664374515	64.56266511512045	0.0
ID226696 ? ID226789	2	226696	226789	0.01213969775930532	3.141592653589793	0.11018029660200285	0.11018029660200285	11.5	39.84302994499113	61.60234819656402	0.0
ID243537 ? ID243616	2	243537	243616	0.009206737257172389	1.0559421585759665	0.09595174441964247	0.09595174441964247	217.5	41.36521188002323	64.59528948223871	0.0
ID249735 ? ID249825	2	249735	249825	0.07905900654869812	0.4309263305672706	0.28117433479728926	0.28117433479728926	292.5	41.19908296478168	64.44034274824452	0.0
ID226965 ? ID227046	2	226965	227046	1.3175562891778982	0.8519427530903848	1.147848548014022	1.147848548014022	14.5	40.18931650255789	62.412003450775686	0.0
ID241825 ? ID241900	2	241825	241900	0.2899716151555004	3.141592653589793	0.538490125402036	0.538490125402036	196.5	40.80582118137228	64.2200121809235	0.0
ID246552 ? ID246642	2	246552	246642	0.24739986988246457	3.141592653589793	0.49739307381834796	0.49739307381834796	253.5	40.84319132589694	64.25869761200985	0.0
ID233997 ? ID234081	2	233997	234081	0.011032006245297401	3.141592653589793	0.10503335777407767	0.10503335777407767	99.5	40.63647745780378	62.95643338485999	0.0
ID230797 ? ID230880	2	230797	230880	0.3751529880846958	3.141592653589793	0.6124973372062085	0.6124973372062085	60.5	41.5997226349113	59.72700147499451	0.0
ID234744 ? ID234828	2	234744	234828	0.017940720639514015	3.141592653589793	0.13394297532724145	0.13394297532724145	108.5	40.69931855201921	63.990378561348294	0.0
ID229379 ? ID229466	2	229379	229466	0.06635594144756776	3.141592653589793	0.2575964701768403	0.2575964701768403	43.5	40.55001068317684	60.459231873576094	0.0
ID249071 ? ID249148	2	249071	249148	0.266443344330342	3.141592653589793	0.5161815032818805	0.5161815032818805	284.5	41.35562023235966	64.53072087894927	0.0
ID228650 ? ID228726	2	228650	228726	0.058637151256035865	2.592565410949959	0.2421510917919551	0.2421510917919551	34.5	39.88736240492325	61.00882772048994	0.0
ID241900 ? ID241977	2	241900	241977	0.0339348268977234	3.0891860416039796	0.18421407898888564	0.18421407898888564	197.5	40.714397854989414	64.06806564636877	0.0
ID249651 ? ID249735	2	249651	249735	0.18171447461624893	3.141592653589793	0.4262798078917754	0.4262798078917754	291.5	41.101134044053424	64.10860482495441	0.0
ID240165 ? ID240250	2	240165	240250	0.3193808364864959	3.141592653589793	0.5651378915685055	0.5651378915685055	176.5	40.6348258826976	63.86324022163879	0.0
ID233143 ? ID233226	2	233143	233226	1.6960000169652947	3.141592653589793	1.3023056542015374	1.3023056542015374	89.5	41.24535288813569	62.72082617628819	0.0
ID236358 ? ID236435	2	236358	236435	0.07448572576748357	3.141592653589793	0.27292073165570174	0.27292073165570174	128.5	40.61805610035963	63.40669482781304	0.0
ID228807 ? ID228882	2	228807	228882	0.48553967868147696	3.141592653589793	0.6968067728441486	0.6968067728441486	36.5	40.14298684751556	60.60424729812942	0.0
ID236594 ? ID236683	2	236594	236683	0.23944009263552107	3.141592653589793	0.489326161813898	0.489326161813898	131.5	40.39147212659363	63.10777657228137	0.0
ID230544 ? ID230622	2	230544	230622	0.24283007269021187	3.141592653589793	0.49277791416642436	0.49277791416642436	57.5	41.35276299112144	60.045896458186625	0.0
ID242630 ? ID242714	2	242630	242714	0.8855367351693736	3.141592653589793	0.941029614395516	0.941029614395516	206.5	41.34760209941002	64.36735784762413	0.0
ID233316 ? ID233391	2	233316	233391	0.8640590877689438	3.141592653589793	0.9295477867054194	0.9295477867054194	91.5	41.69226535430772	63.61804073390367	0.0
ID245614 ? ID245705	2	245614	245705	0.1867960856120217	2.2692030047198894	0.4321991272689265	0.4321991272689265	242.5	40.9106597062313	63.56651598636955	0.0
ID227122 ? ID227216	2	227122	227216	0.02362009367261025	3.141592653589793	0.1536883003764771	0.1536883003764771	16.5	40.09369924214516	62.773483104299146	0.0
ID227216 ? ID227302	2	227216	227302	0.13593993439558047	3.141592653589793	0.36870033142862846	0.36870033142862846	17.5	40.00659915613463	62.68808161938266	0.0
ID241241 ? ID241330	2	241241	241330	0.007484332824891629	3.141592653589793	0.08651203861250542	0.08651203861250542	189.5	41.51180768429601	64.63277388732016	0.0
ID228307 ? ID228392	2	228307	228392	0.029485949166296092	3.141592653589793	0.17171473194311573	0.17171473194311573	30.5	40.395394021339776	61.348367603282355	0.0
ID246131 ? ID246212	2	246131	246212	0.0839209969600796	3.141592653589793	0.2896912096700202	0.2896912096700202	248.5	40.96673432055097	64.2444006708086	0.0
ID226527 ? ID226607	2	226527	226607	0.11162717181822167	3.141592653589793	0.33410652764982257	0.33410652764982257	9.5	40.248742468576225	61.55929683065382	0.0
ID238899 ? ID238967	2	238899	238967	0.8825374703156298	0.061182685227580205	0.9394346546277872	0.9394346546277872	160.5	40.46536546554482	63.32720278485089	0.0
ID242067 ? ID242145	2	242067	242145	0.010655569861712344	0.5482816820671574	0.10322581974347476	0.10322581974347476	199.5	41.02030384110993	64.13840876372821	0.0
ID248915 ? ID248991	2	248915	248991	1.3855691689575935	2.9267907115752196	1.177102021473752	1.177102021473752	282.5	41.001179748978856	64.17978455891145	0.0
ID238056 ? ID238139	2	238056	238139	0.06513500701265978	2.815741080062713	0.2552156088734774	0.2552156088734774	149.5	39.955951147229825	61.89551374417282	0.0
ID238509 ? ID238586	2	238509	238586	0.5754363391020801	3.141592653589793	0.7585752033266577	0.7585752033266577	155.5	40.35603366671417	63.10208569800278	0.0
ID244930 ? ID245014	2	244930	245014	0.30452000508973764	3.0430847862749735	0.5518333127763652	0.5518333127763652	234.5	40.75365065309629	63.97104756418929	0.0
ID226789 ? ID226877	2	226789	226877	0.029029423478266488	1.1768880679007718	0.1703802320642465	0.1703802320642465	12.5	39.87428721175683	61.71600433393547	0.0
ID231703 ? ID231793	2	231703	231793	0.22297441326891204	1.1102511800873958	0.47220166588959855	0.47220166588959855	71.5	41.009642717372266	61.47522986781948	0.0
ID229550 ? ID229634	2	229550	229634	0.2012286726949714	2.79822231186675	0.44858519000851044	0.44858519000851044	45.5	40.47400902759576	60.481917393392834	0.0
ID235633 ? ID235712	2	235633	235712	0.36576344193763627	3.141592653589793	0.6047837976811518	0.6047837976811518	119.5	40.90698280850023	64.05276049990485	0.0
ID249825 ? ID249915	2	249825	249915	0.03346130506391469	3.141592653589793	0.18292431512490265	0.18292431512490265	293.5	41.18951663435472	64.4903940448174	0.0
ID244339 ? ID244428	2	244339	244428	0.04476715792500784	2.695312436736799	0.21158250855164715	0.21158250855164715	227.5	41.0555499695261	64.09849418852869	0.0
ID247442 ? ID247521	2	247442	247521	0.6120016097251929	2.2909895111564893	0.7823053174593618	0.7823053174593618	264.5	40.66057941679769	63.659396075863384	0.0
ID244029 ? ID244113	2	244029	244113	0.08000975497954536	1.461467638596135	0.2828599564794306	0.2828599564794306	223.5	41.34279851519185	64.0387051802512	0.0
ID231536 ? ID231612	2	231536	231612	0.04759156495327192	3.141592653589793	0.21815491044959753	0.21815491044959753	69.5	41.129139973628924	61.237392395729046	0.0
ID238820 ? ID238899	2	238820	238899	0.12570990107187247	2.663604631384449	0.35455592093754756	0.35455592093754756	159.5	40.47178299452477	62.680480196226114	0.0
ID239517 ? ID239593	2	239517	239593	0.3669710579719015	1.3024686148701772	0.6057813615256757	0.6057813615256757	168.5	40.90794257267768	63.07210003213265	0.0
ID248584 ? ID248662	2	248584	248662	0.07913648610967525	1.8453040660752864	0.28131207956587156	0.28131207956587156	278.5	40.61944784293904	63.45605798608735	0.0
ID228392 ? ID228476	2	228392	228476	0.035174690961591364	1.3633831362825668	0.18754916945055067	0.18754916945055067	31.5	40.35636327269552	61.214361142802886	0.0
ID231940 ? ID232012	2	231940	232012	0.13156244886774682	3.141592653589793	0.36271538272831333	0.36271538272831333	74.5	41.05407185044916	61.79931183398276	0.0
ID249915 ? ID250008	2	249915	250008	0.589064066750412	3.141592653589793	0.7675050923286516	0.7675050923286516	294.5	41.47329635431686	64.64279009406353	0.0
ID248250 ? ID248340	2	248250	248340	3.619621106988472E-4	3.141592653589793	0.019025301855656512	0.019025301855656512	274.5	41.050637450108084	64.32894916572064	0.0
ID225793 ? ID225881	2	225793	225881	0.1323697435176471	NaN	0.3638265294307812	0.3638265294307812	0.5	39.94032281490523	61.61214705006061	0.0
ID250008 ? ID250091	2	250008	250091	0.011951828267911756	3.141592653589793	0.1093244175283443	0.1093244175283443	295.5	41.798693839717416	64.83889770984436	0.0
ID229802 ? ID229873	2	229802	229873	0.12476571331126797	0.13256544489297886	0.35322190378184076	0.35322190378184076	48.5	42.15111294535461	60.23942205040296	0.0
ID234081 ? ID234162	2	234081	234162	0.07876161636010033	2.109154829256403	0.2806450005970182	0.2806450005970182	100.5	40.5905722792555	62.84336585810236	0.0
ID235055 ? ID235133	2	235055	235133	0.03202624937522386	3.141592653589793	0.17895879239429355	0.17895879239429355	112.5	40.51796092014157	63.656348343649746	0.0
ID232012 ? ID232098	2	232012	232098	0.34309327260086825	2.850074315142634	0.5857416432189778	0.5857416432189778	75.5	41.11197961955084	61.68284806971482	0.0
ID245433 ? ID245524	2	245433	245524	0.4249053074504412	3.0473747259821784	0.6518476106042279	0.6518476106042279	240.5	40.81937608763289	64.2449435851202	0.0
ID243298 ? ID243377	2	243298	243377	0.26389850732567766	3.141592653589793	0.513710528727685	0.513710528727685	214.5	41.269315782113985	64.52936453062061	0.0
ID244186 ? ID244261	2	244186	244261	0.8201384738028634	2.727824846069957	0.9056149699529394	0.9056149699529394	225.5	41.215947064122304	64.27347609715136	0.0
ID232178 ? ID232254	2	232178	232254	0.22489563319767772	0.6963265646758117	0.474231623995783	0.474231623995783	77.5	40.72794744078615	62.00639107490878	0.0
ID237654 ? ID237737	2	237654	237737	0.04720583972057272	0.30367912630898514	0.2172690491546661	0.2172690491546661	144.5	39.8619365878957	62.34438540422712	0.0
ID232975 ? ID233055	2	232975	233055	0.13499622914545562	1.8596061812291824	0.36741832989857165	0.36741832989857165	87.5	41.22402407563739	61.48185328728691	0.0
ID228476 ? ID228565	2	228476	228565	0.11387047142409415	3.141592653589793	0.3374469905393944	0.3374469905393944	32.5	40.16286137309345	61.03801393707499	0.0
ID234975 ? ID235055	2	234975	235055	0.3239781707760429	3.141592653589793	0.5691908034886394	0.5691908034886394	111.5	40.62854485788204	63.82104880706996	0.0
ID232894 ? ID232975	2	232894	232975	0.3330972508714912	3.141592653589793	0.5771457795665591	0.5771457795665591	86.5	41.42939426784933	61.69315578669237	0.0
ID248662 ? ID248747	2	248662	248747	0.2978128594839384	1.7982753844976003	0.5457223281889229	0.5457223281889229	279.5	40.809611151149966	63.65795984021069	0.0
ID227046 ? ID227122	2	227046	227122	0.2899731051459045	2.4057253370099962	0.5384915088893274	0.5384915088893274	15.5	40.28273399519469	62.81705909829462	0.0
ID229297 ? ID229379	2	229297	229379	0.13291194304807033	3.141592653589793	0.36457090263496117	0.36457090263496117	42.5	40.525056524392404	60.615723421298	0.0
ID239350 ? ID239434	2	239350	239434	0.24283786710011274	2.384500975195221	0.49278582274667027	0.49278582274667027	166.5	41.98560263233912	63.63179642009116	0.0
ID232334 ? ID232407	2	232334	232407	0.17303943056015383	3.141592653589793	0.4159800843311538	0.4159800843311538	79.5	40.14401128021604	61.95566812611841	0.0
ID233391 ? ID233479	2	233391	233479	1.0019959748303053	3.141592653589793	1.0009974899220804	1.0009974899220804	92.5	41.82152839003511	63.755081945415924	0.0
ID244428 ? ID244517	2	244428	244517	0.7958422600214438	3.141592653589793	0.8920999159407222	0.8920999159407222	228.5	40.78284047666104	63.890235154010156	0.0
ID248500 ? ID248584	2	248500	248584	1.1008474733433258	3.141592653589793	1.049212787447487	1.049212787447487	277.5	40.847805202613294	63.90644053789108	0.0
ID230462 ? ID230544	2	230462	230544	0.21510039800073175	3.141592653589793	0.46378917408746373	0.46378917408746373	56.5	41.759035199981255	59.97986666790184	0.0
ID230880 ? ID230961	2	230880	230961	0.2846592792564271	3.141592653589793	0.5335347029542006	0.5335347029542006	61.5	41.70150547264569	59.832500652580094	0.0
ID231793 ? ID231867	2	231793	231867	0.01103112235249767	0.7648843327279973	0.10502915001321143	0.10502915001321143	72.5	40.89053418987399	61.724639142025566	0.0
ID229051 ? ID229135	2	229051	229135	0.05360868079228683	3.141592653589793	0.2315354849527105	0.2315354849527105	39.5	39.983956927042556	61.0631355605621	0.0
ID238967 ? ID239039	2	238967	239039	0.41156432782872765	3.141592653589793	0.6415327955987344	0.6415327955987344	161.5	40.7433177781177	63.96246506052933	0.0
ID247125 ? ID247204	2	247125	247204	0.015864287990447916	2.806879457157821	0.125953515196869	0.125953515196869	260.5	40.61567172028254	63.846195361074535	0.0
ID229135 ? ID229213	2	229135	229213	0.008131612705152709	3.141592653589793	0.0901754551147523	0.0901754551147523	40.5	40.12079219050658	61.05233155880218	0.0
ID246212 ? ID246291	2	246212	246291	0.05395143992663102	0.44214814851538087	0.23227449263023053	0.23227449263023053	249.5	40.7827594851064	64.06824754007195	0.0
ID242971 ? ID243051	2	242971	243051	0.007640950621734683	3.141592653589793	0.08741253126259806	0.08741253126259806	210.5	41.61583929532131	64.80796814455168	0.0
ID240426 ? ID240504	2	240426	240504	1.055779300788386	3.141592653589793	1.0275112168674296	1.0275112168674296	179.5	41.42979603044313	64.39642523975463	0.0
ID242291 ? ID242376	2	242291	242376	0.004449310589929075	3.141592653589793	0.06670315277353144	0.06670315277353144	202.5	41.51488635042759	64.65840376312102	0.0
ID246723 ? ID246802	2	246723	246802	0.5967061085876687	2.9393817235326676	0.7724675453296849	0.7724675453296849	255.5	40.62642520578363	63.828604962567766	0.0
ID228049 ? ID228129	2	228049	228129	1.1588893173448293E-4	3.141592653589793	0.010765172164646645	0.010765172164646645	27.5	39.91479293891258	62.243979232068156	0.0
ID243458 ? ID243537	2	243458	243537	0.0021740937381199556	3.141592653589793	0.04662717810590681	0.04662717810590681	216.5	41.32228619186374	64.64115994662585	0.0
ID225881 ? ID225961	2	225881	225961	0.30564008162237416	3.141592653589793	0.5528472498099037	0.5528472498099037	1.5	39.99207657757931	61.482434476177204	0.0
ID246642 ? ID246723	2	246642	246723	0.38754921587969793	3.141592653589793	0.6225345097901785	0.6225345097901785	254.5	40.526773012014225	63.804346412212084	0.0
ID250259 ? ID250347	2	250259	250347	0.07700668240979763	0.955626283681968	0.27750077911565874	0.27750077911565874	298.5	41.55023963807854	64.29991974949637	0.0
ID230706 ? ID230797	2	230706	230797	0.04188489306937823	3.141592653589793	0.20465799048504857	0.20465799048504857	59.5	41.60257485197603	59.49102059017848	0.0
ID243616 ? ID243705	2	243616	243705	0.07088527677126887	3.141592653589793	0.2662428905553515	0.2662428905553515	218.5	41.292189106987465	64.50629385124877	0.0
ID235388 ? ID235467	2	235388	235467	0.024182976387587513	3.141592653589793	0.1555087662724758	0.1555087662724758	116.5	40.90162075645006	64.06562453824844	0.0
ID234162 ? ID234243	2	234162	234243	0.6617785625566353	2.7273151095486434	0.8134977335903495	0.8134977335903495	101.5	40.75596997650622	63.07419703365851	0.0
ID249397 ? ID249480	2	249397	249480	0.3955370468347311	3.141592653589793	0.6289173608946815	0.6289173608946815	288.5	41.28307045858266	64.44602891119416	0.0
ID237905 ? ID237981	2	237905	237981	0.2266861011101438	2.5815714485973316	0.47611563838015636	0.47611563838015636	147.5	39.94660785887673	62.223228214926976	0.0
ID231223 ? ID231308	2	231223	231308	0.041676291570661134	3.141592653589793	0.20414771997419207	0.20414771997419207	65.5	40.67530615017826	60.2223866228903	0.0
ID234588 ? ID234664	2	234588	234664	0.510515212830262	3.141592653589793	0.7145034729308612	0.7145034729308612	106.5	40.499842385451615	62.73135680388107	0.0
ID243705 ? ID243785	2	243705	243785	0.18850046186674502	2.36577319891099	0.43416639882278435	0.43416639882278435	219.5	41.38698188138265	64.38545252176002	0.0
ID226446 ? ID226527	2	226446	226527	0.06497165963302315	3.141592653589793	0.2548953895876172	0.2548953895876172	8.5	40.2736806332115	61.59110765159872	0.0
ID245524 ? ID245614	2	245524	245614	1.1066334469940626	3.141592653589793	1.0519664666680506	1.0519664666680506	241.5	40.874658072479306	63.985906976938765	0.0
ID244261 ? ID244339	2	244261	244339	0.6134672582589784	3.141592653589793	0.7832415069817089	0.7832415069817089	226.5	41.22141404592224	64.34809992704444	0.0
ID239909 ? ID239993	2	239909	239993	0.05156365344263694	2.766223575114414	0.2270763163402052	0.2270763163402052	173.5	40.88596484651329	63.909969771431996	0.0
ID239267 ? ID239350	2	239267	239350	0.9158448074728137	3.141592653589793	0.9569978095444178	0.9569978095444178	165.5	42.01071756245183	63.97480324976059	0.0
ID234332 ? ID234412	2	234332	234412	0.1333212905462666	3.141592653589793	0.3651318810324108	0.3651318810324108	103.5	40.50461521502069	62.515544079438065	0.0
ID248340 ? ID248416	2	248340	248416	0.07220909146901382	0.6409738703536155	0.2687174937904375	0.2687174937904375	275.5	40.962039976584116	64.21785419185278	0.0
ID238295 ? ID238370	2	238295	238370	0.06658637968050442	3.141592653589793	0.2580433678289454	0.2580433678289454	152.5	40.00808806824753	61.93749592996068	0.0
ID234894 ? ID234975	2	234894	234975	0.07279106703900454	3.141592653589793	0.26979819687871254	0.26979819687871254	110.5	40.69261642754503	63.973978075555436	0.0
ID229946 ? ID230029	2	229946	230029	0.10168531493064477	3.141592653589793	0.31888134929883366	0.31888134929883366	50.5	42.37688693739105	60.01221891302282	0.0
ID243956 ? ID244029	2	243956	244029	0.6400286251700832	2.4082299889795995	0.8000178905312576	0.8000178905312576	222.5	41.57501161677199	64.41076996239252	0.0
ID236846 ? ID236926	2	236846	236926	0.3477675548066447	3.141592653589793	0.5897181994873862	0.5897181994873862	134.5	40.47640880839752	62.734409439091266	0.0
ID248171 ? ID248250	2	248171	248250	0.013922017280667581	1.7860274767048299	0.11799159834779585	0.11799159834779585	273.5	41.010565284084095	64.29578492523703	0.0
ID231378 ? ID231455	2	231378	231455	0.1540813469813089	3.141592653589793	0.3925319693748637	0.3925319693748637	67.5	41.034912666418364	60.57976963039029	0.0
ID240342 ? ID240426	2	240342	240426	0.2305960069626938	3.141592653589793	0.4802041305139865	0.4802041305139865	178.5	42.086974114940254	64.6828381008106	0.0
ID245793 ? ID245872	2	245793	245872	1.3323641186167396	2.3912739583428793	1.154280779800452	1.154280779800452	244.5	40.70597420175578	63.98430528722123	0.0
ID245958 ? ID246040	2	245958	246040	0.16920283277043657	3.141592653589793	0.41134271935994754	0.41134271935994754	246.5	40.73224199086469	63.893232496320515	0.0
ID242214 ? ID242291	2	242214	242291	0.7231419899367391	3.141592653589793	0.8503775572866085	0.8503775572866085	201.5	41.361259122606924	64.29165229309726	0.0
ID235298 ? ID235388	2	235298	235388	0.02964695258059231	3.141592653589793	0.17218290443767148	0.17218290443767148	115.5	41.032686223904705	64.049007199898	0.0
ID229745 ? ID229819	3	229745	229819	0.24565889791257314	2.67755818966271	0.49563988733007874	0.49563988733007874	48.5	94.11106924418242	8.912285554861484	0.0
ID247865 ? ID247948	3	247865	247948	0.005699159375671292	3.141592653589793	0.07549277697681608	0.07549277697681608	270.5	94.26620866261594	7.907952202427195	0.0
ID231637 ? ID231727	3	231637	231727	0.10479032069742701	3.113987346263461	0.3237133310468184	0.3237133310468184	71.5	93.94617105881767	8.404587521980092	0.0
ID239055 ? ID239126	3	239055	239126	0.4639349824763851	0.5886138524530663	0.6811277284594902	0.6811277284594902	163.5	94.10495334298852	8.848584957669818	0.0
ID243238 ? ID243315	3	243238	243315	0.002118854090486281	3.141592653589793	0.046031012268755084	0.046031012268755084	214.5	94.12367725364606	8.392245931297365	0.0
ID248188 ? ID248268	3	248188	248268	0.005627097614670852	3.141592653589793	0.07501398279434876	0.07501398279434876	274.5	94.22071926570553	8.166342925488925	0.0
ID229400 ? ID229487	3	229400	229487	0.3794935606340605	1.5442590548621504	0.6160304867732282	0.6160304867732282	44.5	94.01012575191685	8.409737221781779	0.0
ID232991 ? ID233078	3	232991	233078	1.0779492322332949	2.0526605737120547	1.0382433396045914	1.0382433396045914	88.5	94.20057859977743	8.448791104636197	0.0
ID227728 ? ID227818	3	227728	227818	0.0014253650650731804	2.8622380439075306	0.03775400727172124	0.03775400727172124	24.5	93.90834039072834	8.601658295982487	0.0
ID235238 ? ID235318	3	235238	235318	0.540525519438455	3.141592653589793	0.735204406568986	0.735204406568986	115.5	94.12089790957543	8.397500294319684	0.0
ID248839 ? ID248933	3	248839	248933	0.31836608900870333	3.1093613506007856	0.5642393898060497	0.5642393898060497	282.5	94.21372182757507	8.299367809314607	0.0
ID234608 ? ID234684	3	234608	234684	0.015965592711000506	3.141592653589793	0.12635502645720315	0.12635502645720315	107.5	94.11444906954037	8.938767075094058	0.0
ID232915 ? ID232991	3	232915	232991	0.03564325626202166	2.7296078593042523	0.18879421670703173	0.18879421670703173	87.5	94.10127777654579	8.921144590072034	0.0
ID233078 ? ID233164	3	233078	233164	0.3593525434122611	3.141592653589793	0.5994602100325435	0.5994602100325435	89.5	94.27649986660151	8.22386278245449	0.0
ID235978 ? ID236062	3	235978	236062	0.014741107067611663	3.141592653589793	0.12141296087161231	0.12141296087161231	124.5	94.05610291501854	8.382973613006824	0.0
ID244610 ? ID244693	3	244610	244693	0.059619887176115126	3.141592653589793	0.24417183944123272	0.24417183944123272	231.5	94.13514143599355	8.398606743519043	0.0
ID234347 ? ID234431	3	234347	234431	0.21639645110703004	3.141592653589793	0.46518431949822864	0.46518431949822864	104.5	93.97694463103322	8.369059259545109	0.0
ID230819 ? ID230907	3	230819	230907	0.06989784287561436	3.141592653589793	0.2643820017996958	0.2643820017996958	61.5	94.1001584752268	8.727205896417347	0.0
ID246571 ? ID246662	3	246571	246662	0.06168828478408804	3.141592653589793	0.24837126400630175	0.24837126400630175	254.5	94.16472158278819	8.526162235161339	0.0
ID234431 ? ID234516	3	234431	234516	0.017496446398933087	2.093975685074718	0.13227413352176262	0.13227413352176262	105.5	93.89384170206307	8.1788085283655	0.0
ID235826 ? ID235897	3	235826	235897	0.053640853755144796	1.3092131810365242	0.2316049519227618	0.2316049519227618	122.5	94.0378480011043	8.060272637877919	0.0
ID226470 ? ID226548	3	226470	226548	0.023315763873172916	3.141592653589793	0.15269500277734344	0.15269500277734344	9.5	93.8708259652787	8.80060919743142	0.0
ID238683 ? ID238758	3	238683	238758	0.010344554090463089	3.141592653589793	0.10170818103998856	0.10170818103998856	158.5	94.04144910149803	8.414474631622033	0.0
ID229819 ? ID229896	3	229819	229896	0.0059268120424526595	0.5347351150138158	0.07698579117247974	0.07698579117247974	49.5	94.01896881545971	8.646147906304044	0.0
ID242564 ? ID242649	3	242564	242649	0.014329503061942628	3.141592653589793	0.11970590236885827	0.11970590236885827	206.5	94.29207364753529	8.669253825748157	0.0
ID250201 ? ID250281	3	250201	250281	0.6632604940780521	3.07170089641678	0.8144080636131079	0.8144080636131079	298.5	94.18464955512685	8.36047485918467	0.0
ID229569 ? ID229655	3	229569	229655	0.38724150076336533	3.141592653589793	0.6222873136770227	0.6222873136770227	46.5	94.05809694013652	8.25130329111011	0.0
ID248933 ? ID249005	3	248933	249005	0.476992843121984	3.141592653589793	0.6906466847252537	0.6906466847252537	283.5	94.22489225340222	8.363748282562533	0.0
ID238758 ? ID238842	3	238758	238842	0.281690789057463	0.2760586722530047	0.5307455030967884	0.5307455030967884	159.5	94.10585869921275	8.722417613157017	0.0
ID233411 ? ID233492	3	233411	233492	0.5373734041397489	3.141592653589793	0.7330575721863521	0.7330575721863521	93.5	94.05313579879694	8.575203302571165	0.0
ID232833 ? ID232915	3	232833	232915	0.07226849572896543	3.141592653589793	0.2688280039894755	0.2688280039894755	86.5	94.09981297786136	8.982157043167014	0.0
ID227489 ? ID227565	3	227489	227565	0.3626108544575779	3.141592653589793	0.6021717815188435	0.6021717815188435	21.5	94.17987330278183	8.990083049961486	0.0
ID235897 ? ID235978	3	235897	235978	0.13765418928630918	3.141592653589793	0.3710177748926717	0.3710177748926717	123.5	94.1053587281859	8.155662403329671	0.0
ID226548 ? ID226627	3	226548	226627	0.19550075642344888	3.141592653589793	0.44215467477280945	0.44215467477280945	10.5	93.83467723017407	8.66046174089567	0.0
ID228153 ? ID228232	3	228153	228232	0.6037352169890291	3.141592653589793	0.7770040006261416	0.7770040006261416	29.5	93.84541424307959	8.256300383858939	0.0
ID246743 ? ID246818	3	246743	246818	0.01150124222046735	2.7922032916364263	0.10724384467402942	0.10724384467402942	256.5	94.16942591734508	8.420116580343029	0.0
ID225728 ? ID225815	3	225728	225815	0.09151251167443065	NaN	0.30251034969804036	0.30251034969804036	0.5	93.87805989687635	8.89761305214578	0.0
ID232579 ? ID232664	3	232579	232664	1.423114999086268	3.114378336999098	1.1929438373562553	1.1929438373562553	83.5	93.99928929491418	8.376008247546688	0.0
ID246069 ? ID246152	3	246069	246152	0.015588672231086741	3.141592653589793	0.124854604364784	0.124854604364784	248.5	94.06138367631534	8.642200130867824	0.0
ID249934 ? ID250024	3	249934	250024	0.21240503077727077	3.141592653589793	0.4608742027682508	0.4608742027682508	295.5	94.20243414152915	8.533113787790931	0.0
ID242988 ? ID243070	3	242988	243070	0.008067030159147897	3.141592653589793	0.08981664744994604	0.08981664744994604	211.5	94.09120885217065	8.377189154403474	0.0
ID239451 ? ID239537	3	239451	239537	0.19418637486937815	3.0861398856091866	0.44066583129325804	0.44066583129325804	168.5	94.1250725799604	8.923709227172283	0.0
ID241593 ? ID241677	3	241593	241677	0.1039585698371633	0.46571355131104164	0.322426068792775	0.322426068792775	194.5	94.1282888935211	8.833242497969	0.0
ID231884 ? ID231959	3	231884	231959	0.08668355538473971	3.141592653589793	0.2944207115417319	0.2944207115417319	74.5	94.15825356016009	8.63526202570974	0.0
ID242898 ? ID242988	3	242898	242988	0.019748606604541356	3.141592653589793	0.14052973565954416	0.14052973565954416	210.5	94.11655885527578	8.378243598977065	0.0
ID242161 ? ID242244	3	242161	242244	0.04877106937088589	3.141592653589793	0.22084172923359818	0.22084172923359818	201.5	94.32707183321395	9.255684637251042	0.0
ID233581 ? ID233675	3	233581	233675	0.3539159172295018	3.141592653589793	0.5949083267441311	0.5949083267441311	95.5	94.28249449638852	8.60419800430604	0.0
ID238916 ? ID238983	3	238916	238983	0.47135048984260963	3.141592653589793	0.6865496994701911	0.6865496994701911	161.5	94.06544363108739	8.720057074700547	0.0
ID231320 ? ID231395	3	231320	231395	0.01683783006603905	3.141592653589793	0.1297606645560936	0.1297606645560936	67.5	93.88424660068588	8.613242582268825	0.0
ID239694 ? ID239775	3	239694	239775	0.07946958897772595	3.141592653589793	0.2819035100486086	0.2819035100486086	171.5	94.08347996659217	8.86281447705992	0.0
ID245545 ? ID245632	3	245545	245632	4.853513621190129E-4	1.4379477562735337	0.022030691367249756	0.022030691367249756	242.5	94.07375896555689	8.429397962425899	0.0
ID249839 ? ID249934	3	249839	249934	0.0908399147627066	3.141592653589793	0.3013966070855918	0.3013966070855918	294.5	94.1494189910953	8.460391952354215	0.0
ID236616 ? ID236700	3	236616	236700	0.128115913553381	1.5372327439945797	0.35793283385766805	0.35793283385766805	132.5	94.21374966618384	8.739216695553942	0.0
ID236454 ? ID236533	3	236454	236533	0.041736770281684286	3.141592653589793	0.20429579115019547	0.20429579115019547	130.5	94.16002382776298	8.348715473354117	0.0
ID227983 ? ID228071	3	227983	228071	0.32097126916366325	3.141592653589793	0.5665432632762155	0.5665432632762155	27.5	93.96532631153957	8.359832730027971	0.0
ID232752 ? ID232833	3	232752	232833	0.15255499465879954	2.6774416938176624	0.39058289089359705	0.39058289089359705	85.5	94.19453701054266	8.894867781392849	0.0
ID234262 ? ID234347	3	234262	234347	0.043215930186904075	3.141592653589793	0.20788441544979766	0.20788441544979766	103.5	94.10147738772551	8.649423087638503	0.0
ID243726 ? ID243801	3	243726	243801	0.0023542462955618835	3.141592653589793	0.04852057600195904	0.04852057600195904	220.5	94.04188360911473	8.404917955922244	0.0
ID227241 ? ID227322	3	227241	227322	0.6365339938559503	2.8394892511907512	0.7978308052813894	0.7978308052813894	18.5	93.99467442221722	8.453174539580264	0.0
ID235405 ? ID235485	3	235405	235485	0.05890213562252519	0.810830274113743	0.2426976217900068	0.2426976217900068	117.5	93.95639053595409	8.368441321539844	0.0
ID241186 ? ID241261	3	241186	241261	0.18884578049419537	3.141592653589793	0.43456389690607683	0.43456389690607683	189.5	94.20880859614383	8.834678873859932	0.0
ID239924 ? ID240009	3	239924	240009	0.04834496633611223	3.141592653589793	0.21987488791608795	0.21987488791608795	174.5	94.22356821658553	8.904013902521804	0.0
ID226724 ? ID226815	3	226724	226815	3.834176472831299E-4	1.843260550870717	0.019581053273078287	0.019581053273078287	12.5	93.91231980855625	8.714545521654857	0.0
ID245115 ? ID245196	3	245115	245196	0.017645977213543756	3.141592653589793	0.13283816173654225	0.13283816173654225	237.5	94.07399104864442	8.46998306196213	0.0
ID236062 ? ID236142	3	236062	236142	0.05636520304725383	3.141592653589793	0.23741356963588628	0.23741356963588628	125.5	94.12931588652596	8.443942227363197	0.0
ID249493 ? ID249580	3	249493	249580	0.012757736690850306	3.141592653589793	0.11295015135381761	0.11295015135381761	290.5	94.28553681593596	8.452964067403034	0.0
ID245196 ? ID245279	3	245196	245279	9.795956156040504E-4	2.721611008286955	0.03129849222572951	0.03129849222572951	238.5	94.0742025222336	8.417464607704044	0.0
ID232032 ? ID232116	3	232032	232116	0.23987123729420587	2.859806916171734	0.48976651303882124	0.48976651303882124	76.5	93.97978137878812	8.609399760232487	0.0
ID227565 ? ID227648	3	227565	227648	0.24851294821302608	3.141592653589793	0.49851073028875326	0.49851073028875326	22.5	93.95439034396674	8.514278355629656	0.0
ID226068 ? ID226146	3	226068	226146	0.1981055280837839	3.141592653589793	0.44509047179622246	0.44509047179622246	4.5	93.82205110958276	8.52348552685173	0.0
ID248354 ? ID248430	3	248354	248430	0.46730933024228133	3.094362010452212	0.6836002708032534	0.6836002708032534	276.5	94.23299766005889	8.299616418783698	0.0
ID240856 ? ID240934	3	240856	240934	0.019724287768498102	2.685665575201661	0.14044318341770134	0.14044318341770134	185.5	94.18207468048737	8.856493050961419	0.0
ID244051 ? ID244126	3	244051	244126	0.0036414956888692856	3.141592653589793	0.06034480664373104	0.06034480664373104	224.5	93.97631662889546	8.496888105318053	0.0
ID245279 ? ID245365	3	245279	245365	0.013016086511606403	3.141592653589793	0.11408806472022567	0.11408806472022567	239.5	94.08951077857127	8.374329184970275	0.0
ID225815 ? ID225899	3	225815	225899	0.06417404118017177	3.141592653589793	0.25332595836228816	0.25332595836228816	1.5	94.0790657833112	9.067547719249706	0.0
ID247948 ? ID248030	3	247948	248030	0.012771575514988111	3.141592653589793	0.11301139550942689	0.11301139550942689	271.5	94.24528183604563	7.918701769513167	0.0
ID244871 ? ID244946	3	244871	244946	2.844138382395423E-4	1.0677708073109575	0.01686457346746553	0.01686457346746553	234.5	94.07701083203827	8.582026799236184	0.0
ID238314 ? ID238383	3	238314	238383	0.11875757853959278	3.141592653589793	0.34461221472779047	0.34461221472779047	153.5	93.98718835820563	8.509511707874456	0.0
ID247378 ? ID247457	3	247378	247457	0.017801155852544614	0.2710169917343445	0.1334209723114946	0.1334209723114946	264.5	94.28149283275587	8.137934213484229	0.0
ID246392 ? ID246485	3	246392	246485	3.594244144865601E-4	0.9461922313040596	0.01895849188323164	0.01895849188323164	252.5	94.17175831223008	8.640398921683657	0.0
ID228232 ? ID228330	3	228232	228330	0.29693536018389344	3.141592653589793	0.5449177554309397	0.5449177554309397	30.5	93.70255934691987	8.173805884206965	0.0
ID231727 ? ID231808	3	231727	231808	0.47994678539534846	2.9265806190655455	0.6927819176301793	0.6927819176301793	72.5	94.02243879087497	8.229036689334976	0.0
ID240774 ? ID240856	3	240774	240856	0.10290681139302649	3.141592653589793	0.3207909153841899	0.3207909153841899	184.5	94.21231575787559	8.954052301690623	0.0
ID236533 ? ID236616	3	236533	236616	0.051669099173656925	3.141592653589793	0.22730837902210496	0.22730837902210496	131.5	94.24206649391377	8.525887045343556	0.0
ID227899 ? ID227983	3	227899	227983	0.1589955903612118	3.141592653589793	0.3987425113543975	0.3987425113543975	26.5	93.82226432028497	8.476523110165777	0.0
ID229896 ? ID229969	3	229896	229969	0.2457172798542564	3.141592653589793	0.49569877935522133	0.49569877935522133	50.5	93.91938356948177	8.382124985549126	0.0
ID243879 ? ID243973	3	243879	243973	0.013725091493198421	2.8857657420564893	0.11715413562140442	0.11715413562140442	222.5	93.98661000024093	8.490404061526455	0.0
ID237924 ? ID238001	3	237924	238001	0.7149879529713781	3.141592653589793	0.8455696026770227	0.8455696026770227	148.5	94.1399646589328	8.664095125356138	0.0
ID247297 ? ID247378	3	247297	247378	0.07173540186056236	0.663400432168076	0.26783465395755335	0.26783465395755335	263.5	94.18813455236408	8.313671449292041	0.0
ID245893 ? ID245977	3	245893	245977	0.014079669070483882	3.141592653589793	0.1186577813313728	0.1186577813313728	246.5	94.10273486091852	8.56692160500345	0.0
ID249580 ? ID249664	3	249580	249664	0.09455669201109591	3.141592653589793	0.3075007187163892	0.3075007187163892	291.5	94.27167719190473	8.294335659932528	0.0
ID244360 ? ID244447	3	244360	244447	6.241665868606837E-4	3.141592653589793	0.02498332617688613	0.02498332617688613	228.5	94.05948576726536	8.59274448402109	0.0
ID249084 ? ID249165	3	249084	249165	0.12278881353970648	3.141592653589793	0.3504123478699152	0.3504123478699152	285.5	94.17511845038314	8.554473381151025	0.0
ID235652 ? ID235734	3	235652	235734	0.8990254778947887	3.141592653589793	0.94816954069132	0.94816954069132	120.5	94.24723210570394	8.777233144813138	0.0
ID240445 ? ID240527	3	240445	240527	0.04901891943809935	2.152756855923747	0.22140216674210608	0.22140216674210608	180.5	94.13496925863373	8.69001673597056	0.0
ID248765 ? ID248839	3	248765	248839	0.009227967430939087	3.141592653589793	0.09606231014783627	0.09606231014783627	281.5	94.18586261743312	8.53182293345139	0.0
ID247784 ? ID247865	3	247784	247865	0.09414948057140199	3.141592653589793	0.3068378734305822	0.3068378734305822	269.5	94.27104675300373	8.04325918203831	0.0
ID226234 ? ID226313	3	226234	226313	0.24498969688932376	3.141592653589793	0.4949643390076943	0.4949643390076943	6.5	93.7189323456407	8.605884543510136	0.0
ID248430 ? ID248519	3	248430	248519	0.021344561317521268	3.141592653589793	0.14609777998833956	0.14609777998833956	277.5	94.15955173981195	8.574711448628737	0.0
ID237265 ? ID237341	3	237265	237341	0.08583821197114565	3.141592653589793	0.2929815898160593	0.2929815898160593	140.5	93.9870077240068	8.440718335699103	0.0
ID246152 ? ID246231	3	246152	246231	0.019591364758745962	2.182767932137893	0.1399691564550775	0.1399691564550775	249.5	94.10480187251846	8.59872482953973	0.0
ID229155 ? ID229230	3	229155	229230	0.042745069877844995	3.141592653589793	0.2067488086491552	0.2067488086491552	41.5	93.95282440675342	8.569041073235002	0.0
ID230484 ? ID230567	3	230484	230567	0.22006960847684817	3.141592653589793	0.46911577299942514	0.46911577299942514	57.5	94.27763807868891	8.99713372516911	0.0
ID230907 ? ID230985	3	230907	230985	0.008224774322290511	3.141592653589793	0.09069054152606275	0.09069054152606275	62.5	94.0671249715486	8.895759648088813	0.0
ID226390 ? ID226470	3	226390	226470	0.07431715606769215	3.141592653589793	0.27261173134641903	0.27261173134641903	8.5	93.98195319728012	8.689954988144416	0.0
ID246662 ? ID246743	3	246662	246743	0.006685053742257841	2.751675818040324	0.08176217794468198	0.08176217794468198	255.5	94.16003221304805	8.438527848924986	0.0
ID228828 ? ID228903	3	228828	228903	0.18457552174853104	3.141592653589793	0.4296225340325284	0.4296225340325284	37.5	94.19215550770085	8.725281710597917	0.0
ID231808 ? ID231884	3	231808	231884	0.35986243410107893	2.8649759940674526	0.5998853507971994	0.5998853507971994	73.5	94.11532611471415	8.191238250262499	0.0
ID244946 ? ID245036	3	244946	245036	0.013491903897401904	3.141592653589793	0.11615465508278996	0.11615465508278996	235.5	94.14020544092678	8.565205781156102	0.0
ID232116 ? ID232196	3	232116	232196	0.3521997408211084	3.08553162912966	0.5934641866373306	0.5934641866373306	77.5	93.94681744571184	8.566621323266874	0.0
ID230985 ? ID231067	3	230985	231067	0.29557294788039945	2.1136341112886785	0.5436662099858695	0.5436662099858695	63.5	93.93614425814731	8.681146754882715	0.0
ID237760 ? ID237848	3	237760	237848	0.08094087605940564	3.141592653589793	0.2845011002780229	0.2845011002780229	146.5	93.97793101896778	8.730613545076029	0.0
ID242244 ? ID242307	3	242244	242307	0.0347550664995992	3.141592653589793	0.18642710773811624	0.18642710773811624	202.5	94.4326508065595	9.233550036713467	0.0
ID244447 ? ID244532	3	244447	244532	0.006971725262057145	2.7862328055551226	0.08349685779750723	0.08349685779750723	229.5	94.0658497832534	8.622419790136114	0.0
ID237106 ? ID237187	3	237106	237187	0.08937675333964357	3.141592653589793	0.29895945099568866	0.29895945099568866	138.5	94.11637551441859	8.828950934304425	0.0
ID250024 ? ID250107	3	250024	250107	0.39075157474515676	3.141592653589793	0.625101251594617	0.625101251594617	296.5	94.23859819135374	8.444609546933854	0.0
ID248030 ? ID248110	3	248030	248110	0.18149710158010407	1.5134517231557143	0.4260247663928754	0.4260247663928754	272.5	94.16926183831306	8.12886318240818	0.0
ID239851 ? ID239924	3	239851	239924	0.0714459791500703	3.038394435135123	0.2672938067933305	0.2672938067933305	173.5	94.08335643848022	8.817423548639091	0.0
ID225899 ? ID225982	3	225899	225982	0.3873592934207275	3.141592653589793	0.6223819513937784	0.6223819513937784	2.5	93.97725353406895	8.891205770763792	0.0
ID227322 ? ID227413	3	227322	227413	0.1906959989462245	0.4799291404364849	0.43668753010158706	0.43668753010158706	19.5	94.12641498741093	9.03966696298037	0.0
ID230567 ? ID230645	3	230567	230645	0.3364684053013068	3.141592653589793	0.5800589670898182	0.5800589670898182	58.5	94.38563821402624	8.908091903890947	0.0
ID240361 ? ID240445	3	240361	240445	0.02090083794394196	3.141592653589793	0.14457122100868472	0.14457122100868472	179.5	94.17886522341318	8.607820778469065	0.0
ID243973 ? ID244051	3	243973	244051	0.005999726287056888	2.7865795924309706	0.07745790009454741	0.07745790009454741	223.5	94.0116063591925	8.483188501853657	0.0
ID238071 ? ID238158	3	238071	238158	0.03217121542116497	3.141592653589793	0.17936336142357773	0.17936336142357773	150.5	94.09213592635682	8.321232596219897	0.0
ID249321 ? ID249417	3	249321	249417	0.024001817481559093	3.141592653589793	0.1549251996337558	0.1549251996337558	288.5	94.13780815810262	8.433853211047845	0.0
ID226904 ? ID226991	3	226904	226991	0.04773923638613857	1.8687963470451545	0.21849310374961167	0.21849310374961167	14.5	93.96568878158506	8.804325749353506	0.0
ID229230 ? ID229321	3	229230	229321	0.37558015553377194	3.141592653589793	0.6128459476359226	0.6128459476359226	42.5	94.01050906852333	8.364768723564545	0.0
ID241261 ? ID241349	3	241261	241349	0.005632243393088178	3.141592653589793	0.07504827375155393	0.07504827375155393	190.5	94.15770659239027	8.613489832872311	0.0
ID229655 ? ID229745	3	229655	229745	0.91993913391727	1.8991689954404871	0.9591345754988035	0.9591345754988035	47.5	94.27115437399297	8.681602645677305	0.0
ID246906 ? ID246985	3	246906	246985	0.043186065061906656	3.141592653589793	0.20781257195344716	0.20781257195344716	258.5	94.15437632554719	8.454301050297365	0.0
ID228330 ? ID228412	3	228330	228412	0.2359851786201537	2.6791101324034234	0.48578305715633363	0.48578305715633363	31.5	93.81400457730227	8.22237018008765	0.0
ID240527 ? ID240613	3	240527	240613	0.006536565829460802	3.141592653589793	0.08084903109784806	0.08084903109784806	181.5	94.16985719076513	8.836986881989692	0.0
ID238001 ? ID238071	3	238001	238071	0.04838511840582378	2.5631446069593347	0.21996617559484863	0.21996617559484863	149.5	94.04519890013927	8.341614016550189	0.0
ID226313 ? ID226390	3	226313	226390	0.042763060038619266	3.141592653589793	0.20679231136243742	0.20679231136243742	7.5	94.0196375309497	8.697093196455526	0.0
ID233492 ? ID233581	3	233492	233581	0.07556889126981584	3.141592653589793	0.2748979651976635	0.2748979651976635	94.5	94.40475450473005	8.815318808068152	0.0
ID228493 ? ID228586	3	228493	228586	0.028894751125575872	3.141592653589793	0.16998456143301918	0.16998456143301918	33.5	93.79825432147919	8.608495402211691	0.0
ID245365 ? ID245450	3	245365	245450	0.06682425359576681	3.0944069547139508	0.2585038753979654	0.2585038753979654	240.5	94.07425144313527	8.445022517450031	0.0
ID239775 ? ID239851	3	239775	239851	0.0013995056783968995	0.22245836452141157	0.03740996763426693	0.03740996763426693	172.5	94.05216642120732	8.706674159010257	0.0
ID244126 ? ID244202	3	244126	244202	8.632258330089183E-4	2.156081222550487	0.02938070511422281	0.02938070511422281	225.5	93.97027852784693	8.472393332658445	0.0
ID245727 ? ID245812	3	245727	245812	0.01795447079436908	2.987764728573311	0.13399429388734835	0.13399429388734835	244.5	94.07318550503349	8.660978712891563	0.0
ID228671 ? ID228750	3	228671	228750	0.004726713861956993	1.8676605870471141	0.06875110080541978	0.06875110080541978	35.5	93.7851107017164	8.285876857643704	0.0
ID249664 ? ID249752	3	249664	249752	0.09850045720143578	3.128884384367171	0.31384782491111163	0.31384782491111163	292.5	94.27274153952949	8.297918268124707	0.0
ID227818 ? ID227899	3	227818	227899	0.11596322361910189	3.141592653589793	0.34053373345250526	0.34053373345250526	25.5	93.81245549855461	8.447768260199096	0.0
ID230050 ? ID230133	3	230050	230133	0.6221636895183329	3.141592653589793	0.7887735350012276	0.7887735350012276	52.5	94.12444732445539	8.4930537781153	0.0
ID236299 ? ID236372	3	236299	236372	0.003995148568156068	3.141592653589793	0.06320718763049078	0.06320718763049078	128.5	94.1598955633014	8.992591812259759	0.0
ID236945 ? ID237023	3	236945	237023	0.25940034616636454	2.574933457953747	0.5093136029661534	0.5093136029661534	136.5	94.23173472761026	8.83818209919161	0.0
ID232196 ? ID232277	3	232196	232277	0.01392598121512007	3.141592653589793	0.11800839468071782	0.11800839468071782	78.5	93.84576921163482	8.236055283708026	0.0
ID230405 ? ID230484	3	230405	230484	0.025926080140037604	3.141592653589793	0.16101577605948308	0.16101577605948308	56.5	94.16961235170396	8.875840742148059	0.0
ID243801 ? ID243879	3	243801	243879	0.022962840472703305	3.141592653589793	0.15153494802422082	0.15153494802422082	221.5	93.98252096080202	8.466578022524807	0.0
ID228586 ? ID228671	3	228586	228671	0.10718699904567677	1.7617621146838756	0.32739425628082847	0.32739425628082847	34.5	93.7667632267762	8.441920566535265	0.0
ID241845 ? ID241917	3	241845	241917	0.08070364462225449	2.871862181270734	0.2840838689933916	0.2840838689933916	197.5	94.14855268633667	8.707757089975356	0.0
ID247457 ? ID247542	3	247457	247542	0.0026784311743438833	3.141592653589793	0.05175356194837108	0.05175356194837108	265.5	94.30013789871948	8.048514590380051	0.0
ID249417 ? ID249493	3	249417	249493	0.05872137991828168	3.141592653589793	0.24232494695817366	0.24232494695817366	289.5	94.2319901418577	8.410701715443373	0.0
ID230729 ? ID230819	3	230729	230819	0.07152250901815663	3.141592653589793	0.26743692530792496	0.26743692530792496	60.5	94.0572007982588	8.470776417005311	0.0
ID239126 ? ID239204	3	239126	239204	0.010493263921649836	3.141592653589793	0.1024366336895636	0.1024366336895636	164.5	94.28739479676302	9.1796460740721	0.0
ID228750 ? ID228828	3	228750	228828	0.629127189859826	3.141592653589793	0.7931753840480843	0.7931753840480843	36.5	94.07882812970185	8.507630455982586	0.0
ID235318 ? ID235405	3	235318	235405	0.06472128590505835	3.141592653589793	0.25440378516260004	0.25440378516260004	116.5	93.99299002968638	8.142978069797802	0.0
ID240009 ? ID240103	3	240009	240103	0.01825219100353114	3.141592653589793	0.13510066988557512	0.13510066988557512	175.5	94.26088409800232	8.882600441324275	0.0
ID241107 ? ID241186	3	241107	241186	0.1252335001077049	3.141592653589793	0.353883455543919	0.353883455543919	188.5	94.18819433349972	8.877963501021167	0.0
ID242813 ? ID242898	3	242813	242898	0.126321826145501	3.141592653589793	0.3554178191164605	0.3554178191164605	209.5	94.16361315055997	8.555396299732601	0.0
ID227648 ? ID227728	3	227648	227728	0.12493228240440203	3.141592653589793	0.3534576104774122	0.3534576104774122	23.5	93.91360070736505	8.443076524200857	0.0
ID243315 ? ID243397	3	243315	243397	0.009211625017633215	1.7571796781367455	0.09597721092860124	0.09597721092860124	215.5	94.08181321084595	8.418143559958244	0.0
ID245450 ? ID245545	3	245450	245545	0.020367472411934814	3.141592653589793	0.14271465380939272	0.14271465380939272	241.5	94.06788073654295	8.502793353029947	0.0
ID242486 ? ID242564	3	242486	242564	0.3667346156587822	3.141592653589793	0.6055861752540114	0.6055861752540114	205.5	94.38056053941773	8.895517315509746	0.0
ID226815 ? ID226904	3	226815	226904	0.00281615319968555	3.141592653589793	0.053067440108653725	0.053067440108653725	13.5	93.89856063738785	8.724135470531706	0.0
ID232429 ? ID232503	3	232429	232503	0.3722748084611456	3.141592653589793	0.6101432687993416	0.6101432687993416	81.5	94.02055746970265	8.699018066416919	0.0
ID238158 ? ID238237	3	238158	238237	0.06418182918513736	3.141592653589793	0.25334132940587756	0.25334132940587756	151.5	94.09336845629053	8.128916312005682	0.0
ID240613 ? ID240691	3	240613	240691	0.1074915728967481	3.141592653589793	0.3278590747512536	0.3278590747512536	182.5	94.28250331543748	9.004659872018282	0.0
ID231245 ? ID231320	3	231245	231320	0.027372240522426216	1.6632041583902593	0.16544558175553137	0.16544558175553137	66.5	93.88494542640024	8.631107425074871	0.0
ID242731 ? ID242813	3	242731	242813	2.2362248291480464E-4	2.88448920244954	0.014954012268110677	0.014954012268110677	208.5	94.13314377163553	8.729817709218672	0.0
ID241434 ? ID241518	3	241434	241518	0.03985106151788413	0.14870475473063768	0.19962730654367936	0.19962730654367936	192.5	94.24525404909454	9.025569872565875	0.0
ID249005 ? ID249084	3	249005	249084	3.7796949776386845E-4	3.141592653589793	0.01944143764652883	0.01944143764652883	284.5	94.20290543765142	8.718073393186717	0.0
ID242307 ? ID242393	3	242307	242393	0.18899781346801667	0.9185453994552668	0.43473878762771634	0.43473878762771634	203.5	94.31054909678566	8.977373836606851	0.0
ID237187 ? ID237265	3	237187	237265	0.17887398516405928	0.8762595958050232	0.4229349656437255	0.4229349656437255	139.5	94.02347409243909	8.51447548445414	0.0
ID248519 ? ID248602	3	248519	248602	0.04881054860233738	0.7480802119937259	0.2209310946932038	0.2209310946932038	278.5	94.15341441190893	8.403449171966349	0.0
ID235574 ? ID235652	3	235574	235652	0.22234331098015925	3.141592653589793	0.4715329373226851	0.4715329373226851	119.5	94.29030872184978	9.017302606439912	0.0
ID245036 ? ID245115	3	245036	245115	0.012968194997877687	2.720704998966391	0.11387798293734258	0.11387798293734258	236.5	94.138489536029	8.541215076938695	0.0
ID234516 ? ID234608	3	234516	234608	0.5282580778527323	3.141592653589793	0.7268136472664312	0.7268136472664312	106.5	94.02111413473838	8.525801633201965	0.0
ID235485 ? ID235574	3	235485	235574	0.14166845367070277	3.141592653589793	0.3763887002431167	0.3763887002431167	118.5	94.08387151780684	8.647197597271916	0.0
ID235078 ? ID235155	3	235078	235155	0.1218639145739382	2.128069972688126	0.34909012385620164	0.34909012385620164	113.5	94.28407048695357	8.78974513586064	0.0
ID237508 ? ID237591	3	237508	237591	0.035367171292361735	3.141592653589793	0.1880616156805044	0.1880616156805044	143.5	94.04503899366988	8.835244728795432	0.0
ID249752 ? ID249839	3	249752	249839	0.03236436808598426	3.141592653589793	0.17990099523344572	0.17990099523344572	293.5	94.19260138820192	8.530280772162962	0.0
ID244532 ? ID244610	3	244532	244610	0.027686961014081815	3.141592653589793	0.16639399332332228	0.16639399332332228	230.5	94.07108079636943	8.5788877670347	0.0
ID225982 ? ID226068	3	225982	226068	0.07770755842478501	3.141592653589793	0.2787607548145632	0.2787607548145632	3.5	93.89190354258986	8.640459021655325	0.0
ID248602 ? ID248682	3	248602	248682	0.055255833638088066	2.930571185882598	0.23506559433079113	0.23506559433079113	279.5	94.17607609665063	8.414051061462839	0.0
ID226991 ? ID227067	3	226991	227067	0.022561261572490932	1.324580277889315	0.1502040664312752	0.1502040664312752	15.5	94.02599622540286	8.938257321847686	0.0
ID234182 ? ID234262	3	234182	234262	0.23117529551367802	1.0753621099676673	0.480806921241446	0.480806921241446	102.5	94.02474875513333	8.516111467016286	0.0
ID239287 ? ID239367	3	239287	239367	0.019076257901436938	1.4187038774716163	0.1381168270032183	0.1381168270032183	166.5	94.07641097461965	8.885666070462035	0.0
ID244202 ? ID244278	3	244202	244278	0.03311951140301995	3.141592653589793	0.18198766827183635	0.18198766827183635	226.5	94.01627183217305	8.555374752368653	0.0
ID234684 ? ID234762	3	234684	234762	0.08194146984831241	3.141592653589793	0.28625420494433335	0.28625420494433335	108.5	94.07674369083595	8.868252902725931	0.0
ID231395 ? ID231473	3	231395	231473	0.12679004901619825	3.141592653589793	0.3560759034478439	0.3560759034478439	68.5	93.95910114335365	8.513052269043627	0.0
ID238530 ? ID238606	3	238530	238606	0.17192137159203266	2.989318844034889	0.4146340212669875	0.4146340212669875	156.5	94.12634284167515	8.721780099015106	0.0
ID243155 ? ID243238	3	243155	243238	0.008058976632275082	3.141592653589793	0.08977180310250586	0.08977180310250586	213.5	94.1375674547124	8.362759819591748	0.0
ID235734 ? ID235826	3	235734	235826	0.04850401859561493	0.3014835837110627	0.2202362790178197	0.2202362790178197	121.5	94.02983364044105	8.239346805646523	0.0
ID236700 ? ID236783	3	236700	236783	0.027628076656115892	3.141592653589793	0.1662169565842062	0.1662169565842062	133.5	94.05837351121932	8.805598571556496	0.0
ID241518 ? ID241593	3	241518	241593	0.02958521964206181	3.141592653589793	0.17200354543456892	0.17200354543456892	193.5	94.22741225522778	9.05309835221361	0.0
ID235155 ? ID235238	3	235155	235238	0.044154576492799635	3.141592653589793	0.21012990385187835	0.21012990385187835	114.5	94.26232594586261	8.692750082927466	0.0
ID237416 ? ID237508	3	237416	237508	0.018162193746699126	2.1354113739909857	0.13476718349323447	0.13476718349323447	142.5	94.12818474531906	8.921788989029716	0.0
ID230645 ? ID230729	3	230645	230729	0.20653712445116534	3.141592653589793	0.4544635567910428	0.4544635567910428	59.5	94.19015618543916	8.48238463839656	0.0
ID248268 ? ID248354	3	248268	248354	0.0600560611687475	2.657544679875491	0.2450633819417897	0.2450633819417897	275.5	94.25233972116867	8.080989009334221	0.0
ID250107 ? ID250201	3	250107	250201	0.40277538009261704	3.141592653589793	0.6346458698302676	0.6346458698302676	297.5	94.21110256565261	8.449972293080855	0.0
ID228412 ? ID228493	3	228412	228493	0.3865306995544943	3.141592653589793	0.6217159315591763	0.6217159315591763	32.5	93.89587732313552	8.309522418405592	0.0
ID238983 ? ID239055	3	238983	239055	0.024003230807252134	3.141592653589793	0.15492976088296315	0.15492976088296315	162.5	93.98443383780686	8.45955594659915	0.0
ID234838 ? ID234908	3	234838	234908	0.017780338944511337	3.141592653589793	0.133342937362694	0.133342937362694	110.5	94.01584822702968	8.521858732498107	0.0
ID239615 ? ID239694	3	239615	239694	0.05488088185267979	3.141592653589793	0.23426668959260893	0.23426668959260893	170.5	94.16682600283482	9.10274611911332	0.0
ID243070 ? ID243155	3	243070	243155	0.003496643594672052	3.141592653589793	0.05913242422454919	0.05913242422454919	212.5	94.13518008341461	8.347548554327858	0.0
ID231473 ? ID231555	3	231473	231555	0.02084247733301016	3.141592653589793	0.14436923956650238	0.14436923956650238	69.5	93.98918518165708	8.410001414878735	0.0
ID243397 ? ID243472	3	243397	243472	0.008272105783809387	3.141592653589793	0.09095111755118453	0.09095111755118453	216.5	94.07959750720238	8.49887465838523	0.0
ID229487 ? ID229569	3	229487	229569	0.30444145113579324	2.774654865235469	0.5517621327490617	0.5517621327490617	45.5	93.93695686340665	8.493358471168627	0.0
ID237341 ? ID237416	3	237341	237416	0.18152096395814482	3.141592653589793	0.4260527713302013	0.4260527713302013	141.5	94.06545777286412	8.746791225948293	0.0
ID232351 ? ID232429	3	232351	232429	0.0797700194880921	2.1406582533727674	0.28243586792065223	0.28243586792065223	80.5	93.9528450216567	8.259377614424231	0.0
ID246312 ? ID246392	3	246312	246392	3.1725127248291194E-4	2.7087179654515676	0.017811548851318686	0.017811548851318686	251.5	94.17149808088178	8.656764582051501	0.0
ID243472 ? ID243553	3	243472	243553	0.01737136678757362	2.8397151291964757	0.13180048098384778	0.13180048098384778	217.5	94.08803480165852	8.474034870396071	0.0
ID246818 ? ID246906	3	246818	246906	0.00303451605487973	3.141592653589793	0.055086441661081446	0.055086441661081446	257.5	94.1825474548585	8.367525147828813	0.0
ID244278 ? ID244360	3	244278	244360	0.0018788660330553888	2.3121484407535506	0.04334588830622103	0.04334588830622103	227.5	94.05770059600538	8.621479093308324	0.0
ID231157 ? ID231245	3	231157	231245	0.011327487590848699	3.141592653589793	0.10643067034858278	0.10643067034858278	65.5	93.9451000887872	8.703522375854995	0.0
ID249165 ? ID249234	3	249165	249234	0.0036961150911981157	3.141592653589793	0.06079568316252492	0.06079568316252492	286.5	94.16368495171633	8.40774706253664	0.0
ID227067 ? ID227153	3	227067	227153	0.28166078031080627	3.141592653589793	0.530717231970855	0.530717231970855	16.5	94.06747561382153	8.751838109019422	0.0
ID242000 ? ID242085	3	242000	242085	0.06896052521393095	2.788706753663247	0.2626033610103476	0.2626033610103476	199.5	94.0903715888031	8.564665840900954	0.0
ID233251 ? ID233335	3	233251	233335	0.8290897245371197	3.141592653589793	0.9105436423022895	0.9105436423022895	91.5	94.14742975792494	8.560193588042846	0.0
ID240183 ? ID240272	3	240183	240272	0.0010726069714183837	0.6103238950916905	0.03275067894591475	0.03275067894591475	177.5	94.08459570740237	8.762123682163878	0.0
ID229321 ? ID229400	3	229321	229400	0.02584053904748652	3.141592653589793	0.16074992705281865	0.16074992705281865	43.5	93.96964680276841	8.091918442156732	0.0
ID242393 ? ID242486	3	242393	242486	0.2373026130479203	3.141592653589793	0.4871371604054861	0.4871371604054861	204.5	94.3305316971643	8.99471022131533	0.0
ID226146 ? ID226234	3	226146	226234	0.01201501831299925	0.6922300057837538	0.10961303897346908	0.10961303897346908	5.5	93.56410596997439	8.454395475576941	0.0
ID238383 ? ID238456	3	238383	238456	0.002009361680553614	3.141592653589793	0.04482590412421834	0.04482590412421834	154.5	94.0096949522883	8.658843105172057	0.0
ID248682 ? ID248765	3	248682	248765	0.002625663760929685	2.804701853554042	0.05124123106376041	0.05124123106376041	280.5	94.18011815005715	8.507699634526926	0.0
ID241349 ? ID241434	3	241349	241434	0.11274029579230253	3.141592653589793	0.33576821736475077	0.33576821736475077	191.5	94.16313924339698	8.771504171025041	0.0
ID230222 ? ID230307	3	230222	230307	0.335646502119419	1.7614920934876768	0.5793500687144336	0.5793500687144336	54.5	94.21820509085613	8.215946312513513	0.0
ID237023 ? ID237106	3	237023	237106	0.10389449657132599	3.141592653589793	0.3223266923035168	0.3223266923035168	137.5	94.13518128464577	8.798133793820742	0.0
ID249234 ? ID249321	3	249234	249321	0.006396450433457655	0.8433934950132737	0.07997781213222611	0.07997781213222611	287.5	94.16562049255398	8.472058387413142	0.0
ID234991 ? ID235078	3	234991	235078	0.22623958623297363	3.141592653589793	0.475646492926179	0.475646492926179	112.5	94.07761790255722	8.767493467670159	0.0
ID230307 ? ID230405	3	230307	230405	1.0108327099536873	3.141592653589793	1.005401765441899	1.005401765441899	55.5	94.2742674533351	8.460873674588724	0.0
ID238842 ? ID238916	3	238842	238916	0.005511049476678108	0.38333662256100565	0.07423644304974551	0.07423644304974551	160.5	94.14054705180124	9.020524462254038	0.0
ID234762 ? ID234838	3	234762	234838	0.08282731121909374	0.5367626719998035	0.2877973440097975	0.2877973440097975	109.5	94.01265746782698	8.599024525116977	0.0
ID247144 ? ID247220	3	247144	247220	0.006147649038662669	3.141592653589793	0.07840694509201764	0.07840694509201764	261.5	94.14890093728627	8.584337539545439	0.0
ID234098 ? ID234182	3	234098	234182	0.03051839339194267	2.0675234426454128	0.1746951441567357	0.1746951441567357	101.5	94.03760405917251	8.22417951689069	0.0
ID231067 ? ID231157	3	231067	231157	0.09679455122251204	3.141592653589793	0.3111182270817832	0.3111182270817832	64.5	93.91472153609513	8.5618094386957	0.0
ID245812 ? ID245893	3	245812	245893	0.009418024092126892	3.141592653589793	0.09704650479088307	0.09704650479088307	245.5	94.07769222601596	8.551829954001207	0.0
ID245977 ? ID246069	3	245977	246069	0.005797425957845572	0.35619633399233214	0.07614082976856486	0.07614082976856486	247.5	94.09702038993413	8.662683890636105	0.0
ID239204 ? ID239287	3	239204	239287	0.15155430310579057	3.141592653589793	0.3892997599611263	0.3892997599611263	165.5	94.18757560286267	9.071066279599478	0.0
ID230133 ? ID230222	3	230133	230222	0.2061562009715669	3.141592653589793	0.45404427203915576	0.45404427203915576	53.5	94.28471152152645	8.541673178790164	0.0
ID228071 ? ID228153	3	228071	228153	0.2836377927637329	3.0167827861492857	0.5325765604715748	0.5325765604715748	28.5	94.00036048690603	8.344517472419824	0.0
ID241024 ? ID241107	3	241024	241107	0.30345153623690074	2.8999535672663206	0.5508643537540805	0.5508643537540805	187.5	94.26214093677721	8.957614576625293	0.0
ID231555 ? ID231637	3	231555	231637	0.05239557732276175	3.141592653589793	0.22890080236373517	0.22890080236373517	70.5	93.94996639522594	8.35718430351833	0.0
ID227153 ? ID227241	3	227153	227241	0.22107369770641444	3.141592653589793	0.47018474848341735	0.47018474848341735	17.5	94.05537856490453	8.275277824195905	0.0
ID233335 ? ID233411	3	233335	233411	0.034178468432584354	3.141592653589793	0.18487419623242274	0.18487419623242274	92.5	93.89166829535309	8.216476610670005	0.0
ID237591 ? ID237675	3	237591	237675	0.1400266807865827	0.30473555591443807	0.3742013906796482	0.3742013906796482	144.5	94.05386967197248	8.557151629462311	0.0
ID226627 ? ID226724	3	226627	226724	0.09118030669718065	3.141592653589793	0.30196077012946676	0.30196077012946676	11.5	93.84166200966779	8.583767714098258	0.0
ID236783 ? ID236863	3	236783	236863	0.14313045424977433	3.141592653589793	0.3783258572312687	0.3783258572312687	134.5	94.14626586942674	8.595958659064575	0.0
ID241917 ? ID242000	3	241917	242000	0.1585311282378204	3.141592653589793	0.3981596768104731	0.3981596768104731	198.5	94.1202241083367	8.647877498394081	0.0
ID237675 ? ID237760	3	237675	237760	0.25596823291078385	3.141592653589793	0.5059330320415775	0.5059330320415775	145.5	94.0388284171789	8.621509410187478	0.0
ID234017 ? ID234098	3	234017	234098	0.9001887400867694	2.761455194608902	0.9487827675958124	0.9487827675958124	100.5	94.20731304423504	8.629620065305229	0.0
ID240103 ? ID240183	3	240103	240183	0.02751084608845464	3.141592653589793	0.16586393848107744	0.16586393848107744	176.5	94.14819819401481	8.835105262534974	0.0
ID229969 ? ID230050	3	229969	230050	0.05920841309333118	3.141592653589793	0.24332778939802824	0.24332778939802824	51.5	93.7988655352378	8.256550457179202	0.0
ID247542 ? ID247622	3	247542	247622	0.008738403062694525	2.5846630046461603	0.09347942587914479	0.09347942587914479	266.5	94.27628889094962	8.063747220857667	0.0
ID229072 ? ID229155	3	229072	229155	0.03774352924984475	3.141592653589793	0.19427693957298367	0.19427693957298367	40.5	94.01832260393229	8.504654924115133	0.0
ID241760 ? ID241845	3	241760	241845	0.007811612638513108	3.141592653589793	0.08838332783117588	0.08838332783117588	196.5	94.06615719830603	8.650839763031652	0.0
ID238606 ? ID238683	3	238606	238683	0.031049708965363066	3.141592653589793	0.17620927604800796	0.17620927604800796	157.5	94.01926028569078	8.456527350814357	0.0
ID228903 ? ID228992	3	228903	228992	0.5027310270454339	2.401718544830768	0.7090352791261052	0.7090352791261052	38.5	94.23341263729219	8.96535737141932	0.0
ID233675 ? ID233763	3	233675	233763	0.13373022602317505	3.141592653589793	0.3656914355343519	0.3656914355343519	96.5	94.13968354132706	8.591312391092977	0.0
ID237848 ? ID237924	3	237848	237924	0.3432775965324858	2.599842183255021	0.5858989644405304	0.5858989644405304	147.5	94.14337735752028	8.815889489444274	0.0
ID232277 ? ID232351	3	232277	232351	0.011402600425368932	3.141592653589793	0.10678295943346452	0.10678295943346452	79.5	93.9041404892278	8.148538524432762	0.0
ID232503 ? ID232579	3	232503	232579	1.4963055146140174	3.141592653589793	1.2232356741912074	1.2232356741912074	82.5	94.01709297510989	8.389521148429113	0.0
ID240691 ? ID240774	3	240691	240774	0.030163327293948352	2.3471989653901746	0.1736759260633101	0.1736759260633101	183.5	94.29751348224525	9.123985323743149	0.0
ID245632 ? ID245727	3	245632	245727	0.09099933392023392	3.141592653589793	0.3016609585614849	0.3016609585614849	243.5	94.07624091502085	8.575788684942726	0.0
ID246231 ? ID246312	3	246231	246312	0.002743833221677915	3.141592653589793	0.05238161148416413	0.05238161148416413	250.5	94.17450161027894	8.63852234315685	0.0
ID247622 ? ID247707	3	247622	247707	0.1554219709314014	3.141592653589793	0.3942359330799279	0.3942359330799279	267.5	94.20499545481042	8.295749787727988	0.0
ID239367 ? ID239451	3	239367	239451	0.10025850505625127	3.141592653589793	0.31663623459144924	0.31663623459144924	167.5	94.15219803125743	8.980430318772019	0.0
ID233763 ? ID233854	3	233763	233854	0.006627446960574368	3.141592653589793	0.08140913315208784	0.08140913315208784	97.5	94.21362366731022	8.762503460365037	0.0
ID238456 ? ID238530	3	238456	238530	0.11713100752576394	3.141592653589793	0.3422440759542288	0.3422440759542288	155.5	94.1239937525952	8.76788405203254	0.0
ID232664 ? ID232752	3	232664	232752	0.09893129462480327	3.141592653589793	0.3145334554936935	0.3145334554936935	84.5	94.12824361630487	8.835287732569931	0.0
ID233854 ? ID233940	3	233854	233940	0.004303734319064309	0.07535600587226342	0.06560285297960988	0.06560285297960988	98.5	94.15471141031949	8.806377128919804	0.0
ID227413 ? ID227489	3	227413	227489	0.01940314762374374	1.1063196756149203	0.13929518162428928	0.13929518162428928	20.5	94.306729738164	9.223067029635983	0.0
ID236372 ? ID236454	3	236372	236454	0.5310923211175819	1.0126942190035553	0.7287608120073292	0.7287608120073292	129.5	94.17473714565949	8.610821551084758	0.0
ID228992 ? ID229072	3	228992	229072	0.5939044941058282	3.141592653589793	0.7706519928643721	0.7706519928643721	39.5	94.29898398312483	8.875620584858092	0.0
ID242649 ? ID242731	3	242649	242731	0.035795921429065895	1.9460263267710267	0.1891981010186569	0.1891981010186569	207.5	94.22046093868656	8.726287664876192	0.0
ID240934 ? ID241024	3	240934	241024	0.1332883437588943	3.141592653589793	0.36508676196062534	0.36508676196062534	186.5	94.26062576942671	9.065073867700576	0.0
ID238237 ? ID238314	3	238237	238314	0.13642613549492874	3.141592653589793	0.36935908746764134	0.36935908746764134	152.5	94.05583996572119	8.175219830337129	0.0
ID244784 ? ID244871	3	244784	244871	0.03842241657313854	3.141592653589793	0.19601636812556889	0.19601636812556889	233.5	94.04207184091558	8.485835397629458	0.0
ID239537 ? ID239615	3	239537	239615	0.2682964954557953	3.141592653589793	0.5179734505317771	0.5179734505317771	169.5	94.14236637384172	8.958710719569918	0.0
ID236219 ? ID236299	3	236219	236299	0.037411637013350166	3.141592653589793	0.19342088049988337	0.19342088049988337	127.5	94.22194738207861	8.970763410999913	0.0
ID243553 ? ID243637	3	243553	243637	0.032032198991261286	3.141592653589793	0.17897541448830698	0.17897541448830698	218.5	94.04785174831224	8.324067614960338	0.0
ID234908 ? ID234991	3	234908	234991	0.007121792082203548	3.141592653589793	0.08439071087627802	0.08439071087627802	111.5	93.97212826314613	8.584728448835905	0.0
ID236142 ? ID236219	3	236142	236219	0.22340545330723502	1.2738986472945635	0.4726578607272231	0.4726578607272231	126.5	94.27837338534063	8.697199240065174	0.0
ID247060 ? ID247144	3	247060	247144	0.014522571559698595	2.5488585506798156	0.12050963264278335	0.12050963264278335	260.5	94.1308100026049	8.500530576082776	0.0
ID247220 ? ID247297	3	247220	247297	0.03777018110820971	3.141592653589793	0.19434551990773988	0.19434551990773988	262.5	94.12321725578781	8.522641021217687	0.0
ID246985 ? ID247060	3	246985	247060	0.00814208285406687	2.538462994830506	0.09023349075629773	0.09023349075629773	259.5	94.09699168637937	8.496932524152339	0.0
ID244693 ? ID244784	3	244693	244784	0.04549669772498989	2.6535583875579425	0.21329954928454464	0.21329954928454464	232.5	94.11191478789715	8.346272188412389	0.0
ID248110 ? ID248188	3	248110	248188	0.04768460428034441	2.959295515928995	0.2183680477550331	0.2183680477550331	273.5	94.1792778888146	8.235871450635518	0.0
ID231959 ? ID232032	3	231959	232032	0.2444687484404825	2.710902555283342	0.49443781048831864	0.49443781048831864	75.5	94.04201006752112	8.579260528264557	0.0
ID233164 ? ID233251	3	233164	233251	0.20660581943796724	0.1848487837250591	0.454539128610472	0.454539128610472	90.5	94.3381272326419	8.745024713228329	0.0
ID236863 ? ID236945	3	236863	236945	0.3273477173330146	3.141592653589793	0.5721430916589089	0.5721430916589089	135.5	94.34659526041787	8.735386142689311	0.0
ID240272 ? ID240361	3	240272	240361	0.0464821112024928	3.141592653589793	0.21559710388243344	0.21559710388243344	178.5	94.15774357458344	8.695220109205493	0.0
ID233940 ? ID234017	3	233940	234017	0.10357290932618428	3.141592653589793	0.3218274527230147	0.3218274527230147	99.5	94.22022788303985	8.959771786664705	0.0
ID241677 ? ID241760	3	241677	241760	8.204082048397657E-4	3.141592653589793	0.028642768805402972	0.028642768805402972	195.5	94.0978656521252	8.668956297274738	0.0
ID243637 ? ID243726	3	243637	243726	0.031378685144877	3.0951554890698123	0.17714029791348157	0.17714029791348157	219.5	94.04362381038842	8.324302051031044	0.0
ID247707 ? ID247784	3	247707	247784	0.11142374756710055	2.9083862142401284	0.33380195860285267	0.33380195860285267	268.5	94.23372751597972	8.33897791155243	0.0
ID242085 ? ID242161	3	242085	242161	0.3358098226357502	3.141592653589793	0.5794910030671315	0.5794910030671315	200.5	94.22764667585048	8.897204620258279	0.0
ID246485 ? ID246571	3	246485	246571	5.208195976973678E-4	3.141592653589793	0.022821472294691413	0.022821472294691413	253.5	94.18464359813976	8.639498286364578	0.0
ID234644 ? ID234723	5	234644	234723	0.03925862815648124	3.141592653589793	0.19813790186756608	0.19813790186756608	107.5	83.83740025259272	36.1681675237959	0.0
ID228706 ? ID228788	5	228706	228788	2.698133781755592	2.4400280641178744	1.6425997022268062	1.6425997022268062	35.5	83.01553908863275	35.51724926605587	0.0
ID233804 ? ID233897	5	233804	233897	1.792933598292466	3.141592653589793	1.3390047043578548	1.3390047043578548	97.5	83.16687891741734	35.69391398323392	0.0
ID233719 ? ID233804	5	233719	233804	0.06010951884608817	3.141592653589793	0.24517242676550757	0.24517242676550757	96.5	82.82984009469308	34.97762954679102	0.0
ID236414 ? ID236489	5	236414	236489	1.0770620641562672	0.9473915298898332	1.0378160068895965	1.0378160068895965	129.5	85.83089434759505	36.70770943471665	0.0
ID232388 ? ID232467	5	232388	232467	0.30863463426135734	2.220653671068449	0.5555489485737124	0.5555489485737124	80.5	82.70832470741325	35.7419693230395	0.0
ID226763 ? ID226859	5	226763	226859	1.8841027916539184	3.051600618966763	1.372626238877109	1.372626238877109	12.5	83.56236948545092	34.02269233735618	0.0
ID227865 ? ID227945	5	227865	227945	0.544413152631403	3.141592653589793	0.7378435827676507	0.7378435827676507	25.5	83.79000447587583	36.46915744957164	0.0
ID231022 ? ID231110	5	231022	231110	0.01705796786884102	2.4895006804690585	0.13060615555493937	0.13060615555493937	63.5	82.6323533463671	35.39799727873856	0.0
ID230941 ? ID231022	5	230941	231022	8.112605859771213	3.141592653589793	2.848263656997226	2.848263656997226	62.5	82.76944618358495	34.03205971576121	0.0
ID228110 ? ID228192	5	228110	228192	0.7025109746902989	2.7699436357275005	0.8381592776377882	0.8381592776377882	28.5	82.80507345102743	35.781168004354285	0.0
ID235445 ? ID235530	5	235445	235530	0.048256251681494756	0.7209712011902897	0.21967305633940354	0.21967305633940354	117.5	83.25464081531663	35.56313344192622	0.0
ID225766 ? ID225859	5	225766	225859	1.1212133823184691	NaN	1.058873638503891	1.058873638503891	0.5	82.9843285746428	35.090252925626416	0.0
ID229443 ? ID229523	5	229443	229523	0.9350335430051789	2.3938603967686065	0.9669713248101925	0.9669713248101925	44.5	83.23532054782399	35.02167802309941	0.0
ID228547 ? ID228628	5	228547	228628	3.6573630707935747	1.8979730664938113	1.9124233503054637	1.9124233503054637	33.5	84.3340976965151	35.3688799087234	0.0
ID234304 ? ID234385	5	234304	234385	3.0355371966368674	3.141592653589793	1.7422793107412105	1.7422793107412105	103.5	83.37129065658402	35.92426307062112	0.0
ID232871 ? ID232956	5	232871	232956	0.6151951159340285	3.141592653589793	0.7843437485784077	0.7843437485784077	86.5	82.41188697632126	34.79385618294177	0.0
ID231920 ? ID231995	5	231920	231995	0.3846516630805184	3.141592653589793	0.6202029208900248	0.6202029208900248	74.5	83.0445777579162	34.54569610653233	0.0
ID236016 ? ID236102	5	236016	236102	0.0918770951712822	3.141592653589793	0.30311234744114635	0.30311234744114635	124.5	83.4415140735779	36.08683581733217	0.0
ID236258 ? ID236340	5	236258	236340	1.8021869274638178	3.141592653589793	1.3424555588412668	1.3424555588412668	127.5	84.4775222875294	36.53910731479388	0.0
ID227029 ? ID227103	5	227029	227103	0.19263454716066447	2.572194908847823	0.43890152330638416	0.43890152330638416	15.5	82.53565974464718	33.9849195727181	0.0
ID234563 ? ID234644	5	234563	234644	0.5065327950062939	2.5352128213089937	0.7117111738664034	0.7117111738664034	106.5	84.03739653136762	36.341800564109775	0.0
ID227773 ? ID227865	5	227773	227865	2.107311562380694	2.5032658824973595	1.4516582112813932	1.4516582112813932	24.5	83.04252494689439	35.70875940309484	0.0
ID234723 ? ID234802	5	234723	234802	0.7123069094873056	3.141592653589793	0.8439827661079967	0.8439827661079967	108.5	84.28338958828212	36.36344102865123	0.0
ID231110 ? ID231197	5	231110	231197	1.9038704315149642	3.141592653589793	1.3798081140198315	1.3798081140198315	64.5	83.21562276000316	35.03898490549085	0.0
ID229523 ? ID229694	5	229523	229694	3.075595673630151	1.5707963267948966	0.8768688148221134	1.7537376296442269	46.0	83.20202649001895	33.728309054841844	0.0
ID226671 ? ID226763	5	226671	226763	1.3793253371674266	3.141592653589793	1.1744468217707547	1.1744468217707547	11.5	83.67538097691784	34.005118261128885	0.0
ID233292 ? ID233374	5	233292	233374	6.500385114351224	3.141592653589793	2.549585282815859	2.549585282815859	91.5	84.02227678817391	35.830714392998885	0.0
ID230445 ? ID230523	5	230445	230523	0.13082635041025778	3.141592653589793	0.361699254091376	0.361699254091376	56.5	83.66045718204916	36.25121862255607	0.0
ID231590 ? ID231682	5	231590	231682	1.8078157488285918	3.141592653589793	1.3445503890998625	1.3445503890998625	70.5	82.18414944101809	33.79576213659507	0.0
ID231517 ? ID231590	5	231517	231590	0.43233387146004504	3.141592653589793	0.6575210045770744	0.6575210045770744	69.5	82.39663900585701	34.64005387003975	0.0
ID233121 ? ID233205	5	233121	233205	0.4206617953301086	3.141592653589793	0.6485844550481522	0.6485844550481522	89.5	82.40935407010997	34.62886942753089	0.0
ID233205 ? ID233292	5	233205	233292	1.1515422437535983	2.344238056277629	1.0730993634112351	1.0730993634112351	90.5	82.79052595642936	34.56070002179719	0.0
ID231773 ? ID231844	5	231773	231844	1.422780045947088	0.8501408827987439	1.1928034397783602	1.1928034397783602	72.5	82.33708504909677	33.86333606119314	0.0
ID232618 ? ID232705	5	232618	232705	2.24461073543457	0.962500293038921	1.4982025014778777	1.4982025014778777	83.5	82.91410983273433	34.23952592498467	0.0
ID230604 ? ID230685	5	230604	230685	3.1922051545875814	3.141592653589793	1.7866743280708943	1.7866743280708943	58.5	83.77727387689646	35.23112294951776	0.0
ID230351 ? ID230445	5	230351	230445	0.2754466778044654	3.141592653589793	0.5248301418596929	0.5248301418596929	55.5	84.0146709439786	36.24462163587157	0.0
ID233897 ? ID233972	5	233897	233972	1.856222262636676	2.9877264523566587	1.3624324800285246	1.3624324800285246	98.5	83.26047999131407	35.64752134107569	0.0
ID232078 ? ID232154	5	232078	232154	1.4647364313577294	1.552307855972397	1.210262959590902	1.210262959590902	76.5	83.73653173942172	35.52470610332695	0.0
ID227193 ? ID227276	5	227193	227276	0.9099144642134838	3.141592653589793	0.9538943674293731	0.9538943674293731	17.5	82.44827684092648	33.28264955121068	0.0
ID232154 ? ID232236	5	232154	232236	0.6930955475250401	2.388188909715978	0.8325236017825801	0.8325236017825801	77.5	83.95223980814954	35.87894362224063	0.0
ID233538 ? ID233622	5	233538	233622	1.5822290855667702	3.141592653589793	1.2578668791119234	1.2578668791119234	94.5	84.02613241504478	35.72777359112581	0.0
ID231356 ? ID231430	5	231356	231430	1.1122524156743192	3.141592653589793	1.054633782729493	1.054633782729493	67.5	82.76054775058574	33.63831593120324	0.0
ID236340 ? ID236414	5	236340	236414	0.45100154248721186	3.141592653589793	0.6715664840410157	0.6715664840410157	128.5	85.18038771005548	37.11057586096166	0.0
ID233032 ? ID233121	5	233032	233121	0.04765776271247644	1.8269402088006401	0.21830657963624558	0.21830657963624558	88.5	82.42891960146143	35.01354440013901	0.0
ID235614 ? ID235686	5	235614	235686	1.8265470015775649	3.141592653589793	1.3514980582958915	1.3514980582958915	119.5	83.73205919166125	35.64776522664271	0.0
ID226946 ? ID227029	5	226946	227029	0.9858476661759217	2.5877277047269858	0.9928986182767713	0.9928986182767713	14.5	82.38640001313686	34.282959026914696	0.0
ID226113 ? ID226197	5	226113	226197	0.2422971996439549	3.141592653589793	0.4922369344573352	0.4922369344573352	4.5	83.07911548481621	35.97123211660466	0.0
ID234217 ? ID234304	5	234217	234304	1.3592248926734745	2.6776846868174635	1.1658580070803968	1.1658580070803968	102.5	83.01176892519973	35.83254334314836	0.0
ID234134 ? ID234217	5	234134	234217	0.9871396261630362	2.0913554378027888	0.9935490054159564	0.9935490054159564	101.5	83.27246219495814	35.858495592500645	0.0
ID230174 ? ID230265	5	230174	230265	2.6841671171201553	3.141592653589793	1.6383427959740768	1.6383427959740768	53.5	83.16421537564723	35.13364385884435	0.0
ID231995 ? ID232078	5	231995	232078	0.6640954503644028	1.7241283213273146	0.8149205178202368	0.8149205178202368	75.5	83.25305848034077	34.97010863359393	0.0
ID234055 ? ID234134	5	234055	234134	0.4743207528247834	2.601440461430764	0.6887094836175726	0.6887094836175726	100.5	82.9754810456642	35.53138389005226	0.0
ID234385 ? ID234563	5	234385	234563	0.0861761485123299	1.5707963267948966	0.14677887153157457	0.29355774306314913	105.0	84.13152837936391	36.57305043495958	0.0
ID232544 ? ID232618	5	232544	232618	0.8200376270517493	3.141592653589793	0.905559289639143	0.905559289639143	82.5	83.18396026056959	35.27923871900208	0.0
ID236177 ? ID236258	5	236177	236258	0.6113811671267311	2.7768486776190824	0.7819086693001498	0.7819086693001498	126.5	83.76322949368542	36.15719781313755	0.0
ID232316 ? ID232388	5	232316	232388	0.21106603263578175	3.141592653589793	0.4594192340725209	0.4594192340725209	79.5	82.82218663539783	35.542609605438045	0.0
ID232956 ? ID233032	5	232956	233032	0.028497492596104457	2.3314405182992752	0.16881200370857652	0.16881200370857652	87.5	82.42220957417013	35.13323326854015	0.0
ID231844 ? ID231920	5	231844	231920	0.20466023992677523	1.5245459895899351	0.4523938990821773	0.4523938990821773	73.5	82.51158656972733	34.48694136622193	0.0
ID228027 ? ID228110	5	228027	228110	0.6915384747117507	3.141592653589793	0.831587923620678	0.831587923620678	27.5	82.71976740830311	35.909721330157346	0.0
ID229694 ? ID229781	5	229694	229781	1.044294763891249	3.121269692691543	1.021907414539717	1.021907414539717	47.5	83.09927180793474	33.37685438447245	0.0
ID228947 ? ID229115	5	228947	229115	2.2292547602725956	1.5707963267948966	0.7465344533698018	1.4930689067396037	39.0	83.2505026608095	33.23658903203105	0.0
ID225859 ? ID225942	5	225859	225942	1.6560033324019456	3.141592653589793	1.2868579301546639	1.2868579301546639	1.5	82.9677435188091	36.04777550971183	0.0
ID233972 ? ID234055	5	233972	234055	0.6656166441288651	3.141592653589793	0.8158533226805326	0.8158533226805326	99.5	82.87690814731911	35.346120556359764	0.0
ID226859 ? ID226946	5	226859	226946	1.0129256196601162	3.141592653589793	1.0064420597630626	1.0064420597630626	13.5	82.51519824893808	34.52411284894725	0.0
ID234946 ? ID235032	5	234946	235032	0.06060703896906483	3.141592653589793	0.24618496901530124	0.24618496901530124	111.5	83.42855797037474	34.86470621988095	0.0
ID226429 ? ID226512	5	226429	226512	3.054522358248476	0.44621013860916414	1.747719187469336	1.747719187469336	8.5	82.8826514050244	35.02719110775988	0.0
ID230265 ? ID230351	5	230265	230351	0.6037080240114114	0.8520661832381614	0.7769865018205988	0.7769865018205988	54.5	83.86914556432251	35.99626936535957	0.0
ID231682 ? ID231773	5	231682	231773	0.0390357178564443	2.277184909658513	0.19757458808370146	0.19757458808370146	71.5	82.31835193626173	33.197859632771355	0.0
ID228281 ? ID228547	5	228281	228547	1.7977866143913226	1.0471975511965976	0.44693855088334294	1.3408156526500288	31.5	84.53540827793512	36.32346400458727	0.0
ID225942 ? ID226026	5	225942	226026	0.30951521839232576	3.141592653589793	0.556340919214402	0.556340919214402	2.5	83.29609557014305	36.323986745026346	0.0
ID226591 ? ID226671	5	226591	226671	1.5311436068836881	3.141592653589793	1.2373938770188286	1.2373938770188286	10.5	82.63605469368053	34.240528948504384	0.0
ID230523 ? ID230604	5	230523	230604	3.1995204894399	3.141592653589793	1.7887203497025184	1.7887203497025184	57.5	83.61049429898591	35.23305938013972	0.0
ID235779 ? ID235865	5	235779	235865	0.5586462384709585	3.066338387131939	0.7474264100705558	0.7474264100705558	121.5	84.20124356245483	35.271261386026396	0.0
ID226026 ? ID226113	5	226026	226113	0.16331317627862865	3.141592653589793	0.40412024977551997	0.40412024977551997	3.5	83.17376056061778	35.88635136886238	0.0
ID229781 ? ID229855	5	229781	229855	0.6334093741448689	1.779947460238087	0.7958701993069403	0.7958701993069403	48.5	82.82082627806133	33.884260488418704	0.0
ID227366 ? ID227450	5	227366	227450	0.07191908288972067	0.3224871698256209	0.2681773347800307	0.2681773347800307	19.5	82.13023057622628	33.70918831234438	0.0
ID229928 ? ID230087	5	229928	230087	2.62344947948358	1.5707963267948966	0.8098533014508831	1.6197066029017662	51.0	82.85872975571402	33.92082986841565	0.0
ID236102 ? ID236177	5	236102	236177	0.02864514787435847	3.141592653589793	0.16924877510445524	0.16924877510445524	125.5	83.47244503346062	36.27396820285989	0.0
ID226278 ? ID226429	5	226278	226429	0.38529837535182165	1.5707963267948966	0.3103620367215607	0.6207240734431214	7.0	83.08962998303116	36.17018338516023	0.0
ID233622 ? ID233719	5	233622	233719	1.8021133274401855	3.141592653589793	1.3424281460995167	1.3424281460995167	95.5	83.4300914158226	34.98674868053624	0.0
ID229192 ? ID229362	5	229192	229362	3.446484718255692	1.5707963267948966	0.9282355194474746	1.8564710388949492	42.0	82.85862946797968	34.572791943987234	0.0
ID233374 ? ID233454	5	233374	233454	2.6028327024383806	3.141592653589793	1.613329694277763	1.613329694277763	92.5	84.0310960325466	36.54691339646345	0.0
ID233454 ? ID233538	5	233454	233538	0.4676587661215477	3.141592653589793	0.683855807989921	0.683855807989921	93.5	83.62428698794284	36.29364745909939	0.0
ID227691 ? ID227773	5	227691	227773	0.08746243044429618	3.141592653589793	0.29574047819717914	0.29574047819717914	23.5	82.6202653472402	35.26378685530909	0.0
ID235530 ? ID235614	5	235530	235614	0.6793914528933842	3.141592653589793	0.8242520566509884	0.8242520566509884	118.5	83.32979272187134	35.91869372596851	0.0
ID227103 ? ID227193	5	227103	227193	0.08970795905686636	3.141592653589793	0.2995128696014019	0.2995128696014019	16.5	82.3906713757465	33.891185665920865	0.0
ID234802 ? ID234873	5	234802	234873	0.7260450420094253	2.861469973475166	0.8520827671121071	0.8520827671121071	109.5	84.3244001484285	36.25231008099131	0.0
ID227945 ? ID228027	5	227945	228027	1.3953408633072786	3.141592653589793	1.1812454712324947	1.1812454712324947	26.5	83.57122250988195	36.415063065536145	0.0
ID232467 ? ID232544	5	232467	232544	0.1300915875627457	3.141592653589793	0.36068211428173935	0.36068211428173935	81.5	82.9218110822057	35.85062521379933	0.0
ID229115 ? ID229192	5	229115	229192	2.7728222341177524	2.477507474555885	1.6651793399264094	1.6651793399264094	40.5	82.73275627155843	33.177179234156256	0.0
ID235032 ? ID235199	5	235032	235199	2.064130942289855	1.5707963267948966	0.7183541853239694	1.4367083706479389	113.0	83.48870431728456	35.60371740380146	0.0
ID232786 ? ID232871	5	232786	232871	0.3660948369851071	0.02073369812994879	0.6050577137638252	0.6050577137638252	85.5	82.39038461279426	34.114067639035994	0.0
ID230087 ? ID230174	5	230087	230174	1.1582069779180904	2.729693827675611	1.0762002499154562	1.0762002499154562	52.5	83.22798574927481	34.022787962733595	0.0
ID228192 ? ID228281	5	228192	228281	1.1913318319843613	3.141592653589793	1.091481484948032	1.091481484948032	29.5	83.58622206643999	36.316142260455926	0.0
ID229362 ? ID229443	5	229362	229443	0.20215200270493522	1.8490507845592858	0.4496131700750493	0.4496131700750493	43.5	83.25160773932771	35.37472173037729	0.0
ID235363 ? ID235445	5	235363	235445	1.3172734797745576	3.141592653589793	1.1477253503232199	1.1477253503232199	116.5	83.74646532994583	36.003797220042614	0.0
ID227276 ? ID227366	5	227276	227366	0.6808173441209052	2.743468868713652	0.8251165639598476	0.8251165639598476	18.5	82.28565408202687	33.19057188057696	0.0
ID228628 ? ID228706	5	228628	228706	1.90343295176137	2.1849924360250914	1.3796495757116622	1.3796495757116622	34.5	83.54770043815819	35.47611685036915	0.0
ID226197 ? ID226278	5	226197	226278	0.07265910041070181	0.36638873759012114	0.2695535204939861	0.2695535204939861	5.5	83.0756727578841	36.346286789750984	0.0
ID228864 ? ID228947	5	228864	228947	0.5584248387806393	3.141592653589793	0.7472782873740139	0.7472782873740139	37.5	82.94109531144855	34.0984170654184	0.0
ID231197 ? ID231284	5	231197	231284	3.067450457659513	3.141592653589793	1.7514138453431025	1.7514138453431025	65.5	83.42741431570315	33.959349237167714	0.0
ID230770 ? ID230860	5	230770	230860	1.9597251244679559	3.141592653589793	1.3999018267249872	1.3999018267249872	60.5	82.5019558005061	34.58823072585202	0.0
ID231284 ? ID231356	5	231284	231356	0.424782684370366	1.2321039071520592	0.6517535457290324	0.6517535457290324	66.5	82.69764499444832	33.23125074889187	0.0
ID235199 ? ID235278	5	235199	235278	0.7030626898312655	0.4806765307303745	0.8384883361331066	0.8384883361331066	114.5	83.9432592776583	36.61329898876046	0.0
ID235865 ? ID235933	5	235865	235933	0.035729050081068074	1.4592983845326295	0.18902129531105238	0.18902129531105238	122.5	83.90426810968528	35.009996614638375	0.0
ID227611 ? ID227691	5	227611	227691	0.6135149864046164	3.141592653589793	0.7832719747345851	0.7832719747345851	22.5	82.45616096132332	35.05445525732674	0.0
ID235933 ? ID236016	5	235933	236016	1.042043055605782	3.141592653589793	1.0208051016750368	1.0208051016750368	123.5	83.5877663292822	35.50901848701416	0.0
ID230685 ? ID230770	5	230685	230770	2.4461696439305882	3.141592653589793	1.564023543278869	1.564023543278869	59.5	83.20365917462794	35.70356893446785	0.0
ID235686 ? ID235779	5	235686	235779	0.5406251208545283	3.141592653589793	0.7352721406761773	0.7352721406761773	120.5	84.18265582850123	35.2929208144335	0.0
ID227450 ? ID227525	5	227450	227525	0.147014354383261	2.2419738282376076	0.38342450936691697	0.38342450936691697	20.5	82.27948886298208	33.73112491990659	0.0
ID227525 ? ID227611	5	227525	227611	1.1819371592587438	3.141592653589793	1.0871693332957584	1.0871693332957584	21.5	82.36528734089231	34.15820796027387	0.0
ID228788 ? ID228864	5	228788	228864	0.43336396534656235	3.141592653589793	0.6583038548774892	0.6583038548774892	36.5	82.54862369534706	34.54210778776387	0.0
ID234873 ? ID234946	5	234873	234946	1.647650489942543	3.141592653589793	1.2836083865192465	1.2836083865192465	110.5	83.75017597909093	35.43005326694836	0.0
ID231430 ? ID231517	5	231430	231517	0.8894543402053243	3.141592653589793	0.9431088697522276	0.9431088697522276	68.5	82.91035485723347	34.4067762117413	0.0
ID230860 ? ID230941	5	230860	230941	1.7999337741919077	3.141592653589793	1.3416161053713942	1.3416161053713942	61.5	82.66640367866128	33.2504735156115	0.0
ID229855 ? ID229928	5	229855	229928	0.19180480360724766	0.6872592779779615	0.4379552529736887	0.4379552529736887	49.5	82.25752085682066	34.038225143924045	0.0
ID232236 ? ID232316	5	232236	232316	0.5162525539193847	3.141592653589793	0.718507170402206	0.718507170402206	78.5	83.31458743154329	35.8361639017142	0.0
ID232705 ? ID232786	5	232705	232786	0.03866952879679142	3.141592653589793	0.1966456935627918	0.1966456935627918	84.5	82.46896360035167	33.7210095716695	0.0
ID235278 ? ID235363	5	235278	235363	0.2536423326245942	3.141592653589793	0.5036291618091572	0.5036291618091572	115.5	84.17568629071741	36.678845862219895	0.0
ID226512 ? ID226591	5	226512	226591	0.36142809032826384	3.141592653589793	0.6011888973760775	0.6011888973760775	9.5	82.33276708225257	34.139015817597176	0.0
ID246345 ? ID246429	7	246345	246429	2.053760299533618	2.9300899610595605	1.4330946582600947	1.4330946582600947	251.5	67.43092473126777	36.88523142693073	0.0
ID243279 ? ID243358	7	243279	243358	0.11739774049475361	3.141592653589793	0.3426335367338603	0.3426335367338603	214.5	65.02547397041036	37.1362765901312	0.0
ID232617 ? ID232707	7	232617	232707	0.8893816307957703	2.504601497791475	0.9430703212357869	0.9430703212357869	83.5	66.62776650921246	35.312448259428514	0.0
ID239890 ? ID239973	7	239890	239973	0.1075292545119152	0.37970341633648524	0.32791653589277137	0.32791653589277137	173.5	66.99465628962982	37.65686171103228	0.0
ID249364 ? ID249459	7	249364	249459	2.6073884731659374	3.141592653589793	1.6147409925947682	1.6147409925947682	288.5	66.00061292532735	36.216916978286065	0.0
ID240227 ? ID240314	7	240227	240314	3.7120618224005315	2.71399532390519	1.926671176511584	1.926671176511584	177.5	65.73194783523726	36.43743912320349	0.0
ID242434 ? ID242524	7	242434	242524	0.0625863496463061	3.141592653589793	0.25017263968369147	0.25017263968369147	204.5	65.8939162829472	37.93324762556068	0.0
ID235780 ? ID235866	7	235780	235866	0.12420457976359528	1.682428206497017	0.35242670126367454	0.35242670126367454	121.5	64.75845138067092	36.253440258660326	0.0
ID236903 ? ID236983	7	236903	236983	1.48705114376785	3.141592653589793	1.2194470647665892	1.2194470647665892	135.5	65.8028052703045	36.30588059345819	0.0
ID232079 ? ID232155	7	232079	232155	1.3319193307258983	1.5707266170085064	1.1540880948722667	1.1540880948722667	76.5	66.48004735426233	36.9255478789821	0.0
ID226513 ? ID226592	7	226513	226592	0.02844078536537062	3.141592653589793	0.16864396035841492	0.16864396035841492	9.5	65.4518482609006	36.73340612017209	0.0
ID236017 ? ID236337	7	236017	236337	1.0821367927733077	0.7853981633974483	0.2600645103591256	1.0402580414365024	126.0	66.75610549639295	35.694399357668985	0.0
ID233625 ? ID233720	7	233625	233720	0.8593232435878356	3.141592653589793	0.9269968951338703	0.9269968951338703	95.5	67.33505665554661	35.328029572610596	0.0
ID247577 ? ID247666	7	247577	247666	0.08319782373302387	1.3930372367198482	0.288440329588329	0.288440329588329	266.5	67.49064428668686	34.739154966292105	0.0
ID238722 ? ID238796	7	238722	238796	1.527226510008817	3.141592653589793	1.2358100622704191	1.2358100622704191	158.5	66.4952009397474	37.39699351411973	0.0
ID238642 ? ID238722	7	238642	238722	0.6549765860415679	3.141592653589793	0.8093062374908326	0.8093062374908326	157.5	66.35824540823694	37.69860835852235	0.0
ID243841 ? ID243929	7	243841	243929	1.5063185489041409	3.141592653589793	1.227321697398095	1.227321697398095	221.5	67.85002371275732	36.261008809461785	0.0
ID241142 ? ID241220	7	241142	241220	3.2203800939560696	3.141592653589793	1.7945417504076269	1.7945417504076269	188.5	65.12819705526131	36.62061467161013	0.0
ID240145 ? ID240227	7	240145	240227	3.3751723134068845	3.141592653589793	1.8371642042579874	1.8371642042579874	176.5	65.88467821026703	36.80895122355287	0.0
ID242691 ? ID242771	7	242691	242771	0.044562270171541574	1.1714935933509734	0.21109777396159718	0.21109777396159718	207.5	65.01641785853653	36.82290000851121	0.0
ID238196 ? ID238275	7	238196	238275	2.63179087727106	3.141592653589793	1.6222795311755185	1.6222795311755185	151.5	67.46177335279674	36.99008016509719	0.0
ID229444 ? ID229528	7	229444	229528	1.6714508247463187	2.89009844366457	1.2928460174151903	1.2928460174151903	44.5	67.23002754947285	35.76850487157202	0.0
ID229697 ? ID229783	7	229697	229783	0.32289318810538065	1.8468109108213455	0.5682369119525593	0.5682369119525593	47.5	65.2969844307065	36.29082289262989	0.0
ID249048 ? ID249127	7	249048	249127	0.8142647305863766	3.141592653589793	0.902366184310104	0.902366184310104	284.5	68.17446657643305	36.407733787665435	0.0
ID242771 ? ID242859	7	242771	242859	0.6727315910630051	0.590191501092042	0.8202021647514746	0.8202021647514746	208.5	64.952842817368	36.325699672976626	0.0
ID245937 ? ID246015	7	245937	246015	0.1561341425333635	3.141592653589793	0.39513813095342176	0.39513813095342176	246.5	67.23165133920249	36.55661801497865	0.0
ID247499 ? ID247577	7	247499	247577	3.015559994300631	3.141592653589793	1.7365367817298403	1.7365367817298403	265.5	67.05547971505845	35.53263199700554	0.0
ID234645 ? ID234724	7	234645	234724	0.03621248281406533	3.141592653589793	0.19029577718400725	0.19029577718400725	107.5	67.1831638438316	37.49448297204832	0.0
ID249459 ? ID249627	7	249459	249627	0.7013343168423288	1.5707963267948966	0.41872852686505874	0.8374570537301175	290.0	65.23211481410974	36.257396193955955	0.0
ID236983 ? ID237144	7	236983	237144	3.238589040736098	1.5707963267948966	0.8998040120959812	1.7996080241919623	137.0	66.90000644717723	35.87111158667108	0.0
ID238419 ? ID238493	7	238419	238493	4.68840917654296	3.141592653589793	2.165273464609715	2.165273464609715	154.5	65.7766823136196	36.16466879355143	0.0
ID243511 ? ID243590	7	243511	243590	0.8164508067850268	2.1229283529372127	0.9035766745467851	0.9035766745467851	217.5	67.91578345627528	36.86179699016512	0.0
ID242351 ? ID242434	7	242351	242434	0.2286116338324314	1.4317240813106265	0.47813348955331647	0.47813348955331647	203.5	65.77332283139704	37.937362283960894	0.0
ID244011 ? ID244092	7	244011	244092	0.5046531267342252	3.1114535800453464	0.7103894190753585	0.7103894190753585	223.5	67.72610386061949	36.1300462070255	0.0
ID247910 ? ID247989	7	247910	247989	0.3115648388052498	0.011459869222915413	0.5581799340761452	0.5581799340761452	270.5	68.07423420092384	36.42711387974845	0.0
ID238567 ? ID238642	7	238567	238642	0.36917795560174504	2.0038213767169646	0.6076001609625733	0.6076001609625733	156.5	65.86903652756183	37.60641097025632	0.0
ID232387 ? ID232466	7	232387	232466	0.13597799687822876	1.3036716833048658	0.36875194491450314	0.36875194491450314	80.5	66.07260584993521	35.6896610884957	0.0
ID245493 ? ID245589	7	245493	245589	0.45997531094226773	3.141592653589793	0.6782147970534613	0.6782147970534613	241.5	68.12010433735557	36.71210724682088	0.0
ID234135 ? ID234218	7	234135	234218	1.1093960299764731	2.50242672691632	1.0532787047958736	1.0532787047958736	101.5	65.04287543533373	36.729857474235516	0.0
ID229279 ? ID229363	7	229279	229363	0.00427030215736271	3.141592653589793	0.065347548977469	0.065347548977469	42.5	67.82192817048312	35.74506927467026	0.0
ID229037 ? ID229120	7	229037	229120	0.5644719055979465	3.141592653589793	0.7513134536250142	0.7513134536250142	39.5	67.59881688677618	36.26118700910882	0.0
ID243027 ? ID243108	7	243027	243108	3.335607860278162	3.141592653589793	1.826364656983419	1.826364656983419	211.5	65.46069989558839	36.388116360306675	0.0
ID227612 ? ID227692	7	227612	227692	0.5566237616773939	3.141592653589793	0.7460722228292607	0.7460722228292607	22.5	64.99587215536795	36.31891069064959	0.0
ID229363 ? ID229444	7	229363	229444	0.007997439299360035	3.141592653589793	0.08942840320256219	0.08942840320256219	43.5	67.83171260870766	35.72552651031556	0.0
ID235687 ? ID235780	7	235687	235780	0.27434600290919603	3.141592653589793	0.5237804911498671	0.5237804911498671	120.5	64.86109700499978	35.97269196023673	0.0
ID234948 ? ID235033	7	234948	235033	0.1819445146163639	3.141592653589793	0.4265495453242963	0.4265495453242963	111.5	67.55315461755168	37.025403437123835	0.0
ID245406 ? ID245493	7	245406	245493	0.571426097368997	0.44087244350445126	0.7559273095800925	0.7559273095800925	240.5	67.750677247628	36.20996416438814	0.0
ID235613 ? ID235687	7	235613	235687	0.32606531083106816	2.587074332161456	0.5710212875463297	0.5710212875463297	119.5	64.91927572439803	36.063310453956234	0.0
ID237144 ? ID237225	7	237144	237225	2.2925913463011245	2.96125269792254	1.51413055787839	1.51413055787839	138.5	67.07405718694484	35.760769521265146	0.0
ID234057 ? ID234135	7	234057	234135	0.5554441684864698	1.0382582362132529	0.7452812680367525	0.7452812680367525	100.5	65.16694278484417	36.43693458376954	0.0
ID244164 ? ID244240	7	244164	244240	4.016863867751388	0.4486414085057036	2.004211532685956	2.004211532685956	225.5	66.84077337022254	35.090897728364865	0.0
ID234305 ? ID234386	7	234305	234386	2.9112055240892145	3.141592653589793	1.7062255197040086	1.7062255197040086	103.5	66.10322355975435	37.30753994688483	0.0
ID244240 ? ID244317	7	244240	244317	5.319397489826194	3.141592653589793	2.3063819045913005	2.3063819045913005	226.5	65.49411566502214	35.24435272238465	0.0
ID230522 ? ID230605	7	230522	230605	0.885787208016348	3.141592653589793	0.9411626894519077	0.9411626894519077	57.5	65.64451650180798	34.917743543374016	0.0
ID242942 ? ID243027	7	242942	243027	0.12899884764361735	3.141592653589793	0.35916409570503754	0.35916409570503754	210.5	65.11181825198386	35.69845286355479	0.0
ID234218 ? ID234305	7	234218	234305	0.18069240917715695	2.3749238934888806	0.42507929751654216	0.42507929751654216	102.5	65.31632639343923	37.02399086730763	0.0
ID228456 ? ID228790	7	228456	228790	4.935729124030752	0.7853981633974483	0.5554125225919218	2.221650090367687	34.0	65.67665415020113	36.03705289158795	0.0
ID241632 ? ID241713	7	241632	241713	0.33683963514050197	2.5115066660842325	0.5803788720659134	0.5803788720659134	194.5	66.82194048439827	35.039896724383226	0.0
ID247103 ? ID247186	7	247103	247186	0.8615404300667483	2.575263044549933	0.9281920221951643	0.9281920221951643	260.5	65.95962160643589	37.49171352095063	0.0
ID228949 ? ID229037	7	228949	229037	3.280200400211927	0.15092327555905397	1.8111323530355055	1.8111323530355055	38.5	66.85767308876457	37.04311265705268	0.0
ID230264 ? ID230349	7	230264	230349	2.156553815201503	0.4021056596158511	1.4685209617848507	1.4685209617848507	54.5	66.55167703110516	35.14871328895342	0.0
ID237545 ? ID237631	7	237545	237631	0.3029249237796313	3.141592653589793	0.5503861587827508	0.5503861587827508	143.5	65.62468141093767	35.04564610431764	0.0
ID239410 ? ID239495	7	239410	239495	0.08603422460312006	3.141592653589793	0.2933159126319608	0.2933159126319608	167.5	66.4236149471096	37.91873067074288	0.0
ID242524 ? ID242608	7	242524	242608	0.07279023239559958	3.141592653589793	0.26979665008224174	0.26979665008224174	205.5	65.82329572560225	37.864279718950854	0.0
ID243433 ? ID243511	7	243433	243511	1.7468134098410752	3.141592653589793	1.3216706888786915	1.3216706888786915	216.5	67.34626438019143	36.91902348133654	0.0
ID233453 ? ID233539	7	233453	233539	0.20446339810439987	3.141592653589793	0.45217629095785183	0.45217629095785183	93.5	66.76729495983983	35.80218323951944	0.0
ID232315 ? ID232387	7	232315	232387	0.7661780429952332	3.141592653589793	0.8753159675198626	0.8753159675198626	79.5	65.56510633430719	35.58678791972396	0.0
ID226356 ? ID226430	7	226356	226430	0.19432550022125603	3.141592653589793	0.4408236611404338	0.4408236611404338	7.5	65.97882948548973	37.21558096183119	0.0
ID244405 ? ID244491	7	244405	244491	0.6328674042886095	3.141592653589793	0.7955296375928489	0.7955296375928489	228.5	64.91545280033478	35.91258245417513	0.0
ID243358 ? ID243433	7	243358	243433	2.978902287004879	0.29220166401578	1.7259496768460194	1.7259496768460194	215.5	65.99116141794319	36.78318535835351	0.0
ID233206 ? ID233290	7	233206	233290	0.39368368782928853	2.441739010487195	0.6274421788733114	0.6274421788733114	90.5	66.26352469680353	35.14124659039307	0.0
ID232788 ? ID232872	7	232788	232872	0.21395009131805473	1.479901109921891	0.46254739359124564	0.46254739359124564	85.5	65.20194004072562	35.94227872478286	0.0
ID240976 ? ID241059	7	240976	241059	0.18174050099002104	3.141592653589793	0.4263103341346783	0.4263103341346783	186.5	65.63386119118917	36.91707309073374	0.0
ID239653 ? ID239734	7	239653	239734	0.09303015360339763	3.141592653589793	0.3050084484131507	0.3050084484131507	170.5	67.30740605547939	36.41269557188424	0.0
ID240314 ? ID240400	7	240314	240400	3.854474834508605	3.141592653589793	1.9632816493077616	1.9632816493077616	178.5	65.99207038165186	36.66994217304237	0.0
ID240482 ? ID240566	7	240482	240566	0.17636638193201049	2.78314489933236	0.419959976583496	0.419959976583496	180.5	65.77944969505806	37.67719109924621	0.0
ID244905 ? ID245159	7	244905	245159	2.9675980555417834	1.0471975511965976	0.5742239260797309	1.722671778239193	235.5	66.29343026935004	36.76551223919284	0.0
ID245589 ? ID245675	7	245589	245675	0.21136704916794224	1.3150686828008524	0.4597467228463323	0.4597467228463323	242.5	67.9325340441199	37.126942978768746	0.0
ID246015 ? ID246106	7	246015	246106	3.476202907595269	2.573768706530835	1.8644578052600893	1.8644578052600893	247.5	66.76192805705689	37.17053211718029	0.0
ID247260 ? ID247337	7	247260	247337	0.029135670644473075	3.141592653589793	0.1706917415825179	0.1706917415825179	262.5	65.33387163104463	37.44962601010144	0.0
ID248883 ? ID248970	7	248883	248970	0.14218426793099442	1.7255591328824995	0.37707329251883437	0.37707329251883437	282.5	68.08018837211768	36.43113830663677	0.0
ID249877 ? ID249979	7	249877	249979	0.23592046575867653	3.141592653589793	0.48571644583921236	0.48571644583921236	294.5	65.20482915363868	35.104547247966636	0.0
ID231432 ? ID231518	7	231432	231518	4.521331692038903	3.141592653589793	2.12634232710514	2.12634232710514	68.5	65.86900812582081	36.320744510745996	0.0
ID250068 ? ID250154	7	250068	250154	6.831840315408254	3.141592653589793	2.6137789339208193	2.6137789339208193	296.5	65.84089091934368	36.273241050614104	0.0
ID228374 ? ID228456	7	228374	228456	0.7328569724800128	2.5333162694426004	0.8560706585790759	0.8560706585790759	31.5	65.05300140256715	35.0968366043787	0.0
ID237375 ? ID237456	7	237375	237456	0.5124740455205794	3.141592653589793	0.7158729255395677	0.7158729255395677	141.5	67.69323724014723	35.68327056124156	0.0
ID242859 ? ID242942	7	242859	242942	0.047075459523820196	3.141592653589793	0.21696879850296494	0.21696879850296494	209.5	64.95825226259117	35.89953885587437	0.0
ID228790 ? ID228865	7	228790	228865	0.3592420669960926	0.8044304850980408	0.5993680563694503	0.5993680563694503	36.5	65.72874790199323	37.372257344018614	0.0
ID249627 ? ID249706	7	249627	249706	0.09563837331790509	1.2481925039769959	0.3092545445388072	0.3092545445388072	291.5	64.98136073246644	35.836183807701346	0.0
ID231518 ? ID231591	7	231518	231591	0.2482002233839613	3.141592653589793	0.49819697247570793	0.49819697247570793	69.5	65.64138565527645	35.45561648368556	0.0
ID227864 ? ID227943	7	227864	227943	3.215593253248397	1.636960407091509	1.793207532119023	1.793207532119023	25.5	66.13482800345935	35.2797812791334	0.0
ID232466 ? ID232543	7	232466	232543	0.4872537780278233	3.141592653589793	0.6980356567023087	0.6980356567023087	81.5	65.97189892811566	35.55650168626846	0.0
ID230605 ? ID230686	7	230605	230686	2.79521616858428	3.141592653589793	1.6718899989485791	1.6718899989485791	58.5	66.08404507942579	36.13024645337399	0.0
ID231997 ? ID232079	7	231997	232079	1.9928053527449752	2.4931677958784912	1.4116675786972566	1.4116675786972566	75.5	65.5795233727929	37.06800669712226	0.0
ID235936 ? ID236017	7	235936	236017	1.1643336240107052	3.141592653589793	1.079042920374674	1.079042920374674	123.5	66.18877973599172	35.90569140304506	0.0
ID248151 ? ID248230	7	248151	248230	0.30518749210786533	0.9983273978773907	0.5524377721588788	0.5524377721588788	273.5	68.21140992015376	37.03154166885912	0.0
ID246701 ? ID246782	7	246701	246782	0.06099900036733967	0.14154134971734111	0.24697975699911048	0.24697975699911048	255.5	65.15898123169512	37.094349752000205	0.0
ID237884 ? ID237960	7	237884	237960	0.275277442309417	0.3341925961736831	0.5246688882613653	0.5246688882613653	147.5	65.60078344240809	37.82493498454152	0.0
ID247337 ? ID247423	7	247337	247423	4.803438763589436	2.3328360033173974	2.191674876342163	2.191674876342163	263.5	65.40585372615882	36.41337175498839	0.0
ID241394 ? ID241476	7	241394	241476	3.194029051352415	3.141592653589793	1.7871846718658975	1.7871846718658975	191.5	65.97458411330666	35.46294540300558	0.0
ID247740 ? ID247910	7	247740	247910	1.052218692617598	1.5707963267948966	0.5128885582213738	1.0257771164427476	269.0	67.7873772736638	35.688924006263804	0.0
ID243108 ? ID243196	7	243108	243196	0.23304094501301567	3.141592653589793	0.482743146003147	0.482743146003147	212.5	65.8402749599432	37.47849119865927	0.0
ID249127 ? ID249203	7	249127	249203	0.4872888805088006	3.141592653589793	0.6980608000087103	0.6980608000087103	285.5	67.93743511304527	35.82074850637413	0.0
ID239022 ? ID239094	7	239022	239094	1.6723027689734538	3.141592653589793	1.29317545946923	1.29317545946923	162.5	66.49791056038396	37.55822360707863	0.0
ID237456 ? ID237545	7	237456	237545	4.9006170687124415	1.1141112192449936	2.2137337393445584	2.2137337393445584	142.5	66.46561404507237	35.240967081163156	0.0
ID241059 ? ID241142	7	241059	241142	1.51184300160823	0.837494529085792	1.2295702507820487	1.2295702507820487	187.5	65.27433769828998	36.23182715520768	0.0
ID244317 ? ID244405	7	244317	244405	0.018987840378091217	0.8087312493255402	0.13779637287712335	0.13779637287712335	227.5	64.80655974548353	36.23003737819373	0.0
ID240400 ? ID240482	7	240400	240482	0.2316274813630648	3.141592653589793	0.4812769279355336	0.4812769279355336	179.5	65.75596005363862	37.59466107579766	0.0
ID248396 ? ID248476	7	248396	248476	0.05069131421334982	1.4221125785046187	0.2251473166914272	0.2251473166914272	276.5	67.12772240970496	37.93916088796854	0.0
ID235447 ? ID235613	7	235447	235613	5.068498699567394	1.5707963267948966	1.1256663248457992	2.2513326496915984	118.0	65.78531082792493	35.834919138859206	0.0
ID241959 ? ID242048	7	241959	242048	0.16418011778838498	3.141592653589793	0.40519145818783614	0.40519145818783614	198.5	65.46716314657417	34.70617067459741	0.0
ID232872 ? ID232957	7	232872	232957	1.934976958878142	3.141592653589793	1.3910344923394753	1.3910344923394753	86.5	65.4960848531106	36.304324162944056	0.0
ID240654 ? ID240731	7	240654	240731	1.012354910553527	3.141592653589793	1.0061584917663455	1.0061584917663455	182.5	65.69684910453631	37.26916551985184	0.0
ID227943 ? ID228028	7	227943	228028	0.48311866145841353	3.141592653589793	0.6950673790780384	0.6950673790780384	26.5	67.13496646574484	36.0030774655156	0.0
ID228111 ? ID228191	7	228111	228191	0.3094417339220678	2.177590889636707	0.5562748726322876	0.5562748726322876	28.5	67.30038518144906	35.79715103150686	0.0
ID233120 ? ID233206	7	233120	233206	0.5717948900389023	3.141592653589793	0.7561712041852046	0.7561712041852046	89.5	66.43808785087744	34.96968354463186	0.0
ID236825 ? ID236903	7	236825	236903	2.593854767386631	3.141592653589793	1.610544866617081	1.610544866617081	134.5	66.37246703227491	36.670291620524154	0.0
ID226592 ? ID226673	7	226592	226673	0.1674271544025871	3.141592653589793	0.4091786338539527	0.4091786338539527	10.5	65.50498334031029	36.85987936942443	0.0
ID235033 ? ID235117	7	235033	235117	0.04135429367072463	3.141592653589793	0.20335755129998156	0.20335755129998156	112.5	67.45659167827142	37.2227706502171	0.0
ID249979 ? ID250068	7	249979	250068	2.696813366696766	3.141592653589793	1.642197724604673	1.642197724604673	295.5	64.89711210205502	36.11720417316367	0.0
ID236411 ? ID236490	7	236411	236490	4.317286742056158	1.6419785375669302	2.077808158145539	2.077808158145539	129.5	65.97298947292366	36.12517286692608	0.0
ID238039 ? ID238114	7	238039	238114	0.033273485509169025	2.4867313094156707	0.18241021218443068	0.18241021218443068	149.5	66.12762223976954	37.98690236785468	0.0
ID241713 ? ID241882	7	241713	241882	3.337653551567646	1.5707963267948966	0.9134623078660178	1.8269246157320356	196.0	65.68715090381666	35.30854704333425	0.0
ID246429 ? ID246525	7	246429	246525	2.7988624956573154	1.1145847988928228	1.6729801241070723	1.6729801241070723	252.5	66.45985536832794	37.778706764386726	0.0
ID237960 ? ID238039	7	237960	238039	0.7630741469433381	3.141592653589793	0.8735411535487828	0.8735411535487828	148.5	65.80238856383717	37.81335126309713	0.0
ID228028 ? ID228111	7	228028	228111	0.3206497411315865	3.141592653589793	0.5662594291767569	0.5662594291767569	27.5	67.46999622171421	35.99449280980276	0.0
ID231845 ? ID231921	7	231845	231921	1.1544691589543978	2.5943121693482643	1.0744622650211584	1.0744622650211584	73.5	66.02365241013143	37.12162201967913	0.0
ID238796 ? ID238880	7	238796	238880	1.4200458856469749	2.339725604919462	1.1916567818155424	1.1916567818155424	159.5	66.03331709697757	37.28993301256022	0.0
ID227194 ? ID227278	7	227194	227278	0.23721131731938225	3.141592653589793	0.48704344500196517	0.48704344500196517	17.5	65.64369413808143	37.383671066807366	0.0
ID227692 ? ID227864	7	227692	227864	2.482423201974766	1.5707963267948966	0.7877853771768625	1.575570754353725	24.0	65.00445966037667	35.51080546966597	0.0
ID229856 ? ID229929	7	229856	229929	0.20716430266108773	3.105061354581816	0.4551530541049766	0.4551530541049766	49.5	65.33360666816742	36.60558923611707	0.0
ID238114 ? ID238196	7	238114	238196	0.9787120119766861	3.141592653589793	0.9892987475867369	0.9892987475867369	150.5	66.4935806848401	37.815774983864756	0.0
ID233720 ? ID234057	7	233720	234057	6.737382210423511	0.7853981633974483	0.6489116951877731	2.5956467807510926	98.0	66.63430443875029	36.035503689584225	0.0
ID229783 ? ID229856	7	229783	229856	0.0675076140571467	0.46393035355461754	0.2598222739819408	0.2598222739819408	48.5	65.39224830028922	36.683941888879716	0.0
ID230176 ? ID230264	7	230176	230264	0.1813526781749619	3.141592653589793	0.42585523147539456	0.42585523147539456	53.5	65.73014119807074	34.70452437040971	0.0
ID248562 ? ID248643	7	248562	248643	0.2042826706579146	0.03281180637313167	0.45197640497919206	0.45197640497919206	278.5	66.42961218962861	38.01685036624304	0.0
ID226277 ? ID226356	7	226277	226356	3.0900695078526437	3.141592653589793	1.7578593538314276	1.7578593538314276	6.5	65.2040069585679	36.83596424242094	0.0
ID232543 ? ID232617	7	232543	232617	1.3544642297127916	3.141592653589793	1.1638145168852259	1.1638145168852259	82.5	66.35659362254559	35.09734605270914	0.0
ID226765 ? ID226861	7	226765	226861	0.4756690570307447	2.302307603298585	0.6896876517893769	0.6896876517893769	12.5	65.43276543425765	37.19461306867257	0.0
ID227278 ? ID227368	7	227278	227368	0.033800708398379675	1.5599738747918546	0.1838496896880157	0.1838496896880157	18.5	65.88222449353376	37.49016427199801	0.0
ID229929 ? ID230011	7	229929	230011	0.9837536179777171	3.141592653589793	0.9918435451106777	0.9918435451106777	50.5	64.89188358415868	36.03343167411434	0.0
ID247989 ? ID248070	7	247989	248070	0.5354000846242141	3.141592653589793	0.731710383023375	0.731710383023375	271.5	68.19361819245711	36.32270037487926	0.0
ID244824 ? ID244905	7	244824	244905	1.3280326093299144	3.141592653589793	1.1524029717637465	1.1524029717637465	233.5	66.60460824910501	35.71801361646497	0.0
ID237631 ? ID237714	7	237631	237714	5.929773174194638	1.718605482867553	2.4351125588347324	2.4351125588347324	144.5	66.100868213906	36.15592992028094	0.0
ID241882 ? ID241959	7	241882	241959	1.2125032608665984	2.6037524052360324	1.1011372579595144	1.1011372579595144	197.5	65.22197075237327	35.06915674903598	0.0
ID241476 ? ID241555	7	241476	241555	1.8623215050754867	2.249337713317038	1.3646690093482325	1.3646690093482325	192.5	65.99869845857577	36.16870988028275	0.0
ID227105 ? ID227194	7	227105	227194	0.09359210200458047	3.141592653589793	0.3059282628404582	0.3059282628404582	16.5	65.25125083644684	37.336001193362684	0.0
ID238953 ? ID239022	7	238953	239022	0.10272616591438255	3.141592653589793	0.32050922906272533	0.32050922906272533	161.5	66.02998845082027	37.826966869238944	0.0
ID226947 ? ID227031	7	226947	227031	0.004225840144333674	1.8648794175387846	0.06500646232747691	0.06500646232747691	14.5	65.57482895566031	37.39235059425333	0.0
ID239329 ? ID239410	7	239329	239410	0.4303481526159145	0.19431695534829327	0.6560092625991759	0.6560092625991759	166.5	66.13852361699713	37.5504261990782	0.0
ID245236 ? ID245322	7	245236	245322	2.5887665832707416	2.758214357558527	1.6089644443774205	1.6089644443774205	238.5	65.723045723914	36.79550375039488	0.0
ID246782 ? ID246862	7	246782	246862	0.10855676702229758	0.20716979641470118	0.32947953961103194	0.32947953961103194	256.5	65.08426786024489	36.81753894461484	0.0
ID231287 ? ID231358	7	231287	231358	0.0877237319591912	3.0325416516324784	0.2961819237549638	0.2961819237549638	66.5	67.40378149819443	36.927584314330836	0.0
ID242274 ? ID242351	7	242274	242351	3.9041199517208565	3.141592653589793	1.9758845997984944	1.9758845997984944	202.5	65.14811935885086	37.09606253019692	0.0
ID246946 ? ID247022	7	246946	247022	0.5309423662392827	3.141592653589793	0.7286579212767008	0.7286579212767008	258.5	65.3356559298548	36.54671998596813	0.0
ID248970 ? ID249048	7	248970	249048	0.32271276943002525	3.141592653589793	0.5680781367294689	0.5680781367294689	283.5	68.01693790078417	36.57792283880234	0.0
ID232155 ? ID232235	7	232155	232235	2.501025754503511	1.4516524618763316	1.5814631688735312	1.5814631688735312	77.5	66.14038975795494	35.95018152861087	0.0
ID235117 ? ID235198	7	235117	235198	0.9618100476155911	2.5521042292561296	0.9807191481844285	0.9807191481844285	113.5	67.41991396065612	36.81465614558985	0.0
ID232707 ? ID232788	7	232707	232788	1.2579272170388356	3.141592653589793	1.1215735450869173	1.1215735450869173	84.5	65.82703135502167	35.91443854471183	0.0
ID244737 ? ID244824	7	244737	244824	0.21044551203995474	2.2617486664894626	0.45874340544574016	0.45874340544574016	232.5	66.29403933517837	35.017118157777375	0.0
ID235277 ? ID235362	7	235277	235362	0.5864710873457913	3.141592653589793	0.765814003101139	0.765814003101139	115.5	67.09273092911866	35.995165007615405	0.0
ID228865 ? ID228949	7	228865	228949	0.2694346139473717	3.141592653589793	0.5190709141797214	0.5190709141797214	37.5	65.80500293110526	37.53708038279899	0.0
ID242048 ? ID242127	7	242048	242127	1.2068731209168386	1.1923071721869174	1.0985777719018526	1.0985777719018526	199.5	64.97358761550477	35.132068374611194	0.0
ID243674 ? ID243759	7	243674	243759	2.725123062547356	2.421567404254523	1.650794676071908	1.650794676071908	219.5	67.62228345572193	35.67116432296022	0.0
ID235198 ? ID235277	7	235198	235277	0.024602809741832633	3.141592653589793	0.1568528282876424	0.1568528282876424	114.5	67.3579106982715	36.27562981824606	0.0
ID239169 ? ID239244	7	239169	239244	2.3821267579064163	3.141592653589793	1.5434139943341243	1.5434139943341243	164.5	65.61357267940812	37.29819474931711	0.0
ID248725 ? ID248805	7	248725	248805	0.331527264215869	1.2677457416504374	0.5757840430368568	0.5757840430368568	280.5	67.50872171923139	37.402963014737196	0.0
ID230771 ? ID230861	7	230771	230861	0.032483249240222896	3.141592653589793	0.1802310995367417	0.1802310995367417	60.5	66.54910106373852	37.445969573038155	0.0
ID243196 ? ID243279	7	243196	243279	1.2985590888976721	3.141592653589793	1.1395433685900997	1.1395433685900997	213.5	65.40168499274407	37.46932431666493	0.0
ID243590 ? ID243674	7	243590	243674	1.4939094088356693	3.141592653589793	1.2222558688080287	1.2222558688080287	218.5	67.39456827820995	36.16559728402744	0.0
ID236490 ? ID236571	7	236490	236571	0.015012771763284874	3.141592653589793	0.12252661655038416	0.12252661655038416	130.5	65.91561479290856	37.223452187208736	0.0
ID235362 ? ID235447	7	235362	235447	0.1664815350162065	3.141592653589793	0.4080214884245761	0.4080214884245761	116.5	66.79442450109624	35.572655392698906	0.0
ID245159 ? ID245236	7	245159	245236	0.08180798880984229	0.1312549538348799	0.2860209586898175	0.2860209586898175	237.5	65.5592166647961	37.44926872104438	0.0
ID246272 ? ID246345	7	246272	246345	0.009534779555179113	3.141592653589793	0.09764619580495244	0.09764619580495244	250.5	67.56792814040024	36.23052168566099	0.0
ID233290 ? ID233372	7	233290	233372	0.08104893959433114	3.141592653589793	0.28469095453549476	0.28469095453549476	91.5	66.03055789080366	35.08275029887027	0.0
ID248317 ? ID248396	7	248317	248396	0.21680509817743066	2.362773543554395	0.4656233436775165	0.4656233436775165	275.5	66.95773164301565	37.72528685132879	0.0
ID237225 ? ID237303	7	237225	237303	2.7093939570090324	3.039587141428493	1.6460236805735913	1.6460236805735913	139.5	67.15983289064182	35.701871156606266	0.0
ID234564 ? ID234645	7	234564	234645	0.19930749747498983	3.141592653589793	0.44643868277176635	0.44643868277176635	106.5	66.97841162993319	37.351085411952255	0.0
ID235866 ? ID235936	7	235866	235936	1.3523797537857098	1.5971413293731274	1.16291863592674	1.16291863592674	122.5	65.3051515594176	35.998750334725145	0.0
ID239812 ? ID239890	7	239812	239890	0.2618267759151258	1.2710029693409446	0.5116901170778324	0.5116901170778324	172.5	67.2920419188493	37.37081782094895	0.0
ID250242 ? ID250321	7	250242	250321	1.561587958501263	2.277523884630776	1.2496351301485018	1.2496351301485018	298.5	67.34934989849813	37.65386554483382	0.0
ID227526 ? ID227612	7	227526	227612	0.6799967951072559	3.141592653589793	0.8246191818695803	0.8246191818695803	21.5	65.56124732319617	36.78436524030208	0.0
ID225943 ? ID226027	7	225943	226027	0.10200625654645828	3.141592653589793	0.31938418330665386	0.31938418330665386	2.5	64.90954145392013	36.718480898988375	0.0
ID245848 ? ID245937	7	245848	245937	0.7868373204498461	2.93093564092046	0.8870385112552026	0.8870385112552026	245.5	66.61658477931013	36.46145961664655	0.0
ID230011 ? ID230089	7	230011	230089	1.979742136931084	3.141592653589793	1.4070330973118876	1.4070330973118876	51.5	64.98153759668581	35.07392366928721	0.0
ID227451 ? ID227526	7	227451	227526	0.11744791516979619	0.826633200370569	0.34270674806574236	0.34270674806574236	20.5	65.84898325031944	37.29197593928127	0.0
ID233033 ? ID233120	7	233033	233120	0.7138935297564022	0.1846006778018119	0.8449222033751996	0.8449222033751996	88.5	66.23820970415724	34.99841766498053	0.0
ID238880 ? ID238953	7	238880	238953	0.23426436073380089	1.9347148799867118	0.48400863704463054	0.48400863704463054	160.5	65.93996482468454	37.83967394579324	0.0
ID244491 ? ID244573	7	244491	244573	0.44626092680411766	0.2991707832770148	0.6680276392516388	0.6680276392516388	229.5	65.18756996867052	35.24202346697302	0.0
ID236571 ? ID236661	7	236571	236661	0.2783173269793364	3.141592653589793	0.5275578896949001	0.5275578896949001	131.5	65.73440350072471	37.484474697469764	0.0
ID229528 ? ID229614	7	229528	229614	0.2184543136179113	1.765984177403755	0.46739096441620614	0.46739096441620614	45.5	66.65189935231989	36.05071980646039	0.0
ID239094 ? ID239169	7	239094	239169	1.1346236757510195	2.988455828998577	1.0651871552694483	1.0651871552694483	163.5	66.63755018067968	37.59766241641418	0.0
ID234803 ? ID234874	7	234803	234874	0.10350787422374835	0.1733936677174362	0.32172639652933105	0.32172639652933105	109.5	67.16181550593663	36.76727147349837	0.0
ID238350 ? ID238419	7	238350	238419	7.425250540936137	3.141592653589793	2.7249312910486636	2.7249312910486636	153.5	67.01811878850941	36.158851017831054	0.0
ID242195 ? ID242274	7	242195	242274	0.797571597950586	3.141592653589793	0.8930686412312248	0.8930686412312248	201.5	64.93674382961663	35.78343390418563	0.0
ID248070 ? ID248151	7	248070	248151	0.8084091376559053	2.870667486586959	0.8991157532019475	0.8991157532019475	272.5	68.31002479935559	36.39655412348951	0.0
ID230089 ? ID230176	7	230089	230176	0.04644750135100534	3.141592653589793	0.21551682382358306	0.21551682382358306	52.5	65.45315521963094	34.581887445992734	0.0
ID247666 ? ID247740	7	247666	247740	0.37816544662188734	3.141592653589793	0.6149515807133822	0.6149515807133822	267.5	67.49686282879951	34.92183886247983	0.0
ID237804 ? ID237884	7	237804	237884	0.0314884152584539	3.141592653589793	0.17744975417975056	0.17744975417975056	146.5	65.86090582197971	38.05516002985542	0.0
ID243759 ? ID243841	7	243759	243841	0.17622434643512788	3.141592653589793	0.4197908365306797	0.4197908365306797	220.5	68.25042490348076	35.55979415847574	0.0
ID234724 ? ID234803	7	234724	234803	0.2828896966740797	3.141592653589793	0.5318737600916966	0.5318737600916966	108.5	67.23728779284428	37.18581571253924	0.0
ID240566 ? ID240654	7	240566	240654	0.5981668716450468	3.141592653589793	0.7734124848003469	0.7734124848003469	181.5	65.88496309226736	37.47256927451507	0.0
ID226430 ? ID226513	7	226430	226513	0.37628471664093904	3.141592653589793	0.6134205055595542	0.6134205055595542	8.5	65.80852954363428	36.89320496715092	0.0
ID245322 ? ID245406	7	245322	245406	2.046104471722878	3.141592653589793	1.430421081962538	1.430421081962538	239.5	66.6950998356263	36.03940827949259	0.0
ID239495 ? ID239574	7	239495	239574	0.058917823154809375	2.2983987162441144	0.24272993872781615	0.24272993872781615	168.5	66.362693809355	38.01280982091736	0.0
ID248805 ? ID248883	7	248805	248883	0.7902454733185288	3.141592653589793	0.8889575205365714	0.8889575205365714	281.5	67.87356821933648	36.83682359858665	0.0
ID229614 ? ID229697	7	229614	229697	2.165538462107752	3.141592653589793	1.4715768624532501	1.4715768624532501	46.5	65.99402017767721	36.14146921546488	0.0
ID231199 ? ID231287	7	231199	231287	1.6160845592871143	3.141592653589793	1.2712531452417783	1.2712531452417783	65.5	67.32291753036017	36.44564002975056	0.0
ID227031 ? ID227105	7	227031	227105	0.23788417407250606	1.8026220240827722	0.4877337122575249	0.4877337122575249	15.5	65.34397228448042	37.33243050841743	0.0
ID241220 ? ID241302	7	241220	241302	0.9292496624733825	3.141592653589793	0.9639759657135558	0.9639759657135558	189.5	65.70596648787591	37.13528688356858	0.0
ID231775 ? ID231845	7	231775	231845	0.16010437026167537	0.31972634707790976	0.40013044155834404	0.40013044155834404	72.5	66.01355226475593	37.50237871263327	0.0
ID225768 ? ID225860	7	225768	225860	1.6317548858561426	NaN	1.2774016149418876	1.2774016149418876	0.5	65.60312292362265	37.282662860637245	0.0
ID237714 ? ID237804	7	237714	237804	0.7640981234890137	3.141592653589793	0.8741270636978435	0.8741270636978435	145.5	66.11351962293479	37.741429421538975	0.0
ID242127 ? ID242195	7	242127	242195	0.24281050056470482	3.141592653589793	0.4927580547943431	0.4927580547943431	200.5	64.89968253220246	35.4860461102361	0.0
ID226198 ? ID226277	7	226198	226277	1.1100692638182608	0.26381089999046803	1.0535982459259605	1.0535982459259605	5.5	64.83713264136392	36.69666736292048	0.0
ID245675 ? ID245848	7	245675	245848	3.0872076497271985	1.5707963267948966	0.878522573660916	1.757045147321832	244.0	66.95529825281196	36.76432610179671	0.0
ID237303 ? ID237375	7	237303	237375	0.036051193693097144	3.141592653589793	0.1898715189097542	0.1898715189097542	140.5	67.88993316221135	35.95498432069709	0.0
ID246106 ? ID246186	7	246106	246186	1.0901423737402167	3.141592653589793	1.0440988333200152	1.0440988333200152	248.5	66.13201608033403	37.30500365651213	0.0
ID244573 ? ID244654	7	244573	244654	0.2206986417253225	3.141592653589793	0.46978574023199393	0.46978574023199393	230.5	65.37809410294994	35.19127383715926	0.0
ID234386 ? ID234469	7	234386	234469	0.04683314542222748	3.141592653589793	0.21640967035284603	0.21640967035284603	104.5	66.70746098274437	37.74892229418978	0.0
ID246186 ? ID246272	7	246186	246272	2.170446143094073	1.1547388916250307	1.4732434093163536	1.4732434093163536	249.5	66.85620600023	36.529416201624784	0.0
ID230861 ? ID230945	7	230861	230945	0.5565830497303978	3.141592653589793	0.7460449381440758	0.7460449381440758	61.5	66.18902431662015	37.56257150715501	0.0
ID247022 ? ID247103	7	247022	247103	1.8111979146661485	1.5769325256549276	1.3458075325491936	1.3458075325491936	259.5	65.80258364923276	37.15046240907286	0.0
ID250154 ? ID250242	7	250154	250242	5.788192297055772	3.141592653589793	2.4058662259269057	2.4058662259269057	297.5	66.91652233702892	36.83289860069992	0.0
ID230443 ? ID230522	7	230443	230522	2.1302237604566843	3.141592653589793	1.4595286089887667	1.4595286089887667	56.5	66.18555604511386	34.86157601865865	0.0
ID242608 ? ID242691	7	242608	242691	1.4382470831293448	3.141592653589793	1.1992693955610412	1.1992693955610412	206.5	65.4215069321266	37.328683610749735	0.0
ID240731 ? ID240814	7	240731	240814	0.20795239437445995	1.8787230472096097	0.4560179759334712	0.4560179759334712	183.5	65.25394291531451	37.07072263668472	0.0
ID228191 ? ID228374	7	228191	228374	6.044091238879326	1.5707963267948966	1.2292366776661976	2.458473355332395	30.0	65.84099283282308	35.55481274704451	0.0
ID239734 ? ID239812	7	239734	239812	0.4818446335483022	3.141592653589793	0.6941502960802525	0.6941502960802525	171.5	67.39190870409368	36.89291374557216	0.0
ID231921 ? ID231997	7	231921	231997	0.8598401545000391	3.141592653589793	0.9272756626268367	0.9272756626268367	74.5	65.43026489549393	36.65664166378422	0.0
ID231683 ? ID231775	7	231683	231775	2.429656303513061	1.5107130315211503	1.558735482214048	1.558735482214048	71.5	65.51193651267448	36.67059356865022	0.0
ID243929 ? ID244011	7	243929	244011	1.1235046238231106	2.919889069172741	1.0599550102825641	1.0599550102825641	222.5	67.70485892806741	36.30402511568532	0.0
ID239973 ? ID240061	7	239973	240061	0.016175176100455112	3.141592653589793	0.1271816657402124	0.1271816657402124	174.5	66.9690271895422	37.788105007753444	0.0
ID236661 ? ID236743	7	236661	236743	0.8695235534567419	2.086167351965508	0.9324824681766097	0.9324824681766097	132.5	66.02078170271986	37.773818622630486	0.0
ID246525 ? ID246701	7	246525	246701	0.7787421214142687	1.5707963267948966	0.441231832887845	0.88246366577569	254.0	65.42565280179187	37.59104593968445	0.0
ID248230 ? ID248317	7	248230	248317	1.753835392257459	3.141592653589793	1.324324504136905	1.324324504136905	274.5	67.38389614507854	37.42263118552327	0.0
ID239574 ? ID239653	7	239574	239653	4.088510943846309	3.141592653589793	2.022006662661206	2.022006662661206	169.5	66.79033321496965	37.11605920849129	0.0
ID226027 ? ID226114	7	226027	226114	0.8676763618374145	3.141592653589793	0.9314914716933347	0.9314914716933347	3.5	65.08698796013314	36.970080948320984	0.0
ID249796 ? ID249877	7	249796	249877	0.9922504738618397	3.141592653589793	0.9961177008074095	0.9961177008074095	293.5	65.01625553440132	35.285968309453345	0.0
ID238275 ? ID238350	7	238275	238350	0.6707530436684963	3.141592653589793	0.8189951426403556	0.8189951426403556	152.5	67.94826425708848	36.77231685418154	0.0
ID231023 ? ID231111	7	231023	231111	0.2042654596335275	0.4140830686665864	0.4519573648404543	0.4519573648404543	63.5	66.16569287344512	37.442203402420375	0.0
ID236337 ? ID236411	7	236337	236411	0.7353820075567957	1.6789309024832952	0.8575441723647801	0.8575441723647801	128.5	66.44632967005231	35.13737070177635	0.0
ID249203 ? ID249275	7	249203	249275	0.2406382256705283	3.141592653589793	0.49054890242515914	0.49054890242515914	286.5	67.5827941432369	35.43499644632439	0.0
ID239244 ? ID239329	7	239244	239329	1.0256179536731562	3.141592653589793	1.012727976148164	1.012727976148164	165.5	65.48500092570778	37.037759252343356	0.0
ID229193 ? ID229279	7	229193	229279	0.47115860911098295	3.141592653589793	0.6864099424622162	0.6864099424622162	41.5	67.51107989306493	35.74774216075562	0.0
ID248643 ? ID248725	7	248643	248725	1.7508087891678736	2.8385370007768564	1.3231813137918302	1.3231813137918302	279.5	66.84704968863753	37.84619803090916	0.0
ID230945 ? ID231023	7	230945	231023	0.025826440706435475	3.141592653589793	0.16070606928935657	0.16070606928935657	62.5	65.89635217912067	37.57720516239112	0.0
ID247423 ? ID247499	7	247423	247499	2.0381133166829186	2.24429763290348	1.4276250616611206	1.4276250616611206	264.5	65.97020002245836	35.76830170999792	0.0
ID241302 ? ID241394	7	241302	241394	4.090088760347381	3.141592653589793	2.022396786080165	2.022396786080165	190.5	66.33256467833557	35.81913344473861	0.0
ID241555 ? ID241632	7	241555	241632	2.115731249630194	3.141592653589793	1.4545553442994852	1.4545553442994852	193.5	66.86089490501588	35.56007073242139	0.0
ID249275 ? ID249364	7	249275	249364	1.0965246273287548	2.00526189375707	1.0471507185351852	1.0471507185351852	287.5	67.10941417604627	35.48073325242721	0.0
ID234469 ? ID234564	7	234469	234564	0.3626819641204533	1.6382700558260774	0.6022308229578202	0.6022308229578202	105.5	66.73205798446925	37.43686424995198	0.0
ID229120 ? ID229193	7	229120	229193	0.15484880319931726	3.141592653589793	0.39350832672170644	0.39350832672170644	40.5	67.35070866881736	35.81854117662173	0.0
ID232957 ? ID233033	7	232957	233033	2.1974140385782235	2.3793067465565674	1.482367713685853	1.482367713685853	87.5	66.00429014283694	36.133631799328086	0.0
ID231111 ? ID231199	7	231111	231199	3.041937014906464	3.141592653589793	1.7441149660806377	1.7441149660806377	64.5	66.79707617561945	36.56774896149743	0.0
ID232235 ? ID232315	7	232235	232315	0.17455838638934634	3.141592653589793	0.41780185062939384	0.41780185062939384	78.5	65.32108517324389	35.56278609321262	0.0
ID240061 ? ID240145	7	240061	240145	1.5866636165461874	3.141592653589793	1.2596283644576234	1.2596283644576234	175.5	66.89920014919619	37.16597964654611	0.0
ID227368 ? ID227451	7	227368	227451	0.021513408111853153	2.842375195710145	0.14667449714198155	0.14667449714198155	19.5	65.90273487365153	37.513053317765554	0.0
ID249706 ? ID249796	7	249706	249796	0.032282069943149555	0.8038478107979403	0.1796721178790676	0.1796721178790676	292.5	64.771038490474	35.752375167734826	0.0
ID225860 ? ID225943	7	225860	225943	0.009587003774950658	3.141592653589793	0.09791324616695464	0.09791324616695464	1.5	65.05731612437847	36.865693115766376	0.0
ID233372 ? ID233453	7	233372	233453	0.7075257597155047	3.141592653589793	0.8411455044851067	0.8411455044851067	92.5	66.4203320743998	35.401805807309756	0.0
ID244654 ? ID244737	7	244654	244737	1.2502123051840381	3.141592653589793	1.1181289304834385	1.1181289304834385	231.5	65.85400285782173	35.10708029637625	0.0
ID244092 ? ID244164	7	244092	244164	0.4133317219451378	3.141592653589793	0.6429087975328521	0.6429087975328521	224.5	67.57006272115102	36.16616073276989	0.0
ID233539 ? ID233625	7	233539	233625	0.6728664642054429	3.141592653589793	0.820284380081349	0.820284380081349	94.5	66.8085842369287	35.62254720218892	0.0
ID226861 ? ID226947	7	226861	226947	0.3260064319149161	3.141592653589793	0.5709697294208478	0.5709697294208478	13.5	65.33578422103719	37.25080091651451	0.0
ID238493 ? ID238567	7	238493	238567	0.4343563097212442	3.141592653589793	0.6590571369170083	0.6590571369170083	155.5	65.54279149808038	37.504278490820596	0.0
ID226673 ? ID226765	7	226673	226765	0.1011450535531869	3.141592653589793	0.318033101348251	0.318033101348251	11.5	65.69727408802943	37.1633318601484	0.0
ID236743 ? ID236825	7	236743	236825	2.41406030539956	3.141592653589793	1.553724655593635	1.553724655593635	133.5	66.8143582443872	37.16209542401687	0.0
ID234874 ? ID234948	7	234874	234948	0.45010296298824776	3.141592653589793	0.6708971329408464	0.6708971329408464	110.5	67.42012181339703	36.75527671773294	0.0
ID226114 ? ID226198	7	226114	226198	0.09971910180615542	3.141592653589793	0.3157833146417895	0.3157833146417895	4.5	65.25831796733812	37.23112883574215	0.0
ID230349 ? ID230443	7	230349	230443	0.22015759678965896	3.141592653589793	0.4692095446489329	0.4692095446489329	55.5	66.97646394307358	35.412998072128275	0.0
ID231591 ? ID231683	7	231591	231683	0.6999653689291699	3.141592653589793	0.8366393302547819	0.8366393302547819	70.5	65.51273820346086	35.76419492405502	0.0
ID247186 ? ID247260	7	247186	247260	0.08150112268497237	3.141592653589793	0.28548401476259994	0.28548401476259994	261.5	65.38677686322248	37.475916905028384	0.0
ID240814 ? ID240891	7	240814	240891	0.7186896085169308	3.141592653589793	0.8477556301888716	0.8477556301888716	184.5	65.30932289204664	37.27452616062532	0.0
ID240891 ? ID240976	7	240891	240976	0.4139013751641203	2.6712685787876937	0.6433516730094982	0.6433516730094982	185.5	65.45369039935127	37.41313677840705	0.0
ID246862 ? ID246946	7	246862	246946	0.3785749297523733	3.141592653589793	0.6152844299609517	0.6152844299609517	257.5	65.27007388088022	36.43475882150963	0.0
ID248476 ? ID248562	7	248476	248562	0.19032471638333642	3.141592653589793	0.43626221058365394	0.43626221058365394	277.5	66.87313926589059	38.0385903098678	0.0
ID230686 ? ID230771	7	230686	230771	0.2364882557820101	3.141592653589793	0.48630058172082224	0.48630058172082224	59.5	66.4991162384224	37.11649288265839	0.0
ID231358 ? ID231432	7	231358	231432	1.4018615615345404	3.141592653589793	1.184002348618676	1.184002348618676	67.5	66.8637071487008	37.029822342017496	0.0
ID228355 ? ID228435	9	228355	228435	1.2635450531917543	1.467020763092366	1.1240751990822297	1.1240751990822297	31.5	89.76256375128031	13.228127485966521	0.0
ID228769 ? ID228846	9	228769	228846	0.5872300495238447	3.141592653589793	0.7663093693305888	0.7663093693305888	36.5	90.41712478269534	12.929060298837097	0.0
ID230240 ? ID230329	9	230240	230329	0.24356645085125422	1.8399673582422504	0.4935245189970345	0.4935245189970345	54.5	90.22371083314871	12.605794026194374	0.0
ID243826 ? ID243906	9	243826	243906	0.034791870103018	3.141592653589793	0.18652578937781766	0.18652578937781766	221.5	89.90965241391947	13.85396858042159	0.0
ID226170 ? ID226253	9	226170	226253	2.0863433949514074	2.37979389905401	1.444418012540486	1.444418012540486	5.5	90.05579537933603	13.345544771555064	0.0
ID229766 ? ID229837	9	229766	229837	1.7298806897508954	2.391128677474634	1.3152492880632536	1.3152492880632536	48.5	90.78319841751616	13.232004356088549	0.0
ID236720 ? ID236805	9	236720	236805	0.09972231425142258	3.141592653589793	0.31578840107170275	0.31578840107170275	133.5	89.48740171688193	13.219677996158019	0.0
ID236886 ? ID236968	9	236886	236968	1.4304622728840832	3.141592653589793	1.19601934469476	1.19601934469476	135.5	89.977601483933	13.49572832872801	0.0
ID238023 ? ID238090	9	238023	238090	2.1416294848016366	1.6189486077886979	1.4634307242919415	1.4634307242919415	149.5	90.74601162555192	13.715235726016836	0.0
ID241612 ? ID241697	9	241612	241697	1.4396141740001382	2.033538194677264	1.199839228396929	1.199839228396929	194.5	90.2629306591915	13.411593345607006	0.0
ID239556 ? ID239633	9	239556	239633	1.9721957239823444	3.141592653589793	1.4043488612101853	1.4043488612101853	169.5	90.64885863687479	13.049370472199353	0.0
ID247727 ? ID247806	9	247727	247806	0.394620610924609	2.1492903658147586	0.6281883562472398	0.6281883562472398	268.5	89.87379691559073	13.723247066677766	0.0
ID239633 ? ID239711	9	239633	239711	0.7075676752246854	3.141592653589793	0.8411704198464693	0.8411704198464693	170.5	90.43104783074489	12.540553350223455	0.0
ID234036 ? ID234117	9	234036	234117	0.03789424871994518	2.806505015890029	0.19466445160826149	0.19466445160826149	100.5	89.9256910007822	13.357741072772491	0.0
ID228688 ? ID228769	9	228688	228769	0.41146075060036097	1.7030212673932181	0.6414520641484919	0.6414520641484919	35.5	90.70266765047987	12.816899034249868	0.0
ID250046 ? ID250138	9	250046	250138	0.2657749707043915	3.141592653589793	0.5155336756259395	0.5155336756259395	296.5	90.63069974912915	14.153100163156518	0.0
ID229008 ? ID229090	9	229008	229090	1.2937163399913354	3.141592653589793	1.1374165200098578	1.1374165200098578	39.5	90.18410617155266	12.139494182934307	0.0
ID233876 ? ID233957	9	233876	233957	0.49845789112470085	1.630543303355613	0.7060155034591669	0.7060155034591669	98.5	90.04237790346323	13.78944450920051	0.0
ID239310 ? ID239387	9	239310	239387	0.6148518676139402	0.22542442698143247	0.7841249056202335	0.7841249056202335	166.5	90.44411524345259	13.630928624198877	0.0
ID241697 ? ID241781	9	241697	241781	0.053359918122813155	3.141592653589793	0.23099765826261778	0.23099765826261778	195.5	90.56199604249153	13.792712683977093	0.0
ID231002 ? ID231091	9	231002	231091	0.43566810768928754	2.3146601255450325	0.6600515947176308	0.6600515947176308	63.5	90.23988217504305	13.302008564315782	0.0
ID242112 ? ID242179	9	242112	242179	0.37183444790162995	3.141592653589793	0.6097822954970322	0.6097822954970322	200.5	90.38480254355167	13.926908020582609	0.0
ID233353 ? ID233430	9	233353	233430	0.061548398159144854	3.141592653589793	0.2480894962692795	0.2480894962692795	92.5	89.48225906188432	13.129152023730501	0.0
ID230749 ? ID230839	9	230749	230839	0.12392057307989593	3.141592653589793	0.35202354051951684	0.35202354051951684	60.5	89.92412066514345	12.73035540520708	0.0
ID228846 ? ID228916	9	228846	228916	1.8025432948531155	3.141592653589793	1.3425882819588124	1.3425882819588124	37.5	90.1855077134618	12.642519053933071	0.0
ID238258 ? ID238331	9	238258	238331	3.3091856002832865	3.141592653589793	1.8191167088131774	1.8191167088131774	152.5	90.0311553394399	13.130629260836573	0.0
ID229090 ? ID229171	9	229090	229171	0.6622927739837098	3.141592653589793	0.8138137219190333	0.8138137219190333	40.5	89.7470745357801	12.702245762907122	0.0
ID233602 ? ID233699	9	233602	233699	1.3762727807569897	3.141592653589793	1.1731465299599149	1.1731465299599149	95.5	90.0198433856052	13.190283726867637	0.0
ID230329 ? ID230425	9	230329	230425	0.517121952682134	3.141592653589793	0.7191119194410103	0.7191119194410103	55.5	90.44506700623836	12.84197148936876	0.0
ID236240 ? ID236321	9	236240	236321	0.026777880854148315	3.141592653589793	0.1636394843983209	0.1636394843983209	127.5	89.94932752511878	13.860222601693584	0.0
ID242508 ? ID242586	9	242508	242586	0.5169345574517745	3.141592653589793	0.7189816113446675	0.7189816113446675	205.5	90.3318559180907	13.987092914769171	0.0
ID244969 ? ID245050	9	244969	245050	3.3485610555387733	3.141592653589793	1.829907389880366	1.829907389880366	235.5	90.26420030167415	13.028208408370963	0.0
ID238776 ? ID238857	9	238776	238857	0.2399294804616487	1.4519079013697809	0.4898259695663846	0.4898259695663846	159.5	90.0146808771328	12.543788026089697	0.0
ID244633 ? ID244721	9	244633	244721	0.10719822217586486	3.141592653589793	0.3274113959163072	0.3274113959163072	231.5	90.83549126017022	13.960800486132863	0.0
ID246170 ? ID246254	9	246170	246254	0.09180136543736614	1.030865544771066	0.3029874014499054	0.3029874014499054	249.5	90.03394646888356	13.961334129944326	0.0
ID237040 ? ID237125	9	237040	237125	0.2122662721960111	3.141592653589793	0.4607236397190957	0.4607236397190957	137.5	89.61559615409539	12.986151992024205	0.0
ID247891 ? ID247972	9	247891	247972	1.3912119908952096	3.141592653589793	1.1794964988906111	1.1794964988906111	270.5	90.09159326230979	13.761957433203154	0.0
ID227591 ? ID227673	9	227591	227673	0.3000678218711015	3.141592653589793	0.5477844666208612	0.5477844666208612	22.5	89.90190147758554	13.676233279590987	0.0
ID243571 ? ID243656	9	243571	243656	0.36309726315590185	3.141592653589793	0.6025755248563468	0.6025755248563468	218.5	90.18892622402288	13.62587874747597	0.0
ID246254 ? ID246333	9	246254	246333	0.20749134102905775	3.141592653589793	0.4555121744026802	0.4555121744026802	250.5	90.0582726330674	14.134219055494599	0.0
ID240463 ? ID240545	9	240463	240545	0.18414860007570014	2.0010330180396867	0.4291253896889581	0.4291253896889581	180.5	90.6147971572358	13.078225578763082	0.0
ID246091 ? ID246170	9	246091	246170	0.018653806779209102	3.141592653589793	0.13657893973526483	0.13657893973526483	248.5	90.20801290346252	13.872163780783913	0.0
ID237941 ? ID238023	9	237941	238023	0.44688873659553885	3.141592653589793	0.668497372168013	0.668497372168013	148.5	90.00794048601004	13.99601316617073	0.0
ID238857 ? ID238936	9	238857	238936	0.7464625865094204	2.0674739856819526	0.8639806632728654	0.8639806632728654	160.5	89.91054224583982	12.911108301109753	0.0
ID237287 ? ID237360	9	237287	237360	0.4950064770349053	3.141592653589793	0.7035669669867292	0.7035669669867292	140.5	90.1608342633997	12.953519251246846	0.0
ID232599 ? ID232686	9	232599	232686	0.21167707652145576	2.303715158743263	0.4600837711998281	0.4600837711998281	83.5	90.73229026794316	12.916784299247276	0.0
ID234445 ? ID234540	9	234445	234540	0.12609899167139355	1.2202727791328147	0.3551041983297206	0.3551041983297206	105.5	89.5811716188924	12.190057089169928	0.0
ID235014 ? ID235096	9	235014	235096	0.5872429402534798	3.141592653589793	0.7663177802018427	0.7663177802018427	112.5	90.03051286704128	13.40588914174658	0.0
ID237867 ? ID237941	9	237867	237941	0.023643010400822752	1.983383627884683	0.15376283816586747	0.15376283816586747	147.5	89.8473640055129	13.788274183144079	0.0
ID230839 ? ID230928	9	230839	230928	0.029093791304301314	3.141592653589793	0.17056902211216818	0.17056902211216818	61.5	90.01728442800467	12.646842261308272	0.0
ID241204 ? ID241281	9	241204	241281	0.8715925753630032	3.141592653589793	0.9335912249817921	0.9335912249817921	189.5	90.61354086446264	13.6318034772696	0.0
ID241463 ? ID241540	9	241463	241540	2.1725520833729153	0.8739596284408127	1.4739579652666202	1.4739579652666202	192.5	90.20951026656712	13.996164313811606	0.0
ID226642 ? ID226736	9	226642	226736	0.08420611607292378	3.141592653589793	0.290182901069177	0.290182901069177	11.5	90.1926037275717	11.947101222944045	0.0
ID239867 ? ID239951	9	239867	239951	0.6644920842896969	1.3580510080406805	0.8151638389242354	0.8151638389242354	173.5	90.06702175242407	13.112955092530278	0.0
ID229255 ? ID229344	9	229255	229344	0.08341344178716902	3.141592653589793	0.28881385317738656	0.28881385317738656	42.5	90.6586896061495	13.797088519658898	0.0
ID240710 ? ID240793	9	240710	240793	1.2107507197993872	0.9610573650732539	1.1003411833605916	1.1003411833605916	183.5	90.6261043736384	13.261819766098156	0.0
ID236160 ? ID236240	9	236160	236240	0.03075529686029525	2.605807892916772	0.17537188161246162	0.17537188161246162	126.5	90.01001331953863	13.98292092819549	0.0
ID238936 ? ID238993	9	238936	238993	1.3961094495948607	3.141592653589793	1.1815707552215655	1.1815707552215655	161.5	89.99879757883014	12.732006431959132	0.0
ID227749 ? ID227847	9	227749	227847	0.626334386212446	2.9950231072506805	0.7914129050075226	0.7914129050075226	24.5	90.15111830675792	13.389957243107762	0.0
ID232450 ? ID232525	9	232450	232525	1.2831034081064017	3.141592653589793	1.132741545148937	1.132741545148937	81.5	89.60190805167034	12.864386073525461	0.0
ID245050 ? ID245135	9	245050	245135	0.4895575112322447	2.926423456085187	0.6996838652078843	0.6996838652078843	236.5	89.97866042731054	12.525634418016622	0.0
ID226412 ? ID226488	9	226412	226488	1.2340838470980608	3.141592653589793	1.1108932653941426	1.1108932653941426	8.5	90.8287630830315	13.344748579692943	0.0
ID237208 ? ID237287	9	237208	237287	1.3889027092527004	2.7811618288357574	1.1785171654467748	1.1785171654467748	139.5	89.92538460907406	12.750510071937988	0.0
ID249602 ? ID249676	9	249602	249676	1.5055703531257918	3.141592653589793	1.2270168511987893	1.2270168511987893	291.5	91.03150955471878	12.451221064076321	0.0
ID234857 ? ID234929	9	234857	234929	0.1070639993222165	3.141592653589793	0.3272063558707509	0.3272063558707509	110.5	89.36159324964586	12.940398123343822	0.0
ID240955 ? ID241037	9	240955	241037	1.536878980524144	3.141592653589793	1.239709232249298	1.239709232249298	186.5	89.76485034042292	13.197941116006742	0.0
ID237785 ? ID237867	9	237785	237867	0.9046824851824893	3.141592653589793	0.9511479827989382	0.9511479827989382	146.5	89.95337677092823	13.350643403953896	0.0
ID229344 ? ID229424	9	229344	229424	0.7063984510407517	3.141592653589793	0.8404751341002015	0.8404751341002015	43.5	90.57422334032226	13.459558168816855	0.0
ID231664 ? ID231743	9	231664	231743	0.9238207568605313	3.00785922998451	0.9611559482521717	0.9611559482521717	71.5	89.62774986969525	12.790319401592171	0.0
ID236473 ? ID236554	9	236473	236554	0.3350203218849957	3.141592653589793	0.5788094003080769	0.5788094003080769	130.5	89.53902783575533	13.409284255957605	0.0
ID243992 ? ID244073	9	243992	244073	0.4502947205267469	0.9839393555162919	0.6710400290047881	0.6710400290047881	223.5	90.58706468964216	13.610718953403726	0.0
ID240380 ? ID240463	9	240380	240463	1.1296130999476448	3.141592653589793	1.062832583216964	1.062832583216964	179.5	90.61814672792764	13.561252666327464	0.0
ID235598 ? ID235666	9	235598	235666	3.7216039234605587	3.141592653589793	1.9291459051768372	1.9291459051768372	119.5	90.785603759212	13.00216344992257	0.0
ID237360 ? ID237436	9	237360	237436	0.3673158797017656	3.141592653589793	0.6060659037611055	0.6060659037611055	141.5	89.76491215650721	13.33552101528081	0.0
ID239145 ? ID239227	9	239145	239227	4.667344933315174	3.141592653589793	2.1604038819894704	2.1604038819894704	164.5	90.28707830440737	13.406393256921781	0.0
ID243417 ? ID243487	9	243417	243487	0.6859316792261464	3.141592653589793	0.8282099246122002	0.8282099246122002	216.5	89.8030208837317	12.927621486585416	0.0
ID229589 ? ID229678	9	229589	229678	2.945898970571039	3.141592653589793	1.7163621327013245	1.7163621327013245	46.5	90.44039539382548	12.942672300238055	0.0
ID245135 ? ID245218	9	245135	245218	1.8499003292945224	3.141592653589793	1.3601104107	1.3601104107	237.5	89.9917713232307	13.548766445295497	0.0
ID236968 ? ID237040	9	236968	237040	1.011556605863412	3.025957492425043	1.0057617043134084	1.0057617043134084	136.5	89.97753809274977	13.610035747896195	0.0
ID249961 ? ID250046	9	249961	250046	1.0402328240840726	3.141592653589793	1.0199180477293617	1.0199180477293617	295.5	90.38998310214478	14.07762970046901	0.0
ID232771 ? ID232855	9	232771	232855	0.8870656387210464	1.5200962196113328	0.9418416208264776	0.9418416208264776	85.5	90.03630440966451	13.62114474073067	0.0
ID241037 ? ID241125	9	241037	241125	0.7320854686924445	2.2058155195739864	0.8556199323837919	0.8556199323837919	187.5	90.15076839321998	12.875912284377103	0.0
ID225837 ? ID225922	9	225837	225922	1.0392956597077694	3.141592653589793	1.0194585129899938	1.0194585129899938	1.5	89.76921237449173	13.81331065771328	0.0
ID248954 ? ID249028	9	248954	249028	0.038669525522301615	3.141592653589793	0.19664568523692966	0.19664568523692966	283.5	90.21614714181904	12.949943961006667	0.0
ID247245 ? ID247322	9	247245	247322	0.04041393128677243	3.141592653589793	0.20103216480646183	0.20103216480646183	262.5	90.55116995151957	14.175296678328337	0.0
ID249766 ? ID249852	9	249766	249852	0.0689457572403051	3.141592653589793	0.26257524110301245	0.26257524110301245	293.5	90.11802442301754	12.133383763887785	0.0
ID236554 ? ID236642	9	236554	236642	0.3138517915244127	3.141592653589793	0.5602247687530539	0.5602247687530539	131.5	89.96011637050773	13.792732141561332	0.0
ID246842 ? ID246930	9	246842	246930	0.7455052610182329	3.141592653589793	0.8634264653218784	0.8634264653218784	257.5	90.95167788510356	13.91216627348847	0.0
ID242413 ? ID242508	9	242413	242508	0.4101075881647409	3.141592653589793	0.6403964304747028	0.6403964304747028	204.5	90.17682061518688	14.107162496912979	0.0
ID236805 ? ID236886	9	236805	236886	0.07713197267696381	3.141592653589793	0.2777264349624713	0.2777264349624713	134.5	89.54462186109859	13.029864615359372	0.0
ID239951 ? ID240036	9	239951	240036	0.012224232579380084	3.141592653589793	0.1105632514870112	0.1105632514870112	174.5	89.86130626097255	13.469664631829465	0.0
ID232855 ? ID232934	9	232855	232934	0.8461840915727001	3.141592653589793	0.9198826509792976	0.9198826509792976	86.5	89.98593720063832	13.444939123741788	0.0
ID246930 ? ID247004	9	246930	247004	0.6985332060991755	3.141592653589793	0.8357829898359833	0.8357829898359833	258.5	90.71310794220673	13.545951014105032	0.0
ID244295 ? ID244380	9	244295	244380	1.1306792613553696	2.6003381936798866	1.0633340309401227	1.0633340309401227	227.5	90.10887991600163	12.673940012654143	0.0
ID242586 ? ID242671	9	242586	242671	0.057171483539145654	3.141592653589793	0.23910559077350252	0.23910559077350252	206.5	90.181379905791	13.550928902981088	0.0
ID247322 ? ID247401	9	247322	247401	0.3358666484320916	1.2432909291069372	0.5795400317770046	0.5795400317770046	263.5	90.35977732482152	13.899293090712764	0.0
ID245827 ? ID245904	9	245827	245904	0.1981608631691666	3.141592653589793	0.4451526290713856	0.4451526290713856	245.5	89.72986319644903	12.38080374549637	0.0
ID236642 ? ID236720	9	236642	236720	0.7550293463205959	3.0850525322481426	0.8689242465949468	0.8689242465949468	132.5	89.86333416626891	13.670888034992759	0.0
ID243009 ? ID243094	9	243009	243094	0.183996898125746	3.141592653589793	0.42894859613448555	0.42894859613448555	211.5	90.46271695891	13.607273373552248	0.0
ID243487 ? ID243571	9	243487	243571	0.6453666887819713	2.4819939858830207	0.8033471782373865	0.8033471782373865	217.5	89.66981305647576	13.156076454678027	0.0
ID232297 ? ID232361	9	232297	232361	2.1883746098462717	3.141592653589793	1.4793155883199067	1.4793155883199067	79.5	89.89473948845716	12.487818189344136	0.0
ID236000 ? ID236085	9	236000	236085	0.15230554302194488	3.141592653589793	0.3902634277279193	0.3902634277279193	124.5	89.96006773389487	13.688821074663341	0.0
ID241781 ? ID241868	9	241781	241868	0.3171460760537742	3.141592653589793	0.5631572391914839	0.5631572391914839	196.5	90.38459968889289	13.965404989394589	0.0
ID243906 ? ID243992	9	243906	243992	0.22696754998937646	1.2253574518404362	0.47641111446877105	0.47641111446877105	222.5	90.18527192795167	13.921189608887293	0.0
ID228001 ? ID228093	9	228001	228093	0.479717852533195	3.141592653589793	0.6926166707011859	0.6926166707011859	27.5	90.16937215208196	13.478047367517792	0.0
ID228173 ? ID228253	9	228173	228253	0.17645220950962012	3.141592653589793	0.42006214957982124	0.42006214957982124	29.5	90.37742648381754	13.329478396287069	0.0
ID250223 ? ID250304	9	250223	250304	0.06295825278247183	0.9623525317767072	0.25091483173075246	0.25091483173075246	298.5	91.54404795144019	13.5094463440285	0.0
ID235917 ? ID236000	9	235917	236000	0.06470206372151165	3.141592653589793	0.25436600347041594	0.25436600347041594	123.5	90.10742307693225	13.691067032881474	0.0
ID246595 ? ID246684	9	246595	246684	0.41060685830176663	3.141592653589793	0.640786125241306	0.640786125241306	254.5	90.18774627496447	13.969049015414054	0.0
ID248379 ? ID248452	9	248379	248452	3.5951938370733596	2.0975930055565257	1.8960996379603472	1.8960996379603472	276.5	90.33642363238559	13.248636100349433	0.0
ID229424 ? ID229504	9	229424	229504	0.8206698173002736	0.4680282427401502	0.9059082830509243	0.9059082830509243	44.5	89.95517769490353	12.877917429237202	0.0
ID238090 ? ID238179	9	238090	238179	1.0712985765435612	3.141592653589793	1.0350355436136294	1.0350355436136294	150.5	90.85912838567845	13.522715248468998	0.0
ID248134 ? ID248213	9	248134	248213	0.7811077149194747	2.265301489842358	0.8838029842218653	0.8838029842218653	273.5	90.10618937502409	13.89822074391241	0.0
ID232361 ? ID232450	9	232361	232450	3.0946859780736586	3.119814314246812	1.7591719580739282	1.7591719580739282	80.5	89.82378273489621	12.60969352471868	0.0
ID228519 ? ID228608	9	228519	228608	0.031572982225023444	3.141592653589793	0.17768787866656366	0.17768787866656366	33.5	89.57579880706558	13.888364522119147	0.0
ID233014 ? ID233098	9	233014	233098	1.1457096778377116	2.7495479214586553	1.0703782872600283	1.0703782872600283	88.5	90.82878902227202	13.255511769698558	0.0
ID241281 ? ID241377	9	241281	241377	1.3982736636735893	3.141592653589793	1.1824862213461895	1.1824862213461895	190.5	90.66570295359244	13.827275737413242	0.0
ID247401 ? ID247482	9	247401	247482	0.4776381224357602	3.0180679285667926	0.6911136827149064	0.6911136827149064	264.5	90.33601970879901	13.963118273080632	0.0
ID242261 ? ID242331	9	242261	242331	0.13078928280005175	3.141592653589793	0.36164800953420406	0.36164800953420406	202.5	90.30082317514277	13.70657163606841	0.0
ID244073 ? ID244143	9	244073	244143	0.830331705640357	3.141592653589793	0.9112253868502331	0.9112253868502331	224.5	90.71670554144575	12.863862657600992	0.0
ID232686 ? ID232771	9	232686	232771	0.35522000321219716	3.141592653589793	0.5960033583900322	0.5960033583900322	84.5	90.51571811779974	13.312992457079908	0.0
ID241125 ? ID241204	9	241125	241204	0.6948145788343421	3.141592653589793	0.8335553843832706	0.8335553843832706	188.5	90.76454930580115	13.45608386998223	0.0
ID229171 ? ID229255	9	229171	229255	0.909880787880901	3.141592653589793	0.9538767152420176	0.9538767152420176	41.5	90.18395793185792	13.438407209044996	0.0
ID226253 ? ID226327	9	226253	226327	1.5954578481494641	3.141592653589793	1.2631143448435158	1.2631143448435158	6.5	89.81138681816269	12.74875973510211	0.0
ID245218 ? ID245303	9	245218	245303	0.8139279771342915	2.237023738639375	0.9021795703374642	0.9021795703374642	238.5	90.3179834432758	13.97346039613504	0.0
ID246770 ? ID246842	9	246770	246842	0.03248796446666055	3.103574495390863	0.18024418011869495	0.18024418011869495	256.5	90.85267065097707	14.347812544134486	0.0
ID234281 ? ID234362	9	234281	234362	0.5451110967268153	3.141592653589793	0.7383163933753708	0.7383163933753708	103.5	90.4110753829646	12.477184952376419	0.0
ID237125 ? ID237208	9	237125	237208	0.06097171658055178	3.141592653589793	0.2469245159569049	0.2469245159569049	138.5	89.452635334046	12.69737251649415	0.0
ID232525 ? ID232599	9	232525	232599	1.7128788616517485	3.141592653589793	1.3087699804212154	1.3087699804212154	82.5	90.33656756940746	12.565909925697817	0.0
ID235260 ? ID235337	9	235260	235337	2.756525265819619	3.141592653589793	1.660278671133138	1.660278671133138	115.5	89.6674775674908	13.191274625010784	0.0
ID226005 ? ID226094	9	226005	226094	0.1118726069644922	3.141592653589793	0.3344736267099279	0.3344736267099279	3.5	90.61256573722916	13.3033863294164	0.0
ID235759 ? ID235848	9	235759	235848	3.036483916828854	2.122405671757434	1.7425509796929484	1.7425509796929484	121.5	91.10711643213443	13.295152322960574	0.0
ID234201 ? ID234281	9	234201	234281	1.001131954624945	2.564413404805009	1.0005658172378993	1.0005658172378993	102.5	90.14490084235258	13.244818315225112	0.0
ID226736 ? ID226840	9	226736	226840	2.2569467535044967	2.193505885547378	1.5023137999447707	1.5023137999447707	12.5	90.16810566112893	12.623531507894642	0.0
ID242331 ? ID242413	9	242331	242413	0.18377317118982267	2.046878618190304	0.4286877315597248	0.4286877315597248	203.5	90.1722508604219	13.869616620077057	0.0
ID249028 ? ID249104	9	249028	249104	0.3660615765264552	3.141592653589793	0.6050302277791212	0.6050302277791212	284.5	89.98803540412942	13.04995075927672	0.0
ID232215 ? ID232297	9	232215	232297	0.6195081919872558	3.141592653589793	0.7870884270444178	0.7870884270444178	78.5	89.53127578583496	12.78665857444345	0.0
ID246333 ? ID246411	9	246333	246411	0.5794333995460577	1.9874882011944677	0.7612052282703119	0.7612052282703119	251.5	90.3396660337683	13.916549734333952	0.0
ID249676 ? ID249766	9	249676	249766	1.9406576157223594	2.611462355074736	1.3930748780027438	1.3930748780027438	292.5	90.82286005951818	12.167197732162172	0.0
ID244721 ? ID244809	9	244721	244809	1.823831545493054	3.1120454773194277	1.350493074951906	1.350493074951906	232.5	90.33563226865226	13.851660580876068	0.0
ID239387 ? ID239477	9	239387	239477	0.15812051547142514	3.141592653589793	0.39764370417677325	0.39764370417677325	167.5	90.05036338796532	13.693505840150538	0.0
ID234776 ? ID234857	9	234776	234857	0.9170249513953864	0.6966540483227404	0.9576141975740473	0.9576141975740473	109.5	89.53164263114283	12.554655250796335	0.0
ID233778 ? ID233876	9	233778	233876	3.589257172149668	3.141592653589793	1.8945334972361054	1.8945334972361054	97.5	90.16019204721361	12.805516422541892	0.0
ID238993 ? ID239076	9	238993	239076	2.9550018788154198	3.141592653589793	1.7190118902484124	1.7190118902484124	162.5	90.43571128600769	12.85232819229157	0.0
ID239789 ? ID239867	9	239789	239867	0.5217017126819317	2.4195375454896944	0.7222892167836452	0.7222892167836452	172.5	90.08346284219799	12.514258771999579	0.0
ID235506 ? ID235598	9	235506	235598	0.8744690562434994	3.141592653589793	0.9351305022527601	0.9351305022527601	118.5	89.86079996321862	12.738651663503646	0.0
ID228253 ? ID228355	9	228253	228355	0.09341815231503037	3.141592653589793	0.3056438324505017	0.3056438324505017	30.5	90.33886858986372	13.385951646602669	0.0
ID233098 ? ID233182	9	233098	233182	2.2625955828788724	3.141592653589793	1.5041926681375868	1.5041926681375868	89.5	89.9705370165598	13.139979378879744	0.0
ID245746 ? ID245827	9	245746	245827	0.3541512949517775	1.4592143806157576	0.5951061207480373	0.5951061207480373	244.5	89.85345637423364	12.771468321109811	0.0
ID236393 ? ID236473	9	236393	236473	0.5085958323859072	1.2563939963713828	0.7131590512542817	0.7131590512542817	129.5	89.6552792597627	13.348324373437004	0.0
ID246508 ? ID246595	9	246508	246595	0.8041257332440032	3.141592653589793	0.8967305800763143	0.8967305800763143	253.5	90.68611280860253	13.755751745279582	0.0
ID248863 ? ID248954	9	248863	248954	0.8679625609873876	1.6744186008565731	0.9316450831660024	0.9316450831660024	282.5	89.92225452210498	13.293423863346998	0.0
ID244809 ? ID244891	9	244809	244891	1.384565801998931	3.141592653589793	1.1766757420797502	1.1766757420797502	233.5	90.2562367239764	13.802377961610613	0.0
ID245568 ? ID245657	9	245568	245657	0.864187166098866	1.1614538764273328	0.9296166769689892	0.9296166769689892	242.5	89.89083872954649	13.32295253297933	0.0
ID241540 ? ID241612	9	241540	241612	0.7245814285577359	3.141592653589793	0.85122348919525	0.85122348919525	193.5	89.70983813214332	13.326889615776022	0.0
ID246684 ? ID246770	9	246684	246770	1.3815380197952907	3.1025743038848463	1.1753884548502638	1.1753884548502638	255.5	90.42494792949947	14.093435167674398	0.0
ID241868 ? ID241944	9	241868	241944	0.37004874752180206	2.0966483397124067	0.6083163219261851	0.6083163219261851	197.5	90.5815907541178	14.182233867377615	0.0
ID244143 ? ID244217	9	244143	244217	0.45358745439985726	1.427674599264869	0.6734890157974792	0.6734890157974792	225.5	90.34609736914133	12.387001548090684	0.0
ID232055 ? ID232136	9	232055	232136	0.4183617311699076	2.2860279016675653	0.6468088830326216	0.6468088830326216	76.5	89.70066427536514	13.000843568702624	0.0
ID238179 ? ID238258	9	238179	238258	0.28387099307229186	3.141592653589793	0.5327954514373145	0.5327954514373145	151.5	90.21217556592075	13.94632797033274	0.0
ID231342 ? ID231415	9	231342	231415	0.8653989919513788	3.141592653589793	0.9302682365594231	0.9302682365594231	67.5	90.82915772494593	13.814735534269005	0.0
ID233699 ? ID233778	9	233699	233778	0.5932434554147942	3.141592653589793	0.7702229907077522	0.7702229907077522	96.5	90.41679763644791	12.30528487949417	0.0
ID240206 ? ID240293	9	240206	240293	0.35797876545481133	3.07867814418562	0.5983132669888002	0.5983132669888002	177.5	89.68050215384324	13.67492254272833	0.0
ID238695 ? ID238776	9	238695	238776	0.5651457703051148	3.141592653589793	0.7517617776297987	0.7517617776297987	158.5	90.36434269271261	12.226229864646406	0.0
ID245657 ? ID245746	9	245657	245746	0.7487091063104288	3.141592653589793	0.8652797849888952	0.8652797849888952	243.5	89.83722738538526	13.322939782348728	0.0
ID227925 ? ID228001	9	227925	228001	0.347120175181225	3.141592653589793	0.5891690548401409	0.5891690548401409	26.5	90.44708128086634	13.601406249197609	0.0
ID233517 ? ID233602	9	233517	233602	0.011213013423960687	3.141592653589793	0.10589151724269838	0.10589151724269838	94.5	89.85008750215371	13.765798006121909	0.0
ID234929 ? ID235014	9	234929	235014	0.4635987921689101	3.141592653589793	0.68088089426045	0.68088089426045	111.5	89.55046910539576	12.952201948483221	0.0
ID227431 ? ID227509	9	227431	227509	0.3632775164740006	2.73649556257033	0.602725075365212	0.602725075365212	20.5	89.48721360406724	13.359018802724126	0.0
ID243744 ? ID243826	9	243744	243826	0.07234885400607813	3.141592653589793	0.2689774228556704	0.2689774228556704	220.5	89.82670369039548	13.895623982756089	0.0
ID234362 ? ID234445	9	234362	234445	1.021375271492773	3.141592653589793	1.0106311253334588	1.0106311253334588	104.5	90.16767427217198	12.122968217418817	0.0
ID248213 ? ID248296	9	248213	248296	0.3019828705781151	3.141592653589793	0.5495296812530831	0.5495296812530831	274.5	89.89317189159075	13.898972828429795	0.0
ID244380 ? ID244470	9	244380	244470	0.6625113508206596	3.141592653589793	0.8139480025288223	0.8139480025288223	228.5	90.2497661265127	12.6865529241398	0.0
ID231267 ? ID231342	9	231267	231342	1.1042702541216851	2.642981079695886	1.0508426400378341	1.0508426400378341	66.5	90.0851955164121	13.741904491487926	0.0
ID243656 ? ID243744	9	243656	243744	0.4704864528956176	2.1853201123966106	0.6859201505245472	0.6859201505245472	219.5	90.10693034176859	13.913140175840805	0.0
ID228608 ? ID228688	9	228608	228688	2.4908560840779645	1.9562721596685755	1.5782446211148526	1.5782446211148526	34.5	90.19959255693598	13.453891459270185	0.0
ID245999 ? ID246091	9	245999	246091	0.6076935806665377	0.42670968488142086	0.779547035570361	0.779547035570361	247.5	90.05478152438364	13.461740835822294	0.0
ID245303 ? ID245387	9	245303	245387	0.1982043192367165	3.141592653589793	0.44520143669659973	0.44520143669659973	239.5	90.62583344673575	13.932575925439647	0.0
ID241377 ? ID241463	9	241377	241463	0.10064452216360426	3.141592653589793	0.3172452082594854	0.3172452082594854	191.5	91.0304444217921	14.206924611045764	0.0
ID247645 ? ID247727	9	247645	247727	1.9606507000353774	3.141592653589793	1.4002323735849622	1.4002323735849622	267.5	90.34531532533181	13.368255622317445	0.0
ID229504 ? ID229589	9	229504	229589	0.35563779512880256	1.8083479213198101	0.5963537499913978	0.5963537499913978	45.5	89.77104540472817	12.434514275817122	0.0
ID242916 ? ID243009	9	242916	243009	1.6965924109617998	3.141592653589793	1.3025330748053194	1.3025330748053194	210.5	90.4222414329318	12.796910665044894	0.0
ID247482 ? ID247555	9	247482	247555	4.994996642109161	3.141592653589793	2.2349489126396516	2.2349489126396516	265.5	90.24317418889413	13.196127976873477	0.0
ID240793 ? ID240877	9	240793	240877	1.1093285906423112	3.141592653589793	1.0532466903068394	1.0532466903068394	184.5	90.43301844075768	13.873183590563688	0.0
ID249104 ? ID249186	9	249104	249186	0.5152780557346457	3.141592653589793	0.7178287091880943	0.7178287091880943	285.5	89.64572041996533	13.440059752983249	0.0
ID229991 ? ID230071	9	229991	230071	0.0362331511384203	3.141592653589793	0.19035007522567546	0.19035007522567546	51.5	89.77041769307934	13.495424528855015	0.0
ID236085 ? ID236160	9	236085	236160	0.29150789342514116	3.141592653589793	0.5399147093987542	0.5399147093987542	125.5	89.95038166284849	13.79239224049327	0.0
ID247087 ? ID247172	9	247087	247172	0.5658264439147646	1.2077422261600983	0.7522143603486738	0.7522143603486738	260.5	91.37343490978722	14.177205705755792	0.0
ID240633 ? ID240710	9	240633	240710	0.08533763683355367	3.141592653589793	0.29212606325617996	0.29212606325617996	182.5	91.2613534670524	13.149940053384084	0.0
ID235666 ? ID235759	9	235666	235759	0.028930535788624635	3.141592653589793	0.17008978743188738	0.17008978743188738	120.5	91.70280757165268	12.717361021035256	0.0
ID248542 ? ID248627	9	248542	248627	4.127302109873822	2.470451713902405	2.031576262381952	2.031576262381952	278.5	91.07522078326943	13.243797606437056	0.0
ID228093 ? ID228173	9	228093	228173	0.5632353726989887	2.8762214076147856	0.7504900883416041	0.7504900883416041	28.5	90.1347476696381	13.384579407770804	0.0
ID247806 ? ID247891	9	247806	247891	0.015727816184784357	3.141592653589793	0.1254105904012271	0.1254105904012271	269.5	89.65266873045812	13.451938074322127	0.0
ID231972 ? ID232055	9	231972	232055	1.1464795751697496	3.0010449548871363	1.070737864824883	1.070737864824883	75.5	89.9951348758191	12.722619302001249	0.0
ID230664 ? ID230749	9	230664	230749	0.7072573815438324	3.141592653589793	0.8409859579944439	0.8409859579944439	59.5	90.25363547828682	13.041260219177975	0.0
ID235848 ? ID235917	9	235848	235917	0.3356533845171832	1.5963595374716149	0.5793560084414273	0.5793560084414273	122.5	90.32289102533085	13.758965300358291	0.0
ID232136 ? ID232215	9	232136	232215	0.12420012154486261	0.5593338108389082	0.35242037617717653	0.35242037617717653	77.5	89.47242183425243	12.576401013316115	0.0
ID250138 ? ID250223	9	250138	250223	1.4597222333909632	3.141592653589793	1.2081896512513932	1.2081896512513932	297.5	90.90886647357073	13.76214047614457	0.0
ID231905 ? ID231972	9	231905	231972	1.051011131380588	3.141592653589793	1.0251883394677235	1.0251883394677235	74.5	90.0705675621983	12.70710742837434	0.0
ID237436 ? ID237523	9	237436	237523	1.092827207420907	2.568624837227446	1.0453837608366159	1.0453837608366159	142.5	89.51052420697806	13.150781074282852	0.0
ID227847 ? ID227925	9	227847	227925	0.3754702259064437	3.141592653589793	0.6127562532577238	0.6127562532577238	25.5	90.14098819291488	13.775817958958182	0.0
ID226923 ? ID227009	9	226923	227009	0.5351232421321007	2.1270998147934637	0.7315211836523264	0.7315211836523264	14.5	89.87893489284178	12.916146914431303	0.0
ID227673 ? ID227749	9	227673	227749	0.9667865525227287	3.141592653589793	0.983253046027689	0.983253046027689	23.5	90.03575876475387	13.397993801038817	0.0
ID242834 ? ID242916	9	242834	242916	0.33202021890916517	3.141592653589793	0.5762119565829619	0.5762119565829619	209.5	90.35581955761549	12.391134060235274	0.0
ID245387 ? ID245464	9	245387	245464	4.422600972520136	2.4704861698730847	2.1029980914209445	2.1029980914209445	240.5	90.17626468607655	13.166755078087206	0.0
ID247555 ? ID247645	9	247555	247645	0.7558171073365929	2.5622494083838756	0.8693774251362828	0.8693774251362828	266.5	90.37080844463239	12.416106135676088	0.0
ID231743 ? ID231827	9	231743	231827	0.08428444294272244	2.622301602053808	0.29031783090730484	0.29031783090730484	72.5	89.6346335615643	12.42858558047293	0.0
ID235337 ? ID235425	9	235337	235425	0.3449097035849587	3.141592653589793	0.5872901357803983	0.5872901357803983	116.5	89.68970966515127	12.640437001770497	0.0
ID237523 ? ID237603	9	237523	237603	0.3839648396457016	3.141592653589793	0.6196489648548617	0.6196489648548617	143.5	89.49678935108005	12.420407511382326	0.0
ID233182 ? ID233268	9	233182	233268	0.2043707203524009	1.3341746408906063	0.4520737996747886	0.4520737996747886	90.5	89.56264883850957	12.411918767740342	0.0
ID246411 ? ID246508	9	246411	246508	0.2511641106528809	0.9130155960814267	0.5011627586452139	0.5011627586452139	252.5	90.68095709680281	13.460717134030642	0.0
ID238331 ? ID238402	9	238331	238402	0.6401720166427802	3.141592653589793	0.8001075031786542	0.8001075031786542	153.5	90.08876314131035	12.62359637462032	0.0
ID234540 ? ID234622	9	234540	234622	0.039411807221455666	3.141592653589793	0.1985240721460641	0.1985240721460641	106.5	89.4150732284337	12.281743739485	0.0
ID242026 ? ID242112	9	242026	242112	0.20839610626837704	2.8473611122855496	0.4565042237136224	0.4565042237136224	199.5	89.96221631008899	13.667257110593042	0.0
ID234622 ? ID234698	9	234622	234698	0.07517837094412508	3.141592653589793	0.27418674465430504	0.27418674465430504	107.5	89.43090105834224	12.11911102616905	0.0
ID249341 ? ID249440	9	249341	249440	0.5766889200127214	3.141592653589793	0.7594003687204276	0.7594003687204276	288.5	90.53257295538106	13.923344572935402	0.0
ID249186 ? ID249261	9	249186	249261	2.0970202055510696	3.141592653589793	1.4481091828833452	1.4481091828833452	286.5	90.25155828349884	14.120557738750843	0.0
ID230154 ? ID230240	9	230154	230240	1.8746438987941563	3.141592653589793	1.3691763578130307	1.3691763578130307	53.5	90.49740586911386	13.209776982235091	0.0
ID225747 ? ID225837	9	225747	225837	0.5646600539730758	NaN	0.7514386561610175	0.7514386561610175	0.5	89.72011044547946	13.490635620551226	0.0
ID231178 ? ID231267	9	231178	231267	0.01771880534848853	3.141592653589793	0.13311200302184822	0.13311200302184822	65.5	89.76928243985688	13.39654717803033	0.0
ID229678 ? ID229766	9	229678	229766	0.2653381011373486	1.3469578025924795	0.5151097952255894	0.5151097952255894	47.5	91.14522857360612	13.578396082679959	0.0
ID243261 ? ID243335	9	243261	243335	0.9496947921624684	3.141592653589793	0.974522853586548	0.974522853586548	214.5	90.11992436411313	13.448744592735618	0.0
ID229837 ? ID229912	9	229837	229912	1.1021408865540017	0.7607495898667259	1.0498289796695468	1.0498289796695468	49.5	89.68673907406236	13.155534485673087	0.0
ID249261 ? ID249341	9	249261	249341	1.027124529716843	2.7107520981199658	1.013471523880589	1.013471523880589	287.5	90.58201982246656	14.049271448838862	0.0
ID249440 ? ID249518	9	249440	249518	1.470143041350197	3.141592653589793	1.2124945531218674	1.2124945531218674	289.5	90.62655688086187	13.611860724281485	0.0
ID247004 ? ID247087	9	247004	247087	1.1038309359942713	2.2773654159974956	1.0506335878860296	1.0506335878860296	259.5	90.66213377421178	13.949619864517137	0.0
ID226488 ? ID226574	9	226488	226574	1.468078226144483	3.141592653589793	1.2116427799250415	1.2116427799250415	9.5	91.14122325813749	13.347864709422039	0.0
ID228435 ? ID228519	9	228435	228519	0.7186549561365239	3.141592653589793	0.847735192224862	0.847735192224862	32.5	89.4225652365667	13.583530028249385	0.0
ID240545 ? ID240633	9	240545	240633	0.9859436840286864	3.141592653589793	0.9929469693939784	0.9929469693939784	181.5	90.89109436066836	13.1576367643071	0.0
ID227509 ? ID227591	9	227509	227591	0.3795802852950068	3.141592653589793	0.6161008726621046	0.6161008726621046	21.5	89.86804781294938	13.665579559900522	0.0
ID249852 ? ID249961	9	249852	249961	3.7003235575463367	3.141592653589793	1.9236225091078387	1.9236225091078387	294.5	90.00457396783811	12.95972187137918	0.0
ID234117 ? ID234201	9	234117	234201	0.11901297516641501	0.2826852596848288	0.34498257226476675	0.34498257226476675	101.5	90.04244387783234	13.598242178407393	0.0
ID233430 ? ID233517	9	233430	233517	0.43610911442880795	3.141592653589793	0.6603855801187727	0.6603855801187727	93.5	89.71335278770437	13.518832449947435	0.0
ID241944 ? ID242026	9	241944	242026	1.5615817279524402	3.141592653589793	1.249632637198805	1.249632637198805	198.5	90.30893000627549	13.889316826249363	0.0
ID227262 ? ID227347	9	227262	227347	0.2692050945601881	1.6964829076475934	0.5188497803412738	0.5188497803412738	18.5	89.72798844110378	13.668394201357698	0.0
ID237603 ? ID237694	9	237603	237694	2.102428394543221	2.3534481551276305	1.4499753082529443	1.4499753082529443	144.5	89.78628133219567	12.890521504994858	0.0
ID231091 ? ID231178	9	231091	231178	0.018843680689694716	3.141592653589793	0.13727228667759095	0.13727228667759095	64.5	89.87170493996811	13.356814289085664	0.0
ID235096 ? ID235178	9	235096	235178	0.04740271310866583	1.058456930260626	0.21772164134202607	0.21772164134202607	113.5	90.12126980281272	13.843290006355872	0.0
ID239711 ? ID239789	9	239711	239789	0.9626857343403143	3.141592653589793	0.9811654979361608	0.9811654979361608	171.5	90.3359150660196	12.310669352303044	0.0
ID231574 ? ID231664	9	231574	231664	0.7303143257298911	3.141592653589793	0.8545842999551835	0.8545842999551835	70.5	89.55971156957773	12.833646723624584	0.0
ID238402 ? ID238477	9	238402	238477	1.1232109836806332	3.141592653589793	1.0598164858505614	1.0598164858505614	154.5	90.14405727968753	13.549140624091649	0.0
ID228916 ? ID229008	9	228916	229008	0.45847030271675243	1.7514260920092262	0.677104351423584	0.677104351423584	38.5	90.388402753045	11.97736495673019	0.0
ID248056 ? ID248134	9	248056	248134	0.09106468786587056	3.136131479408464	0.301769262626051	0.301769262626051	272.5	90.35442786618515	14.164818908777807	0.0
ID240877 ? ID240955	9	240877	240955	1.360130688747477	2.6490106282234698	1.1662464099612384	1.1662464099612384	185.5	90.22248789213536	14.051747817568474	0.0
ID239227 ? ID239310	9	239227	239310	0.19710833980493928	3.141592653589793	0.44396885003898556	0.44396885003898556	165.5	90.99853146235341	13.886413066522273	0.0
ID243094 ? ID243182	9	243094	243182	0.07945997582871799	3.141592653589793	0.28188645910848215	0.28188645910848215	212.5	90.58669166918875	13.91382281471449	0.0
ID226327 ? ID226412	9	226327	226412	0.4787825625679193	3.141592653589793	0.6919411554228577	0.6919411554228577	7.5	90.52108005649319	12.5536749999538	0.0
ID233957 ? ID234036	9	233957	234036	0.6653044192804218	3.141592653589793	0.8156619515954032	0.8156619515954032	99.5	90.1319563393747	13.599152853404107	0.0
ID238626 ? ID238695	9	238626	238695	1.4948701242492475	3.141592653589793	1.222648814766222	1.222648814766222	157.5	90.00405357476845	12.258775684242767	0.0
ID227347 ? ID227431	9	227347	227431	0.19020533635942857	0.4565946292022556	0.4361253677091354	0.4361253677091354	19.5	89.54609599475758	13.24023631368403	0.0
ID235178 ? ID235260	9	235178	235260	0.10329112169199442	3.141592653589793	0.32138936151029396	0.32138936151029396	114.5	89.90157651101863	13.974112595489082	0.0
ID231415 ? ID231489	9	231415	231489	4.284855456008057	3.141592653589793	2.0699892405536935	2.0699892405536935	68.5	90.53887993351793	12.722759839146878	0.0
ID240036 ? ID240125	9	240036	240125	0.16925261583239803	3.141592653589793	0.41140322778558513	0.41140322778558513	175.5	89.78482017225188	13.670941237302824	0.0
ID248296 ? ID248379	9	248296	248379	0.00972348611219678	2.132248534414358	0.09860773860198184	0.09860773860198184	275.5	90.01967979367345	14.116911104545618	0.0
ID248707 ? ID248789	9	248707	248789	0.07780897266413864	0.8755522365074057	0.2789425974356348	0.2789425974356348	280.5	91.16215017485051	14.181522451709757	0.0
ID249518 ? ID249602	9	249518	249602	0.04915132820713918	3.141592653589793	0.22170098828633847	0.22170098828633847	290.5	90.5016456836517	12.93143049898751	0.0
ID226094 ? ID226170	9	226094	226170	0.00726296580451856	3.141592653589793	0.08522303564482175	0.08522303564482175	4.5	90.73594667937161	13.473056826970847	0.0
ID237694 ? ID237785	9	237694	237785	0.5455860738765339	3.141592653589793	0.7386379856712854	0.7386379856712854	145.5	89.94053678638086	13.242375674330038	0.0
ID230928 ? ID231002	9	230928	231002	0.6074985113928493	3.141592653589793	0.7794219084634774	0.7794219084634774	62.5	90.30796997790574	13.015693319953995	0.0
ID231827 ? ID231905	9	231827	231905	0.7379082755201408	1.389202611578382	0.8590158761746728	0.8590158761746728	73.5	89.79696845412923	12.877712433066122	0.0
ID238547 ? ID238626	9	238547	238626	1.8343377689637255	1.6328255663135796	1.3543772624212669	1.3543772624212669	156.5	90.12102460582085	12.991138467725689	0.0
ID245904 ? ID245999	9	245904	245999	0.8698900567814575	3.141592653589793	0.9326789676954539	0.9326789676954539	246.5	89.85469069529492	12.64915485722571	0.0
ID247172 ? ID247245	9	247172	247245	1.1604391652807606	3.141592653589793	1.0772368194973474	1.0772368194973474	261.5	91.18518350783754	14.102080362174114	0.0
ID230501 ? ID230583	9	230501	230583	1.3757485138270893	3.141592653589793	1.1729230638993715	1.1729230638993715	57.5	90.71660594638598	12.601382593377203	0.0
ID242752 ? ID242834	9	242752	242834	2.124930692214051	2.5775823414322216	1.4577142011430262	1.4577142011430262	208.5	90.8935278139937	12.834927461809688	0.0
ID242671 ? ID242752	9	242671	242752	2.427831230810973	2.1028299473515686	1.5581499384882613	1.5581499384882613	207.5	90.84381053885215	13.25438492798503	0.0
ID240293 ? ID240380	9	240293	240380	0.9618359765852664	3.141592653589793	0.9807323674608004	0.9807323674608004	178.5	90.05023201406294	13.712480703814581	0.0
ID244891 ? ID244969	9	244891	244969	0.0523540859478132	3.0580406930665256	0.22881015263273	0.22881015263273	234.5	90.72373309730165	13.883180435939847	0.0
ID235425 ? ID235506	9	235425	235506	0.42302985268663573	2.6532740862148487	0.6504074512846818	0.6504074512846818	117.5	89.83507900071432	12.593683054220461	0.0
ID231489 ? ID231574	9	231489	231574	0.3206969216511257	3.141592653589793	0.5663010874535963	0.5663010874535963	69.5	89.74055999502235	12.164276347524371	0.0
ID239477 ? ID239556	9	239477	239556	1.7574449787212894	2.0779512634749264	1.325686606525573	1.325686606525573	168.5	90.64078405709199	13.645774898710886	0.0
ID226840 ? ID226923	9	226840	226923	0.4966673589794756	3.141592653589793	0.7047463082411114	0.7047463082411114	13.5	90.21210240552115	13.020225076666978	0.0
ID233268 ? ID233353	9	233268	233353	0.6957084860126111	3.141592653589793	0.8340914134629436	0.8340914134629436	91.5	89.55707194689012	12.61790193579286	0.0
ID225922 ? ID226005	9	225922	226005	0.964947212463471	3.141592653589793	0.9823172667033147	0.9823172667033147	2.5	90.35233827510407	13.633616081705263	0.0
ID227085 ? ID227178	9	227085	227178	2.0124957766896276	3.141592653589793	1.4186246073890116	1.4186246073890116	16.5	90.12893679438127	13.146617713113999	0.0
ID234698 ? ID234776	9	234698	234776	0.005196986774700146	3.141592653589793	0.07209012952339693	0.07209012952339693	108.5	89.54520997466736	12.047855559042226	0.0
ID230071 ? ID230154	9	230071	230154	1.5778063125002806	3.141592653589793	1.2561076038700987	1.2561076038700987	52.5	90.35909656005093	13.636771490522214	0.0
ID248789 ? ID248863	9	248789	248863	2.595713288559144	3.141592653589793	1.6111217485215523	1.6111217485215523	281.5	90.44547667445016	14.010730250223403	0.0
ID230425 ? ID230501	9	230425	230501	0.00806640919749764	3.141592653589793	0.08981319055404746	0.08981319055404746	56.5	90.44226662624014	13.157762754380041	0.0
ID243335 ? ID243417	9	243335	243417	0.019459976898030085	1.8602972687936896	0.13949902113645846	0.13949902113645846	215.5	90.14386610244486	12.97724580349982	0.0
ID248627 ? ID248707	9	248627	248707	1.4126347628792104	2.411559068971722	1.188543126217644	1.188543126217644	279.5	90.61094671359307	13.763225973359418	0.0
ID227178 ? ID227262	9	227178	227262	0.8257365136395297	3.141592653589793	0.9087004531965028	0.9087004531965028	17.5	90.20928152467246	13.78038091524616	0.0
ID242179 ? ID242261	9	242179	242261	0.50967784920054	3.141592653589793	0.7139172565504633	0.7139172565504633	201.5	90.39785138852997	13.85398666344539	0.0
ID244470 ? ID244554	9	244470	244554	0.4085483248195756	1.799567576781191	0.6391778506953879	0.6391778506953879	229.5	90.09639073930803	13.116958149637771	0.0
ID247972 ? ID248056	9	247972	248056	0.16569402945290004	3.141592653589793	0.4070553149793036	0.4070553149793036	271.5	90.40374087283413	14.146368123915238	0.0
ID248452 ? ID248542	9	248452	248542	2.2511401976584127	3.141592653589793	1.500380017748308	1.500380017748308	277.5	91.38241794868446	12.689971475836815	0.0
ID236321 ? ID236393	9	236321	236393	0.08939479151734223	3.141592653589793	0.298989617741724	0.298989617741724	128.5	89.97566518454855	13.630849711678039	0.0
ID245464 ? ID245568	9	245464	245568	0.7593228210201268	3.141592653589793	0.87139131337197	0.87139131337197	241.5	89.98938655320877	12.576380199149952	0.0
ID238477 ? ID238547	9	238477	238547	0.7988802470340671	3.141592653589793	0.8938010108710256	0.8938010108710256	155.5	90.4588694048943	13.702928403544018	0.0
ID240125 ? ID240206	9	240125	240206	0.01843380100852019	3.141592653589793	0.13577113466609975	0.13577113466609975	176.5	89.66619901296835	13.905924891618387	0.0
ID232934 ? ID233014	9	232934	233014	0.74686373342834	0.09482056441907753	0.8642127824953413	0.8642127824953413	87.5	90.78301415497572	13.046652914251005	0.0
ID229912 ? ID229991	9	229912	229991	0.3803909907705432	3.141592653589793	0.6167584541540904	0.6167584541540904	50.5	89.5010778307362	13.373023446398674	0.0
ID230583 ? ID230664	9	230583	230664	1.3344533954143207	3.141592653589793	1.1551854376741082	1.1551854376741082	58.5	90.82445517362538	12.63852396172426	0.0
ID243182 ? ID243261	9	243182	243261	0.18307216240775823	3.141592653589793	0.4278693286597653	0.4278693286597653	213.5	90.3696713258002	13.994126616055347	0.0
ID227009 ? ID227085	9	227009	227085	0.2540050859774207	2.320834231548555	0.5039891724803428	0.5039891724803428	15.5	89.61145180014	12.907377670751107	0.0
ID244554 ? ID244633	9	244554	244633	0.4646010322654535	3.141592653589793	0.6816164847371676	0.6816164847371676	230.5	90.48924633681607	13.645959590373415	0.0
ID244217 ? ID244295	9	244217	244295	0.39735300627723485	3.141592653589793	0.6303594262619024	0.6303594262619024	226.5	89.80846987249944	12.606674588248286	0.0
ID226574 ? ID226642	9	226574	226642	1.7712077292110167	3.141592653589793	1.3308672845971594	1.3308672845971594	10.5	90.85879726394134	12.40654105931474	0.0
ID239076 ? ID239145	9	239076	239145	2.9184886523087847	2.6297732988990337	1.708358467157518	1.708358467157518	163.5	90.15544917254167	13.18345150640281	0.0
ID225948 ? ID226032	10	225948	226032	0.09950509971939106	3.141592653589793	0.31544428940684766	0.31544428940684766	2.5	56.36541290553864	41.5348606629342	0.0
ID236027 ? ID236108	10	236027	236108	0.4705899521946603	2.2969097171677744	0.685995591964453	0.685995591964453	124.5	56.888931733941064	41.404435412826956	0.0
ID235124 ? ID235205	10	235124	235205	1.0137530279077136	2.2310604108286833	1.0068530319305364	1.0068530319305364	113.5	58.0346661614544	41.81362469084384	0.0
ID227698 ? ID227783	10	227698	227783	0.03586341532215042	3.141592653589793	0.18937638533394394	0.18937638533394394	23.5	56.42410307872856	40.97310093580103	0.0
ID230360 ? ID230453	10	230360	230453	0.15284171611515304	3.141592653589793	0.3909497616256506	0.3909497616256506	55.5	58.11134743656619	41.72636318371917	0.0
ID230610 ? ID230691	10	230610	230691	0.0207006102495157	3.141592653589793	0.14387706644742135	0.14387706644742135	58.5	57.56397342578447	41.17941658545518	0.0
ID227950 ? ID228035	10	227950	228035	0.46958372676774457	3.141592653589793	0.6852617943295428	0.6852617943295428	26.5	57.32970416705333	41.47434499700948	0.0
ID231696 ? ID231783	10	231696	231783	0.010112537376571916	2.1586775275494556	0.1005611126458529	0.1005611126458529	71.5	57.474492375835624	41.82649411942721	0.0
ID235286 ? ID235372	10	235286	235372	0.15170014752144584	3.141592653589793	0.38948703126220496	0.38948703126220496	115.5	56.77071671389177	41.79781097383983	0.0
ID238648 ? ID238728	10	238648	238728	0.11168392652443869	3.141592653589793	0.3341914519021076	0.3341914519021076	157.5	57.004749045604065	41.47038867256093	0.0
ID236668 ? ID236750	10	236668	236750	0.36559645820847125	2.8386465203731657	0.6046457295048657	0.6046457295048657	132.5	56.82716162000788	40.937346072149225	0.0
ID230951 ? ID231032	10	230951	231032	0.173675587445808	3.141592653589793	0.4167440310859989	0.4167440310859989	62.5	57.62531166410801	41.356197230842675	0.0
ID229368 ? ID229536	10	229368	229536	0.31120276741684966	1.5707963267948966	0.27892775382563206	0.5578555076512641	44.0	56.743051971310635	41.308799850984094	0.0
ID229042 ? ID229126	10	229042	229126	0.39603583211120374	3.141592653589793	0.6293137787393533	0.6293137787393533	39.5	57.16659619649194	41.1627786836365	0.0
ID231926 ? ID232002	10	231926	232002	0.3498338004272006	3.141592653589793	0.5914674973548425	0.5914674973548425	74.5	57.53486681683572	41.50600935694335	0.0
ID233549 ? ID233640	10	233549	233640	0.7206708720488868	3.141592653589793	0.8489233605272545	0.8489233605272545	94.5	57.63174211156055	41.29026488519749	0.0
ID231032 ? ID231119	10	231032	231119	0.5465006172906008	1.2885248936160314	0.7392568006387231	0.7392568006387231	63.5	57.22200136392915	41.6017393897316	0.0
ID234481 ? ID234569	10	234481	234569	0.6280010858670773	2.7411295908243014	0.7924651953663815	0.7924651953663815	105.5	57.623729638539494	41.28859899245445	0.0
ID228200 ? ID228286	10	228200	228286	0.5251775762414064	3.141592653589793	0.7246913661976431	0.7246913661976431	29.5	56.80781810614366	41.51925433001528	0.0
ID227285 ? ID227375	10	227285	227375	0.6225159151405928	2.5675577561174836	0.7889967776490553	0.7889967776490553	18.5	57.509592789359516	41.41292148350456	0.0
ID228119 ? ID228200	10	228119	228200	0.1563959125499574	2.117168055183553	0.3954692308510959	0.3954692308510959	28.5	57.136874986444084	41.42380890180686	0.0
ID228466 ? ID228551	10	228466	228551	0.5870718167834075	3.141592653589793	0.7662061189937127	0.7662061189937127	32.5	56.9469683243145	41.340969065346094	0.0
ID228551 ? ID228716	10	228551	228716	0.6775028377848271	1.5707963267948966	0.41155280274371453	0.8231056054874291	34.0	56.96439743248344	41.36660752212827	0.0
ID235875 ? ID236027	10	235875	236027	0.24615587828291993	1.5707963267948966	0.24807049314807672	0.49614098629615344	123.0	56.632220741533736	41.42160879664638	0.0
ID229536 ? ID229621	10	229536	229621	1.1976817837162779	2.503630765065231	1.0943864873600542	1.0943864873600542	45.5	57.09956480563022	41.23876305666779	0.0
ID226366 ? ID226437	10	226366	226437	0.020139763021619378	3.141592653589793	0.1419146328664503	0.1419146328664503	7.5	56.390086543887435	41.861317213658864	0.0
ID233213 ? ID233299	10	233213	233299	0.5712122739185211	2.8105803202910193	0.7557858651222058	0.7557858651222058	90.5	56.66508693739826	41.53620782174912	0.0
ID230021 ? ID230098	10	230021	230098	0.38054340603612885	3.141592653589793	0.6168820033329947	0.6168820033329947	51.5	57.71666387992376	41.21707635500367	0.0
ID232798 ? ID232884	10	232798	232884	1.7498049400194648	2.886222800549511	1.3228019277350123	1.3228019277350123	85.5	56.9313025259883	41.39391203216192	0.0
ID238046 ? ID238123	10	238046	238123	0.16995381538416557	2.6851466953700545	0.41225455168398756	0.41225455168398756	149.5	57.48379093104259	41.50765335848591	0.0
ID230866 ? ID230951	10	230866	230951	0.2939603668602011	3.141592653589793	0.5421811199776336	0.5421811199776336	61.5	57.46164524668371	40.967444590460076	0.0
ID234569 ? ID234652	10	234569	234652	0.15396093003990724	3.141592653589793	0.3923785545107011	0.3923785545107011	106.5	57.339968400192475	41.28478413645005	0.0
ID235205 ? ID235286	10	235205	235286	1.6975560316959704	3.141592653589793	1.3029029248934743	1.3029029248934743	114.5	57.450417441942825	41.633198143221954	0.0
ID237893 ? ID238046	10	237893	238046	0.6618864089474181	1.5707963267948966	0.4067820082511695	0.813564016502339	148.0	57.34447701168816	41.7026458418607	0.0
ID238206 ? ID238283	10	238206	238283	0.3616798153101781	3.141592653589793	0.6013982169163608	0.6013982169163608	151.5	57.43560484997157	41.80339644497367	0.0
ID230531 ? ID230610	10	230531	230610	0.8897493611276364	3.141592653589793	0.9432652655152931	0.9432652655152931	57.5	57.551674347902534	41.587101306696745	0.0
ID237311 ? ID237466	10	237311	237466	1.6413125948897638	1.5707963267948966	0.6405686135945476	1.2811372271890953	141.0	57.68156250767008	41.81680837905789	0.0
ID232002 ? ID232087	10	232002	232087	0.02977501511707968	0.030394910957451896	0.17255438307119203	0.17255438307119203	75.5	57.84974356682775	41.72225324807518	0.0
ID226120 ? ID226204	10	226120	226204	0.13333556980305308	3.141592653589793	0.3651514340695557	0.3651514340695557	4.5	56.28318698228791	41.69337138021679	0.0
ID226596 ? ID226678	10	226596	226678	0.27911921432108316	3.141592653589793	0.5283173424383144	0.5283173424383144	10.5	56.09857409812035	41.31145097101499	0.0
ID227617 ? ID227698	10	227617	227698	0.5871429116279907	3.141592653589793	0.7662525116617829	0.7662525116617829	22.5	56.70533792634423	41.15369687856459	0.0
ID237553 ? ID237724	10	237553	237724	0.0862859937031283	1.5707963267948966	0.14687238823476	0.29374477646952	144.0	56.37052006605752	41.310238096146705	0.0
ID230098 ? ID230184	10	230098	230184	0.597654297790773	3.141592653589793	0.7730810421881867	0.7730810421881867	52.5	57.53715495942757	41.15986400621397	0.0
ID237466 ? ID237553	10	237466	237553	0.7282601605762855	0.2585305527495797	0.8533816031391147	0.8533816031391147	142.5	56.75260256235723	41.30896084884818	0.0
ID228382 ? ID228466	10	228382	228466	0.2550703857241037	2.191044430940565	0.5050449343613929	0.5050449343613929	31.5	57.112623469755626	41.486425179707425	0.0
ID233299 ? ID233381	10	233299	233381	0.8303371992026685	3.141592653589793	0.9112284012269748	0.9112284012269748	91.5	56.70778481259312	41.679262715324	0.0
ID228286 ? ID228382	10	228286	228382	0.5929660871474051	3.141592653589793	0.7700429125363112	0.7700429125363112	30.5	56.8362022005293	41.33616863510871	0.0
ID226204 ? ID226283	10	226204	226283	0.1975967123711809	3.110878590052381	0.44451851746713644	0.44451851746713644	5.5	56.2832403428432	41.653208485521304	0.0
ID235041 ? ID235124	10	235041	235124	0.5033639517318627	0.7801286170871222	0.7094814667994244	0.7094814667994244	112.5	57.765069201969936	42.109486445837426	0.0
ID227037 ? ID227111	10	227037	227111	0.26736962034264805	2.604026995573448	0.5170779635051643	0.5170779635051643	15.5	56.623896925878554	41.48243598073566	0.0
ID234313 ? ID234394	10	234313	234394	0.476964301437854	2.8267025083998507	0.690626021402216	0.690626021402216	103.5	56.81433990347193	41.11527018764801	0.0
ID227870 ? ID227950	10	227870	227950	0.059065370675382804	3.141592653589793	0.24303368218290813	0.24303368218290813	25.5	56.897705555751834	41.37189309083121	0.0
ID238803 ? ID238888	10	238803	238888	0.07062693489902233	2.506742974434984	0.2657572856932098	0.2657572856932098	159.5	56.97412704574134	41.47426366982968	0.0
ID232965 ? ID233213	10	232965	233213	0.39579739217500454	1.0471975511965976	0.20970810194039938	0.6291243058211982	88.5	56.735316110280394	41.64568264058019	0.0
ID236186 ? ID236265	10	236186	236265	0.32364143073034857	1.5722519819048515	0.5688949206403134	0.5688949206403134	126.5	57.8825073583824	41.64882629124016	0.0
ID226283 ? ID226366	10	226283	226366	0.14821566422433916	3.141592653589793	0.38498787542510887	0.38498787542510887	6.5	56.298520442618255	41.61999771825934	0.0
ID238283 ? ID238357	10	238283	238357	0.4032966935464969	3.141592653589793	0.6350564491023588	0.6350564491023588	152.5	57.39238037626478	41.79889537780218	0.0
ID236108 ? ID236186	10	236108	236186	0.46731553836491513	3.141592653589793	0.6836048115431277	0.6836048115431277	125.5	57.455684141723076	41.77243103412677	0.0
ID237153 ? ID237239	10	237153	237239	0.050015847614433645	3.141592653589793	0.22364223128567118	0.22364223128567118	138.5	58.20446925057111	42.1447940058774	0.0
ID230274 ? ID230360	10	230274	230360	0.8021928752448105	1.2650484289157653	0.8956522066320222	0.8956522066320222	54.5	57.96993111227132	41.420990010163194	0.0
ID225777 ? ID225869	10	225777	225869	0.09204417045211646	NaN	0.3033878218586179	0.3033878218586179	0.5	56.35249981974857	41.809626758662304	0.0
ID235785 ? ID235875	10	235785	235875	0.3577378372554035	0.36463357404992625	0.5981118935913275	0.5981118935913275	121.5	56.924526084755755	41.62277483047722	0.0
ID233381 ? ID233469	10	233381	233469	0.19678660325520847	3.141592653589793	0.4436063607019273	0.4436063607019273	92.5	57.25789452676302	41.679775495050215	0.0
ID235540 ? ID235698	10	235540	235698	0.11491021095810552	1.5707963267948966	0.1694920432926761	0.3389840865853522	119.0	57.62445416878323	41.41879562333041	0.0
ID236994 ? ID237069	10	236994	237069	0.041209422920068524	1.4010190593986924	0.203001041672373	0.203001041672373	136.5	57.00821350890722	41.777535473846626	0.0
ID232550 ? ID232632	10	232550	232632	0.6500081297146056	0.6397468358425545	0.8062308166490572	0.8062308166490572	82.5	57.41402058844018	41.50071383401535	0.0
ID226771 ? ID226867	10	226771	226867	1.8357099749916885	0.00827908679783807	1.354883749622708	1.354883749622708	12.5	57.041255769673924	41.63212503286353	0.0
ID228874 ? ID228958	10	228874	228958	0.04496016423331175	3.141592653589793	0.21203811976461154	0.21203811976461154	37.5	57.34363364034887	41.31645088785081	0.0
ID227459 ? ID227531	10	227459	227531	3.2461854754772177	3.1197150625115877	1.80171736836753	1.80171736836753	20.5	57.6598321967123	41.87611800035355	0.0
ID231783 ? ID231850	10	231783	231850	0.24522011328179516	1.2334824051644802	0.49519704490414235	0.49519704490414235	72.5	57.46792958600015	41.5581092581265	0.0
ID227111 ? ID227203	10	227111	227203	0.2821807905447442	3.141592653589793	0.5312069187658838	0.5312069187658838	16.5	56.506007212695735	41.83286272313068	0.0
ID236579 ? ID236668	10	236579	236668	0.09021590579367271	2.205731897810446	0.3003596274362996	0.3003596274362996	131.5	56.980376661092144	40.99905337171993	0.0
ID235698 ? ID235785	10	235698	235785	0.3425848582007561	2.744309298507851	0.5853074902995485	0.5853074902995485	120.5	57.473553970660504	41.42995193939656	0.0
ID231119 ? ID231207	10	231119	231207	0.07706544939096054	3.141592653589793	0.2776066450770956	0.2776066450770956	64.5	56.987722050831486	41.60280365007375	0.0
ID231438 ? ID231523	10	231438	231523	1.487563140004165	3.0439756276402123	1.2196569763684233	1.2196569763684233	68.5	57.07506681308851	41.62653695656229	0.0
ID238357 ? ID238574	10	238357	238574	0.00929331693398353	1.0471975511965976	0.032133950433188486	0.09640185129956545	154.5	57.25449773583131	42.10284504650022	0.0
ID232719 ? ID232798	10	232719	232798	1.5367939815270386	3.141592653589793	1.2396749499473798	1.2396749499473798	84.5	57.018728928311596	41.250126505731956	0.0
ID234148 ? ID234313	10	234148	234313	1.634818571934905	1.5707963267948966	0.6393001196493915	1.278600239298783	102.0	56.82232598933881	41.444016089625094	0.0
ID237239 ? ID237311	10	237239	237311	0.006686212415590911	2.9368735669035395	0.08176926326921939	0.08176926326921939	139.5	58.23866467544499	42.20846182887635	0.0
ID229792 ? ID229865	10	229792	229865	0.34684812893771494	0.3521145180583277	0.5889381367662608	0.5889381367662608	48.5	56.871625019194155	41.69097121433105	0.0
ID238123 ? ID238206	10	238123	238206	0.18386183689886446	3.141592653589793	0.4287911343519878	0.4287911343519878	150.5	57.41923769590478	41.89229949703862	0.0
ID234394 ? ID234481	10	234394	234481	0.897735488873771	3.141592653589793	0.947489044197225	0.947489044197225	104.5	57.50040158884246	41.43178343730009	0.0
ID226956 ? ID227037	10	226956	227037	0.2317513547059917	1.6748699647735799	0.4814056031103	0.4814056031103	14.5	56.49062740551442	41.4930087980467	0.0
ID226678 ? ID226771	10	226678	226771	0.04313082203038639	3.141592653589793	0.20767961390176548	0.20767961390176548	11.5	56.26193602630218	41.57683505032459	0.0
ID229865 ? ID229938	10	229865	229938	1.0414458951954677	2.552812290919188	1.0205125649375748	1.0205125649375748	49.5	57.13977823823224	41.8498993673854	0.0
ID233908 ? ID234070	10	233908	234070	0.42764547931770247	1.5707963267948966	0.3269730414413788	0.6539460828827576	99.0	57.1942026135104	41.85810069787702	0.0
ID225869 ? ID225948	10	225869	225948	0.06896032736416208	3.141592653589793	0.26260298430170603	0.26260298430170603	1.5	56.39965212686245	41.622651742314396	0.0
ID232087 ? ID232321	10	232087	232321	2.9396405399543015	1.0471975511965976	0.5715126653553612	1.7145379960660836	77.5	57.285931112790635	41.19547502118641	0.0
ID230691 ? ID230780	10	230691	230780	0.41523298175160067	3.141592653589793	0.6443857398729433	0.6443857398729433	59.5	57.24340915471142	41.08652869352442	0.0
ID235456 ? ID235540	10	235456	235540	1.6364392193623716	2.467256888529069	1.2792338407665627	1.2792338407665627	117.5	56.99048806475545	41.9098635554025	0.0
ID237724 ? ID237814	10	237724	237814	0.9949603469539945	0.8005057637862188	0.9974769906890055	0.9974769906890055	145.5	56.79081225932654	41.7525973370841	0.0
ID231523 ? ID231599	10	231523	231599	0.034388525982896996	3.141592653589793	0.18544143545307504	0.18544143545307504	69.5	57.592712391655645	41.65297391041919	0.0
ID226437 ? ID226520	10	226437	226520	0.005028957400006012	3.141592653589793	0.07091514224766113	0.07091514224766113	8.5	56.46385827223188	41.9371904543455	0.0
ID229285 ? ID229368	10	229285	229368	0.076606438176879	2.820991690600358	0.2767786808568879	0.2767786808568879	42.5	56.85250975705766	41.65533153668159	0.0
ID229621 ? ID229792	10	229621	229792	0.27943183869267924	1.5707963267948966	0.2643065638102274	0.5286131276204548	47.0	57.36948331089491	41.45684116161809	0.0
ID228958 ? ID229042	10	228958	229042	0.02747117214436096	2.5304343212547273	0.1657442974716203	0.1657442974716203	38.5	57.375745772215694	41.2646298947692	0.0
ID236265 ? ID236345	10	236265	236345	0.2734590858953262	3.141592653589793	0.5229331562401892	0.5229331562401892	127.5	57.84222048166582	41.59939494596546	0.0
ID236345 ? ID236579	10	236345	236579	1.3437238105639706	1.0471975511965976	0.386397005187953	1.159191015563859	129.5	57.26062021200822	41.41940199318991	0.0
ID230184 ? ID230274	10	230184	230274	0.2361438111050406	3.141592653589793	0.4859463047550013	0.4859463047550013	53.5	57.42551161673221	41.25158976163148	0.0
ID231850 ? ID231926	10	231850	231926	0.0472807653641876	1.847844047672099	0.2174414067379707	0.2174414067379707	73.5	57.39783010199899	41.326839676894224	0.0
ID233469 ? ID233549	10	233469	233549	0.3975054931678223	3.141592653589793	0.6304803669963263	0.6304803669963263	93.5	57.45104325118595	41.191876514348465	0.0
ID227783 ? ID227870	10	227783	227870	0.20781246050267024	1.204087604741143	0.4558645198989172	0.4558645198989172	24.5	56.60903571015642	41.178516315527	0.0
ID227375 ? ID227459	10	227375	227459	1.5137718757677359	1.736617484265581	1.2303543699957895	1.2303543699957895	19.5	57.94072651169566	41.93068486311819	0.0
ID231599 ? ID231696	10	231599	231696	0.03480394171195323	3.141592653589793	0.1865581456596126	0.1865581456596126	70.5	57.50977778655	41.757343688594155	0.0
ID226032 ? ID226120	10	226032	226120	0.001838430321905515	3.141592653589793	0.04287692062060328	0.04287692062060328	3.5	56.2318983645676	41.50713748726258	0.0
ID230453 ? ID230531	10	230453	230531	0.27393643187741856	3.141592653589793	0.5233893692820084	0.5233893692820084	56.5	57.70892375808786	41.896238224395205	0.0
ID228035 ? ID228119	10	228035	228119	0.37843847158687816	3.141592653589793	0.6151735296539328	0.6151735296539328	27.5	57.3948820170537	41.361060238103796	0.0
ID232321 ? ID232395	10	232321	232395	0.2903764894307436	3.0668769177597213	0.5388659289941642	0.5388659289941642	79.5	56.83725488522389	40.8139915244385	0.0
ID237069 ? ID237153	10	237069	237153	1.1578009431635452	3.141592653589793	1.076011590626953	1.076011590626953	137.5	57.62376557908803	41.90351547264837	0.0
ID235372 ? ID235456	10	235372	235456	0.4314352056706665	3.141592653589793	0.6568372748791488	0.6568372748791488	116.5	56.558118312819715	41.95295393809903	0.0
ID226867 ? ID226956	10	226867	226956	1.5430141888383446	3.141592653589793	1.2421812222209545	1.2421812222209545	13.5	57.09654684805441	41.706296175366106	0.0
ID227203 ? ID227285	10	227203	227285	2.77920969911215	3.141592653589793	1.6670961877204777	1.6670961877204777	17.5	56.97113355373864	41.50369179279727	0.0
ID233816 ? ID233908	10	233816	233908	0.19296548933727942	3.141592653589793	0.4392783734003751	0.4392783734003751	97.5	57.16613303531379	41.42014260567511	0.0
ID236750 ? ID236994	10	236750	236994	0.9500465499394949	1.0471975511965976	0.32490110460116167	0.974703313803485	134.5	56.71804156468765	41.35288241891401	0.0
ID232395 ? ID232550	10	232395	232550	0.06589018037397659	1.5707963267948966	0.128345413215643	0.256690826431286	81.0	57.057832557706476	41.13312984557773	0.0
ID228800 ? ID228874	10	228800	228874	0.11959369347526697	3.141592653589793	0.34582321130205673	0.34582321130205673	36.5	57.222013473626546	41.48891918344017	0.0
ID229938 ? ID230021	10	229938	230021	0.1272577936958603	3.141592653589793	0.3567321035397015	0.3567321035397015	50.5	57.613351029034334	41.66652379501862	0.0
ID238728 ? ID238803	10	238728	238803	0.08300754526359157	3.141592653589793	0.28811030051629805	0.28811030051629805	158.5	57.04121458865731	41.418735835189736	0.0
ID234652 ? ID235041	10	234652	235041	0.19205691605397185	0.6283185307179586	0.08764859749111148	0.4382429874555574	109.5	57.440771542694435	41.686174886104	0.0
ID238574 ? ID238648	10	238574	238648	0.6610572727184926	2.993821108203277	0.8130542864523208	0.8130542864523208	156.5	57.06233270809756	41.799699228839685	0.0
ID229126 ? ID229285	10	229126	229285	0.5982797758597768	1.5707963267948966	0.38674273615020127	0.7734854723004025	41.0	56.84135730665366	41.396470115025494	0.0
ID232884 ? ID232965	10	232884	232965	0.8539944653724828	3.141592653589793	0.9241182096314751	0.9241182096314751	86.5	56.88030130982013	41.81981347574502	0.0
ID226520 ? ID226596	10	226520	226596	1.0236372336207513	3.141592653589793	1.0117495903734042	1.0117495903734042	9.5	56.26540762550312	41.50640810063196	0.0
ID237814 ? ID237893	10	237814	237893	0.005960089399763198	3.141592653589793	0.07720161526654218	0.07720161526654218	146.5	57.22138576615386	42.073976934253324	0.0
ID227531 ? ID227617	10	227531	227617	0.0906471804776281	3.141592653589793	0.3010767019841092	0.3010767019841092	21.5	56.87869923320048	41.545453322581736	0.0
ID231207 ? ID231438	10	231207	231438	0.4319219672050422	1.0471975511965976	0.21906923492231659	0.6572077047669498	66.5	56.79314499442025	41.58760855913488	0.0
ID234070 ? ID234148	10	234070	234148	0.012322747174668278	2.6112145237377464	0.11100786987717708	0.11100786987717708	100.5	57.04985638854497	42.09861310498375	0.0
ID228716 ? ID228800	10	228716	228800	0.04365674225455214	2.854555120751659	0.20894195905694035	0.20894195905694035	35.5	57.05634546865838	41.66554389992224	0.0
ID230780 ? ID230866	10	230780	230866	0.11297914862193933	3.141592653589793	0.3361237102942001	0.3361237102942001	60.5	57.11129905477171	40.85814857191004	0.0
ID232632 ? ID232719	10	232632	232719	0.06478563721582364	2.9454952468809577	0.2545302284912809	0.2545302284912809	83.5	57.62038962186328	41.68905312984185	0.0
ID238888 ? ID238959	10	238888	238959	0.5955462962543265	0.7032377469988639	0.7717164610492163	0.7717164610492163	160.5	57.396946567382045	41.73113547416124	0.0
ID233729 ? ID233816	10	233729	233816	0.696260643623566	3.141592653589793	0.8344223412778243	0.8344223412778243	96.5	57.40012136619285	41.16424203245296	0.0
ID233640 ? ID233729	10	233640	233729	0.4215320756431635	3.141592653589793	0.6492550158783246	0.6492550158783246	95.5	57.77604254950025	41.374133690465996	0.0
ID241549 ? ID241622	11	241549	241622	0.12809953244707817	3.141592653589793	0.3579099501928916	0.3579099501928916	193.5	79.53074192052051	23.833193241254	0.0
ID236249 ? ID236329	11	236249	236329	0.4203980468008326	3.141592653589793	0.6483810968873419	0.6483810968873419	127.5	83.05999148620305	21.189192754380315	0.0
ID244245 ? ID244321	11	244245	244321	0.045501120697525696	3.141592653589793	0.21330991701635837	0.21330991701635837	226.5	71.35905451786368	40.31704975841153	0.0
ID228777 ? ID228851	11	228777	228851	0.23988521429663068	3.141592653589793	0.48978078187759744	0.48978078187759744	36.5	83.31515579029997	19.901298309028917	0.0
ID236329 ? ID236405	11	236329	236405	0.0033364288113837135	3.141592653589793	0.057761828324454145	0.057761828324454145	128.5	83.3109130866304	20.954955176066754	0.0
ID243515 ? ID243593	11	243515	243593	2.765840633279705	1.0642243714255237	1.663081667651864	1.663081667651864	217.5	71.39138038452111	38.4229575567189	0.0
ID245500 ? ID245595	11	245500	245595	0.09408274345937562	3.141592653589793	0.306729104356557	0.306729104356557	241.5	71.74293343085363	41.37800723672515	0.0
ID249135 ? ID249209	11	249135	249209	0.17579892681257023	3.141592653589793	0.4192838260803417	0.4192838260803417	285.5	72.35116782894868	41.66087678314871	0.0
ID227266 ? ID227350	11	227266	227350	0.050403535659231835	2.272566851707995	0.22450731760731504	0.22450731760731504	18.5	84.54858748349275	17.705677001241526	0.0
ID234127 ? ID234211	11	234127	234211	0.04621331045568884	0.24653324127370158	0.2149728132943532	0.2149728132943532	101.5	83.97181402681787	21.789144341649497	0.0
ID239161 ? ID239234	11	239161	239234	0.019601136633870486	3.141592653589793	0.14000405934782922	0.14000405934782922	164.5	80.88644030642664	19.45622455070538	0.0
ID241388 ? ID241472	11	241388	241472	0.20550092316700083	3.141592653589793	0.45332209649100585	0.45332209649100585	191.5	79.07502551506894	24.681303705040918	0.0
ID233614 ? ID233712	11	233614	233712	0.05658850310242004	3.141592653589793	0.2378833813077745	0.2378833813077745	95.5	82.60558596328718	21.075926278829943	0.0
ID234048 ? ID234127	11	234048	234127	0.016056317748131228	2.7856902754233013	0.12671352630296115	0.12671352630296115	100.5	83.91811121786215	21.950052971399003	0.0
ID228934 ? ID229024	11	228934	229024	1.4693507248989859	2.3149327229740324	1.212167779186935	1.212167779186935	38.5	83.41742809105327	20.32920080496964	0.0
ID241051 ? ID241139	11	241051	241139	0.7924906973121066	0.0957628555986204	0.8902194658128447	0.8902194658128447	187.5	78.55317580640855	24.00743060767307	0.0
ID249467 ? ID249548	11	249467	249548	0.1925756185291848	3.141592653589793	0.4388343862201147	0.4388343862201147	289.5	72.20364396072137	41.797475636952655	0.0
ID247996 ? ID248075	11	247996	248075	0.42543371872138663	3.141592653589793	0.6522528027700507	0.6522528027700507	271.5	72.60237513174346	41.15318681815101	0.0
ID244169 ? ID244245	11	244169	244245	0.16474680791604696	2.3112714524272784	0.40589014266922885	0.40589014266922885	225.5	71.24817716495548	40.16837869354682	0.0
ID230852 ? ID230937	11	230852	230937	0.14741803275344695	3.141592653589793	0.38395056029838914	0.38395056029838914	61.5	82.83585548921398	20.454842485610623	0.0
ID233793 ? ID233888	11	233793	233888	0.8019631120847422	3.141592653589793	0.8955239316091682	0.8955239316091682	97.5	82.97807100295427	21.315400829357216	0.0
ID236562 ? ID236651	11	236562	236651	0.007116698604334629	3.141592653589793	0.08436052752522727	0.08436052752522727	131.5	82.9530069109002	20.934576910550966	0.0
ID230001 ? ID230080	11	230001	230080	0.16652133090457813	3.141592653589793	0.4080702524132066	0.4080702524132066	51.5	83.8614391860955	20.607264399915067	0.0
ID238560 ? ID238635	11	238560	238635	0.06110314237126735	1.5544858027795203	0.24719049814114488	0.24719049814114488	156.5	81.85333703341752	21.542080044285484	0.0
ID239483 ? ID239565	11	239483	239565	0.9373782034272334	1.0356101758797072	0.9681829390292072	0.9681829390292072	168.5	80.07496646947186	19.829434585204766	0.0
ID230436 ? ID230513	11	230436	230513	0.2379177450763304	3.141592653589793	0.48776812634317385	0.48776812634317385	56.5	82.25208882066403	20.21348024285148	0.0
ID231761 ? ID231838	11	231761	231838	0.0858232057924014	1.3963614023885018	0.29295597927402234	0.29295597927402234	72.5	82.51375581154456	21.91920129320307	0.0
ID231914 ? ID231988	11	231914	231988	0.05781098566195302	3.141592653589793	0.2404391516828177	0.2404391516828177	74.5	82.35342565847017	22.14451452145883	0.0
ID236894 ? ID236977	11	236894	236977	0.4965834719521578	3.141592653589793	0.7046867899656966	0.7046867899656966	135.5	81.78825974613842	20.521017276842024	0.0
ID226414 ? ID226490	11	226414	226490	0.30623796694312	3.141592653589793	0.5533877184606829	0.5533877184606829	8.5	86.38415280882975	16.80622244431484	0.0
ID229264 ? ID229350	11	229264	229350	0.5527607881247938	3.141592653589793	0.7434788417465515	0.7434788417465515	42.5	84.41109390301419	19.88010605176569	0.0
ID241139 ? ID241214	11	241139	241214	0.3687437141254301	3.141592653589793	0.6072427143452855	0.6072427143452855	188.5	78.39541646991259	24.08254319048885	0.0
ID248978 ? ID249058	11	248978	249058	0.10137746184775863	3.141592653589793	0.3183982755100263	0.3183982755100263	283.5	72.58654614906001	41.925089620510555	0.0
ID244997 ? ID245085	11	244997	245085	0.0015134542981216866	3.141592653589793	0.038903139951958716	0.038903139951958716	235.5	71.46728572117347	41.908188784764405	0.0
ID242422 ? ID242519	11	242422	242519	7.017016627019049	3.141592653589793	2.6489651992842504	2.6489651992842504	204.5	76.54583103527366	27.33539146498126	0.0
ID226490 ? ID226576	11	226490	226576	0.34093001281066654	3.141592653589793	0.5838921242923786	0.5838921242923786	9.5	86.43801006179015	16.755501151631805	0.0
ID231012 ? ID231102	11	231012	231102	0.4902624523400736	0.7324543290893872	0.7001874408614265	0.7001874408614265	63.5	81.94138931977959	21.403424991515102	0.0
ID238945 ? ID239013	11	238945	239013	0.07125177636382286	3.141592653589793	0.266930283714349	0.266930283714349	161.5	81.16256798160885	20.52457235813978	0.0
ID247587 ? ID247678	11	247587	247678	0.1624519443640422	0.0969306256262252	0.40305327732700824	0.40305327732700824	266.5	71.7726000334161	41.57574233124771	0.0
ID229686 ? ID229773	11	229686	229773	0.6036727072258714	2.883620786749725	0.7769637747191765	0.7769637747191765	47.5	83.430023932218	20.252203127995465	0.0
ID226576 ? ID226652	11	226576	226652	0.7226963449794399	3.141592653589793	0.8501154892009908	0.8501154892009908	10.5	86.31881182831897	16.914198845933875	0.0
ID243109 ? ID243198	11	243109	243198	0.9082484597498346	3.141592653589793	0.953020702686901	0.953020702686901	212.5	72.96151458552279	38.21075923268492	0.0
ID228851 ? ID228934	11	228851	228934	0.850873755800857	3.141592653589793	0.9224281846305744	0.9224281846305744	37.5	83.02290175858403	20.115361574121238	0.0
ID231350 ? ID231423	11	231350	231423	0.33740595518790006	3.141592653589793	0.5808665554048538	0.5808665554048538	67.5	82.38723780138666	22.38576190590298	0.0
ID237537 ? ID237624	11	237537	237624	0.025559857816163073	3.141592653589793	0.15987450646104612	0.15987450646104612	143.5	82.41567648746364	20.547746977063127	0.0
ID245595 ? ID245684	11	245595	245684	0.005200268322044223	1.9423482272342987	0.07211288596391233	0.07211288596391233	242.5	71.7647804328233	41.23543039186377	0.0
ID242040 ? ID242122	11	242040	242122	0.14863731903856955	2.8956149282769137	0.38553510740083	0.38553510740083	199.5	79.50200133365395	24.282918733833156	0.0
ID249994 ? ID250075	11	249994	250075	0.057982646160489204	3.141592653589793	0.24079585993220315	0.24079585993220315	295.5	72.16076052557707	41.866691023534344	0.0
ID229102 ? ID229179	11	229102	229179	0.038166688617795985	3.141592653589793	0.19536296634161754	0.19536296634161754	40.5	84.24453538728545	20.03840969788333	0.0
ID243848 ? ID243933	11	243848	243933	0.20466435278589515	3.141592653589793	0.45239844472090657	0.45239844472090657	221.5	70.92896072745802	39.41808799960532	0.0
ID237051 ? ID237137	11	237051	237137	0.08166351267385363	3.141592653589793	0.2857682849335343	0.2857682849335343	137.5	82.33759007999333	20.668047538197122	0.0
ID233888 ? ID233965	11	233888	233965	0.5321101790488396	0.18086661975318755	0.7294588261504823	0.7294588261504823	98.5	83.74861794056342	21.562527972310402	0.0
ID237703 ? ID237795	11	237703	237795	0.2002881903389437	3.141592653589793	0.447535686106643	0.447535686106643	145.5	81.93389600772369	20.814526377109956	0.0
ID229846 ? ID229920	11	229846	229920	0.29547300714658975	2.3671037706107323	0.5435742885260393	0.5435742885260393	49.5	83.67306759910375	20.472714510549288	0.0
ID235858 ? ID235927	11	235858	235927	0.032284441232741566	1.0157573144973324	0.17967871669382984	0.17967871669382984	122.5	82.80221802826061	23.081576063240206	0.0
ID227514 ? ID227598	11	227514	227598	0.21672835125374373	3.141592653589793	0.4655409232857448	0.4655409232857448	21.5	83.77179455272935	17.925803876917453	0.0
ID227757 ? ID227853	11	227757	227853	0.084301862579199	2.5749169075400213	0.290347830333204	0.290347830333204	24.5	84.05818617337172	18.483100924114034	0.0
ID239879 ? ID239961	11	239879	239961	0.27999599168003775	1.0693341659061462	0.5291464746930076	0.5291464746930076	173.5	79.6749224191646	20.13578748258731	0.0
ID234461 ? ID234555	11	234461	234555	0.025491941138627836	1.6680265042473714	0.15966195895900762	0.15966195895900762	105.5	84.27114630276321	21.27389606440414	0.0
ID235109 ? ID235191	11	235109	235191	2.277549043514634	0.47098430586434814	1.5091550760324912	1.5091550760324912	113.5	83.49136562701901	22.83225338246007	0.0
ID228099 ? ID228180	11	228099	228180	0.2060120238380955	2.587632550705234	0.45388547436340754	0.45388547436340754	28.5	83.96791280630136	18.54946448025975	0.0
ID227932 ? ID228011	11	227932	228011	0.400633213297567	3.141592653589793	0.6329559331403467	0.6329559331403467	26.5	84.17640836459444	18.62171214893644	0.0
ID236405 ? ID236482	11	236405	236482	0.012804848296703503	1.5498571455117371	0.11315850960799856	0.11315850960799856	129.5	83.25441594804266	20.92475882876775	0.0
ID243763 ? ID243848	11	243763	243848	1.0489333000969248	3.141592653589793	1.024174448078512	1.024174448078512	220.5	70.63897955191256	38.938755761227796	0.0
ID232229 ? ID232308	11	232229	232308	0.04629955140191323	3.141592653589793	0.21517330550491906	0.21517330550491906	78.5	82.72709935252558	21.5639909049733	0.0
ID238789 ? ID238869	11	238789	238869	0.9009659981522105	2.6590668919547125	0.949192287238055	0.949192287238055	159.5	81.65283960479444	21.245900797163557	0.0
ID242122 ? ID242189	11	242122	242189	0.13448235942042894	3.141592653589793	0.3667183652619936	0.3667183652619936	200.5	79.73580682578063	24.525611083038537	0.0
ID234211 ? ID234294	11	234211	234294	0.07562061913366512	2.56325288966949	0.2749920346731249	0.2749920346731249	102.5	84.03756997728931	21.826342380982986	0.0
ID225923 ? ID226010	11	225923	226010	0.6553802754311647	3.141592653589793	0.8095556036685588	0.8095556036685588	2.5	86.6696914403934	15.592850425791067	0.0
ID233445 ? ID233528	11	233445	233528	0.10670840532307727	3.141592653589793	0.3266625251281164	0.3266625251281164	93.5	82.21887715779474	20.92310588511876	0.0
ID246620 ? ID246708	11	246620	246708	0.016283319806748985	3.141592653589793	0.12760611194903237	0.12760611194903237	254.5	70.9986175534707	41.4845986044576	0.0
ID243360 ? ID243439	11	243360	243439	0.9321096216890785	1.8257428833496328	0.9654582444047378	0.9654582444047378	215.5	72.75603515069548	38.74646028511488	0.0
ID239087 ? ID239161	11	239087	239161	0.8340108857060348	0.45260402634212643	0.913241964490263	0.913241964490263	163.5	81.03958316123052	19.95857985323275	0.0
ID232699 ? ID232780	11	232699	232780	0.04643883453500473	3.141592653589793	0.21549671583345473	0.21549671583345473	84.5	82.92458162936302	20.650647466297556	0.0
ID236482 ? ID236562	11	236482	236562	0.041333564702934485	3.141592653589793	0.2033065781103368	0.2033065781103368	130.5	83.09621871473257	20.92546044903241	0.0
ID247343 ? ID247428	11	247343	247428	0.15685034726893282	0.5517112068395349	0.3960433653893634	0.3960433653893634	263.5	71.67856286445388	41.454626673751	0.0
ID241622 ? ID241704	11	241622	241704	0.16037935315361074	0.520674158287952	0.4004739107028206	0.4004739107028206	194.5	79.35639104958598	23.510871512390185	0.0
ID244838 ? ID244912	11	244838	244912	0.14114239054801306	3.141592653589793	0.37568922069712496	0.37568922069712496	233.5	71.64750917528809	41.731237064912115	0.0
ID232538 ? ID232611	11	232538	232611	0.20418231843161178	3.141592653589793	0.4518653764470252	0.4518653764470252	82.5	83.00780294313668	20.999421770279326	0.0
ID227090 ? ID227180	11	227090	227180	0.019101203003880646	3.141592653589793	0.13820710185761312	0.13820710185761312	16.5	84.76871895377784	17.18551251817329	0.0
ID238344 ? ID238413	11	238344	238413	0.13062106938925655	3.141592653589793	0.3614153696085109	0.3614153696085109	153.5	81.72626275861313	21.474159956954054	0.0
ID238716 ? ID238789	11	238716	238789	0.15306653056273692	3.141592653589793	0.3912371794228367	0.3912371794228367	158.5	81.92977116903826	21.395357211302652	0.0
ID248814 ? ID248896	11	248814	248896	0.1507425376896076	3.141592653589793	0.388255763240686	0.388255763240686	281.5	72.60357219010578	41.89562093895857	0.0
ID231189 ? ID231277	11	231189	231277	0.7707418420118703	3.141592653589793	0.877919040693315	0.877919040693315	65.5	81.94883908156774	21.867595793468098	0.0
ID233712 ? ID233793	11	233712	233793	0.07314557787539891	3.141592653589793	0.27045439148847056	0.27045439148847056	96.5	82.59449597209336	21.08904695386643	0.0
ID248896 ? ID248978	11	248896	248978	0.0999666582729393	2.729390742742059	0.3161750437225229	0.3161750437225229	282.5	72.66537386315744	41.84443051321004	0.0
ID235440 ? ID235523	11	235440	235523	0.03422304143857392	0.4224605794656136	0.18499470651500793	0.18499470651500793	117.5	82.9291489700855	22.958762625234584	0.0
ID227180 ? ID227266	11	227180	227266	0.3876766349164678	3.141592653589793	0.6226368403142138	0.6226368403142138	17.5	84.57085363977264	17.45288616374999	0.0
ID231988 ? ID232068	11	231988	232068	0.22847535861791532	2.3441510997976907	0.4779909608119335	0.4779909608119335	75.5	82.523967662245	22.0960767925896	0.0
ID240647 ? ID240721	11	240647	240721	0.3976428228279734	3.141592653589793	0.6305892663437694	0.6305892663437694	182.5	79.1438769532245	23.524207586118834	0.0
ID247190 ? ID247267	11	247190	247267	0.04496338768884324	3.141592653589793	0.21204572075107586	0.21204572075107586	261.5	71.40753082009356	41.640939295653375	0.0
ID231510 ? ID231586	11	231510	231586	0.2539348554305426	3.141592653589793	0.5039194930051254	0.5039194930051254	69.5	82.24811980994531	22.040113685383396	0.0
ID249638 ? ID249718	11	249638	249718	0.165086681942048	3.141592653589793	0.40630860431702404	0.40630860431702404	291.5	72.39721601520976	42.293008985093664	0.0
ID235679 ? ID235772	11	235679	235772	0.009932318058775222	3.141592653589793	0.09966101574224107	0.09966101574224107	120.5	82.8351431913753	22.912302087619807	0.0
ID233965 ? ID234048	11	233965	234048	0.12358917487823133	3.141592653589793	0.35155252079629773	0.35155252079629773	99.5	83.99534969399892	21.86022997920837	0.0
ID237795 ? ID237875	11	237795	237875	0.29281772983767235	3.141592653589793	0.5411263529321708	0.5411263529321708	146.5	81.66295772688534	20.519824391795737	0.0
ID245684 ? ID245778	11	245684	245778	0.42893923145242957	3.141592653589793	0.654934524553737	0.654934524553737	243.5	71.63783682284267	41.54946957748663	0.0
ID231423 ? ID231510	11	231423	231510	0.3163645253386048	3.141592653589793	0.5624629101892895	0.5624629101892895	68.5	82.35555155262438	22.229820308102315	0.0
ID229179 ? ID229264	11	229179	229264	0.171352467743581	3.141592653589793	0.41394742147231817	0.41394742147231817	41.5	84.17322601594618	19.95473864135844	0.0
ID234796 ? ID234867	11	234796	234867	0.47492066853104936	0.5031633937857913	0.6891448821046626	0.6891448821046626	109.5	83.47517447138387	21.79952428862652	0.0
ID246111 ? ID246192	11	246111	246192	0.02292933027103932	3.141592653589793	0.15142433843685538	0.15142433843685538	248.5	70.89140583008921	41.31807342810896	0.0
ID242600 ? ID242687	11	242600	242687	17.822085412172644	3.141592653589793	4.221621182931107	4.221621182931107	206.5	73.84634239541154	31.30240232608861	0.0
ID249058 ? ID249135	11	249058	249135	0.14281166083202015	3.141592653589793	0.3779043011557558	0.3779043011557558	284.5	72.45334755645425	41.67442176317711	0.0
ID248483 ? ID248570	11	248483	248570	0.5798689059064914	3.141592653589793	0.7614912382335672	0.7614912382335672	277.5	72.70904588961838	41.67709585257166	0.0
ID248734 ? ID248814	11	248734	248814	0.1473014169050339	2.8790430818407784	0.3837986671485896	0.3837986671485896	280.5	72.4421922582946	41.995659809419266	0.0
ID229432 ? ID229513	11	229432	229513	1.0850362554559405	1.5807879859460476	1.0416507358303648	1.0416507358303648	44.5	83.68716777300669	19.543307453376954	0.0
ID245857 ? ID245941	11	245857	245941	0.11538677685561713	3.141592653589793	0.33968629182764665	0.33968629182764665	245.5	71.51296894731794	41.229429615403774	0.0
ID227680 ? ID227757	11	227680	227757	0.0947703114501975	3.141592653589793	0.30784787062800595	0.30784787062800595	23.5	84.08468239880855	18.562851971498723	0.0
ID233196 ? ID233282	11	233196	233282	0.08818281228794704	2.9679161950743578	0.29695590967001656	0.29695590967001656	90.5	82.35326714860909	20.661953749933502	0.0
ID241876 ? ID241952	11	241876	241952	0.2729870851177174	0.4098088357249097	0.5224816600778609	0.5224816600778609	197.5	81.01231602232116	24.439912422615617	0.0
ID246956 ? ID247029	11	246956	247029	0.08572820222575663	3.141592653589793	0.2927937878879206	0.2927937878879206	258.5	71.23220634986049	41.386663914351956	0.0
ID230253 ? ID230341	11	230253	230341	0.47234831831909074	2.0682251189167093	0.6872760131992756	0.6872760131992756	54.5	83.12405815991085	20.130736256759572	0.0
ID238869 ? ID238945	11	238869	238945	0.2890345891877846	0.5123471043812043	0.5376193720354435	0.5376193720354435	160.5	81.24600671496852	20.65060527682807	0.0
ID236815 ? ID236894	11	236815	236894	0.2927646992069422	3.141592653589793	0.541077350484145	0.541077350484145	134.5	81.54315005788452	20.296723638141593	0.0
ID245413 ? ID245500	11	245413	245500	0.005372701088877031	0.08885445572809805	0.07329871137255436	0.07329871137255436	240.5	71.70084972595393	41.48696137211962	0.0
ID228011 ? ID228099	11	228011	228099	0.3209202819655359	3.141592653589793	0.5664982629854534	0.5664982629854534	27.5	83.92150234005743	18.691743394037765	0.0
ID234717 ? ID234796	11	234717	234796	0.05999779116952757	3.141592653589793	0.24494446548049942	0.24494446548049942	108.5	83.5590865569321	21.35160806079881	0.0
ID245778 ? ID245857	11	245778	245857	0.22192891308494558	2.884430385749698	0.4710933167483334	0.4710933167483334	244.5	71.55261911113875	41.62859186221601	0.0
ID247508 ? ID247587	11	247508	247587	0.20538412633199576	3.141592653589793	0.4531932549498015	0.4531932549498015	265.5	71.52459563475637	41.227382409541505	0.0
ID226652 ? ID226748	11	226652	226748	0.7755344532358485	3.141592653589793	0.8806443398079888	0.8806443398079888	11.5	85.99250626157561	17.63455052295108	0.0
ID242768 ? ID242856	11	242768	242856	1.4459766015086248	2.3996710607442466	1.202487672081766	1.202487672081766	208.5	73.82960356004375	33.63628260838112	0.0
ID236731 ? ID236815	11	236731	236815	1.1519668036521271	3.141592653589793	1.0732971646529805	1.0732971646529805	133.5	82.11701008267877	20.311528904041086	0.0
ID247916 ? ID247996	11	247916	247996	0.01799585920845445	3.141592653589793	0.1341486459434252	0.1341486459434252	270.5	72.34080906062275	41.39171465344867	0.0
ID230594 ? ID230675	11	230594	230675	0.1441024242624513	3.141592653589793	0.37960825104632706	0.37960825104632706	58.5	81.83189623892676	19.887818935761118	0.0
ID238635 ? ID238716	11	238635	238716	0.06758690762121872	3.141592653589793	0.2599748211293138	0.2599748211293138	157.5	81.90797909131874	21.333376563286627	0.0
ID247428 ? ID247508	11	247428	247508	0.1983804032725978	1.4958815124669262	0.44539915050727	0.44539915050727	264.5	71.5760359666415	41.16325554844759	0.0
ID249807 ? ID249894	11	249807	249894	0.08178139162281885	3.141592653589793	0.28597445973866065	0.28597445973866065	293.5	72.60225232213801	42.1614675906124	0.0
ID245328 ? ID245413	11	245328	245413	0.0675482100388916	3.141592653589793	0.2599003848379059	0.2599003848379059	239.5	71.76211902674886	41.33215857581948	0.0
ID234635 ? ID234717	11	234635	234717	0.20229118105481972	3.141592653589793	0.4497679191036414	0.4497679191036414	107.5	83.82150055779796	21.35524125986168	0.0
ID231277 ? ID231350	11	231277	231350	0.14372745079666327	1.1231777688881572	0.3791140340275776	0.3791140340275776	66.5	82.19947868365766	22.35526899620023	0.0
ID238031 ? ID238104	11	238031	238104	0.11290718618215449	2.8078078175848655	0.3360166456920765	0.3360166456920765	149.5	82.45259505655834	20.543522559569055	0.0
ID235607 ? ID235679	11	235607	235679	0.024498262135367817	3.141592653589793	0.15651920692160376	0.15651920692160376	119.5	82.85292874825893	22.84703915137018	0.0
ID246789 ? ID246871	11	246789	246871	0.05938831845300339	2.2590184053539564	0.24369718597678428	0.24369718597678428	256.5	71.11241877504656	41.69173265288147	0.0
ID227853 ? ID227932	11	227853	227932	0.15986069239189876	3.141592653589793	0.39982582756982915	0.39982582756982915	25.5	84.09192554148137	18.411116816513406	0.0
ID228527 ? ID228617	11	228527	228617	0.21323263408155937	3.141592653589793	0.46177119234698843	0.46177119234698843	33.5	83.37142870934812	19.32818247305624	0.0
ID239565 ? ID239643	11	239565	239643	0.5317837801547398	3.141592653589793	0.729235065088576	0.729235065088576	169.5	79.6414831393737	19.57541899422343	0.0
ID228268 ? ID228364	11	228268	228364	0.4181298823988998	3.141592653589793	0.6466296330967982	0.6466296330967982	30.5	83.7820880708295	19.257882420812102	0.0
ID234555 ? ID234635	11	234555	234635	0.06272778950974495	3.141592653589793	0.2504551646697367	0.2504551646697367	106.5	84.10534185650249	21.372016710787058	0.0
ID235271 ? ID235356	11	235271	235356	0.06771643210611518	3.141592653589793	0.2602238115663422	0.2602238115663422	115.5	83.04123939690899	23.37254746693567	0.0
ID231674 ? ID231761	11	231674	231761	0.2681696472232187	2.8240809546349155	0.517850989400637	0.517850989400637	71.5	82.19801309241859	21.874824531634182	0.0
ID240555 ? ID240647	11	240555	240647	0.20127738696840686	3.141592653589793	0.4486394844063626	0.4486394844063626	181.5	79.3150636046388	23.60009046431167	0.0
ID248326 ? ID248401	11	248326	248401	0.06614096315992465	2.7148396456266766	0.25717885441833016	0.25717885441833016	275.5	72.20688759599349	41.507785820033874	0.0
ID231586 ? ID231674	11	231586	231674	0.2073875070721356	3.141592653589793	0.45539818518757363	0.45539818518757363	70.5	82.2037411120111	21.792143252345443	0.0
ID236171 ? ID236249	11	236171	236249	0.5068337690332544	1.5322765203435023	0.711922586404768	0.711922586404768	126.5	83.13010244513421	21.548463228024733	0.0
ID232611 ? ID232699	11	232611	232699	0.009412272223083391	0.014395015540327644	0.09701686566305567	0.09701686566305567	83.5	83.0263147270204	20.725609842481184	0.0
ID237624 ? ID237703	11	237624	237703	0.12071482441275701	1.0492535889701426	0.3474403897257154	0.3474403897257154	144.5	82.29175161102066	20.734959499630833	0.0
ID240802 ? ID240884	11	240802	240884	0.006053559455006799	3.141592653589793	0.0778046236094411	0.0778046236094411	184.5	79.83542420001207	23.036415872066343	0.0
ID238486 ? ID238560	11	238486	238560	0.12892372078439893	3.141592653589793	0.3590594947698764	0.3590594947698764	155.5	81.63860425420319	21.496032824618936	0.0
ID247029 ? ID247110	11	247029	247110	0.004697238737178263	1.9219938341583862	0.06853640446637294	0.06853640446637294	259.5	71.346184070436	41.30815477939113	0.0
ID237137 ? ID237217	11	237137	237217	0.06647749850641826	3.141592653589793	0.2578323069485635	0.2578323069485635	138.5	82.32331391080493	20.761155185913164	0.0
ID249718 ? ID249807	11	249718	249807	0.03803781562473553	1.1983273989079877	0.19503285780794868	0.19503285780794868	292.5	72.65210666235089	42.308203829538556	0.0
ID227438 ? ID227514	11	227438	227514	0.02565704092996963	2.2541652552063307	0.1601781537225649	0.1601781537225649	20.5	83.72287756430364	17.762522295343707	0.0
ID246358 ? ID246435	11	246358	246435	0.18695286549858006	2.355311221008727	0.43238046382622336	0.43238046382622336	251.5	70.47623634910505	41.37392432175491	0.0
ID246708 ? ID246789	11	246708	246789	0.11602530322359472	2.0590811354341847	0.3406248717043351	0.3406248717043351	255.5	71.12942050114174	41.560576104915754	0.0
ID225839 ? ID225923	11	225839	225923	0.005967351130436941	3.141592653589793	0.07724863190009866	0.07724863190009866	1.5	86.57859965775965	15.201965809013716	0.0
ID232308 ? ID232379	11	232308	232379	0.19626208996719868	3.141592653589793	0.44301477398298883	0.44301477398298883	79.5	82.86817575869696	21.318182343115893	0.0
ID234940 ? ID235027	11	234940	235027	0.012787484693611226	3.141592653589793	0.1130817611005914	0.1130817611005914	111.5	83.76461509186618	21.92045136466414	0.0
ID227012 ? ID227090	11	227012	227090	0.8265294512548222	2.75180739920237	0.9091366515848002	0.9091366515848002	15.5	85.07742061789688	16.81556765121433	0.0
ID250249 ? ID250335	11	250249	250335	1.4870025199030639	1.5550923636854805	1.2194271277542843	1.2194271277542843	298.5	72.13703457762799	43.12669672294524	0.0
ID249894 ? ID249994	11	249894	249994	0.1853915772786812	3.141592653589793	0.4305712220744452	0.4305712220744452	294.5	72.27805493448872	42.016241281879445	0.0
ID229920 ? ID230001	11	229920	230001	0.26932677317225323	3.141592653589793	0.5189670251299723	0.5189670251299723	50.5	83.80924473171973	20.62613481369722	0.0
ID230080 ? ID230164	11	230080	230164	0.2311114805194916	3.141592653589793	0.48074055426965134	0.48074055426965134	52.5	83.67570162635909	20.445609671592074	0.0
ID237297 ? ID237368	11	237297	237368	0.11648430452743334	3.141592653589793	0.3412979702949218	0.3412979702949218	140.5	82.13946812349576	20.384350976492986	0.0
ID248157 ? ID248236	11	248157	248236	0.46846993736484666	1.3841258339398854	0.6844486374921398	0.6844486374921398	273.5	72.47613779511573	41.27261998467759	0.0
ID229350 ? ID229432	11	229350	229432	1.098921034806593	3.141592653589793	1.0482943454996754	1.0482943454996754	43.5	84.42134932165715	19.582187242417916	0.0
ID243933 ? ID244014	11	243933	244014	0.27945532106025717	2.3690866340657633	0.5286353384519967	0.5286353384519967	222.5	70.98884370448488	39.596433978136076	0.0
ID239643 ? ID239723	11	239643	239723	0.051212696135673905	3.141592653589793	0.22630222300205957	0.22630222300205957	170.5	79.62468437643477	19.113970484220847	0.0
ID230762 ? ID230852	11	230762	230852	0.07647860772551615	3.141592653589793	0.2765476590490618	0.2765476590490618	60.5	82.74694524890438	20.388120424383594	0.0
ID232863 ? ID232946	11	232863	232946	0.05488663244575009	3.141592653589793	0.23427896287492414	0.23427896287492414	86.5	82.44560489454952	20.714866185820085	0.0
ID227350 ? ID227438	11	227350	227438	0.9730730951490939	3.0311218755910967	0.9864446741450298	0.9864446741450298	19.5	84.16978184433582	17.753826871766343	0.0
ID229773 ? ID229846	11	229773	229846	0.009609675470167424	2.108012460545589	0.09802895220376184	0.09802895220376184	48.5	83.79554598472501	20.26722518320075	0.0
ID238413 ? ID238486	11	238413	238486	0.0032329242360467896	3.141592653589793	0.05685880966083259	0.05685880966083259	154.5	81.53998511446669	21.379086537132164	0.0
ID248650 ? ID248734	11	248650	248734	0.04702849470318157	1.0121407896092425	0.21686054206143995	0.21686054206143995	279.5	72.3523980549989	41.977488759986926	0.0
ID230513 ? ID230594	11	230513	230594	0.2569201810471966	3.141592653589793	0.5068729436922005	0.5068729436922005	57.5	82.08268055539455	20.193880839244947	0.0
ID238187 ? ID238266	11	238187	238266	0.46179604312069383	3.141592653589793	0.6795557689554949	0.6795557689554949	151.5	82.36896570315557	20.500131095899903	0.0
ID241291 ? ID241388	11	241291	241388	0.5280408560524201	3.141592653589793	0.7266641975853909	0.7266641975853909	190.5	79.13276172139518	24.30376497878692	0.0
ID246435 ? ID246531	11	246435	246531	0.5716711656472396	2.9448385299201827	0.7560893899845703	0.7560893899845703	252.5	70.63310815004425	41.44278535443975	0.0
ID232946 ? ID233024	11	232946	233024	0.011776846882769138	0.6994344694212818	0.10852118172398022	0.10852118172398022	87.5	82.39250306109648	20.868402685404945	0.0
ID239013 ? ID239087	11	239013	239087	0.07203990675920101	3.141592653589793	0.268402508854148	0.268402508854148	162.5	81.16818382456628	20.524435460321765	0.0
ID242189 ? ID242268	11	242189	242268	0.3627488982293803	3.141592653589793	0.6022863922000731	0.6022863922000731	201.5	79.84225636319725	24.404718688921143	0.0
ID248570 ? ID248650	11	248570	248650	0.3533546213209371	2.2345150313220703	0.594436389633859	0.594436389633859	278.5	72.71876634331969	41.98333318304191	0.0
ID237217 ? ID237297	11	237217	237297	0.048945591802795715	1.3673863218925055	0.2212365064875047	0.2212365064875047	139.5	82.16598380359306	20.661834821987803	0.0
ID229602 ? ID229686	11	229602	229686	0.06134863302874278	3.141592653589793	0.2476865620673491	0.2476865620673491	46.5	83.16949148955086	20.179124574068076	0.0
ID242944 ? ID243028	11	242944	243028	3.8045731153307636	3.141592653589793	1.950531495600818	1.950531495600818	210.5	73.62558551472387	35.886368482626466	0.0
ID247678 ? ID247747	11	247678	247747	0.018024305293911816	3.141592653589793	0.1342546285753747	0.1342546285753747	267.5	71.91222926689835	41.68632221723027	0.0
ID233528 ? ID233614	11	233528	233614	0.1473792768642084	3.141592653589793	0.38390008708544	0.38390008708544	94.5	82.37926441631888	21.136008416545145	0.0
ID243281 ? ID243360	11	243281	243360	0.2109523827680208	3.141592653589793	0.4592955287916711	0.4592955287916711	214.5	73.23064509662314	38.67866874349882	0.0
ID242519 ? ID242600	11	242519	242600	2.0426634533389136	3.141592653589793	1.4292177767362515	1.4292177767362515	205.5	75.56061963931943	29.069633066121156	0.0
ID246192 ? ID246279	11	246192	246279	0.06024843041861085	1.5347235434787505	0.2454555569112479	0.2454555569112479	249.5	70.74722638570199	41.2920550071391	0.0
ID247747 ? ID247834	11	247747	247834	0.2322537326428405	0.13051410630394045	0.4819271030382505	0.4819271030382505	268.5	72.08277814175867	41.430279396796706	0.0
ID232780 ? ID232863	11	232780	232863	0.09827088509630649	0.219625398053937	0.31348187363276125	0.31348187363276125	85.5	82.66347585680751	20.619550748307425	0.0
ID244750 ? ID244838	11	244750	244838	0.01036857345572566	2.9657574453587543	0.1018261923854843	0.1018261923854843	232.5	71.78344131898069	41.916176326859606	0.0
ID230675 ? ID230762	11	230675	230762	1.536021665803335	3.141592653589793	1.2393634115154986	1.2393634115154986	59.5	82.16871332252549	20.168179276525322	0.0
ID249548 ? ID249638	11	249548	249638	0.10035091643885648	3.141592653589793	0.31678212771375924	0.31678212771375924	290.5	72.12596524030809	42.0765763354087	0.0
ID239397 ? ID239483	11	239397	239483	0.06191798716150217	3.141592653589793	0.24883325171990614	0.24883325171990614	167.5	80.58455174620758	19.602320864453745	0.0
ID240721 ? ID240802	11	240721	240802	0.6384967341253184	1.6822398188287788	0.799059906468419	0.799059906468419	183.5	79.4136942992331	23.126445628007588	0.0
ID235191 ? ID235271	11	235191	235271	0.06918069998541998	3.141592653589793	0.26302224237775024	0.26302224237775024	114.5	83.11169026344196	23.51638769664554	0.0
ID239234 ? ID239318	11	239234	239318	0.24722479186427748	3.141592653589793	0.4972170470370837	0.4972170470370837	165.5	81.12059911759403	19.445259186036303	0.0
ID249288 ? ID249379	11	249288	249379	0.01006862915478932	2.0129963871671577	0.10034255904046557	0.10034255904046557	287.5	72.3605904765719	41.557416814478984	0.0
ID231102 ? ID231189	11	231102	231189	0.06464173291228018	3.141592653589793	0.25424738526144214	0.25424738526144214	64.5	81.7294289907939	21.645909651451063	0.0
ID230937 ? ID231012	11	230937	231012	0.8273847461801688	3.141592653589793	0.9096069184984076	0.9096069184984076	62.5	82.46141203228645	20.8595819007542	0.0
ID233024 ? ID233110	11	233024	233110	0.181203162637222	2.77474221776979	0.42567964790112056	0.42567964790112056	88.5	82.29547194744086	20.736990302903543	0.0
ID244912 ? ID244997	11	244912	244997	0.11976616103386736	2.3378541509612347	0.346072479451729	0.346072479451729	234.5	71.50570001700434	41.730494214743615	0.0
ID240884 ? ID240967	11	240884	240967	0.6338332228070389	2.594840268761465	0.7961364347943378	0.7961364347943378	185.5	79.47890612865136	23.1164791088623	0.0
ID243676 ? ID243763	11	243676	243763	0.3767487975938912	1.1540260247459564	0.6137986620984859	0.6137986620984859	219.5	70.78339739367856	38.20709131974746	0.0
ID241472 ? ID241549	11	241472	241549	1.2381211747420098	2.6088285208505173	1.1127089353204682	1.1127089353204682	192.5	79.25501783542	24.34775476566908	0.0
ID244666 ? ID244750	11	244666	244750	0.009902622093609549	3.141592653589793	0.09951191935446502	0.09951191935446502	231.5	71.78189399563914	41.92495502955786	0.0
ID248401 ? ID248483	11	248401	248483	0.10217159515765319	2.6580812446350848	0.31964291820350593	0.31964291820350593	276.5	72.250740272954	41.44643381297763	0.0
ID234294 ? ID234378	11	234294	234378	0.14508559982183278	3.141592653589793	0.38090103678230225	0.38090103678230225	103.5	84.20438910886664	21.837612474590046	0.0
ID236651 ? ID236731	11	236651	236731	0.24128566194924522	1.0116285824606033	0.49120836917671223	0.49120836917671223	132.5	82.74795707499946	20.758377175305867	0.0
ID238266 ? ID238344	11	238266	238344	1.407786023686795	3.141592653589793	1.1865015902588563	1.1865015902588563	152.5	81.96897505690532	20.96869296814598	0.0
ID226332 ? ID226414	11	226332	226414	0.008690622191866816	3.141592653589793	0.09322350664862815	0.09322350664862815	7.5	86.23234485004804	16.54926255235935	0.0
ID244584 ? ID244666	11	244584	244666	0.005855378731333153	3.141592653589793	0.0765204464919877	0.0765204464919877	230.5	71.72555390362328	41.8768117537701	0.0
ID235356 ? ID235440	11	235356	235440	0.06564460495528787	3.141592653589793	0.256212031246169	0.256212031246169	116.5	83.0238431526833	23.15270930694374	0.0
ID249209 ? ID249288	11	249209	249288	0.10447951344815379	3.141592653589793	0.32323290898074375	0.32323290898074375	286.5	72.27917032756099	41.68016887213765	0.0
ID232068 ? ID232147	11	232068	232147	0.13733422436454415	1.8658209419632594	0.37058632511810813	0.37058632511810813	76.5	82.74461572175383	21.96563767353002	0.0
ID239723 ? ID239804	11	239723	239804	0.5553297824941856	3.141592653589793	0.745204523935668	0.745204523935668	171.5	79.63773894124579	19.381446711913767	0.0
ID228696 ? ID228777	11	228696	228777	0.19150570479046694	0.09949959444169787	0.43761364785672185	0.43761364785672185	35.5	83.36680376385385	19.906989021561895	0.0
ID246531 ? ID246620	11	246531	246620	0.01929983420684107	3.141592653589793	0.13892384319058076	0.13892384319058076	253.5	70.95185492716561	41.60915069613279	0.0
ID225750 ? ID225839	11	225750	225839	0.04234476951375014	NaN	0.20577844764151113	0.20577844764151113	0.5	86.43938196706895	15.198687370162398	0.0
ID247110 ? ID247190	11	247110	247190	0.06936796426891158	0.6818176633912761	0.2633779874418353	0.2633779874418353	260.5	71.33666614874247	41.46763317195459	0.0
ID239961 ? ID240046	11	239961	240046	1.4863976164670585	3.141592653589793	1.2191790748151228	1.2191790748151228	174.5	80.18058158064618	20.831064146049197	0.0
ID238104 ? ID238187	11	238104	238187	0.16517797561472	3.141592653589793	0.4064209340261892	0.4064209340261892	150.5	82.48625049681809	20.589013476374394	0.0
ID242687 ? ID242768	11	242687	242768	2.907673837863528	2.0195170505855744	1.705190264417296	1.705190264417296	207.5	73.4883597356199	33.17131900740738	0.0
ID240387 ? ID240475	11	240387	240475	1.1413971161804675	1.8536251894963758	1.0683618844663392	1.0683618844663392	179.5	78.8618763560396	22.882480553332073	0.0
ID239804 ? ID239879	11	239804	239879	0.03436426884939808	0.901974394468724	0.18537602015740354	0.18537602015740354	172.5	79.64487968181007	19.817567293157282	0.0
ID239318 ? ID239397	11	239318	239397	0.5477247990782018	2.9306421662312148	0.7400843188976522	0.7400843188976522	166.5	80.99228711618139	19.493847406409273	0.0
ID230164 ? ID230253	11	230164	230253	0.4026447047962865	3.141592653589793	0.6345429101300294	0.6345429101300294	53.5	83.39073902169875	20.339498652522224	0.0
ID247834 ? ID247916	11	247834	247916	0.021888831475076788	3.141592653589793	0.14794874610849795	0.14794874610849795	269.5	72.24951765707274	41.302273688805414	0.0
ID245941 ? ID246023	11	245941	246023	0.828450438144169	3.141592653589793	0.910192528064348	0.910192528064348	246.5	71.18939425094887	41.425869485439435	0.0
ID235027 ? ID235109	11	235027	235109	0.0505997710786045	3.141592653589793	0.22494392874359712	0.22494392874359712	112.5	83.72764609519963	22.009170337551012	0.0
ID226257 ? ID226332	11	226257	226332	0.865110884124163	3.141592653589793	0.9301133716510923	0.9301133716510923	6.5	86.30856115951494	16.04610651969895	0.0
ID230341 ? ID230436	11	230341	230436	0.6730819109256996	3.141592653589793	0.8204156939781806	0.8204156939781806	55.5	82.74730365405622	19.888867865301613	0.0
ID226174 ? ID226257	11	226174	226257	0.3108265433197686	1.7287346878727796	0.5575181999897121	0.5575181999897121	5.5	86.51248992167451	15.819690028822505	0.0
ID234867 ? ID234940	11	234867	234940	0.16989071978955608	3.141592653589793	0.4121780195371365	0.4121780195371365	110.5	83.6362583523108	22.043400056070393	0.0
ID234378 ? ID234461	11	234378	234461	0.19958975922846658	3.141592653589793	0.4467546969293849	0.4467546969293849	104.5	84.34963312388211	21.489877554433804	0.0
ID245167 ? ID245242	11	245167	245242	7.239354615667354E-4	3.141592653589793	0.02690604879142858	0.02690604879142858	237.5	71.67498271448517	41.82945963273325	0.0
ID244409 ? ID244498	11	244409	244498	1.2570758870621517	3.141592653589793	1.1211939560406807	1.1211939560406807	228.5	71.43337749986144	40.812841778077335	0.0
ID246871 ? ID246956	11	246871	246956	0.05795260293517227	3.141592653589793	0.24073346866435558	0.24073346866435558	257.5	71.06243151909321	41.592053908090804	0.0
ID240475 ? ID240555	11	240475	240555	0.03213433052975408	0.03536799977555828	0.17926051023511586	0.17926051023511586	180.5	79.30823411435034	23.31819293144422	0.0
ID242856 ? ID242944	11	242856	242944	4.6234141206678645	3.141592653589793	2.1502125756928927	2.1502125756928927	209.5	73.95700327316136	34.841052003921874	0.0
ID243593 ? ID243676	11	243593	243676	0.06165855184121938	3.141592653589793	0.2483114009489282	0.2483114009489282	218.5	70.94501017885935	37.86896074013839	0.0
ID243028 ? ID243109	11	243028	243109	3.400997707441602	3.141592653589793	1.8441794130294378	1.8441794130294378	211.5	72.6320533556534	36.98081353196018	0.0
ID250173 ? ID250249	11	250173	250249	0.43528441502548587	3.141592653589793	0.6597608771558722	0.6597608771558722	297.5	72.44883537237948	42.502462075042	0.0
ID228364 ? ID228447	11	228364	228447	0.009277469304238489	0.785211656639434	0.09631962055696902	0.09631962055696902	31.5	83.43954756578867	19.150447065945237	0.0
ID229513 ? ID229602	11	229513	229602	0.07398276103271281	0.792947650721315	0.2719977224770693	0.2719977224770693	45.5	83.29774831791464	20.030666914369547	0.0
ID228180 ? ID228268	11	228180	228268	0.47569473314628397	3.141592653589793	0.6897062658453118	0.6897062658453118	29.5	84.13727071756821	18.982293379215673	0.0
ID232379 ? ID232459	11	232379	232459	0.030091998551541047	2.634133504843321	0.17347045440518408	0.17347045440518408	80.5	82.9340977302802	21.181580491517312	0.0
ID243439 ? ID243515	11	243439	243515	0.23251688001252138	3.141592653589793	0.48220004148954754	0.48220004148954754	216.5	72.12518890100819	39.059870128568214	0.0
ID226010 ? ID226096	11	226010	226096	0.2962867770108733	3.141592653589793	0.5443223098595843	0.5443223098595843	3.5	86.48032938735167	16.116145644612324	0.0
ID226748 ? ID226842	11	226748	226842	1.2132810725526983	1.3021056967897215	1.101490386954284	1.101490386954284	12.5	85.20133054255453	17.634016036214973	0.0
ID249379 ? ID249467	11	249379	249467	0.004698105456064659	3.141592653589793	0.0685427272295512	0.0685427272295512	288.5	72.38291007014233	41.620839614939506	0.0
ID241791 ? ID241876	11	241791	241876	2.914600129548339	3.141592653589793	1.7072200003363183	1.7072200003363183	196.5	79.95776340682707	24.133511727070015	0.0
ID241704 ? ID241791	11	241704	241791	0.2721338216857959	3.141592653589793	0.5216644723246887	0.5216644723246887	195.5	79.2355397242745	23.567802038436625	0.0
ID244095 ? ID244169	11	244095	244169	0.4215362028472495	3.141592653589793	0.6492581942857938	0.6492581942857938	224.5	71.352150217635	39.95188982197409	0.0
ID235927 ? ID236010	11	235927	236010	0.0696596996329881	3.141592653589793	0.26393124035056575	0.26393124035056575	123.5	82.95858462356368	23.23719504120055	0.0
ID250075 ? ID250173	11	250075	250173	0.7764999186901541	3.141592653589793	0.8811923278661442	0.8811923278661442	296.5	72.51326650492696	42.13577723830802	0.0
ID244321 ? ID244409	11	244321	244409	0.03078139865061133	0.9584669179735497	0.17544628423141748	0.17544628423141748	227.5	71.19557653115486	40.37273544308386	0.0
ID246023 ? ID246111	11	246023	246111	0.158651354043376	2.5082608771599495	0.39831062506965087	0.39831062506965087	247.5	70.91602440613825	41.5868977952042	0.0
ID232459 ? ID232538	11	232459	232538	0.0023290890331096707	3.141592653589793	0.048260636476425284	0.048260636476425284	81.5	82.97748321860917	21.244083551190784	0.0
ID237950 ? ID238031	11	237950	238031	0.7128517891294813	3.141592653589793	0.8443055069875367	0.8443055069875367	148.5	82.21008361808326	20.426875915804256	0.0
ID226096 ? ID226174	11	226096	226174	0.21388857325474814	3.141592653589793	0.46248088961031475	0.46248088961031475	4.5	86.44943706516688	16.14668563946386	0.0
ID242268 ? ID242343	11	242268	242343	3.5036680892993397	3.141592653589793	1.8718087747682293	1.8718087747682293	202.5	79.24177493960016	24.77800607060427	0.0
ID227598 ? ID227680	11	227598	227680	0.28900389939808085	3.141592653589793	0.5375908289750494	0.5375908289750494	22.5	83.8739895399356	18.410459041830613	0.0
ID243198 ? ID243281	11	243198	243281	0.13972965429369308	3.141592653589793	0.3738042994585443	0.3738042994585443	213.5	73.31907833510812	38.70604975300485	0.0
ID231838 ? ID231914	11	231838	231914	0.22722743334736278	2.794587374078293	0.47668378758602936	0.47668378758602936	73.5	82.51636575333688	22.03142419207235	0.0
ID232147 ? ID232229	11	232147	232229	0.047832505113071924	0.45919434789627245	0.21870643592055522	0.21870643592055522	77.5	82.67781093828884	21.68607437015548	0.0
[truncated: 1,734 more rows]
