# Supplementary material for: Adhesion pilus retraction powers twitching motility in the thermoacidophilic crenarchaeon Sulfolobus acidocaldarius
Source: Nat Commun. 2024 Jun 14;15:5051. doi: 10.1038/s41467-024-49101-7 (PMC11178785; doi:10.1038/s41467-024-49101-7)
Supplement: Supplementary file 15 — Source Data [file 41467_2024_49101_MOESM15_ESM.zip › TWITCHING FULL TRACK DATASET/Figure 1/aapF 1/aapF_100X_1sec_interval_5min_total__3_tracks.csv]

LABEL	TRACK_INDEX	TRACK_ID	NUMBER_SPOTS	NUMBER_GAPS	NUMBER_SPLITS	NUMBER_MERGES	NUMBER_COMPLEX	LONGEST_GAP	TRACK_DURATION	TRACK_START	TRACK_STOP	TRACK_DISPLACEMENT	TRACK_X_LOCATION	TRACK_Y_LOCATION	TRACK_Z_LOCATION	TRACK_MEAN_SPEED	TRACK_MAX_SPEED	TRACK_MIN_SPEED	TRACK_MEDIAN_SPEED	TRACK_STD_SPEED	TRACK_MEAN_QUALITY	TOTAL_DISTANCE_TRAVELED	MAX_DISTANCE_TRAVELED	CONFINMENT_RATIO	MEAN_STRAIGHT_LINE_SPEED	LINEARITY_OF_FORWARD_PROGRESSION	MEAN_DIRECTIONAL_CHANGE_RATE
Label	Track index	Track ID	Number of spots in track	Number of gaps	Number of split events	Number of merge events	Number of complex points	Longest gap	Track duration	Track start	Track stop	Track displacement	Track mean X	Track mean Y	Track mean Z	Track mean speed	Track max speed	Track min speed	Track median speed	Track std speed	Track mean quality	Total distance traveled	Max distance traveled	Confinment ratio	Mean straight line speed	Linearity of forward progression	Mean directional change rate
Label	Index	ID	N spots	N gaps	N splits	N merges	N complex	Lgst gap	Duration	Track start	Track stop	Track disp.	Track X	Track Y	Track Z	Mean sp.	Max speed	Min speed	Med. speed	Std speed	Mean Q	Total dist.	Max dist.	Cfn. ratio	Mn. v. line	Fwd. progr.	Mn. ? rate
									(sec)	(sec)	(sec)	(µm)	(µm)	(µm)	(µm)	(µm/sec)	(µm/sec)	(µm/sec)	(µm/sec)	(µm/sec)	(quality)	(µm)	(µm)		(µm/sec)		(rad/sec)
Track_106	1	1	300	0	0	0	0	0	299.0	0.0	299.0	0.5272487099001966	72.73390138060736	23.675470941368026	0.0	0.03004469728041797	0.1183060786496676	0.0010513259098418675	0.026753849864684633	0.01916789209258053	0.9988770894209544	8.983364486844975	0.6106488102700803	0.05869167511485113	0.001763373611706343	0.05869167511485114	2.653266201957772
Track_107	2	2	300	0	0	0	0	0	299.0	0.0	299.0	3.217438738427044	40.83653860002545	63.038802452385475	0.0	0.46678280522744686	1.6877573647302662	0.010765172164646645	0.3925319693748637	0.3066132482285104	0.953595694899559	139.5680587630066	4.1671723174466235	0.02305283004537888	0.010760664677013525	0.02305283004537888	2.699957921828378
Track_108	3	3	300	0	0	0	0	0	299.0	0.0	299.0	0.896094127785342	94.09988388620914	8.58313691549359	0.0	0.30878599149933056	1.2232356741912074	0.014954012268110677	0.24837126400630175	0.23183641236398828	0.9871782630681991	92.32701145829982	1.0008033370254679	0.009705655080041982	0.0029969703270412776	0.00970565508004198	2.7213793670302517
Track_110	5	5	122	8	0	0	0	2	130.0	0.0	130.0	3.244778200619408	83.21594620044485	35.13926418589905	0.0	0.8982082440757014	2.848263656997226	0.13060615555493937	0.8251165639598476	0.5033620643290093	0.9556565353127776	114.11406181759396	3.2725285010240253	0.02843451673647403	0.024959832312456985	0.027788469407939834	2.56013522438972
Track_112	7	7	280	13	0	0	0	3	299.0	0.0	299.0	1.7727396180327253	66.24889024076136	36.521732217197325	0.0	0.8644607060950836	2.7249312910486636	0.06500646232747691	0.731710383023375	0.5613175707111343	0.9467098346778324	253.93347722839027	3.3377743537384563	0.006981118194346253	0.00592889504358771	0.006858489925319497	2.4939409350258814
Track_114	9	9	300	0	0	0	0	0	299.0	0.0	299.0	1.5678834077082093	90.19798868379546	13.288100583251513	0.0	0.8078545308954534	2.2349489126396516	0.07209012952339693	0.7594003687204276	0.4549181873359136	0.9914484242598216	241.54850473774056	2.0188926162257177	0.0064909671430610875	0.005243757216415416	0.006490967143061087	2.716264734034012
Track_115	10	10	134	19	0	0	0	4	161.0	0.0	161.0	1.333307278030313	57.13955148850248	41.53587989889017	0.0	0.5509723696032036	1.80171736836753	0.032133950433188486	0.5050449343613929	0.3492399102819247	0.9898495771991673	81.16529764942871	2.1150582476217954	0.016427060783897683	0.008281411664784553	0.015030538955607912	2.4780006737900333
Track_116	11	11	298	1	0	0	0	2	299.0	0.0	299.0	31.879586943323858	79.17430423734218	27.09587929776049	0.0	0.5140278088696933	4.221621182931107	0.02690604879142858	0.40305327732700824	0.45081742278326653	0.9902176148939452	154.2578856613142	31.879586943323858	0.2066642285848394	0.10662069211813999	0.2074220310231668	2.580373579935958
Track_121	15	16	300	0	0	0	0	0	299.0	0.0	299.0	0.4542457025443198	15.912985193080859	1.6750777876688303	0.0	0.2525909571832778	0.6984286149101031	0.007696223453583572	0.23347568253569734	0.14051277398939313	0.982190275390943	75.52469619780007	0.9198369494193883	0.006014532006254549	0.001519216396469297	0.00601453200625455	2.762217201896485
Track_122	16	17	288	11	0	0	0	2	299.0	0.0	299.0	1.2317844611968563	12.495693718624377	20.464641571385346	0.0	0.5268201616786243	1.4303901731012487	0.02610073160653453	0.5167189617187967	0.28374290907356864	0.9445676561444998	155.40990187277023	1.548245483809804	0.007926035898312863	0.004119680472230288	0.007819899031775124	2.6921900987681098
Track_126	20	21	296	2	0	0	0	1	297.0	2.0	299.0	3.7380748285163525	67.27046539619631	19.479575741266117	0.0	0.3956623759838213	2.3697386066710666	0.013019846762301652	0.3260722610070174	0.30412651982029765	0.9667302547274409	117.34331207975593	3.7380748285163525	0.03185588306878245	0.012586110533725093	0.03181022836055491	2.743473697234915
Track_127	21	22	286	9	0	0	0	4	297.0	2.0	299.0	0.32930645482919474	54.06983436411692	18.348454770374733	0.0	0.2614739192206965	1.779990586265746	0.013025825886311657	0.13336515350279224	0.3017287988599412	0.9680312163346297	78.66964251712508	2.054303174072548	0.0041859406537599324	0.0011087759421858408	0.0042404838902880436	2.6798437031703037
Track_151	43	46	225	4	0	0	0	1	228.0	71.0	299.0	1.9425242451144888	51.404140605800066	31.139923714577147	0.0	0.2183212566182727	2.191431506970564	0.002895005777325763	0.16785206321495863	0.24755529863810596	0.9953066219223871	49.36462470235799	2.6230098078151602	0.03935053202220943	0.008519843180326706	0.03902434106644669	2.681762928418973
Track_153	45	48	129	30	0	0	0	3	174.0	71.0	245.0	2.73644417299189	52.465421418907574	26.629741271825317	0.0	1.1691897896799586	2.846365186863827	0.19672545720676754	1.1305334720855016	0.5959199970336369	0.9299202103947484	178.42770598241765	5.219346861639149	0.015336430841416188	0.015726690649378677	0.013450930540270568	2.236471252831407
Track_161	52	56	187	4	0	0	0	4	193.0	106.0	299.0	0.8852653791262647	79.27978457972854	60.0901225659965	0.0	0.7691950679814129	3.481411012272543	0.014357011599554348	0.5747255177809055	0.6479022563099915	0.965986058992498	147.35872230651677	4.95980978572574	0.006007553304410776	0.004586867249358885	0.005963204186158047	2.6732971555771714
