# Supplementary material for: Adhesion pilus retraction powers twitching motility in the thermoacidophilic crenarchaeon Sulfolobus acidocaldarius
Source: Nat Commun. 2024 Jun 14;15:5051. doi: 10.1038/s41467-024-49101-7 (PMC11178785; doi:10.1038/s41467-024-49101-7)
Supplement: Supplementary file 15 — Source Data [file 41467_2024_49101_MOESM15_ESM.zip › TWITCHING FULL TRACK DATASET/Figure 1/aapF 1/aapF_100X_1sec_interval_5min_total__1_edges.csv]

LABEL	TRACK_ID	SPOT_SOURCE_ID	SPOT_TARGET_ID	LINK_COST	DIRECTIONAL_CHANGE_RATE	SPEED	DISPLACEMENT	EDGE_TIME	EDGE_X_LOCATION	EDGE_Y_LOCATION	EDGE_Z_LOCATION	MANUAL_EGE_COLOR
Label	Track ID	Source spot ID	Target spot ID	Edge cost	Directional change rate	Speed	Displacement	Edge time	Edge X	Edge Y	Edge Z	Manual edge color
Label	Track ID	Source ID	Target ID	Cost	? rate	Speed	Disp.	Edge T	Edge X	Edge Y	Edge Z	Edge color
				(cost)	(rad/sec)	(�m/sec)	(�m)	(sec)	(�m)	(�m)	(�m)
ID189593 ? ID189673	6	189593	189673	0.13942116853736147	2.30639388363126	0.37339144143560854	0.37339144143560854	125.5	80.92217555818888	12.65328994446391	0.0
ID191343 ? ID191415	6	191343	191415	0.025333823454567507	2.7988331202940784	0.15916602481235595	0.15916602481235595	149.5	80.53173273581214	12.120975475987537	0.0
ID183124 ? ID183192	6	183124	183192	1.136289618742544	1.930465512523174	1.0659688638710532	1.0659688638710532	39.5	82.35304936354905	14.851906644762156	0.0
ID186984 ? ID187065	6	186984	187065	0.09884526874789727	3.141592653589793	0.3143966741998033	0.3143966741998033	91.5	80.48756723843499	12.098247688635897	0.0
ID192343 ? ID192415	6	192343	192415	0.001813558108577043	3.141592653589793	0.04258589095671292	0.04258589095671292	163.5	80.6275713577064	12.298384844597447	0.0
ID193004 ? ID193090	6	193004	193090	0.9705322779504982	3.141592653589793	0.9851559663071113	0.9851559663071113	172.5	81.06243745931346	12.95040654555772	0.0
ID180397 ? ID180469	6	180397	180469	0.21199779249196776	3.141592653589793	0.46043218012207593	0.46043218012207593	1.5	81.59912749656564	14.84173944254145	0.0
ID181530 ? ID181608	6	181530	181608	0.1154724340457352	3.141592653589793	0.33981235122598946	0.33981235122598946	17.5	82.5232069589927	15.630400047433472	0.0
ID199884 ? ID199960	6	199884	199960	0.028819740707943714	3.141592653589793	0.16976377914014437	0.16976377914014437	263.5	80.68839668015657	11.656986140350885	0.0
ID193629 ? ID193704	6	193629	193704	0.31900409172148003	3.141592653589793	0.564804472115333	0.564804472115333	180.5	80.66660930688076	11.961987264881405	0.0
ID197326 ? ID197391	6	197326	197391	3.615630501797628E-5	1.2766346285812717	0.006013011310315014	0.006013011310315014	229.5	80.50572983737396	11.737794883046533	0.0
ID199742 ? ID199808	6	199742	199808	0.1723654739548169	3.141592653589793	0.41516921123177825	0.41516921123177825	261.5	80.66102549164735	11.622199596665578	0.0
ID191695 ? ID191765	6	191695	191765	0.021644281020984757	0.6163151426779014	0.14711995453025656	0.14711995453025656	154.5	80.66601390181833	12.34231687083928	0.0
ID186532 ? ID186602	6	186532	186602	0.01498855455167117	2.0568716770873157	0.12242775237531386	0.12242775237531386	85.5	80.4916473549521	12.276377128267775	0.0
ID182124 ? ID182188	6	182124	182188	0.21450375647179626	3.141592653589793	0.4631455024846903	0.4631455024846903	25.5	82.45506849017781	15.452709244735068	0.0
ID200744 ? ID200827	6	200744	200827	0.15330051074501655	3.0757549531971833	0.3915360912419397	0.3915360912419397	273.5	80.60370602616484	11.708164529488254	0.0
ID192559 ? ID192635	6	192559	192635	0.04122242561439658	1.7191179238938896	0.2030330653228596	0.2030330653228596	166.5	80.61551116179501	12.335754429051534	0.0
ID184571 ? ID184642	6	184571	184642	0.047584520945228206	3.141592653589793	0.21813876534267862	0.21813876534267862	59.5	81.57628748724238	11.74814263334348	0.0
ID186106 ? ID186178	6	186106	186178	0.16605989939290228	3.141592653589793	0.40750447775810056	0.40750447775810056	79.5	81.04833676142448	12.053306658028973	0.0
ID199077 ? ID199146	6	199077	199146	0.09384608890818365	2.125991264569749	0.3063430901916732	0.3063430901916732	252.5	80.64351544741237	11.585401524370678	0.0
ID181388 ? ID181457	6	181388	181457	0.2634206301965044	2.83087968283065	0.5132451950057637	0.5132451950057637	15.5	82.82952550469348	15.42496602940868	0.0
ID184054 ? ID184129	6	184054	184129	0.7144979578247375	1.434870270064073	0.8452798103733091	0.8452798103733091	52.5	82.70021602714411	14.599955084417905	0.0
ID193481 ? ID193557	6	193481	193557	0.06964082103557162	3.141592653589793	0.2638954736928461	0.2638954736928461	178.5	80.621518272163	11.854901458863772	0.0
ID198922 ? ID199006	6	198922	199006	0.024022023662448298	3.141592653589793	0.15499039861374736	0.15499039861374736	250.5	80.6615248339412	11.761809086423387	0.0
ID190468 ? ID190530	6	190468	190530	0.033105026405543664	3.141592653589793	0.18194786727396303	0.18194786727396303	137.5	80.75566622315901	12.4811207602564	0.0
ID186393 ? ID186462	6	186393	186462	1.4792346226337836	3.141592653589793	1.2162378972198586	1.2162378972198586	83.5	80.81559872393598	12.004274156041802	0.0
ID184202 ? ID184267	6	184202	184267	1.1189710431169966	3.141592653589793	1.0578142762871925	1.0578142762871925	54.5	82.50400008998952	12.72525759912438	0.0
ID191415 ? ID191486	6	191415	191486	0.0044866361202364445	3.141592653589793	0.06698235678323393	0.06698235678323393	150.5	80.56437985308565	12.18005466220125	0.0
ID182188 ? ID182247	6	182188	182247	0.2134266926427125	3.141592653589793	0.4619812687141249	0.4619812687141249	26.5	82.90135711334679	15.570344265307877	0.0
ID186753 ? ID186825	6	186753	186825	0.12803406275976292	3.141592653589793	0.3578184773872961	0.3578184773872961	88.5	80.39697450571988	12.454397536954199	0.0
ID182446 ? ID182517	6	182446	182517	2.5344053502988237	3.141592653589793	1.5919815797611554	1.5919815797611554	30.5	83.29927807442202	14.917262475430803	0.0
ID198157 ? ID198240	6	198157	198240	0.029370379458677202	3.141592653589793	0.17137788497550435	0.17137788497550435	240.5	80.32403792571435	11.567854449319967	0.0
ID188971 ? ID189045	6	188971	189045	0.007843410310363194	3.141592653589793	0.08856303015572126	0.08856303015572126	117.5	80.77200734385517	12.783301525199596	0.0
ID193928 ? ID193995	6	193928	193995	0.14427495189812395	2.634573952667054	0.3798354273868144	0.3798354273868144	184.5	80.18824819937367	11.829310670696561	0.0
ID199609 ? ID199669	6	199609	199669	0.05576417182781855	3.141592653589793	0.23614438766953272	0.23614438766953272	259.5	80.71248059752486	11.635795229572754	0.0
ID201236 ? ID201306	6	201236	201306	0.027700785551753607	3.141592653589793	0.16643552971572387	0.16643552971572387	279.5	80.48642411542565	11.71094090881915	0.0
ID187436 ? ID187509	6	187436	187509	0.021351089804232063	3.141592653589793	0.14612012114774633	0.14612012114774633	97.5	80.49002231106206	12.553362051560686	0.0
ID181240 ? ID181318	6	181240	181318	0.014653085874465616	3.141592653589793	0.12104993132780215	0.12104993132780215	13.5	82.93296927603987	15.568212191931547	0.0
ID185942 ? ID186025	6	185942	186025	0.6720691904380098	3.141592653589793	0.8197982620364658	0.8197982620364658	77.5	81.39075158052799	12.00665087679028	0.0
ID181986 ? ID182050	6	181986	182050	0.12624890701189076	3.141592653589793	0.35531522203796834	0.35531522203796834	23.5	82.5122965070587	15.497689053363754	0.0
ID197626 ? ID197706	6	197626	197706	0.08834251067571952	2.5735327584921954	0.2972246804619689	0.2972246804619689	233.5	80.56627332925825	11.783007836128501	0.0
ID183773 ? ID183839	6	183773	183839	1.318409163324574	1.654678891080456	1.1482199977898722	1.1482199977898722	48.5	81.72516320172292	13.689531449636199	0.0
ID200288 ? ID200384	6	200288	200384	0.04707184965604988	3.141592653589793	0.21696047947967362	0.21696047947967362	268.5	80.61156239723536	11.615874655865081	0.0
ID187217 ? ID187292	6	187217	187292	0.011214164023064814	0.9028315125165461	0.10589695001776403	0.10589695001776403	94.5	80.42077004936314	12.36727735919181	0.0
ID180661 ? ID180727	6	180661	180727	0.04323441866728916	3.141592653589793	0.2079288788679657	0.2079288788679657	5.5	82.20452674460637	15.42422503128849	0.0
ID186178 ? ID186252	6	186178	186252	0.03405560922067119	3.141592653589793	0.1845416192100611	0.1845416192100611	80.5	81.0965151390875	11.921068352445703	0.0
ID187980 ? ID188053	6	187980	188053	0.16005812489481377	3.141592653589793	0.4000726495210761	0.4000726495210761	104.5	80.87027234648964	12.780869582674576	0.0
ID190739 ? ID190802	6	190739	190802	0.05947295381457153	3.141592653589793	0.2438707727764267	0.2438707727764267	141.5	80.6811717222313	12.612201052407748	0.0
ID191979 ? ID192047	6	191979	192047	0.004982265313840054	3.141592653589793	0.0705851635532571	0.0705851635532571	158.5	80.6686256465106	12.549604066321248	0.0
ID196692 ? ID196781	6	196692	196781	0.08745661548838367	3.141592653589793	0.2957306468534901	0.2957306468534901	221.5	80.95764576861498	12.152502085682054	0.0
ID190665 ? ID190739	6	190665	190739	0.0181210891739136	3.141592653589793	0.13461459495134098	0.13461459495134098	140.5	80.60809635278537	12.479397110560107	0.0
ID195072 ? ID195156	6	195072	195156	0.2918024480544777	2.3690567058272674	0.5401874193781985	0.5401874193781985	200.5	80.74493368186958	11.689301363150747	0.0
ID180330 ? ID180397	6	180330	180397	0.059399485075553475	NaN	0.24372009575649167	0.24372009575649167	0.5	81.40632425600967	14.859643687859688	0.0
ID190590 ? ID190665	6	190590	190665	0.03311903155008902	1.785876493072754	0.18198634990045	0.18198634990045	139.5	80.63172905264176	12.481573919778754	0.0
ID184267 ? ID184334	6	184267	184334	1.1907829595400619	3.141592653589793	1.0912300213704083	1.0912300213704083	55.5	82.2278423613119	12.445106125300015	0.0
ID184642 ? ID184719	6	184642	184719	1.9716753566478995	1.256525243497316	1.4041635790205853	1.4041635790205853	60.5	81.03204625792182	12.25406662045033	0.0
ID185331 ? ID185417	6	185331	185417	0.04989424904341814	2.9114562380053917	0.22337020625727627	0.22337020625727627	69.5	81.20844860101661	12.317986110865407	0.0
ID191916 ? ID191979	6	191916	191979	0.005983525885033384	2.09490378075653	0.0773532538748913	0.0773532538748913	157.5	80.67382495497696	12.552779100418427	0.0
ID188563 ? ID188647	6	188563	188647	0.013274827846849796	3.141592653589793	0.1152164391345688	0.1152164391345688	112.5	80.80330819586007	12.714283912036354	0.0
ID200384 ? ID200475	6	200384	200475	0.13766671873431507	3.0473269081208967	0.37103465974800126	0.37103465974800126	269.5	80.63487944550026	11.690505260739886	0.0
ID195379 ? ID195451	6	195379	195451	0.03460778828978305	2.8033413523011435	0.18603168625205507	0.18603168625205507	204.5	80.65436791756999	12.012600075158648	0.0
ID202193 ? ID202268	6	202193	202268	0.028342671797504007	1.7824326467463312	0.16835281939279784	0.16835281939279784	292.5	80.51202779469904	11.48749088501416	0.0
ID201878 ? ID201954	6	201878	201954	0.04606094423323177	0.16550222345495771	0.21461813584418202	0.21461813584418202	288.5	80.52494567231939	11.584398730538357	0.0
ID192269 ? ID192343	6	192269	192343	0.03511270691956183	3.141592653589793	0.18738384914277387	0.18738384914277387	162.5	80.70178420080947	12.341332620961598	0.0
ID181318 ? ID181388	6	181318	181388	0.13588490910015608	3.141592653589793	0.36862570325488164	0.36862570325488164	14.5	82.87918478676096	15.339570556993195	0.0
ID188408 ? ID188488	6	188408	188488	0.0037667142806637396	3.141592653589793	0.061373563369448735	0.061373563369448735	110.5	80.85125064291609	12.647371525897238	0.0
ID200902 ? ID200979	6	200902	200979	0.184009475547875	3.141592653589793	0.4289632566407932	0.4289632566407932	275.5	80.53347690178677	11.713765799329153	0.0
ID190037 ? ID190110	6	190037	190110	0.013767033081894257	3.141592653589793	0.11733300082199491	0.11733300082199491	131.5	80.95765218817425	12.730434585014025	0.0
ID184334 ? ID184423	6	184334	184423	0.8410883756392795	1.844886001924632	0.917108704374394	0.917108704374394	56.5	81.99121808890821	13.007721749155397	0.0
ID194222 ? ID194292	6	194222	194292	0.0035333869705162987	1.5933653593446426	0.05944229950562393	0.05944229950562393	188.5	80.34414881859018	12.207778295032682	0.0
ID196206 ? ID196282	6	196206	196282	0.1312496758591399	3.141592653589793	0.3622839712975719	0.3622839712975719	215.5	80.98788335455419	12.2090331031103	0.0
ID182050 ? ID182124	6	182050	182124	0.020873345207954704	3.141592653589793	0.14447610601049124	0.14447610601049124	24.5	82.29933726082905	15.399392933955333	0.0
ID191563 ? ID191624	6	191563	191624	0.00718246924554862	1.7373213892618133	0.08474944982445974	0.08474944982445974	152.5	80.57318145700754	12.249107200861665	0.0
ID192415 ? ID192484	6	192415	192484	0.024436797636731247	3.141592653589793	0.15632273550808676	0.15632273550808676	164.5	80.62554559091402	12.359704563822895	0.0
ID202031 ? ID202114	6	202031	202114	0.10330058577870993	3.141592653589793	0.3214040848818041	0.3214040848818041	290.5	80.35170166929835	11.674140068836596	0.0
ID194148 ? ID194222	6	194148	194222	0.039422066083914575	3.141592653589793	0.19854990829490346	0.19854990829490346	187.5	80.34505543464736	12.104798346563104	0.0
ID183407 ? ID183479	6	183407	183479	1.546805412847975	3.141592653589793	1.243706320980952	1.243706320980952	43.5	83.3256671484118	13.148004196776442	0.0
ID183705 ? ID183773	6	183705	183773	0.3432140002846501	3.141592653589793	0.5858446895591443	0.5858446895591443	47.5	81.13008459313085	13.507577301046428	0.0
ID198240 ? ID198327	6	198240	198327	0.033871873857366584	0.9292084104788071	0.18404313042699144	0.18404313042699144	241.5	80.40169055098323	11.706486173697982	0.0
ID201954 ? ID202031	6	201954	202031	0.03823894215202116	3.141592653589793	0.1955478001717768	0.1955478001717768	289.5	80.46695474067133	11.499399679766354	0.0
ID180469 ? ID180539	6	180469	180539	0.12968083272609132	3.141592653589793	0.3601122501749855	0.3601122501749855	2.5	81.72432846111764	15.106035996070283	0.0
ID191486 ? ID191563	6	191486	191563	0.00398391534895365	1.1826440983684932	0.06311826478091465	0.06311826478091465	151.5	80.53211765176837	12.223377362632652	0.0
ID201738 ? ID201814	6	201738	201814	0.0648275739131641	3.141592653589793	0.2546125957472727	0.2546125957472727	286.5	80.41276877460102	11.6451689506118	0.0
ID181092 ? ID181163	6	181092	181163	0.1415837739584395	3.141592653589793	0.3762761937173803	0.3762761937173803	11.5	82.73535293364773	15.449057422276958	0.0
ID188267 ? ID188331	6	188267	188331	0.0994238155151641	3.141592653589793	0.3153154222602569	0.3153154222602569	108.5	80.96603297776143	12.86324178462727	0.0
ID202268 ? ID202352	6	202268	202352	0.029499953235420304	3.141592653589793	0.17175550423616795	0.17175550423616795	293.5	80.51001389693997	11.564421097864066	0.0
ID196860 ? ID196943	6	196860	196943	0.11165649269566988	2.8830860323506213	0.334150404302718	0.334150404302718	223.5	81.02888778807127	11.994287467224494	0.0
ID196135 ? ID196206	6	196135	196206	0.12806788804292432	3.141592653589793	0.35786574024754636	0.35786574024754636	214.5	80.95246444852768	12.16065910495461	0.0
ID198486 ? ID198565	6	198486	198565	0.0693571121238167	0.8657608567120023	0.2633573847907377	0.2633573847907377	244.5	80.48017355748368	11.482018154141251	0.0
ID188130 ? ID188198	6	188130	188198	0.011302736943521439	0.29960884068273147	0.10631433084735772	0.10631433084735772	106.5	80.74961004851298	12.656560949197287	0.0
ID193704 ? ID193779	6	193704	193779	0.21670603730044227	3.141592653589793	0.4655169570493026	0.4655169570493026	181.5	80.5587220103804	12.015360536674937	0.0
ID182593 ? ID182668	6	182593	182668	0.9038653941206612	3.141592653589793	0.9507183568863395	0.9507183568863395	32.5	81.66816707369202	13.353821690685072	0.0
ID189199 ? ID189274	6	189199	189274	0.22001226468704055	2.874480762142082	0.4690546500004456	0.4690546500004456	120.5	80.70668271585649	12.789442264912424	0.0
ID185017 ? ID185095	6	185017	185095	0.30907178590836615	3.141592653589793	0.5559422505156144	0.5559422505156144	65.5	80.87466891890921	12.231746834753972	0.0
ID197391 ? ID197471	6	197391	197471	0.03665750138130434	3.141592653589793	0.19146148798467105	0.19146148798467105	230.5	80.58977772048469	11.69776397194254	0.0
ID185095 ? ID185171	6	185095	185171	0.0714591727771845	3.141592653589793	0.26731848566304667	0.26731848566304667	66.5	80.74527573683793	12.594217999952448	0.0
ID188728 ? ID188807	6	188728	188807	0.04348537422114838	1.8797291708988755	0.20853147057734087	0.20853147057734087	114.5	80.84698529605106	12.74712439275298	0.0
ID194857 ? ID194936	6	194857	194936	0.0926668659267549	1.8448857267494985	0.30441232880216085	0.30441232880216085	197.5	80.55570853004767	12.257927004209154	0.0
ID182899 ? ID182974	6	182899	182974	2.2828231132507035	2.884410525611125	1.5109014240679977	1.5109014240679977	36.5	82.56518228150529	14.40591004585374	0.0
ID186025 ? ID186106	6	186025	186106	0.004017697318013805	3.141592653589793	0.0633853083767351	0.0633853083767351	78.5	81.08181078172021	12.278575591542225	0.0
ID189746 ? ID189815	6	189746	189815	0.007758497914819442	1.2452426522608884	0.08808233599774384	0.08808233599774384	127.5	81.02924073927488	12.687238457712677	0.0
ID190182 ? ID190259	6	190182	190259	0.152648470928768	3.141592653589793	0.3907025350938588	0.3907025350938588	133.5	80.89110880002596	12.62324624013831	0.0
ID197025 ? ID197106	6	197025	197106	9.071834587349591E-4	2.4453151784585536	0.030119486362402647	0.030119486362402647	225.5	80.79979186574025	11.856650404538419	0.0
ID193176 ? ID193253	6	193176	193253	0.31013254886146263	3.141592653589793	0.5568954559533258	0.5568954559533258	174.5	80.33706897036616	12.241525722891119	0.0
ID191624 ? ID191695	6	191624	191695	0.0018366699388867257	3.141592653589793	0.042856387375591116	0.042856387375591116	153.5	80.63148305326115	12.25716785802297	0.0
ID187577 ? ID187660	6	187577	187660	0.025021299651838243	0.49950291708680955	0.15818122408123614	0.15818122408123614	99.5	80.55369460072583	13.001405077742705	0.0
ID199219 ? ID199298	6	199219	199298	0.002974005155838438	3.141592653589793	0.054534440089162355	0.054534440089162355	254.5	80.48569363309127	11.622159887354616	0.0
ID190331 ? ID190400	6	190331	190400	0.03942506599757521	3.141592653589793	0.19855746270935073	0.19855746270935073	135.5	80.69068957591766	12.39904217954067	0.0
ID194639 ? ID194708	6	194639	194708	0.10171863591904713	3.141592653589793	0.3189335917068742	0.3189335917068742	194.5	80.32645692239669	11.98508766348278	0.0
ID185249 ? ID185331	6	185249	185331	0.3224209395175949	0.9202327699222802	0.5678212214399836	0.5678212214399836	68.5	81.09848297826201	12.456698629603931	0.0
ID183983 ? ID184054	6	183983	184054	1.5711862993448489	2.17841128416888	1.253469704199048	1.253469704199048	51.5	83.49940269415234	14.667106020359927	0.0
ID192116 ? ID192188	6	192116	192188	0.013150021565071841	3.141592653589793	0.11467354343994016	0.11467354343994016	160.5	80.77156265173119	12.507595046170263	0.0
ID198327 ? ID198399	6	198327	198399	0.025660680382415535	3.141592653589793	0.160189513958984	0.160189513958984	242.5	80.42550732853695	11.698057960079868	0.0
ID201385 ? ID201460	6	201385	201460	4.793463138199794E-5	3.141592653589793	0.0069234840493784585	0.0069234840493784585	281.5	80.60418717948937	11.759412159052658	0.0
ID196447 ? ID196522	6	196447	196522	0.017141881965623613	3.141592653589793	0.13092701006905952	0.13092701006905952	218.5	80.97941024032102	12.118818804025942	0.0
ID182826 ? ID182899	6	182826	182899	6.529810630774996	3.141592653589793	2.555349414615347	2.555349414615347	35.5	82.16289789564328	13.988326184469475	0.0
ID197542 ? ID197626	6	197542	197626	0.02649857361439259	3.141592653589793	0.16278382479347445	0.16278382479347445	232.5	80.49014058976937	11.732790461001196	0.0
ID200032 ? ID200113	6	200032	200113	0.12990859401456856	3.141592653589793	0.3604283479619334	0.3604283479619334	265.5	80.64180724078287	11.576388190107924	0.0
ID196608 ? ID196692	6	196608	196692	0.0028926547539707297	0.19813767195034224	0.05378340593501614	0.05378340593501614	220.5	80.93192587285613	12.270721140490949	0.0
ID195598 ? ID195677	6	195598	195677	0.012962542467068953	2.3787371131791546	0.11385316186680523	0.11385316186680523	207.5	80.6619809308769	12.160025930440252	0.0
ID189125 ? ID189199	6	189125	189199	0.10636561781003066	3.141592653589793	0.32613742166459625	0.32613742166459625	119.5	80.74459874225155	12.709559913512429	0.0
ID188807 ? ID188888	6	188807	188888	0.003873349759155276	3.141592653589793	0.06223624152497704	0.06223624152497704	115.5	80.93146852713221	12.77507691555721	0.0
ID190259 ? ID190331	6	190259	190331	0.049007654157521195	3.141592653589793	0.2213767245161993	0.2213767245161993	134.5	80.6512815175112	12.549609422640014	0.0
ID197181 ? ID197258	6	197181	197258	0.055932915089883066	2.199700533300324	0.23650140610550938	0.23650140610550938	227.5	80.65499340418008	11.666481162612477	0.0
ID181684 ? ID181760	6	181684	181760	0.015511945056310136	3.141592653589793	0.12454695924152519	0.12454695924152519	19.5	83.2922572702693	15.82208501171172	0.0
ID189433 ? ID189510	6	189433	189510	0.008961386209460962	3.141592653589793	0.09466459850155687	0.09466459850155687	123.5	80.94300686956498	12.875801184018417	0.0
ID192771 ? ID192842	6	192771	192842	1.03678262532874	2.93461975944981	1.018225233103531	1.018225233103531	169.5	80.78721817897977	12.651458554477838	0.0
ID195836 ? ID195909	6	195836	195909	0.016629449575520667	2.971877849385862	0.12895522314168073	0.12895522314168073	210.5	81.01385659296895	12.034467868218403	0.0
ID183051 ? ID183124	6	183051	183124	0.4076622106958794	3.141592653589793	0.6384843073215499	0.6384843073215499	38.5	82.14947002479889	15.326004822276145	0.0
ID193557 ? ID193629	6	193557	193629	0.0998306390076575	2.826048706889617	0.31595986929934233	0.31595986929934233	179.5	80.66999053264547	11.835242994294457	0.0
ID187737 ? ID187821	6	187737	187821	0.13351199181631257	3.141592653589793	0.3653929279779681	0.3653929279779681	101.5	80.90994090753334	12.685674482317046	0.0
ID194350 ? ID194426	6	194350	194426	0.15876289300602175	2.8733518745008197	0.3984506155171827	0.3984506155171827	190.5	80.23820753548861	11.681989793841506	0.0
ID192635 ? ID192703	6	192635	192703	0.013253005262744458	3.141592653589793	0.11512169761927792	0.11512169761927792	167.5	80.6349119833526	12.28662700957088	0.0
ID196282 ? ID196362	6	196282	196362	0.001442827609975849	3.141592653589793	0.03798457068305299	0.03798457068305299	216.5	81.1403210449909	12.148216393362109	0.0
ID189274 ? ID189359	6	189274	189359	0.18791626871657605	3.141592653589793	0.4334931011176257	0.4334931011176257	121.5	80.81957893598546	12.829948345143556	0.0
ID201814 ? ID201878	6	201814	201878	0.009949955374670617	3.141592653589793	0.09974946302948512	0.09974946302948512	287.5	80.4609750747612	11.727466011600681	0.0
ID194782 ? ID194857	6	194782	194857	0.4121561650030671	3.141592653589793	0.6419938979484674	0.6419938979484674	196.5	80.60781744479547	11.946411770828348	0.0
ID186320 ? ID186393	6	186320	186393	0.005456541818102453	3.141592653589793	0.07386840879633494	0.07386840879633494	82.5	81.07146179222119	11.483841250549851	0.0
ID197706 ? ID197772	6	197706	197772	0.006721108110792893	3.141592653589793	0.08198236463284585	0.08198236463284585	234.5	80.62355990923322	11.875230669889852	0.0
ID189045 ? ID189125	6	189045	189125	0.010749211981044775	3.141592653589793	0.10367840653214523	0.10367840653214523	118.5	80.76284592540988	12.825423577603583	0.0
ID199464 ? ID199539	6	199464	199539	0.21361555434737758	3.141592653589793	0.4621856275863385	0.4621856275863385	257.5	80.4381039932745	11.646466416528469	0.0
ID182247 ? ID182304	6	182247	182304	0.23406356653633575	3.141592653589793	0.48380116425690395	0.48380116425690395	27.5	82.87842310379952	15.639660163554364	0.0
ID183839 ? ID183909	6	183839	183909	5.598470172403049	3.141592653589793	2.3661086560855673	2.3661086560855673	49.5	83.00147698513926	14.89681248602595	0.0
ID190943 ? ID191020	6	190943	191020	0.07771596613703473	3.141592653589793	0.27877583492303404	0.27877583492303404	144.5	80.5919780264353	12.613804698093116	0.0
ID197772 ? ID197851	6	197772	197851	0.027027657063456695	3.141592653589793	0.16440090347518377	0.16440090347518377	235.5	80.53030048438616	11.85004297872553	0.0
ID198858 ? ID198922	6	198858	198922	0.05462047702051806	2.5746701265799223	0.23371024158243056	0.23371024158243056	249.5	80.65753418021538	11.66383654729712	0.0
ID180539 ? ID180598	6	180539	180598	0.21992145239962513	3.141592653589793	0.4689578364838625	0.4689578364838625	3.5	81.77759458247553	15.074525840258524	0.0
ID195677 ? ID195753	6	195677	195753	0.014473042773299891	2.9398297747537683	0.12030395992360306	0.12030395992360306	208.5	80.66556446531811	12.171708582532174	0.0
ID188488 ? ID188563	6	188488	188563	0.01838288196461132	2.3911752228078185	0.13558348706465445	0.13558348706465445	111.5	80.83276361637346	12.693766924917808	0.0
ID193253 ? ID193336	6	193253	193336	0.09701922843188457	2.614870337561255	0.3114790979052761	0.3114790979052761	175.5	80.46530772710301	12.139704107165734	0.0
ID180791 ? ID180856	6	180791	180856	0.021974366624113124	3.141592653589793	0.14823753446449764	0.14823753446449764	7.5	82.22160396689037	15.219563526634204	0.0
ID187065 ? ID187150	6	187065	187150	0.4252101490533337	3.141592653589793	0.6520813975673081	0.6520813975673081	92.5	80.3915608222395	12.287163127125279	0.0
ID188198 ? ID188267	6	188198	188267	0.22247446911128776	3.141592653589793	0.47167199313854513	0.47167199313854513	107.5	80.91643804085089	12.735032692958486	0.0
ID190873 ? ID190943	6	190873	190943	0.019893563908388194	2.4949155943958274	0.14104454582999015	0.14104454582999015	143.5	80.67836120214203	12.428354731826749	0.0
ID202508 ? ID202582	6	202508	202582	0.024131240938735025	0.8454437295720758	0.15534233466359074	0.15534233466359074	296.5	80.40446860575473	11.636677475286675	0.0
ID201460 ? ID201524	6	201460	201524	0.04892401423031355	0.3749920048579975	0.22118773526195692	0.22118773526195692	282.5	80.53365279333929	11.670079215808872	0.0
ID181760 ? ID181834	6	181760	181834	0.16109381340106665	3.141592653589793	0.40136493793188593	0.40136493793188593	20.5	83.2025410250462	15.643408087483536	0.0
ID192842 ? ID192924	6	192842	192924	0.1972327188992491	3.141592653589793	0.44410890432330796	0.44410890432330796	170.5	80.70818839003942	13.113660997162693	0.0
ID195156 ? ID195227	6	195156	195227	0.026684610299163504	3.141592653589793	0.16335424787609137	0.16335424787609137	201.5	80.75654419247711	11.975027052299655	0.0
ID197106 ? ID197181	6	197106	197181	0.08146878572480976	3.141592653589793	0.2854273738182968	0.2854273738182968	226.5	80.76779720443596	11.708562254218112	0.0
ID192484 ? ID192559	6	192484	192559	1.4217885940401024E-4	3.141592653589793	0.01192387769997706	0.01192387769997706	165.5	80.61426133408105	12.436554764682995	0.0
ID189359 ? ID189433	6	189359	189433	0.06458469591777473	2.7508176189964377	0.25413519220638203	0.25413519220638203	122.5	80.90749443828437	12.76312279585551	0.0
ID190400 ? ID190468	6	190400	190468	0.04600694705384923	2.0069575226254033	0.2144923006866429	0.2144923006866429	136.5	80.78630120781665	12.45578957765264	0.0
ID182668 ? ID182738	6	182668	182738	0.06993868998563633	3.141592653589793	0.264459240688686	0.264459240688686	33.5	81.79120531849367	12.762894994972967	0.0
ID189673 ? ID189746	6	189673	189746	0.0076183255005393925	3.141592653589793	0.08728301954297521	0.08728301954297521	126.5	81.08801906487365	12.647004532476798	0.0
ID194076 ? ID194148	6	194076	194148	0.05338613332403751	0.4532801792469744	0.2310543947299802	0.2310543947299802	186.5	80.29832809138745	11.895529790120747	0.0
ID181913 ? ID181986	6	181913	181986	0.01899988262764503	3.141592653589793	0.13784006176596494	0.13784006176596494	22.5	82.71046681708408	15.566362813692182	0.0
ID183479 ? ID183553	6	183479	183553	3.658854332346065	2.377217558618785	1.9128131984974552	1.9128131984974552	44.5	82.86227024789754	12.670419323746387	0.0
ID184877 ? ID184944	6	184877	184944	1.1882672581028197	3.141592653589793	1.0900767212003106	1.0900767212003106	63.5	80.93171192609641	11.92236013158945	0.0
ID185171 ? ID185249	6	185171	185249	0.03503132586348625	3.141592653589793	0.18716657250557925	0.18716657250557925	67.5	80.86310931479301	12.713885105826812	0.0
ID195451 ? ID195523	6	195451	195523	0.07699020756495681	3.141592653589793	0.27747109320604335	0.27747109320604335	205.5	80.59975062196187	12.23470694989592	0.0
ID197988 ? ID198069	6	197988	198069	0.08158693732436664	3.141592653589793	0.285634271970936	0.285634271970936	238.5	80.42139071682195	11.662954901216642	0.0
ID186252 ? ID186320	6	186252	186320	0.22904728898105123	2.60820197634483	0.47858885170995286	0.47858885170995286	81.5	81.11815696250594	11.755896024005887	0.0
ID201306 ? ID201385	6	201306	201385	0.04263353136221047	2.8067736367357936	0.20647888841770354	0.20647888841770354	280.5	80.50565671325998	11.742327758084663	0.0
ID188331 ? ID188408	6	188331	188408	0.04782632640632246	3.141592653589793	0.21869230989296917	0.21869230989296917	109.5	80.8411899964117	12.773184839273585	0.0
ID185865 ? ID185942	6	185865	185942	0.07895956378316837	3.141592653589793	0.2809974444424155	0.2809974444424155	76.5	81.66575287274605	11.853014605113266	0.0
ID188647 ? ID188728	6	188647	188728	0.006552264613731469	3.141592653589793	0.08094605990245275	0.08094605990245275	113.5	80.75652068286959	12.705178263211561	0.0
ID199960 ? ID200032	6	199960	200032	0.06599538252727782	1.7877626183280846	0.2568956646720178	0.2568956646720178	264.5	80.65017141540334	11.524515311493674	0.0
ID193995 ? ID194076	6	193995	194076	0.03031278073244241	3.141592653589793	0.17410565967952452	0.17410565967952452	185.5	80.22898094835112	11.710601574246356	0.0
ID201157 ? ID201236	6	201157	201236	0.09518122348133788	3.141592653589793	0.30851454338707907	0.30851454338707907	278.5	80.49124259545553	11.565010047435011	0.0
ID201664 ? ID201738	6	201664	201738	0.12024273523981643	3.141592653589793	0.346760342657312	0.346760342657312	285.5	80.54407172688053	11.599301763538342	0.0
ID192703 ? ID192771	6	192703	192771	0.031337827048507794	3.141592653589793	0.1770249334091325	0.1770249334091325	168.5	80.65241028570655	12.250640855891739	0.0
ID199006 ? ID199077	6	199006	199077	0.05307278294875914	3.141592653589793	0.2303753088956348	0.2303753088956348	251.5	80.6829779905662	11.714135210973167	0.0
ID196522 ? ID196608	6	196522	196608	0.029851058859934512	2.393587416885465	0.172774589740316	0.172774589740316	219.5	80.93548062965768	12.157900080977488	0.0
ID195753 ? ID195836	6	195753	195836	0.14780500295165352	3.141592653589793	0.38445416235443924	0.38445416235443924	209.5	80.90093288569068	12.097112125299155	0.0
ID192924 ? ID193004	6	192924	193004	1.1527075360488073	3.141592653589793	1.0736421825025353	1.0736421825025353	171.5	81.02124818100023	13.026987915271015	0.0
ID193090 ? ID193176	6	193090	193176	0.3067220278262791	0.8715260102666612	0.5538249071920467	0.5538249071920467	173.5	80.39923602068214	12.715738742631	0.0
ID201524 ? ID201594	6	201524	201594	0.00282275688613362	1.1708465849778835	0.05312962343301165	0.05312962343301165	283.5	80.44039946913935	11.589280783235616	0.0
ID187509 ? ID187577	6	187509	187577	0.20204938251371937	3.141592653589793	0.44949903505315714	0.44949903505315714	98.5	80.51228427566906	12.707703874755289	0.0
ID197851 ? ID197924	6	197851	197924	0.002816760885205768	2.784715993888605	0.05307316539651435	0.05307316539651435	236.5	80.47536512012968	11.868896383388627	0.0
ID180937 ? ID181023	6	180937	181023	0.20164248979658586	3.141592653589793	0.4490462000691976	0.4490462000691976	9.5	82.02493181517437	15.32145239236582	0.0
ID199808 ? ID199884	6	199808	199884	0.08269242196935686	2.768120651611496	0.28756290089188635	0.28756290089188635	262.5	80.70432975456836	11.542760989422899	0.0
ID184719 ? ID184803	6	184719	184803	3.0913320567469302	3.141592653589793	1.758218432603563	1.758218432603563	61.5	81.23620677484632	12.250254482209558	0.0
ID190110 ? ID190182	6	190110	190182	0.05919793367852852	3.1372625726582744	0.24330625491040817	0.24330625491040817	132.5	81.00083742403717	12.684581728997475	0.0
ID195523 ? ID195598	6	195523	195598	0.07333673544842291	3.141592653589793	0.27080756165296216	0.27080756165296216	206.5	80.63377692358696	12.258186750751934	0.0
ID194292 ? ID194350	6	194292	194350	0.5307654489930048	3.141592653589793	0.7285365117775532	0.7285365117775532	189.5	80.29881184737714	11.851568092484502	0.0
ID195909 ? ID195984	6	195909	195984	0.037980830421452824	3.141592653589793	0.19488671176212302	0.19488671176212302	211.5	81.02316988702495	11.984631736316743	0.0
ID191833 ? ID191916	6	191833	191916	0.0041611800267729124	3.141592653589793	0.06450720910698983	0.06450720910698983	156.5	80.70487221325104	12.570770339361802	0.0
ID185417 ? ID185495	6	185417	185495	0.09977301929788789	3.141592653589793	0.3158686741319688	0.3158686741319688	70.5	81.1246803669725	12.57422137818423	0.0
ID194501 ? ID194573	6	194501	194573	0.9197872057453147	3.141592653589793	0.9590553715741936	0.9590553715741936	192.5	80.23111013776875	11.71016856840884	0.0
ID195004 ? ID195072	6	195004	195072	0.06959894459177088	3.141592653589793	0.2638161189005912	0.2638161189005912	199.5	80.6009360650283	11.552970105364988	0.0
ID186462 ? ID186532	6	186462	186532	0.10112945154558611	3.141592653589793	0.31800857149703704	0.31800857149703704	84.5	80.55633423618089	12.401880644296707	0.0
ID182738 ? ID182826	6	182738	182826	1.2741681032172127	3.141592653589793	1.1287905488695469	1.1287905488695469	34.5	81.43356521866055	13.028131372002223	0.0
ID181163 ? ID181240	6	181163	181240	0.01324889017468865	1.2013358120426458	0.11510382345816601	0.11510382345816601	12.5	82.85895427659035	15.625836699163685	0.0
ID198645 ? ID198720	6	198645	198720	0.09195399703522142	3.141592653589793	0.3032391746381417	0.3032391746381417	246.5	80.46986378839982	11.714995305524889	0.0
ID181608 ? ID181684	6	181608	181684	0.4747518957384626	0.44045818824570354	0.6890224203452763	0.6890224203452763	18.5	83.02127784201184	15.703729036963171	0.0
ID188888 ? ID188971	6	188888	188971	0.009534089275314774	3.141592653589793	0.09764266114416778	0.09764266114416778	116.5	80.86394003920282	12.789309401030986	0.0
ID185710 ? ID185783	6	185710	185783	0.23941056123478713	2.3135832115840516	0.4892959853041788	0.4892959853041788	74.5	81.11576563236902	11.62464849480872	0.0
ID186673 ? ID186753	6	186673	186753	0.0037693134472739525	3.141592653589793	0.06139473468689276	0.06139473468689276	87.5	80.43634680975819	12.298663357736249	0.0
ID191186 ? ID191259	6	191186	191259	0.09182212347694722	3.141592653589793	0.3030216551287172	0.3030216551287172	147.5	80.67241806798283	12.517215513020215	0.0
ID194708 ? ID194782	6	194708	194782	0.3003632932339788	3.119045943596095	0.5480540969958886	0.5480540969958886	195.5	80.38220230915661	11.88489426765122	0.0
ID182517 ? ID182593	6	182517	182593	4.415127218060077	3.141592653589793	2.101220411584676	2.101220411584676	31.5	82.63216557463954	14.017196923555487	0.0
ID196781 ? ID196860	6	196781	196860	0.02715776464005603	3.141592653589793	0.16479613053726727	0.16479613053726727	222.5	81.0202147181949	12.083785237406566	0.0
ID183553 ? ID183623	6	183553	183623	0.16016187250027256	3.141592653589793	0.40020228947405156	0.40020228947405156	45.5	81.72531177654844	12.501528528401675	0.0
ID182381 ? ID182446	6	182381	182446	0.21428840270762808	2.6271693207977216	0.46291295370471985	0.46291295370471985	29.5	82.71405623051693	15.551204373724847	0.0
ID199539 ? ID199609	6	199539	199609	0.1485197750330538	2.5694878069276674	0.38538263457640876	0.38538263457640876	258.5	80.54621165390589	11.709465605407757	0.0
ID190530 ? ID190590	6	190530	190590	0.009095406305006827	3.141592653589793	0.09536983959830711	0.09536983959830711	138.5	80.71845913736928	12.447231638783755	0.0
ID184491 ? ID184571	6	184491	184571	0.3604662248301123	0.7373680308626579	0.6003883949828747	0.6003883949828747	58.5	81.78241369483658	11.82699252921218	0.0
ID198565 ? ID198645	6	198565	198645	0.07271651503796552	3.141592653589793	0.2696599989578831	0.2696599989578831	245.5	80.45169716821363	11.473008171705285	0.0
ID187660 ? ID187737	6	187660	187737	0.42047454924326183	3.141592653589793	0.648440089170358	0.648440089170358	100.5	80.7493932612385	12.786692850483181	0.0
ID182304 ? ID182381	6	182304	182381	0.04491146660628723	0.8178015454843831	0.2119232564073307	0.2119232564073307	28.5	82.56550615950577	15.556698157263138	0.0
ID191259 ? ID191343	6	191259	191343	0.12396605406555489	3.141592653589793	0.3520881339459694	0.3520881339459694	148.5	80.56590296122907	12.219803837919832	0.0
ID197471 ? ID197542	6	197471	197542	0.06203744049028249	3.141592653589793	0.2490731629266439	0.2490731629266439	231.5	80.57955417534392	11.734597959227457	0.0
ID197924 ? ID197988	6	197924	197988	0.03206505060725472	3.141592653589793	0.1790671678651749	0.1790671678651749	237.5	80.52981470424696	11.788900101791087	0.0
ID187366 ? ID187436	6	187366	187436	0.05312231010569653	3.141592653589793	0.23048277615842908	0.23048277615842908	96.5	80.47321645299236	12.738961911624168	0.0
ID183192 ? ID183266	6	183192	183266	0.11276566854854729	3.141592653589793	0.3358059983808319	0.3358059983808319	40.5	82.31206849016685	14.178810427786146	0.0
ID200657 ? ID200744	6	200657	200744	0.09480570528757819	3.141592653589793	0.3079053511837334	0.3079053511837334	272.5	80.58949321081586	11.667211940756786	0.0
ID190802 ? ID190873	6	190802	190873	0.12892542054763184	2.978389095039647	0.3590618617280758	0.3590618617280758	142.5	80.7072727848186	12.555475675342782	0.0
ID200196 ? ID200288	6	200196	200288	0.08494147957872276	3.0768921818579114	0.2914472157676631	0.2914472157676631	267.5	80.76504645507525	11.710299176512532	0.0
ID180598 ? ID180661	6	180598	180661	0.27352034083139354	3.141592653589793	0.5229917215706129	0.5229917215706129	4.5	82.01687664868405	15.121271338721233	0.0
ID191020 ? ID191099	6	191020	191099	0.16742004057053794	2.518910359150078	0.4091699409420711	0.4091699409420711	145.5	80.4845092057482	12.555449780230212	0.0
ID183339 ? ID183407	6	183339	183407	0.3405116147855707	2.408364533695885	0.5835337306322324	0.5835337306322324	42.5	82.66967008233699	13.29390622013285	0.0
ID198720 ? ID198791	6	198720	198791	0.07005879520936238	3.141592653589793	0.26468622028613875	0.26468622028613875	247.5	80.61410150541704	11.72157749066914	0.0
ID191099 ? ID191186	6	191099	191186	0.1639081461267633	3.141592653589793	0.40485571025584327	0.40485571025584327	146.5	80.54792801438589	12.515748920639066	0.0
ID183623 ? ID183705	6	183623	183705	2.06454033104922	3.141592653589793	1.436850838134989	1.436850838134989	46.5	81.2406909835322	13.078416363604799	0.0
ID202582 ? ID202649	6	202582	202649	0.3222355817127839	1.9166786592688012	0.5676579795200486	0.5676579795200486	297.5	80.60216174556999	11.456230226381306	0.0
ID200475 ? ID200566	6	200475	200566	0.06650194693764591	3.141592653589793	0.25787971408710286	0.25787971408710286	270.5	80.77858737507594	11.937207371544435	0.0
ID202114 ? ID202193	6	202114	202193	0.15894724189275847	3.141592653589793	0.39868188056739984	0.39868188056739984	291.5	80.38512663318093	11.641338349661162	0.0
ID180727 ? ID180791	6	180727	180791	0.09147735130489845	2.2276153380113213	0.3024522297899264	0.3024522297899264	6.5	82.28705851891311	15.33666620312436	0.0
ID189815 ? ID189884	6	189815	189884	0.08516808670583172	3.141592653589793	0.29183571869432245	0.29183571869432245	128.5	80.87375305782965	12.780577497787634	0.0
ID184803 ? ID184877	6	184803	184877	1.2868785683918866	2.23973355649038	1.1344067032558856	1.1344067032558856	62.5	81.49897743272743	11.612252710979899	0.0
ID187906 ? ID187980	6	187906	187980	0.08646155513560605	3.141592653589793	0.29404345790308967	0.29404345790308967	103.5	80.833855799606	12.738365398376963	0.0
ID198399 ? ID198486	6	198399	198486	0.0053475244935642634	1.8627401318862262	0.07312677002004303	0.07312677002004303	243.5	80.4076835971953	11.622238325870601	0.0
ID187150 ? ID187217	6	187150	187217	0.045660921399528806	3.141592653589793	0.21368416272510418	0.21368416272510418	93.5	80.41076537298407	12.512627300933413	0.0
ID193779 ? ID193862	6	193779	193862	0.03387655036905509	1.2547293395216559	0.18405583492259922	0.18405583492259922	182.5	80.40694449817974	11.785305331832875	0.0
ID186825 ? ID186900	6	186825	186900	0.040671120394345193	3.141592653589793	0.2016708218715469	0.2016708218715469	89.5	80.41338269865187	12.565347873171113	0.0
ID192047 ? ID192116	6	192047	192116	3.786503279432861E-4	3.141592653589793	0.019458939537993485	0.019458939537993485	159.5	80.70786946303436	12.527549263529503	0.0
ID202425 ? ID202508	6	202425	202508	0.018113308205267728	2.6427317337247995	0.13458569093803296	0.13458569093803296	295.5	80.3679247314243	11.509553601134105	0.0
ID200827 ? ID200902	6	200827	200902	0.1159804165541148	3.141592653589793	0.3405589766165543	0.3405589766165543	274.5	80.6820255027504	11.70491811404728	0.0
ID181023 ? ID181092	6	181023	181092	0.716818660623796	2.7381402647946844	0.8466514398640068	0.8466514398640068	10.5	82.24677796072854	15.24682589111362	0.0
ID194426 ? ID194501	6	194426	194501	0.09588951971468737	3.141592653589793	0.30966032957853573	0.30966032957853573	191.5	80.1494370214385	12.024509981631692	0.0
ID184129 ? ID184202	6	184129	184202	1.14252606768108	3.141592653589793	1.0688901101989297	1.0688901101989297	53.5	82.36570064278362	13.725611713301104	0.0
ID194936 ? ID195004	6	194936	195004	0.3705716956829284	3.141592653589793	0.6087460026011903	0.6087460026011903	198.5	80.47403942525577	11.96828615628992	0.0
ID192188 ? ID192269	6	192188	192269	0.016479596017159752	3.141592653589793	0.12837287882243567	0.12837287882243567	161.5	80.80905291323631	12.431007833202077	0.0
ID189884 ? ID189968	6	189884	189968	8.663261007032573E-4	2.144815877643548	0.029433418094119774	0.029433418094119774	129.5	80.77637868980784	12.879039041019556	0.0
ID186602 ? ID186673	6	186602	186673	0.0010838780798453009	3.141592653589793	0.03292230368375368	0.03292230368375368	86.5	80.4236135347688	12.308759521545795	0.0
ID185495 ? ID185566	6	185495	185566	0.9251823869565317	3.141592653589793	0.9618640168737635	0.9618640168737635	71.5	81.00140942958207	12.24811663644412	0.0
ID193336 ? ID193412	6	193336	193412	0.02239027265713642	3.141592653589793	0.149633795170531	0.149633795170531	176.5	80.41586890761701	12.323296823840124	0.0
ID196059 ? ID196135	6	196059	196135	0.022368669903111187	2.6154588152668268	0.14956159233944785	0.14956159233944785	213.5	81.00938483919703	12.055637787437178	0.0
ID188053 ? ID188130	6	188053	188130	0.1003570077155342	3.0264583028801546	0.3167917418676412	0.3167917418676412	105.5	80.87154073292731	12.82725781019813	0.0
ID191765 ? ID191833	6	191765	191833	0.03597768678342725	0.1677386726737658	0.18967785000739346	0.18967785000739346	155.5	80.69201477869532	12.508106846714025	0.0
ID184423 ? ID184491	6	184423	184491	1.9250187326886885	3.141592653589793	1.387450443327144	1.387450443327144	57.5	82.14231791361672	12.693106742534482	0.0
ID199298 ? ID199382	6	199298	199382	0.05994684330722529	2.328213216670615	0.24484044459040114	0.24484044459040114	255.5	80.54712971037748	11.53631692196663	0.0
ID193862 ? ID193928	6	193862	193928	0.07074711299803911	3.141592653589793	0.2659832945845267	0.2659832945845267	183.5	80.25650035432	11.89957588477274	0.0
ID202649 ? ID202723	6	202649	202723	0.11760509283708152	3.141592653589793	0.34293598941651127	0.34293598941651127	298.5	80.63579610993551	11.341383251997597	0.0
ID200113 ? ID200196	6	200113	200196	0.10662855813271067	3.141592653589793	0.32654028561987675	0.32654028561987675	266.5	80.7489126268776	11.72242946740753	0.0
ID202352 ? ID202425	6	202352	202425	0.028304483567986725	1.7099915476367284	0.16823936390745992	0.16823936390745992	294.5	80.40641033790354	11.523035054059296	0.0
ID200566 ? ID200657	6	200566	200657	0.08807489052812911	2.8739730384305253	0.2967741405987542	0.2967741405987542	271.5	80.78573662726978	11.896107076590944	0.0
ID199669 ? ID199742	6	199669	199742	0.01932300154969686	3.141592653589793	0.13900719963259767	0.13900719963259767	260.5	80.73481252827754	11.779072806405761	0.0
ID194573 ? ID194639	6	194573	194639	0.3545130026370479	2.8095094715913405	0.5954099450269938	0.5954099450269938	193.5	80.37697082611517	11.544689780259414	0.0
ID200979 ? ID201066	6	200979	201066	0.2677686264458725	3.141592653589793	0.5174636474631551	0.5174636474631551	276.5	80.50984070012996	11.651076008776382	0.0
ID193412 ? ID193481	6	193412	193481	0.4693923315309641	2.376202161297363	0.6851221289164174	0.6851221289164174	177.5	80.4822965721763	12.037692638738935	0.0
ID199146 ? ID199219	6	199146	199219	0.007240004754206853	3.141592653589793	0.08508821748166343	0.08508821748166343	253.5	80.49089022446643	11.557164301023517	0.0
ID195307 ? ID195379	6	195307	195379	0.024780476260425732	3.141592653589793	0.15741815734033268	0.15741815734033268	203.5	80.62908347960578	11.992723683834756	0.0
ID189510 ? ID189593	6	189510	189593	0.08678923124953822	2.262186778753473	0.2946001209258717	0.2946001209258717	124.5	80.86490119015025	12.78121644107119	0.0
ID185566 ? ID185637	6	185566	185637	0.06449003075592387	1.9582539031863815	0.25394887429544527	0.25394887429544527	72.5	81.05277853535232	11.802433521854644	0.0
ID197258 ? ID197326	6	197258	197326	0.006481870320366872	1.2480050098558169	0.08051006347262975	0.08051006347262975	228.5	80.54564165522385	11.748126098421938	0.0
ID181834 ? ID181913	6	181834	181913	0.17048218039045268	1.61828564384695	0.4128948781354071	0.4128948781354071	21.5	82.96961153246976	15.486231983206231	0.0
ID198069 ? ID198157	6	198069	198157	0.020895788383756407	3.141592653589793	0.14455375603475826	0.14455375603475826	239.5	80.30311050379686	11.552063956794402	0.0
ID195984 ? ID196059	6	195984	196059	0.04914942158058091	3.1070489096636655	0.22169668824901492	0.22169668824901492	212.5	81.01593869107407	11.996476197632603	0.0
ID185637 ? ID185710	6	185637	185710	0.08120262453533951	3.141592653589793	0.28496074209501127	0.28496074209501127	73.5	81.04018007087952	11.789841700593314	0.0
ID184944 ? ID185017	6	184944	185017	0.23747641475750023	2.926340231061184	0.48731551869143286	0.48731551869143286	64.5	80.95539304594782	12.232841988229403	0.0
ID181457 ? ID181530	6	181457	181530	0.24556158654927157	3.141592653589793	0.49554171020134274	0.49554171020134274	16.5	82.60266149193609	15.668266645332757	0.0
ID201066 ? ID201157	6	201066	201157	0.03790910326360272	3.141592653589793	0.1947026020976677	0.1947026020976677	277.5	80.5106204369747	11.42153416582779	0.0
ID182974 ? ID183051	6	182974	183051	1.060879345491303	3.141592653589793	1.0299899734906661	1.0299899734906661	37.5	81.82994206798082	14.764079225531791	0.0
ID196943 ? ID197025	6	196943	197025	0.04796363356305339	3.141592653589793	0.21900601261849728	0.21900601261849728	224.5	80.89788057655824	11.848536570282189	0.0
ID187292 ? ID187366	6	187292	187366	0.2900424312918731	2.75088754009625	0.5385558757379527	0.5385558757379527	95.5	80.43465351413798	12.588081816773883	0.0
ID185783 ? ID185865	6	185783	185865	0.3485267703914723	1.5085798880028451	0.590361559039435	0.590361559039435	75.5	81.49110204356931	11.747477983793033	0.0
ID195227 ? ID195307	6	195227	195307	0.010206378681399052	0.2639880249129667	0.10102662362664137	0.10102662362664137	202.5	80.64021974684701	12.035500816454022	0.0
ID198791 ? ID198858	6	198791	198858	0.009720961581378628	1.7848763835276966	0.0985949368952515	0.0985949368952515	248.5	80.62498926731746	11.590985415026843	0.0
ID196362 ? ID196447	6	196362	196447	0.010687247926640933	0.8310021473477691	0.10337914647858597	0.10337914647858597	217.5	81.07633227491938	12.164389174125674	0.0
ID201594 ? ID201664	6	201594	201664	0.08720511383336495	3.141592653589793	0.29530511989019925	0.29530511989019925	284.5	80.55646263884097	11.637357298456976	0.0
ID183266 ? ID183339	6	183266	183339	0.9584294919745016	3.141592653589793	0.9789941225433897	0.9789941225433897	41.5	82.44272566403495	13.540882652762193	0.0
ID187821 ? ID187906	6	187821	187906	0.0011514716570258487	1.3118035682353344	0.0339333413772627	0.0339333413772627	102.5	80.89719075208897	12.87300049583	0.0
ID180856 ? ID180937	6	180856	180937	0.0332515941307148	3.141592653589793	0.18235019640986078	0.18235019640986078	8.5	82.19070757028584	15.337917603135963	0.0
ID199382 ? ID199464	6	199382	199464	0.03020890996720163	3.141592653589793	0.173807105629205	0.173807105629205	256.5	80.51165002314889	11.420457376707516	0.0
ID186900 ? ID186984	6	186900	186984	0.08076428300880406	0.7641585129937083	0.2841905751582977	0.2841905751582977	90.5	80.53184097796958	12.372953866451601	0.0
ID183909 ? ID183983	6	183909	183983	1.757991421641101	3.141592653589793	1.3258926885842237	1.3258926885842237	50.5	83.96555622436068	15.042043272439908	0.0
ID189968 ? ID190037	6	189968	190037	0.08129362012126326	1.0495388170932005	0.2851203607623687	0.2851203607623687	130.5	80.89434468943438	12.785692843549434	0.0
ID201888 ? ID201960	7	201888	201960	0.05837030103656894	2.733314266613268	0.24159946406515256	0.24159946406515256	288.5	72.30775880807903	15.14036851163944	0.0
ID195684 ? ID195760	7	195684	195760	0.014047730822921248	0.09453289561793841	0.118523123578993	0.118523123578993	208.5	72.31732288789362	15.204282445642335	0.0
ID198162 ? ID198248	7	198162	198248	0.01727987007034812	3.141592653589793	0.1314529195961357	0.1314529195961357	240.5	72.24317880136375	15.479772653686732	0.0
ID181458 ? ID181531	7	181458	181531	0.5410642128544989	3.141592653589793	0.7355706715567845	0.7355706715567845	16.5	73.02467368458056	16.468891624487334	0.0
ID199671 ? ID199743	7	199671	199743	0.014432888681902178	3.141592653589793	0.12013695801834745	0.12013695801834745	260.5	72.43940969478903	15.011143434835866	0.0
ID199470 ? ID199540	7	199470	199540	0.02963744212867618	3.141592653589793	0.17215528492810256	0.17215528492810256	257.5	72.35710512883327	15.178724150124484	0.0
ID190533 ? ID190593	7	190533	190593	0.003995372596495508	3.141592653589793	0.06320895978020448	0.06320895978020448	138.5	72.51863664823675	15.149338297943512	0.0
ID198794 ? ID198864	7	198794	198864	0.05697798660640899	2.9777471711414485	0.23870062129456007	0.23870062129456007	248.5	72.29307945303111	15.325088612807402	0.0
ID199388 ? ID199470	7	199388	199470	0.03740817817722089	3.141592653589793	0.19341193907621343	0.19341193907621343	256.5	72.35257171810869	15.191093996090032	0.0
ID199083 ? ID199153	7	199083	199153	0.00444245448244487	2.640185126595503	0.06665174028069237	0.06665174028069237	252.5	72.26912750302216	15.168936235159897	0.0
ID200573 ? ID200664	7	200573	200664	0.002676753546426187	1.8318912694764335	0.051737351559837184	0.051737351559837184	271.5	72.34360578622076	15.247485489815105	0.0
ID192350 ? ID192423	7	192350	192423	0.03592899992094785	3.141592653589793	0.18954946563086864	0.18954946563086864	163.5	72.46399305068438	15.117028937169772	0.0
ID201960 ? ID202038	7	201960	202038	0.021780296012929478	3.141592653589793	0.1475814893979915	0.1475814893979915	289.5	72.41133783200289	15.122874220479218	0.0
ID190876 ? ID190949	7	190876	190949	0.22038592431378728	3.134110679990254	0.4694527924230372	0.4694527924230372	143.5	72.33255882848621	15.436080712566254	0.0
ID180599 ? ID180662	7	180599	180662	0.02155253273653805	3.141592653589793	0.1468078088404634	0.1468078088404634	4.5	72.48983590246583	16.4855508854222	0.0
ID193340 ? ID193418	7	193340	193418	3.6858930119962823E-4	3.141592653589793	0.019198679673342857	0.019198679673342857	176.5	72.39975272142857	15.199179628292942	0.0
ID186398 ? ID186468	7	186398	186468	0.092048283376189	3.141592653589793	0.30339460011046504	0.30339460011046504	83.5	72.81865940812932	16.95904320600968	0.0
ID187154 ? ID187221	7	187154	187221	0.5828934942919166	3.141592653589793	0.7634746192846994	0.7634746192846994	93.5	72.82182349189047	16.976129371954002	0.0
ID196136 ? ID196209	7	196136	196209	0.009957410504152305	3.141592653589793	0.0997868253035054	0.0997868253035054	214.5	72.32924365133607	15.523770173533716	0.0
ID197629 ? ID197707	7	197629	197707	0.013122064797687419	2.6575299398297805	0.11455158138448993	0.11455158138448993	233.5	72.43019031500923	15.218770097255257	0.0
ID194152 ? ID194228	7	194152	194228	0.05440449616667685	3.141592653589793	0.2332477141724584	0.2332477141724584	187.5	72.30049900480506	15.25612691075963	0.0
ID190332 ? ID190402	7	190332	190402	0.0034188234730375654	3.141592653589793	0.0584707061103042	0.0584707061103042	135.5	72.49695087960791	15.344265093709986	0.0
ID202433 ? ID202513	7	202433	202513	0.017163148419737238	1.6003600138297207	0.1310081998187031	0.1310081998187031	295.5	72.48161602533928	15.114279801203562	0.0
ID185424 ? ID185501	7	185424	185501	2.589899816252929	3.141592653589793	1.609316568066373	1.609316568066373	70.5	72.77200605944266	16.10781522876889	0.0
ID190402 ? ID190472	7	190402	190472	0.0036103521343886047	1.635768123364198	0.06008620585782235	0.06008620585782235	136.5	72.46142512597187	15.324741701038253	0.0
ID180540 ? ID180599	7	180540	180599	0.027900351786398703	3.141592653589793	0.16703398392662105	0.16703398392662105	3.5	72.49897732784763	16.473326496656718	0.0
ID186468 ? ID186537	7	186468	186537	1.6980976392877714	3.141592653589793	1.303110754804737	1.303110754804737	84.5	73.29957268554952	17.096464746792442	0.0
ID193935 ? ID193999	7	193935	193999	0.04424118596304099	2.6318732214014777	0.21033588843333653	0.21033588843333653	184.5	72.24151328417253	15.343504132049485	0.0
ID197331 ? ID197396	7	197331	197396	0.05952349474002053	0.1805109013106168	0.24397437312148285	0.24397437312148285	229.5	72.22015308715382	15.364831067421624	0.0
ID182519 ? ID182594	7	182519	182594	0.7113766566738846	3.141592653589793	0.8434314771656821	0.8434314771656821	31.5	72.76220248105349	16.87768782514216	0.0
ID183052 ? ID183125	7	183052	183125	0.4694793393861105	3.141592653589793	0.6851856240363705	0.6851856240363705	38.5	73.07723904070485	16.31552433883335	0.0
ID200750 ? ID200833	7	200750	200833	0.010550092218470131	0.9466833276419795	0.10271364183237848	0.10271364183237848	273.5	72.35749753634553	15.184256798919602	0.0
ID189817 ? ID189887	7	189817	189887	0.0026399178641634863	3.141592653589793	0.051380131025168536	0.051380131025168536	128.5	72.58440920044346	15.42604770300582	0.0
ID187295 ? ID187369	7	187295	187369	1.2172965068549786	2.295509179571991	1.1033116091363213	1.1033116091363213	95.5	72.90710417522439	16.513193175241927	0.0
ID185501 ? ID185577	7	185501	185577	4.1402768119267375	3.141592653589793	2.0347670166205116	2.0347670166205116	71.5	72.94053487353611	16.31749366247774	0.0
ID185872 ? ID185949	7	185872	185949	0.2887485806713471	3.141592653589793	0.5373533108405931	0.5373533108405931	76.5	72.98681363087051	16.566925787503997	0.0
ID197396 ? ID197477	7	197396	197477	0.009571546667093582	3.141592653589793	0.09783428165573446	0.09783428165573446	230.5	72.13754515221703	15.509022543263406	0.0
ID192637 ? ID192706	7	192637	192706	0.014783923498708659	3.141592653589793	0.12158915863969394	0.12158915863969394	167.5	72.46888106004323	15.129862638866278	0.0
ID194577 ? ID194645	7	194577	194645	0.011293331671447377	0.8730871401038817	0.10627008831956139	0.10627008831956139	193.5	72.17743263601173	15.354356280489	0.0
ID192193 ? ID192277	7	192193	192277	0.08246806862665403	3.141592653589793	0.2871725415610866	0.2871725415610866	161.5	72.4288624309181	15.275627764158752	0.0
ID197926 ? ID197991	7	197926	197991	0.08915357450655388	3.141592653589793	0.29858595832114054	0.29858595832114054	237.5	72.30185836988485	15.527917658229736	0.0
ID190593 ? ID190671	7	190593	190671	0.028813820781635607	1.545976840690439	0.16974634246909595	0.16974634246909595	139.5	72.45238411241327	15.212155782630113	0.0
ID196866 ? ID196949	7	196866	196949	0.046199618276955165	2.3180031694731658	0.21494096463204768	0.21494096463204768	223.5	72.28203081705264	15.266648219902612	0.0
ID182672 ? ID182749	7	182672	182749	0.6745681110634641	3.141592653589793	0.8213209549642966	0.8213209549642966	33.5	73.37798818751394	16.63481416966274	0.0
ID199223 ? ID199303	7	199223	199303	0.006263836159872588	3.141592653589793	0.07914440068553548	0.07914440068553548	254.5	72.263312690221	15.215095389815723	0.0
ID190116 ? ID190187	7	190116	190187	0.013089502107897518	0.8126936789597656	0.11440936197662112	0.11440936197662112	132.5	72.68305679188124	15.334022691175317	0.0
ID198724 ? ID198794	7	198724	198794	0.18281863893205752	3.141592653589793	0.4275729632846978	0.4275729632846978	247.5	72.21072821246267	15.378191385346035	0.0
ID185253 ? ID185333	7	185253	185333	0.906513897326032	1.4911650807178585	0.9521102338101571	0.9521102338101571	68.5	73.18203998739071	16.800847814720235	0.0
ID195162 ? ID195233	7	195162	195233	0.07001414556232642	3.141592653589793	0.26460186235611877	0.26460186235611877	201.5	72.20077797566516	15.301008137881022	0.0
ID202513 ? ID202590	7	202513	202590	0.006958364355338864	3.0876987665701163	0.0834168109875873	0.0834168109875873	296.5	72.46510774940093	15.096911858923356	0.0
ID180728 ? ID180792	7	180728	180792	0.19020997211428525	0.6700778444047832	0.43613068238119324	0.43613068238119324	6.5	72.5022580778151	16.071806097451837	0.0
ID199540 ? ID199611	7	199540	199611	0.08616609034227833	2.68389976351684	0.2935406110613629	0.2935406110613629	258.5	72.36259102071064	15.099640928313416	0.0
ID198864 ? ID198926	7	198864	198926	0.0813170251479395	2.651955083784569	0.2851614019251895	0.2851614019251895	249.5	72.24290106648337	15.280136717996458	0.0
ID181835 ? ID181914	7	181835	181914	0.05005348998715754	0.4208525761451804	0.22372637302552764	0.22372637302552764	21.5	72.99783167907081	16.61773860437333	0.0
ID199812 ? ID199888	7	199812	199888	0.007206009833488338	1.9678885492765925	0.08488821963905438	0.08488821963905438	262.5	72.39714263936743	15.150662004317532	0.0
ID180662 ? ID180728	7	180662	180728	0.021352639065392157	3.141592653589793	0.14612542237883233	0.14612542237883233	5.5	72.50449920874193	16.350841007320085	0.0
ID197031 ? ID197111	7	197031	197111	0.12710445864700412	1.5838527967384628	0.3565171225158816	0.3565171225158816	225.5	72.41348107652583	15.210477589088296	0.0
ID200296 ? ID200392	7	200296	200392	0.010408185703298224	3.141592653589793	0.10202051609013857	0.10202051609013857	268.5	72.38843613278816	15.212615546919436	0.0
ID200908 ? ID200983	7	200908	200983	0.04068939613852112	3.141592653589793	0.20171612761135665	0.20171612761135665	275.5	72.3674240780352	15.104803578147536	0.0
ID201076 ? ID201166	7	201076	201166	6.002981565019471E-4	3.141592653589793	0.024500982766043226	0.024500982766043226	277.5	72.3785785635223	15.141221130334104	0.0
ID182903 ? ID182976	7	182903	182976	0.11232632981038826	2.5174156488605335	0.33515120439942964	0.33515120439942964	36.5	72.883904351327	16.597576763587632	0.0
ID197775 ? ID197856	7	197775	197856	0.015430654171266926	3.141592653589793	0.12422018423455557	0.12422018423455557	235.5	72.3940030537749	15.251890030496966	0.0
ID193634 ? ID193711	7	193634	193711	0.0082827802293923	3.141592653589793	0.09100978095453423	0.09100978095453423	180.5	72.14903986920321	15.598143704967313	0.0
ID196787 ? ID196866	7	196787	196866	0.019092059683281946	3.141592653589793	0.1381740195669285	0.1381740195669285	222.5	72.34776596093872	15.222943346804922	0.0
ID198248 ? ID198333	7	198248	198333	0.07273443195963719	3.029205392033389	0.2696932182307097	0.2696932182307097	241.5	72.26777229588059	15.414315913786101	0.0
ID194645 ? ID194713	7	194645	194713	0.0026951932340992693	3.141592653589793	0.05191525049635482	0.05191525049635482	194.5	72.12283910307525	15.343094100380661	0.0
ID195312 ? ID195386	7	195312	195386	0.1441403993486867	3.141592653589793	0.3796582665354288	0.3796582665354288	203.5	72.1567415370966	15.431292583049139	0.0
ID202200 ? ID202274	7	202200	202274	9.184997557536065E-4	2.1597239574785565	0.03030676089181433	0.03030676089181433	292.5	72.4324941488212	15.13113427988457	0.0
ID195386 ? ID195454	7	195386	195454	0.3532863819660221	2.938846520074934	0.5943789884964156	0.5943789884964156	204.5	72.23448593789287	15.343013897710543	0.0
ID191346 ? ID191420	7	191346	191420	0.07081888784219129	2.7414332850378678	0.2661181839750739	0.2661181839750739	149.5	72.29686694303467	15.355883027223246	0.0
ID189676 ? ID189747	7	189676	189747	0.022426579641141055	3.141592653589793	0.14975506549409626	0.14975506549409626	126.5	72.5016309785646	15.496040779334717	0.0
ID192277 ? ID192350	7	192277	192350	0.00588835897880691	3.141592653589793	0.07673564347033854	0.07673564347033854	162.5	72.44084563608557	15.168614661287133	0.0
ID186185 ? ID186256	7	186185	186256	0.7770835183823968	3.141592653589793	0.8815234077336782	0.8815234077336782	80.5	72.85101950906068	16.36552928999229	0.0
ID187583 ? ID187663	7	187583	187663	4.1393748432451346E-4	0.18600001848354178	0.02034545365246284	0.02034545365246284	99.5	72.51050149932146	15.509913255030357	0.0
ID185641 ? ID185717	7	185641	185717	0.9290800280700331	3.141592653589793	0.9638879748549792	0.9638879748549792	73.5	73.30581373441309	17.315312473675014	0.0
ID187442 ? ID187514	7	187442	187514	0.006964273981648421	3.141592653589793	0.08345222574412513	0.08345222574412513	97.5	72.49113050021437	15.502952687282193	0.0
ID188060 ? ID188134	7	188060	188134	0.0015468508091751845	0.42162201378019637	0.03933002427122547	0.03933002427122547	105.5	72.5917452823159	15.434367026491245	0.0
ID182189 ? ID182248	7	182189	182248	0.2382453897691855	3.141592653589793	0.4881038719055458	0.4881038719055458	26.5	72.69119885324119	16.48598136893387	0.0
ID196527 ? ID196614	7	196527	196614	0.08071204872447788	3.003325756101361	0.2840986601947955	0.2840986601947955	219.5	72.36692140643244	15.233413063680914	0.0
ID186677 ? ID186755	7	186677	186755	0.5156678558958795	3.141592653589793	0.7181001712128187	0.7181001712128187	87.5	72.63692905430565	16.64134912085884	0.0
ID188568 ? ID188649	7	188568	188649	0.0717428493520693	3.141592653589793	0.26784855674815444	0.26784855674815444	112.5	72.49350735960667	15.480965788229533	0.0
ID201670 ? ID201742	7	201670	201742	0.0017429711556320791	3.141592653589793	0.04174890604114172	0.04174890604114172	285.5	72.33990663686924	15.149744927710211	0.0
ID183125 ? ID183268	7	183125	183268	0.3838420809549817	1.5707963267948966	0.3097749509543104	0.6195499019086208	40.0	72.7098847491657	16.541557492223603	0.0
ID192492 ? ID192561	7	192492	192561	0.06387205872683047	3.141592653589793	0.2527292201682078	0.2527292201682078	165.5	72.34836183896903	15.316168959345704	0.0
ID186112 ? ID186185	7	186112	186185	0.29026737714353423	3.141592653589793	0.5387646769634533	0.5387646769634533	79.5	72.59584777209872	16.20669566655153	0.0
ID190671 ? ID190743	7	190671	190743	0.1406959119909286	3.141592653589793	0.37509453740481025	0.37509453740481025	140.5	72.3074597750425	15.442044196336443	0.0
ID202658 ? ID202728	7	202658	202728	0.027200398346346424	3.141592653589793	0.16492543268503626	0.16492543268503626	298.5	72.41379820795882	15.1121765624003	0.0
ID192049 ? ID192121	7	192049	192121	0.0038361279294532214	3.141592653589793	0.06193648302457302	0.06193648302457302	159.5	72.42297170080744	15.310317668885919	0.0
ID192121 ? ID192193	7	192121	192193	0.01759594439709829	3.141592653589793	0.13264970560501932	0.13264970560501932	160.5	72.40250426224137	15.349608068949998	0.0
ID193095 ? ID193182	7	193095	193182	0.08897840724966452	2.9798230603641045	0.2982924860764423	0.2982924860764423	173.5	72.34541580017878	15.27074690177999	0.0
ID193182 ? ID193263	7	193182	193263	6.776947239011714E-4	3.141592653589793	0.026032570443603364	0.026032570443603364	174.5	72.28035180667024	15.407969722498862	0.0
ID187072 ? ID187154	7	187072	187154	0.10855336077897808	3.141592653589793	0.3294743704432533	0.3294743704432533	92.5	73.2159245296773	17.123031268777105	0.0
ID196614 ? ID196699	7	196614	196699	0.040799702292882496	3.1208667063903555	0.20198936183096994	0.20198936183096994	220.5	72.38954269223206	15.199063040931197	0.0
ID191026 ? ID191104	7	191026	191104	0.0042897556063176264	2.498350460121065	0.06549622589369274	0.06549622589369274	145.5	72.32558178335552	15.448276820598341	0.0
ID191626 ? ID191700	7	191626	191700	0.09014170952200587	3.141592653589793	0.30023608963948	0.30023608963948	153.5	72.42033493330354	15.19311706031381	0.0
ID191104 ? ID191189	7	191104	191189	0.02882986310746119	3.141592653589793	0.16979358971251296	0.16979358971251296	146.5	72.24116740881357	15.525018921003994	0.0
ID190807 ? ID190876	7	190807	190876	0.04934199416024218	0.19390353274588693	0.22213057907510658	0.22213057907510658	142.5	72.39283783806317	15.328099372994645	0.0
ID200478 ? ID200573	7	200478	200573	0.007162949806401052	3.141592653589793	0.08463421179641867	0.08463421179641867	270.5	72.38600310143465	15.237624889402728	0.0
ID188415 ? ID188493	7	188415	188493	0.03213658814371202	3.141592653589793	0.17926680714430104	0.17926680714430104	110.5	72.49758414047076	15.488297297094206	0.0
ID189204 ? ID189279	7	189204	189279	0.09000488474056534	2.9562491864831046	0.3000081411238124	0.3000081411238124	120.5	72.50309575643894	15.448738778837683	0.0
ID183342 ? ID183408	7	183342	183408	0.858515374652624	2.8197197820313047	0.9265610474505304	0.9265610474505304	42.5	72.73514411211113	16.48264550781787	0.0
ID195989 ? ID196063	7	195989	196063	0.34207049010078083	1.054696926548167	0.5848679253479206	0.5848679253479206	212.5	72.3470901941765	15.28043185460323	0.0
ID183268 ? ID183342	7	183268	183342	0.6099187855404055	2.7860171798021405	0.7809729736299493	0.7809729736299493	41.5	72.58109807800923	16.470411851181908	0.0
ID192706 ? ID192776	7	192706	192776	0.0017042151715704879	3.141592653589793	0.041282141072992905	0.041282141072992905	168.5	72.47532142575884	15.084576913454455	0.0
ID188649 ? ID188732	7	188649	188732	0.08532072599004666	3.141592653589793	0.29209711739427807	0.29209711739427807	113.5	72.48883147763401	15.465073751789443	0.0
ID189363 ? ID189439	7	189363	189439	0.04419388688534552	0.2569804892803212	0.21022342135296324	0.21022342135296324	122.5	72.55212767299396	15.363914322296415	0.0
ID190265 ? ID190332	7	190265	190332	0.061290088541124714	3.141592653589793	0.24756835125097212	0.24756835125097212	134.5	72.51067128141284	15.496283326100407	0.0
ID194228 ? ID194295	7	194228	194295	0.038286320478170106	0.4669252132468645	0.1956689052408944	0.1956689052408944	188.5	72.23645316323848	15.454741619504134	0.0
ID186030 ? ID186112	7	186030	186112	0.49976310245867284	3.141592653589793	0.7069392494823532	0.7069392494823532	78.5	72.61751203083881	16.125098884622737	0.0
ID184343 ? ID184426	7	184343	184426	1.5937700561486499	2.9599202469671746	1.2624460606887924	1.2624460606887924	56.5	72.96035867414946	16.534107401355673	0.0
ID198333 ? ID198406	7	198333	198406	0.006208695459434679	3.141592653589793	0.07879527561621115	0.07879527561621115	242.5	72.35158288148742	15.262048461702893	0.0
ID200121 ? ID200202	7	200121	200202	0.00440563381192973	3.141592653589793	0.06637494867741692	0.06637494867741692	266.5	72.43398216104906	15.142943889424114	0.0
ID183559 ? ID183631	7	183559	183631	0.018972926345539782	3.141592653589793	0.13774224604506702	0.13774224604506702	45.5	73.02662887965835	16.703952487817485	0.0
ID191566 ? ID191626	7	191566	191626	0.007308865198959011	0.0032806171066711246	0.08549190136474338	0.08549190136474338	152.5	72.46643614568697	15.095277094747221	0.0
ID186827 ? ID186907	7	186827	186907	0.02056951989434497	3.141592653589793	0.14342077915819929	0.14342077915819929	89.5	72.91310275185705	16.918378028428904	0.0
ID201313 ? ID201390	7	201313	201390	0.0018654627571925667	1.6146692434238048	0.04319100319733922	0.04319100319733922	280.5	72.36854532621031	15.120283418052981	0.0
ID181164 ? ID181241	7	181164	181241	0.03300191234784768	1.706267722871498	0.18166428473381244	0.18166428473381244	12.5	72.46328612520473	16.34609962932987	0.0
ID184811 ? ID184887	7	184811	184887	2.1825783521610616	2.518013685960568	1.4773551882201725	1.4773551882201725	62.5	73.03472703613426	16.6036745667454	0.0
ID201465 ? ID201529	7	201465	201529	0.022552193925134672	3.0616893453433387	0.15017387897079396	0.15017387897079396	282.5	72.34824354549349	15.135475667858888	0.0
ID198573 ? ID198651	7	198573	198651	0.28352381564857954	3.141592653589793	0.5324695443389974	0.5324695443389974	245.5	72.19684776523366	15.496228186588198	0.0
ID188893 ? ID188974	7	188893	188974	0.047988190539057056	3.141592653589793	0.21906207006019335	0.21906207006019335	116.5	72.50766459025292	15.458248467199073	0.0
ID199153 ? ID199223	7	199153	199223	0.002839531130244877	3.141592653589793	0.05328725110422639	0.05328725110422639	253.5	72.2500812216498	15.218526115685712	0.0
ID184887 ? ID184947	7	184887	184947	0.1373126194572483	3.141592653589793	0.3705571743432426	0.3705571743432426	63.5	72.49399618838511	16.208469718856904	0.0
ID185792 ? ID185872	7	185792	185872	0.014584294258530636	1.709774274020758	0.1207654514276771	0.1207654514276771	75.5	72.8095563022665	16.84341329527758	0.0
ID201817 ? ID201888	7	201817	201888	0.0174332092693636	3.141592653589793	0.13203487898795377	0.13203487898795377	287.5	72.28576864392952	15.202243489342102	0.0
ID197991 ? ID198074	7	197991	198074	0.02555737350484764	3.141592653589793	0.15986673670544363	0.15986673670544363	238.5	72.36405910994088	15.312614040846164	0.0
ID186326 ? ID186398	7	186326	186398	0.03391724197760983	3.141592653589793	0.18416634322701264	0.18416634322701264	82.5	72.94070727173289	16.921359594335634	0.0
ID191767 ? ID191838	7	191767	191838	0.1333840422030047	3.060607201621984	0.36521780104891477	0.36521780104891477	155.5	72.36154213506937	15.329984846267728	0.0
ID191980 ? ID192049	7	191980	192049	0.0040895276501441355	3.141592653589793	0.06394941477561883	0.06394941477561883	158.5	72.41547503424499	15.359437333441324	0.0
ID193263 ? ID193340	7	193263	193340	0.0630294673501842	1.777501296960429	0.2510567014643987	0.2510567014643987	175.5	72.34927818769573	15.305474509825133	0.0
ID195454 ? ID195528	7	195454	195528	0.05724225758837584	3.141592653589793	0.2392535424782167	0.2392535424782167	205.5	72.33727736063938	15.187428366230144	0.0
ID202121 ? ID202200	7	202121	202200	0.01499257352449821	3.141592653589793	0.12244416492629696	0.12244416492629696	291.5	72.42129924516021	15.184254899339114	0.0
ID181609 ? ID181685	7	181609	181685	2.0886909502495716	2.9797454969389685	1.4452304142418162	1.4452304142418162	18.5	73.32202259035591	16.607898189852772	0.0
ID184131 ? ID184206	7	184131	184206	0.5598218044576537	3.141592653589793	0.7482124059768414	0.7482124059768414	53.5	72.55288375194336	16.37126280363828	0.0
ID183482 ? ID183559	7	183482	183559	0.06529305176229043	2.6983630718212237	0.25552505114428686	0.25552505114428686	44.5	73.13157076768704	16.85230936038774	0.0
ID182829 ? ID182903	7	182829	182903	0.6715116902913425	3.141592653589793	0.8194581687257395	0.8194581687257395	35.5	72.77473550501237	16.32810848050658	0.0
ID190949 ? ID191026	7	190949	191026	0.06051871764420994	3.141592653589793	0.24600552360508074	0.24600552360508074	144.5	72.28800634068273	15.539622207847998	0.0
ID192845 ? ID192928	7	192845	192928	0.005718025100768491	3.141592653589793	0.07561762427350181	0.07561762427350181	170.5	72.36452255434642	15.292280021896623	0.0
ID196209 ? ID196286	7	196209	196286	0.04895161641374589	3.141592653589793	0.22125012183894022	0.22125012183894022	215.5	72.24594045406363	15.55648474495464	0.0
ID189972 ? ID190040	7	189972	190040	0.05000546719500563	2.9321768315906813	0.22361902243549323	0.22361902243549323	130.5	72.58430878706903	15.490246965093444	0.0
ID196063 ? ID196136	7	196063	196136	0.010107173216453932	1.7420755029803416	0.10053443796259037	0.10053443796259037	213.5	72.28887440397324	15.562645193779318	0.0
ID200833 ? ID200908	7	200833	200908	0.011305004074428368	3.141592653589793	0.10632499270833913	0.10632499270833913	274.5	72.3364953614203	15.152622776051208	0.0
ID189598 ? ID189676	7	189598	189676	0.02339715754769943	2.857158237450046	0.15296129427962954	0.15296129427962954	125.5	72.48628203305773	15.48800447153965	0.0
ID194507 ? ID194577	7	194507	194577	0.006181416796040325	3.141592653589793	0.07862198672152927	0.07862198672152927	192.5	72.24466384548855	15.304031359869908	0.0
ID201742 ? ID201817	7	201742	201817	0.0016841518854743662	3.141592653589793	0.041038419626910176	0.041038419626910176	286.5	72.33297770377726	15.160297076613533	0.0
ID182125 ? ID182189	7	182125	182189	0.026029834971024804	3.141592653589793	0.16133764275898171	0.16133764275898171	25.5	72.58419183817816	16.28797558674859	0.0
ID182447 ? ID182519	7	182447	182519	3.5122826667205986	3.141592653589793	1.8741084991858392	1.8741084991858392	30.5	73.3632617996506	16.844880234419172	0.0
ID184499 ? ID184577	7	184499	184577	1.361059453150797	2.121128631694497	1.1666445273307533	1.1666445273307533	58.5	72.7352381511386	16.504957106182683	0.0
ID195010 ? ID195080	7	195010	195080	0.20281716477086004	3.141592653589793	0.4503522674205827	0.4503522674205827	199.5	72.23695224775776	15.147126228255589	0.0
ID186755 ? ID186827	7	186755	186827	5.068386316857872E-4	3.141592653589793	0.022513076904008195	0.022513076904008195	88.5	72.8526366778895	16.922907490425082	0.0
ID188336 ? ID188415	7	188336	188415	0.003354508286088547	3.141592653589793	0.057918117079965116	0.057918117079965116	109.5	72.4951799332917	15.573761791871153	0.0
ID180857 ? ID180938	7	180857	180938	6.889342410881284E-4	3.141592653589793	0.026247556859413188	0.026247556859413188	8.5	72.46161622408489	16.290306352323263	0.0
ID180331 ? ID180398	7	180331	180398	0.13014809530295543	NaN	0.360760440324262	0.360760440324262	0.5	72.59806502416089	16.27089757778785	0.0
ID182594 ? ID182672	7	182594	182672	0.9679869791475958	3.141592653589793	0.9838632929160411	0.9838632929160411	32.5	73.41032009907961	16.831748598791698	0.0
ID195233 ? ID195312	7	195233	195312	0.0341178126945758	3.0009515986005897	0.18471007740395703	0.18471007740395703	202.5	72.17553225747982	15.335643579718088	0.0
ID188204 ? ID188271	7	188204	188271	0.0949988141064077	3.141592653589793	0.3082187763690066	0.3082187763690066	107.5	72.53798249939803	15.481642572078169	0.0
ID195080 ? ID195162	7	195080	195162	0.060788321743753745	3.058317548829878	0.246552878189961	0.246552878189961	200.5	72.3018505693552	15.067350634750404	0.0
ID180792 ? ID180857	7	180792	180857	0.1809148708894788	3.141592653589793	0.4253408878646383	0.4253408878646383	7.5	72.4685121729991	16.0695774624295	0.0
ID199611 ? ID199671	7	199611	199671	0.008902568790086015	3.141592653589793	0.09435342489854841	0.09435342489854841	259.5	72.43029271114372	15.021813641222693	0.0
ID191420 ? ID191491	7	191420	191491	0.00756921241558378	3.141592653589793	0.0870012207706523	0.0870012207706523	150.5	72.22132538688076	15.406199657267624	0.0
ID193487 ? ID193561	7	193487	193561	0.018315953503709546	3.141592653589793	0.13533644558547245	0.13533644558547245	178.5	72.30041260908314	15.33586709378697	0.0
ID200983 ? ID201076	7	200983	201076	0.016942252596963945	3.141592653589793	0.13016240854011554	0.13016240854011554	276.5	72.41083917155115	15.099382243263758	0.0
ID185717 ? ID185792	7	185717	185792	1.3358341240660936	2.9849703365361733	1.1557829052491189	1.1557829052491189	74.5	73.25967300672875	17.197435290541364	0.0
ID198926 ? ID199012	7	198926	199012	0.07796268680656457	3.141592653589793	0.2792179915524151	0.2792179915524151	250.5	72.20469886735002	15.265691903240786	0.0
ID197477 ? ID197545	7	197477	197545	0.2429296626324975	3.141592653589793	0.4928789533267752	0.4928789533267752	231.5	72.26624988344184	15.358270150566103	0.0
ID181759 ? ID181835	7	181759	181835	0.5790320427263866	3.141592653589793	0.7609415501379765	0.7609415501379765	20.5	72.79997672210473	16.175224718840905	0.0
ID193711 ? ID193785	7	193711	193785	0.09395784124867522	3.141592653589793	0.3065254332819305	0.3065254332819305	181.5	72.26797588642052	15.45314362538706	0.0
ID183842 ? ID183910	7	183842	183910	0.8186004766863154	3.141592653589793	0.9047654263323259	0.9047654263323259	49.5	72.79627267177898	16.64867401433076	0.0
ID200202 ? ID200296	7	200202	200296	0.001477532187507075	2.1669383284318156	0.038438680876261545	0.038438680876261545	267.5	72.44120659565961	15.169445996828156	0.0
ID188493 ? ID188568	7	188493	188568	0.002508406638423197	0.2695305431601072	0.05008399583123532	0.05008399583123532	111.5	72.54359284324136	15.384030480823089	0.0
ID201390 ? ID201465	7	201390	201465	0.0037911508322189176	3.141592653589793	0.061572321965465276	0.061572321965465276	281.5	72.33187056278075	15.094132768729065	0.0
ID181531 ? ID181609	7	181531	181609	0.78040655876094	3.141592653589793	0.8834062252219756	0.8834062252219756	17.5	73.50751293493093	16.837784030561707	0.0
ID199965 ? ID200039	7	199965	200039	0.044452175119243036	2.6593017055624184	0.21083684478582732	0.21083684478582732	264.5	72.41190814788837	15.151917556281619	0.0
ID190743 ? ID190807	7	190743	190807	0.048490406118299315	3.141592653589793	0.22020537259181328	0.22020537259181328	141.5	72.27009751635286	15.510833464618347	0.0
ID194713 ? ID194787	7	194713	194787	0.044033604599696886	2.938133856620384	0.20984185616720247	0.20984185616720247	195.5	72.11207970984964	15.422035792749579	0.0
ID181914 ? ID181987	7	181914	181987	0.3376996118006553	3.141592653589793	0.5811192750207613	0.5811192750207613	22.5	73.19235498320133	16.434540106743256	0.0
ID201166 ? ID201241	7	201166	201241	0.00775668362204022	3.141592653589793	0.08807203654986195	0.08807203654986195	278.5	72.38530145493603	15.087623317211785	0.0
ID200392 ? ID200478	7	200392	200478	0.00507298258461558	2.265708682868628	0.07122487335626214	0.07122487335626214	269.5	72.38967491053728	15.251888364916825	0.0
ID184577 ? ID184649	7	184577	184649	0.21503342086263372	3.141592653589793	0.4637169620173859	0.4637169620173859	59.5	73.16528336117585	17.17148930588813	0.0
ID184947 ? ID185023	7	184947	185023	0.2407949143062098	2.452582000360971	0.4907085838929352	0.4907085838929352	64.5	72.64061840125868	16.26187011945433	0.0
ID193999 ? ID194082	7	193999	194082	0.031990454408826065	3.141592653589793	0.1788587554715342	0.1788587554715342	185.5	72.3337321925033	15.174005501578577	0.0
ID181685 ? ID181759	7	181685	181759	0.13396405153459545	3.141592653589793	0.366010999198925	0.366010999198925	19.5	72.84762500086788	15.883774984505752	0.0
ID191700 ? ID191767	7	191700	191767	0.032891023855078055	0.0834636411113959	0.18135882623980024	0.18135882623980024	154.5	72.3107441105061	15.407309717561011	0.0
ID187514 ? ID187583	7	187514	187583	0.001829988798033743	3.141592653589793	0.04277836834234965	0.04277836834234965	98.5	72.49900697221513	15.480646821502514	0.0
ID196286 ? ID196368	7	196286	196368	0.40891520810263327	3.141592653589793	0.639464782535077	0.639464782535077	216.5	72.31894613339746	15.35460582505994	0.0
ID181987 ? ID182051	7	181987	182051	0.45359851747176727	3.141592653589793	0.6734972290008083	0.6734972290008083	23.5	73.08509483015884	16.419093804102605	0.0
ID182749 ? ID182829	7	182749	182829	0.8212965212709205	3.141592653589793	0.9062541151746129	0.9062541151746129	34.5	72.74844496365954	16.402599662883	0.0
ID193418 ? ID193487	7	193418	193487	0.051273718154949896	0.5528464127752987	0.22643700703495862	0.22643700703495862	177.5	72.33451484591336	15.301670805360693	0.0
ID181389 ? ID181458	7	181389	181458	0.020390659495502717	0.2314157432701176	0.14279586652106818	0.14279586652106818	15.5	72.66327212001508	16.453889753580363	0.0
ID191838 ? ID191919	7	191838	191919	0.002196085650634096	3.141592653589793	0.04686241191652534	0.04686241191652534	156.5	72.44150696635059	15.191960074126012	0.0
ID194359 ? ID194433	7	194359	194433	0.05933004351401828	0.30160505831720286	0.2435775923889927	0.2435775923889927	190.5	72.26057730069002	15.185965725580054	0.0
ID199743 ? ID199812	7	199743	199812	0.04771661401852818	3.141592653589793	0.2184413285496318	0.2184413285496318	261.5	72.4470239814362	15.063158612448651	0.0
ID194940 ? ID195010	7	194940	195010	0.0021686419415499615	3.141592653589793	0.046568679834734006	0.046568679834734006	198.5	72.13551630563902	15.3292598461234	0.0
ID191919 ? ID191980	7	191919	191980	0.029807314964345317	0.10277101254800257	0.17264795094163532	0.17264795094163532	157.5	72.41308098491739	15.297869558948616	0.0
ID198491 ? ID198573	7	198491	198573	0.0123919352652134	1.3392565871023523	0.11131906963864457	0.11131906963864457	244.5	72.2854575098554	15.20785655053033	0.0
ID192928 ? ID193010	7	192928	193010	0.009062412071416776	3.141592653589793	0.09519670199863425	0.09519670199863425	171.5	72.38902293226317	15.273017327333095	0.0
ID194082 ? ID194152	7	194082	194152	0.007059364891127338	2.677208423705715	0.08402002672653311	0.08402002672653311	186.5	72.34956609005619	15.121150794446192	0.0
ID182248 ? ID182305	7	182248	182305	0.569814737111601	3.141592653589793	0.7548607402108027	0.7548607402108027	27.5	73.10633996074279	16.7545962917072	0.0
ID187663 ? ID187742	7	187663	187742	0.043430215879967295	3.141592653589793	0.20839917437448569	0.20839917437448569	100.5	72.47934783910537	15.618390443637757	0.0
ID202361 ? ID202433	7	202361	202433	0.01558011356748356	2.4373592170530807	0.12482032513770969	0.12482032513770969	294.5	72.47190715443095	15.202879285634014	0.0
ID182305 ? ID182382	7	182305	182382	0.05866159015503334	1.6601185035951402	0.24220154862228552	0.24220154862228552	28.5	73.46314434904252	16.901753509019727	0.0
ID182976 ? ID183052	7	182976	183052	0.5024751099246403	3.141592653589793	0.7088547876149531	0.7088547876149531	37.5	73.0651118977978	16.479316086826284	0.0
ID199888 ? ID199965	7	199888	199965	0.014689659771398668	3.141592653589793	0.12120090664429317	0.12120090664429317	263.5	72.40854398004889	15.093140661064082	0.0
ID189439 ? ID189516	7	189439	189516	0.04053468278784174	3.141592653589793	0.20133226961379475	0.20133226961379475	123.5	72.54983090300541	15.358054260491649	0.0
ID186990 ? ID187072	7	186990	187072	0.05989425448364388	3.141592653589793	0.24473302695722104	0.24473302695722104	91.5	73.23626522393765	17.082054515662662	0.0
ID195605 ? ID195684	7	195605	195684	0.02019483695530634	2.9678979510353787	0.14210853934688916	0.14210853934688916	207.5	72.38280779554546	15.091782040089244	0.0
ID196699 ? ID196787	7	196699	196787	0.0018652696589781057	3.141592653589793	0.043188767740908116	0.043188767740908116	221.5	72.36163297009293	15.284743184925414	0.0
ID183408 ? ID183482	7	183408	183482	0.06495291649458143	3.141592653589793	0.25485862060087633	0.25485862060087633	43.5	73.1073781302357	16.90291756044099	0.0
ID193867 ? ID193935	7	193867	193935	0.0225234313209954	3.141592653589793	0.15007808407957307	0.15007808407957307	183.5	72.26086827590007	15.393897569857351	0.0
ID185177 ? ID185253	7	185177	185253	1.7864240754178846	3.141592653589793	1.3365717621653859	1.3365717621653859	67.5	72.72287859546957	16.084593884646694	0.0
ID185577 ? ID185641	7	185577	185641	0.07524505065592588	2.513730956941249	0.27430831313674375	0.27430831313674375	72.5	72.9545612931013	17.227345834139363	0.0
ID194295 ? ID194359	7	194295	194359	0.058312783724225666	3.141592653589793	0.24148040029001455	0.24148040029001455	189.5	72.19769289450544	15.417349267022399	0.0
ID201602 ? ID201670	7	201602	201670	0.0026946625418770073	3.141592653589793	0.0519101391047742	0.0519101391047742	284.5	72.34552894989227	15.176234519626018	0.0
ID195760 ? ID195842	7	195760	195842	0.07968211506106906	3.141592653589793	0.28228020664061637	0.28228020664061637	209.5	72.37477346045539	15.145058987527046	0.0
ID181319 ? ID181389	7	181319	181389	0.07925068271931722	3.141592653589793	0.28151497778860224	0.28151497778860224	14.5	72.63695247510154	16.244649704987893	0.0
ID180470 ? ID180540	7	180470	180540	0.021437537011553116	3.141592653589793	0.14641563103560054	0.14641563103560054	2.5	72.47112201475323	16.319281731975277	0.0
ID192776 ? ID192845	7	192776	192845	0.042461562691615606	0.42864741662941885	0.20606203602705572	0.20606203602705572	169.5	72.39851089813467	15.179498582956356	0.0
ID190472 ? ID190533	7	190472	190533	0.04237736318796653	3.141592653589793	0.20585762844249064	0.20585762844249064	137.5	72.49002242557812	15.24813353078305	0.0
ID193785 ? ID193867	7	193785	193867	0.001301008151867979	2.9342207527784625	0.03606949059618085	0.03606949059618085	182.5	72.33096215594071	15.332986346594016	0.0
ID189279 ? ID189363	7	189279	189363	0.020982908080965416	3.141592653589793	0.1448547827341763	0.1448547827341763	121.5	72.46826544977806	15.518792559779968	0.0
ID190187 ? ID190265	7	190187	190265	0.14493882586132914	3.141592653589793	0.3807083212399345	0.3807083212399345	133.5	72.62521626848164	15.462889141920789	0.0
ID183910 ? ID183984	7	183910	183984	0.27398982111264086	3.141592653589793	0.5234403701594298	0.5234403701594298	50.5	72.86474855591777	16.82860041148239	0.0
ID196368 ? ID196452	7	196368	196452	0.05676661965668157	3.130383438034766	0.23825746505971554	0.23825746505971554	217.5	72.41028434346157	15.175989070468763	0.0
ID198074 ? ID198162	7	198074	198162	0.04396995121059943	3.141592653589793	0.2096901314096575	0.2096901314096575	239.5	72.32118416292286	15.328692883933554	0.0
ID182051 ? ID182125	7	182051	182125	0.23216660684360246	3.141592653589793	0.48183670142860896	0.48183670142860896	24.5	72.687608222334	16.49993095218987	0.0
ID196949 ? ID197031	7	196949	197031	0.020448590001923686	3.141592653589793	0.1429985664331069	0.1429985664331069	224.5	72.32255809218219	15.378669336012695	0.0
ID201241 ? ID201313	7	201241	201313	0.005809513395642869	3.141592653589793	0.07622016397019143	0.07622016397019143	279.5	72.38725417077106	15.081598395608863	0.0
ID185949 ? ID186030	7	185949	186030	0.44961400386958694	3.141592653589793	0.6705326269985578	0.6705326269985578	77.5	72.92983731650128	16.064077197018822	0.0
ID198406 ? ID198491	7	198406	198491	0.00382942573582409	1.3312419068006753	0.06188235399388173	0.06188235399388173	243.5	72.3550572595303	15.206587419881561	0.0
ID180398 ? ID180470	7	180398	180470	0.061801857431155495	3.141592653589793	0.24859979370698498	0.24859979370698498	1.5	72.52596752052241	16.34964228330939	0.0
ID193010 ? ID193095	7	193010	193095	0.00800509576997721	3.141592653589793	0.0894712007853768	0.0894712007853768	172.5	72.40448081963126	15.183642760581662	0.0
ID191263 ? ID191346	7	191263	191346	0.09593890803600055	3.141592653589793	0.30974006527409487	0.30974006527409487	148.5	72.32736826992854	15.408810481945906	0.0
ID186907 ? ID186990	7	186907	186990	0.08458088709670745	1.113854596123333	0.29082793383151395	0.29082793383151395	90.5	73.06193534011382	17.033868184651595	0.0
ID189887 ? ID189972	7	189887	189972	6.450572420747567E-4	0.6664462090398194	0.02539797712564441	0.02539797712564441	129.5	72.59646780601224	15.391570245416863	0.0
ID197707 ? ID197775	7	197707	197775	0.024612632264580547	3.141592653589793	0.1568841364338044	0.1568841364338044	234.5	72.42837066166629	15.25521242153609	0.0
ID185023 ? ID185101	7	185023	185101	1.3636181706907047	3.141592653589793	1.1677406264623598	1.1677406264623598	65.5	73.0934771017127	16.675944944067822	0.0
ID197545 ? ID197629	7	197545	197629	0.006901312545991142	3.141592653589793	0.0830741388519384	0.0830741388519384	232.5	72.4045482228153	15.20707199790792	0.0
ID200039 ? ID200121	7	200039	200121	0.01743175843233504	3.141592653589793	0.1320293847305782	0.1320293847305782	265.5	72.387640904328	15.184580878480359	0.0
ID186609 ? ID186677	7	186609	186677	0.014512455771771255	3.141592653589793	0.12046765446281112	0.12046765446281112	86.5	72.4688788274147	16.377129325691172	0.0
ID189130 ? ID189204	7	189130	189204	0.0021533093894524694	3.141592653589793	0.04640376481981251	0.04640376481981251	119.5	72.56608602863824	15.338148375707298	0.0
ID184649 ? ID184725	7	184649	184725	0.19013303046414573	1.8831853220337103	0.43604246406072167	0.43604246406072167	60.5	73.4204342571667	17.099947468758934	0.0
ID191491 ? ID191566	7	191491	191566	0.095909922391235	0.0327718770346258	0.30969327146587317	0.30969327146587317	151.5	72.34461225025576	15.250846042390886	0.0
ID187827 ? ID187909	7	187827	187909	0.07006025553849005	0.057139277659246535	0.26468897887613313	0.26468897887613313	102.5	72.53750552004342	15.552603775391102	0.0
ID187369 ? ID187442	7	187369	187442	0.5115038219046983	3.141592653589793	0.7151949537746323	0.7151949537746323	96.5	72.77500350302248	15.763585310384528	0.0
ID183707 ? ID183775	7	183707	183775	1.2841005528317218	3.141592653589793	1.1331816062890017	1.1331816062890017	47.5	72.73513194704316	16.044094608777737	0.0
ID202274 ? ID202361	7	202274	202361	0.010709994881051848	3.141592653589793	0.10348910513214349	0.10348910513214349	293.5	72.43351702649589	15.189596104127931	0.0
ID201529 ? ID201602	7	201529	201602	0.002418113797180944	2.125083504309441	0.049174320505533615	0.049174320505533615	283.5	72.3553019619718	15.200662586967518	0.0
ID202590 ? ID202658	7	202590	202658	7.0521776372417E-5	1.7108294190544673	0.008397724475857552	0.008397724475857552	297.5	72.49214314374345	15.128175603698686	0.0
ID192423 ? ID192492	7	192423	192492	0.04126596037115223	3.141592653589793	0.20314024803359926	0.20314024803359926	164.5	72.44590851963136	15.113829058256218	0.0
ID192561 ? ID192637	7	192561	192637	0.08094599369132961	2.950792295231169	0.2845100941817875	0.2845100941817875	166.5	72.37805084556933	15.311321447829222	0.0
ID183631 ? ID183707	7	183631	183707	0.05459521796307101	3.141592653589793	0.23365619607250096	0.23365619607250096	46.5	72.90553095095052	16.621669488440332	0.0
ID180938 ? ID181024	7	180938	181024	0.0769322146531878	3.141592653589793	0.2773665709006545	0.2773665709006545	9.5	72.43135616540303	16.161147923509027	0.0
ID181241 ? ID181319	7	181241	181319	0.13499097336820437	3.141592653589793	0.3674111775221385	0.3674111775221385	13.5	72.52557997497505	16.270657676979255	0.0
ID188271 ? ID188336	7	188271	188336	0.06068088503816514	3.141592653589793	0.24633490422220952	0.24633490422220952	108.5	72.5634213505852	15.458522439879854	0.0
ID195916 ? ID195989	7	195916	195989	0.002175351448457081	3.141592653589793	0.046640663036207806	0.046640663036207806	211.5	72.4398849172951	14.990291400337584	0.0
ID194787 ? ID194862	7	194787	194862	0.15223623531744393	3.141592653589793	0.3901746215701938	0.3901746215701938	196.5	72.18142426769379	15.347299669197032	0.0
ID188810 ? ID188893	7	188810	188893	0.001982621272149548	3.141592653589793	0.044526635535930045	0.044526635535930045	115.5	72.44351002477077	15.573372783788667	0.0
ID199303 ? ID199388	7	199303	199388	0.003310156012140357	2.5093306567166214	0.057533955297201296	0.057533955297201296	255.5	72.28598050247427	15.22165544842569	0.0
ID189516 ? ID189598	7	189516	189598	0.0012202705780162118	2.6983185504120395	0.03493237149144346	0.03493237149144346	124.5	72.5072733782362	15.431884817126644	0.0
ID182382 ? ID182447	7	182382	182447	0.6774822307442282	1.6241112554799417	0.82309308753277	0.82309308753277	29.5	73.85262160991462	17.066166563249297	0.0
ID183984 ? ID184055	7	183984	184055	0.2569861664978615	0.1676218221030099	0.506938030234329	0.506938030234329	51.5	72.63496426255637	16.369514855144566	0.0
ID200664 ? ID200750	7	200664	200750	0.0025348884406942475	3.141592653589793	0.050347675623550366	0.050347675623550366	272.5	72.33328278890446	15.249032678893313	0.0
ID187742 ? ID187827	7	187742	187827	0.003138308448174265	3.141592653589793	0.05602060735277925	0.05602060735277925	101.5	72.45836037360661	15.692022589612787	0.0
ID193561 ? ID193634	7	193561	193634	0.16134814628709299	2.9092465078039775	0.4016816479341482	0.4016816479341482	179.5	72.21401957209955	15.4407554720927	0.0
ID190040 ? ID190116	7	190040	190116	0.06087022778216947	3.141592653589793	0.24671892465347986	0.24671892465347986	131.5	72.60341356576647	15.481841969071453	0.0
ID202038 ? ID202121	7	202038	202121	0.0027789102270864992	3.141592653589793	0.052715369932179165	0.052715369932179165	290.5	72.42765823769092	15.219526418369028	0.0
ID194862 ? ID194940	7	194862	194940	0.03418879143872271	2.973850584498158	0.18490211312671012	0.18490211312671012	197.5	72.20805984429818	15.245657921505053	0.0
ID188974 ? ID189051	7	188974	189051	0.02176747383186666	3.141592653589793	0.14753804198194667	0.14753804198194667	117.5	72.5867279324726	15.293475531830392	0.0
ID188134 ? ID188204	7	188134	188204	0.04129113933495727	0.39295792384190603	0.20320221291845536	0.20320221291845536	106.5	72.53047628238117	15.537551375183877	0.0
ID194433 ? ID194507	7	194433	194507	0.03989070575439143	3.141592653589793	0.19972657748630107	0.19972657748630107	191.5	72.28525231426673	15.171354777924808	0.0
ID187909 ? ID187983	7	187909	187983	0.006147081077635302	3.141592653589793	0.07840332312877626	0.07840332312877626	103.5	72.59408151332951	15.400239047754248	0.0
ID197111 ? ID197187	7	197111	197187	0.22774301571781813	3.141592653589793	0.47722428240589154	0.47722428240589154	226.5	72.30833648024914	15.236513470494991	0.0
ID198651 ? ID198724	7	198651	198724	0.06396782530396988	3.141592653589793	0.2529186139926634	0.2529186139926634	246.5	72.10781433477601	15.643522389369583	0.0
ID189747 ? ID189817	7	189747	189817	0.001398214133202238	1.5507811277223604	0.03739270160341772	0.03739270160341772	127.5	72.55436934390016	15.439199777021543	0.0
ID181093 ? ID181164	7	181093	181164	0.0024986979112145116	3.141592653589793	0.049986977416268244	0.049986977416268244	11.5	72.45912487041255	16.25529974708575	0.0
ID185101 ? ID185177	7	185101	185177	3.566456658367786	3.141592653589793	1.8885064623579624	1.8885064623579624	66.5	73.03454257108984	16.31272380670543	0.0
ID189051 ? ID189130	7	189051	189130	0.02099401164871336	3.141592653589793	0.14489310421380777	0.14489310421380777	118.5	72.5813910633062	15.289804282530291	0.0
ID183775 ? ID183842	7	183775	183842	0.5931967482984888	2.929687658941925	0.7701926695953999	0.7701926695953999	48.5	72.63627006919009	15.862634973411307	0.0
ID187983 ? ID188060	7	187983	188060	0.0029227974062694677	3.141592653589793	0.054062902310821864	0.054062902310821864	104.5	72.58996899572576	15.388712883551593	0.0
ID199012 ? ID199083	7	199012	199083	0.08055936352494317	3.141592653589793	0.28382981436935617	0.28382981436935617	251.5	72.20653594522622	15.264005674416683	0.0
ID186537 ? ID186609	7	186537	186609	2.7478068010324086	2.8667368512819738	1.6576509889094293	1.6576509889094293	85.5	73.2251682489526	16.838726289152277	0.0
ID188732 ? ID188810	7	188732	188810	0.08157256195083222	3.1360119039785603	0.2856091069115833	0.2856091069115833	114.5	72.4908935335956	15.462442960804042	0.0
ID197856 ? ID197926	7	197856	197926	0.25177695715194315	3.1381144022857677	0.5017738107473756	0.5017738107473756	236.5	72.32729638106711	15.428488709884247	0.0
ID185333 ? ID185424	7	185333	185424	0.8995726815695987	2.9759242051481056	0.9484580547233487	0.9484580547233487	69.5	73.18241061090637	16.879494061184438	0.0
ID184055 ? ID184131	7	184055	184131	0.02208829981504266	0.18516706841391906	0.14862133028284555	0.14862133028284555	52.5	72.50147427817132	16.071226441324207	0.0
ID184206 ? ID184272	7	184206	184272	0.23986934972952562	3.141592653589793	0.48976458603039646	0.48976458603039646	54.5	72.8858300754085	16.695413850971875	0.0
ID197265 ? ID197331	7	197265	197331	0.05136319034855526	3.072353931238712	0.2266344862296011	0.2266344862296011	228.5	72.32413140007209	15.154813241061543	0.0
ID191189 ? ID191263	7	191189	191263	0.006528248023083407	3.141592653589793	0.08079757436385951	0.08079757436385951	147.5	72.22104100436299	15.568177883367035	0.0
ID187221 ? ID187295	7	187221	187295	0.15397621896936045	2.8993121951964445	0.3923980363984515	0.3923980363984515	94.5	72.65066264327871	16.878644152202575	0.0
ID196452 ? ID196527	7	196452	196527	0.009103082221716956	3.141592653589793	0.0954100740054055	0.0954100740054055	218.5	72.32454645184897	15.318469241184797	0.0
ID186256 ? ID186326	7	186256	186326	0.011251847118678604	1.3937546539762296	0.10607472422155338	0.10607472422155338	81.5	72.9655570472791	16.803934547647735	0.0
ID195842 ? ID195916	7	195842	195916	0.0056584715946310935	1.241283765162464	0.07522281299334062	0.07522281299334062	210.5	72.44494199582351	15.004179686459175	0.0
ID184272 ? ID184343	7	184272	184343	0.2003413501538452	3.141592653589793	0.4475950738712896	0.4475950738712896	55.5	73.20564564517238	16.866491960606204	0.0
ID197187 ? ID197265	7	197187	197265	0.18556413124247068	3.0736400287298506	0.43077155342764994	0.43077155342764994	227.5	72.28344322414029	15.249043904627928	0.0
ID181024 ? ID181093	7	181024	181093	0.052976848697063386	3.096699813470565	0.23016700175538496	0.23016700175538496	10.5	72.42283801261803	16.13842016337957	0.0
ID184426 ? ID184499	7	184426	184499	0.02104221578897609	3.141592653589793	0.14505935264220673	0.14505935264220673	57.5	72.56507534898128	15.98311595859743	0.0
ID184725 ? ID184811	7	184725	184811	0.07805690006965169	3.141592653589793	0.27938664976990524	0.27938664976990524	61.5	73.49759344929481	17.0319013954458	0.0
ID195528 ? ID195605	7	195528	195605	0.08505539737322151	3.141592653589793	0.2916425849789799	0.2916425849789799	206.5	72.37133262685126	15.16774413387482	0.0
ID186858 ? ID186942	8	186858	186942	0.0011470316617214703	3.141592653589793	0.03386785587723956	0.03386785587723956	89.5	45.552408619547535	63.03759754746895	0.0
ID187945 ? ID188016	8	187945	188016	4.2849241860145606E-4	3.141592653589793	0.020700058420242588	0.020700058420242588	103.5	45.66080275028143	63.046119436554235	0.0
ID198889 ? ID198967	8	198889	198967	0.003044069132191964	1.6934706671326931	0.055173083402977975	0.055173083402977975	249.5	45.48966896626489	63.055849748834206	0.0
ID201920 ? ID201997	8	201920	201997	0.002429040501347758	2.7640708615158265	0.04928529700983609	0.04928529700983609	288.5	45.50241291470016	63.022506842189685	0.0
ID183663 ? ID183738	8	183663	183738	0.005314323422621685	3.141592653589793	0.07289940618840242	0.07289940618840242	46.5	45.59534897582256	63.019205950549434	0.0
ID189918 ? ID190002	8	189918	190002	3.2365386769429047E-4	1.5694570749218038	0.01799038264446564	0.01799038264446564	129.5	45.66480532527313	63.052344349331875	0.0
ID181421 ? ID181482	8	181421	181482	0.0019597855040483503	2.3918916581277005	0.04426946469123328	0.04426946469123328	15.5	45.539722748815706	63.02932035735076	0.0
ID191374 ? ID191454	8	191374	191454	0.0010732483156812	1.1290379607903684	0.03276046879519889	0.03276046879519889	149.5	45.429896321342206	62.91448102250868	0.0
ID201773 ? ID201843	8	201773	201843	3.7189974251443657E-4	3.141592653589793	0.01928470229260583	0.01928470229260583	286.5	45.49956263927317	63.023046867440776	0.0
ID190295 ? ID190361	8	190295	190361	0.0018707109264742665	3.141592653589793	0.04325171587895984	0.04325171587895984	134.5	45.62861781410666	62.98538360820065	0.0
ID189778 ? ID189845	8	189778	189845	1.6378505864531945E-4	1.2075225388761366	0.012797853673382872	0.012797853673382872	127.5	45.67202268304689	63.05237353993181	0.0
ID193894 ? ID193964	8	193894	193964	9.944382043145846E-4	3.141592653589793	0.031534714273552325	0.031534714273552325	183.5	45.470380025619505	63.09580919366893	0.0
ID180561 ? ID180622	8	180561	180622	0.0018303981378951946	3.141592653589793	0.04278315250066543	0.04278315250066543	3.5	45.54514502706127	63.11754620039383	0.0
ID198822 ? ID198889	8	198822	198889	3.9606306099378743E-4	0.400684198586804	0.019901333146143438	0.019901333146143438	248.5	45.5140409674018	63.06995145417212	0.0
ID194324 ? ID194387	8	194324	194387	0.001200760616250559	3.141592653589793	0.034651992962174034	0.034651992962174034	189.5	45.44077576177181	63.0475749153293	0.0
ID194972 ? ID195043	8	194972	195043	5.547931017643329E-4	3.141592653589793	0.023554046398959413	0.023554046398959413	198.5	45.4166776446583	63.013941146074664	0.0
ID182475 ? ID182549	8	182475	182549	0.003613168242931993	3.141592653589793	0.06010963519213865	0.06010963519213865	30.5	45.55793904533128	63.00578896770412	0.0
ID200609 ? ID200700	8	200609	200700	1.979180865628819E-4	2.494751600961119	0.01406833631112371	0.01406833631112371	271.5	45.493572594695365	63.10317355248387	0.0
ID189546 ? ID189635	8	189546	189635	0.001300335309301668	1.953548401533886	0.03606016235822668	0.03606016235822668	124.5	45.63513524053695	63.02469616122929	0.0
ID201630 ? ID201697	8	201630	201697	0.00164187475180758	3.141592653589793	0.04052005369946565	0.04052005369946565	284.5	45.47401237124744	62.99798832775129	0.0
ID181714 ? ID181789	8	181714	181789	2.4514996860752725E-4	3.141592653589793	0.01565726568106728	0.01565726568106728	19.5	45.65071383526866	63.09281172946926	0.0
ID191592 ? ID191660	8	191592	191660	1.0390434855145788E-4	2.8484107253176103	0.010193348250278605	0.010193348250278605	152.5	45.456545388851836	62.8653268151743	0.0
ID186144 ? ID186217	8	186144	186217	0.014038120280211761	3.141592653589793	0.11848257374066348	0.11848257374066348	79.5	45.56316548767727	62.97359216990626	0.0
ID201843 ? ID201920	8	201843	201920	8.934545515578081E-4	3.141592653589793	0.029890710121337167	0.029890710121337167	287.5	45.49127044424443	63.01784288253883	0.0
ID181635 ? ID181714	8	181635	181714	0.0012021917790015421	0.4920223358994478	0.03467263732399862	0.03467263732399862	18.5	45.63480100164989	63.07335078446559	0.0
ID202691 ? ID202767	8	202691	202767	5.693636470570162E-4	3.141592653589793	0.023861342105108343	0.023861342105108343	298.5	45.51173125590465	63.00099248250743	0.0
ID194750 ? ID194823	8	194750	194823	0.009630654328105627	3.050810436362978	0.09813589724512446	0.09813589724512446	195.5	45.42484077395641	63.01978966046377	0.0
ID183512 ? ID183588	8	183512	183588	0.0011314347671399364	2.251548985036082	0.03363680673220834	0.03363680673220834	44.5	45.594337731342364	63.01456166790372	0.0
ID187468 ? ID187539	8	187468	187539	2.0796974576103294E-4	3.141592653589793	0.014421156186694357	0.014421156186694357	97.5	45.57455303320371	63.00467354202999	0.0
ID201997 ? ID202070	8	201997	202070	0.0014246697193861517	3.141592653589793	0.03774479724923889	0.03774479724923889	289.5	45.533774215949315	63.03053413271624	0.0
ID199181 ? ID199260	8	199181	199260	0.0024668596796840426	3.141592653589793	0.049667491175657774	0.049667491175657774	253.5	45.50513503506497	63.06539059180994	0.0
ID202463 ? ID202544	8	202463	202544	0.003847187976319548	0.6992770492206651	0.06202570415819193	0.06202570415819193	295.5	45.59871478660408	63.0233152604674	0.0
ID191521 ? ID191592	8	191521	191592	0.0112208967466457	2.760101628418829	0.10592873428227914	0.10592873428227914	151.5	45.40883829272409	62.871522485834994	0.0
ID188847 ? ID188930	8	188847	188930	2.9554815392225536E-5	3.141592653589793	0.005436434069518873	0.005436434069518873	115.5	45.56124637335624	63.00901691968512	0.0
ID194537 ? ID194609	8	194537	194609	0.001515495634305436	3.141592653589793	0.03892936724768894	0.03892936724768894	192.5	45.41535728713104	63.04641318768803	0.0
ID190979 ? ID191058	8	190979	191058	0.008630539394699006	3.141592653589793	0.09290069641665237	0.09290069641665237	144.5	45.46152823712309	62.87981579338769	0.0
ID193135 ? ID193213	8	193135	193213	5.695984929986566E-4	1.5006740635327058	0.02386626265251132	0.02386626265251132	173.5	45.44475261122279	62.98970245340456	0.0
ID186071 ? ID186144	8	186071	186144	8.240866010536967E-4	3.141592653589793	0.02870690859451252	0.02870690859451252	78.5	45.57586631482391	63.01933410343928	0.0
ID194898 ? ID194972	8	194898	194972	0.0012036918917256384	0.9966913382955017	0.034694263095296295	0.034694263095296295	197.5	45.417471694618584	63.02278401327863	0.0
ID191222 ? ID191300	8	191222	191300	3.6402559464817784E-5	3.141592653589793	0.0060334533614521116	0.0060334533614521116	147.5	45.445264212181115	62.963017410967744	0.0
ID194469 ? ID194537	8	194469	194537	0.0022209590907987012	3.141592653589793	0.04712705264281548	0.04712705264281548	191.5	45.42060246109661	63.04267653372932	0.0
ID185205 ? ID185290	8	185205	185290	5.405173114443566E-5	3.141592653589793	0.007351988244307499	0.007351988244307499	67.5	45.53078876979441	62.98972370211142	0.0
ID193213 ? ID193296	8	193213	193296	5.950599961037161E-4	3.141592653589793	0.024393851604527648	0.024393851604527648	174.5	45.42175096401064	62.99571745106128	0.0
ID183005 ? ID183074	8	183005	183074	4.13497713676819E-4	3.141592653589793	0.02033464319030012	0.02033464319030012	37.5	45.57228268091525	63.03876334480571	0.0
ID187615 ? ID187698	8	187615	187698	3.7434276561046993E-4	0.11221540577744682	0.019347939570157593	0.019347939570157593	99.5	45.62292045108237	63.02616921015783	0.0
ID184163 ? ID184238	8	184163	184238	0.0033718511153894327	3.141592653589793	0.058067642585087204	0.058067642585087204	53.5	45.60492204186262	63.04617834754116	0.0
ID186286 ? ID186359	8	186286	186359	0.0027823395529764866	1.7233382113074227	0.05274788671573949	0.05274788671573949	81.5	45.53686273227501	63.034525133049954	0.0
ID190431 ? ID190496	8	190431	190496	1.2834945932254808E-4	1.1249106357749163	0.011329142038236968	0.011329142038236968	136.5	45.5686428645941	62.91377096206752	0.0
ID188606 ? ID188688	8	188606	188688	0.004276148766378305	3.141592653589793	0.06539226839908756	0.06539226839908756	112.5	45.61772098050589	62.973416199385696	0.0
ID201420 ? ID201488	8	201420	201488	3.892898282851612E-4	3.141592653589793	0.019730428993946413	0.019730428993946413	281.5	45.51102096927619	63.00797840661899	0.0
ID182148 ? ID182212	8	182148	182212	6.418602101863722E-4	3.141592653589793	0.025334960236526368	0.025334960236526368	25.5	45.58802513153529	63.04359153152749	0.0
ID195562 ? ID195639	8	195562	195639	0.00107284447212512	3.141592653589793	0.03275430463504179	0.03275430463504179	206.5	45.55927666078432	63.09600234943021	0.0
ID190496 ? ID190560	8	190496	190560	2.875470889348039E-4	3.141592653589793	0.01695721347789205	0.01695721347789205	137.5	45.571117556798654	62.91202580340301	0.0
ID199925 ? ID199992	8	199925	199992	6.28067882515697E-4	3.141592653589793	0.025061282539321425	0.025061282539321425	263.5	45.54371912738745	63.06262817774582	0.0
ID199992 ? ID200070	8	199992	200070	0.00164140355389011	1.6918350835447171	0.04051423890300927	0.04051423890300927	264.5	45.538852739864595	63.04066483583135	0.0
ID188766 ? ID188847	8	188766	188847	0.0018617461584052727	2.3268189683388583	0.04314795659594174	0.04314795659594174	114.5	45.58267408151006	63.00681354307683	0.0
ID198283 ? ID198367	8	198283	198367	3.7087929985347073E-4	0.5172477034582181	0.01925822680969021	0.01925822680969021	241.5	45.57874811811914	63.10594177809743	0.0
ID183223 ? ID183294	8	183223	183294	0.0014418591843645843	3.141592653589793	0.03797182092505684	0.03797182092505684	40.5	45.53794364791283	63.00561088113854	0.0
ID187258 ? ID187323	8	187258	187323	8.211469064274076E-4	2.4160143204865925	0.028655660983955816	0.028655660983955816	94.5	45.54528495638536	62.99572661928444	0.0
ID190067 ? ID190143	8	190067	190143	1.6903739367274423E-4	3.141592653589793	0.013001438138634672	0.013001438138634672	131.5	45.67604821941379	63.080598545158765	0.0
ID183436 ? ID183512	8	183436	183512	0.005524225930834594	3.141592653589793	0.0743251366015199	0.0743251366015199	43.5	45.56531207763292	63.020451067203325	0.0
ID196568 ? ID196657	8	196568	196657	0.0014019135692959475	0.5058097054796256	0.0374421362811465	0.0374421362811465	219.5	45.53604721864955	63.08729371351574	0.0
ID194114 ? ID194188	8	194114	194188	7.681798649942997E-4	2.1634861163856094	0.027716057890585732	0.027716057890585732	186.5	45.478098888630356	63.146073608055346	0.0
ID195345 ? ID195418	8	195345	195418	4.8116675402896085E-4	3.141592653589793	0.021935513534653363	0.021935513534653363	203.5	45.45855167600026	63.05478285353075	0.0
ID193296 ? ID193369	8	193296	193369	8.133319791121938E-4	2.2990834093868235	0.02851897577249565	0.02851897577249565	175.5	45.41996837129987	63.00655249622916	0.0
ID201117 ? ID201200	8	201117	201200	7.322683701211918E-4	3.141592653589793	0.027060457684991063	0.027060457684991063	277.5	45.483777587893	63.04406569781014	0.0
ID185748 ? ID185824	8	185748	185824	0.0014660604288152714	3.0702363905721572	0.03828916855737757	0.03828916855737757	74.5	45.578155329216244	62.976161259688354	0.0
ID199704 ? ID199777	8	199704	199777	0.004811164099531267	3.141592653589793	0.06936255545704229	0.06936255545704229	260.5	45.515085315041134	63.07450760270028	0.0
ID180756 ? ID180819	8	180756	180819	0.002256928256424754	0.27980170500868695	0.04750713900483541	0.04750713900483541	6.5	45.57725658300923	63.06674791999471	0.0
ID194255 ? ID194324	8	194255	194324	0.008846470681787918	0.8669912389993453	0.09405567862594963	0.09405567862594963	188.5	45.476362324800505	63.088649258418066	0.0
ID189166 ? ID189239	8	189166	189239	0.002781763978677416	3.141592653589793	0.05274243053441333	0.05274243053441333	119.5	45.606058658785194	63.06568138358982	0.0
ID183294 ? ID183369	8	183294	183369	0.0015696533275477	3.141592653589793	0.03961885065909535	0.03961885065909535	41.5	45.49964491859734	63.01131859737511	0.0
ID184019 ? ID184085	8	184019	184085	0.0010397806503580004	2.6898734915035134	0.032245629942024706	0.032245629942024706	51.5	45.637967758597576	63.05548851205475	0.0
ID198756 ? ID198822	8	198756	198822	8.753952976712423E-4	3.141592653589793	0.02958707991119168	0.02958707991119168	247.5	45.51285736583776	63.09419100476542	0.0
ID189239 ? ID189316	8	189239	189316	0.0011399345673949472	1.0889656109804589	0.033762917045109524	0.033762917045109524	120.5	45.642291507562334	63.05672569472905	0.0
ID183738 ? ID183807	8	183738	183807	0.0012979837039558918	3.141592653589793	0.036027540909086365	0.036027540909086365	47.5	45.64067189954892	63.015242124864606	0.0
ID193742 ? ID193816	8	193742	193816	3.7684395844731096E-4	3.141592653589793	0.01941246914865059	0.01941246914865059	181.5	45.494552255678165	63.081483408911524	0.0
ID188930 ? ID189008	8	188930	189008	1.3486102512956708E-4	3.141592653589793	0.011612967972467981	0.011612967972467981	116.5	45.56282086160418	63.00610496416994	0.0
ID190837 ? ID190911	8	190837	190911	5.660107299197206E-4	2.144784508945606	0.02379098001175489	0.02379098001175489	142.5	45.476355103515715	62.91475998171359	0.0
ID199038 ? ID199110	8	199038	199110	6.240345696640951E-5	3.141592653589793	0.00789958587309547	0.00789958587309547	251.5	45.477466895675974	63.02586805981608	0.0
ID181789 ? ID181868	8	181789	181868	0.0039174107787608705	3.141592653589793	0.06258922254478698	0.06258922254478698	20.5	45.65168136860612	63.06753525966774	0.0
ID183941 ? ID184019	8	183941	184019	0.0012769717060861034	3.141592653589793	0.03573474088455244	0.03573474088455244	50.5	45.63651792765684	63.04782496694506	0.0
ID191944 ? ID192014	8	191944	192014	5.148030139697025E-4	2.013294239535349	0.022689270899914404	0.022689270899914404	157.5	45.53007479358294	62.90830956218258	0.0
ID183875 ? ID183941	8	183875	183941	0.0012223124888298407	3.141592653589793	0.034961585902670955	0.034961585902670955	49.5	45.62101727209779	63.02586433472973	0.0
ID196985 ? ID197065	8	196985	197065	4.869766570722091E-4	3.141592653589793	0.02206754759986277	0.02206754759986277	224.5	45.536862872536666	63.08801439638831	0.0
ID188451 ? ID188527	8	188451	188527	0.002154895058192506	3.141592653589793	0.04642084723690969	0.04642084723690969	110.5	45.60442213424484	62.998091731099635	0.0
ID199427 ? ID199502	8	199427	199502	4.671313651981292E-4	3.141592653589793	0.021613221999464336	0.021613221999464336	256.5	45.482472031265445	63.0756273024617	0.0
ID180689 ? ID180756	8	180689	180756	0.001720393543301479	3.141592653589793	0.04147762702109993	0.04147762702109993	5.5	45.547110104040925	63.09887961958465	0.0
ID185529 ? ID185606	8	185529	185606	0.0027387754929353142	3.141592653589793	0.05233331150362371	0.05233331150362371	71.5	45.57421849003518	63.012578930942865	0.0
ID201697 ? ID201773	8	201697	201773	1.7534195953080255E-4	3.141592653589793	0.013241675102901541	0.013241675102901541	285.5	45.49689401613334	63.01179224106535	0.0
ID194387 ? ID194469	8	194387	194469	4.249773517349892E-4	3.0959478649894736	0.020614978819659	0.020614978819659	190.5	45.43374379394206	63.04800256349024	0.0
ID195195 ? ID195268	8	195195	195268	4.0684803554883375E-4	3.141592653589793	0.020170474351111176	0.020170474351111176	201.5	45.437520074074286	63.03057859268543	0.0
ID200237 ? ID200333	8	200237	200333	0.002604515710679268	2.1702074528108977	0.05103445611230973	0.05103445611230973	267.5	45.518024480048936	63.07592052237044	0.0
ID182861 ? ID182930	8	182861	182930	3.0989512249405323E-4	3.141592653589793	0.017603838288681627	0.017603838288681627	35.5	45.555561407772245	63.01284404820143	0.0
ID192964 ? ID193042	8	192964	193042	2.9778248811315294E-4	3.141592653589793	0.01725637528895199	0.01725637528895199	171.5	45.44973845004378	62.954714630596904	0.0
ID188373 ? ID188451	8	188373	188451	0.001363120408464556	3.141592653589793	0.03692046056679895	0.03692046056679895	109.5	45.59958486982914	62.99786861122716	0.0
ID185457 ? ID185529	8	185457	185529	0.001764922289381181	3.141592653589793	0.04201097820071774	0.04201097820071774	70.5	45.5407914074334	63.024821140985395	0.0
ID196097 ? ID196173	8	196097	196173	0.004091149537196143	2.917755720052224	0.0639620945341547	0.0639620945341547	213.5	45.61650145133508	63.08694406132537	0.0
ID190361 ? ID190431	8	190361	190431	0.004806825577346118	3.141592653589793	0.06933127416502684	0.06933127416502684	135.5	45.59361609531764	62.94169048849456	0.0
ID191300 ? ID191374	8	191300	191374	0.0016898580380901656	3.141592653589793	0.04110788291909674	0.04110788291909674	148.5	45.43157318946452	62.945719535723896	0.0
ID196408 ? ID196487	8	196408	196487	0.003204449111146939	2.6664257280566197	0.0566078537938592	0.0566078537938592	217.5	45.596838943660345	63.116133460276465	0.0
ID200156 ? ID200237	8	200156	200237	0.002986253625034692	3.141592653589793	0.05464662501046787	0.05464662501046787	266.5	45.531229960534	63.055024808724994	0.0
ID197883 ? ID197955	8	197883	197955	8.928239213383711E-4	0.45676051093461784	0.029880159325853185	0.029880159325853185	236.5	45.56601490206977	63.14265948922902	0.0
ID186787 ? ID186858	8	186787	186858	0.0034354073239655403	3.141592653589793	0.05861234787965366	0.05861234787965366	88.5	45.55649393523752	63.024260031286985	0.0
ID188016 ? ID188096	8	188016	188096	9.844248228910856E-4	3.141592653589793	0.031375544981578976	0.031375544981578976	104.5	45.662624820476026	63.04101023137183	0.0
ID182701 ? ID182779	8	182701	182779	0.004948050019552997	3.141592653589793	0.07034237712469629	0.07034237712469629	33.5	45.52054589474841	63.03349146774205	0.0
ID198438 ? ID198525	8	198438	198525	0.0032080706599988814	0.026521368327863528	0.05663983280341567	0.05663983280341567	243.5	45.51391865048899	63.09948238383708	0.0
ID185667 ? ID185748	8	185667	185748	5.26082620544322E-4	3.141592653589793	0.022936491025096276	0.022936491025096276	73.5	45.5777995343609	62.983901868406306	0.0
ID194037 ? ID194114	8	194037	194114	0.0028841661326985146	3.141592653589793	0.05370443308236774	0.05370443308236774	185.5	45.45649821205518	63.15162073096579	0.0
ID196173 ? ID196241	8	196173	196241	7.420360287677545E-5	3.141592653589793	0.008614151314945393	0.008614151314945393	214.5	45.59017937603831	63.066741356147446	0.0
ID192736 ? ID192806	8	192736	192806	4.608244202311528E-4	3.141592653589793	0.021466821381638055	0.021466821381638055	168.5	45.4782218573481	62.90658889544529	0.0
ID194609 ? ID194677	8	194609	194677	0.0010823204141292462	2.3846404912870334	0.03289863848443042	0.03289863848443042	193.5	45.42654709596813	63.038748813769615	0.0
ID195716 ? ID195793	8	195716	195793	0.0013625417241098624	0.1446029977526966	0.0369126228289167	0.0369126228289167	208.5	45.562311442420665	63.039024935185694	0.0
ID200869 ? ID200936	8	200869	200936	7.79348536979874E-4	3.141592653589793	0.027916814592282443	0.027916814592282443	274.5	45.52782224578149	63.110416304970315	0.0
ID188527 ? ID188606	8	188527	188606	0.00209695383234613	1.1135728438399315	0.045792508474052064	0.045792508474052064	111.5	45.63484636169388	62.973463723960386	0.0
ID200430 ? ID200520	8	200430	200520	3.7421413896458625E-4	2.1956614920256206	0.01934461524467691	0.01934461524467691	269.5	45.5011877828905	63.10302662555266	0.0
ID191660 ? ID191725	8	191660	191725	7.347434172621326E-4	3.141592653589793	0.02710615091196337	0.02710615091196337	153.5	45.44988006040093	62.877791384772024	0.0
ID190698 ? ID190767	8	190698	190767	5.698492527939551E-4	3.141592653589793	0.02387151551104276	0.02387151551104276	140.5	45.4917808854278	62.91071835794476	0.0
ID191869 ? ID191944	8	191869	191944	0.0015343092749287358	3.141592653589793	0.03917026008247502	0.03917026008247502	156.5	45.51739196060862	62.89561529475782	0.0
ID202230 ? ID202307	8	202230	202307	6.066585334657147E-4	3.0123207208938156	0.02463043916510046	0.02463043916510046	292.5	45.55485588111105	63.05619221625472	0.0
ID188169 ? ID188233	8	188169	188233	0.00727114692145652	3.041837450009273	0.08527102040820504	0.08527102040820504	106.5	45.703380789597865	63.02648022417135	0.0
ID199260 ? ID199341	8	199260	199341	0.0015649518562561948	3.141592653589793	0.03955947239607974	0.03955947239607974	254.5	45.50950769617377	63.054685307002174	0.0
ID197065 ? ID197146	8	197065	197146	4.0870684047005656E-4	2.00533717668341	0.020216499214009743	0.020216499214009743	225.5	45.532347667850374	63.0775441965307	0.0
ID195115 ? ID195195	8	195115	195195	3.570302700148536E-4	2.544090784091596	0.01889524464024887	0.01889524464024887	200.5	45.41917517768452	63.02428316121329	0.0
ID187021 ? ID187114	8	187021	187114	4.320338797611669E-5	3.141592653589793	0.00657292841708448	0.00657292841708448	91.5	45.54767112191419	63.05020304058334	0.0
ID202391 ? ID202463	8	202391	202463	8.376275525569352E-4	1.9156758904943099	0.028941795945603224	0.028941795945603224	294.5	45.57570580189701	63.05976667952049	0.0
ID192668 ? ID192736	8	192668	192736	1.481691808260137E-4	3.141592653589793	0.01217247636374841	0.01217247636374841	167.5	45.47267483547478	62.89447059821441	0.0
ID189845 ? ID189918	8	189845	189918	1.0414610684087723E-4	3.141592653589793	0.010205199990244053	0.010205199990244053	128.5	45.674526770183974	63.04879943145984	0.0
ID195268 ? ID195345	8	195268	195345	2.1372695047236959E-4	1.1113001278762311	0.014619403218749032	0.014619403218749032	202.5	45.44913743258975	63.03982899457147	0.0
ID198967 ? ID199038	8	198967	199038	8.908765770977718E-4	3.141592653589793	0.029847555630198124	0.029847555630198124	250.5	45.47168254796813	63.039551501925004	0.0
ID187698 ? ID187780	8	187698	187780	5.771889160999597E-4	3.141592653589793	0.024024756317181654	0.024024756317181654	100.5	45.6234005497285	63.039820522910766	0.0
ID187403 ? ID187468	8	187403	187468	1.143954416493419E-4	3.141592653589793	0.010695580472762659	0.010695580472762659	96.5	45.57608948019684	63.00832198256302	0.0
ID198192 ? ID198283	8	198192	198283	0.0024832514365037118	3.141592653589793	0.04983223290706239	0.04983223290706239	240.5	45.55160949751678	63.08608989817138	0.0
ID200786 ? ID200869	8	200786	200869	0.0017477404225686617	2.8716097800790727	0.04180598548735171	0.04180598548735171	273.5	45.50053009168133	63.08972129677357	0.0
ID196741 ? ID196820	8	196741	196820	2.0538647623440337E-4	3.141592653589793	0.014331311043809055	0.014331311043809055	221.5	45.54206576628495	63.09969343929184	0.0
ID189085 ? ID189166	8	189085	189166	0.002928666845538122	3.141592653589793	0.05411715851315664	0.05411715851315664	118.5	45.56785481713877	63.0370721100556	0.0
ID192152 ? ID192225	8	192152	192225	0.0013079222245769625	3.141592653589793	0.03616520737638542	0.03616520737638542	160.5	45.52578541968809	62.90943048720211	0.0
ID192588 ? ID192668	8	192588	192668	9.104106879036453E-5	2.328131921632513	0.009541544360865515	0.009541544360865515	166.5	45.477074835894015	62.884575381166094	0.0
ID199848 ? ID199925	8	199848	199925	2.700902660626698E-4	2.572187661969143	0.01643442320444103	0.01643442320444103	262.5	45.52840042495414	63.076550866922204	0.0
ID191137 ? ID191222	8	191137	191222	5.135311140134302E-4	3.141592653589793	0.022661224900993992	0.022661224900993992	146.5	45.43699686740568	62.96161447393372	0.0
ID197584 ? ID197666	8	197584	197666	3.6762622790153805E-4	3.141592653589793	0.01917358150950255	0.01917358150950255	232.5	45.497469769351056	63.070944765933376	0.0
ID186637 ? ID186711	8	186637	186711	1.0183241423916151E-4	3.141592653589793	0.01009120479621544	0.01009120479621544	86.5	45.58372517101455	63.00293222293618	0.0
ID186711 ? ID186787	8	186711	186787	2.1168988110486036E-4	3.141592653589793	0.01454956635452962	0.01454956635452962	87.5	45.58151282806861	63.00171463110891	0.0
ID182269 ? ID182336	8	182269	182336	4.768445718565914E-4	3.141592653589793	0.02183677109502665	0.02183677109502665	27.5	45.560183366386525	63.067163050396985	0.0
ID186942 ? ID187021	8	186942	187021	8.857572915402623E-4	2.9940361513137446	0.029761674877940965	0.029761674877940965	90.5	45.55548649926588	63.038064955437605	0.0
ID182930 ? ID183005	8	182930	183005	3.8922973802131794E-4	1.2133992036662393	0.019728906153695342	0.019728906153695342	36.5	45.55661438513498	63.028154908222064	0.0
ID188096 ? ID188169	8	188096	188169	0.0057102319269596155	1.190598078651825	0.07556607656190452	0.07556607656190452	105.5	45.707539592480664	63.03119909827119	0.0
ID197146 ? ID197222	8	197146	197222	0.0019919199856730224	3.141592653589793	0.04463093081790948	0.04463093081790948	226.5	45.52354851989945	63.09888996511748	0.0
ID184085 ? ID184163	8	184085	184163	8.789389699019217E-5	3.023485465405707	0.009375174504519485	0.009375174504519485	52.5	45.626818947006285	63.058231039431746	0.0
ID195952 ? ID196029	8	195952	196029	0.003035089773746306	3.141592653589793	0.05509164885666707	0.05509164885666707	211.5	45.57536992602499	63.04416606453821	0.0
ID196241 ? ID196324	8	196241	196324	3.575315229535172E-4	3.141592653589793	0.018908503985072884	0.018908503985072884	215.5	45.59280867233684	63.07615910358543	0.0
ID201488 ? ID201559	8	201488	201559	0.0023849129412015935	0.8642553553872011	0.04883557045025269	0.04883557045025269	282.5	45.48529707238685	62.98941493935703	0.0
ID195418 ? ID195487	8	195418	195487	0.003609471688213623	0.5850483220682987	0.06007887888612456	0.06007887888612456	204.5	45.49555457215121	63.069023150257394	0.0
ID198020 ? ID198117	8	198020	198117	0.0029283188606656083	3.141592653589793	0.054113943310995255	0.054113943310995255	238.5	45.555638125863794	63.11001601307812	0.0
ID185290 ? ID185371	8	185290	185371	6.521034059614136E-4	3.010010412572576	0.02553631543432634	0.02553631543432634	68.5	45.5287594680794	62.99863217226423	0.0
ID188233 ? ID188302	8	188233	188302	0.005307911980740651	3.141592653589793	0.07285541833481331	0.07285541833481331	107.5	45.625267588337664	63.01603175020986	0.0
ID202070 ? ID202155	8	202070	202155	0.002934844701986737	3.141592653589793	0.054174206980690885	0.054174206980690885	290.5	45.55367612269988	63.04644851870444	0.0
ID182779 ? ID182861	8	182779	182861	0.0017744713919604486	3.141592653589793	0.042124474975487214	0.042124474975487214	34.5	45.55670310053995	63.02621077535116	0.0
ID184301 ? ID184370	8	184301	184370	4.0432376068247095E-4	3.141592653589793	0.020107803477318723	0.020107803477318723	55.5	45.57191098955741	63.00784094568117	0.0
ID184238 ? ID184301	8	184238	184301	4.932634562534255E-4	3.141592653589793	0.02220953525523273	0.02220953525523273	54.5	45.57219130685904	63.02523675140853	0.0
ID190560 ? ID190626	8	190560	190626	0.0016406071270574244	3.141592653589793	0.040504408736055195	0.040504408736055195	138.5	45.560371000405105	62.90198222338478	0.0
ID192446 ? ID192517	8	192446	192517	3.8615589189752665E-4	3.141592653589793	0.01965084964823472	0.01965084964823472	164.5	45.46371653524025	62.87967946054469	0.0
ID187780 ? ID187860	8	187780	187860	8.262102332509433E-5	3.141592653589793	0.009089610735619778	0.009089610735619778	101.5	45.61937399785325	63.04656369054617	0.0
ID182017 ? ID182080	8	182017	182080	0.0010642500216676487	3.141592653589793	0.0326228450884905	0.0326228450884905	23.5	45.61326278484962	62.98753895206229	0.0
ID191454 ? ID191521	8	191454	191521	0.007430848780082994	3.141592653589793	0.08620237108156013	0.08620237108156013	150.5	45.39751788268414	62.88876641279468	0.0
ID200070 ? ID200156	8	200070	200156	0.00200363125057102	3.141592653589793	0.0447619397543384	0.0447619397543384	265.5	45.541408306409906	63.040997756655344	0.0
ID195874 ? ID195952	8	195874	195952	3.0795084352051235E-5	1.9830029013795323	0.005549331883393823	0.005549331883393823	210.5	45.57177599474933	63.01406975181965	0.0
ID180622 ? ID180689	8	180622	180689	6.187201432381132E-4	3.141592653589793	0.024874085776930843	0.024874085776930843	4.5	45.53281844625229	63.12399918913404	0.0
ID180819 ? ID180884	8	180819	180884	0.009194311530707482	3.141592653589793	0.09588697268507063	0.09588697268507063	7.5	45.54330519105717	63.05097615493491	0.0
ID187539 ? ID187615	8	187539	187615	0.0025506493964260945	3.141592653589793	0.05050395426524634	0.05050395426524634	98.5	45.59112269829357	63.01182864603098	0.0
ID193518 ? ID193591	8	193518	193591	0.003266076412957968	3.141592653589793	0.05714959678736122	0.05714959678736122	178.5	45.45677189542995	63.071875423348686	0.0
ID197811 ? ID197883	8	197811	197883	0.00300022509118072	3.141592653589793	0.054774310503928024	0.054774310503928024	235.5	45.5316711440005	63.119676658271516	0.0
ID186572 ? ID186637	8	186572	186637	6.684538861342503E-4	0.6710694562145079	0.02585447516648231	0.02585447516648231	85.5	45.56587605863921	63.00502093795065	0.0
ID182080 ? ID182148	8	182080	182148	0.003468326656904874	3.141592653589793	0.05889250085456445	0.05889250085456445	24.5	45.58786813287318	63.02239747301524	0.0
ID184678 ? ID184763	8	184678	184763	3.281418441418146E-4	2.8535341511797405	0.01811468586925577	0.01811468586925577	60.5	45.56033129617559	63.03172772800022	0.0
ID189316 ? ID189398	8	189316	189398	9.902399069771882E-4	3.141592653589793	0.03146807758629669	0.03146807758629669	121.5	45.638725583883335	63.035763247367484	0.0
ID189470 ? ID189546	8	189470	189546	1.7354615996612006E-4	3.141592653589793	0.01317369196414278	0.01317369196414278	123.5	45.637766959201585	63.00817842336263	0.0
ID202615 ? ID202691	8	202615	202691	0.003040996777532152	0.21862435455413926	0.05514523349784777	0.05514523349784777	297.5	45.545173481461696	63.01151731323369	0.0
ID189709 ? ID189778	8	189709	189778	6.133525928028735E-4	3.141592653589793	0.024765956327242312	0.024765956327242312	126.5	45.66074334802405	63.04126619451844	0.0
ID181122 ? ID181191	8	181122	181191	0.0016179471814615966	3.141592653589793	0.040223714167908424	0.040223714167908424	11.5	45.44304917627792	63.075499504470315	0.0
ID190767 ? ID190837	8	190767	190837	2.4212816432719036E-5	3.141592653589793	0.004920652033289799	0.004920652033289799	141.5	45.48326732496828	62.90651412161993	0.0
ID199110 ? ID199181	8	199110	199181	0.0024075243320160564	2.2358587121109386	0.049066529651240434	0.049066529651240434	252.5	45.47767718053848	63.04818040011057	0.0
ID186501 ? ID186572	8	186501	186572	2.6529943805038767E-4	3.141592653589793	0.016288015166078022	0.016288015166078022	84.5	45.546088341671606	63.00241605850762	0.0
ID184913 ? ID184972	8	184913	184972	6.26504712882706E-4	3.141592653589793	0.02503007616613873	0.02503007616613873	63.5	45.51377770011123	62.99501022275625	0.0
ID200333 ? ID200430	8	200333	200430	0.0013079496208868251	3.141592653589793	0.036165586140512435	0.036165586140512435	268.5	45.5140952314649	63.0960047168545	0.0
ID182549 ? ID182627	8	182549	182627	0.004307637990125005	3.141592653589793	0.06563259853247473	0.06563259853247473	31.5	45.495664891084076	62.99746341168354	0.0
ID202307 ? ID202391	8	202307	202391	2.627193721458669E-4	3.141592653589793	0.016208620303587436	0.016208620303587436	293.5	45.567148068236136	63.07083706194286	0.0
ID187183 ? ID187258	8	187183	187258	0.006019707837485819	3.141592653589793	0.07758677617665152	0.07758677617665152	93.5	45.55374988826127	63.024132878641545	0.0
ID201200 ? ID201271	8	201200	201271	0.003040534420863984	3.141592653589793	0.05514104116594085	0.05514104116594085	278.5	45.500018290555914	63.02745687138258	0.0
ID192306 ? ID192374	8	192306	192374	0.0027269342035182594	3.141592653589793	0.05222005556793539	0.05222005556793539	162.5	45.481793870110536	62.87429699012877	0.0
ID187114 ? ID187183	8	187114	187183	6.751544650702728E-4	3.141592653589793	0.025983734625151036	0.025983734625151036	92.5	45.5633218423252	63.05385476236806	0.0
ID185989 ? ID186071	8	185989	186071	9.417484470704155E-4	3.141592653589793	0.03068792021415618	0.03068792021415618	77.5	45.57805135795853	63.00476233956135	0.0
ID199777 ? ID199848	8	199777	199848	7.741859177213998E-4	3.141592653589793	0.027824196623108453	0.027824196623108453	261.5	45.53627536559799	63.07909861148958	0.0
ID180425 ? ID180497	8	180425	180497	4.876317771535467E-4	3.141592653589793	0.022082386129074608	0.022082386129074608	1.5	45.62566574891045	63.10503781373344	0.0
ID183588 ? ID183663	8	183588	183663	8.107469169642932E-4	3.141592653589793	0.028473617911398144	0.028473617911398144	45.5	45.57396104723222	63.00387372989657	0.0
ID181482 ? ID181563	8	181482	181563	0.00868342512683762	3.141592653589793	0.0931848975254983	0.0931848975254983	16.5	45.563225822029	63.036323753922346	0.0
ID180361 ? ID180425	8	180361	180425	2.3690327834471377E-4	NaN	0.01539166262444424	0.01539166262444424	0.5	45.62417571227866	63.08994075755727	0.0
ID198683 ? ID198756	8	198683	198756	0.003569525930148255	3.141592653589793	0.05974550970699183	0.05974550970699183	246.5	45.49355140103113	63.08760384712238	0.0
ID192225 ? ID192306	8	192225	192306	0.00226226577915809	3.141592653589793	0.047563281837548696	0.047563281837548696	161.5	45.521726370229004	62.902204142019755	0.0
ID193964 ? ID194037	8	193964	194037	0.004509548345152155	0.42541302957875776	0.06715317077511794	0.06715317077511794	184.5	45.45349660163354	63.141145708468024	0.0
ID182408 ? ID182475	8	182408	182475	0.0030457747652167517	0.06480070077575652	0.055188538350066416	0.055188538350066416	29.5	45.57333838994157	63.03208290437213	0.0
ID201349 ? ID201420	8	201349	201420	7.846617335810292E-4	2.790930118383644	0.028011814178682346	0.028011814178682346	280.5	45.50705806885888	63.005750392150134	0.0
ID180884 ? ID180970	8	180884	180970	0.0030711082127279007	3.141592653589793	0.055417580357932456	0.055417580357932456	8.5	45.47329935390317	63.07108560054182	0.0
ID184763 ? ID184841	8	184763	184841	8.634781829096976E-4	3.141592653589793	0.02938499928381312	0.02938499928381312	61.5	45.53984613819541	63.01971407810452	0.0
ID194823 ? ID194898	8	194823	194898	0.0011796317765257508	3.141592653589793	0.03434576795655836	0.03434576795655836	196.5	45.42544224961418	63.052039279685445	0.0
ID184370 ? ID184453	8	184370	184453	8.891368559049527E-4	2.5084610296104075	0.029818397943299248	0.029818397943299248	56.5	45.56360564453676	63.00427708219793	0.0
ID184529 ? ID184605	8	184529	184605	0.002470784216721296	2.8882542287843713	0.049706983580994894	0.049706983580994894	58.5	45.572169839190835	63.00456028664138	0.0
ID191725 ? ID191802	8	191725	191802	3.7544741717573346E-4	1.5720568263636592	0.019376465549107078	0.019376465549107078	154.5	45.45783149645197	62.89241982805043	0.0
ID192079 ? ID192152	8	192079	192152	1.3059212373607647E-4	3.141592653589793	0.01142769109383328	0.01142769109383328	159.5	45.50346908691334	62.9115440612517	0.0
ID189008 ? ID189085	8	189008	189085	2.2914943805131863E-4	3.141592653589793	0.015137682717355343	0.015137682717355343	117.5	45.559948399849745	63.00670250617031	0.0
ID192806 ? ID192877	8	192806	192877	0.0016389349759170816	0.6436281044069434	0.04048376187951265	0.04048376187951265	169.5	45.49159852769192	62.93292507779661	0.0
ID194188 ? ID194255	8	194188	194255	9.622784225327697E-4	3.141592653589793	0.031020612865202548	0.031020612865202548	187.5	45.48780897331693	63.14579123913963	0.0
ID201025 ? ID201117	8	201025	201117	0.003476805969073056	3.141592653589793	0.05896444665281831	0.05896444665281831	276.5	45.500957769842955	63.0474225089611	0.0
ID195639 ? ID195716	8	195639	195716	0.002144628980673494	2.1262925348606867	0.04631013906990017	0.04631013906990017	207.5	45.57094184078508	63.079621767066925	0.0
ID184605 ? ID184678	8	184605	184678	4.566555175168101E-4	3.141592653589793	0.021369499702070943	0.021369499702070943	59.5	45.56079226062573	63.02850115165895	0.0
ID181944 ? ID182017	8	181944	182017	0.0010152096358308433	3.141592653589793	0.03186235452427901	0.03186235452427901	22.5	45.6327866683411	62.99514061873917	0.0
ID193042 ? ID193135	8	193042	193135	0.0013800546222174303	3.141592653589793	0.03714908642507148	0.03714908642507148	172.5	45.44907132771941	62.96734575323671	0.0
ID194677 ? ID194750	8	194677	194750	0.0028777386436832576	3.141592653589793	0.05364455837904957	0.05364455837904957	194.5	45.42396350713984	62.99731880373015	0.0
ID193369 ? ID193449	8	193369	193449	9.545896667053754E-4	3.141592653589793	0.03089643453062789	0.03089643453062789	176.5	45.4430568622698	63.02510832854074	0.0
ID183153 ? ID183223	8	183153	183223	0.0040778803416614395	2.3590448749449897	0.06385828326584923	0.06385828326584923	39.5	45.58827556697707	62.99841922887991	0.0
ID197955 ? ID198020	8	197955	198020	0.005611917863117474	3.141592653589793	0.07491273498623231	0.07491273498623231	237.5	45.55698848625589	63.121650068731924	0.0
ID199502 ? ID199574	8	199502	199574	6.714666065888042E-4	3.141592653589793	0.02591267270253696	0.02591267270253696	257.5	45.47915667466337	63.08267065688774	0.0
ID181191 ? ID181273	8	181191	181273	0.007889885571081244	2.9491288264147286	0.08882502784171387	0.08882502784171387	12.5	45.46790344199472	63.073096950411475	0.0
ID196820 ? ID196901	8	196820	196901	0.0012400141880447326	3.141592653589793	0.035213835179439525	0.035213835179439525	222.5	45.53602098708632	63.11099146066716	0.0
ID197222 ? ID197294	8	197222	197294	0.002415974411193092	2.8290422838487705	0.0491525626106421	0.0491525626106421	227.5	45.53103251851744	63.09739285706788	0.0
ID181868 ? ID181944	8	181868	181944	7.810890041982606E-4	0.20462406988965917	0.027947969589905107	0.027947969589905107	21.5	45.642561341126346	63.023401099871705	0.0
ID185127 ? ID185205	8	185127	185205	5.281986556807373E-4	3.141592653589793	0.022982572869040083	0.022982572869040083	66.5	45.520150366990876	63.000011357271106	0.0
ID195793 ? ID195874	8	195793	195874	3.010220641551488E-4	3.141592653589793	0.0173499874396251	0.0173499874396251	209.5	45.56412807149886	63.016345045683266	0.0
ID202155 ? ID202230	8	202155	202230	8.659142338762393E-4	3.141592653589793	0.029426420677279786	0.029426420677279786	291.5	45.55402449719851	63.05903527120219	0.0
ID191802 ? ID191869	8	191802	191869	9.425849827806064E-4	0.1689840281979273	0.030701546911851302	0.030701546911851302	155.5	45.482781600203296	62.8928752506291	0.0
ID181273 ? ID181347	8	181273	181347	4.8054861252424164E-4	3.141592653589793	0.021921419035369077	0.021921419035369077	13.5	45.51987436870363	63.05573771826277	0.0
ID198367 ? ID198438	8	198367	198438	0.001863634594085808	3.141592653589793	0.04316983430690704	0.04316983430690704	242.5	45.562813562106186	63.109449835328085	0.0
ID199574 ? ID199638	8	199574	199638	3.256142853258263E-4	2.3807691882603605	0.018044785543913408	0.018044785543913408	258.5	45.4718940041227	63.07745587083348	0.0
ID192014 ? ID192079	8	192014	192079	5.965051262795295E-4	3.141592653589793	0.02442345442969789	0.02442345442969789	158.5	45.5113209415243	62.91641927212325	0.0
ID186359 ? ID186427	8	186359	186427	2.8875426089768617E-4	3.141592653589793	0.016992770842263666	0.016992770842263666	82.5	45.567678596056595	63.02978113731321	0.0
ID197666 ? ID197738	8	197666	197738	2.6319333113893257E-4	1.0170560995480635	0.016223234299575798	0.016223234299575798	233.5	45.49474313155021	63.08617823512128	0.0
ID181045 ? ID181122	8	181045	181122	0.001461932390847306	2.553012937691162	0.038235224477532574	0.038235224477532574	10.5	45.44486945023378	63.076783821876006	0.0
ID190626 ? ID190698	8	190626	190698	0.0019627087059796797	0.876054916792204	0.04430246839601242	0.04430246839601242	139.5	45.52208928145732	62.905101366275886	0.0
ID188688 ? ID188766	8	188688	188766	2.731418242338393E-4	3.141592653589793	0.016527002881159044	0.016527002881159044	113.5	45.598717026800216	63.0011798396492	0.0
ID191058 ? ID191137	8	191058	191137	0.0022670524056404968	0.7071731165951972	0.047613573754135455	0.047613573754135455	145.5	45.44224204709222	62.943327630547344	0.0
ID186217 ? ID186286	8	186217	186286	0.013434425890172498	3.141592653589793	0.11590697084374389	0.11590697084374389	80.5	45.52464465043967	62.975870148351596	0.0
ID187323 ? ID187403	8	187323	187403	2.4508610732083553E-4	0.5046901980199059	0.015655226198328643	0.015655226198328643	95.5	45.56505176920608	63.00422199209954	0.0
ID185902 ? ID185989	8	185902	185989	4.958438023951574E-4	3.141592653589793	0.022267550435446586	0.022267550435446586	76.5	45.596253195983536	62.988102214511485	0.0
ID181347 ? ID181421	8	181347	181421	0.0011137657060916696	3.141592653589793	0.03337312850320853	0.03337312850320853	14.5	45.54448211525553	63.04364108634002	0.0
ID183074 ? ID183153	8	183074	183153	0.003577708995690473	3.141592653589793	0.05981395318561107	0.05981395318561107	38.5	45.6010674038045	63.01831857938192	0.0
ID185060 ? ID185127	8	185060	185127	9.39796260902097E-4	3.141592653589793	0.030656096635124586	0.030656096635124586	65.5	45.497422005289934	62.999759144075796	0.0
ID190221 ? ID190295	8	190221	190295	0.008107994975255715	3.141592653589793	0.09004440557444818	0.09004440557444818	133.5	45.67891648179268	63.029054099031185	0.0
ID197434 ? ID197511	8	197434	197511	1.0749708530643454E-4	3.141592653589793	0.010368080116706011	0.010368080116706011	230.5	45.48275434644448	63.047675105713665	0.0
ID197511 ? ID197584	8	197511	197584	3.5502812133767343E-4	3.141592653589793	0.018842189929455477	0.018842189929455477	231.5	45.490855031642354	63.05317757797572	0.0
ID190143 ? ID190221	8	190143	190221	0.00148633937854782	0.6437266717157323	0.038553072232285455	0.038553072232285455	132.5	45.69806594284063	63.069217496094005	0.0
ID195043 ? ID195115	8	195043	195115	3.010959972961478E-4	3.141592653589793	0.017352117948427732	0.017352117948427732	199.5	45.41926826442274	63.018898957242925	0.0
ID200520 ? ID200609	8	200520	200609	4.0340142157518444E-4	3.141592653589793	0.020084855527864383	0.020084855527864383	270.5	45.49666822877669	63.10846566704036	0.0
ID184972 ? ID185060	8	184972	185060	3.342733025507995E-4	0.46382823081859176	0.018283142578637827	0.018283142578637827	64.5	45.49268662053582	62.995016942356436	0.0
ID202544 ? ID202615	8	202544	202615	0.002392229889679307	2.565274414367889	0.048910427208104686	0.048910427208104686	296.5	45.5966451149296	63.006471000983964	0.0
ID182212 ? ID182269	8	182212	182269	0.00147543779177763	3.141592653589793	0.038411427879963406	0.038411427879963406	26.5	45.58461479658257	63.05005144609494	0.0
ID189635 ? ID189709	8	189635	189709	9.991122770091143E-4	2.436246338903959	0.03160873735233843	0.03160873735233843	125.5	45.64092353580444	63.03506133699308	0.0
ID201271 ? ID201349	8	201271	201349	2.0148270292693547E-4	3.141592653589793	0.014194460290089774	0.014194460290089774	279.5	45.50019790970664	63.002177392591015	0.0
ID180970 ? ID181045	8	180970	181045	5.110055320387153E-4	3.141592653589793	0.022605431472075804	0.022605431472075804	9.5	45.43981574726914	63.08718827085373	0.0
ID196657 ? ID196741	8	196657	196741	4.4493781172354424E-4	2.4974400370066947	0.021093549054712064	0.021093549054712064	220.5	45.52613229166616	63.094196356899346	0.0
ID193816 ? ID193894	8	193816	193894	1.8297439363086865E-4	0.14308216424960316	0.013526802786721947	0.013526802786721947	182.5	45.4781341480369	63.08088928787046	0.0
ID183369 ? ID183436	8	183369	183436	0.0024501703812113995	3.095225320629081	0.04949919576327882	0.04949919576327882	42.5	45.50464002719164	63.012031383128544	0.0
ID187860 ? ID187945	8	187860	187945	0.0018971266488987549	0.3520464708678976	0.043556017367279515	0.043556017367279515	102.5	45.64483224802841	63.040851655252915	0.0
ID196901 ? ID196985	8	196901	196985	7.016714036308923E-4	2.6202426753520713	0.026489080837788472	0.026489080837788472	223.5	45.527066118747456	63.110096008689226	0.0
ID198525 ? ID198607	8	198525	198607	5.310142859732121E-4	2.2105075405380177	0.023043747220736738	0.023043747220736738	244.5	45.494603599008805	63.08636280867329	0.0
ID188302 ? ID188373	8	188302	188373	0.001221404058971029	3.141592653589793	0.034948591659336274	0.034948591659336274	108.5	45.60332348371083	63.004517274824885	0.0
ID182336 ? ID182408	8	182336	182408	3.3329508790698947E-4	2.4847218468335495	0.01825637115932379	0.01825637115932379	28.5	45.55452529780172	63.06360351535585	0.0
ID192374 ? ID192446	8	192374	192446	2.5622131797407177E-4	3.141592653589793	0.016006914692534343	0.016006914692534343	163.5	45.465895697515585	62.86301383830623	0.0
ID193661 ? ID193742	8	193661	193742	0.002822128444989756	3.141592653589793	0.05312370887833187	0.05312370887833187	180.5	45.47769744514265	63.08168184477338	0.0
ID197738 ? ID197811	8	197738	197811	5.624054180442093E-4	3.141592653589793	0.023715088404731053	0.023715088404731053	234.5	45.49804702472273	63.10024040680666	0.0
ID196324 ? ID196408	8	196324	196408	0.003077701146938067	3.141592653589793	0.0554770326075401	0.0554770326075401	216.5	45.60821445500588	63.10943481336875	0.0
ID196029 ? ID196097	8	196029	196097	0.005134127144505492	0.902384790772335	0.07165282370224842	0.07165282370224842	212.5	45.60880428825823	63.09050882150173	0.0
ID198117 ? ID198192	8	198117	198192	0.005063698893729901	3.141592653589793	0.07115967182140388	0.07115967182140388	239.5	45.55118928956742	63.10267108790795	0.0
ID186427 ? ID186501	8	186427	186501	0.001692247471300665	3.141592653589793	0.04113693560902009	0.04113693560902009	83.5	45.5556792715024	63.01039971688796	0.0
ID197294 ? ID197354	8	197294	197354	9.91805447989345E-4	2.527327341562947	0.03149294282834402	0.03149294282834402	228.5	45.52521455779734	63.083769254379135	0.0
ID193591 ? ID193661	8	193591	193661	0.001600052116689852	3.0709091537882816	0.040000651453318256	0.040000651453318256	179.5	45.46367359364338	63.06651424019152	0.0
ID199341 ? ID199427	8	199341	199427	6.705929012520253E-4	1.0354601158817167	0.025895808565326268	0.025895808565326268	255.5	45.481519475132686	63.06075495589557	0.0
ID200936 ? ID201025	8	200936	201025	0.003235716286009879	3.141592653589793	0.05688335684547703	0.05688335684547703	275.5	45.533902220278776	63.08844664348511	0.0
ID189398 ? ID189470	8	189398	189470	4.8202643914481327E-4	1.363562147668588	0.02195510052686649	0.02195510052686649	122.5	45.62808540134964	63.01770973593879	0.0
ID185606 ? ID185667	8	185606	185667	4.957070772581367E-4	1.1949574888198269	0.02226448017040004	0.02226448017040004	72.5	45.582588587694374	62.9817179138245	0.0
ID192877 ? ID192964	8	192877	192964	0.0016220092729873898	3.141592653589793	0.040274176254609974	0.040274176254609974	170.5	45.4767728784745	62.956004494608166	0.0
ID200700 ? ID200786	8	200700	200786	8.725824327647709E-4	3.141592653589793	0.029539506305366222	0.029539506305366222	272.5	45.49306140150904	63.08767126146759	0.0
ID180497 ? ID180561	8	180497	180561	0.00608189645147508	3.141592653589793	0.07798651454883132	0.07798651454883132	2.5	45.593715313963244	63.10646611526698	0.0
ID184841 ? ID184913	8	184841	184913	3.847812951813217E-4	0.970005085587247	0.019615842963821916	0.019615842963821916	62.5	45.52664960661642	63.00236940171624	0.0
ID201559 ? ID201630	8	201559	201630	3.903798508202149E-4	1.7759491439523145	0.019758032564509424	0.019758032564509424	283.5	45.463391135960975	62.97865991635189	0.0
ID192517 ? ID192588	8	192517	192588	4.36731919401174E-4	3.141592653589793	0.020898131959607633	0.020898131959607633	165.5	45.46911301892135	62.88433066973191	0.0
ID190002 ? ID190067	8	190002	190067	5.676609125285607E-4	1.1653388832954195	0.023825635616464898	0.023825635616464898	130.5	45.6642603618965	63.06986765928485	0.0
ID182627 ? ID182701	8	182627	182701	0.001399626774769	3.141592653589793	0.03741158610335841	0.03741158610335841	32.5	45.47568219941853	63.005999426923786	0.0
ID185824 ? ID185902	8	185824	185902	9.822595154867799E-4	2.3544459556631248	0.031341019694432086	0.031341019694432086	75.5	45.58875263187033	62.967429251672286	0.0
ID190911 ? ID190979	8	190911	190979	0.007891769098428683	2.2191144179294975	0.08883562966754209	0.08883562966754209	143.5	45.465700727366254	62.87784361218026	0.0
ID195487 ? ID195562	8	195487	195562	5.723273535988143E-4	3.141592653589793	0.023923364178117055	0.023923364178117055	205.5	45.534583274644675	63.08243744391828	0.0
ID199638 ? ID199704	8	199638	199704	1.8076141423734988E-5	3.141592653589793	0.004251604570481007	0.004251604570481007	259.5	45.478935265688115	63.07186496985052	0.0
ID197354 ? ID197434	8	197354	197434	0.0030622653009798185	1.59595671781832	0.05533773848812236	0.05533773848812236	229.5	45.49587580878671	63.07233099868594	0.0
ID196487 ? ID196568	8	196487	196568	5.736844360998276E-4	3.141592653589793	0.023951710504676437	0.023951710504676437	218.5	45.56552489454488	63.09144340958903	0.0
ID183807 ? ID183875	8	183807	183875	8.663825069347616E-4	2.4626679071503177	0.02943437627901705	0.02943437627901705	48.5	45.63696887254255	63.00453077116714	0.0
ID185371 ? ID185457	8	185371	185457	3.055969627234728E-5	0.3510782338224747	0.00552808251316379	0.00552808251316379	69.5	45.52364674459214	63.01315125786678	0.0
ID184453 ? ID184529	8	184453	184529	0.0021492103928686763	3.141592653589793	0.046359577142901946	0.046359577142901946	57.5	45.57019573319812	62.998586922550395	0.0
ID193449 ? ID193518	8	193449	193518	0.003814655534560923	1.2704679564053818	0.06176289771829786	0.06176289771829786	177.5	45.44655574881344	63.06334877963925	0.0
ID198607 ? ID198683	8	198607	198683	0.0010810827288159554	3.141592653589793	0.032879822518011796	0.032879822518011796	245.5	45.487847675295136	63.07244845754468	0.0
ID181563 ? ID181635	8	181563	181635	3.5201370443706964E-4	3.141592653589793	0.018762028260214024	0.018762028260214024	17.5	45.61569529012084	63.05573815964932	0.0
ID181026 ? ID181095	11	181026	181095	1.551211694809373	1.327720088478445	1.245476493077799	1.245476493077799	10.5	36.35465471263724	23.655031215257296	0.0
ID180601 ? ID180664	11	180601	180664	0.3725712539385952	3.141592653589793	0.6103861514964074	0.6103861514964074	4.5	35.9140413463072	24.07853758325856	0.0
ID180400 ? ID180472	11	180400	180472	0.026500698372564788	3.141592653589793	0.16279035098114625	0.16279035098114625	1.5	35.93241105979786	24.243425153223626	0.0
ID180333 ? ID180400	11	180333	180400	0.2894071871677566	NaN	0.5379657862427281	0.5379657862427281	0.5	36.08143609680239	24.359215435505476	0.0
ID181166 ? ID181243	11	181166	181243	2.038803540514202	0.3679682492703942	1.427866779680164	1.427866779680164	12.5	36.66189935066872	24.48668276683028	0.0
ID180730 ? ID180794	11	180730	180794	0.04791999126728293	0.5495209891642343	0.21890635273395545	0.21890635273395545	6.5	35.89013072569462	24.0001917481801	0.0
ID180542 ? ID180601	11	180542	180601	0.014196203333584824	3.141592653589793	0.11914782135475589	0.11914782135475589	3.5	35.956408693627566	24.409388086640256	0.0
ID180472 ? ID180542	11	180472	180542	0.01753678990114048	3.141592653589793	0.13242654530395512	0.13242654530395512	2.5	35.99778383422752	24.370192056846328	0.0
ID180940 ? ID181026	11	180940	181026	0.003029018131364581	3.141592653589793	0.05503651634473771	0.05503651634473771	9.5	35.81892039485355	23.98638926199129	0.0
ID181321 ? ID181393	11	181321	181393	0.6336987074319855	3.141592653589793	0.7960519502092722	0.7960519502092722	14.5	36.34258455689502	25.38835249152163	0.0
ID180794 ? ID180859	11	180794	180859	5.681050621869474E-4	3.141592653589793	0.023834954629429177	0.023834954629429177	7.5	35.84331363707789	24.110543847757498	0.0
ID180664 ? ID180730	11	180664	180730	0.01658416970099437	3.141592653589793	0.12877953913954798	0.12877953913954798	5.5	35.93162513184562	23.837635922851565	0.0
ID181095 ? ID181166	11	181095	181166	0.2556366427975021	3.141592653589793	0.5056052242585138	0.5056052242585138	11.5	36.88039100926203	23.55787885181319	0.0
ID181243 ? ID181321	11	181243	181321	0.38018269548761596	3.141592653589793	0.6165895680982739	0.6165895680982739	13.5	36.425135579400816	25.47109784578476	0.0
ID180859 ? ID180940	11	180859	180940	0.02594425954933912	3.141592653589793	0.1610722184280676	0.1610722184280676	8.5	35.82135835414282	24.045216048385246	0.0
ID182983 ? ID183057	13	182983	183057	1.1815241460349504	3.141592653589793	1.0869793678055488	1.0869793678055488	37.5	68.07717750231615	32.97941711944275	0.0
ID189446 ? ID189522	13	189446	189522	0.4860751361482733	3.141592653589793	0.697190889318179	0.697190889318179	123.5	67.6405114282986	33.19033849577921	0.0
ID190046 ? ID190123	13	190046	190123	3.104231743225117	3.141592653589793	1.761883010652273	1.761883010652273	131.5	68.36664950094399	33.559478112118	0.0
ID190678 ? ID190749	13	190678	190749	1.048337218896849	3.141592653589793	1.0238834010261368	1.0238834010261368	140.5	68.5758497284975	31.944514841863942	0.0
ID184214 ? ID184278	13	184214	184278	0.7540142064670311	3.141592653589793	0.8683399141275443	0.8683399141275443	54.5	69.04331508228461	32.641926360456495	0.0
ID182253 ? ID182312	13	182253	182312	0.5738510628391164	3.141592653589793	0.7575295788542625	0.7575295788542625	27.5	68.64488781951854	32.5039311799233	0.0
ID189289 ? ID189370	13	189289	189370	0.8302870407067782	3.141592653589793	0.9112008783505304	0.9112008783505304	121.5	68.04203192570463	32.68972676708558	0.0
ID189753 ? ID189895	13	189753	189895	2.4871617922764773	1.5707963267948966	0.7885369034288245	1.577073806857649	128.0	68.61703493773472	34.33968602639793	0.0
ID184738 ? ID184819	13	184738	184819	2.1824153218777065	3.141592653589793	1.4773000107891783	1.4773000107891783	61.5	69.15268954586509	32.7716962133517	0.0
ID183916 ? ID183992	13	183916	183992	1.646355716324477	3.141592653589793	1.2831039382390177	1.2831039382390177	50.5	68.76897319085955	33.91192764561768	0.0
ID186476 ? ID186617	13	186476	186617	1.752398291349288	1.5707963267948966	0.6618909070513977	1.3237818141027955	85.0	68.9743338949952	33.778279949881906	0.0
ID188577 ? ID188658	13	188577	188658	0.9824251755269877	3.141592653589793	0.9911736354075343	0.9911736354075343	112.5	67.86701466505006	32.98176750037213	0.0
ID189370 ? ID189446	13	189370	189446	0.053558265332497086	2.1710235125800406	0.2314265873500646	0.2314265873500646	122.5	67.74032360948425	32.95501688334862	0.0
ID190273 ? ID190339	13	190273	190339	1.358968973845764	3.141592653589793	1.1657482463404198	1.1657482463404198	134.5	68.64440600468542	32.31391587334892	0.0
ID186760 ? ID186833	13	186760	186833	0.3458736214065054	3.141592653589793	0.588110211955638	0.588110211955638	88.5	68.56968058267361	34.29185133174647	0.0
ID187080 ? ID187159	13	187080	187159	1.384285632443483	3.141592653589793	1.1765566847557676	1.1765566847557676	92.5	68.03943848247056	34.135312719876524	0.0
ID182312 ? ID182386	13	182312	182386	0.42389029426680847	2.4939887609608857	0.6510685787740094	0.6510685787740094	28.5	68.45555180763813	32.63398671623078	0.0
ID182194 ? ID182253	13	182194	182253	0.30706933708929474	3.141592653589793	0.5541383735939018	0.5541383735939018	26.5	68.84391092771125	32.29362035808541	0.0
ID183486 ? ID183566	13	183486	183566	1.1050008166009628	2.8928913062741213	1.0511901904988283	1.0511901904988283	44.5	67.91065391049014	33.348170327994204	0.0
ID180339 ? ID180404	13	180339	180404	0.2401430511576848	NaN	0.4900439277837088	0.4900439277837088	0.5	67.90560003655202	32.94014197488913	0.0
ID181324 ? ID181398	13	181324	181398	0.49899920311480994	3.141592653589793	0.706398756450498	0.706398756450498	14.5	67.74960188246843	33.38596442199682	0.0
ID184585 ? ID184658	13	184585	184658	0.21665330211612577	3.141592653589793	0.46546031207410776	0.46546031207410776	59.5	67.6797149029482	33.831218019368166	0.0
ID185184 ? ID185346	13	185184	185346	0.00379567477721119	1.5707963267948966	0.030804523925923567	0.061609047851847135	68.0	67.5224955195558	33.37987978178839	0.0
ID186336 ? ID186406	13	186336	186406	0.5035943183258109	3.141592653589793	0.7096437967923139	0.7096437967923139	82.5	68.12997122073875	33.70045573050048	0.0
ID189058 ? ID189137	13	189058	189137	2.608103013130064	3.141592653589793	1.6149622327256028	1.6149622327256028	118.5	69.08023586126222	33.546353376296445	0.0
ID181764 ? ID181842	13	181764	181842	2.2555908005154124	3.141592653589793	1.5018624439393284	1.5018624439393284	20.5	68.285217839626	33.87377366964534	0.0
ID188499 ? ID188577	13	188499	188577	0.009739329438642138	1.567610393582375	0.09868804101127014	0.09868804101127014	111.5	67.73466411879579	33.46791237608698	0.0
ID189137 ? ID189210	13	189137	189210	2.133697803059517	3.141592653589793	1.4607182490335078	1.4607182490335078	119.5	69.24876228929597	32.82751737631669	0.0
ID189210 ? ID189289	13	189210	189289	0.13460687362319426	0.4254391059697364	0.3668880941420616	0.3668880941420616	120.5	68.48222761196209	32.35468102051094	0.0
ID189682 ? ID189753	13	189682	189753	0.22936230950518	3.141592653589793	0.4789178525646961	0.4789178525646961	126.5	68.01565389481311	33.9687535188171	0.0
ID190539 ? ID190603	13	190539	190603	1.9083950833725287	3.141592653589793	1.3814467356262885	1.3814467356262885	138.5	68.38668072091795	32.326512581765854	0.0
ID181170 ? ID181246	13	181170	181246	1.4380471072153094	2.675079666560632	1.1991860186039984	1.1991860186039984	12.5	68.0458098623271	33.88037867324606	0.0
ID183638 ? ID183716	13	183638	183716	1.1692152410669103	3.141592653589793	1.0813025668456124	1.0813025668456124	46.5	67.74363667582547	33.658583055646204	0.0
ID186122 ? ID186192	13	186122	186192	0.021317687056554343	3.141592653589793	0.14600577747662707	0.14600577747662707	79.5	68.29605279255436	34.76526649531226	0.0
ID188423 ? ID188499	13	188423	188499	0.21431701069522133	3.141592653589793	0.4629438526378996	0.4629438526378996	110.5	67.6732403377139	33.69663487591636	0.0
ID189895 ? ID189980	13	189895	189980	2.2459103525556054	2.820318079832359	1.498636164169144	1.498636164169144	129.5	68.63361749395798	34.588136971072835	0.0
ID185804 ? ID185881	13	185804	185881	0.04193324438869866	1.5648167079415107	0.20477608353686877	0.20477608353686877	75.5	67.85532085226234	34.53713049278029	0.0
ID186833 ? ID186913	13	186833	186913	0.15863199681665635	3.141592653589793	0.3982863251690376	0.3982863251690376	89.5	68.29595136436615	34.27444733916677	0.0
ID181921 ? ID181994	13	181921	181994	0.04889881496980818	3.141592653589793	0.2211307644128428	0.2211307644128428	22.5	68.66727728074417	34.588829878859215	0.0
ID188739 ? ID188819	13	188739	188819	0.4707561321256971	2.551748493472444	0.6861167044502685	0.6861167044502685	114.5	68.47332281568865	32.5061317536552	0.0
ID187591 ? ID187749	13	187591	187749	2.483167756815916	1.5707963267948966	0.7879035088156284	1.5758070176312569	100.0	69.41179476210175	33.38192138449057	0.0
ID189606 ? ID189682	13	189606	189682	0.234375175693685	0.9515650816360494	0.4841230997315507	0.4841230997315507	125.5	67.93765410332117	33.76662776438695	0.0
ID181462 ? ID181536	13	181462	181536	0.6652899760774725	3.141592653589793	0.81565309787769	0.81565309787769	16.5	68.14817607619517	32.57387932285873	0.0
ID184138 ? ID184214	13	184138	184214	0.4836210692071355	3.141592653589793	0.6954286945526015	0.6954286945526015	53.5	68.78129010763206	32.52774834060776	0.0
ID182838 ? ID182908	13	182838	182908	0.716401859739972	3.141592653589793	0.8464052573915003	0.8464052573915003	35.5	67.91672014610509	32.648250577958116	0.0
ID187990 ? ID188069	13	187990	188069	0.7799592334794847	3.141592653589793	0.8831530068337449	0.8831530068337449	104.5	67.93381252360543	33.47351008467662	0.0
ID180668 ? ID180735	13	180668	180735	0.12477441917172462	3.141592653589793	0.3532342270671468	0.3532342270671468	5.5	67.83730122651822	33.56452727795823	0.0
ID188278 ? ID188346	13	188278	188346	0.0983362144155895	3.141592653589793	0.31358605583729243	0.31358605583729243	108.5	67.95307991048335	32.7584951277669	0.0
ID180861 ? ID180944	13	180861	180944	0.8729893302002617	3.141592653589793	0.9343389803493493	0.9343389803493493	8.5	69.00751934635201	34.88823364754669	0.0
ID181994 ? ID182057	13	181994	182057	0.029237643125447698	3.141592653589793	0.170990184295613	0.170990184295613	23.5	68.77901674222741	34.466738523924164	0.0
ID188980 ? ID189058	13	188980	189058	0.515528974417868	3.141592653589793	0.7180034640709388	0.7180034640709388	117.5	68.00793071470906	34.00010044188258	0.0
ID180735 ? ID180796	13	180735	180796	4.202006224133334	2.6778442272486167	2.0498795633239855	2.0498795633239855	6.5	68.33481028181177	34.27893220263539	0.0
ID185108 ? ID185184	13	185108	185184	0.5551301338259393	3.141592653589793	0.7450705562736588	0.7450705562736588	66.5	67.55207656446092	33.7592390132416	0.0
ID187448 ? ID187519	13	187448	187519	2.402239757837657	3.141592653589793	1.5499160486418795	1.5499160486418795	97.5	69.47350567878902	32.68500501523984	0.0
ID188658 ? ID188739	13	188658	188739	0.596707846956463	3.141592653589793	0.7724686705339336	0.7724686705339336	113.5	68.31310363060766	32.36131451126655	0.0
ID183781 ? ID183848	13	183781	183848	1.2050190375018899	2.6787272621669547	1.0977335913152562	1.0977335913152562	48.5	68.27580567764261	34.3406006133724	0.0
ID183273 ? ID183347	13	183273	183347	0.03847504292424927	3.141592653589793	0.19615056187594587	0.19615056187594587	41.5	67.65562424908887	33.273254618847716	0.0
ID185033 ? ID185108	13	185033	185108	1.725793075743495	3.141592653589793	1.3136944377378992	1.3136944377378992	65.5	68.22689028365784	33.900848930629905	0.0
ID184895 ? ID184953	13	184895	184953	0.6096612456073685	3.141592653589793	0.7808080721965984	0.7808080721965984	63.5	68.61905585167904	32.841373377876494	0.0
ID191197 ? ID191271	13	191197	191271	0.9949018096122799	3.141592653589793	0.9974476475546373	0.9974476475546373	147.5	67.5663186400228	34.07839985682056	0.0
ID180544 ? ID180603	13	180544	180603	0.38709813198371107	3.141592653589793	0.6221721080084762	0.6221721080084762	3.5	68.05837125322967	34.093141213729	0.0
ID183848 ? ID183916	13	183848	183916	0.31200593664436327	3.141592653589793	0.5585749158746419	0.5585749158746419	49.5	68.2354009860928	33.60888410580331	0.0
ID186266 ? ID186336	13	186266	186336	0.02372556524532076	1.326928689156047	0.15403105286052146	0.15403105286052146	81.5	67.97230791745801	34.09438021990918	0.0
ID187519 ? ID187591	13	187519	187591	0.15578339702591829	3.141592653589793	0.39469405496652504	0.39469405496652504	98.5	70.04201953631454	32.79502224049941	0.0
ID191112 ? ID191197	13	191112	191197	2.494931617476547	3.141592653589793	1.5795352536352416	1.5795352536352416	146.5	68.41616514589359	34.36801289736476	0.0
ID186913 ? ID186996	13	186913	186996	0.22596375050040124	0.6929764412164531	0.4753564457335161	0.4753564457335161	90.5	68.31717326882733	34.68496909808115	0.0
ID188210 ? ID188278	13	188210	188278	4.742626280080943	3.141592653589793	2.1777571673813734	2.1777571673813734	107.5	68.39895950849083	33.79354052357621	0.0
ID180404 ? ID180475	13	180404	180475	5.980741114923822	3.141592653589793	2.445555379647703	2.445555379647703	1.5	68.4593981890575	33.87126392398812	0.0
ID190411 ? ID190478	13	190411	190478	0.3527278500938894	2.5890333057099997	0.5939089577484831	0.5939089577484831	136.5	68.40814605956326	32.13135208295093	0.0
ID180944 ? ID181030	13	180944	181030	0.26664981773661023	3.141592653589793	0.5163814653302442	0.5163814653302442	9.5	68.32245313875242	34.79626739307339	0.0
ID181692 ? ID181764	13	181692	181764	0.4193605330314094	3.141592653589793	0.6475805224305387	0.6475805224305387	19.5	68.36697822192514	33.02010989217225	0.0
ID190814 ? ID190884	13	190814	190884	0.058091535311589046	3.00112749646622	0.24102185650183064	0.24102185650183064	142.5	68.48589527144838	32.23343051548364	0.0
ID183992 ? ID184063	13	183992	184063	0.21248973631755752	1.2953888302201944	0.460966090203561	0.460966090203561	51.5	68.98897050626627	34.616721304205626	0.0
ID184506 ? ID184585	13	184506	184585	0.2926954151208797	1.1077279901733368	0.5410133224985127	0.5410133224985127	58.5	67.8032642531424	33.43103654252536	0.0
ID188069 ? ID188143	13	188069	188143	1.494901341247647	0.016405834822557086	1.2226615808340617	1.2226615808340617	105.5	68.5101793822086	34.35461300607815	0.0
ID187159 ? ID187227	13	187159	187227	0.42531927591184815	3.141592653589793	0.652165067994176	0.652165067994176	93.5	67.90985211025477	33.398380367401856	0.0
ID183566 ? ID183638	13	183566	183638	0.5428688935562211	3.141592653589793	0.7367963718397513	0.7367963718397513	45.5	67.75670295756251	33.48612509363926	0.0
ID181613 ? ID181692	13	181613	181692	0.03998175557959931	1.2813320995521367	0.1999543837468919	0.1999543837468919	18.5	68.079961791817	32.735592704911696	0.0
ID191271 ? ID191352	13	191271	191352	0.9834521067865403	3.141592653589793	0.9916915381238968	0.9916915381238968	148.5	67.72734771090208	33.15739886881005	0.0
ID187227 ? ID187301	13	187227	187301	0.07808787809378047	2.05037369255644	0.27944208361265216	0.27944208361265216	94.5	67.6217726705481	33.36977402121501	0.0
ID190884 ? ID190956	13	190884	190956	5.879743006161966	2.7803759564351664	2.4248181387811263	2.4248181387811263	143.5	68.21460349478805	33.299966879476045	0.0
ID181398 ? ID181462	13	181398	181462	0.08169878249901691	0.49004231733291326	0.28582998880281424	0.28582998880281424	15.5	67.81848869080324	32.9068997244198	0.0
ID185509 ? ID185583	13	185509	185583	0.0024007960322082285	3.141592653589793	0.048997918651798145	0.048997918651798145	71.5	67.82999413134641	32.95143841026672	0.0
ID189980 ? ID190046	13	189980	190046	0.26552991322347796	1.307742764127688	0.515295947222058	0.515295947222058	130.5	67.80167785096174	34.398032953624906	0.0
ID187749 ? ID187832	13	187749	187832	1.1322108831282087	0.6914735317658045	1.064053985062886	1.064053985062886	101.5	69.01778894517898	34.56277191682854	0.0
ID180475 ? ID180544	13	180475	180544	1.481901632983613	3.141592653589793	1.2173338215064975	1.2173338215064975	2.5	68.38353274661793	34.67994084365624	0.0
ID181842 ? ID181921	13	181842	181921	0.39644844509562044	1.9133910756054393	0.6296415211019842	0.6296415211019842	21.5	68.25115609805707	34.58300917653065	0.0
ID184350 ? ID184432	13	184350	184432	2.3611762419126006	2.1134746058098406	1.5366119360178745	1.5366119360178745	56.5	69.33970554179972	33.14197458998469	0.0
ID190195 ? ID190273	13	190195	190273	0.7348473468485894	3.141592653589793	0.8572323762251338	0.8572323762251338	133.5	68.53033829222349	32.44024501770241	0.0
ID190749 ? ID190814	13	190749	190814	0.7628068102930898	3.141592653589793	0.8733881212227985	0.8733881212227985	141.5	68.72310476283832	32.021912035234706	0.0
ID182525 ? ID182604	13	182525	182604	0.1471191628235871	3.141592653589793	0.3835611591696781	0.3835611591696781	31.5	67.62947001629205	33.56562383205927	0.0
ID181246 ? ID181324	13	181246	181324	0.8608906431662544	3.141592653589793	0.9278419278984187	0.9278419278984187	13.5	67.93999473569224	34.08828387301932	0.0
ID184819 ? ID184895	13	184819	184895	1.2526921787899163	2.6793983206568925	1.1192373201381003	1.1192373201381003	62.5	69.24406721130622	32.43936285527954	0.0
ID187921 ? ID187990	13	187921	187990	0.951577393169497	3.141592653589793	0.9754882844860295	0.9754882844860295	103.5	67.71682071739224	33.58897126386833	0.0
ID188901 ? ID188980	13	188901	188980	1.0627940610015338	3.141592653589793	1.030919037073976	1.030919037073976	116.5	68.03770250504479	34.55108579642747	0.0
ID185583 ? ID185647	13	185583	185647	0.797268144618555	2.736892863174122	0.8928987314463802	0.8928987314463802	72.5	68.13524942452797	32.657111369199825	0.0
ID188346 ? ID188423	13	188346	188423	1.7877956009646936	3.141592653589793	1.3370847396349619	1.3370847396349619	109.5	67.86600563295414	33.29142132941393	0.0
ID183347 ? ID183413	13	183347	183413	0.56810363498308	0.349195452662569	0.7537264987932161	0.7537264987932161	42.5	67.84637014883859	33.70304677056782	0.0
ID186406 ? ID186476	13	186406	186476	0.03767184812809762	3.141592653589793	0.19409237009243208	0.19409237009243208	83.5	68.32572859536322	33.390091505176144	0.0
ID190603 ? ID190678	13	190603	190678	0.35355806774595855	2.680672109535635	0.5946074904892794	0.5946074904892794	139.5	67.95229778366972	32.42112056263593	0.0
ID182057 ? ID182129	13	182057	182129	0.4581125890151149	3.141592653589793	0.6768401502682261	0.6768401502682261	24.5	68.4648133636955	34.48655206902154	0.0
ID183131 ? ID183198	13	183131	183198	0.05746256257445287	2.4739874238305464	0.2397135010266482	0.2397135010266482	39.5	67.7776460130429	32.99935421064568	0.0
ID187301 ? ID187377	13	187301	187377	0.39625550603297544	2.725559207705624	0.6294882890356066	0.6294882890356066	95.5	67.75789257200279	33.22974936820119	0.0
ID183057 ? ID183131	13	183057	183131	0.19837410460894572	3.141592653589793	0.4453920796432574	0.4453920796432574	38.5	67.78054917626216	33.147774308291964	0.0
ID191428 ? ID191498	13	191428	191498	1.5890683665011298	3.141592653589793	1.2605825504508341	1.2605825504508341	150.5	67.50892665989814	34.13923277021787	0.0
ID181100 ? ID181170	13	181100	181170	0.3468293063077884	3.141592653589793	0.5889221564076091	0.5889221564076091	11.5	68.06923235018198	33.51942179719751	0.0
ID183198 ? ID183273	13	183198	183273	0.01758701777480925	3.141592653589793	0.13261605398596826	0.13261605398596826	40.5	67.65458222823581	33.11104493872541	0.0
ID191571 ? ID191635	13	191571	191635	0.01900891201592748	0.3999562691402162	0.1378728110104653	0.1378728110104653	152.5	67.91486082479952	34.57567424309403	0.0
ID182679 ? ID182756	13	182679	182756	0.7972490614089925	3.141592653589793	0.8928880452828297	0.8928880452828297	33.5	67.7995869975066	33.22371442414233	0.0
ID187377 ? ID187448	13	187377	187448	0.858616573964113	3.141592653589793	0.9266156560106854	0.9266156560106854	96.5	68.31052404783642	32.730507710251814	0.0
ID180796 ? ID180861	13	180796	180861	0.5034952667127208	3.141592653589793	0.7095740036900455	0.7095740036900455	7.5	69.15723607151568	35.007306935850366	0.0
ID187832 ? ID187921	13	187832	187921	2.799974340506018	2.316875784183442	1.673312385810258	1.673312385810258	102.5	68.40271879368467	34.584366981681626	0.0
ID185434 ? ID185509	13	185434	185509	0.07698389370456087	3.141592653589793	0.277459715462553	0.277459715462553	70.5	67.96010468811659	33.03156089634136	0.0
ID184278 ? ID184350	13	184278	184350	0.46937970317424205	3.141592653589793	0.6851129127189489	0.6851129127189489	55.5	69.71739076563074	32.60053611162979	0.0
ID185346 ? ID185434	13	185346	185434	0.3280779983689091	0.06999580569621368	0.5727809340130912	0.5727809340130912	69.5	67.80911510062782	33.24416437203077	0.0
ID185724 ? ID185804	13	185724	185804	2.2897521147032927	0.16323218866586767	1.513192689218162	1.513192689218162	74.5	68.03443125240895	33.794320127935976	0.0
ID186996 ? ID187080	13	186996	187080	0.30396024571620756	3.141592653589793	0.5513258979190144	0.5513258979190144	91.5	68.1459434520906	34.80553245893239	0.0
ID189522 ? ID189606	13	189522	189606	0.055913867461826666	0.6800248428977853	0.23646113308919642	0.23646113308919642	124.5	67.63930118592565	33.63709262628582	0.0
ID186042 ? ID186122	13	186042	186122	2.318932428066473	2.833660165975533	1.5228041331919457	1.5228041331919457	78.5	68.51342276492431	34.08295961406813	0.0
ID182908 ? ID182983	13	182908	182983	0.8313662086224705	2.6790290127664322	0.9117928540093251	0.9117928540093251	36.5	68.06097285625934	32.792510397332634	0.0
ID186192 ? ID186266	13	186192	186266	0.42315032359558524	3.141592653589793	0.650500056568472	0.650500056568472	80.5	68.08537077702618	34.42759554350998	0.0
ID182386 ? ID182454	13	182386	182454	0.3262959664393989	2.1373639064181233	0.5712232194505042	0.5712232194505042	29.5	68.16038069220886	32.6587347593244	0.0
ID191035 ? ID191112	13	191035	191112	0.8207459910084054	1.7164956641811855	0.905950324801755	0.905950324801755	145.5	69.0188987993347	34.589862240909696	0.0
ID188143 ? ID188210	13	188143	188210	0.03232075968629852	1.8662572963230823	0.1797797532713251	0.1797797532713251	106.5	68.90550889211731	34.794519699792126	0.0
ID190339 ? ID190411	13	190339	190411	0.9953232081031146	3.141592653589793	0.9976588635917162	0.9976588635917162	135.5	68.69010624851656	32.20442786396227	0.0
ID190478 ? ID190539	13	190478	190539	0.15554759576277136	3.141592653589793	0.3943952278651091	0.3943952278651091	137.5	68.79419722318627	31.9455206800865	0.0
ID186617 ? ID186687	13	186617	186687	3.831836539779575	2.4611592410284118	1.9575077368377307	1.9575077368377307	86.5	69.22529784745245	33.20734931028513	0.0
ID184432 ? ID184506	13	184432	184506	0.5055819437731355	3.141592653589793	0.7110428564953982	0.7110428564953982	57.5	68.33519882020798	33.38070596477526	0.0
ID184953 ? ID185033	13	184953	185033	0.285116536474345	0.743346884180273	0.5339630478547602	0.5339630478547602	64.5	68.69845226839757	33.450357353418624	0.0
ID190123 ? ID190195	13	190123	190195	0.4417417264490829	0.9485781636685872	0.6646365371006042	0.6646365371006042	132.5	68.97650243501243	32.63436813356658	0.0
ID180603 ? ID180668	13	180603	180668	0.16575785578723107	3.141592653589793	0.40713370750557004	0.40713370750557004	4.5	68.044030010961	33.79120006485664	0.0
ID182129 ? ID182194	13	182129	182194	5.38588918502576	3.141592653589793	2.3207518577016715	2.3207518577016715	25.5	68.60371957145551	33.52649866120131	0.0
ID182604 ? ID182679	13	182604	182679	0.06764707340850203	3.141592653589793	0.2600905100316081	0.2600905100316081	32.5	67.65875241368421	33.50972996651798	0.0
ID190956 ? ID191035	13	190956	191035	1.2786386917588561	3.141592653589793	1.1307690709242344	1.1307690709242344	144.5	68.36425161942938	34.737910539215896	0.0
ID182756 ? ID182838	13	182756	182838	0.2834769077912637	3.141592653589793	0.5324254950612938	0.5324254950612938	34.5	68.08137773150435	32.56928409951152	0.0
ID182454 ? ID182525	13	182454	182525	0.9221237636857029	3.141592653589793	0.9602727548388025	0.9602727548388025	30.5	67.82332129828109	33.339878364583214	0.0
ID185881 ? ID186042	13	185881	186042	2.0638079348130653	1.5707963267948966	0.7182979769589125	1.436595953917825	77.0	68.31908585791655	33.958290853254724	0.0
ID188819 ? ID188901	13	188819	188901	4.635380987689233	3.141592653589793	2.152993494576617	2.152993494576617	115.5	68.32729823937484	33.8578245724201	0.0
ID185647 ? ID185724	13	185647	185724	0.5635912063577406	3.141592653589793	0.7507271184376788	0.7507271184376788	73.5	68.3861716134125	32.72191085170162	0.0
ID186687 ? ID186760	13	186687	186760	4.950482094910686	3.141592653589793	2.2249678862650324	2.2249678862650324	87.5	68.84986726568506	33.387609855039685	0.0
ID191498 ? ID191571	13	191498	191571	1.278822339381708	2.942643008482841	1.1308502727513081	1.1308502727513081	151.5	67.5939159605696	34.034142656891106	0.0
ID191352 ? ID191428	13	191352	191428	4.140464976837852	2.759243035381853	2.0348132535537142	2.0348132535537142	149.5	67.83291638190605	33.73509858572883	0.0
ID184063 ? ID184138	13	184063	184138	6.736380885131899	2.4749075818881754	2.5954538880765923	2.5954538880765923	52.5	68.86995237584286	33.49737550819385	0.0
ID184658 ? ID184738	13	184658	184738	1.4181953902846116	2.1259198400646206	1.1908800906407881	1.1908800906407881	60.5	68.1296688777982	33.58590146764025	0.0
ID183413 ? ID183486	13	183413	183486	1.4257514089944476	3.141592653589793	1.1940483277465983	1.1940483277465983	43.5	68.03787119398727	33.43887245805297	0.0
ID181030 ? ID181100	13	181030	181100	0.8976718811155688	1.202972096888542	0.9474554771151882	0.9474554771151882	10.5	68.18907347735212	34.19522351078201	0.0
ID183716 ? ID183781	13	183716	183781	0.9702597915628309	3.141592653589793	0.9850176605334703	0.9850176605334703	47.5	68.11317603387897	34.52394752983369	0.0
ID181536 ? ID181613	13	181536	181613	0.2690097465561591	3.141592653589793	0.5186614951547485	0.5186614951547485	17.5	68.2822495223636	32.50947595729451	0.0
ID184314 ? ID184390	14	184314	184390	0.5033473098222148	3.141592653589793	0.7094697384823505	0.7094697384823505	55.5	30.623096152274933	67.60551777898274	0.0
ID186001 ? ID186082	14	186001	186082	0.10003157669052684	3.141592653589793	0.31627768920764365	0.31627768920764365	77.5	30.585516829596543	67.31665476023909	0.0
ID182714 ? ID182799	14	182714	182799	0.7784179477895823	3.141592653589793	0.8822799713183919	0.8822799713183919	33.5	30.465015152699415	67.12408994594176	0.0
ID191537 ? ID191605	14	191537	191605	0.5261385337259623	0.20834529697107168	0.725354074728999	0.725354074728999	151.5	30.768848336645636	67.30981949948847	0.0
ID192978 ? ID193060	14	192978	193060	0.41584530839720746	3.141592653589793	0.6448606891392957	0.6448606891392957	171.5	30.3505202211907	67.57382973613052	0.0
ID181803 ? ID181957	14	181803	181957	0.5015425856149446	1.5707963267948966	0.35409835696277403	0.7081967139255481	21.0	30.56711730252026	66.93058175154593	0.0
ID181651 ? ID181729	14	181651	181729	0.06183306269508025	2.799784628646293	0.2486625478335655	0.2486625478335655	18.5	30.49762496913113	66.94560857075219	0.0
ID189792 ? ID189859	14	189792	189859	0.47450556230259633	2.687526481054697	0.6888436414039084	0.6888436414039084	127.5	30.222748466637174	67.16676172274259	0.0
ID186152 ? ID186228	14	186152	186228	0.03216943123453174	3.141592653589793	0.17935838768937387	0.17935838768937387	79.5	30.589621691140948	66.84008219097358	0.0
ID180991 ? ID181061	14	180991	181061	0.2526321037855826	3.141592653589793	0.5026252120472894	0.5026252120472894	9.5	30.445166003057558	67.1694246393221	0.0
ID190999 ? ID191074	14	190999	191074	0.4998328511805234	3.141592653589793	0.7069885792433449	0.7069885792433449	144.5	30.395076355906507	67.53023786476972	0.0
ID180577 ? ID180638	14	180577	180638	0.1405563056395147	3.141592653589793	0.3749083963310434	0.3749083963310434	3.5	30.97679905360574	67.34157995277087	0.0
ID181360 ? ID181436	14	181360	181436	0.12951943968414545	3.141592653589793	0.3598880932792101	0.3598880932792101	14.5	30.758138653543316	67.2777351300956	0.0
ID182491 ? ID182567	14	182491	182567	0.1341676252257014	3.141592653589793	0.36628899140665067	0.36628899140665067	30.5	30.402862780473974	67.21662430546702	0.0
ID189490 ? ID189566	14	189490	189566	0.09551298098608024	3.141592653589793	0.30905174483584497	0.30905174483584497	123.5	30.906144328043034	68.1118599075906	0.0
ID184468 ? ID184547	14	184468	184547	0.11734317027533217	3.141592653589793	0.34255389397192987	0.34255389397192987	57.5	30.30893745299302	67.09469646072381	0.0
ID189939 ? ID190018	14	189939	190018	0.6495933659475112	2.7697939172920405	0.8059735516426771	0.8059735516426771	129.5	30.706695061685437	67.58478299558635	0.0
ID181578 ? ID181651	14	181578	181651	0.3993970710776137	3.141592653589793	0.631978695113699	0.631978695113699	17.5	30.39995642255163	67.12376357636106	0.0
ID190233 ? ID190311	14	190233	190311	0.15845224346335343	0.8961047147397329	0.39806060275208527	0.39806060275208527	133.5	30.872824994177748	67.52878688633287	0.0
ID188243 ? ID188311	14	188243	188311	0.5151202728428318	3.141592653589793	0.7177187978887217	0.7177187978887217	107.5	30.68577849688041	67.73797114117119	0.0
ID189330 ? ID189410	14	189330	189410	0.24913540135079895	3.141592653589793	0.4991346525245457	0.4991346525245457	121.5	30.531732507812265	67.59389538089711	0.0
ID189566 ? ID189647	14	189566	189647	0.2878795725447283	0.9556096391646517	0.5365441012113806	0.5365441012113806	124.5	30.552131041036127	67.97632034899256	0.0
ID180905 ? ID180991	14	180905	180991	0.06288619325654723	3.141592653589793	0.2507711970233967	0.2507711970233967	8.5	30.31198160175207	67.01808813852374	0.0
ID185839 ? ID185921	14	185839	185921	0.7588284870645025	1.0021575589351133	0.8711076208279334	0.8711076208279334	75.5	30.720524857331284	66.60343715518005	0.0
ID192531 ? ID192607	14	192531	192607	0.2517180290575351	3.141592653589793	0.5017150875322917	0.5017150875322917	165.5	30.826369430743227	66.19773902905123	0.0
ID188179 ? ID188243	14	188179	188243	1.0299521657919668	2.9995716574050464	1.0148655900127694	1.0148655900127694	106.5	30.603184619848427	67.53384639675744	0.0
ID181957 ? ID182027	14	181957	182027	0.9004318673594812	2.2081244373294293	0.9489108848355999	0.9489108848355999	22.5	30.92910111773725	67.07029513895844	0.0
ID182162 ? ID182225	14	182162	182225	0.6616643325944128	3.141592653589793	0.8134275214144238	0.8134275214144238	25.5	31.23803491166179	67.12407290269613	0.0
ID183096 ? ID183171	14	183096	183171	0.4975650622785889	3.141592653589793	0.7053829189019173	0.7053829189019173	38.5	30.700229678464762	66.80081754767261	0.0
ID183171 ? ID183238	14	183171	183238	0.031644378871204866	1.35415311403894	0.17788866987867683	0.17788866987867683	39.5	30.40542763046855	67.04346996165833	0.0
ID185393 ? ID185471	14	185393	185471	0.3943820979643902	2.799922967530601	0.6279984856386122	0.6279984856386122	69.5	30.952646120559766	67.848403612043	0.0
ID191239 ? ID191316	14	191239	191316	0.16033657086632241	3.141592653589793	0.40042049256540607	0.40042049256540607	147.5	30.18895949400058	67.61369202198901	0.0
ID191394 ? ID191468	14	191394	191468	1.2735097503981019	1.6515612140148968	1.1284988925108	1.1284988925108	149.5	30.523137781397367	66.5691430279623	0.0
ID190078 ? ID190233	14	190078	190233	0.38667402435424586	1.5707963267948966	0.310915593189794	0.621831186379588	132.0	30.746955024291417	67.08409841279646	0.0
ID192891 ? ID192978	14	192891	192978	0.4578645564503804	3.141592653589793	0.6766568971424	0.6766568971424	170.5	30.478675702301985	66.9479026911034	0.0
ID187195 ? ID187273	14	187195	187273	0.46458700044625095	3.141592653589793	0.6816061916137873	0.6816061916137873	93.5	30.93307092161288	67.33166981301864	0.0
ID189182 ? ID189250	14	189182	189250	0.22203936376052394	3.141592653589793	0.47121053018849646	0.47121053018849646	119.5	30.648045700000544	66.75989839596951	0.0
ID180773 ? ID180830	14	180773	180830	0.6030998543144519	0.5665582168023995	0.7765950388165327	0.7765950388165327	6.5	30.772801876992162	66.99575394077056	0.0
ID190639 ? ID190713	14	190639	190713	0.10142247211933461	1.6319053954949743	0.31846895000821446	0.31846895000821446	139.5	30.627973950513475	67.1381705138493	0.0
ID185763 ? ID185839	14	185763	185839	0.35694355491572655	0.6156609600811421	0.5974475331907619	0.5974475331907619	74.5	30.304121278514558	67.09909436504802	0.0
ID185471 ? ID185542	14	185471	185542	1.2271018668046763	3.141592653589793	1.107746300740687	1.107746300740687	70.5	30.480423295441476	67.2278540075767	0.0
ID184698 ? ID184779	14	184698	184779	0.25022979678177465	1.3307008241447966	0.5002297439994694	0.5002297439994694	60.5	30.60269943873125	67.56455587581344	0.0
ID185921 ? ID186001	14	185921	186001	1.0239023889146457	3.141592653589793	1.011880619892804	1.011880619892804	76.5	30.794325027241424	66.80184883355192	0.0
ID183819 ? ID183891	14	183819	183891	1.3191154923539616	2.025857722418471	1.1485275322576998	1.1485275322576998	48.5	30.71093569593682	67.04127283397057	0.0
ID187485 ? ID187559	14	187485	187559	0.14356009365857333	3.141592653589793	0.3788932483676284	0.3788932483676284	97.5	30.59935146025134	67.65119434439751	0.0
ID181211 ? ID181289	14	181211	181289	0.6270815376620846	2.718178638119053	0.7918848007520315	0.7918848007520315	12.5	30.493274477239908	66.96336001005619	0.0
ID190311 ? ID190378	14	190311	190378	0.5366005793344222	3.141592653589793	0.7325302583063871	0.7325302583063871	134.5	30.46645475976988	67.61859713513589	0.0
ID193392 ? ID193464	14	193392	193464	1.5007585367752152	2.0862387902117714	1.2250545035937035	1.2250545035937035	176.5	30.313781962026304	66.67040398258008	0.0
ID186372 ? ID186440	14	186372	186440	0.42133824996383074	3.141592653589793	0.64910573095901	0.64910573095901	82.5	30.649787037530587	67.24510260276807	0.0
ID186584 ? ID186653	14	186584	186653	0.9593186151640773	2.636014361564478	0.979448117647932	0.979448117647932	85.5	30.690493976029344	67.32613548798902	0.0
ID189250 ? ID189330	14	189250	189330	0.850898616623748	1.7486472427119573	0.922441660281965	0.922441660281965	120.5	30.568880400231947	67.23267538732742	0.0
ID184620 ? ID184698	14	184620	184698	1.0832936573952396	3.141592653589793	1.0408139398544005	1.0408139398544005	59.5	30.766209571825698	66.95747357480852	0.0
ID192678 ? ID192750	14	192678	192750	0.19568055806733606	3.141592653589793	0.44235795241787623	0.44235795241787623	167.5	30.563846616708712	66.38819686354924	0.0
ID190018 ? ID190078	14	190018	190078	0.3123272479710064	1.3164483553008863	0.5588624589029096	0.5588624589029096	130.5	30.47082653791456	67.09334294193215	0.0
ID190713 ? ID190777	14	190713	190777	0.2824886041120455	3.141592653589793	0.5314965701790045	0.5314965701790045	140.5	30.359376229619418	66.85221463036682	0.0
ID186870 ? ID186959	14	186870	186959	0.8823491624938588	3.141592653589793	0.9393344252681569	0.9393344252681569	89.5	30.652945297902967	67.2294605966776	0.0
ID192461 ? ID192531	14	192461	192531	0.20792844773064406	3.141592653589793	0.455991718927706	0.455991718927706	164.5	30.846001353538156	66.18391848114362	0.0
ID185074 ? ID185145	14	185074	185145	0.0601870015560904	3.141592653589793	0.24533039264650924	0.24533039264650924	65.5	30.55438098600827	66.88137626836063	0.0
ID187340 ? ID187418	14	187340	187418	1.552866337891951	2.4654802924500965	1.246140577098728	1.246140577098728	95.5	30.544414246001452	67.52789465038035	0.0
ID184250 ? ID184314	14	184250	184314	0.060493590504682226	3.141592653589793	0.24595444802784566	0.24595444802784566	54.5	30.485202472518626	67.15597465047259	0.0
ID187273 ? ID187340	14	187273	187340	0.3445585970067765	0.5828612428576508	0.586991138780456	0.586991138780456	94.5	30.35806329753325	67.13501967239236	0.0
ID190572 ? ID190639	14	190572	190639	0.0622117100586326	0.778969073759036	0.2494227536906619	0.2494227536906619	138.5	30.735989322398375	67.30192546686689	0.0
ID193150 ? ID193233	14	193150	193233	0.17718710121978182	1.2046778300702736	0.42093598232959584	0.42093598232959584	173.5	30.13144908168568	67.3679116553451	0.0
ID181289 ? ID181360	14	181289	181360	0.36391527523031775	3.141592653589793	0.6032539061044841	0.6032539061044841	13.5	30.624751218113946	66.8328431040041	0.0
ID188704 ? ID188784	14	188704	188784	0.38648907573703545	3.141592653589793	0.621682455709533	0.621682455709533	113.5	30.666723461655874	67.31748679627779	0.0
ID184034 ? ID184104	14	184034	184104	1.1042762796817305	2.635198479773333	1.050845507047411	1.050845507047411	51.5	30.708164660549624	67.10519066213456	0.0
ID187630 ? ID187711	14	187630	187711	0.47321572437283466	1.2479669686110961	0.687906770117023	0.687906770117023	99.5	30.901752252010382	66.65328433202191	0.0
ID193909 ? ID193978	14	193909	193978	0.12166327899406813	3.141592653589793	0.3488026361627276	0.3488026361627276	183.5	30.848528582698	66.36636668382326	0.0
ID185618 ? ID185689	14	185618	185689	0.4797489331750044	1.6624571836901387	0.6926391074542386	0.6926391074542386	72.5	30.573261096612985	67.2746020340332	0.0
ID190848 ? ID190922	14	190848	190922	0.1274078539162486	1.6677034889750058	0.35694236777979804	0.35694236777979804	142.5	30.14319835856613	66.8139867377769	0.0
ID186513 ? ID186584	14	186513	186584	0.36314453443662303	3.141592653589793	0.6026147479415211	0.6026147479415211	84.5	30.435932157024034	67.2388450762285	0.0
ID181436 ? ID181500	14	181436	181500	0.2682990030620588	2.823724229153704	0.517975871119552	0.517975871119552	15.5	30.681082343070422	67.20716911045133	0.0
ID181061 ? ID181135	14	181061	181135	0.21163222675006363	2.572731624931536	0.4600350277425227	0.4600350277425227	10.5	30.578170721782506	67.2005770073703	0.0
ID182417 ? ID182491	14	182417	182491	0.4959091651601404	1.666624569253796	0.7042081831107477	0.7042081831107477	29.5	30.422578854316747	67.4051939714215	0.0
ID187559 ? ID187630	14	187559	187630	0.5845849824223595	3.141592653589793	0.7645815734258572	0.7645815734258572	98.5	30.69042569252923	67.20394036789715	0.0
ID185224 ? ID185305	14	185224	185305	1.8661682667512076	3.141592653589793	1.3660776942587152	1.3660776942587152	67.5	30.579159130456837	67.28595854503142	0.0
ID183751 ? ID183819	14	183751	183819	0.03992658434787098	3.141592653589793	0.19981637657577264	0.19981637657577264	47.5	30.994349586270882	66.58410367308119	0.0
ID182027 ? ID182100	14	182027	182100	1.191900758049433	3.141592653589793	1.0917420748736548	1.0917420748736548	23.5	30.852039822976842	67.02717815549288	0.0
ID182799 ? ID182873	14	182799	182873	0.39372144847387525	3.141592653589793	0.6274722690875472	0.6274722690875472	34.5	30.341787767611216	67.05386150302895	0.0
ID183027 ? ID183096	14	183027	183096	0.19516623217009707	3.141592653589793	0.44177622408873146	0.44177622408873146	37.5	31.00948786315504	66.71998181113872	0.0
ID183313 ? ID183383	14	183313	183383	0.2160432200200208	3.141592653589793	0.464804496557446	0.464804496557446	41.5	30.5362932147005	67.42171244944547	0.0
ID182646 ? ID182714	14	182646	182714	0.8687344386621887	3.141592653589793	0.9320592463262133	0.9320592463262133	32.5	30.87598635874675	67.0227151773979	0.0
ID183891 ? ID183954	14	183891	183954	0.6467678497583533	3.141592653589793	0.8042187822715615	0.8042187822715615	49.5	30.89580940004057	67.55673132599148	0.0
ID190777 ? ID190848	14	190777	190848	0.023649166801118792	3.141592653589793	0.15378285600520883	0.15378285600520883	141.5	30.167440430269245	66.62818834529948	0.0
ID182567 ? ID182646	14	182567	182646	1.1305517563694314	3.141592653589793	1.0632740739665534	1.0632740739665534	31.5	30.65816154416557	66.97407827091436	0.0
ID192246 ? ID192324	14	192246	192324	0.4483532422354506	3.141592653589793	0.6695918474977504	0.6695918474977504	161.5	30.518960689159165	66.9372117940384	0.0
ID183604 ? ID183679	14	183604	183679	0.9812662492021882	3.141592653589793	0.9905888396313519	0.9905888396313519	45.5	30.79933953082309	66.9236129135221	0.0
ID192394 ? ID192461	14	192394	192461	1.4525207900971355	3.141592653589793	1.2052057044741928	1.2052057044741928	163.5	30.487238689048667	66.83461937795245	0.0
ID186228 ? ID186299	14	186228	186299	0.10875476484102391	3.141592653589793	0.3297798733110071	0.3297798733110071	80.5	30.715960701113648	66.79099373227747	0.0
ID186731 ? ID186801	14	186731	186801	0.17174696207943768	3.141592653589793	0.4144236504827369	0.4144236504827369	87.5	30.44021853312932	66.73958382829426	0.0
ID189102 ? ID189182	14	189102	189182	1.7227034237439414	3.141592653589793	1.312517970827044	1.312517970827044	118.5	30.685816514873242	67.25707744691113	0.0
ID187131 ? ID187195	14	187131	187195	0.2862583739803431	3.141592653589793	0.5350311897266766	0.5350311897266766	92.5	31.207677337918618	67.79112989466189	0.0
ID183679 ? ID183751	14	183679	183751	0.34145246234683874	3.141592653589793	0.5843393383530144	0.5843393383530144	46.5	30.775045967304873	66.59803485362741	0.0
ID188861 ? ID188948	14	188861	188948	2.0061902315537203	3.141592653589793	1.4164004488680877	1.4164004488680877	115.5	31.052193642483093	67.46539358076927	0.0
ID183529 ? ID183604	14	183529	183604	0.9792844899753576	2.439564703351881	0.9895880405377571	0.9895880405377571	44.5	30.723641908989453	67.0000117079774	0.0
ID188386 ? ID188464	14	188386	188464	0.7432471592008203	3.141592653589793	0.8621178337099983	0.8621178337099983	109.5	30.555653176704034	67.9583545559091	0.0
ID182225 ? ID182280	14	182225	182280	0.5571750392060075	3.141592653589793	0.7464415845905208	0.7464415845905208	26.5	30.827940901611484	67.16611201189724	0.0
ID186440 ? ID186513	14	186440	186513	0.16497920655665238	3.141592653589793	0.40617632446592994	0.40617632446592994	83.5	30.41084705038834	67.3469413635759	0.0
ID188538 ? ID188620	14	188538	188620	0.09795384365554378	0.6865517797570865	0.31297578765064843	0.31297578765064843	111.5	31.460323991541507	67.51893590525643	0.0
ID181135 ? ID181211	14	181135	181211	0.16340746580010215	3.141592653589793	0.40423689317045536	0.40423689317045536	11.5	30.582773257077847	67.17238600164046	0.0
ID190378 ? ID190445	14	190378	190445	0.6759465988527862	3.141592653589793	0.8221597161457049	0.8221597161457049	135.5	30.494597916001375	67.67370933742248	0.0
ID180638 ? ID180705	14	180638	180705	0.5508127197904498	3.141592653589793	0.7421675820126138	0.7421675820126138	4.5	31.095017437436304	67.5162298520442	0.0
ID192026 ? ID192096	14	192026	192096	1.3345281893551446	2.786360893861876	1.1552178103522923	1.1552178103522923	158.5	30.66769778494851	66.80215504771118	0.0
ID185145 ? ID185224	14	185145	185224	0.09503041076390936	3.141592653589793	0.3082700289744518	0.3082700289744518	66.5	30.520621693813823	66.73092387103608	0.0
ID187418 ? ID187485	14	187418	187485	0.39907213372001454	3.141592653589793	0.6317215634439073	0.6317215634439073	96.5	30.72461972863947	67.8253600348215	0.0
ID184390 ? ID184468	14	184390	184468	0.6027398635527531	2.974893657371476	0.7763632291348896	0.7763632291348896	56.5	30.55448252139486	67.59040061135056	0.0
ID183238 ? ID183313	14	183238	183313	0.39823329706678473	3.141592653589793	0.6310572850912861	0.6310572850912861	40.5	30.37722200985332	67.31705352451698	0.0
ID192750 ? ID192820	14	192750	192820	0.10073426916959537	3.141592653589793	0.31738662411890545	0.31738662411890545	168.5	30.753739845013133	66.69223616747126	0.0
ID191316 ? ID191394	14	191316	191394	0.7639408698079786	3.141592653589793	0.8740371100862815	0.8740371100862815	148.5	30.189952614910343	67.16794380373702	0.0
ID186801 ? ID186870	14	186801	186870	0.09569983309483787	3.141592653589793	0.30935389620115966	0.30935389620115966	88.5	30.457703579032078	66.69000766324086	0.0
ID181729 ? ID181803	14	181729	181803	0.04125895822364783	3.141592653589793	0.20312301254079468	0.20312301254079468	19.5	30.442082282003234	67.15072254726473	0.0
ID191162 ? ID191239	14	191162	191239	0.1376656905232297	3.141592653589793	0.37103327414563464	0.37103327414563464	146.5	30.166028693632605	67.74094099562365	0.0
ID180513 ? ID180577	14	180513	180577	0.6254481934499635	3.141592653589793	0.7908528266687573	0.7908528266687573	2.5	30.74538636196889	67.18774030795005	0.0
ID183453 ? ID183529	14	183453	183529	0.1627951744571924	3.141592653589793	0.40347884016041335	0.40347884016041335	43.5	30.539513860698918	66.68507418714663	0.0
ID193978 ? ID194056	14	193978	194056	0.2016455191770401	3.0011041253030344	0.4490495731843424	0.4490495731843424	184.5	30.8058943731118	66.4046585494118	0.0
ID191678 ? ID191740	14	191678	191740	0.6871221650927837	3.141592653589793	0.8289283232540577	0.8289283232540577	153.5	30.173265172521994	67.14065313725017	0.0
ID191074 ? ID191162	14	191074	191162	0.17098284414460913	2.378963498162612	0.4135007184330024	0.4135007184330024	145.5	30.528885451805564	67.74027307065361	0.0
ID189023 ? ID189102	14	189023	189102	0.9729449558278926	3.141592653589793	0.9863797219265472	0.9863797219265472	117.5	30.591623568562532	67.50803495768321	0.0
ID186653 ? ID186731	14	186653	186731	1.0001886113283063	3.141592653589793	1.0000943012177932	1.0000943012177932	86.5	30.679406378603417	67.32177520370716	0.0
ID188948 ? ID189023	14	188948	189023	1.6810391927898314	3.141592653589793	1.296548955030172	1.296548955030172	116.5	30.89218360863085	67.04752229809635	0.0
ID193832 ? ID193909	14	193832	193909	0.6140722783548176	2.975962558472545	0.7836276401166676	0.7836276401166676	182.5	30.347699125454866	66.60630001036881	0.0
ID183954 ? ID184034	14	183954	184034	1.3143731540811823	3.141592653589793	1.1464611437293382	1.1464611437293382	50.5	30.74681921811308	67.38157849124104	0.0
ID180439 ? ID180513	14	180439	180513	0.5598385147649391	3.141592653589793	0.7482235727140245	0.7482235727140245	1.5	30.43882097201155	67.20814181992633	0.0
ID180705 ? ID180773	14	180705	180773	0.3868674415927656	3.141592653589793	0.6219866892408275	0.6219866892408275	5.5	31.116659910326046	67.57284431529999	0.0
ID182100 ? ID182162	14	182100	182162	1.6087990950795064	3.141592653589793	1.2683844429349906	1.2683844429349906	24.5	31.053825242356503	66.98566838330409	0.0
ID188108 ? ID188179	14	188108	188179	0.24655227735650515	0.8431384102035803	0.49654030788698833	0.49654030788698833	105.5	30.359767059714443	67.43162155532919	0.0
ID188784 ? ID188861	14	188784	188861	0.4463446492588899	1.7819196019136108	0.6680903002281128	0.6680903002281128	114.5	30.465036861489473	67.6696401134287	0.0
ID193530 ? ID193675	14	193530	193675	0.031642318093306664	1.5707963267948966	0.08894143872979943	0.17788287745959885	179.0	30.389156287589238	66.2831388465543	0.0
ID184779 ? ID184857	14	184779	184857	0.5502129459488354	3.141592653589793	0.7417634029451948	0.7417634029451948	61.5	30.3819278634466	67.28518633440154	0.0
ID186082 ? ID186152	14	186082	186152	0.266643711536087	3.141592653589793	0.5163755528063727	0.5163755528063727	78.5	30.657724163240452	67.17866865755462	0.0
ID184927 ? ID184992	14	184927	184992	1.0003827540749188	3.141592653589793	1.000191358728378	1.000191358728378	63.5	30.44270647201303	67.45269130757265	0.0
ID192607 ? ID192678	14	192607	192678	0.017268638514770295	1.1930167087503305	0.1314101918222871	0.1314101918222871	166.5	30.545973211298698	66.2257408944291	0.0
ID184547 ? ID184620	14	184547	184620	0.517362823804709	1.4479644994086354	0.7192793781311327	0.7192793781311327	58.5	30.448643879698174	66.70194593385538	0.0
ID193233 ? ID193392	14	193233	193392	0.0913658070936727	1.5707963267948966	0.151133886912956	0.302267773825912	175.0	30.10871811696319	67.18491068511489	0.0
ID189647 ? ID189724	14	189647	189724	0.3996739531297401	0.4012133963377431	0.6321977168020619	0.6321977168020619	125.5	30.20619904583785	67.5198644072477	0.0
ID182873 ? ID182946	14	182873	182946	0.2654366338289666	3.141592653589793	0.5152054287650379	0.5152054287650379	35.5	30.630342796841745	67.10956111917383	0.0
ID185689 ? ID185763	14	185689	185763	0.031352208182315794	3.141592653589793	0.17706554770004185	0.17706554770004185	73.5	30.319477600597367	67.47328696681426	0.0
ID192096 ? ID192167	14	192096	192167	0.010128480454275985	3.141592653589793	0.10064035201784613	0.10064035201784613	159.5	30.429998644592935	66.32371842464352	0.0
ID193757 ? ID193832	14	193757	193832	1.8811397424626817	3.141592653589793	1.3715464784186797	1.3715464784186797	181.5	30.647890314244773	66.54587018062023	0.0
ID191740 ? ID192026	14	191740	192026	0.6149776109648021	0.7853981633974483	0.196051270552629	0.784205082210516	156.0	30.62760872053179	67.04931059557484	0.0
ID189410 ? ID189490	14	189410	189490	0.3054887955065277	1.051193501158422	0.5527104083573311	0.5527104083573311	122.5	30.918572066825902	67.83369224453037	0.0
ID184857 ? ID184927	14	184857	184927	0.05225989684987914	2.0847106032305343	0.22860423629031712	0.22860423629031712	62.5	30.292691463026426	66.96741977999663	0.0
ID188033 ? ID188108	14	188033	188108	0.03775557858523107	2.6360343011524936	0.1943079478179703	0.1943079478179703	104.5	30.55918230437469	67.6834083909522	0.0
ID186299 ? ID186372	14	186299	186372	0.26539916134489544	1.2010939474392721	0.5151690609352385	0.5151690609352385	81.5	30.919883413436413	67.07847989072772	0.0
ID188620 ? ID188704	14	188620	188704	0.39909774859505387	3.141592653589793	0.6317418369833154	0.6317418369833154	112.5	31.282485418405884	67.35615307750084	0.0
ID192820 ? ID192891	14	192820	192891	0.20794416325718262	2.919804249167586	0.4560089508520448	0.4560089508520448	169.5	30.672766023040122	66.69668906757026	0.0
ID192324 ? ID192394	14	192324	192394	0.03588446605348	3.141592653589793	0.1894319562626116	0.1894319562626116	162.5	30.401897918677783	67.34343437598655	0.0
ID182280 ? ID182349	14	182280	182349	0.22168872740801782	3.141592653589793	0.47083832406466003	0.47083832406466003	27.5	30.858527814534657	67.67449275448982	0.0
ID182946 ? ID183027	14	182946	183027	0.11501516513934738	1.0971887693808198	0.3391388581972691	0.3391388581972691	36.5	30.93559472096998	66.90515834713847	0.0
ID190445 ? ID190572	14	190445	190572	0.2030176976075568	1.5707963267948966	0.22528742619571382	0.45057485239142764	137.0	30.783261312763035	67.62451026024368	0.0
ID184179 ? ID184250	14	184179	184250	0.4407137240530182	3.141592653589793	0.6638627298267452	0.6638627298267452	53.5	30.671247911156875	66.84264841809977	0.0
ID193060 ? ID193150	14	193060	193150	0.1473276872446614	3.141592653589793	0.38383288973804913	0.38383288973804913	172.5	30.10471630039296	67.69856922124264	0.0
ID185305 ? ID185393	14	185305	185393	0.49231554571943476	1.6487363139564426	0.7016520118402246	0.7016520118402246	68.5	30.901562248860202	67.95555679389705	0.0
ID180830 ? ID180905	14	180830	180905	0.22430160440796632	3.141592653589793	0.473604903276947	0.473604903276947	7.5	30.36361837319933	66.91742800247363	0.0
ID193464 ? ID193530	14	193464	193530	0.051939448373036476	2.377949541690694	0.22790227812164685	0.22790227812164685	177.5	30.557230912210347	66.192833389675	0.0
ID181500 ? ID181578	14	181500	181578	0.31383561151450085	3.141592653589793	0.5602103279255933	0.5602103279255933	16.5	30.46118938199058	67.19153165239877	0.0
ID186959 ? ID187038	14	186959	187038	0.4008016347481677	2.4259531966128933	0.6330889627439162	0.6330889627439162	90.5	30.602087684591197	67.53573764276484	0.0
ID189859 ? ID189939	14	189859	189939	1.2918555644130645	3.141592653589793	1.1365982423059893	1.1365982423059893	128.5	30.71989180866961	67.34302067967306	0.0
ID191605 ? ID191678	14	191605	191678	0.5437402737753331	1.6275520915206445	0.7373874651601646	0.7373874651601646	152.5	30.352475343479135	67.5907696499838	0.0
ID189724 ? ID189792	14	189724	189792	0.05056841655785647	3.141592653589793	0.22487422386271058	0.22487422386271058	126.5	30.05431596891009	67.34923223956194	0.0
ID183383 ? ID183453	14	183383	183453	0.29618458412351895	0.2952591280353111	0.5442284300948628	0.5442284300948628	42.5	30.69206673859374	66.94758348289247	0.0
ID188464 ? ID188538	14	188464	188538	0.7272117034047877	3.141592653589793	0.8527670862578994	0.8527670862578994	110.5	30.906388103005476	67.57050856414895	0.0
ID191468 ? ID191537	14	191468	191537	0.39640613486950627	3.141592653589793	0.629607921542849	0.629607921542849	150.5	30.936545368302635	66.65719391665543	0.0
ID185542 ? ID185618	14	185542	185618	0.3144669753616941	3.141592653589793	0.560773550875658	0.560773550875658	71.5	30.54539103523029	66.85033680195704	0.0
ID180371 ? ID180439	14	180371	180439	0.381984528001979	NaN	0.6180489689352932	0.6180489689352932	0.5	30.57220027759632	67.36899833087627	0.0
ID187038 ? ID187131	14	187038	187131	1.18909414898481	3.141592653589793	1.090455936287574	1.090455936287574	91.5	30.749609956517013	67.75235388980053	0.0
ID193675 ? ID193757	14	193675	193757	0.8966046042745854	2.3388112509044876	0.9468920763606513	0.9468920763606513	180.5	30.80475856144327	66.31194053618756	0.0
ID182349 ? ID182417	14	182349	182417	0.47661667159391047	2.50889453947944	0.6903742981846228	0.6903742981846228	28.5	30.686649422173158	67.7926724282421	0.0
ID188311 ? ID188386	14	188311	188386	0.576404883798947	3.141592653589793	0.7592133322057425	0.7592133322057425	108.5	30.480273321126738	68.0340489410695	0.0
ID187711 ? ID188033	14	187711	188033	2.1014295641391914	0.7853981633974483	0.36240770929810456	1.4496308371924183	102.0	30.880409986296613	67.12807981084217	0.0
ID190922 ? ID190999	14	190922	190999	0.18394160817497068	0.5889560366753568	0.4288841430677645	0.4288841430677645	143.5	30.13145118170092	67.18994799638116	0.0
ID184104 ? ID184179	14	184104	184179	0.2135232750413829	2.0334933433951203	0.46208578753450413	0.46208578753450413	52.5	31.073527976157514	66.80923990185315	0.0
ID192167 ? ID192246	14	192167	192246	0.07928915468920139	3.141592653589793	0.28158329973420193	0.28158329973420193	160.5	30.503267542146073	66.49103938797211	0.0
ID184992 ? ID185074	14	184992	185074	0.9620185360194939	2.634579248984602	0.9808254360585751	0.9808254360585751	64.5	30.684450390515316	67.39472537454549	0.0
ID191998 ? ID192066	18	191998	192066	0.016833773320435563	3.141592653589793	0.12974503196822437	0.12974503196822437	158.5	37.244132737299324	40.85963003590439	0.0
ID193435 ? ID193502	18	193435	193502	0.25231677806252895	2.2946712652531644	0.5023114353292476	0.5023114353292476	177.5	36.71289197431493	40.93944534202268	0.0
ID197053 ? ID197129	18	197053	197129	4.3270289424846584E-4	2.628158873736323	0.020801511826029996	0.020801511826029996	225.5	36.5109748155017	41.43373274398344	0.0
ID202139 ? ID202215	18	202139	202215	0.05264980398556715	3.141592653589793	0.22945545098246664	0.22945545098246664	291.5	36.79293953519206	41.42149408807771	0.0
ID191715 ? ID191786	18	191715	191786	0.03870396738607092	2.619664158333181	0.1967332391490338	0.1967332391490338	154.5	37.15110871061129	40.929923433021	0.0
ID195776 ? ID195858	18	195776	195858	0.023409400761381215	3.141592653589793	0.15300130967211104	0.15300130967211104	209.5	36.55656621631828	41.26709425924881	0.0
ID181332 ? ID181406	18	181332	181406	0.017548536002880123	3.141592653589793	0.13247088737862414	0.13247088737862414	14.5	36.74426368074113	41.08155282230216	0.0
ID194958 ? ID195029	18	194958	195029	0.0023497886184978525	3.141592653589793	0.0484746182914095	0.0484746182914095	198.5	36.48578789571718	41.458720024432864	0.0
ID196888 ? ID196971	18	196888	196971	0.013227096016512516	0.7904182488445495	0.11500911275421838	0.11500911275421838	223.5	36.545216291117306	41.416964045340734	0.0
ID191124 ? ID191207	18	191124	191207	0.00917363859921946	3.141592653589793	0.09577911358547572	0.09577911358547572	146.5	36.95717927294091	40.77835827269078	0.0
ID182137 ? ID182204	18	182137	182204	0.0019060558250019511	3.141592653589793	0.043658399249193174	0.043658399249193174	25.5	36.571225732383226	41.36102199733648	0.0
ID197415 ? ID197493	18	197415	197493	0.021610234671066646	3.141592653589793	0.14700419950146543	0.14700419950146543	230.5	36.54667070566161	41.386432222859895	0.0
ID183207 ? ID183281	18	183207	183281	0.012799747683335664	3.141592653589793	0.11313596989170006	0.11313596989170006	40.5	36.35000455508095	41.51029306303064	0.0
ID183789 ? ID183858	18	183789	183858	0.021332829837119104	1.7336438285357334	0.14605762505641087	0.14605762505641087	48.5	36.56254321193628	41.65344341532663	0.0
ID188915 ? ID188993	18	188915	188993	0.016448308850065093	3.141592653589793	0.12825096042550752	0.12825096042550752	116.5	37.20215653672223	40.93070048602024	0.0
ID192793 ? ID192864	18	192793	192864	0.017918469629785553	2.507524108691211	0.13385988805383617	0.13385988805383617	169.5	37.023560451046194	40.78278520556546	0.0
ID201186 ? ID201256	18	201186	201256	0.029838082425294784	3.141592653589793	0.17273703258217324	0.17273703258217324	278.5	36.20747572519831	41.47783881294013	0.0
ID196642 ? ID196727	18	196642	196727	0.0825757047709657	2.726719179993513	0.28735988719890204	0.28735988719890204	220.5	36.51484426626742	41.51684778797585	0.0
ID199555 ? ID199624	18	199555	199624	3.118638914264933E-4	2.6739946221031348	0.017659668497072456	0.017659668497072456	258.5	36.39009742002701	41.132199011632935	0.0
ID198095 ? ID198178	18	198095	198178	0.04648149156071495	3.141592653589793	0.21559566684123072	0.21559566684123072	239.5	36.56423571111311	41.36134047601659	0.0
ID186769 ? ID186845	18	186769	186845	1.6100391127423788E-4	3.141592653589793	0.012688731665309889	0.012688731665309889	88.5	36.680511040940274	41.20114292343091	0.0
ID190485 ? ID190546	18	190485	190546	0.15742933410703097	3.141592653589793	0.3967736560143969	0.3967736560143969	137.5	37.05545883285281	40.5674241563733	0.0
ID191507 ? ID191580	18	191507	191580	0.029236299558863935	1.0930981683164849	0.17098625546769522	0.17098625546769522	151.5	37.262302680929366	40.78997233911305	0.0
ID189383 ? ID189461	18	189383	189461	0.0011020647227718487	1.847314075836002	0.033197360177758845	0.033197360177758845	122.5	37.24989638730261	40.86733607247005	0.0
ID185656 ? ID185736	18	185656	185736	0.038563127983682895	1.4152773045011333	0.1963749678133211	0.1963749678133211	73.5	36.686522911601934	41.272944173255624	0.0
ID191434 ? ID191507	18	191434	191507	0.07056032637739583	3.141592653589793	0.26563193779625943	0.26563193779625943	150.5	37.07437028961944	40.781543396172324	0.0
ID192723 ? ID192793	18	192723	192793	0.022763004454770527	3.141592653589793	0.15087413447894416	0.15087413447894416	168.5	37.0287891984174	40.737976266237766	0.0
ID190546 ? ID190609	18	190546	190609	0.08459018760145368	3.141592653589793	0.2908439230952809	0.2908439230952809	138.5	36.99124310645579	40.50713946285269	0.0
ID199099 ? ID199167	18	199099	199167	0.017020669189054864	2.8301377595655697	0.130463286747862	0.130463286747862	252.5	36.30247724859248	41.09038575470703	0.0
ID185042 ? ID185115	18	185042	185115	0.028732279411930153	3.141592653589793	0.16950598636015823	0.16950598636015823	65.5	36.56716732209699	41.372840402371295	0.0
ID184669 ? ID184749	18	184669	184749	0.03575245238251358	1.9865031937619844	0.1890831890531614	0.1890831890531614	60.5	36.528012586362635	41.30468568260408	0.0
ID186131 ? ID186199	18	186131	186199	0.017946957552425626	3.141592653589793	0.1339662552750715	0.1339662552750715	79.5	36.73257872512052	41.238178126200516	0.0
ID186627 ? ID186701	18	186627	186701	0.009563584199269564	3.141592653589793	0.09779357954011891	0.09779357954011891	86.5	36.71942912177352	41.169944673457145	0.0
ID190206 ? ID190284	18	190206	190284	0.04078769042084429	3.141592653589793	0.20195962571970738	0.20195962571970738	133.5	37.21475422246151	40.65840645000844	0.0
ID198876 ? ID198948	18	198876	198948	0.019344703326721807	1.3509033631409886	0.13908523763046102	0.13908523763046102	249.5	36.34379498247832	40.990800351297864	0.0
ID189226 ? ID189302	18	189226	189302	0.011477595628001132	1.799376962631258	0.10713354109708655	0.10713354109708655	120.5	37.09926429913327	40.972525892120835	0.0
ID198178 ? ID198263	18	198178	198263	0.1349169236519699	3.141592653589793	0.3673103914293331	0.3673103914293331	240.5	36.557228920820435	41.2841717875864	0.0
ID197871 ? ID197941	18	197871	197941	0.033642024682519804	3.049711962146395	0.18341762369663336	0.18341762369663336	236.5	36.421575540241264	41.40949060336919	0.0
ID195701 ? ID195776	18	195701	195776	0.03323350197113381	2.280372297979636	0.18230058137903404	0.18230058137903404	208.5	36.52486400777158	41.34058829455085	0.0
ID186488 ? ID186559	18	186488	186559	0.03854838504829974	3.141592653589793	0.19633742650931263	0.19633742650931263	84.5	36.87585096140839	41.12157850646413	0.0
ID192945 ? ID193026	18	192945	193026	0.057825889889493054	3.141592653589793	0.24047014344715031	0.24047014344715031	171.5	36.890889181917615	40.72111193800833	0.0
ID181470 ? ID181545	18	181470	181545	0.06289830537012679	3.141592653589793	0.2507953455910352	0.2507953455910352	16.5	36.7618720471889	41.06240941611004	0.0
ID200218 ? ID200316	18	200218	200316	0.0037457462720318717	1.3674883442470867	0.06120250217133178	0.06120250217133178	267.5	36.5129221066036	41.20194487777928	0.0
ID189619 ? ID189696	18	189619	189696	0.008146508250535782	2.236917374421279	0.09025800934285988	0.09025800934285988	125.5	37.18288069206162	40.8737467660851	0.0
ID187091 ? ID187168	18	187091	187168	0.05030762861078936	3.141592653589793	0.22429362142243225	0.22429362142243225	92.5	36.85498406636142	40.94782420470182	0.0
ID199830 ? ID199908	18	199830	199908	0.04893750366965763	2.207986342955752	0.22121822635049226	0.22121822635049226	262.5	36.386448120460244	41.04749609781428	0.0
ID185358 ? ID185444	18	185358	185444	0.030850452443810836	1.9771579373818555	0.17564296867170867	0.17564296867170867	69.5	36.54902088433403	41.367955451403375	0.0
ID193726 ? ID193801	18	193726	193801	0.07703572397915445	3.141592653589793	0.277553101188141	0.277553101188141	181.5	36.620527707019974	41.140467891799474	0.0
ID195029 ? ID195101	18	195029	195101	0.0039786500079200295	3.141592653589793	0.06307654086837697	0.06307654086837697	199.5	36.47662725655592	41.48584952450143	0.0
ID185889 ? ID185971	18	185889	185971	0.06429245006947339	3.141592653589793	0.25355955921533185	0.25355955921533185	76.5	36.62753153324399	41.25868817936781	0.0
ID201904 ? ID201979	18	201904	201979	0.035318354157474925	2.953676230530056	0.18793178059464802	0.18793178059464802	288.5	36.44836941509391	41.425857037994476	0.0
ID184360 ? ID184443	18	184360	184443	0.04559479651172573	0.27621580075517466	0.21352938090980766	0.21352938090980766	56.5	36.43406712877599	41.4782185104647	0.0
ID188673 ? ID188752	18	188673	188752	0.005662934982506992	3.141592653589793	0.07525247492612447	0.07525247492612447	113.5	37.13314824106122	40.90595778055777	0.0
ID184592 ? ID184669	18	184592	184669	0.0728051985652849	3.141592653589793	0.2698243846750788	0.2698243846750788	59.5	36.56239455760668	41.17956346595382	0.0
ID186924 ? ID187005	18	186924	187005	0.02242323508475129	1.6805238236327775	0.1497438983222732	0.1497438983222732	90.5	36.87606125277481	41.14784758775187	0.0
ID191853 ? ID191932	18	191853	191932	0.011082326532871965	3.141592653589793	0.10527262955237685	0.10527262955237685	156.5	37.05519094045696	40.82706666622487	0.0
ID182462 ? ID182534	18	182462	182534	0.010048578823818093	3.141592653589793	0.10024259984566487	0.10024259984566487	30.5	36.65241306879493	41.3420060749455	0.0
ID192506 ? ID192575	18	192506	192575	0.06186986662895556	3.141592653589793	0.2487365405985931	0.2487365405985931	165.5	37.02384520556704	40.79147222008399	0.0
ID188592 ? ID188673	18	188592	188673	0.035376311723076516	3.141592653589793	0.18808591580199863	0.18808591580199863	112.5	37.07818159210525	40.91884748707041	0.0
ID190756 ? ID190823	18	190756	190823	0.001244600004528274	3.141592653589793	0.035278888935569866	0.035278888935569866	141.5	37.05051579763926	40.55589697049065	0.0
ID182688 ? ID182765	18	182688	182765	0.004439387843412609	3.141592653589793	0.066628731365775	0.066628731365775	33.5	36.39756523932063	41.63661328665155	0.0
ID184904 ? ID184961	18	184904	184961	0.008986653802844566	3.141592653589793	0.09479796307328847	0.09479796307328847	63.5	36.42203142536091	41.369505382842625	0.0
ID193026 ? ID193113	18	193026	193113	0.0035521461609245393	3.141592653589793	0.059599883900260574	0.059599883900260574	172.5	36.94997733898186	40.81824601055344	0.0
ID189835 ? ID189906	18	189835	189906	0.011648122734194428	3.141592653589793	0.10792646910834444	0.10792646910834444	128.5	37.32712770376155	40.960130668128826	0.0
ID185191 ? ID185271	18	185191	185271	0.0017675628957772578	3.141592653589793	0.04204239403004136	0.04204239403004136	67.5	36.43386031239443	41.4417174079249	0.0
ID185736 ? ID185812	18	185736	185812	0.011610315186141215	2.3817857022566993	0.1077511725511199	0.1077511725511199	74.5	36.75418487216032	41.29012500446025	0.0
ID187601 ? ID187681	18	187601	187681	0.013295059664976662	2.85931766435886	0.11530420488853241	0.11530420488853241	99.5	37.043239840125324	41.00363290139711	0.0
ID195622 ? ID195701	18	195622	195701	0.05222158822675302	3.109068007083704	0.22852043284300208	0.22852043284300208	207.5	36.60864982757049	41.312787145453235	0.0
ID189906 ? ID189988	18	189906	189988	0.09610816796108702	1.0500532825748228	0.31001317385086563	0.31001317385086563	129.5	37.14598461320237	41.009623115090946	0.0
ID183576 ? ID183723	18	183576	183723	0.048291256478541766	1.5707963267948966	0.10987635832896649	0.21975271665793297	46.0	36.49733481476784	41.70727700155419	0.0
ID189461 ? ID189535	18	189461	189535	0.012523421826662433	3.141592653589793	0.11190809544739126	0.11190809544739126	123.5	37.18801297270666	40.86908389780428	0.0
ID190419 ? ID190485	18	190419	190485	0.015645793848605465	1.663843688224583	0.12508314774023505	0.12508314774023505	136.5	37.195580694475055	40.59435946123014	0.0
ID197792 ? ID197871	18	197792	197871	0.030556207754712336	3.141592653589793	0.1748033402275607	0.1748033402275607	235.5	36.41450122049117	41.41550103186513	0.0
ID193502 ? ID193580	18	193502	193580	0.017837185476078776	3.141592653589793	0.1335559263981901	0.1335559263981901	178.5	36.64315494703952	41.19151441814267	0.0
ID184443 ? ID184514	18	184443	184514	0.03932165965812789	3.141592653589793	0.19829689775215317	0.19829689775215317	57.5	36.42410155176616	41.46018838952203	0.0
ID182919 ? ID182993	18	182919	182993	0.0032102263548346418	0.46117408604140103	0.056658859455822455	0.056658859455822455	36.5	36.4888217196728	41.59252287436121	0.0
ID193281 ? ID193355	18	193281	193355	0.010862450689460275	1.7535823592987758	0.10422308136617471	0.10422308136617471	175.5	36.86013608653058	40.801367400518515	0.0
ID182067 ? ID182137	18	182067	182137	0.1307517869548049	3.141592653589793	0.3615961655698314	0.3615961655698314	24.5	36.69296451531788	41.237340057302205	0.0
ID194664 ? ID194734	18	194664	194734	0.020260302415995714	3.141592653589793	0.14233868910452882	0.14233868910452882	194.5	36.453751524336326	41.12217426195225	0.0
ID196472 ? ID196547	18	196472	196547	0.03774240937606479	3.141592653589793	0.19427405739332462	0.19427405739332462	218.5	36.525949010441224	41.41475447811624	0.0
ID199979 ? ID200053	18	199979	200053	0.1030041104765306	2.5312051808027394	0.32094253453933247	0.32094253453933247	264.5	36.39557701602452	41.111219381258934	0.0
ID182005 ? ID182067	18	182005	182067	0.05527861872773207	3.141592653589793	0.23511405472181385	0.23511405472181385	23.5	36.75026234291359	41.20669873219629	0.0
ID180611 ? ID180677	18	180611	180677	0.019292285707360114	3.141592653589793	0.138896672772821	0.138896672772821	4.5	36.84974666761596	41.39746873575355	0.0
ID182993 ? ID183064	18	182993	183064	0.026230591095001123	3.141592653589793	0.16195860920309585	0.16195860920309585	37.5	36.43515442816147	41.57434200487842	0.0
ID194525 ? ID194593	18	194525	194593	0.0024025316858376357	3.141592653589793	0.04901562695546835	0.04901562695546835	192.5	36.52122880245596	41.16981956934271	0.0
ID201545 ? ID201617	18	201545	201617	0.01635273121174243	2.0974710877247067	0.12787779796251744	0.12787779796251744	283.5	36.264976789315156	41.33949789410151	0.0
ID183723 ? ID183789	18	183723	183789	0.007310959071299477	1.5527973907304804	0.08550414651523912	0.08550414651523912	47.5	36.61589474920751	41.71090806528946	0.0
ID197280 ? ID197344	18	197280	197344	0.00991134022301999	1.5349567681450806	0.09955571416558665	0.09955571416558665	228.5	36.479472846540055	41.429010945858906	0.0
ID187766 ? ID187843	18	187766	187843	0.03729533749862618	3.141592653589793	0.1931200080225407	0.1931200080225407	101.5	37.18770588602682	40.90866777343575	0.0
ID192864 ? ID192945	18	192864	192945	0.04466401205905722	3.141592653589793	0.2113386194216694	0.2113386194216694	170.5	36.880816868416446	40.71057768937861	0.0
ID196009 ? ID196083	18	196009	196083	0.033235508713426135	2.0275612561818823	0.18230608523421848	0.18230608523421848	212.5	36.62191510369931	41.32391035756133	0.0
ID193649 ? ID193726	18	193649	193726	0.021544916366871107	3.141592653589793	0.14678186661461662	0.14678186661461662	180.5	36.741129791254636	41.052674831784515	0.0
ID181545 ? ID181622	18	181545	181622	0.21559839537980569	3.141592653589793	0.4643257427494255	0.4643257427494255	17.5	36.64788272350172	41.076348227457814	0.0
ID193200 ? ID193281	18	193200	193281	0.011988657917285067	3.141592653589793	0.10949272997457442	0.10949272997457442	174.5	36.92191932758733	40.830666876126216	0.0
ID187457 ? ID187526	18	187457	187526	0.011204282938307135	3.141592653589793	0.10585028548996518	0.10585028548996518	97.5	36.86235496216328	41.041514872507676	0.0
ID190823 ? ID190896	18	190823	190896	0.01922349564148872	2.551830848640524	0.13864882127695397	0.13864882127695397	142.5	37.08442928697893	40.5119156869557	0.0
ID200316 ? ID200408	18	200316	200408	0.03420161583212911	3.141592653589793	0.18493678874720712	0.18493678874720712	268.5	36.55437095518372	41.149877849302214	0.0
ID201684 ? ID201756	18	201684	201756	0.12342467035928978	3.141592653589793	0.35131847426414936	0.35131847426414936	285.5	36.42559089011891	41.243689682783156	0.0
ID183064 ? ID183140	18	183064	183140	0.022992927312970333	3.141592653589793	0.15163418912953086	0.15163418912953086	38.5	36.42191750016991	41.5835376060965	0.0
ID202675 ? ID202750	18	202675	202750	0.01474099897015437	3.141592653589793	0.12141251570638989	0.12141251570638989	298.5	36.77063619438887	41.38281389276579	0.0
ID201756 ? ID201829	18	201756	201829	0.10168197706163934	3.141592653589793	0.31887611553962353	0.31887611553962353	286.5	36.55802725403812	41.120913733651406	0.0
ID197493 ? ID197566	18	197493	197566	0.07705446507545734	3.141592653589793	0.27758686041572167	0.27758686041572167	231.5	36.43087956901897	41.35155567430496	0.0
ID180677 ? ID180744	18	180677	180744	0.0037893693412558616	3.141592653589793	0.061557853611508104	0.061557853611508104	5.5	36.79422676852837	41.413795572104306	0.0
ID196154 ? ID196226	18	196154	196226	0.03619102443686132	3.141592653589793	0.19023938718588568	0.19023938718588568	214.5	36.739465959501196	41.24323093010275	0.0
ID184006 ? ID184073	18	184006	184073	0.041775597578817984	1.670619614042706	0.20439079621846476	0.20439079621846476	51.5	36.574311198805816	41.704858398267575	0.0
ID186416 ? ID186488	18	186416	186488	0.0028135394871383196	3.141592653589793	0.05304280806234074	0.05304280806234074	83.5	36.77584821128024	41.194669038755855	0.0
ID187933 ? ID188001	18	187933	188001	0.006931160050939902	3.141592653589793	0.08325358881717894	0.08325358881717894	103.5	37.28965892008809	41.01537739628561	0.0
ID202606 ? ID202675	18	202606	202675	5.221052807817179E-4	2.751183969828625	0.022849623208747182	0.022849623208747182	297.5	36.76774057235659	41.45445909729523	0.0
ID193881 ? ID193951	18	193881	193951	0.05299019525269012	3.141592653589793	0.2301959931290945	0.2301959931290945	183.5	36.57703210382496	41.18768824065019	0.0
ID190055 ? ID190131	18	190055	190131	0.02764780927762176	3.141592653589793	0.16627630401720433	0.16627630401720433	131.5	37.22110214192526	40.863562293802815	0.0
ID197208 ? ID197280	18	197208	197280	0.11421235850898524	3.1135830397526147	0.33795318981921924	0.33795318981921924	227.5	36.49657849950569	41.251976750576354	0.0
ID196083 ? ID196154	18	196083	196154	0.025904532560143648	1.1719415440155094	0.16094885075744916	0.16094885075744916	213.5	36.76501950530451	41.3219585967516	0.0
ID184961 ? ID185042	18	184961	185042	0.05747011643667465	1.8791683113537037	0.23972925653051746	0.23972925653051746	64.5	36.534331795837474	41.345966404689165	0.0
ID194020 ? ID194101	18	194020	194101	4.6164427468162135E-4	3.141592653589793	0.021485908746935078	0.021485908746935078	185.5	36.58551875105637	41.13364611801808	0.0
ID201979 ? ID202053	18	201979	202053	0.03415124156715853	3.141592653589793	0.18480054536488394	0.18480054536488394	289.5	36.52873355379821	41.36186055756859	0.0
ID187843 ? ID187933	18	187843	187933	0.027337494903413292	1.916099258797045	0.16534054222547262	0.16534054222547262	102.5	37.27342049217323	40.96703949111206	0.0
ID196727 ? ID196803	18	196727	196803	0.00921259540094804	3.141592653589793	0.09598226607529142	0.09598226607529142	221.5	36.60542050547866	41.48592246764155	0.0
ID183140 ? ID183207	18	183140	183207	0.048119984379607204	2.9108805457588542	0.21936267772710835	0.21936267772710835	39.5	36.415841802039395	41.544160673017586	0.0
ID198592 ? ID198667	18	198592	198667	0.04267524021081721	3.141592653589793	0.20657986400135228	0.20657986400135228	245.5	36.56750992170782	41.330786522534964	0.0
ID202378 ? ID202448	18	202378	202448	0.01938806624046864	0.945175139900178	0.13924103648159417	0.13924103648159417	294.5	36.98293025520777	41.36916055453183	0.0
ID188359 ? ID188438	18	188359	188438	0.030645500502294858	3.141592653589793	0.17505856306474943	0.17505856306474943	109.5	37.246056392878785	40.89782366061232	0.0
ID189535 ? ID189619	18	189535	189619	0.003945197388937741	2.408294684318676	0.06281080630701806	0.06281080630701806	124.5	37.150719210931356	40.85835336124957	0.0
ID190896 ? ID190965	18	190896	190965	0.11575527641600891	2.8697007969193473	0.34022827104167713	0.34022827104167713	143.5	37.00029493851419	40.574736279452104	0.0
ID199486 ? ID199555	18	199486	199555	0.0037559179940021134	3.141592653589793	0.06128554473937646	0.06128554473937646	257.5	36.39457778974375	41.109531410251094	0.0
ID187168 ? ID187241	18	187168	187241	0.03629915325650185	3.141592653589793	0.1905233666942243	0.1905233666942243	93.5	37.01886074642821	41.02909128075585	0.0
ID180956 ? ID181036	18	180956	181036	0.0908473846187862	3.141592653589793	0.30140899890146977	0.30140899890146977	9.5	36.51607169183502	41.13267038916847	0.0
ID188438 ? ID188513	18	188438	188513	0.03871127849474069	3.141592653589793	0.1967518195462006	0.1967518195462006	110.5	37.09517375934815	40.93626282173639	0.0
ID196389 ? ID196472	18	196389	196472	0.0877873144860017	2.7472026167215122	0.2962892412592832	0.2962892412592832	217.5	36.72883312378209	41.39460011507157	0.0
ID199624 ? ID199686	18	199624	199686	8.221886536651996E-4	3.141592653589793	0.028673832211010785	0.028673832211010785	259.5	36.41066724427492	41.12327696777983	0.0
ID199246 ? ID199321	18	199246	199321	0.012301540627081099	3.141592653589793	0.1109123105299006	0.1109123105299006	254.5	36.35786814954809	41.05679384468599	0.0
ID189152 ? ID189226	18	189152	189226	0.04292572959615822	3.141592653589793	0.2071852542922836	0.2071852542922836	119.5	36.99484064974101	40.98600634181186	0.0
ID201009 ? ID201098	18	201009	201098	0.07856090499291138	3.141592653589793	0.28028718306927874	0.28028718306927874	276.5	36.06655514553987	41.20393518562662	0.0
ID202292 ? ID202378	18	202292	202378	5.91355464681456E-4	3.141592653589793	0.024317801394892917	0.024317801394892917	293.5	36.9950946606706	41.44556942526124	0.0
ID191580 ? ID191643	18	191580	191643	0.05880611899952926	2.5945868932245295	0.2424997298957862	0.2424997298957862	152.5	37.20704864716601	40.825336714884315	0.0
ID198742 ? ID198810	18	198742	198810	0.029964377471165995	3.141592653589793	0.1731022168291498	0.1731022168291498	247.5	36.32322677099647	41.365098226586575	0.0
ID188513 ? ID188592	18	188513	188592	0.0011267992867075882	1.4051527798907368	0.033567831129037634	0.033567831129037634	111.5	36.993540568218194	40.92304484271493	0.0
ID196547 ? ID196642	18	196547	196642	0.01274005928350096	0.09012667824971139	0.11287187109063515	0.11287187109063515	219.5	36.42050624008166	41.52620840678088	0.0
ID202215 ? ID202292	18	202215	202292	0.09169477700176397	2.8151696808917395	0.3028114545418716	0.3028114545418716	292.5	36.84586807667243	41.40204355995712	0.0
ID193580 ? ID193649	18	193580	193649	0.029178578928411532	1.471512555322429	0.17081738473706806	0.17081738473706806	179.5	36.75184788364504	41.15879682701498	0.0
ID182613 ? ID182688	18	182613	182688	0.01657493616364085	3.141592653589793	0.12874368397572306	0.12874368397572306	32.5	36.43368365316152	41.547904109443564	0.0
ID190284 ? ID190347	18	190284	190347	9.757624360066194E-4	3.141592653589793	0.031237196353171955	0.031237196353171955	134.5	37.128206708630515	40.63353553023839	0.0
ID181622 ? ID181700	18	181622	181700	0.0897945400794857	0.6327085761772127	0.29965737114158514	0.29965737114158514	18.5	36.35586836503768	41.29355446194051	0.0
ID183497 ? ID183576	18	183497	183576	0.032466097267527166	2.966899289444161	0.18018350997671004	0.18018350997671004	44.5	36.42052312693622	41.57784371723061	0.0
ID198008 ? ID198095	18	198008	198095	0.05589056632027644	3.141592653589793	0.2364118574020272	0.2364118574020272	238.5	36.547023660733004	41.367733178979876	0.0
ID198810 ? ID198876	18	198810	198876	0.1581323253625104	2.0265479430894437	0.39765855373990183	0.39765855373990183	248.5	36.258798692501934	41.19859103580066	0.0
ID180744 ? ID180807	18	180744	180807	0.01809766864124573	0.12069074469034673	0.13452757576514093	0.13452757576514093	6.5	36.77282250255939	41.318275358194654	0.0
ID186273 ? ID186344	18	186273	186344	0.05859539499494473	2.371816775953348	0.24206485700106228	0.24206485700106228	81.5	36.720782724951064	41.255999741932214	0.0
ID190965 ? ID191043	18	190965	191043	0.07612317432489747	3.141592653589793	0.27590428471645284	0.27590428471645284	144.5	37.00763360396336	40.63748333264655	0.0
ID202532 ? ID202606	18	202532	202606	0.12433621434476713	2.6691704348443586	0.35261340635994987	0.35261340635994987	296.5	36.87567873060172	41.328607893869034	0.0
ID190685 ? ID190756	18	190685	190756	6.319688047692981E-4	3.141592653589793	0.025138989732471313	0.025138989732471313	140.5	37.04769181308012	40.55090376335734	0.0
ID184149 ? ID184225	18	184149	184225	0.06743120184478778	3.141592653589793	0.2596751852695744	0.2596751852695744	53.5	36.61679310020344	41.64556247328314	0.0
ID195333 ? ID195401	18	195333	195401	0.013619416331549247	3.141592653589793	0.11670225504054858	0.11670225504054858	203.5	36.401835678689686	41.47437657086765	0.0
ID195401 ? ID195467	18	195401	195467	0.017824173611530717	2.9955437450050164	0.13350720434317662	0.13350720434317662	204.5	36.41422605733912	41.47424569621057	0.0
ID191363 ? ID191434	18	191363	191434	8.002435440988595E-4	0.9297169095431599	0.028288576211942154	0.028288576211942154	149.5	36.961616682220814	40.82081155203889	0.0
ID195101 ? ID195181	18	195101	195181	0.040984091464213536	0.40544582030337767	0.20244528017272603	0.20244528017272603	200.5	36.379294117424976	41.57322277175637	0.0
ID185812 ? ID185889	18	185812	185889	0.04360560186501944	1.1278207463328245	0.20881954378127407	0.20881954378127407	75.5	36.62414851357151	41.33155841210248	0.0
ID198667 ? ID198742	18	198667	198742	0.06748081477224707	3.141592653589793	0.2597706965233898	0.2597706965233898	246.5	36.53104644757617	41.30749664808705	0.0
ID199321 ? ID199409	18	199321	199409	0.014880894991214975	2.0737292923578647	0.12198727389041439	0.12198727389041439	255.5	36.40885194807869	41.026206670149435	0.0
ID192066 ? ID192137	18	192066	192137	0.07875824737674683	3.141592653589793	0.2806389983176729	0.2806389983176729	159.5	37.22220145642281	40.78244050545337	0.0
ID184287 ? ID184360	18	184287	184360	0.001638147140260448	3.141592653589793	0.040474030442500385	0.040474030442500385	55.5	36.56003323171971	41.46831011430341	0.0
ID181931 ? ID182005	18	181931	182005	0.04134486626775774	3.141592653589793	0.20333437060113016	0.20333437060113016	22.5	36.616974798367664	41.37803396936313	0.0
ID182322 ? ID182394	18	182322	182394	0.06536081104636925	1.6060471576993844	0.2556576051017635	0.2556576051017635	28.5	36.573901563713534	41.4523035906538	0.0
ID190609 ? ID190685	18	190609	190685	0.018825641927651297	2.577121681906866	0.13720656663458675	0.13720656663458675	139.5	37.08609223261713	40.507197301257676	0.0
ID194453 ? ID194525	18	194453	194525	0.17060882832667112	3.141592653589793	0.41304821549871285	0.41304821549871285	191.5	36.347385538101065	41.111790546855936	0.0
ID189302 ? ID189383	18	189302	189383	0.02403671913011185	3.141592653589793	0.15503779903659576	0.15503779903659576	121.5	37.183037295557725	40.90068265376689	0.0
ID194593 ? ID194664	18	194593	194664	0.0154386327393965	0.3814804454301258	0.12425229470475183	0.12425229470475183	193.5	36.44227298634422	41.13737700526495	0.0
ID187005 ? ID187091	18	187005	187091	0.054217701177137756	3.141592653589793	0.23284694796612163	0.23284694796612163	91.5	36.83234172404369	40.96617438687722	0.0
ID188993 ? ID189070	18	188993	189070	9.041609825583663E-4	3.141592653589793	0.03006926973769676	0.03006926973769676	117.5	37.12393876190447	40.94280184893347	0.0
ID191279 ? ID191363	18	191279	191363	0.009454166542178694	3.141592653589793	0.09723253849498477	0.09723253849498477	148.5	37.01970589628283	40.82423936824192	0.0
ID200496 ? ID200589	18	200496	200589	0.10295818435988659	3.141592653589793	0.3208709777463312	0.3208709777463312	270.5	36.36052297268321	41.217468012103545	0.0
ID191786 ? ID191853	18	191786	191853	0.008610778158103185	2.1596842445504314	0.09279427869272537	0.09279427869272537	155.5	37.14468439197783	40.84796327671747	0.0
ID187241 ? ID187309	18	187241	187309	0.13744490748596797	3.063835157403599	0.3707356301813571	0.3707356301813571	94.5	36.92848041508769	41.02152663140426	0.0
ID194808 ? ID194886	18	194808	194886	0.14067530545684373	3.141592653589793	0.3750670679449793	0.3750670679449793	196.5	36.44511393434509	41.3101299211967	0.0
ID185115 ? ID185191	18	185115	185191	0.003923705747679977	3.141592653589793	0.0626394903210425	0.0626394903210425	66.5	36.46080943651828	41.398756602967666	0.0
ID197129 ? ID197208	18	197129	197208	0.12063767179203519	3.141592653589793	0.34732934196816023	0.34732934196816023	226.5	36.492659369827386	41.25742096436274	0.0
ID197725 ? ID197792	18	197725	197792	0.039343663551861544	3.141592653589793	0.1983523721861212	0.1983523721861212	234.5	36.500238529487845	41.35300294017131	0.0
ID184749 ? ID184830	18	184749	184830	0.041297168078529733	3.141592653589793	0.20321704672229082	0.20321704672229082	61.5	36.67718424538663	41.28319226451961	0.0
ID185444 ? ID185656	18	185444	185656	0.016079320133498304	1.0471975511965976	0.04226808637665367	0.12680425912996102	71.5	36.6029368543537	41.3656937876239	0.0
ID188288 ? ID188359	18	188288	188359	0.055447357330637645	3.141592653589793	0.23547262543794267	0.23547262543794267	108.5	37.19396109387678	40.87621119528287	0.0
ID196305 ? ID196389	18	196305	196389	0.2553449802477623	3.141592653589793	0.5053167128126304	0.5053167128126304	216.5	36.614800366815714	41.45515229646402	0.0
ID185971 ? ID186056	18	185971	186056	0.012548740038730286	3.141592653589793	0.11202115888853448	0.11202115888853448	77.5	36.68508774932052	41.216785655061535	0.0
ID183281 ? ID183356	18	183281	183356	0.06380890906220878	3.141592653589793	0.2526042538482058	0.2526042538482058	41.5	36.46228206008704	41.516522912876454	0.0
ID193801 ? ID193881	18	193801	193881	0.0017469089449878936	0.46322298120118827	0.04179603982422131	0.04179603982422131	182.5	36.546242412997465	41.27963113953737	0.0
ID195932 ? ID196009	18	195932	196009	0.008836055867902792	3.141592653589793	0.09400029716922598	0.09400029716922598	211.5	36.53982783689518	41.32461670027438	0.0
ID197941 ? ID198008	18	197941	198008	0.0016271391964722802	3.141592653589793	0.04033781348154954	0.04033781348154954	237.5	36.50937478213091	41.46008427332532	0.0
ID201098 ? ID201186	18	201098	201186	0.13472118798243204	3.141592653589793	0.3670438502174257	0.3670438502174257	277.5	36.100533695556706	41.24277468789758	0.0
ID188836 ? ID188915	18	188836	188915	0.0026820311318830285	3.141592653589793	0.051788330074284385	0.051788330074284385	115.5	37.263059743236056	40.947193575937796	0.0
ID189070 ? ID189152	18	189070	189152	0.0441611562813967	3.141592653589793	0.21014555974703986	0.21014555974703986	118.5	37.00410048475405	40.94612230387179	0.0
ID186344 ? ID186416	18	186344	186416	0.031128960248245234	3.141592653589793	0.17643401103031478	0.17643401103031478	82.5	36.69216353336256	41.27290742783397	0.0
ID194376 ? ID194453	18	194376	194453	0.0779353752770246	1.8421579355885365	0.2791690800877214	0.2791690800877214	190.5	36.28872712449072	41.07604963826183	0.0
ID183927 ? ID184006	18	183927	184006	0.015560051411837432	3.141592653589793	0.12473993511236661	0.12473993511236661	50.5	36.56896430707481	41.590687897192936	0.0
ID185271 ? ID185358	18	185271	185358	0.027073214843124468	3.043947282167933	0.16453940209908527	0.16453940209908527	68.5	36.45690894246346	41.38482614284173	0.0
ID182204 ? ID182260	18	182204	182260	0.02101757878449089	3.141592653589793	0.14497440734312692	0.14497440734312692	26.5	36.66147395234051	41.38572782264703	0.0
ID191043 ? ID191124	18	191043	191124	0.05871279398078841	2.905006018054925	0.24230723055820766	0.24230723055820766	145.5	37.03836238503263	40.65388699665285	0.0
ID195543 ? ID195622	18	195543	195622	9.736257872128057E-4	3.141592653589793	0.03120297721713115	0.03120297721713115	206.5	36.6429979978888	41.22029047868904	0.0
ID181257 ? ID181332	18	181257	181332	0.017428847835700475	3.141592653589793	0.1320183617369208	0.1320183617369208	13.5	36.64856592222094	41.158081250919196	0.0
ID180869 ? ID180956	18	180869	180956	0.39281600975951325	3.141592653589793	0.6267503568084452	0.6267503568084452	8.5	36.67787198665151	41.10294299473563	0.0
ID183423 ? ID183497	18	183423	183497	0.014969403212098708	3.141592653589793	0.12234951251271378	0.12234951251271378	43.5	36.41837988193218	41.54623096886185	0.0
ID184514 ? ID184592	18	184514	184592	0.13424424624414125	0.9131283273808755	0.36639356741643436	0.36639356741643436	58.5	36.598294328964094	41.27242715634128	0.0
ID194173 ? ID194242	18	194173	194242	0.0022828913817287393	3.141592653589793	0.047779612615934205	0.047779612615934205	187.5	36.57623714615832	41.07539177673368	0.0
ID199167 ? ID199246	18	199167	199246	0.016273536421065916	3.141592653589793	0.12756777187466242	0.12756777187466242	253.5	36.31414430247605	41.090277551222904	0.0
ID181774 ? ID181851	18	181774	181851	0.03759244880201918	3.141592653589793	0.19388772215387745	0.19388772215387745	20.5	36.62364097944899	41.36603373648177	0.0
ID199409 ? ID199486	18	199409	199486	0.013414934449433265	3.141592653589793	0.11582285806106352	0.11582285806106352	256.5	36.40947946092885	41.02316105754386	0.0
ID199686 ? ID199761	18	199686	199761	0.0013608332843898885	3.141592653589793	0.03688947389689759	0.03688947389689759	260.5	36.4220434485639	41.13853013356596	0.0
ID200850 ? ID200921	18	200850	200921	0.013185413653434088	3.141592653589793	0.11482775645911614	0.11482775645911614	274.5	36.055283463096316	41.30299506493069	0.0
ID194886 ? ID194958	18	194886	194958	0.002698229804553133	3.034677930705061	0.051944487720576596	0.051944487720576596	197.5	36.46636985669245	41.47046038812568	0.0
ID202448 ? ID202532	18	202448	202532	0.012776619609510305	0.49588760064504755	0.1130337100581517	0.1130337100581517	295.5	36.97511205716169	41.247088404452896	0.0
ID201405 ? ID201478	18	201405	201478	9.949105771221377E-4	3.141592653589793	0.031542203111421016	0.031542203111421016	281.5	36.18657926919384	41.344382835234214	0.0
ID188222 ? ID188288	18	188222	188288	0.041982061871653764	3.141592653589793	0.2048952460933483	0.2048952460933483	107.5	37.17260987413256	40.86787161587597	0.0
ID180551 ? ID180611	18	180551	180611	0.03897551707818735	3.141592653589793	0.19742217980304885	0.19742217980304885	3.5	36.80678731986323	41.32133672260056	0.0
ID201256 ? ID201334	18	201256	201334	0.07566102097739519	3.141592653589793	0.2750654848893172	0.2750654848893172	279.5	36.20241450019179	41.41607434870373	0.0
ID192575 ? ID192654	18	192575	192654	0.06006194374009103	2.120347529946139	0.24507538379056154	0.24507538379056154	166.5	36.98259508607581	40.67806258573924	0.0
ID186559 ? ID186627	18	186559	186627	0.07129046570918884	3.127843711877867	0.2670027447596538	0.2670027447596538	85.5	36.847139582570136	41.14223113085167	0.0
ID187309 ? ID187391	18	187309	187391	0.00633942188891075	2.0967582920943353	0.07962048661563649	0.07962048661563649	95.5	36.763162190633935	40.98679560553378	0.0
ID182534 ? ID182613	18	182534	182613	0.08378331098479248	3.141592653589793	0.28945346946407896	0.28945346946407896	31.5	36.578200872615795	41.400734607768854	0.0
ID180807 ? ID180869	18	180807	180869	0.08561972796258244	3.141592653589793	0.2926084892182427	0.2926084892182427	7.5	36.87296358495143	41.1658347075694	0.0
ID201334 ? ID201405	18	201334	201405	0.0035855541919323644	2.9712337696092743	0.059879497258513825	0.059879497258513825	280.5	36.15133652713679	41.32075116881529	0.0
ID199026 ? ID199099	18	199026	199099	0.05434765522268245	3.141592653589793	0.23312583559674901	0.23312583559674901	251.5	36.277755682525026	41.14287747453932	0.0
ID196226 ? ID196305	18	196226	196305	0.14520171070520044	3.141592653589793	0.3810534223769686	0.3810534223769686	215.5	36.505837242447626	41.337871919569146	0.0
ID190347 ? ID190419	18	190347	190419	7.688259303185758E-5	3.141592653589793	0.00876827195243496	0.00876827195243496	135.5	37.139331262904875	40.621112380705625	0.0
ID200053 ? ID200138	18	200053	200138	0.055127551155030756	3.141592653589793	0.2347925704851641	0.2347925704851641	265.5	36.43150572548488	41.14625435748536	0.0
ID194101 ? ID194173	18	194101	194173	0.002540858621781099	1.4655383750886288	0.0504069302951598	0.0504069302951598	186.5	36.59760480936487	41.107927507178914	0.0
ID187526 ? ID187601	18	187526	187601	0.0361150908724092	3.141592653589793	0.1900397086727119	0.1900397086727119	98.5	37.00054900665812	41.00636073079995	0.0
ID198263 ? ID198350	18	198263	198350	0.0532868204157613	2.7549163382420088	0.23083938228942066	0.23083938228942066	241.5	36.518867868381506	41.204707151083355	0.0
ID186056 ? ID186131	18	186056	186131	0.015130209607779912	3.141592653589793	0.1230049170065161	0.1230049170065161	78.5	36.68790822148344	41.27327033677352	0.0
ID197566 ? ID197652	18	197566	197652	0.049612097965717104	3.141592653589793	0.2227377335920367	0.2227377335920367	232.5	36.406876558626735	41.370161075099915	0.0
ID193113 ? ID193200	18	193113	193200	0.002898833756922731	3.113402381299526	0.05384081868733732	0.05384081868733732	173.5	36.947708047500605	40.820190105364965	0.0
ID195255 ? ID195333	18	195255	195333	0.01576627418695261	1.1233822938790259	0.12556382515259962	0.12556382515259962	202.5	36.37933006607903	41.540617923185756	0.0
ID195858 ? ID195932	18	195858	195932	0.018987368407021032	2.2677498431556438	0.1377946602993782	0.1377946602993782	210.5	36.58458438092006	41.32230135938905	0.0
ID193355 ? ID193435	18	193355	193435	8.717057279509835E-4	3.141592653589793	0.02952466304551135	0.02952466304551135	176.5	36.84405591377807	40.73651173399375	0.0
ID180483 ? ID180551	18	180483	180551	0.006061201955727223	3.141592653589793	0.07785372152779353	0.07785372152779353	2.5	36.69323500625963	41.2582113448838	0.0
ID191643 ? ID191715	18	191643	191715	0.04722425360540939	3.141592653589793	0.21731142078917387	0.21731142078917387	153.5	37.099767459447065	40.91214756622736	0.0
ID192293 ? ID192362	18	192293	192362	0.0656009891144619	3.141592653589793	0.25612690041161607	0.25612690041161607	162.5	37.19838455900276	40.88490385314604	0.0
ID192362 ? ID192434	18	192362	192434	0.024197992445532755	3.141592653589793	0.15555703920277203	0.15555703920277203	163.5	37.14983447297122	40.819692976085605	0.0
ID190131 ? ID190206	18	190131	190206	0.019731249591828086	0.7105676764820612	0.14046796642590112	0.14046796642590112	132.5	37.30054690496371	40.743623521841585	0.0
ID198426 ? ID198506	18	198426	198506	0.018200545493822017	2.8329130555658946	0.13490939735178575	0.13490939735178575	243.5	36.52666231780722	41.21369906762192	0.0
ID180349 ? ID180411	18	180349	180411	0.01666913086460821	NaN	0.1291089883184289	0.1291089883184289	0.5	36.681805877924475	41.27559364220039	0.0
ID187391 ? ID187457	18	187391	187457	0.007603620307463905	3.141592653589793	0.08719874028599212	0.08719874028599212	96.5	36.79649463120474	40.99392920920411	0.0
ID200764 ? ID200850	18	200764	200850	0.0462814887274634	2.3568570562729283	0.21513132902360688	0.21513132902360688	273.5	36.1847800236449	41.243440021848585	0.0
ID200921 ? ID201009	18	200921	201009	0.001815131920997535	3.141592653589793	0.04260436504628998	0.04260436504628998	275.5	36.05357755233317	41.34992615987444	0.0
ID181406 ? ID181470	18	181406	181470	0.027006676272922765	2.9581525294716937	0.164337081247425	0.164337081247425	15.5	36.73459641463735	41.10007403135373	0.0
ID197344 ? ID197415	18	197344	197415	0.009833850515925535	2.739799112454794	0.09916577290540085	0.09916577290540085	229.5	36.479719853134156	41.44883757982361	0.0
ID199761 ? ID199830	18	199761	199830	0.01887891453501683	3.141592653589793	0.13740056235335002	0.13740056235335002	261.5	36.355732117813446	41.130975986155555	0.0
ID182847 ? ID182919	18	182847	182919	0.011232606106696037	3.141592653589793	0.10598398986024274	0.10598398986024274	35.5	36.427147925837694	41.54256437576461	0.0
ID181036 ? ID181109	18	181036	181109	0.01500289427547479	1.478874686683816	0.1224863023993899	0.1224863023993899	10.5	36.67019577742413	41.19902361634273	0.0
ID201617 ? ID201684	18	201617	201684	0.03443635404890754	3.141592653589793	0.18557034797862385	0.18557034797862385	284.5	36.27792153789651	41.30153814481692	0.0
ID198350 ? ID198426	18	198350	198426	0.03015303520328331	3.141592653589793	0.17364629337617118	0.17364629337617118	242.5	36.4994533358534	41.227426008899855	0.0
ID196803 ? ID196888	18	196803	196888	0.0013606890929625617	3.141592653589793	0.036887519474241716	0.036887519474241716	222.5	36.549250522627204	41.488539445447074	0.0
ID189988 ? ID190055	18	189988	190055	0.036526029891259804	2.6224209383573025	0.19111784294319514	0.19111784294319514	130.5	37.073252466019554	40.96328015174641	0.0
ID201478 ? ID201545	18	201478	201545	0.003869070699643555	1.2227303198542643	0.062201854471097204	0.062201854471097204	282.5	36.214603475913485	41.31671993143475	0.0
ID186199 ? ID186273	18	186199	186273	0.008416735464527194	3.141592653589793	0.09174276791402794	0.09174276791402794	80.5	36.770000794523284	41.176267003119925	0.0
ID186701 ? ID186769	18	186701	186769	0.007496626783612333	3.141592653589793	0.0865830629142463	0.0865830629142463	87.5	36.69171167468245	41.16569036632456	0.0
ID196971 ? ID197053	18	196971	197053	0.008762240648283593	3.141592653589793	0.09360684081990799	0.09360684081990799	224.5	36.52715073294728	41.39925051179813	0.0
ID198948 ? ID199026	18	198948	199026	0.09825826507719408	3.141592653589793	0.31346174420045914	0.31346174420045914	250.5	36.340066209727	41.12008466339082	0.0
ID180411 ? ID180483	18	180411	180483	0.0044101072719004535	3.141592653589793	0.06640863853370624	0.06640863853370624	1.5	36.64638039173242	41.24292379673934	0.0
ID183858 ? ID183927	18	183858	183927	0.005345138427249417	3.141592653589793	0.07311045361129567	0.07311045361129567	49.5	36.50203445752569	41.59995020607609	0.0
ID202053 ? ID202139	18	202053	202139	0.08103030708253549	3.141592653589793	0.28465822855230355	0.28465822855230355	290.5	36.74900902321436	41.44281898294135	0.0
ID181700 ? ID181774	18	181700	181774	0.06517441544984148	3.141592653589793	0.2552928033647668	0.2552928033647668	19.5	36.402501686631304	41.39242223501411	0.0
ID200138 ? ID200218	18	200138	200218	0.04075982062265221	3.141592653589793	0.20189061548930948	0.20189061548930948	266.5	36.41402278893206	41.15102592562389	0.0
ID188083 ? ID188154	18	188083	188154	0.007417309650186632	0.34092063031490377	0.08612380420178055	0.08612380420178055	105.5	37.13329478479976	40.95025494961469	0.0
ID193951 ? ID194020	18	193951	194020	0.005089156468591614	2.7995406560434315	0.071338323982216	0.071338323982216	184.5	36.59945380876238	41.1084299435899	0.0
ID201829 ? ID201904	18	201829	201904	0.30953508222174714	3.141592653589793	0.5563587711376061	0.5563587711376061	287.5	36.48657399900374	41.243113071445265	0.0
ID183356 ? ID183423	18	183356	183423	0.05296300689841807	2.9234768271361995	0.23013693075736033	0.23013693075736033	42.5	36.48499206368277	41.53381837832078	0.0
ID188154 ? ID188222	18	188154	188222	0.048294202714525725	2.543586127629924	0.21975942008142843	0.21975942008142843	106.5	37.17521216673032	40.88430185657785	0.0
ID182765 ? ID182847	18	182765	182847	0.023739249810306277	3.141592653589793	0.1540754679055244	0.1540754679055244	34.5	36.387542884135044	41.59294855639514	0.0
ID181851 ? ID181931	18	181851	181931	0.03304504278370088	2.5434992345996803	0.18178295515174375	0.18178295515174375	21.5	36.64392635224815	41.417843535103074	0.0
ID192654 ? ID192723	18	192654	192723	0.012370536905235494	3.141592653589793	0.11122291537824161	0.11122291537824161	167.5	36.914254537000545	40.67724105562394	0.0
ID182260 ? ID182322	18	182260	182322	0.012569723691842527	3.141592653589793	0.11211477909643548	0.11211477909643548	27.5	36.71166030932811	41.45204071869652	0.0
ID192434 ? ID192506	18	192434	192506	0.08663045198688928	3.141592653589793	0.294330514875521	0.294330514875521	164.5	37.08353814194475	40.84026352492988	0.0
ID191207 ? ID191279	18	191207	191279	0.00974805738328868	3.141592653589793	0.09873225097853629	0.09873225097853629	147.5	37.017729586889274	40.830670949653765	0.0
ID199908 ? ID199979	18	199908	199979	0.06144288182567744	3.141592653589793	0.24787674724684733	0.24787674724684733	263.5	36.362059154775764	41.02523150332971	0.0
ID192137 ? ID192210	18	192137	192210	0.06958709797728198	3.141592653589793	0.2637936655366879	0.2637936655366879	160.5	37.15613144953678	40.79172445572546	0.0
ID184830 ? ID184904	18	184830	184904	0.14528190441955197	2.907199054193855	0.3811586341925786	0.3811586341925786	62.5	36.58731748844555	41.31317222148685	0.0
ID186845 ? ID186924	18	186845	186924	0.03800466780025719	3.141592653589793	0.1949478591835704	0.1949478591835704	89.5	36.777061479567195	41.208737949906094	0.0
ID194242 ? ID194311	18	194242	194311	0.058537846639511656	0.9689223530019552	0.24194595809707517	0.24194595809707517	188.5	36.45760121832352	41.14174908525854	0.0
ID182394 ? ID182462	18	182394	182462	0.025475904492151365	2.5630163262521606	0.1596117304340485	0.1596117304340485	29.5	36.53578649945421	41.38769560477932	0.0
ID192210 ? ID192293	18	192210	192293	0.026225887966319285	3.141592653589793	0.16194408901321247	0.16194408901321247	161.5	37.239298021099	40.92390226268061	0.0
ID188001 ? ID188083	18	188001	188083	0.020151864512159463	3.141592653589793	0.14195726297783942	0.14195726297783942	104.5	37.2449545925285	40.963875285740066	0.0
ID189766 ? ID189835	18	189766	189835	0.05858956316725347	2.639761970034436	0.24205281069893295	0.24205281069893295	127.5	37.24049427454124	40.95682076026661	0.0
ID195181 ? ID195255	18	195181	195255	0.007518577457064371	3.141592653589793	0.08670973104020316	0.08670973104020316	201.5	36.315431339617234	41.60459720340582	0.0
ID181109 ? ID181178	18	181109	181178	0.028543608596017227	3.141592653589793	0.16894853830683834	0.16894853830683834	11.5	36.5981871163315	41.29801951979215	0.0
ID188752 ? ID188836	18	188752	188836	0.03071964837860054	2.618276459641944	0.1752702153208027	0.1752702153208027	114.5	37.178288285834086	40.942643773048545	0.0
ID194734 ? ID194808	18	194734	194808	0.010248216055469373	3.116357968226324	0.10123347299914873	0.10123347299914873	195.5	36.4742727699044	41.124066879403244	0.0
ID184225 ? ID184287	18	184225	184287	0.006822497710410753	3.141592653589793	0.08259841227536249	0.08259841227536249	54.5	36.609774907363715	41.489989206548	0.0
ID187681 ? ID187766	18	187681	187766	0.020802074559886023	3.141592653589793	0.14422924308158183	0.14422924308158183	100.5	37.04723550355344	40.98735626270587	0.0
ID200684 ? ID200764	18	200684	200764	0.05941031564206929	3.141592653589793	0.2437423140163999	0.2437423140163999	272.5	36.21133958682893	41.328092965253646	0.0
ID200589 ? ID200684	18	200589	200684	0.041244086152422525	1.1493608452839246	0.20308640070773457	0.20308640070773457	271.5	36.16550667240376	41.32399341935849	0.0
ID191932 ? ID191998	18	191932	191998	0.035026404286467167	2.6420998659777495	0.18715342445829616	0.18715342445829616	157.5	37.104577717121394	40.8060759447502	0.0
ID195467 ? ID195543	18	195467	195543	0.11142042219804438	3.141592653589793	0.33379697751484266	0.33379697751484266	205.5	36.5507203727452	41.37729378325342	0.0
ID184073 ? ID184149	18	184073	184149	0.005358192667207376	2.373514651264996	0.07319967668786097	0.07319967668786097	52.5	36.55811648589197	41.78322118896053	0.0
ID189696 ? ID189766	18	189696	189766	0.012225343647625408	3.141592653589793	0.11056827595483891	0.11056827595483891	126.5	37.16323098764788	40.95835235411313	0.0
ID194311 ? ID194376	18	194311	194376	0.014194498096413393	3.141592653589793	0.11914066516690845	0.11914066516690845	189.5	36.39244957255927	41.16446064992588	0.0
ID197652 ? ID197725	18	197652	197725	0.009786415985956563	1.5148423376554088	0.09892631594250623	0.09892631594250623	233.5	36.51168653471852	41.303223504826576	0.0
ID200408 ? ID200496	18	200408	200496	0.02499872251871466	3.1102567310727887	0.1581098432062807	0.1581098432062807	269.5	36.55818368713189	41.13674157123759	0.0
ID181178 ? ID181257	18	181178	181257	0.02321861559550632	2.6975298980154583	0.1523765585498843	0.1523765585498843	12.5	36.569506667666936	41.27578245332348	0.0
ID198506 ? ID198592	18	198506	198592	0.011918940295390376	0.3784586577593355	0.1091738993321681	0.1091738993321681	244.5	36.49974863374538	41.33052665514368	0.0
ID182127 ? ID182191	25	182127	182191	0.009471685676033875	3.141592653589793	0.0973225856419458	0.0973225856419458	25.5	36.61543899858029	24.000647683190735	0.0
ID182751 ? ID182831	25	182751	182831	0.6916188170277848	3.141592653589793	0.8316362287850289	0.8316362287850289	34.5	37.04800034396409	22.298157412620576	0.0
ID182250 ? ID182308	25	182250	182308	0.358374412215782	3.141592653589793	0.5986438108055423	0.5986438108055423	27.5	36.46915434288342	23.530034240155402	0.0
ID181391 ? ID181460	25	181391	181460	0.4148544174461082	NaN	0.6440919324491715	0.6440919324491715	15.5	36.42515376849089	24.22648156604186	0.0
ID182308 ? ID182384	25	182308	182384	0.23605889546413322	2.3064393784810147	0.4858589254754236	0.4858589254754236	28.5	36.62559567529168	23.36711467034668	0.0
ID182675 ? ID182751	25	182675	182751	2.792189348301428	3.141592653589793	1.6709845446028004	1.6709845446028004	33.5	36.779155381586826	22.625236614168443	0.0
ID182191 ? ID182250	25	182191	182250	0.05721655038429209	3.141592653589793	0.2391998126761225	0.2391998126761225	26.5	36.589006325163126	23.920527382072766	0.0
ID182598 ? ID182675	25	182598	182675	0.767459839625245	3.141592653589793	0.8760478523603862	0.8760478523603862	32.5	36.601972136164534	23.36950919724282	0.0
ID181460 ? ID181533	25	181460	181533	1.671892629827758	3.141592653589793	1.2930168714397188	1.2930168714397188	16.5	36.350428878378644	24.927432036854704	0.0
ID181533 ? ID181611	25	181533	181611	0.05568025293185734	3.141592653589793	0.23596663520900013	0.23596663520900013	17.5	36.46518836469788	25.519338834125534	0.0
ID181687 ? ID181762	25	181687	181762	0.4667125712163867	3.141592653589793	0.6831636489278295	0.6831636489278295	19.5	36.58080180211449	25.387680489479724	0.0
ID182053 ? ID182127	25	182053	182127	0.3376263143451232	3.141592653589793	0.5810562058399542	0.5810562058399542	24.5	36.4076043969383	24.227399493941704	0.0
ID182450 ? ID182521	25	182450	182521	0.17661911248590936	3.141592653589793	0.4202607672456583	0.4202607672456583	30.5	36.427063175039834	22.929869708560354	0.0
ID181611 ? ID181687	25	181611	181687	0.3134049262970992	2.126957433681775	0.5598257999566465	0.5598257999566465	18.5	36.51794976184879	25.285634506072938	0.0
ID181762 ? ID181837	25	181762	181837	1.383621637648506	3.141592653589793	1.176274473772387	1.176274473772387	20.5	36.638065281984666	25.147325203990736	0.0
ID182384 ? ID182450	25	182384	182450	0.7976683011094401	2.8600252440567964	0.8931227805343676	0.8931227805343676	29.5	36.537518877518636	23.161560987344764	0.0
ID182521 ? ID182598	25	182521	182598	0.39838366515190715	3.141592653589793	0.631176413653035	0.631176413653035	31.5	36.810652975884466	23.27848849519207	0.0
ID181916 ? ID181990	25	181916	181990	0.13926290656850582	3.141592653589793	0.37317945625195637	0.37317945625195637	22.5	36.15374734691361	24.88023243486947	0.0
ID181990 ? ID182053	25	181990	182053	0.05753426613094415	3.141592653589793	0.23986301534614324	0.23986301534614324	23.5	36.23567619947348	24.588398596182287	0.0
ID181837 ? ID181916	25	181837	181916	0.7397633152144397	2.43243148969436	0.8600949454649991	0.8600949454649991	21.5	36.442469697953484	24.817640713476898	0.0
ID190041 ? ID190117	32	190041	190117	0.021381182217868087	3.141592653589793	0.1462230563825968	0.1462230563825968	131.5	37.33391336527043	22.619786861833006	0.0
ID185643 ? ID185719	32	185643	185719	1.8861159346482643	3.141592653589793	1.373359361073519	1.373359361073519	73.5	37.341550093745994	25.808876948687693	0.0
ID186400 ? ID186469	32	186400	186469	8.426588321087047	3.141592653589793	2.902858646418569	2.902858646418569	83.5	37.8280354297	23.743346204325597	0.0
ID189517 ? ID189599	32	189517	189599	0.002515805186739903	0.6148900029658338	0.05015780285000433	0.05015780285000433	124.5	37.04090122331324	22.33593967947845	0.0
ID189131 ? ID189205	32	189131	189205	0.06105588395185436	3.141592653589793	0.2470948885587364	0.2470948885587364	119.5	36.90684487978321	22.995489566596312	0.0
ID189677 ? ID189748	32	189677	189748	0.2288647595958765	3.141592653589793	0.4783981183030264	0.4783981183030264	126.5	37.27125148029758	22.339765986607745	0.0
ID190672 ? ID190744	32	190672	190744	0.027553206410661387	3.141592653589793	0.16599158536100975	0.16599158536100975	140.5	37.442682188486785	22.43684549461959	0.0
ID183270 ? ID183344	32	183270	183344	0.0842590456451954	3.141592653589793	0.29027408710595476	0.29027408710595476	41.5	36.25678619472281	24.090894261072485	0.0
ID188651 ? ID188734	32	188651	188734	0.0062300612759936935	3.141592653589793	0.07893073720670353	0.07893073720670353	113.5	36.879574526698455	23.009783293781577	0.0
ID184274 ? ID184345	32	184274	184345	3.6934899790700273	3.141592653589793	1.9218454618074856	1.9218454618074856	55.5	36.56977573229041	24.65012301909756	0.0
ID188337 ? ID188416	32	188337	188416	0.0010637897721849014	3.141592653589793	0.032615790227816056	0.032615790227816056	109.5	37.00066618263127	22.882619385869383	0.0
ID185025 ? ID185103	32	185025	185103	0.9812530529899403	3.141592653589793	0.9905821788170531	0.9905821788170531	65.5	36.32490561259224	24.053789574496648	0.0
ID182753 ? ID182834	32	182753	182834	2.2108849995960815	NaN	1.486904502513891	1.486904502513891	34.5	37.301394564399146	23.46236682520928	0.0
ID183484 ? ID183561	32	183484	183561	0.21464602679179934	2.612106837409046	0.46329906841240176	0.46329906841240176	44.5	35.93140913042052	24.414199714685154	0.0
ID189053 ? ID189131	32	189053	189131	0.00506731805384094	3.141592653589793	0.07118509713304422	0.07118509713304422	118.5	36.76670393196771	23.007824486855757	0.0
ID186756 ? ID186828	32	186756	186828	0.09076218888970237	3.141592653589793	0.3012676366450641	0.3012676366450641	88.5	36.94720346252689	22.66240247016235	0.0
ID185426 ? ID185503	32	185426	185503	0.33811242632360256	3.141592653589793	0.5814743556887119	0.5814743556887119	70.5	36.15331594910516	23.09673706522144	0.0
ID185874 ? ID185952	32	185874	185952	2.2103292965298236	3.141592653589793	1.4867176250148593	1.4867176250148593	76.5	36.70516533271177	25.075393793122217	0.0
ID185794 ? ID185874	32	185794	185874	0.8186580126924111	1.2591972575868238	0.9047972218637782	0.9047972218637782	75.5	36.36134092399901	24.953705229042768	0.0
ID183710 ? ID183777	32	183710	183777	0.37726328791120867	3.141592653589793	0.6142176225990335	0.6142176225990335	47.5	36.403906967176255	23.352260136663467	0.0
ID183777 ? ID183843	32	183777	183843	0.818448553788961	1.9599393121279114	0.9046814653727361	0.9046814653727361	48.5	36.41269864995295	22.91244081050713	0.0
ID184813 ? ID184890	32	184813	184890	3.357848031914755	1.8554195908769902	1.8324431865448803	1.8324431865448803	62.5	36.96581611609375	23.776703345619758	0.0
ID188494 ? ID188570	32	188494	188570	0.10812595716610363	2.5131362538820605	0.3288251163857524	0.3288251163857524	111.5	37.056101997683484	22.95870605836072	0.0
ID188734 ? ID188812	32	188734	188812	0.0037726704557206206	0.7480593092669321	0.0614220681491646	0.0614220681491646	114.5	36.93481249129445	22.97476472830963	0.0
ID188205 ? ID188272	32	188205	188272	0.021169162215369644	3.141592653589793	0.1454962618604672	0.1454962618604672	107.5	37.117725803420264	22.92333514356151	0.0
ID189818 ? ID189888	32	189818	189888	0.8013886261649843	3.141592653589793	0.8952031200599025	0.8952031200599025	128.5	37.518346716295284	22.187519970324068	0.0
ID186114 ? ID186187	32	186114	186187	3.487026417992224	3.141592653589793	1.8673581386526326	1.8673581386526326	79.5	36.6079763538055	24.388281118235838	0.0
ID183410 ? ID183484	32	183410	183484	0.012946080978462168	3.141592653589793	0.11378084627239406	0.11378084627239406	43.5	35.82420631469856	24.263675671961657	0.0
ID185103 ? ID185179	32	185103	185179	4.730757291426818	3.141592653589793	2.175030411609644	2.175030411609644	66.5	36.7981759185011	23.38864341863563	0.0
ID183196 ? ID183270	32	183196	183270	0.277579870614858	3.141592653589793	0.5268584920212048	0.5268584920212048	40.5	36.63712861125644	24.033646466072526	0.0
ID189748 ? ID189818	32	189748	189818	0.8096438097460703	2.757445654443701	0.8998020947664382	0.8998020947664382	127.5	37.34205059423604	22.10509762050473	0.0
ID187664 ? ID187743	32	187664	187743	0.0501705682721361	3.141592653589793	0.2239878752793019	0.2239878752793019	100.5	37.2715923697757	22.841035046476968	0.0
ID186679 ? ID186756	32	186679	186756	1.693406697495641	3.141592653589793	1.301309608623421	1.301309608623421	87.5	36.6097760491146	23.095226768474554	0.0
ID187156 ? ID187222	32	187156	187222	0.03490157959650095	3.141592653589793	0.18681964456796546	0.18681964456796546	93.5	36.988690954768835	22.891862752680666	0.0
ID182834 ? ID182906	32	182834	182906	0.3611882705746404	3.141592653589793	0.6009894097025674	0.6009894097025674	35.5	36.328961705356654	23.64691797323514	0.0
ID190877 ? ID190950	32	190877	190950	0.0045381391254677265	1.807725211286489	0.06736571179366939	0.06736571179366939	143.5	37.415310625067875	22.347214050832818	0.0
ID185503 ? ID185579	32	185503	185579	1.6051737199830904	3.141592653589793	1.2669545058853102	1.2669545058853102	71.5	36.09509303380876	23.434587979213745	0.0
ID183634 ? ID183710	32	183634	183710	0.07293291728442079	3.141592653589793	0.27006095105442546	0.27006095105442546	46.5	36.55959463128829	23.46414145430481	0.0
ID190744 ? ID190808	32	190744	190808	0.0033109855746822864	3.141592653589793	0.057541164175590735	0.057541164175590735	141.5	37.351044487258896	22.38676388010604	0.0
ID184731 ? ID184813	32	184731	184813	0.2131224116662236	3.141592653589793	0.46165182948432426	0.46165182948432426	61.5	36.097194435936004	23.916235563641507	0.0
ID183127 ? ID183196	32	183127	183196	4.8587073107916813E-4	1.8571376585950232	0.0220424756114001	0.0220424756114001	39.5	36.88941340790261	23.925691211531912	0.0
ID191027 ? ID191105	32	191027	191105	0.3564152958128956	0.8855828808668459	0.5970052728518364	0.5970052728518364	145.5	37.215150957253286	22.062238233053673	0.0
ID191421 ? ID191492	32	191421	191492	0.14339283541714012	3.141592653589793	0.37867246456157877	0.37867246456157877	150.5	37.03080532929242	22.112643439885453	0.0
ID186033 ? ID186114	32	186033	186114	2.3927088055360475	3.141592653589793	1.5468383255971023	1.5468383255971023	78.5	37.4112656846229	24.52445027615814	0.0
ID186611 ? ID186679	32	186611	186679	0.02721676906909172	3.141592653589793	0.1649750558996472	0.1649750558996472	86.5	36.39387129916443	23.66861180496854	0.0
ID187073 ? ID187156	32	187073	187156	0.006218328424616152	3.141592653589793	0.0788563784650053	0.0788563784650053	92.5	36.886762044545634	22.928396947484757	0.0
ID187584 ? ID187664	32	187584	187664	0.021590049839759158	1.2458179597820822	0.1469355295350963	0.1469355295350963	99.5	37.21798639208039	22.787137292717894	0.0
ID188570 ? ID188651	32	188570	188651	0.015033474662372433	3.141592653589793	0.12261107071701328	0.12261107071701328	112.5	36.89402149927355	23.05034465674364	0.0
ID191264 ? ID191347	32	191264	191347	0.09844326052625302	3.141592653589793	0.31375669001035345	0.31375669001035345	148.5	37.048718742049815	21.766980967814142	0.0
ID188812 ? ID188894	32	188812	188894	0.021217766771428764	3.141592653589793	0.14566319635181965	0.14566319635181965	115.5	36.88806711178289	22.91372127734934	0.0
ID187443 ? ID187515	32	187443	187515	0.010776849599579615	3.141592653589793	0.10381160628551904	0.10381160628551904	97.5	37.15300135674046	22.908480712422207	0.0
ID191105 ? ID191190	32	191105	191190	0.09700760436082456	3.141592653589793	0.31146043787425803	0.31146043787425803	146.5	37.265639702411846	21.798248996337513	0.0
ID187911 ? ID187984	32	187911	187984	0.0014743280242798648	3.141592653589793	0.03839697936400551	0.03839697936400551	103.5	37.329505358021436	22.983432224314505	0.0
ID190188 ? ID190266	32	190188	190266	0.05702163063381192	3.141592653589793	0.23879202380693523	0.23879202380693523	133.5	37.41828421681615	22.680031652862144	0.0
ID187828 ? ID187911	32	187828	187911	0.01504180194836452	2.9791808969654014	0.12264502414841183	0.12264502414841183	102.5	37.37290885499279	22.973459597226515	0.0
ID185719 ? ID185794	32	185719	185794	0.3680832879586057	0.6292641093584753	0.6066986797073204	0.6066986797073204	74.5	36.97808846576649	24.932374567645784	0.0
ID188272 ? ID188337	32	188272	188337	0.006128993192157366	3.141592653589793	0.07828788662467116	0.07828788662467116	108.5	37.05071718620083	22.87395632407773	0.0
ID184133 ? ID184209	32	184133	184209	0.23209029934685432	3.141592653589793	0.4817575109397406	0.4817575109397406	53.5	36.4507436762277	24.03194751772749	0.0
ID184949 ? ID185025	32	184949	185025	0.5084059582697589	1.2799544467670472	0.7130259169691933	0.7130259169691933	64.5	36.871036383985974	23.839466114779157	0.0
ID186540 ? ID186611	32	186540	186611	0.32578854512401545	2.55981356329728	0.5707788933764242	0.5707788933764242	85.5	36.44761940054292	23.94767668713174	0.0
ID187296 ? ID187371	32	187296	187371	0.04613304764944082	2.3504427441004077	0.21478605087258534	0.21478605087258534	95.5	37.12242875133374	22.928800483000977	0.0
ID186328 ? ID186400	32	186328	186400	0.9304710605710835	3.141592653589793	0.9646092787087855	0.9646092787087855	82.5	37.18666289540974	25.17039067308459	0.0
ID185952 ? ID186033	32	185952	186033	0.10793556969831589	3.141592653589793	0.3285354922962143	0.3285354922962143	77.5	37.48286484212794	25.1306282952773	0.0
ID191190 ? ID191264	32	191190	191264	0.1111611924008087	3.141592653589793	0.33340844680482934	0.33340844680482934	147.5	37.26161729607591	21.86409358521002	0.0
ID184059 ? ID184133	32	184059	184133	0.5418809004425301	3.0174363351138087	0.7361256009965488	0.7361256009965488	52.5	36.18696906327885	23.913645403024457	0.0
ID183344 ? ID183410	32	183344	183410	0.11198305154612839	1.0907795577936668	0.3346386880594179	0.3346386880594179	42.5	35.99903787293144	24.161992483823468	0.0
ID183987 ? ID184059	32	183987	184059	0.8872507822609284	1.189480379719932	0.9419399037417028	0.9419399037417028	51.5	36.29881096067965	23.941030462882715	0.0
ID187222 ? ID187296	32	187222	187296	0.02660944700485573	0.9918367060581552	0.1631240233836075	0.1631240233836075	94.5	37.13790053993279	22.853764931858592	0.0
ID190473 ? ID190534	32	190473	190534	0.07062046617233568	3.141592653589793	0.2657451150488672	0.2657451150488672	137.5	37.31592357294352	22.451986059714542	0.0
ID184428 ? ID184500	32	184428	184500	0.4296743659347916	3.141592653589793	0.6554955117579307	0.6554955117579307	57.5	36.19726329517762	23.160762079292116	0.0
ID185336 ? ID185426	32	185336	185426	0.6997605817046093	1.101393529111266	0.8365169344996007	0.8365169344996007	69.5	36.32937743639607	23.727301270613843	0.0
ID190117 ? ID190188	32	190117	190188	0.026498153316738025	0.7194982032208666	0.16278253381962704	0.16278253381962704	132.5	37.438818445164884	22.719366705053993	0.0
ID191347 ? ID191421	32	191347	191421	0.09392470215429373	2.802152930735967	0.30647137248737233	0.30647137248737233	149.5	36.99654928079914	21.77289050394384	0.0
ID186991 ? ID187073	32	186991	187073	0.019277777964202738	3.141592653589793	0.1388444380024016	0.1388444380024016	91.5	36.91694905119374	22.871385858284736	0.0
ID189205 ? ID189280	32	189205	189280	0.01406532628983009	2.495791540523477	0.11859732834187324	0.11859732834187324	120.5	36.96765271030287	22.937342819586448	0.0
ID190808 ? ID190877	32	190808	190877	0.006131938886208539	1.398526587744104	0.07830669758206216	0.07830669758206216	142.5	37.37094225862285	22.338276721615152	0.0
ID190950 ? ID191027	32	190950	191027	0.013007745544557987	3.141592653589793	0.11405150391186425	0.11405150391186425	144.5	37.37359570894607	22.36022446560053	0.0
ID182906 ? ID182979	32	182906	182979	0.10028175519689195	0.8092660194184377	0.3166729467398375	0.3166729467398375	36.5	35.904157985451604	23.623011017111303	0.0
ID190333 ? ID190403	32	190333	190403	0.004100488307486704	3.141592653589793	0.06403505530166038	0.06403505530166038	135.5	37.38926608047095	22.486830257872448	0.0
ID187743 ? ID187828	32	187743	187828	0.02413398845319609	3.141592653589793	0.1553511778300895	0.1553511778300895	101.5	37.35700021323064	22.961639883772285	0.0
ID188975 ? ID189053	32	188975	189053	0.015925622642324264	3.141592653589793	0.12619676161583648	0.12619676161583648	117.5	36.799650853778346	22.951650274637938	0.0
ID185579 ? ID185643	32	185579	185643	8.135192860209532	0.7411796459434752	2.8522259483094135	2.8522259483094135	72.5	36.7291562353354	25.269226184116743	0.0
ID188135 ? ID188205	32	188135	188205	2.258607132830931E-5	1.914007554943484	0.004752480544758633	0.004752480544758633	106.5	37.14762189529651	22.99080371657651	0.0
ID189888 ? ID189973	32	189888	189973	0.003532552344662783	0.44933280032663403	0.05943527862021666	0.05943527862021666	129.5	37.3974924197185	22.646417708726396	0.0
ID186187 ? ID186258	32	186187	186258	0.6680262633931807	3.141592653589793	0.8173287364293395	0.8173287364293395	80.5	36.32108178457332	24.950531779524084	0.0
ID186828 ? ID186908	32	186828	186908	0.18781451401204072	3.141592653589793	0.43337571922298634	0.43337571922298634	89.5	36.77433170085136	22.76326880968334	0.0
ID190266 ? ID190333	32	190266	190333	0.02319008386088159	3.141592653589793	0.1522829073168804	0.1522829073168804	134.5	37.34613324718178	22.534849550653448	0.0
ID186469 ? ID186540	32	186469	186540	6.188201519092017	3.141592653589793	2.4876095994130623	2.4876095994130623	84.5	37.20319054586694	23.266158783935673	0.0
ID186908 ? ID186991	32	186908	186991	0.18737384049583702	3.06793767005616	0.4328670009319687	0.4328670009319687	90.5	36.77023159239562	22.778681982244873	0.0
ID187515 ? ID187584	32	187515	187584	0.002556277153312854	3.141592653589793	0.050559639568660435	0.050559639568660435	98.5	37.18648749497706	22.866070167672667	0.0
ID191627 ? ID191701	32	191627	191701	1.9822747033831807	3.141592653589793	1.4079327765852958	1.4079327765852958	153.5	37.258157078964715	21.796193890152562	0.0
ID184651 ? ID184731	32	184651	184731	1.0615686265319817	2.892395494722853	1.0303245248619397	1.0303245248619397	60.5	36.52055787220174	23.442206827784034	0.0
ID183054 ? ID183127	32	183054	183127	1.2901016296911063	3.141592653589793	1.1358264082557274	1.1358264082557274	38.5	36.50277315817226	23.513841125986197	0.0
ID185255 ? ID185336	32	185255	185336	0.9950640195969905	1.2666230538921293	0.9975289567711759	0.9975289567711759	68.5	37.05923536326944	24.00969607058844	0.0
ID184579 ? ID184651	32	184579	184651	1.7534046621871475	3.141592653589793	1.3241618715954433	1.3241618715954433	59.5	36.487020379324534	23.646000102973467	0.0
ID183561 ? ID183634	32	183561	183634	1.3289311385666036	3.141592653589793	1.1527927561216733	1.1527927561216733	45.5	36.25927450615061	24.027654097324678	0.0
ID186258 ? ID186328	32	186258	186328	0.07378106349806433	1.80711163640087	0.27162669879462203	0.27162669879462203	81.5	36.714441154094956	25.01931935320665	0.0
ID188416 ? ID188494	32	188416	188494	0.033635506717868933	3.141592653589793	0.18339985473786213	0.18339985473786213	110.5	37.07581451614752	22.855460025329297	0.0
ID183911 ? ID183987	32	183911	183987	2.0834662816733993	3.141592653589793	1.4434217268952962	1.4434217268952962	50.5	36.916832412267226	23.157631389720457	0.0
ID184500 ? ID184579	32	184500	184579	1.6295580589293248	2.977747467447064	1.2765414442662348	1.2765414442662348	58.5	36.16677601608553	23.47872165459259	0.0
ID187371 ? ID187443	32	187371	187443	0.008569194145957306	3.141592653589793	0.09256994191397824	0.09256994191397824	96.5	37.06714132679785	22.955423521715474	0.0
ID183843 ? ID183911	32	183843	183911	0.143208264632078	3.141592653589793	0.37842867839538535	0.37842867839538535	49.5	36.89107271114037	22.51274289389962	0.0
ID185179 ? ID185255	32	185179	185255	1.220024156550063	3.141592653589793	1.104547036821005	1.104547036821005	67.5	37.6509180724085	23.402503111738163	0.0
ID187984 ? ID188061	32	187984	188061	0.004946797876211156	3.141592653589793	0.07033347621304635	0.07033347621304635	104.5	37.329522020455784	23.020809480042004	0.0
ID190594 ? ID190672	32	190594	190672	0.07970466023135965	3.027317882694315	0.282320137842414	0.282320137842414	139.5	37.38635360314407	22.499498564828667	0.0
ID190403 ? ID190473	32	190403	190473	0.05541057029509094	2.5372904714999263	0.2353944992880907	0.2353944992880907	136.5	37.296406397209736	22.479559665555634	0.0
ID190534 ? ID190594	32	190534	190594	0.04594984729288148	3.141592653589793	0.21435915490802224	0.21435915490802224	138.5	37.34965342448822	22.497234183010924	0.0
ID191567 ? ID191627	32	191567	191627	0.4327472422734074	2.303295475610538	0.6578352698612376	0.6578352698612376	152.5	36.90843584047156	21.93383076472052	0.0
ID184345 ? ID184428	32	184345	184428	0.20186524656398208	0.8771944075814749	0.44929416484524043	0.44929416484524043	56.5	36.01590050168794	23.679002409349163	0.0
ID189440 ? ID189517	32	189440	189517	0.10882428007476219	3.141592653589793	0.32988525289070164	0.32988525289070164	123.5	36.90252431126823	22.46021628117626	0.0
ID184890 ? ID184949	32	184890	184949	0.7531085035409074	3.141592653589793	0.8678182433787085	0.8678182433787085	63.5	37.372706828715394	23.44904934221408	0.0
ID189599 ? ID189677	32	189599	189677	0.18301803497143151	0.0653405001939144	0.4278060716860287	0.4278060716860287	125.5	37.27221549073205	22.276079999543015	0.0
ID184209 ? ID184274	32	184209	184274	1.963435068687548	3.141592653589793	1.4012262731934297	1.4012262731934297	54.5	36.76551671029382	24.82854916639117	0.0
ID188894 ? ID188975	32	188894	188975	0.0029356479439993574	3.141592653589793	0.054181619983158104	0.054181619983158104	116.5	36.84003836979763	22.900453412741903	0.0
ID188061 ? ID188135	32	188061	188135	0.03083094891611828	1.3784537441419207	0.17558743951694916	0.17558743951694916	105.5	37.22890562809259	23.021883173358408	0.0
ID189364 ? ID189440	32	189364	189440	0.10199605109797957	1.0719932445507678	0.3193682061476683	0.3193682061476683	122.5	36.81521786119626	22.737115527791218	0.0
ID189973 ? ID190041	32	189973	190041	0.019189209063879546	1.8856955594179092	0.13852512069613782	0.13852512069613782	130.5	37.34107402132284	22.61145492354455	0.0
ID191492 ? ID191567	32	191492	191567	0.2834994688579803	2.706016712474723	0.5324466817043565	0.5324466817043565	151.5	37.132538495876595	22.042109482890524	0.0
ID189280 ? ID189364	32	189280	189364	0.005436059980240416	3.141592653589793	0.07372964112377339	0.07372964112377339	121.5	36.87653159862073	22.906617079254207	0.0
ID182979 ? ID183054	32	182979	183054	0.4643692168168741	3.141592653589793	0.681446415220503	0.681446415220503	37.5	35.93506378043241	23.4016575972273	0.0
ID196219 ? ID196294	84	196219	196294	0.35217218016287305	3.141592653589793	0.5934409660302136	0.5934409660302136	215.5	68.13419939197414	32.646998226957336	0.0
ID195767 ? ID195850	84	195767	195850	0.4294339477622096	0.774596837408086	0.6553120995084781	0.6553120995084781	209.5	67.34030830846308	33.86668994990677	0.0
ID198083 ? ID198169	84	198083	198169	0.9515234913107565	3.141592653589793	0.9754606559522309	0.9754606559522309	239.5	69.92104839313046	34.53459155382499	0.0
ID202206 ? ID202283	84	202206	202283	2.284996235126813	2.803221642607785	1.5116204004732183	1.5116204004732183	292.5	69.45729672540801	34.8649838552426	0.0
ID196294 ? ID196378	84	196294	196378	0.17007404347319388	3.141592653589793	0.41240034368704626	0.41240034368704626	216.5	67.75454598214648	32.9331809688009	0.0
ID197196 ? ID197270	84	197196	197270	0.4134634868319763	0.4793738519802197	0.6430112649339639	0.6430112649339639	227.5	68.20633445827391	33.68993957874264	0.0
ID193269 ? ID193350	84	193269	193350	5.702832987283457	2.9785784235903763	2.3880605074586065	2.3880605074586065	175.5	67.92768785658114	33.7836315296202	0.0
ID194367 ? ID194439	84	194367	194439	2.013693419041429	1.8037517294424852	1.419046658514592	1.419046658514592	190.5	67.48950933806911	33.97146634888347	0.0
ID196378 ? ID196462	84	196378	196462	0.4783326465520051	2.183705886565812	0.691615967536902	0.691615967536902	217.5	67.67890665988435	32.66052143950352	0.0
ID196629 ? ID196716	84	196629	196716	2.7602056283775154	0.5090243123601987	1.6613866583000827	1.6613866583000827	220.5	68.82083910849735	34.311665445050195	0.0
ID201396 ? ID201470	84	201396	201470	0.3001488211074099	3.141592653589793	0.547858395123603	0.547858395123603	281.5	67.31142706456423	33.45082443594563	0.0
ID202441 ? ID202522	84	202441	202522	0.03524535822075375	2.176002463867461	0.18773747154138876	0.18773747154138876	295.5	68.7783715960497	35.0675864031639	0.0
ID193942 ? ID194011	84	193942	194011	1.3403626132472153	2.741455453146324	1.1577403047519834	1.1577403047519834	184.5	67.3372728867775	33.51097243854258	0.0
ID195320 ? ID195393	84	195320	195393	0.07793327836724447	3.141592653589793	0.2791653244356191	0.2791653244356191	203.5	67.73484156095475	32.33945656523886	0.0
ID202046 ? ID202129	84	202046	202129	1.5670882256099852	3.141592653589793	1.251833944902432	1.251833944902432	290.5	68.19845455675707	34.591931889475845	0.0
ID197270 ? ID197337	84	197270	197337	3.5912126373279167	1.208431899930332	1.8950495078830834	1.8950495078830834	228.5	69.17180606541723	34.22380382584602	0.0
ID201085 ? ID201176	84	201085	201176	0.8741411242943281	3.141592653589793	0.9349551456055676	0.9349551456055676	277.5	67.94268729523813	34.68285058314686	0.0
ID201897 ? ID201968	84	201897	201968	0.9944430540990341	2.3305430115829537	0.9972176563313718	0.9972176563313718	288.5	69.46046330139711	35.07571600626147	0.0
ID201176 ? ID201249	84	201176	201249	0.8400537200800086	3.141592653589793	0.9165444452289309	0.9165444452289309	278.5	67.47263150670238	34.094077544309854	0.0
ID195018 ? ID195087	84	195018	195087	0.01604105885696355	3.141592653589793	0.12665330180048032	0.12665330180048032	199.5	68.52316118505824	35.136782977093546	0.0
ID191846 ? ID191924	84	191846	191924	2.3928015461191143	3.141592653589793	1.5468683027714785	1.5468683027714785	156.5	68.89776687452364	34.37444022879791	0.0
ID193496 ? ID193570	84	193496	193570	1.447396953901593	3.141592653589793	1.2030781162923683	1.2030781162923683	178.5	68.23137476832102	35.069721369390905	0.0
ID196716 ? ID196795	84	196716	196795	0.4671458365183797	3.141592653589793	0.683480677501844	0.683480677501844	221.5	68.94210153736834	34.94787294467901	0.0
ID201470 ? ID201533	84	201470	201533	1.1588537581369416	1.1127887633656357	1.0765007004813985	1.0765007004813985	282.5	67.39566165197462	32.75222435090117	0.0
ID194093 ? ID194163	84	194093	194163	1.015773682041631	2.5736425417858264	1.0078559827880325	1.0078559827880325	186.5	67.57138001452286	34.187817691915654	0.0
ID196795 ? ID196878	84	196795	196878	0.43388024778588863	3.141592653589793	0.6586958689606977	0.6586958689606977	222.5	68.88453066654337	34.71693315432671	0.0
ID197933 ? ID197998	84	197933	197998	1.0863872797847804	3.141592653589793	1.0422990356825532	1.0422990356825532	237.5	69.59181132783436	32.44049881720302	0.0
ID192935 ? ID193103	84	192935	193103	3.815672123905372	1.5707963267948966	0.9766872738888036	1.9533745477776072	172.0	68.41387983622535	33.63465403871497	0.0
ID194439 ? ID194513	84	194439	194513	0.08368194604303186	3.141592653589793	0.28927831934493786	0.28927831934493786	191.5	67.67561079633452	34.50545856841333	0.0
ID201678 ? ID201750	84	201678	201750	3.931513327137263	3.141592653589793	1.9828044097028992	1.9828044097028992	285.5	68.22291795271914	32.98473244379809	0.0
ID196146 ? ID196219	84	196146	196219	1.6855688170361967	3.141592653589793	1.2982945802229156	1.2982945802229156	214.5	68.13839815412842	33.03580982770332	0.0
ID199617 ? ID199679	84	199617	199679	2.029890297595047	3.141592653589793	1.424742186360412	1.424742186360412	259.5	67.46798300437285	33.40563948268884	0.0
ID200209 ? ID200399	84	200209	200399	0.22549061862034533	1.5707963267948966	0.23742926242375081	0.47485852484750163	268.0	67.78591532931077	32.756028063744616	0.0
ID201822 ? ID201897	84	201822	201897	0.33215029784670785	3.141592653589793	0.576324819738581	0.576324819738581	287.5	69.52362390426907	34.71551753876184	0.0
ID198731 ? ID198801	84	198731	198801	0.49722218494160886	3.141592653589793	0.7051398336086317	0.7051398336086317	247.5	67.60812870869805	34.244213439596464	0.0
ID199161 ? ID199234	84	199161	199234	0.7373569879596167	3.141592653589793	0.8586949329998499	0.8586949329998499	253.5	67.96154862583705	32.9071848411594	0.0
ID197337 ? ID197403	84	197337	197403	0.7225092141893069	2.9609181246679626	0.8500054200940762	0.8500054200940762	229.5	69.67006352532482	34.41842792467561	0.0
ID202595 ? ID202666	84	202595	202666	0.9688475155526699	3.09472839697942	0.9843005209551958	0.9843005209551958	297.5	69.15328413721576	35.11932784096091	0.0
ID202666 ? ID202738	84	202666	202738	0.09181723929428694	3.141592653589793	0.30301359589016286	0.30301359589016286	298.5	68.56013386438524	34.89654929991251	0.0
ID197045 ? ID197120	84	197045	197120	0.04879855448723017	0.7161043345587719	0.2209039485550907	0.2209039485550907	225.5	67.64371630912538	32.82357553234141	0.0
ID201750 ? ID201822	84	201750	201822	1.3074500905973514	3.141592653589793	1.1434378385366435	1.1434378385366435	286.5	69.12245632680556	34.148774337044614	0.0
ID197862 ? ID197933	84	197862	197933	5.318807772695847	1.7343911324059305	2.3062540564074565	2.3062540564074565	236.5	68.43412303625055	32.45630221655981	0.0
ID194303 ? ID194367	84	194303	194367	0.020978293785456372	3.141592653589793	0.14483885454344209	0.14483885454344209	189.5	67.31391566080141	33.29758897861343	0.0
ID199897 ? ID200129	84	199897	200129	2.662850739817122	1.0471975511965976	0.5439414531216799	1.6318243593650397	264.5	67.65934286514974	33.59642440615894	0.0
ID192284 ? ID192356	84	192284	192356	0.6955747455187177	3.141592653589793	0.8340112382448558	0.8340112382448558	162.5	68.210907952611	34.48929670789151	0.0
ID195533 ? ID195611	84	195533	195611	0.0028754854427211524	3.141592653589793	0.053623553059464014	0.053623553059464014	206.5	67.46431088254693	32.821513010681436	0.0
ID200399 ? ID200487	84	200399	200487	0.5831644518846558	1.4361889260709186	0.7636520489625205	0.7636520489625205	269.5	67.76142122216868	33.23131354410235	0.0
ID196000 ? ID196071	84	196000	196071	1.2541576624193624	0.7717212217480235	1.1198918083544331	1.1198918083544331	212.5	68.40531633705021	32.91775279698476	0.0
ID194797 ? ID194873	84	194797	194873	0.0026898347320649723	3.141592653589793	0.051863616650451326	0.051863616650451326	196.5	68.38331306844076	35.15616928805467	0.0
ID193427 ? ID193496	84	193427	193496	0.46051431959304717	2.696410967617125	0.6786120538223935	0.6786120538223935	177.5	67.60229973073375	34.466150467732135	0.0
ID197781 ? ID197862	84	197781	197862	0.5452866178850261	3.141592653589793	0.738435249622488	0.738435249622488	235.5	67.62345955209719	33.274939066697414	0.0
ID199311 ? ID199398	84	199311	199398	1.6378940867245486	0.36912239281539544	1.279802362368717	1.279802362368717	255.5	67.51858644291818	33.93162981326128	0.0
ID195393 ? ID195461	84	195393	195461	1.0414881204591635	2.847383470334125	1.0205332529903979	1.0205332529903979	204.5	67.67517421346909	32.7135784441808	0.0
ID198498 ? ID198581	84	198498	198581	0.06721011884735448	2.1932979505632204	0.2592491443522128	0.2592491443522128	244.5	67.43631571652679	34.279028051348234	0.0
ID197998 ? ID198083	84	197998	198083	2.710314661159547	3.141592653589793	1.646303332062335	1.646303332062335	238.5	69.57752064718106	33.756077087022476	0.0
ID191777 ? ID191846	84	191777	191846	1.5096606922617946	2.035524452840674	1.228682502627019	1.228682502627019	155.5	69.3470276446348	34.19083959084311	0.0
ID194163 ? ID194233	84	194163	194233	0.1157580350740875	3.141592653589793	0.3402323251457561	0.3402323251457561	187.5	68.08739774136441	34.614211850515815	0.0
ID202129 ? ID202206	84	202129	202206	6.693491699890465	3.141592653589793	2.587178327810139	2.587178327810139	291.5	68.93395995413749	34.509732619630675	0.0
ID192784 ? ID192852	84	192784	192852	1.2752722895600346	0.8837091606076635	1.1292795444707366	1.1292795444707366	169.5	68.09017823183045	34.83436234765212	0.0
ID194726 ? ID194797	84	194726	194797	4.104247827973101	0.07828945972331494	2.0258943279384294	2.0258943279384294	195.5	68.10085632970465	34.21042491286723	0.0
ID197715 ? ID197781	84	197715	197781	0.4240698674541764	3.141592653589793	0.6512064706789824	0.6512064706789824	234.5	67.57757819249505	33.38229327177177	0.0
ID197120 ? ID197196	84	197120	197196	0.5616448840271344	3.141592653589793	0.7494297058611531	0.7494297058611531	226.5	67.94816079438155	33.06471094661196	0.0
ID197555 ? ID197643	84	197555	197643	1.6121935332282098	1.7872941381041685	1.2697218330123372	1.2697218330123372	232.5	67.48988885302641	33.83525563004636	0.0
ID202522 ? ID202595	84	202522	202595	0.6481904076592179	0.9962958973728695	0.80510273112145	0.80510273112145	296.5	69.22579233996868	35.17594547341411	0.0
ID192567 ? ID192645	84	192567	192645	2.2452558817182355	2.861485385213717	1.4984177927795157	1.4984177927795157	166.5	68.68042994970217	34.38868632405705	0.0
ID191706 ? ID191777	84	191706	191777	0.47324002498093853	1.9682219026425587	0.6879244326093809	0.6879244326093809	154.5	69.81327124201542	34.48905459636821	0.0
ID194585 ? ID194653	84	194585	194653	2.189082832426733	0.2822985635318607	1.479554944037812	1.479554944037812	193.5	67.44986543641576	33.05372259279278	0.0
ID198657 ? ID198731	84	198657	198731	0.714521446862636	3.141592653589793	0.8452937044972215	0.8452937044972215	246.5	67.60743771475609	34.368174329960965	0.0
ID196878 ? ID196962	84	196878	196962	3.767207221610808	2.2677356319300905	1.940929473631334	1.940929473631334	223.5	68.24160855369921	34.24089644376697	0.0
ID200842 ? ID200914	84	200842	200914	1.227681650218451	3.141592653589793	1.1080079648713952	1.1080079648713952	274.5	68.75525888963416	34.8769554930511	0.0
ID197643 ? ID197715	84	197643	197715	0.0857908569544106	1.6885131312526194	0.2929007629802466	0.2929007629802466	233.5	67.45965947222169	33.20142346345828	0.0
ID200487 ? ID200579	84	200487	200579	0.4968238297577634	3.141592653589793	0.7048573116296399	0.7048573116296399	270.5	67.6815059580251	33.81953269631677	0.0
ID193570 ? ID193641	84	193570	193641	6.403174500977595	2.680887063849778	2.5304494661971804	2.5304494661971804	179.5	68.01978508509052	34.32513370027414	0.0
ID201249 ? ID201318	84	201249	201318	0.8277420884396198	3.141592653589793	0.9098033240429603	0.9098033240429603	279.5	67.82273046992086	33.37363589549577	0.0
ID195611 ? ID195767	84	195611	195767	0.6138470952277418	1.5707963267948966	0.3917419735067146	0.7834839470134292	208.0	67.34870086442784	33.20018895315722	0.0
ID200673 ? ID200757	84	200673	200757	0.3018910059446259	3.141592653589793	0.5494460901167884	0.5494460901167884	272.5	68.18946877386897	35.100512688337744	0.0
ID198801 ? ID198869	84	198801	198869	0.37759130616623515	0.38416664238230636	0.6144845857840823	0.6144845857840823	248.5	68.12525048359717	34.63427231684712	0.0
ID193874 ? ID193942	84	193874	193942	0.2969734895435035	3.141592653589793	0.5449527406514288	0.5449527406514288	183.5	67.49873190075309	33.20646160820305	0.0
ID199091 ? ID199161	84	199091	199161	4.373544833784337	0.9560018100955259	2.0913021861472667	2.0913021861472667	252.5	68.7894519219117	33.838430577591154	0.0
ID194513 ? ID194585	84	194513	194585	0.36530253953514	3.141592653589793	0.6044026303178536	0.6044026303178536	192.5	67.53094204155319	34.08398867159136	0.0
ID194946 ? ID195018	84	194946	195018	0.2182228744566479	3.141592653589793	0.467143312546212	0.467143312546212	198.5	68.35640416542279	34.988167264464366	0.0
ID194233 ? ID194303	84	194233	194303	2.7792558132639975	2.970314005951609	1.6671100183443195	1.6671100183443195	188.5	67.78990528650922	34.017722860476994	0.0
ID202283 ? ID202368	84	202283	202368	0.0739664342710276	3.141592653589793	0.27196770814019006	0.27196770814019006	293.5	68.79453922232722	35.084312221364364	0.0
ID191634 ? ID191706	84	191634	191706	1.6554104580543507	NaN	1.2866275521899688	1.2866275521899688	153.5	69.4177546473424	34.03690239571162	0.0
ID192127 ? ID192202	84	192127	192202	6.240019763657831	3.141592653589793	2.498003155253778	2.498003155253778	160.5	68.61463509482971	33.65065225785095	0.0
ID196536 ? ID196629	84	196536	196629	2.381598848294553	2.0225961331351607	1.543242964764315	1.543242964764315	219.5	68.3044735526945	32.84938886880035	0.0
ID191989 ? ID192056	84	191989	192056	8.272976926182654E-4	3.141592653589793	0.028762783116699008	0.028762783116699008	158.5	68.76795946448036	33.65782261033728	0.0
ID192852 ? ID192935	84	192852	192935	1.749505045899374	3.141592653589793	1.3226885672369646	1.3226885672369646	170.5	68.34944210982732	34.42280695970906	0.0
ID200757 ? ID200842	84	200757	200842	0.3978641966940415	2.406087199737867	0.6307647712848597	0.6307647712848597	273.5	68.33777538296943	34.94413461754905	0.0
ID199546 ? ID199617	84	199546	199617	0.9778384163976948	1.256164724586819	0.9888571263826209	0.9888571263826209	258.5	67.68684643248565	32.35229220248847	0.0
ID199020 ? ID199091	84	199020	199091	0.6504662101909626	3.141592653589793	0.8065148542903364	0.8065148542903364	251.5	69.74433734074601	34.74981594607534	0.0
ID199679 ? ID199750	84	199679	199750	0.24940571995027075	3.141592653589793	0.4994053663611062	0.4994053663611062	260.5	67.39301800894222	33.96072722598112	0.0
ID201318 ? ID201396	84	201318	201396	0.8321978752719797	3.0959091464731148	0.9122488011896643	0.9122488011896643	280.5	67.83414822252307	33.391073969451156	0.0
ID194873 ? ID194946	84	194873	194946	0.11272327774727359	0.4352883055447915	0.3357428744549519	0.3357428744549519	197.5	68.26086199835888	35.0086784517481	0.0
ID192428 ? ID192567	84	192428	192567	3.3787258583007094	1.5707963267948966	0.9190655387811999	1.8381310775623998	165.0	68.48848431063543	34.17495458067616	0.0
ID201968 ? ID202046	84	201968	202046	0.40429906242563707	3.141592653589793	0.6358451560133466	0.6358451560133466	289.5	68.92141673039573	35.17306482026398	0.0
ID195240 ? ID195320	84	195240	195320	1.7855316799831007	2.5208216448967784	1.3362378830070267	1.3362378830070267	202.5	67.45025614728277	33.06242238514132	0.0
ID194653 ? ID194726	84	194653	194726	0.9859751461982909	3.141592653589793	0.9929628120923214	0.9929628120923214	194.5	67.63123449964488	32.77698531998108	0.0
ID199478 ? ID199546	84	199478	199546	2.2542025108855377	3.141592653589793	1.5014001834572746	1.5014001834572746	257.5	68.70538745167052	32.33462749421919	0.0
ID199750 ? ID199819	84	199750	199819	4.914983121712863	3.141592653589793	2.2169761211417827	2.2169761211417827	261.5	67.692682521454	32.82692059419638	0.0
ID196071 ? ID196146	84	196071	196146	1.6685786086048007	2.593007448418514	1.2917347284194232	1.2917347284194232	213.5	68.46135498238164	33.24998336693425	0.0
ID200914 ? ID200993	84	200914	200993	0.5361324005147413	3.141592653589793	0.7322106257865569	0.7322106257865569	275.5	69.62154335447009	35.13429902463106	0.0
ID196462 ? ID196536	84	196462	196536	0.2628285869632353	3.141592653589793	0.5126681060522834	0.5126681060522834	218.5	68.02484986738067	32.20891211005133	0.0
ID198581 ? ID198657	84	198581	198657	0.36748562354154124	3.141592653589793	0.6062059250300522	0.6062059250300522	245.5	67.7254070526991	34.41988779262991	0.0
ID198340 ? ID198415	84	198340	198415	7.248643396476224	3.141592653589793	2.692330476831591	2.692330476831591	242.5	68.5545838706096	34.159793448632385	0.0
ID199234 ? ID199311	84	199234	199311	0.8546053224886498	3.141592653589793	0.9244486586547951	0.9244486586547951	254.5	67.82441548929336	32.89177183910381	0.0
ID192356 ? ID192428	84	192356	192428	0.1506173014121122	3.141592653589793	0.38809444908696156	0.38809444908696156	163.5	67.76386437412322	34.15090398040079	0.0
ID193641 ? ID193718	84	193641	193718	0.7513042287947803	3.141592653589793	0.8667780735544597	0.8667780735544597	180.5	67.51950554017644	33.66019064114055	0.0
ID201533 ? ID201608	84	201533	201608	1.3293250224090007	2.77204905665534	1.152963582429645	1.152963582429645	283.5	67.58098376426028	32.847153260801434	0.0
ID200579 ? ID200673	84	200579	200673	1.0637267729728281	1.3311914163812717	1.0313713070339063	1.0313713070339063	271.5	67.6940295141154	34.50963602479902	0.0
ID193350 ? ID193427	84	193350	193427	1.1538326857634678	3.141592653589793	1.074166041989537	1.074166041989537	176.5	67.86519370799974	34.540491543044055	0.0
ID193191 ? ID193269	84	193191	193269	0.6712342487710675	3.141592653589793	0.8192888677207005	0.8192888677207005	174.5	67.66745902770712	33.03495855697298	0.0
ID201608 ? ID201678	84	201608	201678	1.0868347764560318	3.141592653589793	1.0425136816637142	1.0425136816637142	284.5	67.47789631933378	32.900722812380664	0.0
ID192202 ? ID192284	84	192202	192284	0.00773762773930499	3.141592653589793	0.08796378652209663	0.08796378652209663	161.5	68.4873176230712	34.85800281123322	0.0
ID199398 ? ID199478	84	199398	199478	7.37050073020251	3.141592653589793	2.714866613703611	2.714866613703611	256.5	68.4059496205047	33.6177490082935	0.0
ID195850 ? ID195922	84	195850	195922	0.36192316010389786	2.835402235892764	0.6016004987563573	0.6016004987563573	210.5	67.43974647551335	33.86790698514528	0.0
ID191924 ? ID191989	84	191924	191989	2.187690956231208	2.924975469018737	1.4790844993546541	1.4790844993546541	157.5	68.73096157073655	34.382136110030174	0.0
ID200129 ? ID200209	84	200129	200209	3.0310322068104907	2.7661338868094782	1.740985986965573	1.740985986965573	266.5	67.96110655746118	33.49216553098446	0.0
ID195087 ? ID195169	84	195087	195169	6.911460074842752	1.8146728181684875	2.6289655902736255	2.6289655902736255	200.5	67.76401867464841	34.080668508381436	0.0
ID192645 ? ID192713	84	192645	192713	3.018325832171611	3.141592653589793	1.7373329652578435	1.7373329652578435	167.5	68.77908117922632	34.84257006904157	0.0
ID193718 ? ID193794	84	193718	193794	1.5049238233814042	3.141592653589793	1.2267533669737387	1.2267533669737387	181.5	67.73675195931744	33.405098183961634	0.0
ID202368 ? ID202441	84	202368	202441	0.03708789966859284	2.620999937920754	0.19258218938570837	0.19258218938570837	294.5	68.78965915457371	35.15517107434222	0.0
ID198169 ? ID198254	84	198169	198254	1.2909530030007574	3.141592653589793	1.1362011278821886	1.1362011278821886	240.5	69.85488814649139	34.633314798667314	0.0
ID195922 ? ID196000	84	195922	196000	0.5235875086060953	3.141592653589793	0.7235934691566082	0.7235934691566082	211.5	67.62959142645897	33.28255330173589	0.0
ID194011 ? ID194093	84	194011	194093	0.04059071971154555	3.141592653589793	0.2014713868308489	0.2014713868308489	185.5	67.19938315435041	33.98751400238193	0.0
ID197403 ? ID197555	84	197403	197555	3.5065843737746114	1.5707963267948966	0.9362938072227397	1.8725876144454794	231.0	68.30977255246984	34.428645412781734	0.0
ID193794 ? ID193874	84	193794	193874	0.48434983391321657	2.8801585933638787	0.6959524652684381	0.6959524652684381	182.5	67.63447403189411	33.132184448401716	0.0
ID198415 ? ID198498	84	198415	198498	0.3341668765902154	1.9912185995484244	0.5780716881064281	0.5780716881064281	243.5	67.30068580673377	34.083431397137275	0.0
ID196962 ? ID197045	84	196962	197045	1.15827097720274	3.141592653589793	1.0762299834155988	1.0762299834155988	224.5	67.4369891137153	33.41408748520239	0.0
ID198254 ? ID198340	84	198254	198340	0.36005894962814056	2.9586474973967896	0.6000491226792525	0.6000491226792525	241.5	69.57657534470731	34.6430829707235	0.0
ID198940 ? ID199020	84	198940	199020	0.26708315518527637	3.141592653589793	0.5168008854339129	0.5168008854339129	250.5	69.61825832797126	34.95479016685124	0.0
ID195169 ? ID195240	84	195169	195240	0.45816750701289144	3.141592653589793	0.6768807184525878	0.6768807184525878	201.5	67.09007872220846	33.314084679764214	0.0
ID192713 ? ID192784	84	192713	192784	1.250806359464967	3.141592653589793	1.1183945455271886	1.1183945455271886	168.5	69.04820853002059	35.17236256764738	0.0
ID195461 ? ID195533	84	195461	195533	0.2150364934956075	3.141592653589793	0.46372027505340707	0.46372027505340707	205.5	67.54485944271599	33.01607553335571	0.0
ID200993 ? ID201085	84	200993	201085	2.6622243487173365	3.141592653589793	1.6316324183826871	1.6316324183826871	276.5	69.1892598067202	34.984237549740406	0.0
ID198869 ? ID198940	84	198869	198940	1.2709661108687662	0.9464819282332699	1.1273713278546542	1.1273713278546542	249.5	68.88879115814234	34.81208149115395	0.0
ID192056 ? ID192127	84	192056	192127	1.6057410940184162	3.141592653589793	1.2671783986552234	1.2671783986552234	159.5	68.74378878209262	33.039081511845765	0.0
ID193103 ? ID193191	84	193103	193191	0.35119116509039144	2.2909387208749195	0.5926138414603488	0.5926138414603488	173.5	67.76020650643514	33.152249384108956	0.0
ID199819 ? ID199897	84	199819	199897	1.6504322176206787	2.922973792103925	1.2846914873309774	1.2846914873309774	262.5	67.78671619711031	32.334638119104234	0.0
ID195209 ? ID195282	104	195209	195282	0.021919860003679504	3.141592653589793	0.14805357139792172	0.14805357139792172	201.5	30.174700474793163	67.60851551307765	0.0
ID194912 ? ID194985	104	194912	194985	0.5034360711537154	0.32776567854288197	0.7095322904235687	0.7095322904235687	197.5	30.38030501608408	66.98823194332931	0.0
ID194203 ? ID194272	104	194203	194272	0.16545424667451994	3.141592653589793	0.4067606749361594	0.4067606749361594	187.5	29.75734916022543	67.48847712115875	0.0
ID194128 ? ID194203	104	194128	194203	0.06911573441367266	2.6041894313098792	0.26289871512366253	0.26289871512366253	186.5	29.80061242860687	67.18373762161964	0.0
ID194055 ? ID194128	104	194055	194128	0.016236659539305087	NaN	0.12742315150436787	0.12742315150436787	185.5	29.82109568047601	67.10293004056331	0.0
ID194985 ? ID195058	104	194985	195058	0.49224784828627133	3.141592653589793	0.7016037687229676	0.7016037687229676	198.5	30.38528307122201	67.00950507906927	0.0
ID194338 ? ID194404	104	194338	194404	1.344104874074759	3.141592653589793	1.1593553700547383	1.1593553700547383	189.5	30.525366765422383	67.30363118949813	0.0
ID194483 ? ID194555	104	194483	194555	0.21903110303435835	3.141592653589793	0.4680075886503961	0.4680075886503961	191.5	30.38786010869085	67.88700380473429	0.0
ID195649 ? ID195728	104	195649	195728	0.24710351977411654	2.98824927184691	0.497095081221004	0.497095081221004	207.5	30.666326951483303	66.36907653413597	0.0
ID194690 ? ID194762	104	194690	194762	0.6121863144383822	3.141592653589793	0.7824233601052453	0.7824233601052453	194.5	30.216228544742926	67.66063877574123	0.0
ID194404 ? ID194483	104	194404	194483	1.682846886245886	3.0663334463029277	1.297245885037176	1.297245885037176	190.5	30.521662727775116	67.38650654347848	0.0
ID194762 ? ID194834	104	194762	194834	0.13964566375490184	0.8333724767836204	0.37369193696800823	0.37369193696800823	195.5	30.03263157407508	67.15809759398215	0.0
ID195728 ? ID196259	104	195728	196259	0.11354339286036125	0.4487989505128276	0.048137429295622404	0.3369620050693568	211.5	30.719268329058934	66.65393322302941	0.0
ID195058 ? ID195135	104	195058	195135	0.3375870440666879	3.141592653589793	0.5810224127059884	0.5810224127059884	199.5	30.05544132301482	67.32665246561099	0.0
ID194555 ? ID194619	104	194555	194619	0.9578709562924885	3.141592653589793	0.9787088209945226	0.9787088209945226	192.5	30.26892617280899	67.50958579935386	0.0
ID195576 ? ID195649	104	195576	195649	1.7395159292449143	3.141592653589793	1.3189070965177625	1.3189070965177625	206.5	31.026210271830855	66.57686080557878	0.0
ID195282 ? ID195360	104	195282	195360	0.2863688816383211	2.9717006583732957	0.5351344519261688	0.5351344519261688	202.5	30.097839184345915	67.42929338957487	0.0
ID195360 ? ID195499	104	195360	195499	1.4636968377016208	1.5707963267948966	0.6049166962693336	1.2098333925386673	204.0	30.601881958248555	67.29408261874089	0.0
ID195499 ? ID195576	104	195499	195576	0.34226729267205813	1.08196060757443	0.5850361464662317	0.5850361464662317	205.5	31.380091474109186	67.1842147947969	0.0
ID196259 ? ID196344	104	196259	196344	0.30447722800888866	3.0539990030203334	0.5517945523552119	0.5517945523552119	215.5	30.78259943128537	66.56514217345884	0.0
ID194834 ? ID194912	104	194834	194912	0.02272007604169749	3.141592653589793	0.15073180169326408	0.15073180169326408	196.5	29.954660436703804	67.01975175215847	0.0
ID195135 ? ID195209	104	195135	195209	0.014075271983853721	2.2527665990199557	0.11863925144678603	0.11863925144678603	200.5	30.118719199814773	67.57602513432744	0.0
ID194272 ? ID194338	104	194272	194338	0.14180926102341881	1.2089387727050716	0.3765757042394249	0.3765757042394249	188.5	29.978826528632734	67.72273502262564	0.0
ID194619 ? ID194690	104	194619	194690	0.8891927379799269	2.7040560296541667	0.9429701681283067	0.9429701681283067	193.5	30.08482046059241	67.60905195703032	0.0
ID198521 ? ID198608	106	198521	198608	2.080826992519465	2.6117508985970717	1.442507189763526	1.442507189763526	244.5	68.84631892982517	62.71247961608131	0.0
ID202700 ? ID202779	106	202700	202779	1.5072521331493458	3.141592653589793	1.22770197244663	1.22770197244663	298.5	72.36594038559699	67.09677120850837	0.0
ID194683 ? ID194757	106	194683	194757	0.004474628448166563	3.141592653589793	0.06689266363486031	0.06689266363486031	194.5	65.98587079300889	65.31433143694906	0.0
ID195424 ? ID195492	106	195424	195492	0.08816135823795482	0.9711157673804034	0.29691978418076964	0.29691978418076964	204.5	65.85062530847154	64.6745493839068	0.0
ID201856 ? ID201935	106	201856	201935	1.4759352716758196	3.141592653589793	1.2148807643862913	1.2148807643862913	287.5	70.77107641844896	67.72960246864886	0.0
ID195889 ? ID195964	106	195889	195964	0.959729307934667	2.3919005679921477	0.979657750408104	0.979657750408104	210.5	68.39160278506607	66.0557053514006	0.0
ID196184 ? ID196258	106	196184	196258	0.43720904852965864	3.141592653589793	0.6612178525491116	0.6612178525491116	214.5	69.87071391629985	65.74425805366602	0.0
ID202010 ? ID202087	106	202010	202087	0.33266931049249027	3.141592653589793	0.5767749218650983	0.5767749218650983	289.5	70.32259394419876	67.38367379615725	0.0
ID202320 ? ID202407	106	202320	202407	1.2986533391474422	3.141592653589793	1.1395847222332538	1.1395847222332538	293.5	71.36776732650472	67.5531843048679	0.0
ID198885 ? ID198964	106	198885	198964	1.7560782831318034	2.6132980016578564	1.3251710391990172	1.3251710391990172	249.5	67.36070758405465	61.786403939428624	0.0
ID197827 ? ID197965	106	197827	197965	12.733339409392794	1.5707963267948966	1.7841902511638714	3.568380502327743	236.0	66.62979015171862	66.63091104261082	0.0
ID200429 ? ID200521	106	200429	200521	1.143375525916836	2.1398922858610088	1.069287391638392	1.069287391638392	269.5	67.06651769064516	63.18918847575303	0.0
ID195723 ? ID195808	106	195723	195808	2.87234920405114	1.3899650004586244	1.6948006384383798	1.6948006384383798	208.5	67.7075854476652	65.2912559162202	0.0
ID201935 ? ID202010	106	201935	202010	0.7899125184210996	2.617272244584864	0.8887702281361024	0.8887702281361024	288.5	70.45674020327459	67.71216093013268	0.0
ID199636 ? ID199702	106	199636	199702	0.29468713260772217	3.141592653589793	0.5428509303738202	0.5428509303738202	259.5	65.99685053045391	62.379183753910155	0.0
ID200606 ? ID200702	106	200606	200702	0.9624939562593944	3.0785238331611744	0.9810677633371685	0.9810677633371685	271.5	67.10677994616091	62.78409999911742	0.0
ID200155 ? ID200240	106	200155	200240	0.5735985187895962	3.141592653589793	0.7573628712774321	0.7573628712774321	266.5	67.7680834656508	63.16582223008494	0.0
ID201569 ? ID201644	106	201569	201644	0.16767701142575417	0.9440409936933662	0.40948383536563954	0.40948383536563954	283.5	69.86878257485125	65.77834831020778	0.0
ID200336 ? ID200429	106	200336	200429	0.27861128988725303	3.141592653589793	0.527836423418518	0.527836423418518	268.5	67.51566525022699	63.230316058107945	0.0
ID198034 ? ID198134	106	198034	198134	2.3207790574221097	3.141592653589793	1.5234103378348558	1.5234103378348558	238.5	69.21902586040946	66.04587435082522	0.0
ID195964 ? ID196043	106	195964	196043	1.0358723054749635	3.141592653589793	1.0177781219278412	1.0177781219278412	211.5	68.44348695880467	66.19380770122635	0.0
ID194337 ? ID194405	106	194337	194405	1.5822480247223485	NaN	1.2578744073723531	1.2578744073723531	189.5	66.38900242237587	66.59202754232294	0.0
ID198294 ? ID198369	106	198294	198369	4.98206181234113	1.0208858475691318	2.2320532727381597	2.2320532727381597	241.5	69.00725329303567	63.781195888790606	0.0
ID201493 ? ID201569	106	201493	201569	1.2983144923984669	2.3416786038301245	1.139436041381203	1.139436041381203	282.5	69.55226037981029	65.14341446570955	0.0
ID195492 ? ID195569	106	195492	195569	0.03682016749116949	3.141592653589793	0.19188581889021786	0.19188581889021786	205.5	65.8424719826258	64.857284942181	0.0
ID199702 ? ID199775	106	199702	199775	8.881915480431418E-4	3.141592653589793	0.029802542643927912	0.029802542643927912	260.5	66.14334086863434	62.59134500105158	0.0
ID197308 ? ID197368	106	197308	197368	1.2391893971284196	1.0653081839119967	1.1131888416294962	1.1131888416294962	228.5	67.73982936156395	67.4773499171169	0.0
ID194405 ? ID194554	106	194405	194554	1.6812543832133109	1.5707963267948966	0.648315969110223	1.296631938220446	191.0	66.31078473737658	66.17779279263829	0.0
ID198818 ? ID198885	106	198818	198885	0.43887572017494436	2.7061873558782077	0.6624769582219026	0.6624769582219026	248.5	67.67231324069846	61.51707993722676	0.0
ID200072 ? ID200155	106	200072	200155	0.007410961935941349	3.141592653589793	0.08608694405042701	0.08608694405042701	265.5	68.081500375176	63.0011915826495	0.0
ID202560 ? ID202626	106	202560	202626	0.18053425268326462	0.2264243121797514	0.42489322503808485	0.42489322503808485	296.5	72.4733874061044	67.17506608001571	0.0
ID201710 ? ID201787	106	201710	201787	4.346896464610626	3.141592653589793	2.084921213046341	2.084921213046341	285.5	70.74190098538651	66.86498299894365	0.0
ID195569 ? ID195643	106	195569	195643	0.5021292200513299	3.141592653589793	0.7086107676653876	0.7086107676653876	206.5	66.13106533450018	64.63434586541133	0.0
ID199570 ? ID199636	106	199570	199636	0.6136499292438213	0.25536120114972183	0.7833581104729952	0.7833581104729952	258.5	66.16676063126721	61.925010106913646	0.0
ID199106 ? ID199179	106	199106	199179	0.7674099232994864	2.1481182776465326	0.8760193623998767	0.8760193623998767	252.5	67.0381081906631	62.02245867801511	0.0
ID200702 ? ID200787	106	200702	200787	0.0894345799592343	3.141592653589793	0.29905614850598594	0.29905614850598594	272.5	66.92475221558269	63.07344523738239	0.0
ID196043 ? ID196113	106	196043	196113	0.5214177707050849	1.1899447122182547	0.722092633050002	0.722092633050002	212.5	68.12428769789082	66.84497989218018	0.0
ID196331 ? ID196903	106	196331	196903	2.503336724725075	0.4487989505128276	0.2260276633207228	1.5821936432450596	219.5	67.37839757433697	63.43641222441313	0.0
ID199775 ? ID199843	106	199775	199843	0.796508943843005	3.141592653589793	0.8924734975577734	0.8924734975577734	261.5	66.37890277062488	62.19926880374768	0.0
ID202407 ? ID202479	106	202407	202479	1.141106629325251	2.678232901282542	1.0682259261622753	1.0682259261622753	294.5	71.286829971935	67.79588270391758	0.0
ID195808 ? ID195889	106	195808	195889	1.666899380955746	3.141592653589793	1.2910845754464524	1.2910845754464524	209.5	68.22834049518711	65.64687512116231	0.0
ID199338 ? ID199420	106	199338	199420	0.2845410968287489	1.8634215491633188	0.5334239372476163	0.5334239372476163	255.5	67.34040664726066	61.82309858049326	0.0
ID200521 ? ID200606	106	200521	200606	1.7080728034376533	3.141592653589793	1.3069325933029803	1.3069325933029803	270.5	66.98151502019283	62.89423755476234	0.0
ID197154 ? ID197237	106	197154	197237	3.3256162147868786	3.141592653589793	1.823627213765708	1.823627213765708	226.5	67.06321118682862	65.51888005748162	0.0
ID197449 ? ID197525	106	197449	197525	3.3594852959658223	3.141592653589793	1.832889875569676	1.832889875569676	230.5	66.80929737248775	67.6581967381046	0.0
ID194982 ? ID195056	106	194982	195056	0.03286276263903156	3.141592653589793	0.18128089430227212	0.18128089430227212	198.5	65.70713448644227	66.24789950125779	0.0
ID198448 ? ID198521	106	198448	198521	4.341835269417611	2.1851087019748725	2.083707097798923	2.083707097798923	243.5	68.84581280930408	63.26822105074643	0.0
ID197751 ? ID197827	106	197751	197827	1.3158832419377537	3.141592653589793	1.14711954125878	1.14711954125878	234.5	65.43787399544127	68.29802341743368	0.0
ID201201 ? ID201278	106	201201	201278	2.5603970832797036	3.141592653589793	1.6001240837134174	1.6001240837134174	278.5	67.35154469438709	63.9731467942363	0.0
ID199498 ? ID199570	106	199498	199570	0.08730894462303473	3.141592653589793	0.29548087014734936	0.29548087014734936	257.5	66.62378403006807	61.64509940308445	0.0
ID196258 ? ID196331	106	196258	196331	8.60800339829585	3.141592653589793	2.933939910478033	2.933939910478033	215.5	69.12283392994559	64.8448649856817	0.0
ID195129 ? ID195201	106	195129	195201	1.4986422754831286	0.7584217389813609	1.224190457193295	1.224190457193295	200.5	65.89171749428499	65.10246237261723	0.0
ID195201 ? ID195270	106	195201	195270	0.6325832612700469	3.141592653589793	0.7953510302187625	0.7953510302187625	201.5	66.08302557889105	64.21927844499089	0.0
ID198134 ? ID198210	106	198134	198210	0.29263620216105646	3.141592653589793	0.5409585956069618	0.5409585956069618	239.5	70.0746758274604	66.30107549864681	0.0
ID198964 ? ID199035	106	198964	199035	0.364773997612525	3.141592653589793	0.6039652288108356	0.6039652288108356	250.5	66.96884976252613	61.798677691771616	0.0
ID200937 ? ID201023	106	200937	201023	1.8458986310880408	3.141592653589793	1.3586385211262195	1.3586385211262195	275.5	66.1190779623287	62.59929630623721	0.0
ID199420 ? ID199498	106	199420	199498	0.12716151534890954	3.141592653589793	0.3565971331193081	0.3565971331193081	256.5	66.92966640569138	61.65275861681636	0.0
ID201787 ? ID201856	106	201787	201856	0.2694580105764178	3.141592653589793	0.5190934507161671	0.5190934507161671	286.5	71.47617856647909	67.26343771027453	0.0
ID199994 ? ID200072	106	199994	200072	0.011874229283866434	2.7983099972386984	0.10896893724298881	0.10896893724298881	264.5	68.11705237664881	63.082280609873976	0.0
ID201354 ? ID201428	106	201354	201428	0.767328164485223	2.1546620127090472	0.8759726961984734	0.8759726961984734	280.5	69.38265576072493	64.37632760427636	0.0
ID199265 ? ID199338	106	199265	199338	3.008351077464175	3.141592653589793	1.7344598806153386	1.7344598806153386	254.5	67.01269185378338	62.58623745949458	0.0
ID194757 ? ID194831	106	194757	194831	0.3425958728422089	1.9430953715881478	0.5853168995016366	0.5853168995016366	195.5	65.70472581026922	65.2897561887363	0.0
ID201278 ? ID201354	106	201278	201354	5.446954899693332	3.141592653589793	2.333871226030548	2.333871226030548	279.5	68.38775902099928	64.36026446963339	0.0
ID202243 ? ID202320	106	202243	202320	1.8753590553262285	1.9623863545187892	1.3694374959545355	1.3694374959545355	292.5	71.25975885812926	67.42581982428284	0.0
ID201428 ? ID201493	106	201428	201493	0.06557567505211633	3.141592653589793	0.25607747861168173	0.25607747861168173	281.5	69.35484272766395	64.69581429341515	0.0
ID196990 ? ID197068	106	196990	197068	0.7655440959695905	3.141592653589793	0.8749537679041051	0.8749537679041051	224.5	66.77073540394892	63.35625051813796	0.0
ID197965 ? ID198034	106	197965	198034	0.33787078160326933	0.9010487815012818	0.58126653232684	0.58126653232684	237.5	68.29713914791148	65.56716152300882	0.0
ID194614 ? ID194683	106	194614	194683	0.09760512374911533	1.5248839610787677	0.3124181872892731	0.3124181872892731	193.5	66.0757848410092	65.46463274872053	0.0
ID201115 ? ID201201	106	201115	201201	1.4852226960274102	3.141592653589793	1.2186971305568133	1.2186971305568133	277.5	67.24090437864416	62.58891037015387	0.0
ID200867 ? ID200937	106	200867	200937	0.8059503679331921	3.141592653589793	0.8977473853669483	0.8977473853669483	274.5	65.96765560161327	62.774668608749614	0.0
ID196113 ? ID196184	106	196113	196184	4.274519046437775	2.178264540581484	2.0674910027465114	2.0674910027465114	213.5	68.88843753661689	66.41025356374747	0.0
ID202626 ? ID202700	106	202626	202700	0.644915623503664	2.941975688210967	0.8030663879802616	0.8030663879802616	297.5	72.38492199065377	67.35202780155291	0.0
ID194831 ? ID194911	106	194831	194911	1.4233094065450806	3.141592653589793	1.1930253168081055	1.1930253168081055	196.5	65.52943548335567	65.88148075507215	0.0
ID199179 ? ID199265	106	199179	199265	1.6113238459890766	3.141592653589793	1.2693793152517796	1.2693793152517796	253.5	66.89045146395935	62.790088076416474	0.0
ID199843 ? ID199923	106	199843	199923	1.405523572777446	1.3653224810684332	1.1855477943876602	1.1855477943876602	262.5	67.17233793191488	62.02924426164694	0.0
ID196903 ? ID196990	106	196903	196990	0.5483992673169752	2.593993476253901	0.7405398485679047	0.7405398485679047	223.5	66.87020221052094	63.369360914257	0.0
ID199035 ? ID199106	106	199035	199106	0.23160766318598586	3.141592653589793	0.48125633833331055	0.48125633833331055	251.5	66.97412699321652	61.661054824144045	0.0
ID201023 ? ID201115	106	201023	201115	0.3116032396768085	3.141592653589793	0.5582143313072574	0.5582143313072574	276.5	66.79618254886338	62.026130926666575	0.0
ID195643 ? ID195723	106	195643	195723	1.6329947214668301	2.055138458696404	1.277886818723329	1.277886818723329	207.5	66.61650017356098	64.92983874574259	0.0
ID197688 ? ID197751	106	197688	197751	0.04159038328377764	2.156703821558562	0.20393720426586623	0.20393720426586623	233.5	65.62311622862154	68.94037974908787	0.0
ID202087 ? ID202167	106	202087	202167	4.084246914202869	3.141592653589793	2.020951982161592	2.020951982161592	290.5	70.72241126890557	66.72325945051162	0.0
ID198751 ? ID198818	106	198751	198818	0.08952644963815473	3.141592653589793	0.2992097084624005	0.2992097084624005	247.5	67.46743777432545	61.533323106208414	0.0
ID198677 ? ID198751	106	198677	198751	4.208228075976796	3.141592653589793	2.051396615961135	2.051396615961135	246.5	68.60630075584405	61.532742400431125	0.0
ID198608 ? ID198677	106	198608	198677	4.405524448767681	3.141592653589793	2.09893412206474	2.09893412206474	245.5	68.89524477396819	62.19099740260127	0.0
ID195056 ? ID195129	106	195056	195129	0.5378889099348196	3.141592653589793	0.7334091013444132	0.7334091013444132	199.5	65.6222606656994	65.97561994716469	0.0
ID198369 ? ID198448	106	198369	198448	0.5509853617936172	3.141592653589793	0.7422838822132791	0.7422838822132791	242.5	68.07344358094957	63.693537253424964	0.0
ID197368 ? ID197449	106	197368	197449	0.43278499012901783	2.946227368218032	0.6578639601992329	0.6578639601992329	229.5	67.57402756924687	67.6542836435839	0.0
ID197525 ? ID197606	106	197525	197606	1.374668930625459	3.141592653589793	1.1724627630016482	1.1724627630016482	231.5	65.42508455771684	68.2378880802745	0.0
ID194911 ? ID194982	106	194911	194982	0.100612871446491	2.6892716069345206	0.3171953206566752	0.3171953206566752	197.5	65.68663812001793	66.31285630351903	0.0
ID202167 ? ID202243	106	202167	202243	2.4974141986507377	3.141592653589793	1.580320916349188	1.580320916349188	291.5	70.98875808234777	66.64686631845889	0.0
ID197068 ? ID197154	106	197068	197154	2.9886710746760214	2.5006760090876003	1.728777335192714	1.728777335192714	225.5	66.53562318213835	63.88262033307622	0.0
ID198210 ? ID198294	106	198210	198294	3.7209945435810563	3.141592653589793	1.9289879583815592	1.9289879583815592	240.5	70.16078065931927	65.18483989019208	0.0
ID199923 ? ID199994	106	199923	199994	0.9645886761815972	3.141592653589793	0.9821347545940919	0.9821347545940919	263.5	67.94179188813186	62.67853501036576	0.0
ID197606 ? ID197688	106	197606	197688	0.8091276701190069	3.141592653589793	0.8995152417380191	0.8995152417380191	232.5	65.25835053971687	68.77035879047045	0.0
ID195352 ? ID195424	106	195352	195424	0.1549060797144431	3.141592653589793	0.39358109674429625	0.39358109674429625	203.5	66.13061100603959	64.55064583157665	0.0
ID200787 ? ID200867	106	200787	200867	0.9583089469799468	1.652858128847858	0.9789325548677738	0.9789325548677738	273.5	66.61746915552558	62.67909203814469	0.0
ID197237 ? ID197308	106	197237	197308	0.6862629219718938	0.019791594569498423	0.8284098755881014	0.8284098755881014	227.5	67.7734325391919	66.6385955915454	0.0
ID195270 ? ID195352	106	195270	195352	0.6422967206247803	3.005709880867491	0.8014341648724368	0.8014341648724368	202.5	66.13341038270099	64.19906814811546	0.0
ID202479 ? ID202560	106	202479	202560	0.7783519156866261	1.3368676916080635	0.8822425492383748	0.8822425492383748	295.5	72.04251632377374	67.6616018153401	0.0
ID201644 ? ID201710	106	201644	201710	0.539765976977648	3.141592653589793	0.7346876730813224	0.7346876730813224	284.5	69.90639214316687	66.19301533359854	0.0
ID194554 ? ID194614	106	194554	194614	0.4736144657518483	2.196874357369734	0.6881965313424998	0.6881965313424998	192.5	65.92580716780171	65.81853324003526	0.0
ID200240 ? ID200336	106	200240	200336	0.014633517196457191	1.2090307208765942	0.1209690753724157	0.1209690753724157	267.5	67.46444197163038	63.432416983011215	0.0
ID198382 ? ID198458	130	198382	198458	0.16672812903395787	3.141592653589793	0.40832355924433	0.40832355924433	242.5	30.416674168026393	67.24473029923882	0.0
ID197968 ? ID198035	130	197968	198035	0.10654331259659452	0.6238293837085922	0.3264097311609973	0.3264097311609973	237.5	30.564717419352913	66.15906417864943	0.0
ID198209 ? ID198304	130	198209	198304	0.3049283040869148	3.141592653589793	0.5522031366145205	0.5522031366145205	240.5	30.39527312586729	66.65927697080417	0.0
ID199355 ? ID199437	130	199355	199437	0.32798863570690145	2.7174048244305373	0.5727029209868774	0.5727029209868774	255.5	31.044507829546866	66.40931803991079	0.0
ID200088 ? ID200173	130	200088	200173	2.6879368596173183	3.141592653589793	1.6394928665954354	1.6394928665954354	265.5	30.662999648983963	67.09747248427254	0.0
ID201433 ? ID201500	130	201433	201500	0.0535056887046589	3.141592653589793	0.2313129670050058	0.2313129670050058	281.5	30.830282402603853	66.59219776780313	0.0
ID199278 ? ID199355	130	199278	199355	2.355754886393058	3.141592653589793	1.5348468608929877	1.5348468608929877	254.5	30.569553741909264	66.62098000201456	0.0
ID200007 ? ID200088	130	200007	200088	2.165090208532793	2.913254407414527	1.4714245507442076	1.4714245507442076	264.5	30.671240948017598	67.64560721973785	0.0
ID198837 ? ID198898	130	198837	198898	0.08466368394357957	0.1026819445415184	0.2909702458045832	0.2909702458045832	248.5	29.932415232038764	67.51465299488916	0.0
ID200538 ? ID200623	130	200538	200623	0.7483731440756719	3.141592653589793	0.8650856281754263	0.8650856281754263	270.5	29.990098225678757	67.3465704207763	0.0
ID201645 ? ID201788	130	201645	201788	1.2776486663809299	1.5707963267948966	0.5651656098837158	1.1303312197674316	285.0	30.247426055293076	67.28240946427606	0.0
ID201283 ? ID201362	130	201283	201362	0.09965801202785937	3.141592653589793	0.315686572454166	0.315686572454166	279.5	30.11222365107799	67.59460131974461	0.0
ID201570 ? ID201645	130	201570	201645	0.17736353642647634	0.7612686247487301	0.42114550505315423	0.42114550505315423	283.5	30.226563969892844	66.63663075484169	0.0
ID200879 ? ID200951	130	200879	200951	0.6415372795843599	3.101021057719878	0.8009602234720273	0.8009602234720273	274.5	30.21521833500113	67.50394394596776	0.0
ID201362 ? ID201433	130	201362	201433	1.6752263300601387	2.3133088356282636	1.2943053465315435	1.2943053465315435	280.5	30.445180654777435	67.15332269375793	0.0
ID202627 ? ID202699	130	202627	202699	0.00671339421874332	2.2638911796594923	0.0819353050811634	0.0819353050811634	297.5	29.95349601329579	67.43543517993115	0.0
ID199785 ? ID199934	130	199785	199934	0.9149647646347384	1.5707963267948966	0.4782689527438349	0.9565379054876698	262.0	30.565171570954647	66.89530384231212	0.0
ID197684 ? ID197748	130	197684	197748	1.1700074536057443	0.613571869221821	1.0816688280641835	1.0816688280641835	233.5	30.115569860660962	66.91423302946257	0.0
ID199649 ? ID199717	130	199649	199717	0.09545393090377721	2.3232838239915585	0.30895619576855426	0.30895619576855426	259.5	30.175094110988965	67.77637288204897	0.0
ID200443 ? ID200538	130	200443	200538	0.6389877698067058	1.117076681257215	0.7993671057822593	0.7993671057822593	269.5	29.995382775244686	67.379232447368	0.0
ID199717 ? ID199785	130	199717	199785	1.681067583347418	3.141592653589793	1.2965599034936326	1.2965599034936326	260.5	30.488568933087393	67.04943869164038	0.0
ID197599 ? ID197684	130	197599	197684	0.04517528543790942	3.141592653589793	0.21254478454647957	0.21254478454647957	232.5	30.276070012148146	66.30429912494304	0.0
ID199122 ? ID199195	130	199122	199195	0.2311044752522755	0.24919679917418106	0.4807332683019509	0.4807332683019509	252.5	30.225101076043785	67.14251418202653	0.0
ID197307 ? ID197366	130	197307	197366	0.33109261229510967	1.9196952303068888	0.5754064757153066	0.5754064757153066	228.5	30.155423085934082	67.40529492353944	0.0
ID197448 ? ID197523	130	197448	197523	0.5834883879563553	3.141592653589793	0.7638641161596448	0.7638641161596448	230.5	30.16924963439009	66.4496535957698	0.0
ID198133 ? ID198209	130	198133	198209	0.26868514786403125	3.141592653589793	0.5183484811051646	0.5183484811051646	239.5	30.48898887851642	66.46162552102712	0.0
ID199195 ? ID199278	130	199195	199278	0.4589486444616742	3.141592653589793	0.6774574853536377	0.6774574853536377	253.5	30.127474818430255	66.89953559128884	0.0
ID197825 ? ID197968	130	197825	197968	1.7084029556184233	1.5707963267948966	0.653529447618549	1.307058895237098	236.0	30.25795495846914	66.88897696787834	0.0
ID202699 ? ID202780	130	202699	202780	0.1873471116954116	3.141592653589793	0.4328361256820087	0.4328361256820087	298.5	29.982813351861736	67.19489424602733	0.0
ID200173 ? ID200256	130	200173	200256	0.22052691204430758	3.141592653589793	0.469602930191356	0.469602930191356	266.5	31.367338993617643	66.45875341936541	0.0
ID197748 ? ID197825	130	197748	197825	0.03212931628761253	3.141592653589793	0.1792465237811114	0.1792465237811114	234.5	30.003489004757043	67.46950376730868	0.0
ID201855 ? ID202322	130	201855	202322	0.9118107294535757	0.5235987755982988	0.15914796831299757	0.9548878098779854	290.0	30.373700159790616	67.55343467216385	0.0
ID198540 ? ID198622	130	198540	198622	0.44516165859555923	2.13785113277434	0.6672043604440541	0.6672043604440541	244.5	30.18819604400576	66.64635907548184	0.0
ID201040 ? ID201130	130	201040	201130	0.5902138211301959	3.141592653589793	0.7682537478790429	0.7682537478790429	276.5	30.014325434806196	66.84461342431833	0.0
ID200352 ? ID200443	130	200352	200443	1.0965048202789482	3.141592653589793	1.0471412608998598	1.0471412608998598	268.5	30.271945841194412	66.64382062326857	0.0
ID202322 ? ID202406	130	202322	202406	1.0097643912018968	2.8679880313469233	1.0048703355169246	1.0048703355169246	293.5	30.50824751677819	67.57260405968981	0.0
ID201788 ? ID201855	130	201788	201855	0.5301401058424097	2.7603662956174064	0.7281072076572307	0.7281072076572307	286.5	30.453482742803097	67.44832732584202	0.0
ID201130 ? ID201213	130	201130	201213	0.5433445839926629	3.141592653589793	0.7371191111297162	0.7371191111297162	277.5	30.294099271336265	66.25910154682467	0.0
ID200951 ? ID201040	130	200951	201040	0.5208425986448175	3.141592653589793	0.7216942556545795	0.7216942556545795	275.5	30.19440456088371	67.55503974101005	0.0
ID198035 ? ID198133	130	198035	198133	0.1969480802051512	3.141592653589793	0.44378832815335645	0.44378832815335645	238.5	30.499789484022415	66.16745800977563	0.0
ID201500 ? ID201570	130	201500	201570	0.3017873431751336	3.0938860461993	0.5493517481314987	0.5493517481314987	282.5	30.672675322588855	66.5694060426492	0.0
ID197236 ? ID197307	130	197236	197307	0.2848989166768508	NaN	0.5337592309991939	0.5337592309991939	227.5	29.997145459440105	67.12880243354147	0.0
ID200623 ? ID200721	130	200623	200721	0.7267357002407616	2.8938970142856877	0.852487947270084	0.852487947270084	271.5	30.085516535062332	67.29978466233113	0.0
ID200256 ? ID200352	130	200256	200352	0.49258081683850513	1.6301440634939717	0.7018410196322991	0.7018410196322991	267.5	31.00918397278786	66.25818536587659	0.0
ID197523 ? ID197599	130	197523	197599	0.02803935795906965	3.141592653589793	0.16744956840514594	0.16744956840514594	231.5	30.3288504341766	66.17690246786233	0.0
ID199934 ? ID200007	130	199934	200007	1.1085743054113348	1.4239363531687188	1.0528885531770849	1.0528885531770849	263.5	30.913190503644355	67.57239720552458	0.0
ID202559 ? ID202627	130	202559	202627	1.0524079605063712	2.7678378983321883	1.0258693681489721	1.0258693681489721	296.5	30.071679789995443	66.96219031098647	0.0
ID198898 ? ID199053	130	198898	199053	0.13957056837608905	1.5707963267948966	0.1867957229007727	0.3735914458015454	250.0	29.930313153361396	67.47148944302123	0.0
ID197366 ? ID197448	130	197366	197448	0.8688703681447367	2.628975711662603	0.9321321623808164	0.9321321623808164	229.5	29.98832497389111	67.20943276964678	0.0
ID199437 ? ID199514	130	199437	199514	0.6822328041849862	3.141592653589793	0.8259738519983464	0.8259738519983464	256.5	30.374301780483854	66.47411441378175	0.0
ID201213 ? ID201283	130	201213	201283	2.2411080438610895	3.141592653589793	1.4970330804164247	1.4970330804164247	278.5	30.326873258760422	66.75276055541863	0.0
ID198458 ? ID198540	130	198458	198540	0.6402550933919341	2.3491554982883276	0.8001594174862495	0.8001594174862495	243.5	30.372363467790436	66.95303873297385	0.0
ID199053 ? ID199122	130	199053	199122	0.0030575145487615916	0.6339959088251055	0.05529479676028832	0.05529479676028832	251.5	29.99055843790193	67.27061852912178	0.0
ID200721 ? ID200879	130	200721	200879	0.3414910190181452	1.5707963267948966	0.29218616455016533	0.5843723291003307	273.0	30.19090279718837	67.39750654728651	0.0
ID202406 ? ID202477	130	202406	202477	0.7692529980989454	1.7956780928607659	0.8770706916200913	0.8770706916200913	294.5	30.305669466369878	67.01992808673324	0.0
ID198304 ? ID198382	130	198304	198382	0.47460512702598007	2.3021686491722404	0.6889159070786361	0.6889159070786361	241.5	30.3615426336474	66.91755092663496	0.0
ID202477 ? ID202559	130	202477	202559	0.2919717639118705	1.887988992362265	0.5403441161999181	0.5403441161999181	295.5	30.021450296504874	66.68733567454521	0.0
ID198699 ? ID198837	130	198699	198837	1.039385947126471	1.5707963267948966	0.509751397037436	1.019502794074872	247.0	30.069063309049398	66.87443353115003	0.0
ID199514 ? ID199649	130	199514	199649	1.6565978645854764	1.5707963267948966	0.6435444554546089	1.2870889109092178	258.0	30.026197753922787	67.24726689848677	0.0
ID198622 ? ID198699	130	198622	198699	0.20711378561582755	3.141592653589793	0.4550975561523348	0.4550975561523348	245.5	30.01274972493998	66.5435472506268	0.0
ID199693 ? ID199766	136	199693	199766	0.1930293783117929	3.141592653589793	0.4393510877553314	0.4393510877553314	260.5	94.48801806347211	56.74556080268238	0.0
ID199913 ? ID199985	136	199913	199985	0.08518632611333173	3.141592653589793	0.2918669664647435	0.2918669664647435	263.5	94.47900090518154	56.888263018630205	0.0
[truncated: 34 more rows]
