# Supplementary material for: Adhesion pilus retraction powers twitching motility in the thermoacidophilic crenarchaeon Sulfolobus acidocaldarius
Source: Nat Commun. 2024 Jun 14;15:5051. doi: 10.1038/s41467-024-49101-7 (PMC11178785; doi:10.1038/s41467-024-49101-7)
Supplement: Supplementary file 15 — Source Data [file 41467_2024_49101_MOESM15_ESM.zip › TWITCHING FULL TRACK DATASET/Figure 1/aapF 1/aapF_100X_1sec_interval_5min_total__6_edges.csv]

LABEL	TRACK_ID	SPOT_SOURCE_ID	SPOT_TARGET_ID	LINK_COST	DIRECTIONAL_CHANGE_RATE	SPEED	DISPLACEMENT	EDGE_TIME	EDGE_X_LOCATION	EDGE_Y_LOCATION	EDGE_Z_LOCATION	MANUAL_EGE_COLOR
Label	Track ID	Source spot ID	Target spot ID	Edge cost	Directional change rate	Speed	Displacement	Edge time	Edge X	Edge Y	Edge Z	Manual edge color
Label	Track ID	Source ID	Target ID	Cost	? rate	Speed	Disp.	Edge T	Edge X	Edge Y	Edge Z	Edge color
				(cost)	(rad/sec)	(�m/sec)	(�m)	(sec)	(�m)	(�m)	(�m)
ID300210 ? ID300401	0	300210	300401	0.6044872590939654	1.5707963267948966	0.388743893551386	0.777487787102772	125.0	44.97288216032328	79.04155238208025	0.0
ID303097 ? ID303207	0	303097	303207	0.14165371919617248	3.141592653589793	0.37636912625263574	0.37636912625263574	151.5	44.94218488202286	78.47892420196932	0.0
ID315236 ? ID315339	0	315236	315339	0.5224673910960395	3.141592653589793	0.7228190583375894	0.7228190583375894	264.5	44.77771226880754	78.36416764077147	0.0
ID292771 ? ID292869	0	292771	292869	0.0047255944743414486	2.9356869178351674	0.06874295945288833	0.06874295945288833	53.5	44.35199003083753	78.12318958012008	0.0
ID310099 ? ID310206	0	310099	310206	0.4519621231222257	2.599697630788085	0.6722812827397664	0.6722812827397664	216.5	44.826669081118894	78.38577521859122	0.0
ID312915 ? ID313027	0	312915	313027	0.18093904570837177	3.141592653589793	0.4253693050848542	0.4253693050848542	242.5	44.326356233462576	78.02100067498904	0.0
ID302349 ? ID302461	0	302349	302461	0.027377130818702272	3.141592653589793	0.16546036026402902	0.16546036026402902	144.5	45.16880610808422	79.31322472170439	0.0
ID303734 ? ID303826	0	303734	303826	0.03190777790112736	0.33573501427433006	0.17862748361080205	0.17862748361080205	157.5	45.003120695647276	78.12824663397974	0.0
ID288963 ? ID289084	0	288963	289084	0.3182230824737651	2.416296272452451	0.5641126505173989	0.5641126505173989	17.5	43.66391512322944	77.8859392780929	0.0
ID318768 ? ID318881	0	318768	318881	0.060806003257072555	2.9234403566398863	0.24658873302945647	0.24658873302945647	297.5	45.19931194925209	79.17938862263321	0.0
ID308602 ? ID308712	0	308602	308712	0.13022707415840415	3.141592653589793	0.36086988535814973	0.36086988535814973	202.5	45.31502537239558	79.08652207591106	0.0
ID315136 ? ID315236	0	315136	315236	0.4354717137949654	3.141592653589793	0.6599028063245113	0.6599028063245113	263.5	44.7989569108552	78.68293059767885	0.0
ID297262 ? ID297351	0	297262	297351	1.2881602095409148	1.4566753172416051	1.1349714575886545	1.1349714575886545	96.5	44.272089071414825	78.62309264712076	0.0
ID313889 ? ID313995	0	313889	313995	1.04730404950401	0.7953163462217216	1.0233787419640932	1.0233787419640932	251.5	44.177439302979614	78.23088618639153	0.0
ID291846 ? ID291936	0	291846	291936	0.41107634413516	3.141592653589793	0.6411523564139494	0.6411523564139494	44.5	44.229400068121066	78.25330279842962	0.0
ID306316 ? ID306415	0	306316	306415	0.25466934215046144	2.1632616824033835	0.5046477406572445	0.5046477406572445	181.5	44.78917333664512	78.4586786636732	0.0
ID299904 ? ID300004	0	299904	300004	0.19890928222677506	1.9260281450131806	0.4459924688005113	0.4459924688005113	121.5	45.00162136667588	78.87967509637424	0.0
ID290600 ? ID290806	0	290600	290806	1.64604142977648	1.5707963267948966	0.6414907305987515	1.282981461197503	33.0	44.418618962152266	79.10144966270474	0.0
ID293651 ? ID293778	0	293651	293778	2.088331338234203	3.141592653589793	1.4451059955014383	1.4451059955014383	61.5	44.307509392280046	78.69221195919376	0.0
ID308922 ? ID309124	0	308922	309124	0.5597694699219835	1.5707963267948966	0.3740887160560926	0.7481774321121852	206.0	44.98133487797591	78.91678857273074	0.0
ID314756 ? ID314855	0	314756	314855	0.4361239584563066	2.351628364149687	0.660396818932607	0.660396818932607	259.5	44.221014608968844	78.3275413195667	0.0
ID294106 ? ID294205	0	294106	294205	0.14522946922903165	3.141592653589793	0.3810898440381633	0.3810898440381633	65.5	44.947314565503916	79.31357892207062	0.0
ID316223 ? ID316344	0	316223	316344	2.3540454622708933	3.141592653589793	1.5342898886034846	1.5342898886034846	273.5	44.53762905700759	78.58796614304694	0.0
ID292147 ? ID292245	0	292147	292245	0.0035501313521921216	3.141592653589793	0.059582978711978825	0.059582978711978825	47.5	44.46073182403143	78.30378827479515	0.0
ID314946 ? ID315037	0	314946	315037	2.2246190215179844	1.6903239716245337	1.4915156792732633	1.4915156792732633	261.5	44.73148624137248	78.35626058329953	0.0
ID295635 ? ID295732	0	295635	295732	0.04070727173381259	2.1683324437737337	0.20176043153654433	0.20176043153654433	80.5	45.09085898726551	79.04511376084571	0.0
ID303410 ? ID303518	0	303410	303518	0.06295784184542379	2.996844805836137	0.2509140128518608	0.2509140128518608	154.5	44.550937302977985	78.05262604370185	0.0
ID314439 ? ID314542	0	314439	314542	1.4682201487366733	3.141592653589793	1.2117013446954135	1.2117013446954135	256.5	44.58548016259806	78.54458872144806	0.0
ID306415 ? ID306511	0	306415	306511	0.5445779021945981	3.141592653589793	0.7379552169302674	0.7379552169302674	182.5	45.08543340588112	78.96481502075957	0.0
ID310206 ? ID310306	0	310206	310306	0.39756159097279653	1.1695134401923921	0.630524853572638	0.630524853572638	217.5	45.11082062210954	78.84883513029487	0.0
ID300518 ? ID300633	0	300518	300633	0.8818015251135187	3.141592653589793	0.9390428771432744	0.9390428771432744	127.5	44.444645321196596	79.02289049137619	0.0
ID295937 ? ID296036	0	295937	296036	0.01541031878389408	3.141592653589793	0.12413830506291795	0.12413830506291795	83.5	45.04477737008683	79.14418370956325	0.0
ID316874 ? ID317904	0	316874	317904	1.2337033181054404	0.3141592653589793	0.11107219805628413	1.1107219805628412	284.0	45.330664843597816	78.86566256833257	0.0
ID295732 ? ID295829	0	295732	295829	0.011081670301400547	3.141592653589793	0.10526951268719993	0.10526951268719993	81.5	45.17245281005033	78.91514188074281	0.0
ID303826 ? ID303939	0	303826	303939	0.017580654784410735	3.141592653589793	0.1325920615437091	0.1325920615437091	158.5	45.04539491217571	78.03059459118523	0.0
ID298180 ? ID298294	0	298180	298294	0.03932319873337328	2.3240528583148126	0.19830077844873248	0.19830077844873248	105.5	43.63565793287381	78.30790186397982	0.0
ID303630 ? ID303734	0	303630	303734	0.005773268138586321	1.1604236099085987	0.07598202510190367	0.07598202510190367	156.5	44.89875188980897	78.19849452576645	0.0
ID312112 ? ID312229	0	312112	312229	0.336140440670925	2.805987501126363	0.5797761987792575	0.5797761987792575	235.5	45.29242503868265	78.95122895453746	0.0
ID287372 ? ID287464	0	287372	287464	0.6111528266523976	3.141592653589793	0.7817626408651143	0.7817626408651143	1.5	44.05868747147275	78.3984796480484	0.0
ID311043 ? ID311560	0	311043	311560	0.9508814060030026	0.6283185307179586	0.1950262962785278	0.9751314813926389	227.5	45.32726906462116	78.99872821133475	0.0
ID292673 ? ID292771	0	292673	292771	1.0807469980543478	3.141592653589793	1.0395898220232573	1.0395898220232573	52.5	44.47863469142385	78.59260606695483	0.0
ID306203 ? ID306316	0	306203	306316	0.01353198633463755	0.21280547348837286	0.116327066216928	0.116327066216928	180.5	44.58324542545613	78.36782941693849	0.0
ID309124 ? ID309225	0	309124	309225	0.459491171731903	2.8050589776753267	0.6778577813464289	0.6778577813464289	207.5	44.868370138557836	78.96874719720833	0.0
ID315659 ? ID315759	0	315659	315759	0.26015267153056676	3.141592653589793	0.5100516361414468	0.5100516361414468	268.5	44.16067579324398	78.67170510711972	0.0
ID304379 ? ID304488	0	304379	304488	0.041112596769153985	1.623249337376702	0.20276241458700867	0.20276241458700867	163.5	45.119507784110226	78.15957979750675	0.0
ID289828 ? ID289929	0	289828	289929	0.5727094704757094	2.8718601506701567	0.7567757068482771	0.7567757068482771	25.5	44.225878326169386	78.11556265222416	0.0
ID291106 ? ID291208	0	291106	291208	0.08212902579599043	1.9876559908283102	0.28658162152516065	0.28658162152516065	37.5	44.42343480783359	79.18671631111397	0.0
ID296036 ? ID296136	0	296036	296136	0.2555850484604463	1.4487622271891762	0.5055541993302461	0.5055541993302461	84.5	44.77798316121681	79.12444690374917	0.0
ID296871 ? ID296972	0	296871	296972	0.1877544243319898	2.619407887029128	0.4333063862118695	0.4333063862118695	92.5	45.14956361162473	79.12222603480905	0.0
ID315339 ? ID315436	0	315339	315436	0.20836225175072182	3.141592653589793	0.4564671420274649	0.4564671420274649	265.5	44.25176699221902	78.09864268798887	0.0
ID287856 ? ID287969	0	287856	287969	2.3490759688829046	2.8138909870595725	1.5326695563241624	1.5326695563241624	6.5	44.19019058988684	78.53352720204575	0.0
ID297545 ? ID297645	0	297545	297645	0.29530879520608444	3.141592653589793	0.5434232192371655	0.5434232192371655	99.5	44.683552936140345	79.03202686592707	0.0
ID292449 ? ID292566	0	292449	292566	0.08782727011282004	3.141592653589793	0.2963566603145947	0.2963566603145947	50.5	44.610486228530675	79.06326670013496	0.0
ID302136 ? ID302236	0	302136	302236	0.28149246070126344	3.141592653589793	0.5305586307857628	0.5305586307857628	142.5	44.663283460108005	78.91645784355954	0.0
ID302576 ? ID302682	0	302576	302682	0.5669287026312001	3.141592653589793	0.7529466798062132	0.7529466798062132	146.5	44.84354573254265	78.64601711536906	0.0
ID307937 ? ID308289	0	307937	308289	0.32059676353006195	1.0471975511965976	0.18873754956142494	0.5662126486842748	197.5	45.022081879063194	79.33291475005115	0.0
ID289510 ? ID289607	0	289510	289607	0.06904561275754678	0.8775897710877324	0.2627653187875957	0.2627653187875957	22.5	44.96362106632328	79.18249371797845	0.0
ID294306 ? ID294402	0	294306	294402	0.11108642407814812	3.141592653589793	0.3332963007267679	0.3332963007267679	67.5	45.228226384447936	79.26632537508692	0.0
ID309888 ? ID309986	0	309888	309986	0.34002743878159813	0.6539507643706376	0.5831187175709576	0.5831187175709576	214.5	44.60555321149925	78.96133469591564	0.0
ID313348 ? ID313465	0	313348	313465	0.003586151963372172	0.7050270244727911	0.05988448850388698	0.05988448850388698	246.5	44.059780078447375	78.63007480551171	0.0
ID299376 ? ID299478	0	299376	299478	0.10178514241345663	3.1359403881831467	0.319037838529314	0.319037838529314	116.5	44.798976793314736	79.10582902321653	0.0
ID301163 ? ID301919	0	301163	301919	0.11645525490479965	0.4487989505128276	0.04875077286771967	0.3412554100740377	136.5	45.011604035102266	79.17664051531455	0.0
ID312443 ? ID312560	0	312443	312560	0.5501860189322728	1.321340694969808	0.7417452520456553	0.7417452520456553	238.5	44.509583058344305	78.71044700993698	0.0
ID315759 ? ID315865	0	315759	315865	0.978258674863879	3.141592653589793	0.9890696006165992	0.9890696006165992	269.5	44.39748159926435	78.7377286253244	0.0
ID300938 ? ID301056	0	300938	301056	0.08289277282508807	3.141592653589793	0.2879110501962161	0.2879110501962161	131.5	44.414638540067195	78.33904482727823	0.0
ID297645 ? ID297762	0	297645	297762	0.21558563729281924	3.141592653589793	0.4643120042523338	0.4643120042523338	100.5	44.53274724456281	78.95981267568348	0.0
ID294710 ? ID294807	0	294710	294807	0.38932557588423744	2.6600547560626495	0.6239595947529274	0.6239595947529274	71.5	43.82764915098856	78.57223310369838	0.0
ID295217 ? ID295328	0	295217	295328	0.18702458748719214	0.5141058233390247	0.4324633943898514	0.4324633943898514	76.5	44.707321186705514	78.95733786770364	0.0
ID294402 ? ID294511	0	294402	294511	0.6379103706428942	3.141592653589793	0.7986929138554406	0.7986929138554406	68.5	44.96240907932368	79.2064079170701	0.0
ID299155 ? ID299376	0	299155	299376	0.015264770361287486	1.5707963267948966	0.06177533966172806	0.12355067932345612	115.0	44.88002468640404	79.16046748225295	0.0
ID300826 ? ID300938	0	300826	300938	0.3786147432369565	3.141592653589793	0.6153167828338152	0.6153167828338152	130.5	44.38176105083191	78.74780019815259	0.0
ID295829 ? ID295937	0	295829	295937	0.1299855574763821	2.943320616968241	0.3605350988133917	0.3605350988133917	82.5	45.13201085622758	79.03772394123365	0.0
ID306115 ? ID306203	0	306115	306203	0.46849399881883413	2.3606342165736836	0.6844662145196314	0.6844662145196314	179.5	44.49568151385989	78.75738298775806	0.0
ID295328 ? ID295544	0	295328	295544	0.14790535171612423	1.5707963267948966	0.19229232415525863	0.38458464831051725	78.0	45.102392146495504	79.05850207459827	0.0
ID312006 ? ID312112	0	312006	312112	0.15713711548156506	1.6436503148403674	0.3964052414910341	0.3964052414910341	234.5	45.41128058591073	78.97750547365743	0.0
ID313768 ? ID313889	0	313768	313889	0.45897053344585204	1.561662891124291	0.6774736404066597	0.6774736404066597	250.5	44.84351968212247	78.64991510659233	0.0
ID310932 ? ID311043	0	310932	311043	0.3578472111841208	3.141592653589793	0.5982033192687255	0.5982033192687255	224.5	45.463377042678	78.81649963296252	0.0
ID312337 ? ID312443	0	312337	312443	0.3049111662652288	3.141592653589793	0.5521876187177949	0.5521876187177949	237.5	45.002721936781	78.85586534023709	0.0
ID293541 ? ID293651	0	293541	293651	0.1640784266100485	3.141592653589793	0.40506595340765006	0.40506595340765006	60.5	44.77542690786903	79.3100118515052	0.0
ID293424 ? ID293541	0	293424	293541	0.59760627442812	3.141592653589793	0.7730499818434252	0.7730499818434252	59.5	44.58760298221483	79.2116210811766	0.0
ID303312 ? ID303410	0	303312	303410	0.00956295099604119	3.141592653589793	0.09779034203867573	0.09779034203867573	153.5	44.50383127573646	77.99121727515356	0.0
ID315865 ? ID316002	0	315865	316002	0.23907609924390608	3.141592653589793	0.48895408705102983	0.48895408705102983	270.5	44.6257644861475	79.0514792308878	0.0
ID302682 ? ID302785	0	302682	302785	0.8135719929127828	3.141592653589793	0.9019822575376872	0.9019822575376872	147.5	44.610511294526034	78.27714804444196	0.0
ID288649 ? ID288763	0	288649	288763	0.9160704447025851	3.141592653589793	0.9571156903439548	0.9571156903439548	14.5	44.48955927551606	78.64265183619395	0.0
ID313139 ? ID313239	0	313139	313239	0.1023767997460749	3.141592653589793	0.3199637475497418	0.3199637475497418	244.5	43.85166911412219	78.65298531152695	0.0
ID311560 ? ID311665	0	311560	311665	0.20899839467206666	2.708173450038973	0.45716342228142737	0.45716342228142737	230.5	45.12360303293363	79.2136771599713	0.0
ID299478 ? ID299589	0	299478	299589	0.04597923447829825	3.141592653589793	0.21442769055860825	0.21442769055860825	117.5	44.563724571511955	78.98749268495288	0.0
ID296972 ? ID297068	0	296972	297068	0.930533505069214	3.141592653589793	0.9646416459334596	0.9646416459334596	93.5	44.63084844780204	78.69169839014646	0.0
ID299589 ? ID299700	0	299589	299700	0.10532186233730721	3.141592653589793	0.3245332992734447	0.3245332992734447	118.5	44.60004359594487	79.04147951483063	0.0
ID316663 ? ID316764	0	316663	316764	1.1901771099187297	2.998259064502173	1.0909523866414748	1.0909523866414748	277.5	45.05739165282168	78.50420502975658	0.0
ID309225 ? ID309327	0	309225	309327	0.2480118337139355	1.1921568532318667	0.4980078651125256	0.4980078651125256	208.5	45.289730861763516	79.21719228741696	0.0
ID292050 ? ID292147	0	292050	292147	0.2812378367279664	2.920714674562632	0.5303186181230736	0.5303186181230736	46.5	44.56990948794838	78.51241207214423	0.0
ID313561 ? ID313665	0	313561	313665	2.0851014290264396	1.9883012876662416	1.4439880293916705	1.4439880293916705	248.5	44.78862688272635	78.32684000678259	0.0
ID297445 ? ID297545	0	297445	297545	0.23057174257779836	2.901723658866862	0.4801788651927512	0.4801788651927512	98.5	44.82662339505134	79.10983817621135	0.0
ID304271 ? ID304379	0	304271	304379	0.11648016616911955	3.141592653589793	0.34129190756465283	0.34129190756465283	162.5	45.01770746290302	77.99459248718178	0.0
ID300401 ? ID300518	0	300401	300518	0.2090882198881599	3.1108592668417163	0.4572616536384392	0.4572616536384392	126.5	45.12544372177213	79.09100040742814	0.0
ID300718 ? ID300826	0	300718	300826	0.5952577128911947	3.141592653589793	0.7715294633979928	0.7715294633979928	129.5	44.34030677097217	78.65547191715183	0.0
ID316344 ? ID316561	0	316344	316561	0.012496027686685231	1.5707963267948966	0.0558928163691123	0.1117856327382246	275.0	45.27011631255016	78.96185814873587	0.0
ID287669 ? ID287762	0	287669	287762	0.18268627538497784	3.141592653589793	0.427418150509519	0.427418150509519	4.5	43.890496176482	78.47324556083186	0.0
ID298846 ? ID298953	0	298846	298953	0.1609119548015543	1.1545980316119158	0.40113832377567005	0.40113832377567005	111.5	45.341720889714416	79.22476680274937	0.0
ID316002 ? ID316104	0	316002	316104	0.41731640813135473	1.4486810981531972	0.6460003158910642	0.6460003158910642	271.5	44.23116110241972	78.88527353835845	0.0
ID296136 ? ID296239	0	296136	296239	0.11651723160035907	2.160430943252703	0.3413462049010639	0.3413462049010639	85.5	44.5996956117139	79.00929489460314	0.0
ID306511 ? ID306729	0	306511	306729	0.34368548746954763	1.5707963267948966	0.2931234754627935	0.586246950925587	184.0	44.94095645369314	79.14960564839255	0.0
ID290903 ? ID291106	0	290903	291106	1.4896605438664572	1.5707963267948966	0.6102582535014289	1.2205165070028579	36.0	43.93122275694006	78.90411450446156	0.0
ID298738 ? ID298846	0	298738	298846	0.4285890107631456	0.3131005533744204	0.6546670991909901	0.6546670991909901	110.5	44.89402044588815	79.21978954407035	0.0
ID308289 ? ID308398	0	308289	308398	0.01774908482447201	1.9301611959635314	0.13322569130791556	0.13322569130791556	199.5	45.24653899663574	79.18820418746566	0.0
ID299700 ? ID299904	0	299700	299904	0.1358387305736947	1.5707963267948966	0.18428153093412175	0.3685630618682435	120.0	44.922441160575815	79.10065431818792	0.0
ID306823 ? ID307493	0	306823	307493	0.6511139865645571	0.5235987755982988	0.134486057369503	0.806916344217018	189.0	45.06630472976123	79.22523981772937	0.0
ID304053 ? ID304163	0	304053	304163	0.019516483899334854	3.141592653589793	0.13970140979723453	0.13970140979723453	160.5	44.90266361210344	77.8653515701837	0.0
ID300106 ? ID300210	0	300106	300210	0.043790832798848586	3.141592653589793	0.2092625929277581	0.2092625929277581	123.5	44.69646986917296	78.96253911365241	0.0
ID298408 ? ID298514	0	298408	298514	0.7017391443390437	3.141592653589793	0.8376987193132408	0.8376987193132408	107.5	44.391211095760966	78.40416044441139	0.0
ID302785 ? ID302889	0	302785	302889	0.37509916823927897	2.7206894600092224	0.6124534008716737	0.6124534008716737	148.5	44.45691866946008	78.13060908023871	0.0
ID292980 ? ID293088	0	292980	293088	0.8680490144846948	3.141592653589793	0.9316914803113179	0.9316914803113179	55.5	43.86323343126401	78.0263048376147	0.0
ID312229 ? ID312337	0	312229	312337	0.0159919613940729	3.141592653589793	0.1264593270347146	0.1264593270347146	236.5	45.07873028461297	79.07351195644301	0.0
ID288261 ? ID288464	0	288261	288464	0.037978168207167776	1.5707963267948966	0.09743994074193571	0.19487988148387142	11.0	44.04747505192985	78.64009688302647	0.0
ID287269 ? ID287372	0	287269	287372	1.068341110864563	NaN	1.0336058779169954	1.0336058779169954	0.5	44.494030937634435	78.62719350616126	0.0
ID292343 ? ID292449	0	292343	292449	0.8379011373696917	3.141592653589793	0.9153693994064318	0.9153693994064318	49.5	44.693498194192536	78.49450787507509	0.0
ID310415 ? ID310515	0	310415	310515	0.007967764925290555	3.141592653589793	0.08926233766427225	0.08926233766427225	219.5	45.25780693227112	78.90479079366034	0.0
ID314331 ? ID314439	0	314331	314439	0.049888388204686315	0.17089325346560622	0.22335708675725138	0.22335708675725138	255.5	44.97065001490077	78.85508478683862	0.0
ID314647 ? ID314756	0	314647	314756	0.5980874366939158	3.141592653589793	0.7733611295468087	0.7733611295468087	258.5	44.483799240153836	78.22877478475326	0.0
ID292869 ? ID292980	0	292869	292980	0.9239399067961451	3.141592653589793	0.9612179288778092	0.9612179288778092	54.5	43.875779699036144	78.10466962219863	0.0
ID290034 ? ID290148	0	290034	290148	0.4890715293725778	3.141592653589793	0.6993364922357318	0.6993364922357318	27.5	44.70482720496985	79.03189141018528	0.0
ID296549 ? ID296871	0	296549	296871	0.5867592854991156	1.0471975511965976	0.2553340481928887	0.766002144578666	90.5	44.92694248123246	79.10711784499239	0.0
ID287969 ? ID288070	0	287969	288070	0.17233523895709824	3.141592653589793	0.4151327967736327	0.4151327967736327	7.5	44.66326510798835	78.97201133038351	0.0
ID291936 ? ID292050	0	291936	292050	0.9931317128814791	3.0474233817374325	0.9965599394323851	0.9965599394323851	45.5	44.36932309055515	78.3691287890388	0.0
ID317904 ? ID318003	0	317904	318003	0.14118277723171146	2.1981258230123175	0.37574296697571263	0.37574296697571263	289.5	44.865927668400516	78.93814019746591	0.0
ID315436 ? ID315548	0	315436	315548	0.5597942027920405	3.141592653589793	0.7481939606760004	0.7481939606760004	266.5	44.33281069970499	78.24285767514179	0.0
ID287566 ? ID287669	0	287566	287669	1.0534262440516498	3.0110605520181712	1.026365550888985	1.026365550888985	3.5	43.7157742865152	78.21318047419317	0.0
ID292566 ? ID292673	0	292566	292673	0.014969631458946182	2.9852772022214675	0.12235044527481778	0.12235044527481778	51.5	44.559720872712916	79.13547101993609	0.0
ID288763 ? ID288877	0	288763	288877	0.2272504321221541	3.141592653589793	0.4767079106981067	0.4767079106981067	15.5	44.81034652695841	79.03607147041714	0.0
ID290499 ? ID290600	0	290499	290600	0.48113843656802524	2.741312361855828	0.6936414322746481	0.6936414322746481	31.5	44.667393520703804	79.26841842016242	0.0
ID293877 ? ID293991	0	293877	293991	0.0066974879656745995	1.0901279396883026	0.08183818158826967	0.08183818158826967	63.5	44.68759802505984	79.121347167365	0.0
ID308398 ? ID308504	0	308398	308504	0.4169962008960061	0.4041797744695472	0.6457524300349214	0.6457524300349214	200.5	44.91598596609499	78.99079479641043	0.0
ID288070 ? ID288173	0	288070	288173	0.4685166067052141	3.141592653589793	0.6844827292965208	0.6844827292965208	8.5	44.40939479672919	78.92620349623681	0.0
ID310306 ? ID310415	0	310306	310415	0.031619363820758126	2.951933922995227	0.1778183450062398	0.1778183450062398	218.5	45.31272133701054	78.95596645007649	0.0
ID310824 ? ID310932	0	310824	310932	0.035302669798726594	3.141592653589793	0.1878900470986332	0.1878900470986332	223.5	45.14303935113455	78.95106415485297	0.0
ID302042 ? ID302136	0	302042	302136	0.3695967801892944	3.141592653589793	0.6079447180371702	0.6079447180371702	141.5	44.301568046404995	78.98253252183818	0.0
ID301056 ? ID301163	0	301056	301163	1.6348846740688037	2.9861474622076276	1.278626088451508	1.278626088451508	132.5	44.7598142957648	78.69744697443522	0.0
ID308712 ? ID308814	0	308712	308814	0.01047166780061127	0.5320045422435725	0.10233116729819547	0.10233116729819547	203.5	45.14056669346439	78.94281722626124	0.0
ID307833 ? ID307937	0	307833	307937	0.4354769610001596	2.2702229991497553	0.6599067820534652	0.6599067820534652	195.5	45.08038889386886	79.37243722725447	0.0
ID313239 ? ID313348	0	313239	313348	0.002239519812300359	3.141592653589793	0.047323565084430814	0.047323565084430814	245.5	44.02941053967125	78.67024031080375	0.0
ID288549 ? ID288649	0	288549	288649	0.3179568996150276	3.141592653589793	0.5638766705717019	0.5638766705717019	13.5	43.84521436845233	78.26072881467405	0.0
ID298073 ? ID298180	0	298073	298180	0.8287216545582023	3.141592653589793	0.9103415043587776	0.9103415043587776	104.5	44.02770896237349	78.26831324972605	0.0
ID289084 ? ID289196	0	289084	289196	2.590048799809686	3.141592653589793	1.6093628552348553	1.6093628552348553	18.5	44.585739741790135	78.3971811475025	0.0
ID305244 ? ID305356	0	305244	305356	0.7636082127284245	2.2448186366764973	0.87384679019175	0.87384679019175	171.5	44.80117769813039	78.9345382808993	0.0
ID313465 ? ID313561	0	313465	313561	0.47451550572857326	3.141592653589793	0.6888508588428799	0.6888508588428799	247.5	44.12974711218342	78.26267419424687	0.0
ID296327 ? ID296438	0	296327	296438	0.12247522469246896	3.141592653589793	0.3499646049137955	0.3499646049137955	87.5	44.69498224294881	78.97842951281768	0.0
ID297863 ? ID297972	0	297863	297972	0.2742598726880027	3.141592653589793	0.523698264927432	0.523698264927432	102.5	43.96155483338848	78.85424584731874	0.0
ID305356 ? ID305456	0	305356	305456	0.23099386983376283	3.141592653589793	0.4806182162941422	0.4806182162941422	172.5	45.01599386340818	79.00727115315671	0.0
ID288877 ? ID288963	0	288877	288963	3.6171830600410946	1.857648844648441	1.9018893395886878	1.9018893395886878	16.5	44.03683198382575	78.55179589330652	0.0
ID288173 ? ID288261	0	288173	288261	0.1933062205073019	3.141592653589793	0.4396660329241979	0.4396660329241979	9.5	44.12465162301684	78.86267858391912	0.0
ID289929 ? ID290034	0	289929	290034	0.4165365471280432	3.141592653589793	0.6453964263365913	0.6453964263365913	26.5	44.45076399222688	78.64151249530639	0.0
ID294511 ? ID294710	0	294511	294710	1.6059935945419566	1.5707963267948966	0.6336390128736464	1.2672780257472929	70.0	44.041566748621335	78.89264435723294	0.0
ID318240 ? ID318347	0	318240	318347	0.3224656397109777	2.5899805157151525	0.5678605812265698	0.5678605812265698	292.5	45.49660818027289	79.00166819029533	0.0
ID313995 ? ID314099	0	313995	314099	0.42479213985911546	2.8246092312090956	0.6517607995722936	0.6517607995722936	252.5	43.95658914934374	78.27951851302507	0.0
ID291752 ? ID291846	0	291752	291846	0.2679803587778362	1.1777329186031975	0.5176681937089009	0.5176681937089009	43.5	44.5197743160679	78.75129679955819	0.0
ID304703 ? ID305244	0	304703	305244	1.3109692436556915	0.6283185307179586	0.22899513039850355	1.1449756519925178	168.5	45.0280513492699	78.54091482959593	0.0
ID314229 ? ID314331	0	314229	314331	1.530357783605929	3.141592653589793	1.2370763046821036	1.2370763046821036	254.5	44.38819751832834	78.41696032451176	0.0
ID293315 ? ID293424	0	293315	293424	0.22473287467027772	3.141592653589793	0.4740599905816538	0.4740599905816538	58.5	44.311026340417314	78.9533545838598	0.0
ID298630 ? ID298738	0	298630	298738	0.7872646617517942	3.141592653589793	0.8872793594758047	0.8872793594758047	109.5	44.271233219370345	78.78113741455618	0.0
ID315037 ? ID315136	0	315037	315136	0.6190928726633137	2.4446109725626175	0.7868245501147723	0.7868245501147723	262.5	44.896171706777125	78.83986497662937	0.0
ID310609 ? ID310720	0	310609	310720	1.0757634556157254	3.141592653589793	1.037190173312361	1.037190173312361	221.5	45.13447844757873	79.01712052213368	0.0
ID312796 ? ID312915	0	312796	312915	0.39030747582034664	3.141592653589793	0.6247459290146248	0.6247459290146248	241.5	43.832324969981954	78.18335723206192	0.0
ID298294 ? ID298408	0	298294	298408	1.1107354703741203	0.6231831536912366	1.0539143562804902	1.0539143562804902	106.5	44.20385393516462	78.530435749428	0.0
ID304163 ? ID304271	0	304163	304271	0.007467646933096582	2.3218671442595102	0.08641554798238904	0.08641554798238904	161.5	44.85259151167179	77.87628735825638	0.0
ID297762 ? ID297863	0	297762	297863	0.19460519421209144	2.3563350630300257	0.44114078729141726	0.44114078729141726	101.5	44.41150441079655	78.83563362487081	0.0
ID300004 ? ID300106	0	300004	300106	0.12669319891965516	2.333111795317051	0.35593988104686325	0.35593988104686325	122.5	44.841140886003004	78.85083708071019	0.0
ID297161 ? ID297262	0	297161	297262	0.3426420825729681	3.141592653589793	0.5853563722835586	0.5853563722835586	95.5	43.8041099847038	78.14714854193625	0.0
ID313665 ? ID313768	0	313665	313768	0.18491466364640513	3.141592653589793	0.4300170504135913	0.4300170504135913	249.5	45.200585658065215	78.83647761531986	0.0
ID310720 ? ID310824	0	310720	310824	0.2525799287878445	3.0934556859299875	0.5025733068795482	0.5025733068795482	222.5	44.86733164204354	79.03682556038244	0.0
ID316561 ? ID316663	0	316561	316663	1.1642160651004394	2.2621199772593945	1.0789884453044154	1.0789884453044154	276.5	45.130010045387564	78.4759583343122	0.0
ID290148 ? ID290499	0	290148	290499	0.49805302747470437	1.0471975511965976	0.23524290695994884	0.7057287208798465	29.5	44.69305816435286	79.13157619949997	0.0
ID311665 ? ID312006	0	311665	312006	0.018839035188367284	1.0471975511965976	0.045751788293364105	0.13725536488009232	232.5	45.304789585131566	79.15264401925015	0.0
ID289307 ? ID289510	0	289307	289510	0.5722201255343556	1.5707963267948966	0.3782261643297419	0.7564523286594838	21.0	44.4918723678162	79.14675682032566	0.0
ID293198 ? ID293315	0	293198	293315	0.30795416323087554	3.141592653589793	0.5549361794214498	0.5549361794214498	57.5	44.14164361236858	78.71857361270176	0.0
ID302998 ? ID303097	0	302998	303097	1.7238863318822149	3.141592653589793	1.312968518998919	1.312968518998919	150.5	44.1416433762179	78.28046471223408	0.0
ID301919 ? ID302042	0	301919	302042	0.5086958438733397	0.08481511614608253	0.7132291664488628	0.7132291664488628	140.5	44.485526191194126	79.20473101628046	0.0
ID303939 ? ID304053	0	303939	304053	0.008207211212284647	0.08203714506863123	0.09059365989010847	0.09059365989010847	159.5	44.98728736156029	77.93543010207941	0.0
ID318003 ? ID318240	0	318003	318240	0.6086652839121326	1.5707963267948966	0.3900850176282513	0.7801700352565026	291.0	45.33695334148739	79.13817434461001	0.0
ID308504 ? ID308602	0	308504	308602	0.7977842529318521	3.141592653589793	0.8931876918833197	0.8931876918833197	201.5	45.03418036059418	79.03048268778281	0.0
ID294807 ? ID295217	0	294807	295217	0.22218186955243127	0.7853981633974483	0.11784042959454516	0.47136171837818064	74.0	44.31636213187802	78.76188805457886	0.0
ID300633 ? ID300718	0	300633	300718	0.7737637570656719	2.1252734449429753	0.8796384240502867	0.8796384240502867	128.5	44.19222717299148	78.65857250980201	0.0
ID303207 ? ID303312	0	303207	303312	0.5244906910622209	2.346326887124616	0.7242172954729961	0.7242172954729961	152.5	44.83479467526661	78.23481370379034	0.0
ID314542 ? ID314647	0	314542	314647	0.29203849317022457	3.141592653589793	0.5404058596742124	0.5404058596742124	257.5	44.3453610481307	78.00319368697274	0.0
ID297351 ? ID297445	0	297351	297445	0.2747875708253624	3.141592653589793	0.5242018416844435	0.5242018416844435	97.5	44.773653676770444	79.07403224287566	0.0
ID293991 ? ID294106	0	293991	294106	0.24138569576106464	3.141592653589793	0.49131018283876904	0.49131018283876904	64.5	44.90217924447422	79.2278883153947	0.0
ID302236 ? ID302349	0	302236	302349	0.1131376332209041	3.141592653589793	0.3363593810508399	0.3363593810508399	143.5	44.972019319271794	79.22068647507473	0.0
ID287762 ? ID287856	0	287762	287856	0.1441234632255293	0.1317488786671089	0.3796359614492933	0.3796359614492933	5.5	43.816151898516345	78.07751345571076	0.0
ID302889 ? ID302998	0	302889	302998	1.4976178935434095	3.141592653589793	1.223771994099967	1.223771994099967	149.5	44.13854377651408	78.04698638171797	0.0
ID315548 ? ID315659	0	315548	315659	0.17410453434307163	3.141592653589793	0.4172583544317257	0.4172583544317257	267.5	44.49753631955916	78.64658968828093	0.0
ID292245 ? ID292343	0	292245	292343	0.12595666921909127	1.9684951732987657	0.35490374641456135	0.35490374641456135	48.5	44.57772785551964	78.18298394561702	0.0
ID287464 ? ID287566	0	287464	287566	0.9193966171685741	3.141592653589793	0.9588517180297348	0.9588517180297348	2.5	43.64353581723974	78.20282427736836	0.0
ID291208 ? ID291752	0	291208	291752	0.18097965297125004	0.6283185307179586	0.08508340683617459	0.42541703418087295	40.5	44.47742640163179	79.14196535673659	0.0
ID312560 ? ID312677	0	312560	312677	0.7543029655219698	2.0402538643878243	0.8685061689602267	0.8685061689602267	239.5	44.24128893673377	78.38117614194203	0.0
ID313027 ? ID313139	0	313027	313139	1.112025730957049	2.645414133305696	1.054526306431968	1.054526306431968	243.5	44.11552049394021	78.30657803181725	0.0
ID308814 ? ID308922	0	308814	308922	0.08284207686517367	2.513315663253029	0.2878229957198932	0.2878229957198932	204.5	45.180696256173604	79.04183035463848	0.0
ID316764 ? ID316874	0	316764	316874	0.49512984132683274	1.4536338801997395	0.7036546321362723	0.7036546321362723	278.5	45.52771197692515	78.99917251313508	0.0
ID288464 ? ID288549	0	288464	288549	0.42068873570368737	1.0367689069406887	0.6486052233089765	0.6486052233089765	12.5	43.795688109833776	78.35123852709168	0.0
ID293778 ? ID293877	0	293778	293877	1.582749224885341	2.9634841687381708	1.2580736166398774	1.2580736166398774	62.5	44.371794594842676	78.55439706211183	0.0
ID302461 ? ID302576	0	302461	302576	0.49079682765997185	2.3201962430958463	0.7005689314121573	0.7005689314121573	145.5	44.93828348058548	79.1210744901296	0.0
ID293088 ? ID293198	0	293088	293198	0.6968299036214243	2.213834806072514	0.834763381816323	0.834763381816323	56.5	44.096769186649766	78.34802233592843	0.0
ID314099 ? ID314229	0	314099	314229	0.27752859490427156	3.141592653589793	0.5268098280255139	0.5268098280255139	253.5	44.05800247391376	78.25622225310912	0.0
ID316104 ? ID316223	0	316104	316223	0.1849614174515048	3.141592653589793	0.43007140971181146	0.43007140971181146	272.5	43.957531098620194	78.4226073786567	0.0
ID289196 ? ID289307	0	289196	289307	1.3300270964478265	3.141592653589793	1.1532680072072694	1.1532680072072694	19.5	44.67195525243396	79.04162275742219	0.0
ID295544 ? ID295635	0	295544	295635	0.060938624316407015	2.772428168799679	0.24685749799511258	0.24685749799511258	79.5	45.162104300269625	79.12464331712098	0.0
ID309986 ? ID310099	0	309986	310099	0.7282018667734086	3.141592653589793	0.8533474478624803	0.8533474478624803	215.5	44.606239892414926	78.41228267042604	0.0
ID289607 ? ID289828	0	289607	289828	3.191880379652953	1.5707963267948966	0.8932917188204748	1.7865834376409495	24.0	44.4876829663704	78.58569854980497	0.0
ID298953 ? ID299047	0	298953	299047	0.4480548039959628	3.141592653589793	0.6693689595402246	0.6693689595402246	112.5	45.17180878096627	79.1886314961787	0.0
ID307604 ? ID307833	0	307604	307833	0.641548480564615	1.5707963267948966	0.4004836078307747	0.8009672156615494	194.0	45.1013122393381	79.05830437406136	0.0
ID309327 ? ID309888	0	309327	309888	0.49861190907382835	0.6283185307179586	0.14122491410141885	0.7061245705070943	211.5	45.18249994614409	79.16181987621906	0.0
ID296438 ? ID296549	0	296438	296549	0.07644254329709274	3.141592653589793	0.27648244663466925	0.27648244663466925	88.5	44.73757185480486	78.93915826719983	0.0
ID303518 ? ID303630	0	303518	303630	0.06285319808944903	0.49327528907221735	0.2507054009977628	0.2507054009977628	155.5	44.7545599808991	78.18564381652382	0.0
ID306729 ? ID306823	0	306729	306823	0.6878497966183239	2.942881069043678	0.8293671060624022	0.8293671060624022	185.5	45.080815485503024	79.15008264959809	0.0
ID310515 ? ID310609	0	310515	310609	0.14860708560071748	1.1200768290469791	0.38549589569892634	0.38549589569892634	220.5	45.47121418855017	78.93789426704706	0.0
ID312677 ? ID312796	0	312677	312796	0.740626530404703	2.208342976962561	0.860596613056723	0.860596613056723	240.5	43.93997956970274	78.1352103143819	0.0
ID297068 ? ID297161	0	297068	297161	0.46620735522047735	0.5325357947592493	0.6827937867471242	0.6827937867471242	94.5	44.04090840628916	78.15795932817934	0.0
ID304590 ? ID304703	0	304590	304703	0.08534956633821528	3.141592653589793	0.29214648096154655	0.29214648096154655	165.5	45.480459125550965	78.33110266348916	0.0
ID314855 ? ID314946	0	314855	314946	0.05215704834937786	3.141592653589793	0.22837917669826613	0.22837917669826613	260.5	44.1085080420725	77.95528277588929	0.0
ID290806 ? ID290903	0	290806	290903	0.25469653960911537	0.284258840009116	0.5046746869113958	0.5046746869113958	34.5	43.59468273269243	78.77424057089576	0.0
ID297972 ? ID298073	0	297972	298073	0.8161446920880742	2.2981096489063075	0.9034072681178043	0.9034072681178043	103.5	44.096102775874826	78.5424448354857	0.0
ID298514 ? ID298630	0	298514	298630	0.13623859991478818	3.141592653589793	0.36910513395886024	0.36910513395886024	108.5	44.00871066033107	78.30651254134413	0.0
ID318347 ? ID318461	0	318347	318461	0.7232523012104661	0.8100586005649807	0.8504424149879086	0.8504424149879086	293.5	44.84896609343711	78.90963753329417	0.0
ID305456 ? ID306115	0	305456	306115	0.3202367257876161	0.5235987755982988	0.09431577071312919	0.5658946242787751	176.0	44.65337199384585	78.94383910553694	0.0
ID318461 ? ID318768	0	318461	318768	0.8333251921408309	1.0471975511965976	0.3042888233498692	0.9128664700496075	295.5	44.86903616415778	79.11180912183697	0.0
ID296239 ? ID296327	0	296239	296327	0.03810123343841799	3.141592653589793	0.19519537248208008	0.19519537248208008	86.5	44.59550804958933	78.91607558308442	0.0
ID294205 ? ID294306	0	294205	294306	0.1170519918464442	2.945318730601443	0.3421286188649587	0.3421286188649587	66.5	44.92716112446692	79.34857886284729	0.0
ID304488 ? ID304590	0	304488	304590	0.09168777382159603	3.141592653589793	0.3027998907225629	0.3027998907225629	164.5	45.22029370692914	78.24064154026675	0.0
ID299047 ? ID299155	0	299047	299155	0.025925985212871105	3.141592653589793	0.16101548128323284	0.16101548128323284	113.5	44.840202866362006	79.20520637448442	0.0
ID307493 ? ID307604	0	307493	307604	0.12328790844278407	1.6807409403031677	0.3511237793752854	0.3511237793752854	192.5	44.73579935119412	78.96289870260654	0.0
ID304627 ? ID304738	1	304627	304738	6.863832850160304E-4	1.5266579461055179	0.02619891763062036	0.02619891763062036	166.5	42.80335724220582	18.669650843551636	0.0
ID297901 ? ID298009	1	297901	298009	0.0014650418513676511	2.3761239327571717	0.038275865128924925	0.038275865128924925	103.5	43.03261563535382	18.611668114750096	0.0
ID309265 ? ID309370	1	309265	309370	0.012256601222048115	3.141592653589793	0.11070953537093413	0.11070953537093413	209.5	43.04365675914359	18.68275707279448	0.0
ID309923 ? ID310029	1	309923	310029	0.02129538824476519	3.141592653589793	0.14592939472486408	0.14592939472486408	215.5	43.05459470220424	18.681227445865048	0.0
ID291775 ? ID291873	1	291775	291873	0.008538165354668129	3.141592653589793	0.09240219345160659	0.09240219345160659	44.5	42.9782922577521	18.691184665170894	0.0
ID312156 ? ID312265	1	312156	312265	0.0024497515641924384	3.141592653589793	0.04949496503880408	0.04949496503880408	236.5	42.88213135277814	18.775679524642086	0.0
ID291040 ? ID291138	1	291040	291138	0.00245244728548397	3.141592653589793	0.04952218982924695	0.04952218982924695	37.5	42.602655606703294	18.508377398162686	0.0
ID288197 ? ID288292	1	288197	288292	0.004520897069986096	3.141592653589793	0.06723761648055422	0.06723761648055422	10.5	42.46463237409665	18.740195069836112	0.0
ID313498 ? ID313592	1	313498	313592	0.035873936851262	2.7244175216835878	0.18940416270837873	0.18940416270837873	248.5	43.03671252287315	18.88112495396862	0.0
ID313700 ? ID313805	1	313700	313805	0.0021225898150750854	2.8480185234427395	0.046071572743667924	0.046071572743667924	250.5	42.86105453383982	18.81031765322711	0.0
ID297799 ? ID297901	1	297799	297901	1.3380861861053494E-4	3.141592653589793	0.011567567532136344	0.011567567532136344	102.5	43.03173934896489	18.627138004126234	0.0
ID305179 ? ID305280	1	305179	305280	0.0010774090478472137	3.141592653589793	0.03282390969776778	0.03282390969776778	171.5	42.815541540505166	18.88744804923392	0.0
ID289231 ? ID289332	1	289231	289332	0.02241101960488355	1.3314686462504621	0.14970310486053237	0.14970310486053237	20.5	43.03413433600183	18.842133214102024	0.0
ID307529 ? ID307643	1	307529	307643	0.02631150712312792	3.141592653589793	0.16220822150288167	0.16220822150288167	193.5	42.923569795941546	18.65258218206231	0.0
ID315913 ? ID316038	1	315913	316038	0.021008349255989243	0.656192315664398	0.14494257226912058	0.14494257226912058	271.5	43.32567714931763	18.76795638653759	0.0
ID290528 ? ID290632	1	290528	290632	0.00226485071634554	3.141592653589793	0.04759044774264621	0.04759044774264621	32.5	42.558604612308386	18.509303428291496	0.0
ID293464 ? ID293575	1	293464	293575	0.02223620888856474	3.141592653589793	0.14911810382567484	0.14911810382567484	60.5	42.999072551348334	18.60787926507632	0.0
ID309370 ? ID309484	1	309370	309484	0.012106251412343434	3.141592653589793	0.11002841184141228	0.11002841184141228	210.5	43.05377112158678	18.688244331392156	0.0
ID288584 ? ID288684	1	288584	288684	0.011890244333327901	3.141592653589793	0.10904239695333141	0.10904239695333141	14.5	42.48221188933208	18.906325006998237	0.0
ID312265 ? ID312373	1	312265	312373	0.005834889850868202	3.141592653589793	0.07638645070212519	0.07638645070212519	237.5	42.89263243641366	18.78494993107853	0.0
ID297576 ? ID297685	1	297576	297685	0.00869657507655331	3.141592653589793	0.0932554292068473	0.0932554292068473	100.5	43.12315154256173	18.71237965502904	0.0
ID308206 ? ID308312	1	308206	308312	0.03780500804610585	3.141592653589793	0.19443509983052404	0.19443509983052404	199.5	43.17791562540825	18.64254035305742	0.0
ID300241 ? ID300334	1	300241	300334	0.02496046684153789	3.141592653589793	0.15798881872315487	0.15798881872315487	125.5	42.896768617738175	18.614713805192814	0.0
ID305928 ? ID306039	1	305928	306039	0.0016699593717726497	0.48735243014220986	0.04086513638509787	0.04086513638509787	178.5	42.85919881130869	18.74972932275239	0.0
ID303242 ? ID303342	1	303242	303342	0.00882592817667345	3.141592653589793	0.09394641119634879	0.09394641119634879	153.5	42.836058010729076	18.725425159816712	0.0
ID316140 ? ID316271	1	316140	316271	0.07125122600072217	3.141592653589793	0.2669292528006666	0.2669292528006666	273.5	43.298617277915355	18.741235193612226	0.0
ID291970 ? ID292080	1	291970	292080	0.020023462013526613	2.8783300358420103	0.14150428266849951	0.14150428266849951	46.5	43.01935233371668	18.6844813209866	0.0
ID310865 ? ID310985	1	310865	310985	0.0061820784745285455	3.141592653589793	0.07862619458252158	0.07862619458252158	224.5	42.94319611297316	18.699120797414643	0.0
ID297000 ? ID297100	1	297000	297100	0.43133286036163826	3.057860841434136	0.6567593625991474	0.6567593625991474	94.5	43.27645313118708	18.21926710935535	0.0
ID301205 ? ID301312	1	301205	301312	0.007573823671688024	3.141592653589793	0.08702771783568741	0.08702771783568741	134.5	42.932252695198954	18.680222654762993	0.0
ID315792 ? ID315913	1	315792	315913	0.004335160402800145	3.141592653589793	0.06584193498675556	0.06584193498675556	270.5	43.33084163929851	18.667507971976974	0.0
ID290837 ? ID290937	1	290837	290937	0.001483542224112998	3.141592653589793	0.03851677847526968	0.03851677847526968	35.5	42.613339220708255	18.500598884309802	0.0
ID302715 ? ID302821	1	302715	302821	9.939344303594205E-4	2.948977134591153	0.03152672565236391	0.03152672565236391	148.5	42.92521297142778	18.643653500070652	0.0
ID314980 ? ID315070	1	314980	315070	0.0077026119899615665	2.8005999051073003	0.08776452580605427	0.08776452580605427	262.5	42.873878221501	18.817649050222016	0.0
ID309484 ? ID309606	1	309484	309606	0.0027487314913186007	3.141592653589793	0.05242834625771254	0.05242834625771254	211.5	43.10975977202776	18.64262522423121	0.0
ID315701 ? ID315792	1	315701	315792	0.058092690293275524	3.141592653589793	0.24102425250019038	0.24102425250019038	269.5	43.197824076407635	18.627073623702856	0.0
ID308430 ? ID308534	1	308430	308534	0.007260691379469063	3.141592653589793	0.08520969064296069	0.08520969064296069	201.5	43.01496792332142	18.670201104743306	0.0
ID308637 ? ID308740	1	308637	308740	0.005336412298585733	2.820125156682026	0.07305075152649515	0.07305075152649515	203.5	43.177115330668485	18.65204336906413	0.0
ID317229 ? ID317337	1	317229	317337	0.06250189593057863	3.0030327711015166	0.2500037918324013	0.2500037918324013	283.5	43.47345238148223	19.037467583054912	0.0
ID306236 ? ID306350	1	306236	306350	7.558163090368561E-4	2.677947666637094	0.027492113578931252	0.027492113578931252	181.5	42.87005510406622	18.73850768502279	0.0
ID301097 ? ID301205	1	301097	301205	0.037934588821624905	3.141592653589793	0.1947680385012513	0.1947680385012513	133.5	42.84782598857331	18.729458344938312	0.0
ID307310 ? ID307414	1	307310	307414	0.008063663803475394	3.141592653589793	0.08979790534013249	0.08979790534013249	191.5	42.94917341906507	18.653156490665502	0.0
ID311280 ? ID311378	1	311280	311378	0.002379209616711319	3.141592653589793	0.04877714235901196	0.04877714235901196	228.5	43.03322713121368	18.694188241491574	0.0
ID313389 ? ID313498	1	313389	313498	0.13644846633871272	3.141592653589793	0.36938931540951847	0.36938931540951847	247.5	42.931421515026685	18.877572834599903	0.0
ID295866 ? ID295967	1	295866	295967	0.00628109740587633	3.141592653589793	0.07925337472862799	0.07925337472862799	83.5	42.53856136320821	18.677575680936794	0.0
ID306446 ? ID306543	1	306446	306543	5.518303056490927E-4	3.141592653589793	0.02349106863574096	0.02349106863574096	183.5	42.86296312560573	18.735734437923384	0.0
ID289644 ? ID289754	1	289644	289754	0.025625680137977745	3.141592653589793	0.16008023031585675	0.16008023031585675	24.5	43.00982022286004	18.90715279974967	0.0
ID293916 ? ID294028	1	293916	294028	0.002172186097750762	3.141592653589793	0.04660671730288202	0.04660671730288202	64.5	42.97769490817366	18.532564782400392	0.0
ID312048 ? ID312156	1	312048	312156	0.0026942349880571485	1.5246645793192943	0.051906020730327115	0.051906020730327115	235.5	42.90217962772023	18.758813060104195	0.0
ID296066 ? ID296169	1	296066	296169	0.002916674075436758	0.6145534161505645	0.054006241078571264	0.054006241078571264	85.5	42.60097709481617	18.607482172696198	0.0
ID317640 ? ID317738	1	317640	317738	0.0012233220737206162	2.2344589756040936	0.034976021410683865	0.034976021410683865	287.5	43.347739361997164	18.85301441551119	0.0
ID304525 ? ID304627	1	304525	304627	0.001070770221627662	3.141592653589793	0.032722625530780106	0.032722625530780106	165.5	42.804797104467724	18.691008017744863	0.0
ID315169 ? ID315269	1	315169	315269	0.10340148282574538	3.141592653589793	0.3215610094923596	0.3215610094923596	264.5	42.99922140611203	18.66742427858464	0.0
ID295967 ? ID296066	1	295967	296066	0.003375565181843611	1.2907388016404635	0.05809961430029988	0.05809961430029988	84.5	42.55001773535671	18.62354516397958	0.0
ID297198 ? ID297289	1	297198	297289	0.06213233100905832	1.2661531908361807	0.2492635773815708	0.2492635773815708	96.5	42.80753128079295	18.936159137641013	0.0
ID293813 ? ID293916	1	293813	293916	0.012142235324029919	2.8623951912540737	0.11019181151079203	0.11019181151079203	63.5	43.01986326377141	18.556038435788896	0.0
ID306765 ? ID306856	1	306765	306856	3.5206908056061254E-4	3.141592653589793	0.018763503952103737	0.018763503952103737	186.5	42.84055340154632	18.70912660910478	0.0
ID317024 ? ID317130	1	317024	317130	0.046107821567702725	0.60209218634119	0.214727319099603	0.214727319099603	281.5	43.452799429042884	18.951304409786307	0.0
ID307089 ? ID307189	1	307089	307189	0.008261195169483928	2.328491116497017	0.09089111710989103	0.09089111710989103	189.5	42.92852998660152	18.686063050136113	0.0
ID290304 ? ID290407	1	290304	290407	0.12064731292378185	3.141592653589793	0.34734322063886874	0.34734322063886874	30.5	42.721128140799394	18.599250845952284	0.0
ID301526 ? ID301627	1	301526	301627	0.045803113480045676	2.9407679662703154	0.21401661963512478	0.21401661963512478	137.5	42.67985729009809	18.73389379935005	0.0
ID308954 ? ID309059	1	308954	309059	0.0022470953146349138	3.141592653589793	0.047403536942246347	0.047403536942246347	206.5	43.06952120874591	18.656474849148587	0.0
ID316800 ? ID316915	1	316800	316915	0.0199580217381305	0.3323322898706611	0.14127286270947617	0.14127286270947617	279.5	43.29714137068979	18.732752391484798	0.0
ID299623 ? ID299731	1	299623	299731	6.578849038009349E-4	3.141592653589793	0.025649267120152475	0.025649267120152475	119.5	43.138758051370644	18.715397780894094	0.0
ID299731 ? ID299837	1	299731	299837	6.508091234088105E-4	3.141592653589793	0.025510960848404172	0.025510960848404172	120.5	43.12375431958755	18.696249244414616	0.0
ID291350 ? ID291459	1	291350	291459	0.034565518364709134	3.141592653589793	0.18591804206345638	0.18591804206345638	40.5	42.64904019476998	18.493204841219928	0.0
ID310985 ? ID311081	1	310985	311081	0.0042859711460704044	1.5312955639480834	0.06546732884477878	0.06546732884477878	225.5	42.909711389068676	18.739088575370126	0.0
ID304837 ? ID304940	1	304837	304940	0.0014689683427853617	3.141592653589793	0.03832712280859811	0.03832712280859811	168.5	42.78651607268969	18.721015683838907	0.0
ID298874 ? ID298983	1	298874	298983	0.0016417088433105047	3.141592653589793	0.04051800640839212	0.04051800640839212	112.5	43.06889359209109	18.636976509833914	0.0
ID305050 ? ID305179	1	305050	305179	0.0029751967751515027	3.141592653589793	0.054545364378208186	0.054545364378208186	170.5	42.78408162612156	18.881006203985088	0.0
ID294433 ? ID294540	1	294433	294540	0.003271622940183344	3.141592653589793	0.05719810259251039	0.05719810259251039	69.5	42.747961706967956	18.53983799092959	0.0
ID301742 ? ID301847	1	301742	301847	0.005448577825604409	3.141592653589793	0.0738144824922888	0.0738144824922888	139.5	42.722057752661314	18.63099621950294	0.0
ID311185 ? ID311280	1	311185	311280	0.005727601584543219	3.141592653589793	0.07568091955402774	0.07568091955402774	227.5	43.04099752474086	18.708366510294994	0.0
ID316371 ? ID316484	1	316371	316484	0.013335478428490198	2.4335394509723285	0.11547934199886228	0.11547934199886228	275.5	43.14301057570985	18.652798711479683	0.0
ID303554 ? ID303670	1	303554	303670	0.002921264151236605	2.6566946358088863	0.05404872016279946	0.05404872016279946	156.5	42.842433044007066	18.662732418397866	0.0
ID304418 ? ID304525	1	304418	304525	1.2129739275496995E-4	3.141592653589793	0.011013509556674926	0.011013509556674926	164.5	42.817156136029254	18.69795708857935	0.0
ID296473 ? ID296587	1	296473	296587	0.01295598567304094	3.141592653589793	0.11382436326657373	0.11382436326657373	89.5	42.95843731626698	18.535861044676707	0.0
ID313167 ? ID313278	1	313167	313278	0.021934134002033714	3.141592653589793	0.1481017690712495	0.1481017690712495	245.5	42.79742717310788	18.940747573569972	0.0
ID316596 ? ID316701	1	316596	316701	0.04055799163647225	2.8253975605768167	0.20139014781381995	0.20139014781381995	277.5	43.14717877307381	18.71938930380132	0.0
ID315070 ? ID315169	1	315070	315169	4.2525254233598687E-4	3.141592653589793	0.020621652269786406	0.020621652269786406	263.5	42.892384738195844	18.781097212621674	0.0
ID289962 ? ID290084	1	289962	290084	0.00478256475043513	3.141592653589793	0.06915608975668831	0.06915608975668831	27.5	42.66026494777178	18.526683341939485	0.0
ID299189 ? ID299306	1	299189	299306	0.0021802686753012277	0.15602513556821423	0.046693347227428746	0.046693347227428746	115.5	43.17677790584864	18.73142218661668	0.0
ID314688 ? ID314788	1	314688	314788	0.014818991480604815	2.3764091990959173	0.12173328008644478	0.12173328008644478	259.5	42.9705394813431	18.890619727139153	0.0
ID296904 ? ID297000	1	296904	297000	0.38558996835622183	3.141592653589793	0.6209589103605985	0.6209589103605985	93.5	43.25642453270271	18.194094405998534	0.0
ID310456 ? ID310557	1	310456	310557	0.0033944193669796494	2.8707168421254257	0.05826164576271125	0.05826164576271125	220.5	43.0404162403682	18.65741782303536	0.0
ID313805 ? ID313928	1	313805	313928	0.005231025904275143	2.146816479747989	0.07232583151457812	0.07232583151457812	251.5	42.89079950167664	18.803524909017735	0.0
ID290743 ? ID290837	1	290743	290837	7.98815869337654E-4	2.59140583646845	0.028263330825252248	0.028263330825252248	34.5	42.63225635629833	18.473116803529635	0.0
ID292487 ? ID292609	1	292487	292609	7.127948147002921E-4	2.8211992853638606	0.02669821744424695	0.02669821744424695	51.5	42.921300406114014	18.576354355519967	0.0
ID299410 ? ID299519	1	299410	299519	0.05331439082878789	3.141592653589793	0.2308990923082806	0.2308990923082806	117.5	43.13590365504231	18.69949175786003	0.0
ID302933 ? ID303033	1	302933	303033	0.012386828845997584	3.141592653589793	0.11129613131640104	0.11129613131640104	150.5	42.95006873102012	18.614514857849066	0.0
ID302821 ? ID302933	1	302821	302933	0.001452036456983277	3.141592653589793	0.03810559613735595	0.03810559613735595	149.5	42.91843943037476	18.63568477685738	0.0
ID306644 ? ID306765	1	306644	306765	0.013614109769813703	2.7787224233054832	0.11667951735336285	0.11667951735336285	185.5	42.8222826136824	18.754713367945435	0.0
ID298983 ? ID299083	1	298983	299083	0.002459099430381992	3.141592653589793	0.04958930762152253	0.04958930762152253	113.5	43.097067380087765	18.62626775773542	0.0
ID310249 ? ID310350	1	310249	310350	0.011599329413685949	2.8666385067024325	0.10770018297888796	0.10770018297888796	218.5	42.94716367569732	18.665778118273657	0.0
ID293120 ? ID293236	1	293120	293236	9.965296526727588E-4	3.141592653589793	0.03156785790440585	0.03156785790440585	57.5	42.86259290651146	18.475485014165137	0.0
ID300039 ? ID300146	1	300039	300146	0.0039229939822634854	3.141592653589793	0.0626338086201333	0.0626338086201333	123.5	42.99300735592837	18.60171477309929	0.0
ID301424 ? ID301526	1	301424	301526	0.01825364448288814	3.141592653589793	0.1351060490240468	0.1351060490240468	136.5	42.65585368307857	18.769546383710264	0.0
ID298554 ? ID298663	1	298554	298663	0.03565720610643884	3.141592653589793	0.18883115766853426	0.18883115766853426	109.5	43.153131280040455	18.870410887389635	0.0
ID291565 ? ID291676	1	291565	291676	0.012022692668514133	3.141592653589793	0.10964803996658642	0.10964803996658642	42.5	42.81580493265733	18.51757036378802	0.0
ID298108 ? ID298221	1	298108	298221	0.02334921409421946	2.696009733111453	0.15280449631545356	0.15280449631545356	105.5	43.16475765524946	18.725705691718076	0.0
ID291676 ? ID291775	1	291676	291775	0.06543293947444084	1.2042616727673963	0.2557986307125995	0.2557986307125995	43.5	42.9311667465591	18.622838984974123	0.0
ID298009 ? ID298108	1	298009	298108	0.06184987622055406	3.141592653589793	0.24869635345246632	0.24869635345246632	104.5	43.10682892908508	18.697450845433952	0.0
ID303342 ? ID303448	1	303342	303448	0.009168587914916806	3.018237197713141	0.09575274364171925	0.09575274364171925	154.5	42.83147353345068	18.721686771380536	0.0
ID304940 ? ID305050	1	304940	305050	0.01548026503546459	0.13675756070314427	0.1244197132108276	0.1244197132108276	169.5	42.77483249098443	18.801407631401815	0.0
ID294842 ? ID294939	1	294842	294939	0.003034233195376374	3.141592653589793	0.05508387418633855	0.05508387418633855	73.5	42.764460415436304	18.50398910721092	0.0
ID289866 ? ID289962	1	289866	289962	0.008990137423869098	3.141592653589793	0.09481633521640191	0.09481633521640191	26.5	42.73655597271261	18.53850103346694	0.0
ID288292 ? ID288390	1	288292	288390	0.01676373162058039	0.03558186600856043	0.12947483006584867	0.12947483006584867	11.5	42.530356541660055	18.667040949794615	0.0
ID314264 ? ID314363	1	314264	314363	0.00414056196612306	3.0744070892201374	0.0643471985879965	0.0643471985879965	255.5	42.88788750944585	18.84362382354498	0.0
ID306543 ? ID306644	1	306543	306644	0.011450717394332698	3.141592653589793	0.10700802490623167	0.10700802490623167	184.5	42.837276148929135	18.769034656667063	0.0
ID288486 ? ID288584	1	288486	288584	0.13196737913529738	3.141592653589793	0.3632731467302495	0.3632731467302495	13.5	42.61216027017971	18.894550667285937	0.0
ID307759 ? ID307869	1	307759	307869	0.009050650643183871	3.141592653589793	0.0951349075953925	0.0951349075953925	195.5	43.06912727758551	18.62586854542786	0.0
ID311378 ? ID311482	1	311378	311482	0.0034251744541074396	3.141592653589793	0.05852498999664536	0.05852498999664536	229.5	42.997904936709034	18.71758463260573	0.0
ID317940 ? ID318045	1	317940	318045	0.06094442271849458	3.141592653589793	0.24686924214752753	0.24686924214752753	290.5	43.31698739385081	18.879395645095265	0.0
ID314481 ? ID314579	1	314481	314579	0.011210163754482147	3.141592653589793	0.10587806077975809	0.10587806077975809	257.5	42.944680614326444	18.845401865460634	0.0
ID315269 ? ID315374	1	315269	315374	0.00548349761074402	3.141592653589793	0.07405064220345439	0.07405064220345439	265.5	43.14267141691923	18.582392038203153	0.0
ID314031 ? ID314143	1	314031	314143	0.011117637463000572	3.141592653589793	0.10544020799960788	0.10544020799960788	253.5	42.8763417622806	18.83971363349668	0.0
ID302618 ? ID302715	1	302618	302715	0.0014273347713007738	3.141592653589793	0.037780084320985494	0.037780084320985494	147.5	42.92505823751408	18.639096573910948	0.0
ID293013 ? ID293120	1	293013	293120	0.06877208434048049	3.0996495665501014	0.262244321846023	0.262244321846023	56.5	42.935036274034005	18.596417934665922	0.0
ID299306 ? ID299410	1	299306	299410	0.001984226113820132	3.141592653589793	0.04454465303288524	0.04454465303288524	116.5	43.19356313431779	18.773816354709776	0.0
ID308312 ? ID308430	1	308312	308430	0.056167938299145126	3.00345762202339	0.23699776011419418	0.23699776011419418	200.5	43.15388042411892	18.652270434321636	0.0
ID318392 ? ID318497	1	318392	318497	0.13631780927036866	2.1310826632090265	0.3692124175462801	0.3692124175462801	294.5	43.31596524086235	18.854862745447967	0.0
ID318497 ? ID318613	1	318497	318613	0.015768715691148908	2.205025633198882	0.12557354694022507	0.12557354694022507	295.5	43.23290589980958	18.723005522570002	0.0
ID288802 ? ID288901	1	288802	288901	0.005740442076203508	1.745838235555842	0.07576570514555717	0.07576570514555717	16.5	42.535899247709054	18.83794820285499	0.0
ID304738 ? ID304837	1	304738	304837	0.002357823395937768	3.141592653589793	0.04855742369543269	0.04855742369543269	167.5	42.800022828239385	18.68120311753649	0.0
ID294939 ? ID295039	1	294939	295039	0.03199602875994949	3.141592653589793	0.1788743379021974	0.1788743379021974	74.5	42.663262593352954	18.55843117042889	0.0
ID292375 ? ID292487	1	292375	292487	0.045145107818371645	3.141592653589793	0.21247378148461435	0.21247378148461435	50.5	42.827730760977424	18.572207293078073	0.0
ID304196 ? ID304314	1	304196	304314	0.0071609053846974375	3.141592653589793	0.0846221329481681	0.0846221329481681	162.5	42.82113977587153	18.711587511539783	0.0
ID318613 ? ID318709	1	318613	318709	0.027666780525198595	2.734173581325596	0.16633334159211313	0.16633334159211313	296.5	43.228206119929794	18.75833386203808	0.0
ID287301 ? ID287403	1	287301	287403	0.037190520104766166	3.141592653589793	0.19284843817040925	0.19284843817040925	1.5	42.71089982799002	18.804674593994847	0.0
ID291138 ? ID291241	1	291138	291241	0.00199770114681801	1.5208782490599038	0.04469565020019297	0.04469565020019297	38.5	42.58213962404478	18.535706020895958	0.0
ID291873 ? ID291970	1	291873	291970	0.017464537722572976	2.7539547881733157	0.13215346277178278	0.13215346277178278	45.5	43.006613864483555	18.697962413156446	0.0
ID294028 ? ID294140	1	294028	294140	3.338653158329616E-4	3.141592653589793	0.018271981716085465	0.018271981716085465	65.5	42.96943813148938	18.544695036698556	0.0
ID305389 ? ID305489	1	305389	305489	4.177411780185718E-4	3.141592653589793	0.02043871762167509	0.02043871762167509	173.5	42.76079065801303	18.948275368876423	0.0
ID317541 ? ID317640	1	317541	317640	0.02698220907650915	3.141592653589793	0.16426262227454289	0.16426262227454289	286.5	43.41408150621076	18.88268842711398	0.0
ID310350 ? ID310456	1	310350	310456	0.005276543270231116	3.141592653589793	0.07263981876513126	0.07263981876513126	219.5	43.033008728034446	18.648817258747044	0.0
ID287998 ? ID288104	1	287998	288104	0.12211266540529583	3.141592653589793	0.3494462267721542	0.3494462267721542	8.5	42.53597343663553	18.694442520468662	0.0
ID312720 ? ID312838	1	312720	312838	0.03526533169048885	3.141592653589793	0.1877906592205503	0.1877906592205503	241.5	42.84999032903208	18.714813519943057	0.0
ID307643 ? ID307759	1	307643	307759	0.03310521570802275	3.141592653589793	0.18194838748398612	0.18194838748398612	194.5	42.93599931391935	18.656735325438166	0.0
ID298444 ? ID298554	1	298444	298554	0.016851296600331665	3.141592653589793	0.1298125440792671	0.1298125440792671	108.5	43.147537377595924	18.899878632863626	0.0
ID316271 ? ID316371	1	316271	316371	0.005237581304409039	3.141592653589793	0.07237113585131187	0.07237113585131187	274.5	43.18111800689921	18.64869553028661	0.0
ID309059 ? ID309154	1	309059	309154	0.008623664913114285	1.3351094500939333	0.09286368996068531	0.09286368996068531	207.5	43.013291566889706	18.648115252836234	0.0
ID287793 ? ID287888	1	287793	287888	0.03340882576720839	2.870858092199575	0.18278081345482733	0.18278081345482733	6.5	42.78699035285091	18.602902104810536	0.0
ID318798 ? ID318915	1	318798	318915	0.012863663168574613	1.8344243820631856	0.11341809012928498	0.11341809012928498	298.5	43.1617294231842	18.73069797636906	0.0
ID318168 ? ID318274	1	318168	318274	0.014002171762798863	3.141592653589793	0.11833077267895643	0.11833077267895643	292.5	43.41315196452719	18.886044471125043	0.0
ID300334 ? ID300439	1	300334	300439	0.04502895888069039	3.141592653589793	0.2122002801145427	0.2122002801145427	126.5	42.93914630100409	18.65105456144118	0.0
ID303980 ? ID304085	1	303980	304085	0.001987390089643079	3.141592653589793	0.04458015353992266	0.04458015353992266	160.5	42.759385114744006	18.760611115255763	0.0
ID310647 ? ID310759	1	310647	310759	3.1464672190581076E-4	0.35482477509097693	0.017738284074447865	0.017738284074447865	222.5	42.913705434927806	18.709797431847434	0.0
ID287200 ? ID287301	1	287200	287301	0.08231376156656334	NaN	0.2869037496558094	0.2869037496558094	0.5	42.62921524495124	18.614294157560195	0.0
ID292709 ? ID292807	1	292709	292807	0.012684039616457317	2.8189863634583325	0.11262344168270351	0.11262344168270351	53.5	42.89436060990357	18.585733496894406	0.0
ID289538 ? ID289644	1	289538	289644	1.8404713094910817E-4	3.141592653589793	0.013566397124848887	0.013566397124848887	23.5	43.03283829165879	18.98570156141986	0.0
ID294645 ? ID294742	1	294645	294742	0.004204340306094305	2.732932580773925	0.06484088452584762	0.06484088452584762	71.5	42.74875772884601	18.515623660398752	0.0
ID287492 ? ID287601	1	287492	287601	0.00827396665612408	1.9852094109605634	0.0909613470443577	0.0909613470443577	3.5	42.804407557572446	18.59282341774999	0.0
ID290407 ? ID290528	1	290407	290528	8.638661605421853E-4	2.0347730578464738	0.029391600169813573	0.029391600169813573	31.5	42.5705385536899	18.525655515005162	0.0
ID294742 ? ID294842	1	294742	294842	0.005377105280027169	3.141592653589793	0.0733287479780418	0.0733287479780418	72.5	42.74965538544296	18.49893467369895	0.0
ID300439 ? ID300558	1	300439	300558	0.02827278164817017	3.141592653589793	0.16814512079798857	0.16814512079798857	127.5	42.9605917898309	18.640714901219475	0.0
ID305812 ? ID305928	1	305812	305928	0.006164882850241382	3.141592653589793	0.07851676795590469	0.07851676795590469	177.5	42.878437641002506	18.804557216362078	0.0
ID306039 ? ID306139	1	306039	306139	5.175644932976436E-4	3.141592653589793	0.02275004380869724	0.02275004380869724	179.5	42.86947947067194	18.72516790822046	0.0
ID295136 ? ID295253	1	295136	295253	0.00789329429507076	3.141592653589793	0.08884421362739815	0.08884421362739815	76.5	42.53911426116673	18.737114162764904	0.0
ID316484 ? ID316596	1	316484	316596	0.01910248422108781	3.141592653589793	0.13821173691509636	0.13821173691509636	276.5	43.17018334518765	18.685350962805686	0.0
ID299519 ? ID299623	1	299519	299623	0.020435901714535003	3.141592653589793	0.1429541944628943	0.1429541944628943	118.5	43.10694479861202	18.665822014808825	0.0
ID301627 ? ID301742	1	301627	301742	0.001455523396066864	3.141592653589793	0.03815132233706801	0.03815132233706801	138.5	42.71367569085844	18.649303017234395	0.0
ID305700 ? ID305812	1	305700	305812	0.020766080623751362	2.404906246276628	0.14410440875889732	0.14410440875889732	176.5	42.83661778569516	18.877711200003205	0.0
ID295253 ? ID295372	1	295253	295372	0.040122086092296366	3.141592653589793	0.20030498269463085	0.20030498269463085	77.5	42.6047967553202	18.735248083050347	0.0
ID311595 ? ID311705	1	311595	311705	6.499650448951177E-4	3.141592653589793	0.025494412032739992	0.025494412032739992	231.5	42.98532018449386	18.73624047086517	0.0
ID291459 ? ID291565	1	291459	291565	0.0037061875624671893	3.141592653589793	0.060878465506837384	0.060878465506837384	41.5	42.75002287902899	18.49650078896631	0.0
ID292904 ? ID293013	1	292904	293013	0.006770111103723426	3.141592653589793	0.08228068487636346	0.08228068487636346	55.5	42.98949706914311	18.6681133880192	0.0
ID316038 ? ID316140	1	316038	316140	0.01416289690168445	3.141592653589793	0.11900796990825635	0.11900796990825635	272.5	43.36355192487844	18.81794074936939	0.0
ID292609 ? ID292709	1	292609	292709	0.0041016583704254015	3.141592653589793	0.06404419076251493	0.06404419076251493	52.5	42.87801336159734	18.563176877163755	0.0
ID296377 ? ID296473	1	296377	296473	0.04360550900735943	3.141592653589793	0.20881932144166984	0.20881932144166984	88.5	42.8012709479376	18.515070980426856	0.0
ID288684 ? ID288802	1	288684	288802	6.941255006295756E-4	3.141592653589793	0.026346261606337542	0.026346261606337542	15.5	42.54220871110847	18.875298155989213	0.0
ID306856 ? ID306975	1	306856	306975	0.0025860114418514574	3.141592653589793	0.05085284104011749	0.05085284104011749	187.5	42.849447034744045	18.695241493262827	0.0
ID311482 ? ID311595	1	311482	311595	5.607068996932924E-4	2.826189857955802	0.023679250403956888	0.023679250403956888	230.5	42.97987006953282	18.72111738750892	0.0
ID293348 ? ID293464	1	293348	293464	0.12463726951335928	3.141592653589793	0.35304003953285423	0.35304003953285423	59.5	42.835948836069186	18.47557661766126	0.0
ID303448 ? ID303554	1	303448	303554	0.0015010869827776828	0.34748669105536106	0.03874386380806234	0.03874386380806234	155.5	42.85548793855607	18.659761192859428	0.0
ID312373 ? ID312475	1	312373	312475	0.010583233944366291	2.3455645058561463	0.10287484602353625	0.10287484602353625	238.5	42.87708186015227	18.81832793856352	0.0
ID311081 ? ID311185	1	311081	311185	0.027505273225675034	3.141592653589793	0.1658471381292877	0.1658471381292877	226.5	42.95984587810467	18.742959440553165	0.0
ID303033 ? ID303132	1	303033	303132	0.033019425059543146	3.141592653589793	0.18171247909690502	0.18171247909690502	151.5	42.92600457195381	18.6431043136551	0.0
ID301847 ? ID301963	1	301847	301963	0.005434898416311374	3.141592653589793	0.0737217635187288	0.0737217635187288	140.5	42.75707966522359	18.61333251955044	0.0
ID314143 ? ID314264	1	314143	314264	0.00791053152784216	3.141592653589793	0.08894116891430065	0.08894116891430065	254.5	42.88466521893583	18.83148756995046	0.0
ID287888 ? ID287998	1	287888	287998	0.03517758220033717	3.141592653589793	0.18755687724084438	0.18755687724084438	7.5	42.78435297216734	18.611449259181732	0.0
ID312475 ? ID312596	1	312475	312596	9.900405767650104E-5	2.093585587708648	0.00995007827489317	0.00995007827489317	239.5	42.82904083462021	18.82867564674761	0.0
ID315474 ? ID315584	1	315474	315584	0.007268994777413896	3.141592653589793	0.08525840004019485	0.08525840004019485	267.5	43.27772814944181	18.65944410752891	0.0
ID297100 ? ID297198	1	297100	297198	0.2530574076339209	3.141592653589793	0.503048116618998	0.503048116618998	95.5	42.98096845053476	18.67630772397007	0.0
ID308534 ? ID308637	1	308534	308637	0.05121218351021671	3.141592653589793	0.22630109038671622	0.22630109038671622	202.5	43.099406649434634	18.66804986831543	0.0
ID310557 ? ID310647	1	310557	310647	0.010108103976258375	3.141592653589793	0.10053906691559443	0.10053906691559443	221.5	42.96585955109369	18.68293137384125	0.0
ID292179 ? ID292277	1	292179	292277	0.043213164340783976	1.1597978322214193	0.20787776297811167	0.20787776297811167	48.5	42.87283532563624	18.56240853630751	0.0
ID294245 ? ID294335	1	294245	294335	0.0259399682176414	3.141592653589793	0.16105889673545326	0.16105889673545326	67.5	42.79907029150992	18.477680475880437	0.0
ID293689 ? ID293813	1	293689	293813	0.05288235486004181	2.7425859444745115	0.22996163780083365	0.22996163780083365	62.5	42.96167043410129	18.529762653235984	0.0
ID290084 ? ID290184	1	290084	290184	0.012790679200350569	3.141592653589793	0.11309588498416098	0.11309588498416098	28.5	42.6841356239178	18.527536185984154	0.0
ID300146 ? ID300241	1	300146	300241	2.9340804331823143E-4	0.34348839919173385	0.01712915769435939	0.01712915769435939	124.5	42.96705398483637	18.571955407165536	0.0
ID299837 ? ID299930	1	299837	299930	0.027414482850824554	3.141592653589793	0.1655731948439256	0.1655731948439256	121.5	43.05092667338506	18.634549712857776	0.0
ID310139 ? ID310249	1	310139	310249	0.0034207651198190194	0.27260197548163695	0.05848730733944776	0.05848730733944776	217.5	42.920381193137615	18.66832366299547	0.0
ID314363 ? ID314481	1	314363	314481	0.01305298594384179	3.141592653589793	0.11424966496161724	0.11424966496161724	256.5	42.92700510374151	18.852489115512757	0.0
ID303765 ? ID303860	1	303765	303860	6.988501821193159E-4	3.141592653589793	0.026435774664634207	0.026435774664634207	158.5	42.83014912751243	18.680254931074852	0.0
ID314579 ? ID314688	1	314579	314688	0.019594641303533177	3.141592653589793	0.13998086049004405	0.13998086049004405	258.5	42.976906393714835	18.841450054116926	0.0
ID314888 ? ID314980	1	314888	314980	0.03254013790323584	2.7774957891441368	0.18038885193724094	0.18038885193724094	261.5	42.87742429914579	18.766776534650155	0.0
ID298221 ? ID298332	1	298221	298332	7.831009258445491E-5	2.417602142050897	0.008849298988307205	0.008849298988307205	106.5	43.15200307438215	18.65368011178546	0.0
ID301312 ? ID301424	1	301312	301424	0.07103223709349435	1.5164708281388506	0.2665187368525792	0.2665187368525792	135.5	42.790180918535846	18.670381797075894	0.0
ID316701 ? ID316800	1	316701	316800	0.030778122268223507	2.9267909345302843	0.1754369467022939	0.1754369467022939	278.5	43.141253516110126	18.742611344476824	0.0
ID299930 ? ID300039	1	299930	300039	0.002724871962882173	2.749725436319979	0.052200306156977405	0.052200306156977405	122.5	43.00025174347684	18.603357027147347	0.0
ID295480 ? ID295569	1	295480	295569	0.007581108041255048	3.141592653589793	0.08706955863707504	0.08706955863707504	79.5	42.60765972014144	18.5250039774335	0.0
ID290184 ? ID290304	1	290184	290304	0.034653306823127145	3.141592653589793	0.18615398685799653	0.18615398685799653	29.5	42.80999890976549	18.604870361464723	0.0
ID307414 ? ID307529	1	307414	307529	2.2206675399050912E-4	0.2656763211453014	0.01490190437462639	0.01490190437462639	192.5	42.991745456077695	18.623078930388925	0.0
ID306350 ? ID306446	1	306350	306446	9.431213444696155E-4	3.141592653589793	0.030710280761816807	0.030710280761816807	182.5	42.86847776356644	18.738841891889386	0.0
ID309718 ? ID309820	1	309718	309820	0.01288629548817081	3.141592653589793	0.1135178201348617	0.1135178201348617	213.5	43.09863974528194	18.656798200227207	0.0
ID311705 ? ID311818	1	311705	311818	0.006783417410910516	3.141592653589793	0.08236150442355042	0.08236150442355042	232.5	43.01140450433329	18.72151276540928	0.0
ID318709 ? ID318798	1	318709	318798	0.005148554607667614	3.141592653589793	0.0717534292397765	0.0717534292397765	297.5	43.187308580773816	18.783503497544178	0.0
ID301963 ? ID302073	1	301963	302073	0.004377426353571365	3.141592653589793	0.06616212174327063	0.06616212174327063	141.5	42.810297622330225	18.607423603744238	0.0
ID307189 ? ID307310	1	307189	307310	0.0024115606885125153	2.7457629689736485	0.04910764389087014	0.04910764389087014	190.5	42.90982611105609	18.702162533586005	0.0
ID309154 ? ID309265	1	309154	309265	0.008025511272809616	2.6633072091138463	0.08958521793694324	0.08958521793694324	208.5	43.01870034740095	18.627134286098272	0.0
ID295372 ? ID295480	1	295372	295480	0.03482399564200973	3.141592653589793	0.1866118850502554	0.1866118850502554	78.5	42.674288058059744	18.608221006820955	0.0
ID293236 ? ID293348	1	293236	293348	0.0411390391073837	3.141592653589793	0.2028276093321215	0.2028276093321215	58.5	42.76831012129509	18.43910500083509	0.0
ID297289 ? ID297377	1	297289	297377	0.25935494315048213	3.141592653589793	0.5092690282654956	0.5092690282654956	97.5	42.961747656187036	18.830521814351712	0.0
ID311931 ? ID312048	1	311931	312048	0.03050375575086767	2.6633187542249983	0.17465324431818513	0.17465324431818513	234.5	42.9853004472556	18.718819837801206	0.0
ID288104 ? ID288197	1	288104	288197	0.0037515367923058856	3.141592653589793	0.061249790140913016	0.061249790140913016	9.5	42.41147158155505	18.7702453039999	0.0
ID306139 ? ID306236	1	306139	306236	9.907154257592133E-4	2.773476038620411	0.03147563225352611	0.03147563225352611	180.5	42.868453822470116	18.73164618066695	0.0
ID310029 ? ID310139	1	310029	310139	0.010925359385680643	1.7622349180330619	0.10452444396255185	0.10452444396255185	216.5	42.991519405065645	18.629987120071107	0.0
ID307869 ? ID307975	1	307869	307975	9.713730125927853E-4	2.1522044698606364	0.03116685759894291	0.03116685759894291	196.5	43.10814930555987	18.612884671566977	0.0
ID306975 ? ID307089	1	306975	307089	0.008616381281038048	3.141592653589793	0.09282446488419983	0.09282446488419983	188.5	42.904507857044905	18.65880134768728	0.0
ID317440 ? ID317541	1	317440	317541	0.06064850023754703	3.0655652838990965	0.24626916217331604	0.24626916217331604	285.5	43.36624378627109	18.973589957908043	0.0
ID288901 ? ID289001	1	288901	289001	0.010294885981994946	1.7349552667188957	0.10146371756443258	0.10146371756443258	17.5	42.564787523711615	18.787488850798713	0.0
ID318045 ? ID318168	1	318045	318168	0.014243528618535466	2.7592422181366274	0.1193462551508654	0.1193462551508654	291.5	43.37728650214088	18.91803889381429	0.0
ID302271 ? ID302381	1	302271	302381	0.002096265747413174	3.141592653589793	0.045784994784461575	0.045784994784461575	144.5	42.81383838961249	18.639831701824477	0.0
ID317337 ? ID317440	1	317337	317440	0.06079550856530978	3.141592653589793	0.24656745236407376	0.24656745236407376	284.5	43.36272227337999	18.96491098278019	0.0
ID296811 ? ID296904	1	296811	296904	0.026315414513279775	1.80203193541951	0.1622202654210619	0.1622202654210619	92.5	43.07160729986863	18.507720252469156	0.0
ID310759 ? ID310865	1	310759	310865	0.004496326652326094	3.141592653589793	0.06705465421822779	0.06705465421822779	223.5	42.92567068155856	18.687918505098544	0.0
ID305589 ? ID305700	1	305589	305700	2.1386164664426177E-4	3.141592653589793	0.014624009253425059	0.014624009253425059	175.5	42.777800100903065	18.909412888124944	0.0
ID291241 ? ID291350	1	291241	291350	4.0857642566388404E-4	3.141592653589793	0.020213273501931448	0.020213273501931448	39.5	42.559714712973296	18.528226437485124	0.0
ID289332 ? ID289445	1	289332	289445	3.177752643118999E-4	3.141592653589793	0.01782625211063447	0.01782625211063447	21.5	43.026582367811756	18.923350248498977	0.0
ID318274 ? ID318392	1	318274	318392	0.0036090425002288495	1.2529392324197017	0.06007530690915236	0.06007530690915236	293.5	43.463258001260314	18.940844514405722	0.0
ID312838 ? ID312962	1	312838	312962	0.011136187802437598	3.141592653589793	0.10552813749156004	0.10552813749156004	242.5	42.814081603959806	18.746046960398594	0.0
ID298663 ? ID298772	1	298663	298772	0.01634811099117827	0.6223199612483683	0.12785973170305914	0.12785973170305914	110.5	43.12155339914035	18.72271874793902	0.0
ID298772 ? ID298874	1	298772	298874	6.679144600619461E-4	0.4702428766454848	0.025844041093875898	0.025844041093875898	111.5	43.075090367653814	18.66298545876228	0.0
ID295669 ? ID295768	1	295669	295768	2.1883962163939368E-4	3.141592653589793	0.014793228911883763	0.014793228911883763	81.5	42.563018627100746	18.635444910512277	0.0
ID313928 ? ID314031	1	313928	314031	0.015444052866413004	2.8182251272256993	0.12427410376427184	0.12427410376427184	252.5	42.89242811370288	18.833606963976365	0.0
ID307975 ? ID308094	1	307975	308094	0.022064744874165244	3.141592653589793	0.14854206432578365	0.14854206432578365	197.5	43.149234922742224	18.655106685874767	0.0
ID313278 ? ID313389	1	313278	313389	0.0064782894352754606	2.62146977265517	0.08048782165815808	0.08048782165815808	246.5	42.771871018234194	18.976496444237178	0.0
ID305280 ? ID305389	1	305280	305389	0.009495704247096686	3.141592653589793	0.09744590420893372	0.09744590420893372	172.5	42.798007915435306	18.91481864655642	0.0
ID296264 ? ID296377	1	296264	296377	0.02770034554572178	3.141592653589793	0.16643420785920718	0.16643420785920718	87.5	42.629076554020294	18.56389631387925	0.0
ID299083 ? ID299189	1	299083	299189	0.007834867926780417	3.141592653589793	0.08851478931105478	0.08851478931105478	114.5	43.14386038758448	18.67258644549359	0.0
ID293575 ? ID293689	1	293575	293689	0.06538352766107187	3.141592653589793	0.25570202905153466	0.25570202905153466	61.5	42.93327712602757	18.570615745379413	0.0
ID308860 ? ID308954	1	308860	308954	0.0042278312144932995	3.141592653589793	0.06502177492573775	0.06502177492573775	205.5	43.11873005587905	18.635450264749466	0.0
ID312596 ? ID312720	1	312596	312720	0.03134666968684572	0.43697164371569736	0.17704990733362647	0.17704990733362647	240.5	42.88440106276792	18.753877727630254	0.0
ID302500 ? ID302618	1	302500	302618	0.013039610149047807	3.141592653589793	0.11419111239079777	0.11419111239079777	146.5	42.88075848606934	18.615101172438855	0.0
ID287704 ? ID287793	1	287704	287793	0.01819482494062798	1.222128854152265	0.1348881942225782	0.1348881942225782	5.5	42.75929533812028	18.618884727941836	0.0
ID295569 ? ID295669	1	295569	295669	0.011229937619533885	1.32587253900818	0.10597140000742598	0.10597140000742598	80.5	42.56032828510044	18.5848468966986	0.0
ID289445 ? ID289538	1	289445	289538	0.003620764208127883	3.141592653589793	0.060172786275258044	0.060172786275258044	22.5	43.02378926776602	18.95961725107182	0.0
ID296169 ? ID296264	1	296169	296264	0.004465877330288931	3.141592653589793	0.06682721998025154	0.06682721998025154	86.5	42.59463405104549	18.61000727892214	0.0
ID303670 ? ID303765	1	303670	303765	3.4881156195445837E-4	2.954062286581757	0.018676497582642695	0.018676497582642695	157.5	42.83368389729982	18.67838808504005	0.0
ID304314 ? ID304418	1	304314	304418	6.157281605911665E-4	2.905610181201533	0.024813870326717807	0.024813870326717807	163.5	42.810912406331745	18.682973600918565	0.0
ID315374 ? ID315474	1	315374	315474	0.013865053889006199	3.141592653589793	0.11774996343526481	0.11774996343526481	266.5	43.21028941722537	18.650369792581863	0.0
ID294540 ? ID294645	1	294540	294645	0.0043823404785435	3.141592653589793	0.06619924832310031	0.06619924832310031	70.5	42.750264075801255	18.528849532633508	0.0
ID302381 ? ID302500	1	302381	302500	8.773717058263598E-4	1.661487425268836	0.029620460932037497	0.029620460932037497	145.5	42.83007839550922	18.619380309610015	0.0
ID300558 ? ID300663	1	300558	300663	0.0035915027514418635	2.9475443040687113	0.05992914776168491	0.05992914776168491	128.5	42.9058692420842	18.635453769778024	0.0
ID304085 ? ID304196	1	304085	304196	0.004568589316190146	1.0849655748061433	0.06759134054144914	0.06759134054144914	161.5	42.805541989496476	18.746049458222874	0.0
ID300663 ? ID300754	1	300663	300754	0.006194187700584294	3.141592653589793	0.0787031619478169	0.0787031619478169	129.5	42.90362490614058	18.605933483605202	0.0
ID313592 ? ID313700	1	313592	313700	0.03789337831702263	3.141592653589793	0.1946622159460398	0.1946622159460398	249.5	42.91066230693803	18.867332710706478	0.0
ID300981 ? ID301097	1	300981	301097	0.003757529118429983	1.4807427282364773	0.06129868773823778	0.06129868773823778	132.5	42.75100595356473	18.706414360633946	0.0
ID317738 ? ID317844	1	317738	317844	0.019656142426625355	3.141592653589793	0.14020036528706106	0.14020036528706106	288.5	43.29678266011034	18.823326184425	0.0
ID287601 ? ID287704	1	287601	287704	7.692403964291881E-4	3.141592653589793	0.02773518336750612	0.02773518336750612	4.5	42.8316115143395	18.631150974744493	0.0
ID315584 ? ID315701	1	315584	315701	0.05142086989640029	3.141592653589793	0.22676170288741504	0.22676170288741504	268.5	43.19102837008787	18.621517492606827	0.0
ID308740 ? ID308860	1	308740	308860	0.0019256210315716157	2.296681501218279	0.04388189867783316	0.04388189867783316	204.5	43.149711940786204	18.652834356539465	0.0
ID313061 ? ID313167	1	313061	313167	0.01161196022032951	3.141592653589793	0.10775880576699758	0.10775880576699758	244.5	42.83785643561782	18.82242234478382	0.0
ID303132 ? ID303242	1	303132	303242	1.9089011620588892E-4	3.0903769955048315	0.013816298932995366	0.013816298932995366	152.5	42.85683483252133	18.69069081347142	0.0
ID290632 ? ID290743	1	290632	290743	0.012713437407764656	2.4918129510076747	0.11275387979029661	0.11275387979029661	33.5	42.588264560966216	18.48231072628593	0.0
ID292277 ? ID292375	1	292277	292375	0.0117672152906358	3.141592653589793	0.1084767960931544	0.1084767960931544	49.5	42.76115963005847	18.525304191916916	0.0
ID288390 ? ID288486	1	288390	288486	0.1034926266656497	1.6828936756418504	0.321702699189251	0.321702699189251	12.5	42.681363794569435	18.737263620012314	0.0
ID295768 ? ID295866	1	295768	295866	0.007075837928328598	2.1018404674952067	0.08411800002572932	0.08411800002572932	82.5	42.56057096347652	18.674208050077997	0.0
ID297377 ? ID297472	1	297377	297472	0.010392020621998264	2.331870561495604	0.10194126064552206	0.10194126064552206	98.5	43.03160619523209	18.61920815157687	0.0
ID300754 ? ID300870	1	300754	300870	0.02383922894139898	3.141592653589793	0.1543995755868486	0.1543995755868486	130.5	42.94023941389689	18.61863351924177	0.0
ID311818 ? ID311931	1	311818	311931	8.792827466458579E-4	3.141592653589793	0.029652702181181698	0.029652702181181698	233.5	43.057363576828514	18.700011399026423	0.0
ID309606 ? ID309718	1	309606	309718	0.0018970745345323137	3.141592653589793	0.0435554191178585	0.0435554191178585	212.5	43.14187938443315	18.664221302284616	0.0
ID317130 ? ID317229	1	317130	317229	0.010999299541867095	0.07566171205281791	0.10487754546072812	0.10487754546072812	282.5	43.465716832486834	19.110482747780154	0.0
ID289001 ? ID289122	1	289001	289122	0.018282169651131292	3.141592653589793	0.13521157365821646	0.13521157365821646	18.5	42.588459866935494	18.70673709626245	0.0
ID296700 ? ID296811	1	296700	296811	0.004150615245479225	3.141592653589793	0.06442526868767584	0.06442526868767584	91.5	42.99212809616964	18.49762214925633	0.0
ID309820 ? ID309923	1	309820	309923	0.015835987049474004	2.253901820661617	0.12584111827806524	0.12584111827806524	214.5	43.05947663545578	18.690538021566688	0.0
ID308094 ? ID308206	1	308094	308206	0.02223188438251049	3.0036720762724762	0.14910360284885973	0.14910360284885973	198.5	43.14189520413932	18.66227373147594	0.0
ID289122 ? ID289231	1	289122	289231	0.23710274336763187	3.141592653589793	0.48693196995846544	0.48693196995846544	19.5	42.799991430844614	18.705401980638428	0.0
ID289754 ? ID289866	1	289754	289866	0.12931628746043494	0.21614515366249554	0.3596057389147661	0.3596057389147661	25.5	42.88235198459867	18.682207276228585	0.0
ID287403 ? ID287492	1	287403	287492	0.11746497926270795	3.141592653589793	0.3427316432177046	0.3427316432177046	2.5	42.72760586314563	18.73160316920621	0.0
ID314788 ? ID314888	1	314788	314888	0.045458719386615526	3.141592653589793	0.21321050486928528	0.21321050486928528	260.5	42.90960105619628	18.78901627045657	0.0
ID298332 ? ID298444	1	298332	298444	0.03157220210161095	3.141592653589793	0.17768568344582789	0.17768568344582789	107.5	43.14757034337741	18.746180556832897	0.0
ID294140 ? ID294245	1	294140	294245	0.06445751407920974	1.5822170167297098	0.25388484413058166	0.25388484413058166	66.5	42.84571052581589	18.51532098612288	0.0
ID303860 ? ID303980	1	303860	303980	0.013513000837941554	0.20052432196752895	0.11624543362189138	0.11624543362189138	159.5	42.783378695954035	18.73383869902281	0.0
ID297685 ? ID297799	1	297685	297799	0.00955400777578945	1.1820678835566867	0.09774460484236176	0.09774460484236176	101.5	43.08112801575534	18.64511854434889	0.0
ID292807 ? ID292904	1	292807	292904	9.352563780266605E-4	3.141592653589793	0.03058196164451621	0.03058196164451621	54.5	42.95420436609945	18.625022980840075	0.0
ID302165 ? ID302271	1	302165	302271	0.0011015381122175024	3.141592653589793	0.03318942771753533	0.03318942771753533	143.5	42.808213618886185	18.649957619948104	0.0
ID312962 ? ID313061	1	312962	313061	9.574515279292046E-4	1.5475452160914402	0.030942713648437568	0.030942713648437568	243.5	42.86710106359713	18.761867976520776	0.0
ID300870 ? ID300981	1	300870	300981	0.0665770578495763	3.141592653589793	0.2580253046690892	0.2580253046690892	131.5	42.879858556243065	18.66528210105319	0.0
ID317844 ? ID317940	1	317844	317940	9.389918292552997E-5	3.141592653589793	0.009690159076378982	0.009690159076378982	289.5	43.241913370127875	18.779980575210608	0.0
ID294335 ? ID294433	1	294335	294433	0.016401925979629473	3.141592653589793	0.12807000421499748	0.12807000421499748	68.5	42.8271365556447	18.499670690591905	0.0
ID302073 ? ID302165	1	302073	302165	0.005082325071000339	3.141592653589793	0.07129042762531544	0.07129042762531544	142.5	42.8282192971759	18.61788249398561	0.0
ID316915 ? ID317024	1	316915	317024	0.016895321505053254	3.141592653589793	0.1299820045431415	0.1299820045431415	280.5	43.407017305379	18.792697619523643	0.0
ID297472 ? ID297576	1	297472	297576	0.03498843270473212	3.141592653589793	0.18705195188698812	0.18705195188698812	99.5	43.051725420925656	18.696005685316173	0.0
ID305489 ? ID305589	1	305489	305589	0.002354023405881837	1.5623631855288047	0.048518279090275215	0.048518279090275215	174.5	42.76605944673916	18.922403331268825	0.0
ID296587 ? ID296700	1	296587	296700	0.008840852323364894	2.175026711266505	0.09402580668819009	0.09402580668819009	90.5	43.000945297145876	18.511323280499578	0.0
ID292080 ? ID292179	1	292080	292179	0.002273264678168345	3.141592653589793	0.0476787654849446	0.0476787654849446	47.5	42.967578513363854	18.62855422446234	0.0
ID290937 ? ID291040	1	290937	291040	0.001103074719501922	2.5129586311855734	0.03321256869773734	0.03321256869773734	36.5	42.601973175552104	18.500249634126625	0.0
ID295039 ? ID295136	1	295039	295136	0.012240213853676156	3.141592653589793	0.11063549997029053	0.11063549997029053	75.5	42.573569953554184	18.647332346281594	0.0
ID291351 ? ID291460	2	291351	291460	0.07384972326149203	3.141592653589793	0.27175305566173863	0.27175305566173863	40.5	77.23312464774811	18.774709201746848	0.0
ID292610 ? ID292710	2	292610	292710	0.008154628173604558	3.141592653589793	0.09030297987112362	0.09030297987112362	52.5	77.58949596127125	18.794667593174545	0.0
ID310760 ? ID310866	2	310760	310866	0.005297675829376544	3.141592653589793	0.0727851346730673	0.0727851346730673	223.5	77.71447737859135	18.918920240882997	0.0
ID317022 ? ID317128	2	317022	317128	0.919733142017854	2.565618044974257	0.9590271852340027	0.9590271852340027	281.5	77.38851537749443	18.005714620779194	0.0
ID299411 ? ID299520	2	299411	299520	0.012554217375446819	3.141592653589793	0.11204560399875944	0.11204560399875944	117.5	77.4940850738947	18.849984304406597	0.0
ID289642 ? ID289753	2	289642	289753	0.02787467565895284	3.141592653589793	0.1669571072430067	0.1669571072430067	24.5	77.49584483869106	18.894889771668467	0.0
ID309481 ? ID309605	2	309481	309605	0.5314063419806568	3.141592653589793	0.7289762286800968	0.7289762286800968	211.5	78.12664107526854	17.795865827800185	0.0
ID292180 ? ID292278	2	292180	292278	0.038381394078712404	3.1185880530956718	0.19591169969839067	0.19591169969839067	48.5	77.44489165667576	18.851730518640878	0.0
ID300757 ? ID300871	2	300757	300871	0.04655607556679563	3.141592653589793	0.21576856945995546	0.21576856945995546	130.5	77.67462624114407	18.930112253336123	0.0
ID299307 ? ID299411	2	299307	299411	0.033132538384362246	3.141592653589793	0.18202345558845498	0.18202345558845498	116.5	77.52259963576343	18.881056423495007	0.0
ID313277 ? ID313390	2	313277	313390	0.34680878975000906	2.9370300755217436	0.5889047374151519	0.5889047374151519	246.5	78.20038144743424	18.66119830197555	0.0
ID299732 ? ID299838	2	299732	299838	0.06671619856857018	3.141592653589793	0.25829479005309064	0.25829479005309064	120.5	77.6279829300751	18.885349105593974	0.0
ID290185 ? ID290306	2	290185	290306	0.0010144540155411642	3.141592653589793	0.031850494745626234	0.031850494745626234	29.5	77.50823837989371	18.860081702251772	0.0
ID287705 ? ID287796	2	287705	287796	0.01683116236781241	0.41752578155727504	0.12973496971831616	0.12973496971831616	5.5	77.35014584028855	18.93231934344267	0.0
ID300559 ? ID300664	2	300559	300664	0.005045900485611417	2.583285754787263	0.07103450207899974	0.07103450207899974	128.5	77.67448988795188	18.87718730280589	0.0
ID312839 ? ID312963	2	312839	312963	0.10666385753029188	3.141592653589793	0.3265943317485652	0.3265943317485652	242.5	77.48282807188218	18.862894564841973	0.0
ID287493 ? ID287602	2	287493	287602	0.061322884882913584	1.6445399961218043	0.24763457933599173	0.24763457933599173	3.5	77.26351649825361	18.92424711104227	0.0
ID298773 ? ID298875	2	298773	298875	0.12482883122854745	3.1058232286338234	0.35331123846906914	0.35331123846906914	111.5	77.69525320402789	18.763103026935894	0.0
ID292376 ? ID292488	2	292376	292488	0.0025960038678023416	3.141592653589793	0.050950994767544444	0.050950994767544444	50.5	77.24733593694553	18.737885600255623	0.0
ID296170 ? ID296265	2	296170	296265	0.012278531606253518	3.141592653589793	0.11080853580051277	0.11080853580051277	86.5	77.47447800405808	18.830602885792374	0.0
ID312155 ? ID312264	2	312155	312264	0.20988677061409028	3.141592653589793	0.4581340094492989	0.4581340094492989	236.5	78.27917766908237	18.616169638990577	0.0
ID306038 ? ID306140	2	306038	306140	0.5968908271564145	3.141592653589793	0.7725871000453053	0.7725871000453053	179.5	77.29039655750267	18.75387206358696	0.0
ID306140 ? ID306238	2	306140	306238	0.012183509090491387	0.04661008468403695	0.11037893408840016	0.11037893408840016	180.5	77.70430372513873	18.90730544674406	0.0
ID291139 ? ID291242	2	291139	291242	0.0547134205744799	1.6047094413042167	0.23390900062733777	0.23390900062733777	38.5	77.28623628272938	18.761316223248777	0.0
ID297474 ? ID297577	2	297474	297577	0.06438602819401008	3.141592653589793	0.2537440210015008	0.2537440210015008	99.5	77.33434202028702	18.87905473981275	0.0
ID304417 ? ID304524	2	304417	304524	0.06465791419325759	3.141592653589793	0.2542792051923586	0.2542792051923586	164.5	78.20696311840393	18.09046383823886	0.0
ID318614 ? ID318710	2	318614	318710	0.018981577881111898	0.7779084285768856	0.1377736472664925	0.1377736472664925	296.5	77.88223553259755	18.92912562681575	0.0
ID301206 ? ID301313	2	301206	301313	0.03561199844554748	3.141592653589793	0.188711415779617	0.188711415779617	134.5	77.51037947152093	18.878132158184332	0.0
ID298010 ? ID298107	2	298010	298107	0.03157758623748345	3.141592653589793	0.1777008335306378	0.1777008335306378	104.5	77.25028438722566	18.837057342602762	0.0
ID298984 ? ID299084	2	298984	299084	0.12095064829164316	3.141592653589793	0.34777959729064495	0.34777959729064495	113.5	77.74683009007302	18.793875064050635	0.0
ID299190 ? ID299307	2	299190	299307	0.0073994133114719295	2.945172184864383	0.08601984254503102	0.08601984254503102	115.5	77.61636370917967	18.872953838130982	0.0
ID316037 ? ID316141	2	316037	316141	0.791006679333401	3.141592653589793	0.8893855628091795	0.8893855628091795	272.5	77.76002965393681	18.681019493742077	0.0
ID294434 ? ID294541	2	294434	294541	0.020598703784370207	3.141592653589793	0.14352248529192282	0.14352248529192282	69.5	77.33371186142084	18.792694508349925	0.0
ID296067 ? ID296170	2	296067	296170	0.02107881970273812	2.5176266134554144	0.1451854665685864	0.1451854665685864	85.5	77.42887087482552	18.803257002379354	0.0
ID314480 ? ID314580	2	314480	314580	0.05166537615663834	3.141592653589793	0.22730018952178271	0.22730018952178271	257.5	77.39962795264698	18.776538136984207	0.0
ID305051 ? ID305178	2	305051	305178	0.10401107894795622	3.141592653589793	0.3225074866541182	0.3225074866541182	170.5	77.65240621380912	18.903458044840313	0.0
ID290529 ? ID290633	2	290529	290633	0.09297925416118413	3.141592653589793	0.3049249975997116	0.3049249975997116	32.5	77.51327011875762	18.797480372866723	0.0
ID305390 ? ID305488	2	305390	305488	0.6127596238655841	3.141592653589793	0.7827896421552755	0.7827896421552755	173.5	77.17432939845432	18.58642624342076	0.0
ID293690 ? ID293812	2	293690	293812	0.17037607465864987	2.862876341793741	0.41276636812929646	0.41276636812929646	62.5	77.27858481413523	18.641758386121076	0.0
ID296588 ? ID296701	2	296588	296701	0.07228381665616851	2.6514703499804226	0.2688564982591429	0.2688564982591429	90.5	77.15112315005324	18.704598414113434	0.0
ID308311 ? ID308428	2	308311	308428	0.1568058092520793	1.5100263869483999	0.39598713268498925	0.39598713268498925	200.5	77.42513491287133	17.292634588632954	0.0
ID292905 ? ID293014	2	292905	293014	0.3424081333977408	3.141592653589793	0.5851565033371335	0.5851565033371335	55.5	77.30846938087933	18.783466350225638	0.0
ID303341 ? ID303447	2	303341	303447	0.02640847497276279	2.420346477345423	0.16250684592583411	0.16250684592583411	154.5	76.83162549339211	18.57627167199604	0.0
ID294843 ? ID294940	2	294843	294940	0.001043137833006525	3.141592653589793	0.032297644387888805	0.032297644387888805	73.5	77.16911186374583	18.814594495120364	0.0
ID304524 ? ID304626	2	304524	304626	0.08684110433184777	3.141592653589793	0.29468814759309164	0.29468814759309164	165.5	78.44735441529718	18.036178455038918	0.0
ID310248 ? ID310351	2	310248	310351	0.14504157082980584	2.820058257883961	0.3808432365551551	0.3808432365551551	218.5	78.24359054543064	18.702675929481874	0.0
ID302382 ? ID302501	2	302382	302501	0.007843647360373034	2.7901206592817345	0.08856436845804883	0.08856436845804883	145.5	77.60570125423273	18.872449732548837	0.0
ID306976 ? ID307090	2	306976	307090	0.732280951396247	3.141592653589793	0.8557341593019686	0.8557341593019686	188.5	77.65292280730061	18.90801833263709	0.0
ID315270 ? ID315475	2	315270	315475	0.11149478697542432	1.5707963267948966	0.1669541755807745	0.333908351161549	266.0	78.12525346823818	18.772943310666683	0.0
ID293237 ? ID293349	2	293237	293349	0.05795258147689321	3.141592653589793	0.2407334240958102	0.2407334240958102	58.5	77.35510032620121	18.74040420636002	0.0
ID303034 ? ID303133	2	303034	303133	0.14802219589495236	3.141592653589793	0.3847365278927286	0.3847365278927286	151.5	77.47193720685439	18.874659052252976	0.0
ID311379 ? ID311483	2	311379	311483	0.1727160684695405	3.141592653589793	0.4155912276137942	0.4155912276137942	229.5	77.72262231514628	18.809012349240053	0.0
ID292488 ? ID292610	2	292488	292610	0.10257405125164794	2.225643862636403	0.3202718396169853	0.3202718396169853	51.5	77.39178374346923	18.759290035951977	0.0
ID309369 ? ID309481	2	309369	309481	0.07875805854898352	3.141592653589793	0.2806386618928039	0.2806386618928039	210.5	78.25981752590242	17.61344222923092	0.0
ID304313 ? ID304417	2	304313	304417	0.20662526029770922	1.1468020775557572	0.45456051335076303	0.45456051335076303	163.5	78.22012853874807	18.238741505571653	0.0
ID293812 ? ID293917	2	293812	293917	0.07698414231495511	3.0892669303016618	0.2774601634738852	0.2774601634738852	63.5	77.21127742265591	18.630576611334334	0.0
ID289753 ? ID289867	2	289753	289867	0.034609637888373665	0.29279330899442835	0.1860366573779847	0.1860366573779847	25.5	77.66457394994877	18.849937595220823	0.0
ID310986 ? ID311082	2	310986	311082	0.009383678327967675	2.6200591644226923	0.09686938798179576	0.09686938798179576	225.5	77.6624218587038	18.876740927890218	0.0
ID287796 ? ID287889	2	287796	287889	0.05363839755445119	3.063559755293168	0.23159964929690888	0.23159964929690888	6.5	77.30182467650599	18.91485839960934	0.0
ID297577 ? ID297686	2	297577	297686	0.03455297136262233	3.141592653589793	0.18588429563204723	0.18588429563204723	100.5	77.37060611490764	18.87496097558726	0.0
ID310140 ? ID310248	2	310140	310248	0.4616990609233811	2.9677740269498347	0.6794844081532564	0.6794844081532564	217.5	78.07390148933777	18.691134170559508	0.0
ID299084 ? ID299190	2	299084	299190	0.0038776281073160754	3.141592653589793	0.06227060387788186	0.06227060387788186	114.5	77.61312743258611	18.859461912402775	0.0
ID296907 ? ID297005	2	296907	297005	9.246850609295101E-4	3.141592653589793	0.03040863464428336	0.03040863464428336	93.5	77.25699031577868	18.776385229588847	0.0
ID307090 ? ID307190	2	307090	307190	0.17519344463256153	2.8757002349708087	0.4185611599665711	0.4185611599665711	189.5	77.8814783330327	18.865171042687326	0.0
ID315914 ? ID316037	2	315914	316037	0.29682936180854136	2.376834807722923	0.5448204858561592	0.5448204858561592	271.5	77.9859608161854	18.725427276035674	0.0
ID312264 ? ID312374	2	312264	312374	0.04464767529422527	3.141592653589793	0.21129996520166602	0.21129996520166602	237.5	77.98691850799267	18.769474515975226	0.0
ID295252 ? ID295373	2	295252	295373	0.026906441848282902	3.141592653589793	0.16403183181408085	0.16403183181408085	77.5	77.05933321170279	18.756733111961097	0.0
ID313168 ? ID313277	2	313168	313277	0.6000915944318066	3.141592653589793	0.7746557909367273	0.7746557909367273	245.5	78.08553828642619	18.675083385033517	0.0
ID298662 ? ID298773	2	298662	298773	0.11049686336393187	0.7103799192997059	0.3324106847920684	0.3324106847920684	110.5	77.7052841978728	18.769896373995053	0.0
ID308532 ? ID308633	2	308532	308633	0.2737733893246381	3.141592653589793	0.5232335896372079	0.5232335896372079	202.5	77.47592886854855	17.365878100503473	0.0
ID308953 ? ID309058	2	308953	309058	0.4846973743642009	3.141592653589793	0.6962021074114908	0.6962021074114908	206.5	78.27183625594766	18.345352706696808	0.0
ID295769 ? ID295865	2	295769	295865	0.054749074690251184	2.991948516700791	0.2339852018616801	0.2339852018616801	82.5	77.1206876985011	18.784976052788586	0.0
ID298222 ? ID298333	2	298222	298333	0.4485031965703909	1.7944396817211077	0.6697038125696992	0.6697038125696992	106.5	77.05424639174706	18.688111454066807	0.0
ID314364 ? ID314480	2	314364	314480	0.3159115359289582	3.141592653589793	0.5620600821344265	0.5620600821344265	256.5	77.70542694688609	18.711002606933377	0.0
ID316372 ? ID316481	2	316372	316481	0.7456386690851694	1.1189016477233291	0.8635037168913458	0.8635037168913458	275.5	78.14520596600372	18.717784732440755	0.0
ID318498 ? ID318614	2	318498	318614	0.02456353735461388	0.18425352548152202	0.15672758964079642	0.15672758964079642	295.5	77.76256227118581	18.863889077318323	0.0
ID300147 ? ID300242	2	300147	300242	0.004190367388962687	2.472667890780393	0.06473304711631214	0.06473304711631214	124.5	77.79134530421784	18.901533296602366	0.0
ID301527 ? ID301628	2	301527	301628	0.0033144927070273755	0.0759313104292348	0.057571631095769515	0.057571631095769515	137.5	77.74202813175756	18.87126668501217	0.0
ID305813 ? ID305929	2	305813	305929	0.023293989343141364	3.141592653589793	0.15262368539365495	0.15262368539365495	177.5	77.70765515212275	18.890584653457772	0.0
ID292808 ? ID292905	2	292808	292905	0.0038287797734938996	3.141592653589793	0.06187713449646727	0.06187713449646727	54.5	77.57010005517022	18.785699335277073	0.0
ID303244 ? ID303341	2	303244	303341	0.039392067376019795	3.141592653589793	0.1984743494157867	0.1984743494157867	153.5	76.84241382543317	18.641255113618854	0.0
ID307868 ? ID307974	2	307868	307974	0.03206123049769367	1.3635166574536128	0.17905650085292538	0.17905650085292538	196.5	78.38686893084679	18.235239407708498	0.0
ID292278 ? ID292376	2	292278	292376	0.08918602229201429	3.141592653589793	0.2986402891306099	0.2986402891306099	49.5	77.3996260022227	18.80428420308909	0.0
ID287202 ? ID287302	2	287202	287302	0.005387810775542776	NaN	0.07340170826038571	0.07340170826038571	0.5	77.15713942183899	18.850107858302945	0.0
ID287999 ? ID288105	2	287999	288105	0.12295281077816758	3.141592653589793	0.350646275865248	0.350646275865248	8.5	77.47032365968481	18.931514299919044	0.0
ID311707 ? ID311817	2	311707	311817	0.6504230305691598	3.141592653589793	0.8064880845797784	0.8064880845797784	232.5	77.17524286966068	18.665347967901603	0.0
ID315475 ? ID315585	2	315475	315585	0.04128712003451188	0.7698116790845924	0.20319232277453764	0.20319232277453764	267.5	77.93481439842246	18.93507642609734	0.0
ID288685 ? ID288803	2	288685	288803	0.013542691695669294	3.141592653589793	0.11637307117915766	0.11637307117915766	15.5	77.3851884208778	18.884255554891457	0.0
ID299520 ? ID299624	2	299520	299624	0.023608339942201254	3.141592653589793	0.153650056759512	0.153650056759512	118.5	77.61323437766058	18.809119942949327	0.0
ID316799 ? ID316914	2	316799	316914	0.2617434029108467	2.9581781951876045	0.5116086423340078	0.5116086423340078	279.5	77.6493999891836	18.27518678171409	0.0
ID317336 ? ID317439	2	317336	317439	0.698451373383161	3.141592653589793	0.8357340326821452	0.8357340326821452	284.5	78.0964396912943	18.465287733590667	0.0
ID314144 ? ID314263	2	314144	314263	0.45111590116724976	3.141592653589793	0.6716516218749492	0.6716516218749492	254.5	77.8947478122704	18.741607203398814	0.0
ID318391 ? ID318498	2	318391	318498	0.5017413472776056	0.1440207734223486	0.7083370294412156	0.7083370294412156	294.5	77.34882297381436	18.741559910456452	0.0
ID304197 ? ID304313	2	304197	304313	0.14604810749349917	3.141592653589793	0.3821624098384078	0.3821624098384078	162.5	78.26296039911199	18.58812312484391	0.0
ID318799 ? ID318916	2	318799	318916	0.34643430949287196	3.029937321109968	0.5885867051615012	0.5885867051615012	298.5	78.07313017969742	18.8633906008413	0.0
ID294541 ? ID294646	2	294541	294646	0.08475913100525123	3.141592653589793	0.2911342147622832	0.2911342147622832	70.5	77.1301570268823	18.775943511697722	0.0
ID291874 ? ID291969	2	291874	291969	0.013136697438432637	3.079690890140171	0.1146154328109118	0.1146154328109118	45.5	77.30532559058875	18.806426280945637	0.0
ID294940 ? ID295040	2	294940	295040	0.007599891602823058	3.141592653589793	0.08717735716814921	0.08717735716814921	74.5	77.14810065895011	18.792032783193562	0.0
ID294743 ? ID294843	2	294743	294843	0.013138322660533427	3.141592653589793	0.11462252248373103	0.11462252248373103	72.5	77.14905892315898	18.75719175164999	0.0
ID309152 ? ID309264	2	309152	309264	0.12299077350843425	1.9660319459894229	0.3507004042034087	0.3507004042034087	208.5	78.43288216348299	17.95972639285425	0.0
ID310457 ? ID310558	2	310457	310558	0.6412919909507243	3.0470244190357927	0.8008070872255841	0.8008070872255841	220.5	77.85583111804775	18.844056172115444	0.0
ID316481 ? ID316593	2	316481	316593	0.13997126107881663	3.141592653589793	0.3741273327074843	0.3741273327074843	276.5	78.3481848238116	18.478451515215145	0.0
ID299624 ? ID299732	2	299624	299732	0.037639870534797865	3.141592653589793	0.1940099753486863	0.1940099753486863	119.5	77.5897523836428	18.808987827169176	0.0
ID314887 ? ID314978	2	314887	314978	0.18260201469465187	2.9026374038852434	0.42731956975389257	0.42731956975389257	261.5	77.95585458254003	18.202033951865438	0.0
ID298553 ? ID298662	2	298553	298662	0.011217992478078587	3.141592653589793	0.10591502479855532	0.10591502479855532	109.5	77.49754346481896	18.79475744974352	0.0
ID293121 ? ID293237	2	293121	293237	0.014962109736417014	3.141592653589793	0.12231970297714516	0.12231970297714516	57.5	77.44864342931571	18.697700712756813	0.0
ID305929 ? ID306038	2	305929	306038	0.5608012179001378	0.005989156491047055	0.7488666222366556	0.7488666222366556	178.5	77.28224209261904	18.741608489068074	0.0
ID298333 ? ID298445	2	298333	298445	0.5742257552713901	3.141592653589793	0.7577768505776553	0.7577768505776553	107.5	77.08546821747748	18.726691521036717	0.0
ID302501 ? ID302619	2	302501	302619	0.01932216331459396	3.141592653589793	0.13900418452188393	0.13900418452188393	146.5	77.62660716236277	18.89769104401148	0.0
ID290633 ? ID290744	2	290633	290744	0.010029304691931437	0.46774971065972326	0.10014641627103507	0.10014641627103507	33.5	77.70735771919738	18.75612043387457	0.0
ID302074 ? ID302166	2	302074	302166	0.021291511536799684	3.141592653589793	0.14591611129960833	0.14591611129960833	142.5	77.55605088164512	18.901326447520603	0.0
ID316699 ? ID316799	2	316699	316799	0.7947425329381369	2.334777962407319	0.891483332955887	0.891483332955887	278.5	77.80880911674828	18.154812348766022	0.0
ID311281 ? ID311379	2	311281	311379	0.040700964815339	3.141592653589793	0.20174480121018978	0.20174480121018978	228.5	77.44973165055825	18.79473329965274	0.0
ID318273 ? ID318391	2	318273	318391	0.02306003736393624	2.7910475507449553	0.151855317206663	0.151855317206663	293.5	76.9448452553569	18.595861906975813	0.0
ID288585 ? ID288685	2	288585	288685	0.0015901439001071575	3.141592653589793	0.039876608432853934	0.039876608432853934	14.5	77.35369925914986	18.90874693577232	0.0
ID313390 ? ID313497	2	313390	313497	0.15982253737097724	3.141592653589793	0.39977811016985065	0.39977811016985065	247.5	78.13260091557225	18.727958769671723	0.0
ID298107 ? ID298222	2	298107	298222	0.0023737312760910142	1.1363269754635352	0.04872095315252991	0.04872095315252991	105.5	77.35168366105829	18.83175008379278	0.0
ID315585 ? ID315702	2	315585	315702	0.058158383522416444	3.141592653589793	0.24116049328697362	0.24116049328697362	268.5	77.7212793145881	18.91945184414721	0.0
ID291566 ? ID291677	2	291566	291677	0.060607528277039524	3.141592653589793	0.2461859627944687	0.2461859627944687	42.5	77.42358986874004	18.84094293704171	0.0
ID301313 ? ID301425	2	301313	301425	0.028719272456369984	3.067162455218559	0.16946761477158398	0.16946761477158398	135.5	77.50211289858942	18.869854713560066	0.0
ID301628 ? ID301743	2	301628	301743	0.03628982862604826	3.141592653589793	0.1904988940284123	0.1904988940284123	138.5	77.68437933840616	18.91110913609844	0.0
ID302166 ? ID302272	2	302166	302272	0.035573268330236205	3.141592653589793	0.18860877055491404	0.18860877055491404	143.5	77.54672894397042	18.854585731768214	0.0
ID317540 ? ID317639	2	317540	317639	0.22251365068644455	3.141592653589793	0.47171352607959477	0.47171352607959477	286.5	77.85766073290148	18.77787724059914	0.0
ID290938 ? ID291041	2	290938	291041	0.051813493645835235	2.990180472788774	0.22762577544257864	0.22762577544257864	36.5	77.66281534127847	18.759025985054443	0.0
ID293917 ? ID294029	2	293917	294029	0.0013954192442942285	3.141592653589793	0.037355310791027135	0.037355310791027135	64.5	77.33113200615941	18.660101307731246	0.0
ID288803 ? ID288902	2	288803	288902	0.01513745365682278	2.5730547036184186	0.12303435965949829	0.12303435965949829	16.5	77.3749982003365	18.852108505478277	0.0
ID302934 ? ID303034	2	302934	303034	0.06267672104884664	3.141592653589793	0.2503531926076571	0.2503531926076571	150.5	77.40278356140234	18.864915679203683	0.0
ID312597 ? ID312721	2	312597	312721	0.1205409445121381	0.27725385949554315	0.3471900697199419	0.3471900697199419	240.5	77.8880201144066	18.77868941730366	0.0
ID317639 ? ID317739	2	317639	317739	0.20486374650184302	2.405900881099278	0.4526187650792254	0.4526187650792254	287.5	77.99213101664859	18.87595286827655	0.0
ID287302 ? ID287404	2	287302	287404	0.06257087829359388	3.141592653589793	0.2501417164201003	0.2501417164201003	1.5	77.26887635267349	18.901189622740283	0.0
ID310028 ? ID310140	2	310028	310140	0.30106250323042727	0.3933627465703532	0.5486916285405011	0.5486916285405011	216.5	77.99361194970064	18.66585086872231	0.0
ID303447 ? ID303555	2	303447	303555	0.2413598041652416	0.8667207210633039	0.49128383259093883	0.49128383259093883	155.5	77.1127556523963	18.693524913146867	0.0
ID291041 ? ID291139	2	291041	291139	0.05726945766456982	3.141592653589793	0.23931037934985147	0.23931037934985147	37.5	77.44148049173702	18.707039502922157	0.0
ID288902 ? ID289002	2	288902	289002	0.11401816084630483	3.096826387250256	0.3376657531440001	0.3376657531440001	17.5	77.48241062995666	18.852306589258763	0.0
ID303669 ? ID303766	2	303669	303766	0.1774349935861756	3.110836854305884	0.421230333174352	0.421230333174352	157.5	77.34002250069466	18.857965814367564	0.0
ID304941 ? ID305051	2	304941	305051	0.27534437499271647	1.3984952911325712	0.5247326700260967	0.5247326700260967	169.5	78.04931034500919	18.784142212040962	0.0
ID312374 ? ID312476	2	312374	312476	0.19953944522732914	0.041114288086906085	0.446698382834916	0.446698382834916	238.5	77.66504166237793	18.8372673669731	0.0
ID289963 ? ID290085	2	289963	290085	0.05955253870159993	3.141592653589793	0.24403388842863594	0.24403388842863594	27.5	77.52201466667175	18.83816361124369	0.0
ID318167 ? ID318273	2	318167	318273	0.03799911088040271	3.141592653589793	0.19493360633919107	0.19493360633919107	292.5	76.9437982828793	18.632779960567056	0.0
ID295865 ? ID295968	2	295865	295968	0.21859971264718853	3.141592653589793	0.4675464818038828	0.4675464818038828	83.5	77.24350774000263	18.793044648130582	0.0
ID317845 ? ID317939	2	317845	317939	0.870088191230295	3.141592653589793	0.932785179572604	0.932785179572604	289.5	77.30893748131562	18.68720685457019	0.0
ID311483 ? ID311596	2	311483	311596	0.5861780016289633	2.9419791062802263	0.765622623509104	0.765622623509104	230.5	77.53903229061603	18.818191830770537	0.0
ID292081 ? ID292180	2	292081	292180	0.029354786452209545	3.141592653589793	0.17133238588255736	0.17133238588255736	47.5	77.43249743639304	18.85036682634854	0.0
ID306238 ? ID306351	2	306238	306351	0.5121728986518048	3.1354716767638835	0.715662559207763	0.715662559207763	181.5	77.4158081189937	18.815855504988335	0.0
ID308205 ? ID308311	2	308205	308311	1.003121946569977	3.141592653589793	1.0015597568642507	1.0015597568642507	199.5	77.87672048949875	17.605837101799793	0.0
ID307309 ? ID307412	2	307309	307412	0.07236229480322871	3.141592653589793	0.26900240668668507	0.26900240668668507	191.5	78.15077471187669	18.51398542962705	0.0
ID299838 ? ID299931	2	299838	299931	0.058929337480854146	3.141592653589793	0.24275365595775103	0.24275365595775103	121.5	77.63308014304471	18.89873731369734	0.0
ID288293 ? ID288391	2	288293	288391	8.558766353972282E-4	2.101887547878422	0.0292553693430322	0.0292553693430322	11.5	77.15917100267633	18.915811296957887	0.0
ID299931 ? ID300040	2	299931	300040	0.013322115858279165	3.006103194270017	0.11542147052554462	0.11542147052554462	122.5	77.57095976521884	18.880770057177912	0.0
ID289537 ? ID289642	2	289537	289642	0.10264927417336188	3.141592653589793	0.32038925414776614	0.32038925414776614	23.5	77.56859590550295	18.87008214268085	0.0
ID291460 ? ID291566	2	291460	291566	0.21086288031657466	3.141592653589793	0.4591980839643984	0.4591980839643984	41.5	77.32639702324795	18.79306486420409	0.0
ID314785 ? ID314887	2	314785	314887	0.28445002372333983	3.141592653589793	0.533338563881649	0.533338563881649	260.5	77.97291044845086	18.12615912477333	0.0
ID295373 ? ID295481	2	295373	295481	0.016450383732276648	3.141592653589793	0.1282590493192455	0.1282590493192455	78.5	77.0336931568034	18.766204404065945	0.0
ID311082 ? ID311184	2	311082	311184	0.30799388123268845	3.141592653589793	0.554971964366389	0.554971964366389	226.5	77.45702278249047	18.771558019462166	0.0
ID297378 ? ID297474	2	297378	297474	0.023088945858930114	1.9774993903406495	0.1519504717298703	0.1519504717298703	98.5	77.28332140335672	18.873511631893287	0.0
ID312049 ? ID312155	2	312049	312155	0.5480154157917906	0.6488338562386173	0.7402806331329967	0.7402806331329967	235.5	78.15270627559056	18.68025884826698	0.0
ID297101 ? ID297200	2	297101	297200	0.06012897056998737	3.141592653589793	0.24521209303373961	0.24521209303373961	95.5	77.1487314404832	18.72789694865753	0.0
ID301743 ? ID301848	2	301743	301848	0.008364909812071886	3.141592653589793	0.09145988088813524	0.09145988088813524	139.5	77.64318409557168	18.944445187848203	0.0
ID302823 ? ID302934	2	302823	302934	0.0877433771350074	3.141592653589793	0.29621508593420326	0.29621508593420326	149.5	77.65967319526933	18.947516095702007	0.0
ID317939 ? ID318043	2	317939	318043	0.04711347428399722	3.141592653589793	0.21705638503392896	0.21705638503392896	290.5	76.91710068841903	18.33556572717181	0.0
ID295570 ? ID295668	2	295570	295668	0.001955640929284414	2.335008923880425	0.04422262915391185	0.04422262915391185	80.5	77.07751358715362	18.734745070604802	0.0
ID291242 ? ID291351	2	291242	291351	0.015679405860835383	3.141592653589793	0.1252174343325856	0.1252174343325856	39.5	77.29803950680369	18.848682989849518	0.0
ID304626 ? ID304737	2	304626	304737	0.28551692364905834	2.64450093767854	0.5343378366249749	0.5343378366249749	166.5	78.45375360565706	18.19059888918663	0.0
ID288105 ? ID288198	2	288105	288198	0.02664164465798928	3.141592653589793	0.163222684262909	0.163222684262909	9.5	77.71562602713325	18.85520754937921	0.0
ID294141 ? ID294246	2	294141	294246	0.001309200495606953	1.5700293885685808	0.036182875723288675	0.036182875723288675	66.5	77.26703518221888	18.786135821419116	0.0
ID306351 ? ID306447	2	306351	306447	0.09337135968707966	3.141592653589793	0.305567275222789	0.305567275222789	182.5	77.1857939544735	18.81236638491	0.0
ID311933 ? ID312049	2	311933	312049	0.24474531688980297	0.6281413204514964	0.4947174111447898	0.4947174111447898	234.5	77.59061469702745	18.848029955545684	0.0
ID292710 ? ID292808	2	292710	292808	0.008913170183901942	2.9269519225939913	0.0944095873516135	0.0944095873516135	53.5	77.58636924978771	18.785062554807734	0.0
ID303133 ? ID303244	2	303133	303244	0.5853246513829906	3.1240748091372144	0.7650651288504728	0.7650651288504728	152.5	77.2917342448196	18.81373339991464	0.0
ID305178 ? ID305279	2	305178	305279	0.36289501453420686	3.141592653589793	0.6024076813373207	0.6024076813373207	171.5	77.23444488398141	18.750056300956487	0.0
ID316270 ? ID316372	2	316270	316372	0.3489319880647852	3.141592653589793	0.5907046538370806	0.5907046538370806	274.5	77.52495388101734	18.735035594477623	0.0
ID313591 ? ID313699	2	313591	313699	0.7172997475059092	3.141592653589793	0.846935503746247	0.846935503746247	249.5	77.96705614953972	18.670864287246427	0.0
ID315068 ? ID315168	2	315068	315168	0.5247373486935132	3.141592653589793	0.7243875680141904	0.7243875680141904	263.5	77.97346025498513	18.338698682695973	0.0
ID287889 ? ID287999	2	287889	287999	0.02463278893053956	3.141592653589793	0.15694836389889372	0.15694836389889372	7.5	77.24981767639889	18.92330434832092	0.0
ID306764 ? ID306857	2	306764	306857	0.16267649519086724	3.141592653589793	0.40333174334642596	0.40333174334642596	186.5	77.69903416012707	18.73111711679396	0.0
ID309264 ? ID309369	2	309264	309369	0.2854701555558725	3.141592653589793	0.5342940721698796	0.5342940721698796	209.5	78.3233420499835	17.91685131040773	0.0
ID310558 ? ID310648	2	310558	310648	0.11851753177273036	3.141592653589793	0.34426375320781355	0.34426375320781355	221.5	77.62594492836652	18.84161505315084	0.0
ID290085 ? ID290185	2	290085	290185	0.009399076972523937	3.141592653589793	0.09694883688071733	0.09694883688071733	28.5	77.45630425191099	18.878505690995375	0.0
ID313699 ? ID313804	2	313699	313804	0.050289788574645576	0.6357681768389389	0.2242538485169108	0.2242538485169108	250.5	77.45601413570861	18.755381729721776	0.0
ID295968 ? ID296067	2	295968	296067	0.012696374884088975	3.1285036269572455	0.11267819169692499	0.11267819169692499	84.5	77.41377777704233	18.842977069483823	0.0
ID310866 ? ID310986	2	310866	310986	0.01820594778905695	3.141592653589793	0.13492941780448378	0.13492941780448378	224.5	77.66629867959733	18.911611183169384	0.0
ID296265 ? ID296378	2	296265	296378	0.023717164206867626	3.141592653589793	0.15400377984604022	0.15400377984604022	87.5	77.37672931510524	18.86134620396387	0.0
ID293014 ? ID293121	2	293014	293121	0.18444682096896492	2.804398371522639	0.42947272435972567	0.42947272435972567	56.5	77.21919108390902	18.711600032026706	0.0
ID307412 ? ID307527	2	307412	307527	0.1965456054808023	0.8784597137503396	0.4433346427709009	0.4433346427709009	192.5	78.34483415112032	18.253925117248528	0.0
ID300440 ? ID300559	2	300440	300559	0.0332966736452532	3.141592653589793	0.18247376152546754	0.18247376152546754	127.5	77.73608605931793	18.89435420425316	0.0
ID290744 ? ID290838	2	290744	290838	0.1344811063011224	2.823864662955886	0.3667166566998592	0.3667166566998592	34.5	77.571844220905	18.774012052691454	0.0
ID312476 ? ID312597	2	312476	312597	0.0807760483726259	3.0049086951474897	0.2842112741828267	0.2842112741828267	239.5	77.58028754451394	18.834217878485866	0.0
ID304737 ? ID304836	2	304737	304836	0.03977746693257691	3.141592653589793	0.19944289140647983	0.19944289140647983	167.5	78.26219763725035	18.37391932878454	0.0
ID303981 ? ID304086	2	303981	304086	0.02897380448026309	3.141592653589793	0.17021693358847437	0.17021693358847437	160.5	78.01266752840158	18.875014692112153	0.0
ID313929 ? ID314030	2	313929	314030	0.026866921982305933	2.1484070472837984	0.1639113235328967	0.1639113235328967	252.5	77.32262378378006	18.650553988589	0.0
ID296701 ? ID296812	2	296701	296812	0.05405595049549684	3.141592653589793	0.23249935590340212	0.23249935590340212	91.5	77.16373647795771	18.74684459743606	0.0
ID309058 ? ID309152	2	309058	309152	0.2579056455344774	1.753927457622001	0.5078441153882532	0.5078441153882532	207.5	78.18605063829918	17.963124872532244	0.0
ID307190 ? ID307309	2	307190	307309	0.23112723138139835	2.5016785596896076	0.4807569358640584	0.4807569358640584	190.5	77.91090864124979	18.72372306086751	0.0
ID295668 ? ID295769	2	295668	295769	0.0253712461066104	3.141592653589793	0.15928353997387928	0.15928353997387928	81.5	77.15972876903591	18.793872145407306	0.0
ID314030 ? ID314144	2	314030	314144	0.952937586983751	3.141592653589793	0.9761852216581395	0.9761852216581395	253.5	77.74797779574307	18.70062866591652	0.0
ID313804 ? ID313929	2	313804	313929	4.4150492828780796E-4	2.738890062192803	0.021012018662846462	0.021012018662846462	251.5	77.36090493124973	18.717047431955216	0.0
ID303555 ? ID303669	2	303555	303669	0.03081692916895258	3.114398494609391	0.17554751256840007	0.17554751256840007	156.5	77.24443376787346	18.780698152407773	0.0
ID302716 ? ID302823	2	302716	302823	0.03190018836889713	2.5679987455008555	0.17860623832581304	0.17860623832581304	148.5	77.71686309843226	18.963414131334154	0.0
ID311817 ? ID311933	2	311817	311933	0.4026215263599088	3.141592653589793	0.6345246459830451	0.6345246459830451	233.5	77.10794939191047	18.611658043223834	0.0
ID314687 ? ID314785	2	314687	314785	0.38290585370499264	1.5150833661922662	0.6187938701255796	0.6187938701255796	259.5	78.26709251340228	18.265257736695972	0.0
ID288487 ? ID288585	2	288487	288585	0.028001771902511338	3.141592653589793	0.16733729979449094	0.16733729979449094	13.5	77.29610378913962	18.93761517972328	0.0
ID297902 ? ID298010	2	297902	298010	0.0015049968036340091	1.9445104013025223	0.03879428828621565	0.03879428828621565	103.5	77.18124473730668	18.816687697331936	0.0
ID309605 ? ID309717	2	309605	309717	0.1590772624452519	3.141592653589793	0.39884491026619845	0.39884491026619845	212.5	78.07186948265564	18.155058103304277	0.0
ID313497 ? ID313591	2	313497	313591	0.014245458339863822	0.7315562027598779	0.11935433942619691	0.11935433942619691	248.5	78.313786328909	18.5593107438175	0.0
ID297290 ? ID297378	2	297290	297378	0.021045024956821878	3.141592653589793	0.1450690351412798	0.1450690351412798	97.5	77.34689984194361	18.822215525175988	0.0
ID293574 ? ID293690	2	293574	293690	0.05284422005096483	3.141592653589793	0.22987870725877338	0.22987870725877338	61.5	77.36249018827847	18.69790747294696	0.0
ID294246 ? ID294336	2	294246	294336	0.015298237724023282	3.141592653589793	0.123686044984967	0.123686044984967	67.5	77.34342979110717	18.808040487784016	0.0
ID301965 ? ID302074	2	301965	302074	0.046107593740629726	3.141592653589793	0.21472678859571698	0.21472678859571698	141.5	77.5902697066328	18.895606920903294	0.0
ID298875 ? ID298984	2	298875	298984	0.14215530436378904	3.141592653589793	0.37703488481013137	0.37703488481013137	112.5	77.7061324215162	18.724167823539922	0.0
ID300040 ? ID300147	2	300040	300147	0.03534093629156865	3.141592653589793	0.1879918516626948	0.1879918516626948	123.5	77.72264703650715	18.881783887558548	0.0
ID287602 ? ID287705	2	287602	287705	0.022035448151590586	3.141592653589793	0.14844341734004438	0.14844341734004438	4.5	77.22015490041022	18.89205810407961	0.0
ID297200 ? ID297290	2	297200	297290	0.004534837809391825	0.003948794542495996	0.06734120439516823	0.06734120439516823	96.5	77.30392602190673	18.746253649315314	0.0
ID306544 ? ID306643	2	306544	306643	0.06159455985112096	3.141592653589793	0.2481825131856009	0.2481825131856009	184.5	76.91957239373724	18.644785875795847	0.0
ID308633 ? ID308738	2	308633	308738	0.03801221507895622	0.46356083847671664	0.19496721539519463	0.19496721539519463	203.5	77.25304428142258	17.094046132799583	0.0
ID300982 ? ID301098	2	300982	301098	0.0015672224459860884	3.1268195664479266	0.039588160426901484	0.039588160426901484	132.5	77.56322118069436	18.94753433407022	0.0
ID305588 ? ID305699	2	305588	305699	0.018171109433682477	3.141592653589793	0.1348002575430866	0.1348002575430866	175.5	76.89502218100382	18.578309500192255	0.0
ID309819 ? ID309922	2	309819	309922	0.01667174964893994	2.6004381557220206	0.1291191296785257	0.1291191296785257	214.5	78.47266908530648	18.32094761048341	0.0
ID289444 ? ID289537	2	289444	289537	0.043635790435565404	3.141592653589793	0.20889181514737576	0.20889181514737576	22.5	77.61685280458356	18.838637249351798	0.0
ID291969 ? ID292081	2	291969	292081	0.027008825380231527	0.5208357706794989	0.1643436198342714	0.1643436198342714	46.5	77.4396420434141	18.81926430903612	0.0
ID290306 ? ID290408	2	290306	290408	0.05392842113379213	3.141592653589793	0.23222493650293485	0.23222493650293485	30.5	77.39759930443148	18.823490505248905	0.0
ID317439 ? ID317540	2	317439	317540	0.07525431209124805	0.9602073717814398	0.27432519405123557	0.27432519405123557	285.5	77.68197574926285	18.760871926748788	0.0
ID289331 ? ID289444	2	289331	289444	0.2489593051365656	3.141592653589793	0.49895821983064437	0.49895821983064437	21.5	77.74982538046012	18.7787727922403	0.0
ID312721 ? ID312839	2	312721	312839	0.1859349059285423	3.141592653589793	0.43120169982102613	0.43120169982102613	241.5	77.85320379146314	18.825505042102407	0.0
ID312963 ? ID313062	2	312963	313062	0.29082835717151456	3.036268877117682	0.5392850425994722	0.5392850425994722	243.5	77.59024192203373	18.846782526606653	0.0
ID305488 ? ID305588	2	305488	305588	0.12965326919660722	2.4616699599135434	0.36007397739437824	0.36007397739437824	174.5	76.93062622728104	18.45750391578148	0.0
ID304836 ? ID304941	2	304836	304941	0.13621440809978966	3.141592653589793	0.3690723616037777	0.3690723616037777	168.5	78.23357977305741	18.491676273484337	0.0
ID304086 ? ID304197	2	304086	304197	0.014598112948469633	0.5690821771408892	0.12082265080881827	0.12082265080881827	161.5	78.1149002968894	18.779600734723104	0.0
ID300242 ? ID300335	2	300242	300335	0.02917952419251263	3.141592653589793	0.17082015159960673	0.17082015159960673	125.5	77.68140685481075	18.910294333440266	0.0
ID307758 ? ID307868	2	307758	307868	0.14719273990911488	3.141592653589793	0.3836570602883712	0.3836570602883712	195.5	78.29763942852651	18.444811322625476	0.0
ID306447 ? ID306544	2	306447	306544	0.12637552025322366	3.141592653589793	0.3554933476919416	0.3554933476919416	183.5	77.1394294853018	18.834679398240993	0.0
ID309922 ? ID310028	2	309922	310028	0.07031243196631334	3.141592653589793	0.2651649146593745	0.2651649146593745	215.5	78.3249225865516	18.441645911816174	0.0
ID296474 ? ID296588	2	296474	296588	0.030424200963509937	3.141592653589793	0.17442534495740558	0.17442534495740558	89.5	77.08429356234112	18.727478312800955	0.0
ID314580 ? ID314687	2	314580	314687	1.0573415284451715	3.141592653589793	1.0282711356666447	1.0282711356666447	258.5	77.8594829496279	18.72529236772717	0.0
ID309717 ? ID309819	2	309717	309819	0.0826520327304199	3.141592653589793	0.28749266552456587	0.28749266552456587	213.5	78.39384653678238	18.26889416171141	0.0
ID316914 ? ID317022	2	316914	317022	0.4735516990082506	3.141592653589793	0.6881509274921096	0.6881509274921096	280.5	77.54812244791123	17.79098908415456	0.0
ID297686 ? ID297800	2	297686	297800	0.023912952906143245	0.2819427648179629	0.15463813535523263	0.15463813535523263	101.5	77.21949829862001	18.800209119390594	0.0
ID301425 ? ID301527	2	301425	301527	0.016304519949130687	3.141592653589793	0.1276891536080128	0.1276891536080128	136.5	77.64961335500493	18.876680339667583	0.0
ID308428 ? ID308532	2	308428	308532	0.263657646676519	3.141592653589793	0.5134760429431143	0.5134760429431143	201.5	77.53779477327384	17.342476564617836	0.0
ID290838 ? ID290938	2	290838	290938	0.15001748058619627	3.141592653589793	0.38732090130303615	0.38732090130303615	35.5	77.58531576113434	18.788585911166628	0.0
ID294336 ? ID294434	2	294336	294434	0.00341704473864586	3.141592653589793	0.05845549365667747	0.05845549365667747	68.5	77.4014793515038	18.792477538435577	0.0
ID294646 ? ID294743	2	294646	294743	0.02431945357383901	2.626880146019663	0.15594695756518948	0.15594695756518948	71.5	77.068618918031	18.714925495193075	0.0
ID318710 ? ID318799	2	318710	318799	0.23138595924025987	3.141592653589793	0.4810259444564917	0.4810259444564917	297.5	78.1344671076987	18.866799322449054	0.0
ID295481 ? ID295570	2	295481	295570	0.007118604942950102	3.141592653589793	0.0843718255281353	0.0843718255281353	79.5	77.07101236707751	18.765329021769897	0.0
ID308738 ? ID308859	2	308738	308859	2.6375625204337805	3.012165228111252	1.624057425226639	1.624057425226639	204.5	77.9126590413684	17.371187364393528	0.0
ID290408 ? ID290529	2	290408	290529	0.006192166543692951	3.08223882386891	0.07869032052096973	0.07869032052096973	31.5	77.32246128477841	18.80725514289975	0.0
ID303766 ? ID303861	2	303766	303861	0.11731351805288526	3.141592653589793	0.3425106101318399	0.3425106101318399	158.5	77.66768928345958	18.92837623859638	0.0
ID307974 ? ID308093	2	307974	308093	0.4034577350239976	3.141592653589793	0.6351832294889386	0.6351832294889386	197.5	78.27182378897812	17.97307660646356	0.0
ID300335 ? ID300440	2	300335	300440	0.053190227722672366	3.141592653589793	0.23063006682276352	0.23063006682276352	126.5	77.71202752213043	18.895383934558275	0.0
ID288391 ? ID288487	2	288391	288487	0.007504213408405138	2.0888724339078077	0.08662686308764238	0.08662686308764238	12.5	77.19168167131748	18.93595016084252	0.0
ID300871 ? ID300982	2	300871	300982	6.867854372515162E-4	3.141592653589793	0.02620659148480619	0.02620659148480619	131.5	77.5583496173842	18.952126835805878	0.0
ID302619 ? ID302716	2	302619	302716	0.005170624545207223	3.141592653589793	0.07190705490567127	0.07190705490567127	147.5	77.65987122865121	18.938397513703855	0.0
ID305279 ? ID305390	2	305279	305390	0.28260862451427565	3.141592653589793	0.531609466163156	0.531609466163156	172.5	77.19616760166934	18.743967270413165	0.0
ID311184 ? ID311281	2	311184	311281	0.06721568937626843	3.141592653589793	0.25925988771167136	0.25925988771167136	227.5	77.2870566564757	18.75720174137029	0.0
ID289232 ? ID289331	2	289232	289331	0.0965873920476782	3.0307828894758364	0.31078512198571895	0.31078512198571895	20.5	77.8529919264083	18.775955224327753	0.0
ID293349 ? ID293465	2	293349	293465	5.012747197224674E-4	3.141592653589793	0.022389165230585695	0.022389165230585695	59.5	77.22543467423493	18.732941917398627	0.0
ID317128 ? ID317228	2	317128	317228	0.7329176916028636	0.9376952426388976	0.8561061216945383	0.8561061216945383	282.5	77.83032636863024	18.68457080738915	0.0
ID291677 ? ID291776	2	291677	291776	0.011098978385233877	2.733957611960341	0.10535168904784525	0.10535168904784525	43.5	77.35466789962861	18.80529289774579	0.0
ID289002 ? ID289123	2	289002	289123	0.03534433080101553	3.141592653589793	0.18800087978787636	0.18800087978787636	18.5	77.73668425740439	18.817892898494478	0.0
ID307642 ? ID307758	2	307642	307758	0.015764217471129393	3.141592653589793	0.12555563496366617	0.12555563496366617	194.5	78.25109193632548	18.592932668162902	0.0
ID289867 ? ID289963	2	289867	289963	0.01649962372017688	3.141592653589793	0.1284508611110758	0.1284508611110758	26.5	77.69650715573627	18.816772881213335	0.0
ID294029 ? ID294141	2	294029	294141	0.022187313515971564	3.141592653589793	0.14895406512066586	0.14895406512066586	65.5	77.2852138728127	18.71166616014076	0.0
ID300664 ? ID300757	2	300664	300757	0.009623910517804767	3.141592653589793	0.0981015316791984	0.0981015316791984	129.5	77.74293385937233	18.887531720935065	0.0
ID318043 ? ID318167	2	318043	318167	0.23472118047356183	2.9040782867336734	0.48448032000645996	0.48448032000645996	291.5	76.96690107853564	18.46546932863601	0.0
ID287404 ? ID287493	2	287404	287493	0.0023200908527491113	3.141592653589793	0.04816732141970437	0.04816732141970437	2.5	77.38677039148	18.940974839476887	0.0
ID298445 ? ID298553	2	298445	298553	0.004554798937199832	3.141592653589793	0.06748925053073143	0.06748925053073143	108.5	77.44187016608777	18.858102926479255	0.0
ID316141 ? ID316270	2	316141	316270	0.07629268944554572	3.141592653589793	0.27621131302961816	0.27621131302961816	273.5	77.31497417342382	18.692376987549466	0.0
ID306643 ? ID306764	2	306643	306764	0.7000697397237611	2.0891973850547334	0.8367017029525882	0.8367017029525882	185.5	77.27538007546912	18.533559311220007	0.0
ID305699 ? ID305813	2	305699	305813	0.997975946636618	2.4771956768863803	0.9989874607003923	0.9989874607003923	176.5	77.3213021690739	18.71727892800226	0.0
ID296812 ? ID296907	2	296812	296907	0.04874657140655545	3.0407612639373185	0.2207862572864431	0.2207862572864431	92.5	77.15768226364024	18.75815872803941	0.0
ID308859 ? ID308953	2	308859	308953	0.750780790204572	3.141592653589793	0.8664760759562679	0.8664760759562679	205.5	78.60135119746134	18.128669424833973	0.0
ID295040 ? ID295135	2	295040	295135	0.054813268872901284	3.141592653589793	0.2341223374069661	0.2341223374069661	75.5	77.01229692944874	18.70621914487485	0.0
ID313062 ? ID313168	2	313062	313168	0.010439568834815963	3.141592653589793	0.1021742082661567	0.1021742082661567	244.5	77.82015797326422	18.881569698280053	0.0
ID315702 ? ID315793	2	315702	315793	0.18936465932926186	3.141592653589793	0.4351604983557927	0.4351604983557927	269.5	77.82384370093902	18.89734207779958	0.0
ID301098 ? ID301206	2	301098	301206	0.0018698736749024917	3.141592653589793	0.04324203597082926	0.04324203597082926	133.5	77.5898712781882	18.91600843836929	0.0
ID295135 ? ID295252	2	295135	295252	0.06985025998711597	3.141592653589793	0.2642919975843309	0.2642919975843309	76.5	77.02473409952614	18.714768872113815	0.0
ID317739 ? ID317845	2	317739	317845	0.07200163172483179	3.141592653589793	0.26833119782245185	0.26833119782245185	288.5	77.81434161396957	19.010778411641432	0.0
ID306857 ? ID306976	2	306857	306976	0.23140519255217526	3.141592653589793	0.48104593601045553	0.48104593601045553	187.5	77.46501163094287	18.908939848461483	0.0
ID310351 ? ID310457	2	310351	310457	0.027990486859480385	3.141592653589793	0.1673035769476564	0.1673035769476564	219.5	78.17170949534886	18.814869735396638	0.0
ID302272 ? ID302382	2	302272	302382	0.03836693181792203	3.141592653589793	0.19587478606988198	0.19587478606988198	144.5	77.55721084442585	18.83992566171991	0.0
ID288198 ? ID288293	2	288198	288293	0.4185441942191038	3.141592653589793	0.6469499163143186	0.6469499163143186	10.5	77.4733653803217	18.879219632217662	0.0
ID301848 ? ID301965	2	301848	301965	0.0024365031014081814	3.141592653589793	0.049360947128354225	0.049360947128354225	140.5	77.69293327585592	18.91349627668164	0.0
ID296378 ? ID296474	2	296378	296474	0.02713561088703141	3.141592653589793	0.16472890118929165	0.16472890118929165	88.5	77.22425682059097	18.81532457146333	0.0
ID297005 ? ID297101	2	297005	297101	0.05344604496399458	1.1017260291239663	0.23118400672190664	0.23118400672190664	94.5	77.13656288570003	18.750329608775832	0.0
ID291776 ? ID291874	2	291776	291874	0.025203369083908616	3.141592653589793	0.15875568992608932	0.15875568992608932	44.5	77.32778633665664	18.806601611153713	0.0
ID307527 ? ID307642	2	307527	307642	0.280687810348744	3.141592653589793	0.529799783266041	0.529799783266041	193.5	78.3665907236337	18.338542146258924	0.0
ID317228 ? ID317336	2	317228	317336	0.4174821334679763	1.6273056944592714	0.6461285734805235	0.6461285734805235	283.5	78.3442784942409	18.596070657291214	0.0
ID315168 ? ID315270	2	315168	315270	0.16678975688586922	3.141592653589793	0.408399016754288	0.408399016754288	264.5	78.01288333299644	18.64734030047571	0.0
ID308093 ? ID308205	2	308093	308205	0.08662806324671193	2.2481245080411627	0.2943264569261689	0.2943264569261689	198.5	78.21617347580535	17.726414720409245	0.0
ID315793 ? ID315914	2	315793	315914	0.06181894391004294	3.141592653589793	0.2486341567645985	0.2486341567645985	270.5	77.91653933503704	18.9150895971934	0.0
ID310648 ? ID310760	2	310648	310760	0.012085670505463423	2.6177968356005175	0.10993484663864966	0.10993484663864966	222.5	77.7533428881543	18.847477983366236	0.0
ID314978 ? ID315068	2	314978	315068	0.01069626187982571	1.3103419254110609	0.1034227338636226	0.1034227338636226	262.5	78.14508093774626	18.06709530171186	0.0
ID316593 ? ID316699	2	316593	316699	0.3951902559435722	1.2166132325386176	0.6286415957790037	0.6286415957790037	277.5	78.12911917856138	18.122662573536793	0.0
ID289123 ? ID289232	2	289123	289232	0.016566904518503737	3.141592653589793	0.12871248781102684	0.12871248781102684	19.5	77.77223947974721	18.819421553166926	0.0
ID314263 ? ID314364	2	314263	314364	0.18055060943449527	3.1272247769706207	0.42491247267466187	0.42491247267466187	255.5	77.77515102323765	18.711088543808554	0.0
ID297800 ? ID297902	2	297800	297902	0.004964528944747445	3.141592653589793	0.07045941345730494	0.07045941345730494	102.5	77.17804613611517	18.783398099599033	0.0
ID303861 ? ID303981	2	303861	303981	0.024533711025826733	0.8540609137653852	0.1566324073294755	0.1566324073294755	159.5	77.89718407956718	18.90799396911767	0.0
ID293465 ? ID293574	2	293465	293574	0.00257202829523951	3.141592653589793	0.05071516829548641	0.05071516829548641	60.5	77.23151547794092	18.7184156276332	0.0
ID311596 ? ID311707	2	311596	311707	0.1326210174920029	3.141592653589793	0.36417168683466167	0.36417168683466167	231.5	77.32062461237945	18.84077894195754	0.0
ID309719 ? ID309821	3	309719	309821	0.564076927170187	3.141592653589793	0.7510505490113079	0.7510505490113079	213.5	49.700658902645166	20.796775664480233	0.0
ID288804 ? ID288903	3	288804	288903	0.16060784744302758	2.434802255574456	0.40075908903358337	0.40075908903358337	16.5	49.07562045402	20.735549739143444	0.0
ID315586 ? ID315703	3	315586	315703	0.14318853358688904	3.141592653589793	0.37840260779609997	0.37840260779609997	268.5	49.778444053545996	20.505218101474544	0.0
ID311083 ? ID311186	3	311083	311186	1.1053104075220386	3.141592653589793	1.051337437515681	1.051337437515681	226.5	49.739018901132106	21.208016265030068	0.0
ID291777 ? ID291876	3	291777	291876	0.6318675588159341	3.141592653589793	0.7949009742200183	0.7949009742200183	44.5	49.11693294854307	20.886473900591483	0.0
ID312375 ? ID312477	3	312375	312477	0.06814013413699986	2.5437006180172026	0.26103665286124067	0.26103665286124067	238.5	49.29509726315871	21.128763130821458	0.0
ID300148 ? ID300243	3	300148	300243	0.2162798294964982	1.0470209579803715	0.46505895271083453	0.46505895271083453	124.5	49.27630420350344	20.526127923456116	0.0
ID299412 ? ID299521	3	299412	299521	0.3514841213620546	3.141592653589793	0.5928609629264306	0.5928609629264306	117.5	49.21553573100087	21.20615234215693	0.0
ID290634 ? ID290745	3	290634	290745	0.49070160195795276	0.42097625015851553	0.7005009649943051	0.7005009649943051	33.5	49.45620471153262	20.813445260836815	0.0
ID318801 ? ID318921	3	318801	318921	0.5878122971045685	3.0276728354511793	0.7666891789405721	0.7666891789405721	298.5	49.39506798535963	21.449550997580218	0.0
ID301207 ? ID301314	3	301207	301314	0.0930835018894673	3.141592653589793	0.3050958896633439	0.3050958896633439	134.5	49.021203061563526	20.785165902346233	0.0
ID306545 ? ID306646	3	306545	306646	0.20626976252131926	3.141592653589793	0.45416931041332953	0.45416931041332953	184.5	49.30991500229349	21.07274987859227	0.0
ID297802 ? ID297904	3	297802	297904	1.3963986809788955	3.141592653589793	1.1816931416314878	1.1816931416314878	102.5	49.3312779470641	21.111074945067244	0.0
ID295256 ? ID295376	3	295256	295376	0.1485317204496586	3.141592653589793	0.3853981323899463	0.3853981323899463	77.5	49.012201695157756	20.693383319820498	0.0
ID299191 ? ID299308	3	299191	299308	0.3713509917387571	1.91280478563617	0.6093857495369883	0.6093857495369883	115.5	49.07646182875183	21.263887804918916	0.0
ID316703 ? ID316801	3	316703	316801	0.01911965366007982	0.011523345887180793	0.1382738357755357	0.1382738357755357	278.5	49.99586851269825	20.660565692674922	0.0
ID288000 ? ID288106	3	288000	288106	0.3483138068028386	3.141592653589793	0.5901811643917811	0.5901811643917811	8.5	49.12976356886754	21.119370694194295	0.0
ID293016 ? ID293122	3	293016	293122	0.3471766376808279	2.7941354310102806	0.589216969953198	0.589216969953198	56.5	49.41199626840985	20.670644048898183	0.0
ID304198 ? ID304316	3	304198	304316	0.09343261568036047	3.141592653589793	0.30566749202419363	0.30566749202419363	162.5	49.24387195038609	21.370615246196557	0.0
ID294941 ? ID295041	3	294941	295041	0.24676221875718884	3.141592653589793	0.4967516670904979	0.4967516670904979	74.5	49.04093365861693	20.434168178149378	0.0
ID316039 ? ID316143	3	316039	316143	1.3192548057444107	3.141592653589793	1.148588179350811	1.148588179350811	272.5	49.64530310058663	21.017376459843312	0.0
ID316143 ? ID316274	3	316143	316274	1.252555276966803	3.141592653589793	1.1191761599349777	1.1191761599349777	273.5	49.669782416880516	21.005372614234393	0.0
ID292279 ? ID292377	3	292279	292377	0.4962346332254461	3.141592653589793	0.7044392331673798	0.7044392331673798	49.5	49.669543855630316	21.01397247880548	0.0
ID303344 ? ID303449	3	303344	303449	1.451506694740405	2.8793534229716915	1.2047849163815112	1.2047849163815112	154.5	49.27890960809536	21.025517626646497	0.0
ID311934 ? ID312051	3	311934	312051	0.4726966147678179	2.9035789869675397	0.6875293555680498	0.6875293555680498	234.5	49.9616261883271	21.152627291077103	0.0
ID318169 ? ID318276	3	318169	318276	6.820577426040835E-4	3.141592653589793	0.02611623523029465	0.02611623523029465	292.5	49.96310169404023	20.507118905745685	0.0
ID308956 ? ID309060	3	308956	309060	0.19448349731751807	3.141592653589793	0.44100283141666796	0.44100283141666796	206.5	49.30338324922367	20.58693797510739	0.0
ID303035 ? ID303135	3	303035	303135	0.952919580404119	3.141592653589793	0.9761759986826756	0.9761759986826756	151.5	49.46288403252189	21.097720311439733	0.0
ID315703 ? ID315794	3	315703	315794	0.22182270000957716	3.141592653589793	0.47098057285792283	0.47098057285792283	269.5	49.49076225453911	20.816392319184118	0.0
ID313169 ? ID313279	3	313169	313279	0.37800361214053907	3.141592653589793	0.6148199835240711	0.6148199835240711	245.5	49.17218190799427	21.217426776051113	0.0
ID293122 ? ID293239	3	293122	293239	0.062352232560404904	3.141592653589793	0.24970429023227636	0.24970429023227636	57.5	49.07477203368198	20.65809603358155	0.0
ID315376 ? ID315478	3	315376	315478	0.2776324777155705	3.141592653589793	0.5269084149219582	0.5269084149219582	266.5	49.693646685521145	20.467974661674397	0.0
ID294143 ? ID294247	3	294143	294247	0.3131331420042037	1.9388412406330102	0.5595830072511171	0.5595830072511171	66.5	49.2167724809769	20.488340663315967	0.0
ID295770 ? ID295870	3	295770	295870	0.8045661821370041	3.0715637681268153	0.8969761324232681	0.8969761324232681	82.5	49.66002948610413	20.18728692760599	0.0
ID288903 ? ID289003	3	288903	289003	0.08184637857180196	2.6453500761207125	0.28608806086903027	0.28608806086903027	17.5	48.97912184621063	20.76538585072624	0.0
ID305703 ? ID305814	3	305703	305814	0.8998137926553365	2.2351410210777214	0.9485851530860772	0.9485851530860772	176.5	49.72166466924509	20.852996976965684	0.0
ID296908 ? ID297006	3	296908	297006	0.07825713153038072	3.141592653589793	0.2797447613993526	0.2797447613993526	93.5	49.38097429084226	20.43624669399011	0.0
ID292711 ? ID292809	3	292711	292809	0.7053030268428455	2.361433515083778	0.8398232116599573	0.8398232116599573	53.5	49.26768114858672	20.90846780784402	0.0
ID299085 ? ID299191	3	299085	299191	0.1642519475145915	3.141592653589793	0.40528008526769665	0.40528008526769665	114.5	49.13493937080241	20.965447853461143	0.0
ID302502 ? ID302620	3	302502	302620	0.28561853946795546	3.141592653589793	0.5344329139077753	0.5344329139077753	146.5	49.18191382828401	20.706371980382553	0.0
ID305591 ? ID305703	3	305591	305703	0.010764404851618878	3.141592653589793	0.10375164987420141	0.10375164987420141	175.5	49.52110870382222	21.249333446419463	0.0
ID301629 ? ID301744	3	301629	301744	0.027835991602640647	3.141592653589793	0.16684121673807298	0.16684121673807298	138.5	49.03247790282545	21.073781998970418	0.0
ID290087 ? ID290187	3	290087	290187	0.163563685510477	3.141592653589793	0.404430074933204	0.404430074933204	28.5	49.177000815444615	21.172555665397326	0.0
ID317441 ? ID317542	3	317441	317542	0.3623223543562622	2.766024542800546	0.6019321841837851	0.6019321841837851	285.5	49.99145776843217	20.745223633773833	0.0
ID300665 ? ID300758	3	300665	300758	0.8649466308543756	3.141592653589793	0.9300250700139087	0.9300250700139087	129.5	49.448434891298675	21.276388109552222	0.0
ID302719 ? ID302825	3	302719	302825	0.07837863337815802	1.9195486939563278	0.2799618427181783	0.2799618427181783	148.5	49.3982007738649	20.766024587551698	0.0
ID296705 ? ID296813	3	296705	296813	0.4806733771146325	3.141592653589793	0.6933061207826111	0.6933061207826111	91.5	48.88662215022656	20.994044095380534	0.0
ID299521 ? ID299625	3	299521	299625	0.002392285751013866	3.141592653589793	0.04891099826229134	0.04891099826229134	118.5	49.49680431943517	21.269078420949565	0.0
ID295041 ? ID295139	3	295041	295139	0.08247376709256618	3.141592653589793	0.2871824630658463	0.2871824630658463	75.5	48.91795496607388	20.667227709392545	0.0
ID318276 ? ID318393	3	318276	318393	0.9264356750316143	1.2183921575889212	0.9625152856093322	0.9625152856093322	293.5	49.775124610026126	20.95520615181733	0.0
ID304840 ? ID304942	3	304840	304942	0.06364269322163693	3.141592653589793	0.25227503487590075	0.25227503487590075	168.5	48.997123974635564	21.077288953080274	0.0
ID292377 ? ID292489	3	292377	292489	0.003912160055438561	3.141592653589793	0.06254726257350166	0.06254726257350166	50.5	49.75925321896609	21.338799412897977	0.0
ID315478 ? ID315586	3	315478	315586	0.2305347193698892	3.141592653589793	0.48014031216915043	0.48014031216915043	267.5	49.66331122410083	20.41477826041977	0.0
ID289124 ? ID289233	3	289124	289233	0.3536182098768508	3.141592653589793	0.5946580613065384	0.5946580613065384	19.5	49.3272441535121	21.28267571840881	0.0
ID300441 ? ID300560	3	300441	300560	0.28322332146140355	3.141592653589793	0.5321872992297012	0.5321872992297012	127.5	49.37662475415578	20.69032475207831	0.0
ID291678 ? ID291777	3	291678	291777	1.4575920385696044	2.5499088790949203	1.2073077646439636	1.2073077646439636	43.5	49.44218497346878	20.93589668404315	0.0
ID310761 ? ID310867	3	310761	310867	0.1302870460551367	3.141592653589793	0.3609529693119821	0.3609529693119821	223.5	49.775341141213126	20.944451697121707	0.0
ID298555 ? ID298664	3	298555	298664	0.06700535205996844	3.141592653589793	0.25885392031021753	0.25885392031021753	109.5	49.03738566312214	20.70335621657984	0.0
ID299733 ? ID299839	3	299733	299839	0.13906607060867754	3.141592653589793	0.37291563470666866	0.37291563470666866	120.5	49.529040527664485	21.1774446376383	0.0
ID314266 ? ID314366	3	314266	314366	0.05712416823439268	0.6914013230636997	0.23900662801351907	0.23900662801351907	255.5	49.194515650269814	21.098014106347943	0.0
ID302273 ? ID302383	3	302273	302383	0.13069988132384586	3.141592653589793	0.36152438551755517	0.36152438551755517	144.5	49.51000507095045	20.50496841304104	0.0
ID314146 ? ID314266	3	314146	314266	0.3535058864356103	3.141592653589793	0.5945636100835724	0.5945636100835724	254.5	49.45614608974707	20.79978195717483	0.0
ID307313 ? ID307415	3	307313	307415	0.07461638282095379	3.141592653589793	0.273159994913153	0.273159994913153	191.5	49.24356592185903	20.605552921158658	0.0
ID303672 ? ID303767	3	303672	303767	0.3854111475544148	1.6513064639552535	0.6208149060343306	0.6208149060343306	157.5	49.46380481533343	21.424328831543484	0.0
ID316918 ? ID317025	3	316918	317025	0.46310575997353154	3.141592653589793	0.6805187432933288	0.6805187432933288	280.5	49.64609651386857	20.809733420304344	0.0
ID293815 ? ID293918	3	293815	293918	0.22049639884746428	2.766396109537807	0.4695704407726963	0.4695704407726963	63.5	49.18408389702755	20.591612283348972	0.0
ID303982 ? ID304087	3	303982	304087	0.4255969101884418	3.141592653589793	0.6523778891014331	0.6523778891014331	160.5	49.35537447424615	20.9618210041897	0.0
ID290839 ? ID290939	3	290839	290939	0.9710640923718153	3.141592653589793	0.9854258431621404	0.9854258431621404	35.5	49.21553341528495	21.10832224877229	0.0
ID313391 ? ID313701	3	313391	313701	1.5897806562734895	1.0471975511965976	0.4202883476156564	1.2608650428469692	248.5	49.760323248721114	21.05625420008893	0.0
ID306353 ? ID306448	3	306353	306448	0.11869123726786418	3.141592653589793	0.3445159463186925	0.3445159463186925	182.5	49.28627049335003	20.836380903797036	0.0
ID297578 ? ID297689	3	297578	297689	0.793291137805173	3.141592653589793	0.8906689271582191	0.8906689271582191	100.5	49.21288209323971	20.91979518478645	0.0
ID307415 ? ID307530	3	307415	307530	0.7907286135870419	3.030929894603045	0.8892292244337463	0.8892292244337463	192.5	49.48907975919087	20.793572015739244	0.0
ID297202 ? ID297291	3	297202	297291	0.0630779959917118	2.724787072936591	0.25115333163569975	0.25115333163569975	96.5	49.11250218417696	20.71301082669835	0.0
ID310649 ? ID310761	3	310649	310761	0.4512157620788506	0.697234786656704	0.6717259575741067	0.6717259575741067	222.5	49.85639014837216	21.14195478034532	0.0
ID312840 ? ID312964	3	312840	312964	0.1290671609903239	3.141592653589793	0.35925918358522707	0.35925918358522707	242.5	49.338468041033295	21.265534205057925	0.0
ID305391 ? ID305491	3	305391	305491	0.6926886810281693	3.141592653589793	0.832279208576166	0.832279208576166	173.5	49.332477296316206	20.966145128768474	0.0
ID305491 ? ID305591	3	305491	305591	0.04345465160892245	2.061359117869842	0.20845779335136994	0.20845779335136994	174.5	49.491606689275585	21.30943066590479	0.0
ID317741 ? ID317846	3	317741	317846	0.08455776686617511	3.141592653589793	0.29078818212949287	0.29078818212949287	288.5	50.12009097979818	20.783842249921495	0.0
ID294647 ? ID294744	3	294647	294744	0.19962758455726493	2.838175747774506	0.44679702836664537	0.44679702836664537	71.5	49.37056102566815	21.002182526797917	0.0
ID309821 ? ID309924	3	309821	309924	0.294247738061716	3.1200644360217025	0.5424460692656147	0.5424460692656147	214.5	49.604285189189895	20.837251176953757	0.0
ID298109 ? ID298223	3	298109	298223	0.24697202866259826	2.0776356690633246	0.49696280410368565	0.49696280410368565	105.5	49.07018301967737	21.148285351975268	0.0
ID288106 ? ID288199	3	288106	288199	0.26510933535256037	3.141592653589793	0.514887691980067	0.514887691980067	9.5	49.078674189408176	21.03353200838027	0.0
ID302936 ? ID303035	3	302936	303035	0.4055684680862678	3.141592653589793	0.6368425771619449	0.6368425771619449	150.5	49.83379858443697	20.908391424189755	0.0
ID293694 ? ID293815	3	293694	293815	0.09800068368443203	2.2892124328342183	0.31305060882296976	0.31305060882296976	62.5	49.087019743997004	20.548996288623563	0.0
ID299932 ? ID300041	3	299932	300041	0.022944490157693787	1.7274522517724857	0.15147438779441819	0.15147438779441819	122.5	49.07513027445097	21.07647435222585	0.0
ID292082 ? ID292181	3	292082	292181	0.135853124717193	3.141592653589793	0.36858258873309924	0.36858258873309924	47.5	48.95126894787427	20.41697605397403	0.0
ID298985 ? ID299085	3	298985	299085	0.35727449686362434	3.141592653589793	0.5977244322123902	0.5977244322123902	113.5	49.21569206986867	20.66274738589889	0.0
ID314033 ? ID314146	3	314033	314146	0.27620959268170964	3.141592653589793	0.5255564600323258	0.5255564600323258	253.5	49.95413806238152	20.61063041121784	0.0
ID313701 ? ID313807	3	313701	313807	0.7021598236964334	2.228945344779041	0.8379497739700353	0.8379497739700353	250.5	49.879213909660045	20.570732385857937	0.0
ID306041 ? ID306141	3	306041	306141	0.3150331722256677	3.141592653589793	0.5612781594055373	0.5612781594055373	179.5	49.766282558548085	20.58898523028726	0.0
ID306766 ? ID306858	3	306766	306858	0.06878363316545283	3.141592653589793	0.26226634013051087	0.26226634013051087	186.5	49.56503125657376	20.662092396168887	0.0
ID292809 ? ID292907	3	292809	292907	0.3592299589295682	3.141592653589793	0.5993579555904537	0.5993579555904537	54.5	49.013739280600184	20.851397326616848	0.0
ID314366 ? ID314482	3	314366	314482	0.9879774229100062	3.141592653589793	0.9939705342262447	0.9939705342262447	256.5	49.615586815991534	20.9981492875957	0.0
ID295139 ? ID295256	3	295139	295256	0.0618849291337833	3.141592653589793	0.24876681678588747	0.24876681678588747	76.5	49.092785145759095	20.68362121859591	0.0
ID289003 ? ID289124	3	289003	289124	0.2271284347455596	3.141592653589793	0.4765799353157449	0.4765799353157449	18.5	49.286976872003954	20.964388930563963	0.0
ID309924 ? ID310030	3	309924	310030	0.0753185990049316	3.141592653589793	0.27444234185878025	0.27444234185878025	215.5	49.72633456841028	20.77423704131991	0.0
ID293239 ? ID293350	3	293239	293350	0.04436442830468808	3.141592653589793	0.21062865024656088	0.21062865024656088	58.5	48.92110893108594	20.59467509642647	0.0
ID312266 ? ID312375	3	312266	312375	0.09403971576261597	3.141592653589793	0.30665895676242033	0.30665895676242033	237.5	49.284011929267635	21.043084820443486	0.0
ID300983 ? ID301100	3	300983	301100	0.6352159615894805	1.30401459746368	0.7970043673591007	0.7970043673591007	132.5	49.50448929535118	20.892952104498814	0.0
ID314792 ? ID314891	3	314792	314891	0.020901569855977443	3.141592653589793	0.14457375230648695	0.14457375230648695	260.5	49.76752659253604	20.73153117409369	0.0
ID315794 ? ID315921	3	315794	315921	0.4950112092552935	3.141592653589793	0.7035703299992784	0.7035703299992784	270.5	49.502864304973855	21.280778722127685	0.0
ID315172 ? ID315272	3	315172	315272	0.0071675123445917276	3.141592653589793	0.08466116196102985	0.08466116196102985	264.5	49.52403729758099	20.441863360397196	0.0
ID306240 ? ID306353	3	306240	306353	0.47768164134345914	3.112206178337307	0.69114516662092	0.69114516662092	181.5	49.313438166555656	21.109633691181294	0.0
ID305930 ? ID306041	3	305930	306041	0.43561821159250275	2.5782582622679615	0.660013796516787	0.660013796516787	178.5	49.61452790140795	20.705258077351218	0.0
ID301850 ? ID301966	3	301850	301966	0.5051833073253784	3.141592653589793	0.7107624830598324	0.7107624830598324	140.5	49.5351430636336	21.24994464135459	0.0
ID309266 ? ID309371	3	309266	309371	1.2283506465750405	3.141592653589793	1.108309815247993	1.108309815247993	209.5	49.97116592022986	20.91490498410736	0.0
ID291043 ? ID291140	3	291043	291140	0.244293352647184	3.141592653589793	0.4942604097509571	0.4942604097509571	37.5	49.16493981220294	20.516753558371043	0.0
ID295483 ? ID295571	3	295483	295571	0.2245672777091295	3.141592653589793	0.4738853001614731	0.4738853001614731	79.5	49.46326400011823	21.098641399062338	0.0
ID306646 ? ID306766	3	306646	306766	0.07822444066724017	0.7051166877637617	0.2796863254920415	0.2796863254920415	185.5	49.53372358943903	20.809310517288864	0.0
ID296813 ? ID296908	3	296813	296908	0.6475512650141653	1.5423484403567935	0.8047057008709242	0.8047057008709242	92.5	49.11049708082719	20.504278081178104	0.0
ID298876 ? ID298985	3	298876	298985	1.2621232659220651	3.141592653589793	1.123442595739571	1.123442595739571	112.5	49.21013609486942	20.93893157853237	0.0
ID301744 ? ID301850	3	301744	301850	0.26036345993200216	3.141592653589793	0.5102582286764243	0.5102582286764243	139.5	49.21063630558136	21.357369680280044	0.0
ID308536 ? ID308639	3	308536	308639	1.0491520995381387	3.141592653589793	1.024281259976057	1.024281259976057	202.5	49.89990404531599	20.86440569874086	0.0
ID314582 ? ID314690	3	314582	314690	0.24536654835400828	3.141592653589793	0.4953448781949888	0.4953448781949888	258.5	49.77770664099775	20.69945233940911	0.0
ID290411 ? ID290530	3	290411	290530	0.43875884075334615	2.705468302243435	0.6623887383956238	0.6623887383956238	31.5	49.05584178152638	20.931689759851857	0.0
ID294542 ? ID294647	3	294542	294647	0.17097521872756227	3.141592653589793	0.4134914977693765	0.4134914977693765	70.5	49.436754947721894	20.99144989543539	0.0
ID296068 ? ID296171	3	296068	296171	0.14590937825025674	2.1939668881844385	0.38198086110465895	0.38198086110465895	85.5	49.161684488539535	20.658118491267153	0.0
ID306858 ? ID306977	3	306858	306977	0.31394029811672197	3.141592653589793	0.5603037552227559	0.5603037552227559	187.5	49.340541186674386	20.821701674149587	0.0
ID303135 ? ID303246	3	303135	303246	0.08659420558243483	2.4513412009220037	0.29426893411033866	0.29426893411033866	152.5	49.07675352798079	21.103312658122796	0.0
ID294435 ? ID294542	3	294435	294542	0.2581483622326913	3.141592653589793	0.5080830269086848	0.5080830269086848	69.5	49.157273777915435	20.677286896170664	0.0
ID290187 ? ID290307	3	290187	290307	0.16524379910784176	3.141592653589793	0.40650190541723386	0.40650190541723386	29.5	48.86230892622602	20.92531637347823	0.0
ID300560 ? ID300665	3	300560	300665	0.7915093478091421	1.354138605525413	0.8896681110443051	0.8896681110443051	128.5	49.51282080057317	21.238981248267486	0.0
ID310987 ? ID311083	3	310987	311083	0.8194722389975179	3.084770496080464	0.9052470596458836	0.9052470596458836	225.5	49.65931191984669	21.10635472256896	0.0
ID307870 ? ID307977	3	307870	307977	0.005838016652272255	0.47246129158925754	0.07640691495062639	0.07640691495062639	196.5	49.33237614656858	20.935676642554377	0.0
ID312964 ? ID313064	3	312964	313064	0.16699452501938794	2.0700697248578113	0.40864963602013393	0.40864963602013393	243.5	49.183088487668556	21.144179646688492	0.0
ID300872 ? ID300983	3	300872	300983	0.056088155550949495	3.141592653589793	0.23682938067509593	0.23682938067509593	131.5	49.08665890716274	20.74088547837622	0.0
ID308095 ? ID308207	3	308095	308207	0.15728950060974406	1.894090592349554	0.3965974036850772	0.3965974036850772	198.5	49.35927793171446	20.715343532804006	0.0
ID314690 ? ID314792	3	314690	314792	0.05777241172771473	2.882378130510078	0.2403589227129185	0.2403589227129185	259.5	49.87144570016977	20.602209041738938	0.0
ID317131 ? ID317230	3	317131	317230	0.5840491770234804	3.014603485276872	0.7642311018425515	0.7642311018425515	282.5	49.70674558862255	20.70407568076279	0.0
ID297478 ? ID297578	3	297478	297578	0.08564306902811439	3.141592653589793	0.2926483709643954	0.2926483709643954	99.5	49.58936174709373	21.25681100906237	0.0
ID308431 ? ID308536	3	308431	308536	1.0010291963553908	3.141592653589793	1.000514465840145	1.000514465840145	201.5	49.88855214113829	20.842835390145048	0.0
ID298223 ? ID298335	3	298223	298335	0.32117526622013615	1.3822293397685244	0.5667232712886742	0.5667232712886742	106.5	49.042983409056475	20.738780824479484	0.0
ID318046 ? ID318169	3	318046	318169	0.15603089005724136	2.5007429315528853	0.3950074556982961	0.3950074556982961	291.5	49.87159261521758	20.677578516613245	0.0
ID304942 ? ID305054	3	304942	305054	1.051643669012633	1.619531028426935	1.0254967913224462	1.0254967913224462	169.5	49.48559262919673	20.8931193325151	0.0
ID296379 ? ID296475	3	296379	296475	0.7834471225911587	3.141592653589793	0.8851254840931644	0.8851254840931644	88.5	49.618393034532886	21.07997095888509	0.0
ID311380 ? ID311484	3	311380	311484	0.044867856704232136	3.141592653589793	0.21182034062910987	0.21182034062910987	229.5	49.3168564343962	21.370074669720708	0.0
ID301100 ? ID301207	3	301100	301207	1.018134025487237	3.141592653589793	1.0090262759151702	1.0090262759151702	133.5	49.38250031586182	20.890566210701444	0.0
ID296266 ? ID296379	3	296266	296379	0.11942868181174986	3.141592653589793	0.3455845508869716	0.3455845508869716	87.5	49.349387591750386	21.03759999504252	0.0
ID317846 ? ID317942	3	317846	317942	0.4117181474812029	3.141592653589793	0.6416526688802929	0.6416526688802929	289.5	49.982869999390964	20.669196524296204	0.0
ID297006 ? ID297102	3	297006	297102	0.012013354526038566	1.988282851623326	0.10960544934463143	0.10960544934463143	94.5	49.340130434879	20.557421449492587	0.0
ID304420 ? ID304526	3	304420	304526	0.22158648443683587	3.141592653589793	0.47072973608731783	0.47072973608731783	164.5	49.3937113728036	20.76846412653103	0.0
ID315072 ? ID315172	3	315072	315172	0.03982133542479506	3.141592653589793	0.19955283867886986	0.19955283867886986	263.5	49.63065699231963	20.48126243354689	0.0
ID297904 ? ID298012	3	297904	298012	0.42052381482154955	2.361474339747386	0.6484780758218042	0.6484780758218042	103.5	48.9052969077532	21.090693717082303	0.0
ID314891 ? ID314984	3	314891	314984	0.017490512816143083	2.219107019766284	0.13225170250754084	0.13225170250754084	261.5	49.725734937141624	20.685938156116883	0.0
ID290530 ? ID290634	3	290530	290634	0.06003543707586333	3.141592653589793	0.24502129922899218	0.24502129922899218	32.5	49.004622365361755	20.703519524149705	0.0
ID296171 ? ID296266	3	296171	296266	0.4294471834053209	3.141592653589793	0.6553221981631028	0.6553221981631028	86.5	49.24649226193616	20.8489915567245	0.0
ID308313 ? ID308431	3	308313	308431	0.26913423912088835	1.8988776368835765	0.5187814945821491	0.5187814945821491	200.5	49.37498042286818	21.139852574402987	0.0
ID311819 ? ID311934	3	311819	311934	0.3078048882291494	3.141592653589793	0.5548016656690474	0.5548016656690474	233.5	49.996068869617034	21.245334535326798	0.0
ID310458 ? ID310559	3	310458	310559	0.06789939387952271	1.6683791459849886	0.2605751213748594	0.2605751213748594	220.5	49.41573447175699	21.694581879685213	0.0
ID313807 ? ID313931	3	313807	313931	0.49125462995304003	1.5481245834741206	0.7008955913351432	0.7008955913351432	251.5	49.366387100502386	20.775718819002265	0.0
ID298446 ? ID298555	3	298446	298555	0.6004919820068682	3.141592653589793	0.774914177187944	0.774914177187944	108.5	49.19704980971988	21.14402808636718	0.0
ID288586 ? ID288686	3	288586	288686	0.0465320018585797	3.141592653589793	0.21571277629890098	0.21571277629890098	14.5	48.839812132410245	20.96009915074255	0.0
ID297291 ? ID297380	3	297291	297380	0.06301477301189794	3.141592653589793	0.25102743477934425	0.25102743477934425	97.5	49.17754657772835	20.730157417571473	0.0
ID303246 ? ID303344	3	303246	303344	0.17581694354237137	3.141592653589793	0.41930531065367077	0.41930531065367077	153.5	49.215579181033675	21.42410169446041	0.0
ID310559 ? ID310649	3	310559	310649	0.15440203372743952	3.141592653589793	0.392940241929278	0.392940241929278	221.5	49.677041482990774	21.61143594250771	0.0
ID311282 ? ID311380	3	311282	311380	0.6423253365461257	3.141592653589793	0.8014520176193493	0.8014520176193493	228.5	49.495267870329656	20.92927766968714	0.0
ID307760 ? ID307870	3	307760	307870	0.08396058145369685	3.141592653589793	0.2897595234909404	0.2897595234909404	195.5	49.469369799676215	21.052036067906243	0.0
ID295571 ? ID295672	3	295571	295672	0.11130176716886403	1.3403686479159007	0.33361919484475716	0.33361919484475716	80.5	49.18922343512114	20.934558331056813	0.0
ID295376 ? ID295483	3	295376	295483	0.7890020223725369	3.141592653589793	0.8882578580415357	0.8882578580415357	78.5	49.21291511679236	21.05164858330145	0.0
ID316486 ? ID316597	3	316486	316597	0.5511503069839403	3.141592653589793	0.7423949804409646	0.7423949804409646	276.5	49.48402447567584	21.089978048969897	0.0
ID309060 ? ID309156	3	309060	309156	0.007003901125296935	2.8898238188482597	0.0836893130889299	0.0836893130889299	207.5	49.16434046888767	20.701686066663214	0.0
ID305814 ? ID305930	3	305814	305930	0.4653569397008152	3.141592653589793	0.6821707555303256	0.6821707555303256	177.5	49.63975196175544	20.520130121228583	0.0
ID316801 ? ID316918	3	316801	316918	0.6186431785918247	2.8867779376695464	0.7865387330524954	0.7865387330524954	279.5	49.704911599121665	20.809434129010675	0.0
ID301966 ? ID302076	3	301966	302076	0.2682344112538103	3.141592653589793	0.5179135171568805	0.5179135171568805	141.5	49.45954289069882	21.01678886604122	0.0
ID311708 ? ID311819	3	311708	311819	0.12753484599611087	3.141592653589793	0.357120212248076	0.357120212248076	232.5	50.122948387074544	20.841279719095404	0.0
ID288199 ? ID288296	3	288199	288296	0.0016977931752079308	3.141592653589793	0.041204285883970015	0.041204285883970015	10.5	48.869532453354324	21.20984953698203	0.0
ID313064 ? ID313169	3	313064	313169	0.07949148954280869	3.141592653589793	0.2819423514529321	0.2819423514529321	244.5	49.02722970390125	21.06274847157111	0.0
ID298335 ? ID298446	3	298335	298446	0.9809265696550802	3.141592653589793	0.9904173714425046	0.9904173714425046	107.5	49.30345114929744	20.983727729485633	0.0
ID293918 ? ID294031	3	293918	294031	0.09424309873977837	3.141592653589793	0.3069903886765486	0.3069903886765486	64.5	49.51049936542352	20.433751971674898	0.0
ID292489 ? ID292611	3	292489	292611	0.8224749888647438	0.043936727732675505	0.9069040681707982	0.9069040681707982	51.5	49.28848158684474	21.22344920798568	0.0
ID292611 ? ID292711	3	292611	292711	0.436051137187206	3.141592653589793	0.6603416821519038	0.6603416821519038	52.5	49.16997241477669	21.18899734834309	0.0
ID287706 ? ID287797	3	287706	287797	0.49138965385218336	2.3065946535469224	0.7009919071231732	0.7009919071231732	5.5	49.08852059903177	21.16559798032445	0.0
ID304087 ? ID304198	3	304087	304198	0.08087598852515025	0.9631041283821266	0.2843870400091225	0.2843870400091225	161.5	49.25907140439767	21.374507029938663	0.0
ID307191 ? ID307313	3	307191	307313	0.1382120318500049	1.2723850129225565	0.3717687881600672	0.3717687881600672	190.5	49.1668564989148	20.778612452314732	0.0
ID318393 ? ID318499	3	318393	318499	0.0796494375758798	1.5634031167434168	0.28222231941481846	0.28222231941481846	294.5	49.44868635664359	21.337257841654257	0.0
ID317942 ? ID318046	3	317942	318046	0.13556687636267645	3.141592653589793	0.3681940743177115	0.3681940743177115	290.5	49.75072886422657	20.67718699749515	0.0
ID303862 ? ID303982	3	303862	303982	0.45774218465365224	1.7869109183602117	0.6765664672843698	0.6765664672843698	159.5	49.38139812335203	20.988028566009902	0.0
ID296475 ? ID296589	3	296475	296589	0.7019418614229552	3.141592653589793	0.8378197069912806	0.8378197069912806	89.5	49.695763883727835	21.318561590456085	0.0
ID293466 ? ID293576	3	293466	293576	0.7262622554224004	3.141592653589793	0.8522102178584815	0.8522102178584815	60.5	48.930022125743314	20.96836277393871	0.0
ID310141 ? ID310250	3	310141	310250	0.11633425570165484	2.1544546817034322	0.3410780786002742	0.3410780786002742	217.5	50.12716089821723	20.820907776912115	0.0
ID312051 ? ID312159	3	312051	312159	0.25376194086398746	1.5267182681165188	0.5037478941534024	0.5037478941534024	235.5	49.8540249790977	20.731121446563687	0.0
ID311597 ? ID311708	3	311597	311708	1.2396425798514215	3.141592653589793	1.1133923746152663	1.1133923746152663	231.5	49.91253965207551	21.192356714407822	0.0
ID299839 ? ID299932	3	299839	299932	0.12748320308183703	3.141592653589793	0.35704790026246763	0.35704790026246763	121.5	49.257558033649126	21.086870633114916	0.0
ID309371 ? ID309485	3	309371	309485	0.14392984244491197	3.141592653589793	0.3793808672625861	0.3793808672625861	210.5	50.0011189424754	21.30928598192483	0.0
ID307644 ? ID307760	3	307644	307760	0.10996143733689652	3.141592653589793	0.3316043385375054	0.3316043385375054	194.5	49.73598360828646	21.15336738257624	0.0
ID310250 ? ID310352	3	310250	310352	0.7923681530759731	2.131353139440998	0.8901506350477839	0.8901506350477839	218.5	49.78148780663014	20.98515503253637	0.0
ID294744 ? ID294844	3	294744	294844	0.018993657594017655	3.141592653589793	0.13781747927609783	0.13781747927609783	72.5	49.18776886610427	20.787515520164305	0.0
ID299308 ? ID299412	3	299308	299412	0.22407319422045913	3.141592653589793	0.4733637018408352	0.4733637018408352	116.5	49.07030502416035	21.348918570969058	0.0
ID306141 ? ID306240	3	306141	306240	1.3329859090799512	2.1607971947686173	1.1545500894634027	1.1545500894634027	180.5	49.391477038751795	20.8910742585424	0.0
ID287604 ? ID287706	3	287604	287706	0.02570447029069229	3.141592653589793	0.1603261372661747	0.1603261372661747	4.5	48.79642929433628	21.244592824221197	0.0
ID288392 ? ID288488	3	288392	288488	0.06219234775930324	2.598395348208663	0.24938393645001122	0.24938393645001122	12.5	48.821525938011604	21.064601845092632	0.0
ID289964 ? ID290087	3	289964	290087	0.12705607520849851	3.141592653589793	0.3564492603562231	0.3564492603562231	27.5	49.43649319304776	21.19218772479345	0.0
ID291243 ? ID291352	3	291243	291352	0.36359191493315246	3.141592653589793	0.6029858331114857	0.6029858331114857	39.5	48.89736511313358	21.33172772261537	0.0
ID315272 ? ID315376	3	315272	315376	0.21663596209091854	3.141592653589793	0.46544168495195887	0.46544168495195887	265.5	49.7243609419802	20.466401760865423	0.0
ID318713 ? ID318801	3	318713	318801	0.4548070376434843	3.141592653589793	0.6743938297786274	0.6743938297786274	297.5	49.334384216440995	21.43846906331842	0.0
ID289540 ? ID289645	3	289540	289645	0.10273295746449028	3.141592653589793	0.3205198238245027	0.3205198238245027	23.5	48.98691181789688	20.98403531905656	0.0
ID291461 ? ID291567	3	291461	291567	0.05120339031614905	3.141592653589793	0.2262816614667416	0.2262816614667416	41.5	48.979809819471285	21.068902010504026	0.0
ID291567 ? ID291678	3	291567	291678	0.9183161582905249	3.141592653589793	0.9582881394917319	0.9582881394917319	42.5	49.39158532256688	21.269485410769448	0.0
ID311186 ? ID311282	3	311186	311282	0.7210996723392461	3.141592653589793	0.8491758783310123	0.8491758783310123	227.5	49.985596256083156	20.90939284309228	0.0
ID305054 ? ID305181	3	305054	305181	0.42408275143265767	3.141592653589793	0.6512163629951705	0.6512163629951705	170.5	49.58258197931331	20.62245303097621	0.0
ID291971 ? ID292082	3	291971	292082	0.7344116745685118	1.693540045659638	0.8569782229254789	0.8569782229254789	46.5	48.87835155980339	20.670126368156332	0.0
ID312599 ? ID312723	3	312599	312723	0.3338232393290248	0.41483512935204586	0.5777743844521188	0.5777743844521188	240.5	49.328492335899085	21.46551262651046	0.0
ID290939 ? ID291043	3	290939	291043	0.9570087979556348	2.174374949899863	0.9782682648208695	0.9782682648208695	36.5	49.00675941368335	20.70230621387886	0.0
ID297380 ? ID297478	3	297380	297478	0.4333032582162353	0.9787477975799179	0.6582577445167168	0.6582577445167168	98.5	49.454518733939494	21.035891337927787	0.0
ID300336 ? ID300441	3	300336	300441	0.4526635130058641	3.141592653589793	0.6728027296361573	0.6728027296361573	126.5	49.30355049468558	20.720812418202573	0.0
ID303449 ? ID303556	3	303449	303556	0.12878290071978293	2.7633991985645996	0.35886334546702164	0.35886334546702164	155.5	49.222469181411135	20.588497249579063	0.0
ID315921 ? ID316039	3	315921	316039	0.013494610271037072	2.0743764764207637	0.11616630437023066	0.11616630437023066	271.5	49.626659761728746	21.584227015991704	0.0
ID303556 ? ID303672	3	303556	303672	0.48506213488340755	0.403544981905855	0.6964640226769848	0.6964640226769848	156.5	49.15347893376209	21.101947582538358	0.0
ID299625 ? ID299733	3	299625	299733	0.02396633838159554	3.141592653589793	0.15481065332074384	0.15481065332074384	119.5	49.559173764600374	21.310995905495503	0.0
ID307977 ? ID308095	3	307977	308095	0.02959691236939319	3.141592653589793	0.17203753186265255	0.17203753186265255	197.5	49.23752529141768	20.86046381639879	0.0
ID301426 ? ID301529	3	301426	301529	0.6240635142755611	3.141592653589793	0.7899769074318319	0.7899769074318319	136.5	49.25877495864104	21.26077084899666	0.0
ID302168 ? ID302273	3	302168	302273	0.23421691650232876	3.141592653589793	0.4839596228016639	0.4839596228016639	143.5	49.44485515972029	20.572026780876975	0.0
ID289868 ? ID289964	3	289868	289964	0.7392572390759784	3.141592653589793	0.8598006972990766	0.8598006972990766	26.5	49.233303815159815	20.782514854846966	0.0
ID298664 ? ID298774	3	298664	298774	0.018810585973430088	2.509089214521011	0.13715168964846947	0.13715168964846947	110.5	49.10521707367732	20.653000365261136	0.0
ID307530 ? ID307644	3	307530	307644	0.010254091998163246	3.141592653589793	0.10126249057851207	0.10126249057851207	193.5	49.86511559582492	21.115731674901987	0.0
ID287494 ? ID287604	3	287494	287604	0.03293042797917324	2.866679572470121	0.18146742952710065	0.18146742952710065	3.5	48.90372557470485	21.137348865043297	0.0
ID292181 ? ID292279	3	292181	292279	0.5693104254249174	2.251537604186588	0.7545266234036526	0.7545266234036526	48.5	49.17928181817102	20.608771603342834	0.0
ID309607 ? ID309719	3	309607	309719	0.10370103715983983	3.141592653589793	0.322026454130464	0.322026454130464	212.5	49.90937455922679	20.74073447850064	0.0
ID313931 ? ID314033	3	313931	314033	1.1831988760592203	2.3823481663562784	1.0877494546352209	1.0877494546352209	252.5	49.734880737249895	20.855219973670962	0.0
ID317542 ? ID317642	3	317542	317642	1.103148411462466	3.141592653589793	1.0503087219777174	1.0503087219777174	286.5	50.001682474531634	21.077843036334833	0.0
ID316373 ? ID316486	3	316373	316486	1.3111440577900568	2.96895225590677	1.145051989121043	1.145051989121043	275.5	49.94887430967303	21.280986759146934	0.0
ID318615 ? ID318713	3	318615	318713	0.5059096898859494	2.9545712686116117	0.7112732877635357	0.7112732877635357	296.5	49.3452159555233	21.409633782302713	0.0
ID288488 ? ID288586	3	288488	288586	0.024648299191721353	3.141592653589793	0.156997768110637	0.156997768110637	13.5	48.94211544887585	21.034209385786372	0.0
ID308207 ? ID308313	3	308207	308313	0.30966930143140026	3.141592653589793	0.5564793809580012	0.5564793809580012	199.5	49.34143650875741	20.828302255232295	0.0
ID300243 ? ID300336	3	300243	300336	0.4685648462012782	3.141592653589793	0.684517966310073	0.684517966310073	125.5	49.27716805812523	20.691098718956937	0.0
ID289446 ? ID289540	3	289446	289540	0.3717833274354713	3.141592653589793	0.6097403770749247	0.6097403770749247	22.5	49.100544681634844	20.833176467576287	0.0
ID298774 ? ID298876	3	298774	298876	0.6331470966357969	0.06040285129843656	0.7957054081981578	0.7957054081981578	111.5	49.22164552639737	21.10455378895688	0.0
ID309485 ? ID309607	3	309485	309607	0.14289542877092554	3.141592653589793	0.37801511711957436	0.37801511711957436	211.5	49.81621409533306	20.992270870973037	0.0
ID294247 ? ID294337	3	294247	294337	0.21292936229729026	3.141592653589793	0.4614426966561398	0.4614426966561398	67.5	49.186824337463705	20.544904337305574	0.0
ID314984 ? ID315072	3	314984	315072	0.008690665201338696	1.0232460937151449	0.09322373732767152	0.09322373732767152	262.5	49.729903074927776	20.587261198838505	0.0
ID305181 ? ID305283	3	305181	305283	0.09134567011550501	3.141592653589793	0.3022344621572878	0.3022344621572878	171.5	49.16731497820814	20.764282170040207	0.0
ID295672 ? ID295770	3	295672	295770	2.1300286103797363	3.141592653589793	1.4594617536543177	1.4594617536543177	81.5	49.465693321220684	20.394495257306247	0.0
ID289333 ? ID289446	3	289333	289446	0.2742409688012775	3.141592653589793	0.5236802161637172	0.5236802161637172	21.5	48.98156139282737	20.729157744890276	0.0
ID313279 ? ID313391	3	313279	313391	0.009542244391217067	3.132893600495597	0.09768441222230427	0.09768441222230427	246.5	49.258895569098684	21.461023116240085	0.0
ID304316 ? ID304420	3	304316	304420	0.4086196357157639	1.3389691675053	0.6392336315587314	0.6392336315587314	163.5	49.39681477067038	21.01767343091027	0.0
ID308861 ? ID308956	3	308861	308956	0.2182769448485482	3.141592653589793	0.46720118241347397	0.46720118241347397	205.5	49.48107293947957	20.690256230793146	0.0
ID294844 ? ID294941	3	294844	294941	0.22124282810988452	3.141592653589793	0.47036456936070825	0.47036456936070825	73.5	49.1901290190781	20.53645434328185	0.0
ID312477 ? ID312599	3	312477	312599	0.004832793555615315	2.2095873211230193	0.06951829655288826	0.06951829655288826	239.5	49.19172376546709	21.17510268814575	0.0
ID317338 ? ID317441	3	317338	317441	0.36933334888244046	3.141592653589793	0.6077280221303281	0.6077280221303281	284.5	49.970393429076346	20.856189027938527	0.0
ID290307 ? ID290411	3	290307	290411	0.4353752903539382	3.141592653589793	0.6598297434595823	0.6598297434595823	30.5	48.9479066771488	21.025536364108724	0.0
ID318499 ? ID318615	3	318499	318615	0.05542503205041304	0.4342323432532782	0.23542521540908282	0.23542521540908282	295.5	49.24180319143152	21.191978955870237	0.0
ID297689 ? ID297802	3	297689	297802	1.527382754842727	2.954890862081659	1.2358732762070417	1.2358732762070417	101.5	49.39591540817906	20.996312394418062	0.0
ID296589 ? ID296705	3	296589	296705	0.13926967829074038	1.129517306047693	0.3731885291521437	0.3731885291521437	90.5	49.178971222117276	21.41854759412336	0.0
ID309156 ? ID309266	3	309156	309266	0.45663036942119317	0.08117481148749442	0.6757443077238559	0.6757443077238559	208.5	49.505718887921546	20.53569654564795	0.0
ID314482 ? ID314582	3	314482	314582	0.18674933725729664	3.141592653589793	0.43214504192145564	0.43214504192145564	257.5	49.856991893757275	20.84699135263854	0.0
ID302620 ? ID302719	3	302620	302719	0.06994033363720215	3.141592653589793	0.26446234824111003	0.26446234824111003	147.5	49.31321824225054	20.634848600679234	0.0
ID303767 ? ID303862	3	303767	303862	0.2849342705522643	3.141592653589793	0.5337923477835406	0.5337923477835406	158.5	49.51089655585409	21.348830280204357	0.0
ID291876 ? ID291971	3	291876	291971	0.35158952748302036	2.2073008661177247	0.5929498524184152	0.5929498524184152	45.5	48.93634818193388	21.156982744031957	0.0
ID316597 ? ID316703	3	316597	316703	0.13427496215768778	1.1961877335363662	0.3664354815757991	0.3664354815757991	277.5	49.7465971642913	20.69987201027712	0.0
ID308741 ? ID308861	3	308741	308861	0.0921415652021377	2.81971005964163	0.3035482913839867	0.3035482913839867	204.5	49.35839659248916	20.83420867592784	0.0
ID311484 ? ID311597	3	311484	311597	0.2084298454255442	0.6751511130689316	0.456541176046087	0.456541176046087	230.5	49.54156466446409	21.594963729407162	0.0
ID302383 ? ID302502	3	302383	302502	0.30476137817510607	1.1502679262576203	0.5520519705381968	0.5520519705381968	145.5	49.165207172690444	20.68023487138182	0.0
ID304740 ? ID304840	3	304740	304840	0.08390945905793934	3.141592653589793	0.28967129484631254	0.28967129484631254	167.5	49.020592337190706	20.856640720303563	0.0
ID287797 ? ID287891	3	287797	287891	0.029915594438746956	2.514586250344424	0.17296125126382197	0.17296125126382197	6.5	49.3169993520393	20.99520826896945	0.0
ID300758 ? ID300872	3	300758	300872	0.035508182006220676	3.141592653589793	0.1884361483532835	0.1884361483532835	130.5	49.04306432817855	20.898192086793323	0.0
ID294031 ? ID294143	3	294031	294143	0.19135176879620047	3.141592653589793	0.43743773133578734	0.43743773133578734	65.5	49.39234278816132	20.26193203448377	0.0
ID297102 ? ID297202	3	297102	297202	0.17896171992055898	3.141592653589793	0.42303867426106445	0.42303867426106445	95.5	49.2206760793987	20.697758072830435	0.0
ID298012 ? ID298109	3	298012	298109	0.09085071760884929	3.141592653589793	0.3014145278662747	0.3014145278662747	104.5	49.106674209406876	21.364545338626577	0.0
ID316274 ? ID316373	3	316274	316373	0.9751663851661283	3.141592653589793	0.9875051317163512	0.9875051317163512	274.5	50.056403469775034	21.336188262351328	0.0
ID308639 ? ID308741	3	308639	308741	0.4627008874835541	1.9683652035594787	0.6802212048176344	0.6802212048176344	203.5	49.43272040014939	21.021955420374248	0.0
ID310352 ? ID310458	3	310352	310458	0.14191211589037966	3.141592653589793	0.37671224547442	0.37671224547442	219.5	49.388909183300136	21.477899105993497	0.0
ID305283 ? ID305391	3	305283	305391	0.1391071557015304	3.141592653589793	0.37297071694910633	0.37297071694910633	172.5	49.165722943141645	20.721414017863978	0.0
ID304526 ? ID304630	3	304526	304630	0.012564123070970254	3.141592653589793	0.11208979913877201	0.11208979913877201	165.5	49.10643909634604	20.757044518618876	0.0
ID304630 ? ID304740	3	304630	304740	0.004253277633256171	2.9557398833515154	0.06521715750671882	0.06521715750671882	166.5	49.08173036966589	20.758342263285527	0.0
ID291352 ? ID291461	3	291352	291461	0.3495312817618301	3.141592653589793	0.5912117063809124	0.5912117063809124	40.5	49.06579689577251	21.2648681313441	0.0
ID317230 ? ID317338	3	317230	317338	0.26295499531488115	2.9143064571224486	0.512791376014536	0.512791376014536	283.5	49.84978827095124	20.684487373179103	0.0
ID288296 ? ID288392	3	288296	288392	0.05803742990179251	0.9884047455191007	0.24090958864643083	0.24090958864643083	11.5	48.777682328635045	21.113790891982546	0.0
ID289645 ? ID289755	3	289645	289755	0.0379836531499516	3.141592653589793	0.194893953600289	0.194893953600289	24.5	48.86479359513619	20.90911838014041	0.0
ID294337 ? ID294435	3	294337	294435	0.0929502394718363	3.141592653589793	0.3048774171234011	0.3048774171234011	68.5	49.025043514009724	20.44361486282439	0.0
ID287891 ? ID288000	3	287891	288000	0.2169129777219847	3.141592653589793	0.46573917348875077	0.46573917348875077	7.5	49.111991487047845	21.18073357550942	0.0
ID301314 ? ID301426	3	301314	301426	0.5999975455975057	0.13763186725563908	0.7745950849298656	0.7745950849298656	135.5	49.285548854430445	21.254673160419735	0.0
ID310867 ? ID310987	3	310867	310987	0.20346916461168352	3.141592653589793	0.4510755641926123	0.4510755641926123	224.5	49.88092636490303	21.053586460975197	0.0
ID291140 ? ID291243	3	291140	291243	0.2561897345053422	0.20296601269793682	0.5061518887699049	0.5061518887699049	38.5	48.86923873542746	20.91700277828143	0.0
ID290745 ? ID290839	3	290745	290839	0.07505695441802711	1.795127335701788	0.27396524308391224	0.27396524308391224	34.5	49.755823648429825	20.987578015035787	0.0
ID287303 ? ID287405	3	287303	287405	0.9220216576590892	3.141592653589793	0.9602195882500467	0.9602195882500467	1.5	49.180800584546176	20.833765504468477	0.0
ID310030 ? ID310141	3	310030	310141	0.373978911067273	2.664304243566744	0.6115381517675517	0.6115381517675517	216.5	49.88179918589106	20.890930137978074	0.0
ID293350 ? ID293466	3	293350	293466	0.006924305511333742	3.141592653589793	0.08321241200286014	0.08321241200286014	59.5	48.81741018414559	20.60061737317529	0.0
ID317642 ? ID317741	3	317642	317741	0.7146545318073798	2.922947372409266	0.8453724219581449	0.8453724219581449	287.5	50.1405472775345	21.120101622325194	0.0
ID287203 ? ID287303	3	287203	287303	0.3098171265161239	NaN	0.5566121868196239	0.5566121868196239	0.5	49.41439413107007	20.781002100379453	0.0
ID306448 ? ID306545	3	306448	306545	0.168109462246726	3.141592653589793	0.4100115391628948	0.4100115391628948	183.5	49.166415575731236	21.078760413329384	0.0
ID307091 ? ID307191	3	307091	307191	0.01722300033169232	1.0496616692941916	0.1312364291334244	0.1312364291334244	189.5	49.00348793498213	20.917686512125748	0.0
ID295870 ? ID295970	3	295870	295970	0.5992026702123463	3.141592653589793	0.7740818239775084	0.7740818239775084	83.5	49.208102044583924	20.890045216760505	0.0
ID317025 ? ID317131	3	317025	317131	0.38437870032713645	3.073145641591843	0.6199828226065109	0.6199828226065109	281.5	49.663490498669944	20.776453289085	0.0
ID288686 ? ID288804	3	288686	288804	0.2960395310888354	3.141592653589793	0.5440951489297028	0.5440951489297028	15.5	48.99447012199953	20.892610197637236	0.0
ID293576 ? ID293694	3	293576	293694	0.8519881415620253	3.141592653589793	0.9230320371265698	0.9230320371265698	61.5	49.136831646942284	20.923057310642605	0.0
ID289755 ? ID289868	3	289755	289868	0.24270151161033035	2.6519355516492	0.4926474516429882	0.4926474516429882	25.5	48.854490817101066	20.742687489190025	0.0
ID306977 ? ID307091	3	306977	307091	0.04823734050236743	3.141592653589793	0.21963000820099113	0.21963000820099113	188.5	49.11137405773931	21.026777107100386	0.0
ID287405 ? ID287494	3	287405	287494	0.03791901972491842	3.141592653589793	0.19472806609453713	0.19472806609453713	2.5	48.892159736475946	21.11339761831339	0.0
ID292907 ? ID293016	3	292907	293016	0.8310596987765521	3.141592653589793	0.9116247576588473	0.9116247576588473	55.5	49.33686913734391	20.861411103359096	0.0
ID295970 ? ID296068	3	295970	296068	0.4506574465918215	3.125169160010208	0.6713102461543556	0.6713102461543556	84.5	49.17570030892692	20.93036478303224	0.0
ID300041 ? ID300148	3	300041	300148	0.13446260490038092	3.141592653589793	0.36669143008854316	0.36669143008854316	123.5	49.06538744461018	20.819122892762188	0.0
ID302825 ? ID302936	3	302825	302936	0.06541858772759564	3.141592653589793	0.2557705763523155	0.2557705763523155	149.5	49.633655125756576	20.692141941690885	0.0
ID312723 ? ID312840	3	312723	312840	0.10570837010247663	3.141592653589793	0.32512823639677413	0.32512823639677413	241.5	49.368329329325405	21.586103465823804	0.0
ID289233 ? ID289333	3	289233	289333	0.4639164407804327	1.9624976448401243	0.6811141172963843	0.6811141172963843	20.5	48.97613028040186	21.22111034698178	0.0
ID312159 ? ID312266	3	312159	312266	0.35124049817900527	3.141592653589793	0.5926554632997196	0.5926554632997196	236.5	49.383733141269275	20.805159268026724	0.0
ID301529 ? ID301629	3	301529	301629	0.007442842065639138	2.01483548781997	0.08627190774313002	0.08627190774313002	137.5	49.03140671253264	20.958212802295353	0.0
ID302076 ? ID302168	3	302076	302168	0.24885269254126863	3.141592653589793	0.49885137319773776	0.49885137319773776	142.5	49.208389922385464	20.84564116167804	0.0
ID300088 ? ID300186	6	300088	300186	0.04216989290612442	3.141592653589793	0.2053530932470325	0.2053530932470325	123.5	36.35326684787518	58.66301677567148	0.0
ID293754 ? ID293858	6	293754	293858	0.00457628405463697	2.2696796415347333	0.06764823763141926	0.06764823763141926	62.5	36.30787156203564	58.44299603366751	0.0
ID299773 ? ID299885	6	299773	299885	0.03616074058076018	3.141592653589793	0.19015977645327672	0.19015977645327672	120.5	36.705870407077185	58.394009030382364	0.0
ID294376 ? ID294480	6	294376	294480	0.20135502705846048	3.141592653589793	0.4487260044375192	0.4487260044375192	68.5	35.81472245903511	58.07303190348732	0.0
ID306914 ? ID307026	6	306914	307026	0.3054824682223724	3.141592653589793	0.5527046844585022	0.5527046844585022	187.5	36.39679666985137	58.780835063455655	0.0
ID290883 ? ID290979	6	290883	290979	0.09716584208736312	3.141592653589793	0.3117143597708696	0.3117143597708696	35.5	35.49684626637706	58.201006286999345	0.0
ID308900 ? ID308997	6	308900	308997	0.12267885778929485	3.141592653589793	0.35025541792996556	0.35025541792996556	205.5	35.7678310176172	58.08325015062705	0.0
ID299979 ? ID300088	6	299979	300088	0.011562511737422992	1.6044290421870213	0.1075291204159273	0.1075291204159273	122.5	36.455130868860884	58.62158167677397	0.0
ID307250 ? ID307360	6	307250	307360	0.879989965579322	1.586071677981478	0.9380778035852474	0.9380778035852474	190.5	36.311936557667536	58.53106286601219	0.0
ID295311 ? ID295423	6	295311	295423	0.20256597424323577	3.141592653589793	0.45007329874503305	0.45007329874503305	77.5	35.9501364148557	57.99362003973303	0.0
ID307360 ? ID307468	6	307360	307468	0.12212349892924615	3.141592653589793	0.3494617274169607	0.3494617274169607	191.5	35.92445715135041	58.01753160035365	0.0
ID299353 ? ID299458	6	299353	299458	0.0013456899053682207	3.141592653589793	0.036683646293249265	0.036683646293249265	116.5	36.71128559077953	58.472732134589606	0.0
ID292959 ? ID293066	6	292959	293066	0.0033802654580268017	3.141592653589793	0.05814005037860564	0.05814005037860564	55.5	36.19248766422644	57.99787547505141	0.0
ID298157 ? ID298275	6	298157	298275	2.0119029570102838E-5	0.5908801117365781	0.004485424123770554	0.004485424123770554	105.5	36.62188919215441	58.96113641242408	0.0
ID302018 ? ID302119	6	302018	302119	0.025774331310693534	3.141592653589793	0.16054386101839438	0.16054386101839438	141.5	36.946666440035145	58.86419202587259	0.0
ID309096 ? ID309201	6	309096	309201	0.010641332359669301	1.0551498313515255	0.10315683380013804	0.10315683380013804	207.5	35.77568476961537	58.22456767370487	0.0
ID301033 ? ID301141	6	301033	301141	0.18766071726706166	1.7015092663060218	0.43319824245610883	0.43319824245610883	132.5	36.47024160405268	58.56125866200486	0.0
ID308688 ? ID308781	6	308688	308781	0.024058923174932134	1.01065655749424	0.1551093909952977	0.1551093909952977	203.5	36.07370751536481	58.64268947261996	0.0
ID298275 ? ID298381	6	298275	298381	0.10253621236302231	2.72439389128164	0.32021276108709706	0.32021276108709706	106.5	36.687147660931686	59.105094278163875	0.0
ID291502 ? ID291613	6	291502	291613	0.23969881072936955	3.141592653589793	0.48959045204065155	0.48959045204065155	41.5	35.931527073424405	58.30080440752205	0.0
ID294179 ? ID294285	6	294179	294285	0.17581562839218293	1.939952618433507	0.4193037424018332	0.4193037424018332	66.5	36.16570292176746	58.325541054755504	0.0
ID296419 ? ID296530	6	296419	296530	0.06406797977561131	3.141592653589793	0.25311653398308714	0.25311653398308714	88.5	36.27986376259388	58.22615701776745	0.0
ID303807 ? ID303910	6	303807	303910	0.10720976811240522	3.141592653589793	0.3274290275959131	0.3274290275959131	158.5	36.38438630156224	58.957284970047155	0.0
ID311861 ? ID311979	6	311861	311979	0.03555501785580144	3.141592653589793	0.1885603825192382	0.1885603825192382	233.5	35.657624274995186	58.72222529974226	0.0
ID308142 ? ID308262	6	308142	308262	0.04317925496142953	3.076687292174358	0.20779618610895997	0.20779618610895997	198.5	36.18666003805088	58.42940512122513	0.0
ID295190 ? ID295311	6	295190	295311	0.00530251961135282	3.141592653589793	0.07281840159844777	0.07281840159844777	76.5	35.769057838791625	57.921641538677996	0.0
ID301680 ? ID301789	6	301680	301789	0.044970951371866644	3.141592653589793	0.21206355502977556	0.21206355502977556	138.5	37.05366555596245	58.95532030943212	0.0
ID304679 ? ID304783	6	304679	304783	0.03428550953227244	2.4521503876812316	0.18516346705619993	0.18516346705619993	166.5	36.54828908174511	58.555316916791675	0.0
ID294987 ? ID295083	6	294987	295083	0.06009031501995178	3.141592653589793	0.24513325971795785	0.24513325971795785	74.5	35.78134815738464	57.998205093954184	0.0
ID297140 ? ID297243	6	297140	297243	0.11850645213531728	3.141592653589793	0.3442476610455288	0.3442476610455288	95.5	35.77684114200963	58.36364927169694	0.0
ID305221 ? ID305334	6	305221	305334	0.08754498166357302	3.141592653589793	0.29588001227452493	0.29588001227452493	171.5	36.544947638816254	58.68024150899325	0.0
ID311320 ? ID311420	6	311320	311420	0.11101467268847082	3.141592653589793	0.333188644296997	0.333188644296997	228.5	35.766033477337224	58.44336996903339	0.0
ID310592 ? ID310694	6	310592	310694	0.11919065920542551	3.141592653589793	0.34524000232508617	0.34524000232508617	221.5	35.667280028425964	57.95227238301831	0.0
ID308781 ? ID308900	6	308781	308900	0.27504454487988317	1.305087213079986	0.5244468942418128	0.5244468942418128	204.5	35.848501158726705	58.456306759552035	0.0
ID296948 ? ID297048	6	296948	297048	0.08056025737901383	3.141592653589793	0.28383138899532206	0.28383138899532206	93.5	36.06937949160509	58.055780330274814	0.0
ID302542 ? ID302660	6	302542	302660	0.02898676566213188	3.141592653589793	0.17025500187111062	0.17025500187111062	146.5	36.59140855601348	59.20801688080671	0.0
ID302431 ? ID302542	6	302431	302542	0.01869530008032459	1.7454845019834906	0.13673075762360343	0.13673075762360343	145.5	36.6936246749587	59.29493835371646	0.0
ID302974 ? ID303079	6	302974	303079	0.8878355853691826	3.141592653589793	0.9422502774577372	0.9422502774577372	150.5	36.31804273768034	58.76395607518238	0.0
ID311749 ? ID311861	6	311749	311861	0.3360354703152329	3.141592653589793	0.5796856650937928	0.5796856650937928	232.5	35.5473323369298	58.537363473856274	0.0
ID306584 ? ID306698	6	306584	306698	0.10482984453046192	3.141592653589793	0.3237743728747875	0.3237743728747875	184.5	36.138571990662356	58.712707477895435	0.0
ID303184 ? ID303297	6	303184	303297	0.06464482086834236	2.2740265359166316	0.2542534579279943	0.2542534579279943	152.5	36.30703841219225	58.864842978334295	0.0
ID296852 ? ID296948	6	296852	296948	0.03233745757470972	0.5232404770266016	0.17982618712164733	0.17982618712164733	92.5	36.18219586637693	58.027680985500595	0.0
ID306295 ? ID306391	6	306295	306391	0.09174248902419299	0.9781612207781827	0.3028902260294858	0.3028902260294858	181.5	36.1328357094181	58.5859137621844	0.0
ID288335 ? ID288440	6	288335	288440	0.14044134971044261	2.7266500402462346	0.3747550529485128	0.3747550529485128	11.5	35.95768624170011	58.19186798120022	0.0
ID289585 ? ID289691	6	289585	289691	0.06346678343837785	3.141592653589793	0.2519261467938131	0.2519261467938131	23.5	35.395157718530754	58.49863735238647	0.0
ID300381 ? ID300498	6	300381	300498	0.06349803782774259	3.141592653589793	0.2519881700154644	0.2519881700154644	126.5	36.194567580297246	58.841397130699875	0.0
ID297422 ? ID297519	6	297422	297519	0.07594716221774592	2.0494196693605615	0.2755851269893677	0.2755851269893677	98.5	36.53560271006795	58.17172548343497	0.0
ID297048 ? ID297140	6	297048	297140	0.016264765816906075	0.5520401799660193	0.12753339098803135	0.12753339098803135	94.5	35.9250325282935	58.19282306136279	0.0
ID299885 ? ID299979	6	299885	299979	0.06233126625973301	3.141592653589793	0.24966230444288742	0.24966230444288742	121.5	36.579133182821764	58.57014721034466	0.0
ID298489 ? ID298608	6	298489	298608	0.03592264220056018	3.141592653589793	0.1895326942787449	0.1895326942787449	108.5	36.71792726297685	58.91287295390357	0.0
ID305973 ? ID306084	6	305973	306084	0.13057886757874632	1.7684590625351733	0.3613569808081011	0.3613569808081011	178.5	36.605906105502186	58.70429827017098	0.0
ID307806 ? ID307916	6	307806	307916	0.04407106919416352	3.141592653589793	0.20993110582799188	0.20993110582799188	195.5	35.990873092014695	58.54218503816816	0.0
ID293294 ? ID293397	6	293294	293397	0.03912738700511494	3.141592653589793	0.1978064382296869	0.1978064382296869	58.5	36.239337626401806	57.65302861976728	0.0
ID293858 ? ID293965	6	293858	293965	0.03127682559456664	1.3835548597065177	0.17685255325995902	0.17685255325995902	63.5	36.36187356930474	58.35837580168082	0.0
ID298709 ? ID298826	6	298709	298826	0.019304263452675604	2.806696705078021	0.13893978354911743	0.13893978354911743	110.5	36.66102502332815	58.859133634434905	0.0
ID304566 ? ID304679	6	304566	304679	0.10312018153537468	3.141592653589793	0.3211233120397438	0.3211233120397438	165.5	36.58495826780771	58.65565125996567	0.0
ID312200 ? ID312309	6	312200	312309	1.1673271080611667	3.141592653589793	1.0804291314385996	1.0804291314385996	236.5	36.605635922016496	58.68625964915825	0.0
ID299239 ? ID299353	6	299239	299353	0.009602984810670488	2.1042834016279524	0.09799482032572174	0.09799482032572174	115.5	36.720863084163724	58.44202684049709	0.0
ID302764 ? ID302869	6	302764	302869	0.04983572779449136	2.5639947209166234	0.2232391717295407	0.2232391717295407	148.5	36.582926053990064	59.02587860163955	0.0
ID303910 ? ID304034	6	303910	304034	0.0901801574279424	2.576344544570615	0.3003001122676154	0.3003001122676154	159.5	36.36294568453215	58.871428153281606	0.0
ID293965 ? ID294077	6	293965	294077	0.0563495227058447	3.141592653589793	0.23738054407605672	0.23738054407605672	64.5	36.457634628599486	58.41955003975366	0.0
ID311644 ? ID311749	6	311644	311749	0.00266277262282167	3.141592653589793	0.051602060257529156	0.051602060257529156	231.5	35.32533751473998	58.344999513039944	0.0
ID296306 ? ID296419	6	296306	296419	0.14253399353146792	3.141592653589793	0.37753674461099535	0.37753674461099535	87.5	36.31386049075566	58.44946990343687	0.0
ID308997 ? ID309096	6	308997	309096	0.07786412718345541	3.141592653589793	0.279041443487263	0.279041443487263	206.5	35.79106114300889	58.054312441766015	0.0
ID299128 ? ID299239	6	299128	299239	0.18291130126686073	3.141592653589793	0.4276813080634466	0.4276813080634466	114.5	36.85574350853823	58.5808766466706	0.0
ID291823 ? ID291917	6	291823	291917	0.004341128131796003	3.141592653589793	0.06588723800400198	0.06588723800400198	44.5	36.077930947760485	57.62631565066792	0.0
ID298931 ? ID299021	6	298931	299021	0.030338721381105698	3.141592653589793	0.1741801406047937	0.1741801406047937	112.5	36.68832418754729	58.74964970725446	0.0
ID289177 ? ID289281	6	289177	289281	0.031160803069279912	3.141592653589793	0.17652422799513928	0.17652422799513928	19.5	35.58516820529192	58.257106089542916	0.0
ID290467 ? ID290571	6	290467	290571	5.159276341369699E-4	0.5946611673563356	0.02271404046260748	0.02271404046260748	31.5	35.81076020979918	58.08550962112087	0.0
ID294480 ? ID294581	6	294480	294581	0.03206454796307998	3.141592653589793	0.17906576435231827	0.17906576435231827	69.5	35.64459524317566	58.01448106431077	0.0
ID302322 ? ID302431	6	302322	302431	0.06334112817347075	3.141592653589793	0.2516766341428436	0.2516766341428436	144.5	36.75616446822444	59.17828731150003	0.0
ID294077 ? ID294179	6	294077	294179	0.16218686581193104	3.141592653589793	0.4027243049679657	0.4027243049679657	65.5	36.28266503723477	58.52642667807953	0.0
ID287350 ? ID287442	6	287350	287442	0.014851614688314944	3.141592653589793	0.12186720103586093	0.12186720103586093	1.5	36.385267792995755	58.13488729833174	0.0
ID301789 ? ID301895	6	301789	301895	0.029108431119260866	3.141592653589793	0.17061193135083158	0.17061193135083158	139.5	36.95170266949595	58.96042373770872	0.0
ID287442 ? ID287542	6	287442	287542	0.06993919988041261	3.141592653589793	0.264460204719751	0.264460204719751	2.5	36.29765036762427	58.151890625892456	0.0
ID310694 ? ID310802	6	310694	310802	0.22627834247812012	1.0565335835061898	0.4756872317795803	0.4756872317795803	222.5	35.722541294469764	58.303988638069626	0.0
ID305334 ? ID305435	6	305334	305435	0.3308181363228454	3.141592653589793	0.575167920109289	0.575167920109289	172.5	36.63990105879989	58.82676731571388	0.0
ID290678 ? ID290785	6	290678	290785	0.021860600819500114	2.189370432030998	0.14785330844962555	0.14785330844962555	33.5	35.538279754223794	57.798758491164335	0.0
ID307688 ? ID307806	6	307688	307806	0.11613589742581125	3.141592653589793	0.3407871732119788	0.3407871732119788	194.5	35.91063718305693	58.27949200822647	0.0
ID307468 ? ID307580	6	307468	307580	0.03343365566778358	2.750956043056517	0.18284872345133715	0.18284872345133715	192.5	35.83935818438572	57.97165151790796	0.0
ID298053 ? ID298157	6	298053	298157	0.04055241286451271	3.141592653589793	0.20137629667990398	0.20137629667990398	104.5	36.649230777706386	59.0599828910271	0.0
ID301479 ? ID301573	6	301479	301573	0.38298799239413883	3.141592653589793	0.6188602365592241	0.6188602365592241	136.5	36.53536937729541	58.74144187438167	0.0
ID301573 ? ID301680	6	301573	301680	0.6089883838237096	2.368363218014543	0.7803770779717389	0.7803770779717389	137.5	36.73417232510046	58.930279889720126	0.0
ID287943 ? ID288049	6	287943	288049	0.4009424829489185	3.141592653589793	0.6332001918421365	0.6332001918421365	7.5	35.87199078578507	58.51018098371715	0.0
ID301356 ? ID301479	6	301356	301479	0.03665875921274104	1.0596191878555743	0.19146477277228058	0.19146477277228058	135.5	36.638086627901444	58.44979621317806	0.0
ID298381 ? ID298489	6	298381	298489	0.09022696162906782	3.141592653589793	0.300378031202463	0.300378031202463	107.5	36.77864826533702	59.10236732828377	0.0
ID307134 ? ID307250	6	307134	307250	0.014556787361212947	2.7685623734389178	0.12065151205522849	0.12065151205522849	189.5	36.53628093119107	58.94632409456179	0.0
ID303297 ? ID303388	6	303297	303388	0.2366781915830481	3.141592653589793	0.4864958289472255	0.4864958289472255	153.5	36.26297490712328	58.66064808574639	0.0
ID304882 ? ID304983	6	304882	304983	0.034143367386149814	3.141592653589793	0.18477923959728218	0.18477923959728218	168.5	36.452968439237516	58.66905650169071	0.0
ID294581 ? ID294687	6	294581	294687	0.04821182896973184	3.141592653589793	0.21957192208871298	0.21957192208871298	70.5	35.74061243620588	58.05368998937584	0.0
ID308032 ? ID308142	6	308032	308142	0.04106516852685197	3.141592653589793	0.20264542562528268	0.20264542562528268	197.5	36.19331160907095	58.43199775927912	0.0
ID304246 ? ID304356	6	304246	304356	0.4874316943067269	3.141592653589793	0.6981630857519803	0.6981630857519803	162.5	36.60297848672565	58.52885909365819	0.0
ID305532 ? ID305635	6	305532	305635	0.00777938622262292	0.5126623172180402	0.0882008289225386	0.0882008289225386	174.5	36.81242407408115	58.51010840580675	0.0
ID293397 ? ID293515	6	293397	293515	0.09389450364166624	3.141592653589793	0.3064221004458821	0.3064221004458821	59.5	36.35759867032253	57.81735217205893	0.0
ID312093 ? ID312200	6	312093	312200	1.4048434759942028	1.7615679556672945	1.1852609316071305	1.1852609316071305	235.5	36.05217948049092	58.37867186201539	0.0
ID306084 ? ID306182	6	306084	306182	0.11631410092952328	3.141592653589793	0.34104853163372995	0.34104853163372995	179.5	36.63338186946258	58.76539308066147	0.0
ID306182 ? ID306295	6	306182	306295	0.3276204899933859	2.396271500868722	0.5723814200281014	0.5723814200281014	180.5	36.524058801072385	58.60015031088321	0.0
ID288631 ? ID288735	6	288631	288735	0.027148004066039524	3.141592653589793	0.16476651378857152	0.16476651378857152	14.5	35.91585464083576	58.06311668689253	0.0
ID299677 ? ID299773	6	299677	299773	0.23693743989478575	3.141592653589793	0.48676220056079306	0.48676220056079306	119.5	36.98708904700413	58.341786605502286	0.0
ID287844 ? ID287943	6	287844	287943	0.1500770025733369	0.28600565405685996	0.3873977317607021	0.3873977317607021	6.5	35.71772531600719	58.18411789000406	0.0
ID289281 ? ID289377	6	289281	289377	0.39291971284972244	2.539891953736094	0.6268330821277084	0.6268330821277084	20.5	35.514605534367576	58.021666003398565	0.0
ID297625 ? ID297739	6	297625	297739	0.003493481699885693	3.141592653589793	0.059105682466964994	0.059105682466964994	100.5	36.34494042316106	58.29165324609423	0.0
ID292654 ? ID292753	6	292654	292753	0.03938303313838028	3.141592653589793	0.1984515889036424	0.1984515889036424	52.5	36.15363826771414	57.739793681388555	0.0
ID306698 ? ID306804	6	306698	306804	0.03685195996581881	0.4562785512352387	0.19196864318377313	0.19196864318377313	185.5	36.13061504326711	58.46120171563338	0.0
ID300803 ? ID300919	6	300803	300919	0.01376323499392095	3.141592653589793	0.1173168146257004	0.1173168146257004	130.5	36.615767281488544	58.698939074685946	0.0
ID309655 ? ID309764	6	309655	309764	0.34933864753952376	3.141592653589793	0.5910487691718204	0.5910487691718204	212.5	35.935076751982265	58.823872403879676	0.0
ID305751 ? ID305870	6	305751	305870	0.02351889929550583	1.16468366459132	0.1533587274839806	0.1533587274839806	176.5	36.75378217349122	58.52747265982849	0.0
ID295712 ? ID295810	6	295712	295810	0.06350410840392826	3.141592653589793	0.25200021508706744	0.25200021508706744	81.5	36.00824412463432	58.039413542913934	0.0
ID303717 ? ID303807	6	303717	303807	0.24958014640327258	2.8508088401732556	0.49957996997805326	0.49957996997805326	157.5	36.453629516926014	58.90608419366838	0.0
ID300498 ? ID300613	6	300498	300613	0.21805096401866547	3.141592653589793	0.46695927447547875	0.46695927447547875	127.5	36.33551029063506	58.75798778445719	0.0
ID308483 ? ID308582	6	308483	308582	0.1887873931579511	3.141592653589793	0.43449671248232835	0.43449671248232835	201.5	36.16607368873795	58.599783602658604	0.0
ID292316 ? ID292425	6	292316	292425	0.13749607028166483	3.141592653589793	0.37080462548580057	0.37080462548580057	49.5	35.9141311205978	57.55773347114071	0.0
ID292539 ? ID292654	6	292539	292654	0.005640087333704103	0.6495643488299753	0.07510051486976706	0.07510051486976706	51.5	36.190929009305066	57.68944471635636	0.0
ID300287 ? ID300381	6	300287	300381	0.03719431423697353	3.141592653589793	0.19285827500258715	0.19285827500258715	125.5	36.24425939820304	58.665486262901936	0.0
ID288234 ? ID288335	6	288234	288335	0.045818382359826396	3.141592653589793	0.21405228884510064	0.21405228884510064	10.5	35.97836079402566	58.288989266651335	0.0
ID287245 ? ID287350	6	287245	287350	0.008626957164422334	NaN	0.09288141452638593	0.09288141452638593	0.5	36.36422476557949	58.14523821438837	0.0
ID295615 ? ID295712	6	295615	295712	0.0394586965586511	1.4689115875417555	0.19864213188206348	0.19864213188206348	80.5	35.839431290982674	58.000844026597505	0.0
ID304034 ? ID304138	6	304034	304138	0.35164607543468057	3.141592653589793	0.5929975340881954	0.5929975340881954	160.5	36.50391060915973	58.82714494906651	0.0
ID296530 ? ID296636	6	296530	296636	0.0671039397647034	3.141592653589793	0.2590442814746224	0.2590442814746224	89.5	36.29435609194153	58.17549921057892	0.0
ID306487 ? ID306584	6	306487	306584	0.014943954748122868	3.141592653589793	0.12224546923351748	0.12224546923351748	183.5	36.12805978584372	58.827669295617326	0.0
ID300613 ? ID300704	6	300613	300704	0.01733628668477425	2.582155789699947	0.1316673334004082	0.1316673334004082	128.5	36.4503851980576	58.61800434243776	0.0
ID290785 ? ID290883	6	290785	290883	0.23763549828933855	0.3019272651251732	0.4874787157295573	0.4874787157295573	34.5	35.51177011878016	58.11273106408969	0.0
ID307026 ? ID307134	6	307026	307134	0.01747574309581873	3.141592653589793	0.13219585128066133	0.13219585128066133	188.5	36.55105145290898	58.96539237716591	0.0
ID296220 ? ID296306	6	296220	296306	0.016517223332693145	3.141592653589793	0.12851935003217665	0.12851935003217665	86.5	36.197431724668064	58.56634858654586	0.0
ID290979 ? ID291089	6	290979	291089	0.14646539084168753	2.839610820013248	0.38270797070571644	0.38270797070571644	36.5	35.55556972155051	58.223605057310934	0.0
ID309533 ? ID309655	6	309533	309655	0.1402478936028156	3.141592653589793	0.3744968539291293	0.3744968539291293	211.5	36.00058934873446	58.596184992494244	0.0
ID301895 ? ID302018	6	301895	302018	0.01282147533917104	3.141592653589793	0.11323195370199633	0.11323195370199633	140.5	36.97144756329142	58.87068988691426	0.0
ID287646 ? ID287747	6	287646	287747	0.3451659892953296	3.141592653589793	0.5875082887035123	0.5875082887035123	4.5	36.0041415144582	58.191935006138344	0.0
ID311979 ? ID312093	6	311979	312093	0.011184945225582239	0.7264866007765167	0.10575890140116925	0.10575890140116925	234.5	35.53668422036925	58.65505446509441	0.0
ID291089 ? ID291186	6	291089	291186	0.07548376047452597	3.141592653589793	0.274743080849229	0.274743080849229	37.5	35.702409647336594	58.2876806471728	0.0
ID297519 ? ID297625	6	297519	297625	0.027715642543770156	3.141592653589793	0.16648015660663631	0.16648015660663631	99.5	36.45261502051002	58.29354070673451	0.0
ID287747 ? ID287844	6	287747	287844	0.009816700483200496	2.305283934654897	0.09907926363876801	0.09907926363876801	5.5	35.847652475998814	57.98039182601738	0.0
ID293626 ? ID293754	6	293626	293754	0.08065141187558109	3.141592653589793	0.28399192220128566	0.28399192220128566	61.5	36.377917928824026	58.341899904246134	0.0
ID297739 ? ID297847	6	297739	297847	0.3874064470068477	1.6915288342219243	0.6224198317910892	0.6224198317910892	101.5	36.49914285523546	58.55948004920798	0.0
ID310802 ? ID310909	6	310802	310909	0.20431026807251434	3.141592653589793	0.4520069336553526	0.4520069336553526	223.5	36.009242445336405	58.33603814746249	0.0
ID296636 ? ID296752	6	296636	296752	0.05131449666000633	3.135268536281724	0.2265270329563479	0.2265270329563479	90.5	36.31062665025788	58.17505365815002	0.0
ID303079 ? ID303184	6	303079	303184	0.36840685217743585	3.141592653589793	0.6069652808665713	0.6069652808665713	151.5	36.19314913113692	58.65178673142772	0.0
ID291726 ? ID291823	6	291726	291823	0.03983021293636797	0.1719906866317057	0.1995750809504232	0.1995750809504232	43.5	36.05993430437225	57.75156205365599	0.0
ID312309 ? ID312420	6	312309	312420	0.26495620037633666	3.141592653589793	0.5147389633361134	0.5147389633361134	237.5	36.368215304023494	59.302757174267725	0.0
ID309302 ? ID309419	6	309302	309419	0.020822527262666795	3.141592653589793	0.14430012911521178	0.14430012911521178	209.5	35.85791691457054	58.57872897451701	0.0
ID304356 ? ID304465	6	304356	304465	1.1478603063601223	2.12052345328701	1.0713824276886952	1.0713824276886952	163.5	36.39991546617511	58.94381750844181	0.0
ID310077 ? ID310188	6	310077	310188	0.037809251199454635	1.2911971736353092	0.1944460110145092	0.1944460110145092	216.5	35.51675772238741	59.00127782633278	0.0
ID309419 ? ID309533	6	309419	309533	0.010436706176260335	3.141592653589793	0.10216019859152749	0.10216019859152749	210.5	35.87367640818991	58.543531421546184	0.0
ID290242 ? ID290346	6	290242	290346	0.019989800453806966	3.141592653589793	0.1413852907971935	0.1413852907971935	29.5	35.68978048570689	58.16288030816541	0.0
ID289060 ? ID289177	6	289060	289177	0.010917886779917039	3.141592653589793	0.10448869211506592	0.10448869211506592	18.5	35.652869796538454	58.22659573150649	0.0
ID304138 ? ID304246	6	304138	304246	0.03776152696928155	0.5461447095908454	0.19432325380479185	0.19432325380479185	161.5	36.865049221867	58.69999892937595	0.0
ID308582 ? ID308688	6	308582	308688	0.04914461260215497	3.141592653589793	0.2216858421328592	0.2216858421328592	202.5	36.234280378919266	58.68333232791437	0.0
ID297947 ? ID298053	6	297947	298053	0.16603982432994172	3.06901364470029	0.40747984530519016	0.40747984530519016	103.5	36.67478906628504	58.95360688933882	0.0
ID300919 ? ID301033	6	300919	301033	0.028841801572842475	3.141592653589793	0.16982874189265632	0.16982874189265632	131.5	36.67731787697146	58.64157356576223	0.0
ID290346 ? ID290467	6	290346	290467	0.013625569314825704	3.141592653589793	0.11672861395058927	0.11672861395058927	30.5	35.77632415423135	58.14422632717796	0.0
ID289377 ? ID289483	6	289377	289483	0.13277239094881138	3.141592653589793	0.3643794601082934	0.3643794601082934	21.5	35.474640748047506	57.89115422728832	0.0
ID291186 ? ID291288	6	291186	291288	0.050786843087316264	3.0013893088269104	0.22535936432133513	0.22535936432133513	38.5	35.70375127733324	58.25748694256171	0.0
ID289802 ? ID289910	6	289802	289910	0.06374691550009923	3.007864373695755	0.25248151516516854	0.25248151516516854	25.5	35.35523665774833	58.60554106036556	0.0
ID288946 ? ID289060	6	288946	289060	0.10900196950295694	0.22898484508397915	0.3301544630971342	0.3301544630971342	17.5	35.838862716479596	58.3057216415564	0.0
ID294285 ? ID294376	6	294285	294376	0.07875284002878669	3.141592653589793	0.28062936415989453	0.28062936415989453	67.5	36.11659688852845	58.17732201656803	0.0
ID310909 ? ID311020	6	310909	311020	0.014544847668596978	3.141592653589793	0.12060202182632336	0.12060202182632336	224.5	36.11660533647232	58.20883588163912	0.0
ID302217 ? ID302322	6	302217	302322	0.009958803763454331	3.141592653589793	0.09979380623793409	0.09979380623793409	143.5	36.79814527204137	59.03637770900543	0.0
ID302119 ? ID302217	6	302119	302217	0.023047152888927877	3.141592653589793	0.15181288775636895	0.15181288775636895	142.5	36.85597120356144	58.94503896832771	0.0
ID309201 ? ID309302	6	309201	309302	0.11794195471639884	0.7500105718989675	0.34342678217692757	0.34342678217692757	208.5	35.80021901021027	58.43552849921721	0.0
ID288049 ? ID288150	6	288049	288150	0.16509753529531151	3.141592653589793	0.4063219601440605	0.4063219601440605	8.5	36.1670469199793	58.47791899977679	0.0
ID292125 ? ID292225	6	292125	292225	0.1541191458515845	3.141592653589793	0.3925801139278256	0.3925801139278256	47.5	36.05879041483567	57.43086046537549	0.0
ID294789 ? ID294886	6	294789	294886	0.2239600915715983	3.141592653589793	0.47324421979734554	0.47324421979734554	72.5	35.86412578405951	58.01327299489999	0.0
ID295912 ? ID296014	6	295912	296014	0.045244122331786416	3.141592653589793	0.21270665793948815	0.21270665793948815	83.5	36.256205810738436	58.05586386685165	0.0
ID292425 ? ID292539	6	292425	292539	0.02038896887216912	3.141592653589793	0.1427899466775204	0.1427899466775204	50.5	36.08951056220651	57.71161265250746	0.0
ID300186 ? ID300287	6	300186	300287	0.01846375400158933	2.7281803973781704	0.13588139681939296	0.13588139681939296	124.5	36.3066349343305	58.67741855801384	0.0
ID310188 ? ID310287	6	310188	310287	0.12329555516839436	2.750092152058916	0.35113466813801564	0.35113466813801564	217.5	35.53193263193725	58.90913365324236	0.0
ID303612 ? ID303717	6	303612	303717	0.07917528714893625	1.9488141921785367	0.2813810355175633	0.2813810355175633	156.5	36.56914225331687	58.86722350052495	0.0
ID297847 ? ID297947	6	297847	297947	0.004035499765496008	3.141592653589793	0.06352558355100729	0.06352558355100729	102.5	36.677007456272804	58.78154502100736	0.0
ID292753 ? ID292849	6	292753	292849	0.03592026259074487	1.0128330209338101	0.18952641660397865	0.18952641660397865	53.5	36.11134754902698	57.904093061538674	0.0
ID302660 ? ID302764	6	302660	302764	0.033140001688053075	3.141592653589793	0.18204395537356652	0.18204395537356652	147.5	36.524987452287235	59.04494966535127	0.0
ID311020 ? ID311129	6	311020	311129	0.08439877582138805	0.3561846501451746	0.2905146740207593	0.2905146740207593	225.5	35.93245694008352	58.29394785562653	0.0
ID299021 ? ID299128	6	299021	299128	0.09841273466336906	3.141592653589793	0.31370804048249873	0.31370804048249873	113.5	36.8188135918749	58.713789816341816	0.0
ID294886 ? ID294987	6	294886	294987	0.07446370089583976	3.141592653589793	0.27288037836356016	0.27288037836356016	73.5	35.9768116214759	58.03022758425274	0.0
ID288150 ? ID288234	6	288150	288234	0.028023631568648125	3.141592653589793	0.1674026032313958	0.1674026032313958	9.5	36.1189716017512	58.24035113515108	0.0
ID299565 ? ID299677	6	299565	299677	0.08560266624980326	3.141592653589793	0.2925793332581836	0.2925793332581836	118.5	37.09322621953879	58.31904924863099	0.0
ID290123 ? ID290242	6	290123	290242	0.028167428845136486	3.141592653589793	0.16783154901607888	0.16783154901607888	28.5	35.64536902445867	58.21073333941329	0.0
ID296014 ? ID296111	6	296014	296111	0.20591587384803622	0.4304811590018947	0.45377954322339853	0.45377954322339853	84.5	36.24076905854689	58.38206868698398	0.0
ID291613 ? ID291726	6	291613	291726	0.09205216484341677	3.141592653589793	0.3034009967739341	0.3034009967739341	42.5	36.093032288354266	57.99996509536389	0.0
ID293177 ? ID293294	6	293177	293294	0.2571952868305635	3.141592653589793	0.5071442465714893	0.5071442465714893	57.5	36.36173076226878	57.78773518312133	0.0
ID309967 ? ID310077	6	309967	310077	0.3722001400755962	3.141592653589793	0.6100820765074124	0.6100820765074124	215.5	35.83307288702581	59.13844916365146	0.0
ID310498 ? ID310592	6	310498	310592	0.1799843709990601	0.4389588620599283	0.4242456493578456	0.4242456493578456	220.5	35.725569617578756	58.00923364018996	0.0
ID303496 ? ID303612	6	303496	303612	0.53042949548205	2.3815511502971805	0.7283059079000046	0.7283059079000046	155.5	36.28968426524335	58.67620916316211	0.0
ID301248 ? ID301356	6	301248	301356	0.21505588388085373	3.141592653589793	0.4637411819979478	0.4637411819979478	134.5	36.358224644661966	58.52932091535956	0.0
ID292849 ? ID292959	6	292849	292959	0.004451652858073694	3.141592653589793	0.06672070786550226	0.06672070786550226	54.5	36.16705048464031	57.982387120213666	0.0
ID311222 ? ID311320	6	311222	311320	0.015888723169694245	3.141592653589793	0.12605047865714056	0.12605047865714056	227.5	35.71563872966193	58.57493813097753	0.0
ID305110 ? ID305221	6	305110	305221	0.1724069878156771	3.141592653589793	0.41521920453620287	0.41521920453620287	170.5	36.69885456561144	58.83179541128353	0.0
ID307580 ? ID307688	6	307580	307688	0.003086116637309608	3.141592653589793	0.05555282744658104	0.05555282744658104	193.5	35.86892278932798	58.08626805198688	0.0
ID311531 ? ID311644	6	311531	311644	0.2447353613944425	1.6729409728049573	0.49470734924240056	0.49470734924240056	230.5	35.49156955386853	58.198467691994416	0.0
ID306804 ? ID306914	6	306804	306914	0.059759678255542396	3.141592653589793	0.2444579273730807	0.2444579273730807	186.5	36.16658121225875	58.49000955932434	0.0
ID294687 ? ID294789	6	294687	294789	0.04377375153405219	2.1304724082222077	0.2092217759556882	0.2092217759556882	71.5	35.74820340173552	57.950037034596136	0.0
ID309764 ? ID309865	6	309764	309865	0.23983884596223204	3.141592653589793	0.4897334437857313	0.4897334437857313	213.5	35.70071916748536	59.23671528998331	0.0
ID309865 ? ID309967	6	309865	309967	0.15231081114184558	1.9306992655822173	0.3902701771104802	0.3902701771104802	214.5	35.889480826363084	59.40627452357268	0.0
ID292023 ? ID292125	6	292023	292125	0.03498870724460931	2.9934501596922343	0.18705268574551212	0.18705268574551212	46.5	36.17456055483068	57.62722348406632	0.0
ID292225 ? ID292316	6	292225	292316	0.0796121425150583	2.0967364161078192	0.28215623777449667	0.28215623777449667	48.5	35.923341331959534	57.32003667526951	0.0
ID293515 ? ID293626	6	293515	293626	0.11027865578168544	3.141592653589793	0.33208230272281214	0.33208230272281214	60.5	36.46381107992275	58.04772928325869	0.0
ID288440 ? ID288526	6	288440	288526	0.08677469955006918	2.9610774124675587	0.29457545646246425	0.29457545646246425	12.5	35.94208742775891	58.14432069458465	0.0
ID289483 ? ID289585	6	289483	289585	0.30705059755561487	3.141592653589793	0.5541214646227078	0.5541214646227078	22.5	35.433703006315284	58.34852480117389	0.0
ID288526 ? ID288631	6	288526	288631	0.035076902967226875	3.141592653589793	0.18728828838778702	0.18728828838778702	13.5	35.86119502299694	58.18748568995035	0.0
ID296752 ? ID296852	6	296752	296852	0.003669543840071553	3.141592653589793	0.060576759900737125	0.060576759900737125	91.5	36.203682595943015	58.14282427984183	0.0
ID297243 ? ID297332	6	297243	297332	0.07366992318942348	2.7367248005685463	0.2714220388793502	0.2714220388793502	96.5	35.7981490259208	58.43183156557838	0.0
ID295527 ? ID295615	6	295527	295615	0.04389567283015479	3.141592653589793	0.20951294191566017	0.20951294191566017	79.5	35.87130458527275	57.85272534488449	0.0
ID295810 ? ID295912	6	295810	295912	0.012610761844374638	0.008163560685218174	0.11229764843653066	0.11229764843653066	82.5	36.17782615808761	57.97293275030267	0.0
ID298608 ? ID298709	6	298608	298709	0.007489193098171385	3.141592653589793	0.08654012420935958	0.08654012420935958	109.5	36.64665270412918	58.83060534352843	0.0
ID289691 ? ID289802	6	289691	289802	0.12873153208387683	3.141592653589793	0.35879176702354365	0.35879176702354365	24.5	35.37497446139598	58.55224672076254	0.0
ID293066 ? ID293177	6	293066	293177	0.07706501086442906	1.7774384035257316	0.277605855241616	0.277605855241616	56.5	36.32600475017036	58.022950285294286	0.0
ID295083 ? ID295190	6	295083	295190	0.039277695199490655	3.141592653589793	0.19818601161406588	0.19818601161406588	75.5	35.7416490166369	57.98894106691172	0.0
ID311129 ? ID311222	6	311129	311222	0.0593355939340286	3.141592653589793	0.24358898565827766	0.24358898565827766	226.5	35.78651009333461	58.46239376933824	0.0
ID305870 ? ID305973	6	305870	305973	0.005148833507222813	3.141592653589793	0.07175537267147884	0.07175537267147884	177.5	36.70726565276153	58.55899791421818	0.0
ID301141 ? ID301248	6	301141	301248	0.016137989617845263	3.141592653589793	0.1270353872660892	0.1270353872660892	133.5	36.20821755956108	58.609684417310746	0.0
ID304783 ? ID304882	6	304783	304882	0.016147507071441598	3.141592653589793	0.12707284159662754	0.12707284159662754	167.5	36.41752777394339	58.63938256943595	0.0
ID304983 ? ID305110	6	304983	305110	0.1606408290545368	0.4352852767106082	0.40080023584640867	0.40080023584640867	169.5	36.72568440320161	58.757931686666915	0.0
ID291288 ? ID291394	6	291288	291394	0.06620702645567332	3.141592653589793	0.2573072607908166	0.2573072607908166	39.5	35.65822267921261	58.46640182488472	0.0
ID310394 ? ID310498	6	310394	310498	0.2066842745268197	3.141592653589793	0.45462542221791746	0.45462542221791746	219.5	35.59172668126751	58.41672225063313	0.0
ID304465 ? ID304566	6	304465	304566	0.42497849198490395	3.141592653589793	0.6519037444169989	0.6519037444169989	164.5	36.538827426076374	59.13768308462603	0.0
ID290571 ? ID290678	6	290571	290678	0.1905244510747932	3.141592653589793	0.43649106643182656	0.43649106643182656	32.5	35.6908912722282	57.90408855927707	0.0
ID289910 ? ID290010	6	289910	290010	0.08688698505555585	3.141592653589793	0.29476598354551675	0.29476598354551675	26.5	35.37422303271958	58.624195108255584	0.0
ID308262 ? ID308368	6	308262	308368	0.09606384388485252	3.141592653589793	0.3099416781990646	0.3099416781990646	199.5	35.96481797656235	58.54534340136031	0.0
ID290010 ? ID290123	6	290010	290123	0.2938199412570307	3.141592653589793	0.5420516038690696	0.5420516038690696	27.5	35.53303593321618	58.53075283658784	0.0
ID300704 ? ID300803	6	300704	300803	0.01200823826809656	3.141592653589793	0.10958210742679007	0.10958210742679007	129.5	36.50922731271839	58.67780725624549	0.0
ID291917 ? ID292023	6	291917	292023	0.029428551003288023	1.0476613477933845	0.17154751820789488	0.17154751820789488	45.5	36.18343291633366	57.614688862215104	0.0
ID295423 ? ID295527	6	295423	295527	0.11581313732550066	3.141592653589793	0.3403132929015566	0.3403132929015566	78.5	36.060571988963446	57.92274582979054	0.0
ID306391 ? ID306487	6	306391	306487	0.018049787417209088	3.141592653589793	0.13434949727188816	0.13434949727188816	182.5	36.047228506926885	58.7286469818426	0.0
ID287542 ? ID287646	6	287542	287646	0.05232478945099408	0.7862142555071099	0.2287461244502168	0.2287461244502168	3.5	36.16602412771677	58.337930983743945	0.0
ID311420 ? ID311531	6	311420	311531	0.12129744894215938	3.141592653589793	0.3482778329755705	0.3482778329755705	229.5	35.7784878776703	58.178421868074615	0.0
ID310287 ? ID310394	6	310287	310394	0.044548432052647594	1.3618653693788547	0.21106499485383073	0.21106499485383073	218.5	35.55195831105212	58.687219401683436	0.0
ID297332 ? ID297422	6	297332	297422	0.4966369772957104	3.141592653589793	0.7047247528615058	0.7047247528615058	97.5	36.22261914031036	58.19327744245979	0.0
ID296111 ? ID296220	6	296111	296220	0.009933983515494545	2.574137410475097	0.09966937099979384	0.09966937099979384	85.5	36.180680500337864	58.55893621170233	0.0
ID307916 ? ID308032	6	307916	308032	0.026422137407252723	2.115876516352184	0.16254887697936496	0.16254887697936496	196.5	36.078922547119355	58.57418751799266	0.0
ID302869 ? ID302974	6	302869	302974	8.683173427868518E-4	3.141592653589793	0.029467224891171068	0.029467224891171068	149.5	36.677115120871264	59.07793568868462	0.0
ID291394 ? ID291502	6	291394	291502	0.021874963248525156	3.141592653589793	0.1479018703347769	0.1479018703347769	40.5	35.71392093764968	58.522267799146476	0.0
ID288735 ? ID288852	6	288735	288852	0.13199512475630415	3.141592653589793	0.36331133309642866	0.36331133309642866	15.5	36.04082853637929	58.204829796498686	0.0
ID298826 ? ID298931	6	298826	298931	0.010862751473769725	2.686017407767554	0.10422452433937861	0.10422452433937861	111.5	36.684072619135506	58.88168501355774	0.0
ID303388 ? ID303496	6	303388	303496	0.06703438171565419	1.6720093614591298	0.2589099876707235	0.2589099876707235	154.5	36.21762398380787	58.4008250937964	0.0
ID308368 ? ID308483	6	308368	308483	0.05694377059864386	2.7951243291131425	0.23862893914746355	0.23862893914746355	200.5	35.91277092041514	58.51777634065281	0.0
ID299458 ? ID299565	6	299458	299565	0.09374426003399258	3.141592653589793	0.30617684437917997	0.30617684437917997	117.5	36.84147955005205	58.3612469776704	0.0
ID305435 ? ID305532	6	305435	305532	0.3323107467212204	3.141592653589793	0.5764640029708884	0.5764640029708884	173.5	36.73294285853522	58.82769197600439	0.0
ID288852 ? ID288946	6	288852	288946	0.00973200745748402	2.276080235929069	0.09865093743844516	0.09865093743844516	16.5	36.04549365683131	58.359079768439855	0.0
ID305635 ? ID305751	6	305635	305751	0.0017500053510174033	3.141592653589793	0.04183306528354578	0.04183306528354578	175.5	36.8351170033787	58.49634296133422	0.0
ID313298 ? ID313413	7	313298	313413	0.19969198165753124	2.8071150430487632	0.44686908782945733	0.44686908782945733	246.5	22.500440209781	35.96380273054237	0.0
ID310162 ? ID310265	7	310162	310265	0.8504201669326699	0.1976784761291118	0.9221822850893796	0.9221822850893796	217.5	19.32492888273635	36.544778749203985	0.0
ID292389 ? ID292508	7	292389	292508	0.11981323985850793	3.141592653589793	0.34614049150382264	0.34614049150382264	50.5	16.699063552118396	37.01760861794126	0.0
ID293708 ? ID293826	7	293708	293826	0.6576470393471932	2.514319061338004	0.810954400288446	0.810954400288446	62.5	16.766805829385092	36.73270869234762	0.0
ID311724 ? ID311831	7	311724	311831	0.2162896764448096	3.141592653589793	0.465069539364609	0.465069539364609	232.5	22.46642971477776	36.58287833344383	0.0
ID288499 ? ID288596	7	288499	288596	0.3366308118299729	3.141592653589793	0.5801989415967362	0.5801989415967362	13.5	16.611926592788745	37.33241851751167	0.0
ID289344 ? ID289458	7	289344	289458	0.05397801772720561	3.141592653589793	0.23233169763767839	0.23233169763767839	21.5	17.098942206070518	37.54161782878287	0.0
ID300461 ? ID300579	7	300461	300579	0.036788373067948896	3.141592653589793	0.19180295375188802	0.19180295375188802	127.5	18.337435843662853	36.99109943286173	0.0
ID304329 ? ID304437	7	304329	304437	0.004493391216294656	0.8711792875663626	0.06703276226066367	0.06703276226066367	163.5	18.187062060551057	37.234492239049516	0.0
ID306877 ? ID306994	7	306877	306994	0.09127404718206852	3.141592653589793	0.30211594989683765	0.30211594989683765	187.5	18.23097267574832	36.9418536810211	0.0
ID301221 ? ID301326	7	301221	301326	0.6821803449580539	3.141592653589793	0.8259420954026099	0.8259420954026099	134.5	18.636797624570004	36.71363001528404	0.0
ID294446 ? ID294556	7	294446	294556	0.1423884004086586	3.141592653589793	0.3773438755414729	0.3773438755414729	69.5	17.053315600513162	36.777824689090295	0.0
ID294659 ? ID294756	7	294659	294756	0.0013377362073686767	0.11381974174501493	0.0365750763139146	0.0365750763139146	71.5	17.036080690191255	36.933273476819835	0.0
ID298677 ? ID298794	7	298677	298794	0.012167658918053225	2.5728611390205587	0.11030711181992403	0.11030711181992403	110.5	17.396466629005378	37.177900791282305	0.0
ID309281 ? ID309386	7	309281	309386	0.4099397414462661	3.141592653589793	0.6402653679891378	0.6402653679891378	209.5	18.261377011992302	36.658023727434895	0.0
ID316166 ? ID316299	7	316166	316299	0.06064956084603754	3.141592653589793	0.24627131551611434	0.24627131551611434	273.5	22.36657438818637	36.25095851488689	0.0
ID310265 ? ID310362	7	310265	310362	4.5193252101237115E-5	1.0509345520991267	0.00672259266215328	0.00672259266215328	218.5	19.762153251478942	36.39315087305832	0.0
ID305601 ? ID305718	7	305601	305718	0.2474334332676228	3.141592653589793	0.49742681197099015	0.49742681197099015	175.5	18.279822018112288	36.92985903207707	0.0
ID295273 ? ID295387	7	295273	295387	0.0584414121257767	2.717325982084674	0.24174658658557457	0.24174658658557457	77.5	17.003408089766808	36.95995130156663	0.0
ID302946 ? ID303049	7	302946	303049	0.12298969427058758	3.141592653589793	0.3506988655108362	0.3506988655108362	150.5	18.260128986274154	37.056907668168336	0.0
ID314498 ? ID314595	7	314498	314595	0.06466066803678042	3.141592653589793	0.2542846201341725	0.2542846201341725	257.5	22.493447313270437	36.492996364776985	0.0
ID302515 ? ID302634	7	302515	302634	0.053174818513493774	3.141592653589793	0.2305966576372992	0.2305966576372992	146.5	18.10322251083424	36.819703917746736	0.0
ID305504 ? ID305601	7	305504	305601	0.009835964231172382	2.2004705790981087	0.0991764298166272	0.0991764298166272	174.5	18.413480388840657	36.7105188887509	0.0
ID317362 ? ID317459	7	317362	317459	0.31892290224398	3.141592653589793	0.5647325935732592	0.5647325935732592	284.5	22.105010811371805	36.16171573076267	0.0
ID287807 ? ID287902	7	287807	287902	0.030804914433922644	2.2774996011720963	0.17551328848244693	0.17551328848244693	6.5	16.733726065630947	37.01028288908881	0.0
ID306994 ? ID307104	7	306994	307104	0.06807348149248718	3.141592653589793	0.2609089524958605	0.2609089524958605	188.5	18.096302162277055	36.83377981465028	0.0
ID299647 ? ID299749	7	299647	299749	0.12739531244154867	3.141592653589793	0.3569247994207585	0.3569247994207585	119.5	17.631020515427664	37.27894718873718	0.0
ID309073 ? ID309168	7	309073	309168	0.2321920573108349	2.621470874412582	0.4818631105519854	0.4818631105519854	207.5	18.225435269329292	37.21074215641201	0.0
ID310362 ? ID310477	7	310362	310477	0.06627534627275312	3.141592653589793	0.25743998576901983	0.25743998576901983	219.5	19.751249749336125	36.261650453398246	0.0
ID313717 ? ID313823	7	313717	313823	0.11741184231118837	2.9139854620299763	0.3426541146859153	0.3426541146859153	250.5	22.608125652517526	35.96398351125973	0.0
ID298794 ? ID298898	7	298794	298898	0.10904645824079515	0.3011094495513549	0.3302218318657856	0.3302218318657856	111.5	17.592632900181407	37.27389973453065	0.0
ID308881 ? ID308967	7	308881	308967	0.05622969027249585	3.141592653589793	0.2371280039820178	0.2371280039820178	205.5	18.289020087411345	37.242948890042115	0.0
ID290754 ? ID290849	7	290754	290849	0.22335156634959205	2.61770780371237	0.47260085309867145	0.47260085309867145	34.5	16.627609413252706	37.05247546584383	0.0
ID294260 ? ID294350	7	294260	294350	0.31221536777953196	3.141592653589793	0.5587623535811373	0.5587623535811373	67.5	16.65246313066025	37.00632825707201	0.0
ID300999 ? ID301115	7	300999	301115	0.9525863871496365	2.6521922042219903	0.9760053212711683	0.9760053212711683	132.5	18.254607008265772	37.00958008176983	0.0
ID311831 ? ID311948	7	311831	311948	0.3621008008642344	3.141592653589793	0.6017481207816393	0.6017481207816393	233.5	22.424988570112014	36.39184091905362	0.0
ID317147 ? ID317246	7	317147	317246	0.010715483375544482	1.8367010255426435	0.10351561899319582	0.10351561899319582	282.5	22.826847697984476	36.14481691050223	0.0
ID292624 ? ID292723	7	292624	292723	0.44741362919698074	3.141592653589793	0.6688898483285426	0.6688898483285426	52.5	16.79912949919253	37.067647864245444	0.0
ID308967 ? ID309073	7	308967	309073	0.12693243455443787	3.141592653589793	0.3562757844064593	0.3562757844064593	206.5	18.215869302707983	37.334042110451136	0.0
ID296599 ? ID296719	7	296599	296719	0.4532383338508246	2.88532623246291	0.6732297778996593	0.6732297778996593	90.5	17.199930350186925	36.82341896827421	0.0
ID307429 ? ID307547	7	307429	307547	0.006644829507408231	2.715182056921035	0.08151582366269895	0.08151582366269895	192.5	18.142426089718654	36.9484236417969	0.0
ID296719 ? ID296828	7	296719	296828	0.39160702742104847	3.141592653589793	0.6257851287950589	0.6257851287950589	91.5	17.209805800869326	36.852138563868394	0.0
ID303684 ? ID303780	7	303684	303780	0.0322393920178147	2.20016059886283	0.17955331246684006	0.17955331246684006	157.5	18.232762987480655	37.125551813896834	0.0
ID312981 ? ID313080	7	312981	313080	0.05262623125145141	0.6930782122951805	0.22940407854144923	0.22940407854144923	243.5	22.659306072198483	35.97537878252036	0.0
ID304755 ? ID304855	7	304755	304855	0.29792001461552686	3.141592653589793	0.5458204966978859	0.5458204966978859	167.5	18.16893430838281	37.13209595994326	0.0
ID300579 ? ID300677	7	300579	300677	0.24386107121979628	2.9592322445658614	0.4938229148387064	0.4938229148387064	128.5	18.207531553608035	36.90915940441302	0.0
ID303877 ? ID303997	7	303877	303997	0.2670482926024922	2.308546845811752	0.5167671551119442	0.5167671551119442	159.5	18.037384401926076	37.309519447760394	0.0
ID306461 ? ID306662	7	306461	306662	0.09770387413967425	1.5707963267948966	0.15628809466788748	0.31257618933577497	184.0	18.36080293790329	37.09411715408659	0.0
ID293139 ? ID293251	7	293139	293251	0.31692584436923865	3.141592653589793	0.5629616722026808	0.5629616722026808	57.5	16.55766488600907	37.048927317462834	0.0
ID314166 ? ID314280	7	314166	314280	0.047051266640943834	3.141592653589793	0.21691303935204964	0.21691303935204964	254.5	22.324330753571417	35.93012864052413	0.0
ID315086 ? ID315189	7	315086	315189	0.10712583132633553	3.141592653589793	0.3273008269563881	0.3273008269563881	263.5	22.55005867926036	36.00104806481343	0.0
ID297491 ? ID297596	7	297491	297596	0.005244113892376896	3.141592653589793	0.07241625433821398	0.07241625433821398	99.5	17.34680694458544	36.968295176614895	0.0
ID312745 ? ID312856	7	312745	312856	0.028188314731352464	3.141592653589793	0.1678937602513937	0.1678937602513937	241.5	22.25523104463992	35.682387649932124	0.0
ID312389 ? ID312496	7	312389	312496	0.02971795977640061	1.165809651907552	0.17238897811751366	0.17238897811751366	238.5	22.236323874167123	35.85106145338763	0.0
ID312496 ? ID312625	7	312496	312625	0.028294957402872085	2.3665177051620936	0.16821105018063495	0.16821105018063495	239.5	22.1731390928826	35.838676842135	0.0
ID297115 ? ID297215	7	297115	297215	0.0859566495859602	3.141592653589793	0.2931836448132129	0.2931836448132129	95.5	17.368956390825417	36.836589069229916	0.0
ID293361 ? ID293480	7	293361	293480	0.07606958201178778	3.141592653589793	0.2758071464117414	0.2758071464117414	59.5	16.709863140472173	36.79773047596679	0.0
ID314050 ? ID314166	7	314050	314166	0.05241236607707685	3.141592653589793	0.2289374719810561	0.2289374719810561	253.5	22.364316169317824	35.913346501321726	0.0
ID317560 ? ID317655	7	317560	317655	0.29184242150282486	3.141592653589793	0.5402244177217694	0.5402244177217694	286.5	22.43121052662581	36.29011296159298	0.0
ID288818 ? ID288919	7	288818	288919	0.16151857620409982	3.092163150632536	0.40189373745319773	0.40189373745319773	16.5	16.92961313489007	37.02202787451558	0.0
ID294556 ? ID294659	7	294556	294659	0.09726619193010912	3.141592653589793	0.31187528265335346	0.31187528265335346	70.5	16.999766316334096	36.76298320845987	0.0
ID307207 ? ID307327	7	307207	307327	0.039553650647948205	2.001859144400381	0.1988809961960876	0.1988809961960876	190.5	18.4078619961191	37.05631271774424	0.0
ID315390 ? ID315496	7	315390	315496	0.06264084088786243	3.141592653589793	0.25028152326502734	0.25028152326502734	266.5	22.63694219035176	36.10834340056273	0.0
ID313413 ? ID313511	7	313413	313511	0.03445629668067293	3.141592653589793	0.1856240735483222	0.1856240735483222	247.5	22.217023127649234	35.934816395355924	0.0
ID318289 ? ID318410	7	318289	318410	0.029790892598932108	1.2885166272804336	0.17260038412162387	0.17260038412162387	293.5	22.644183781784186	36.488504206169495	0.0
ID316511 ? ID316612	7	316511	316612	0.24349996474460198	3.141592653589793	0.49345715593615824	0.49345715593615824	276.5	22.24412396454266	36.20339343103407	0.0
ID298351 ? ID298460	7	298351	298460	0.07875085729532352	3.141592653589793	0.2806258314826408	0.2806258314826408	107.5	17.48313337575337	37.2209458191238	0.0
ID315496 ? ID315601	7	315496	315601	0.18474643523903359	3.141592653589793	0.4298213992334881	0.4298213992334881	267.5	22.490213783433973	36.01125443904546	0.0
ID287214 ? ID287314	7	287214	287314	0.20750959449415513	NaN	0.45553221016098866	0.45553221016098866	0.5	17.252567795392714	37.779874213348705	0.0
ID290428 ? ID290544	7	290428	290544	0.21942753410481705	2.841509627035556	0.46843092778425405	0.46843092778425405	31.5	16.62223636882998	37.14758465557643	0.0
ID300772 ? ID300889	7	300772	300889	0.026981920367259306	3.141592653589793	0.16426174346834171	0.16426174346834171	130.5	18.00030416655502	37.07321094628769	0.0
ID316299 ? ID316391	7	316299	316391	0.01209959948301252	3.141592653589793	0.10999817945317332	0.10999817945317332	274.5	22.265587103206137	36.13464557811627	0.0
ID289247 ? ID289344	7	289247	289344	0.1456891816776824	2.4288543556717244	0.38169252242830537	0.38169252242830537	20.5	16.972330180908823	37.51008675964488	0.0
ID309168 ? ID309281	7	309168	309281	0.09383315378657152	0.3846637252075191	0.30632197731565314	0.30632197731565314	208.5	18.482573776685847	36.92126751202065	0.0
ID312174 ? ID312278	7	312174	312278	0.5464841645096665	3.141592653589793	0.7392456726350629	0.7392456726350629	236.5	22.348814376693475	35.97704924658646	0.0
ID316391 ? ID316511	7	316391	316511	0.03363536839960148	1.8376216084310844	0.18339947764266257	0.18339947764266257	275.5	22.238172277844875	36.045076735180345	0.0
ID317956 ? ID318067	7	317956	318067	0.04328082289924069	3.141592653589793	0.20804043573123157	0.20804043573123157	290.5	22.35100888180924	35.979334909086624	0.0
ID297596 ? ID297709	7	297596	297709	0.06924979170072418	3.141592653589793	0.263153551563957	0.263153551563957	100.5	17.462507968578254	36.981487002845725	0.0
ID294350 ? ID294446	7	294350	294446	0.14915623741855327	3.141592653589793	0.3862075056476159	0.3862075056476159	68.5	16.99686638350017	37.07305547141094	0.0
ID296274 ? ID296390	7	296274	296390	0.14719325266297217	3.141592653589793	0.3836577285328319	0.3836577285328319	87.5	16.772962235015036	36.98180152869388	0.0
ID301862 ? ID301983	7	301862	301983	0.16123725644512335	3.141592653589793	0.4015435922102647	0.4015435922102647	140.5	18.079786688663944	36.966467755937316	0.0
ID307998 ? ID308113	7	307998	308113	0.13438830909293442	3.141592653589793	0.3665901104679918	0.3665901104679918	197.5	18.37549826470316	37.385947174700206	0.0
ID311398 ? ID311502	7	311398	311502	0.08542314501342543	3.141592653589793	0.29227238154404095	0.29227238154404095	229.5	21.849508374898456	36.40571504836801	0.0
ID288211 ? ID288306	7	288211	288306	0.17098678333359327	2.6253144867321194	0.41350548162460105	0.41350548162460105	10.5	16.912530785523987	37.41958587042228	0.0
ID295780 ? ID295881	7	295780	295881	0.5097961378380953	3.053382935261865	0.7140000965252703	0.7140000965252703	82.5	17.03603077651211	36.805033180297166	0.0
ID302842 ? ID302946	7	302842	302946	0.07171655273786873	3.141592653589793	0.2677994636623993	0.2677994636623993	149.5	18.153622795213316	36.893391761478	0.0
ID313611 ? ID313717	7	313611	313717	0.01078978584503721	3.141592653589793	0.10387389395337604	0.10387389395337604	249.5	22.48682997292176	35.963398946502295	0.0
ID303465 ? ID303571	7	303465	303571	0.2537073107501083	2.7995314629566592	0.5036936675699907	0.5036936675699907	155.5	18.0156461977576	36.965333647713635	0.0
ID287902 ? ID288016	7	287902	288016	0.08080318433540286	3.141592653589793	0.2842590092422804	0.2842590092422804	7.5	16.63637826424095	37.21482389728508	0.0
ID302089 ? ID302182	7	302089	302182	0.20524982480723386	3.141592653589793	0.4530450582527458	0.4530450582527458	142.5	18.11497581559825	36.86717115085203	0.0
ID311948 ? ID312064	7	311948	312064	0.03408736808474092	0.22469070816518186	0.1846276471299489	0.1846276471299489	234.5	22.086615477586008	36.19510756162042	0.0
ID295684 ? ID295780	7	295684	295780	0.26718169949843645	3.141592653589793	0.5168962173381001	0.5168962173381001	81.5	16.946971372953406	36.85501677250036	0.0
ID310477 ? ID310571	7	310477	310571	0.14429019266465354	2.935991166718938	0.3798554891858923	0.3798554891858923	220.5	19.794999799611205	36.315149337063126	0.0
ID317859 ? ID317956	7	317859	317956	0.24975479838665388	3.141592653589793	0.4997547382333197	0.4997547382333197	289.5	22.492977133378893	36.02299703686211	0.0
ID306782 ? ID306877	7	306782	306877	0.0282752555937096	3.141592653589793	0.16815247721550106	0.16815247721550106	186.5	18.192144088327854	37.159942962628755	0.0
ID315290 ? ID315390	7	315290	315390	0.029571835351973826	3.141592653589793	0.17196463401517717	0.17196463401517717	265.5	22.621040240882675	36.0032861803285	0.0
ID318514 ? ID318629	7	318514	318629	0.006012799790977613	2.702548457096828	0.07754224520206784	0.07754224520206784	295.5	22.802612118714762	36.11852504501667	0.0
ID304642 ? ID304755	7	304642	304755	0.005443951119473476	0.7896236517861929	0.07378313573895783	0.07378313573895783	166.5	18.419757534969353	37.13876659471819	0.0
ID289980 ? ID290317	7	289980	290317	0.3129190501957986	1.0471975511965976	0.18646389289910456	0.5593916786973137	28.5	16.855905724911793	37.22848049587585	0.0
ID295496 ? ID295584	7	295496	295584	0.5403175987343608	3.141592653589793	0.7350629896371881	0.7350629896371881	79.5	16.751320391892587	36.694826774928586	0.0
ID302395 ? ID302515	7	302395	302515	0.09815222118735568	2.8493714724027663	0.3132925488857909	0.3132925488857909	145.5	17.932659613865823	36.91877722238746	0.0
ID299749 ? ID299855	7	299749	299855	0.2610100278177437	3.141592653589793	0.5108914051124208	0.5108914051124208	120.5	17.711704875511582	37.31042460984203	0.0
ID304437 ? ID304540	7	304437	304540	0.02425556052683842	3.141592653589793	0.15574196777631397	0.15574196777631397	164.5	18.077333878447615	37.24188183192064	0.0
ID301115 ? ID301221	7	301115	301221	0.701297496126874	3.141592653589793	0.8374350697975778	0.8374350697975778	133.5	18.83032450361462	36.944806906938446	0.0
ID316056 ? ID316166	7	316056	316166	0.030191137552071794	3.141592653589793	0.17375597127026107	0.17375597127026107	272.5	22.33146068732841	36.39621197554368	0.0
ID289880 ? ID289980	7	289880	289980	0.12599206243359332	3.141592653589793	0.3549536060298491	0.3549536060298491	26.5	17.046564150047942	37.18863877490023	0.0
ID311502 ? ID311616	7	311502	311616	0.16988821445480654	1.366563369623761	0.4121749803843102	0.4121749803843102	230.5	21.898633387635908	36.677065254709774	0.0
ID291363 ? ID291473	7	291363	291473	0.2257917337718204	3.141592653589793	0.47517547682074296	0.47517547682074296	40.5	16.74019240094401	37.249718425274125	0.0
ID303049 ? ID303149	7	303049	303149	0.07656575508768178	3.141592653589793	0.2767051771971059	0.2767051771971059	151.5	18.09492574743901	37.23737843347094	0.0
ID298996 ? ID299101	7	298996	299101	0.09509381948159515	3.141592653589793	0.30837285788732305	0.30837285788732305	113.5	17.280155177038658	36.753486982100036	0.0
ID309941 ? ID310047	7	309941	310047	0.30706842758346686	3.141592653589793	0.5541375529446338	0.5541375529446338	215.5	18.15990236645073	36.90320172407165	0.0
ID288016 ? ID288211	7	288016	288211	0.24052828078624694	1.5707963267948966	0.24521841324941676	0.4904368264988335	9.0	16.83691865890408	37.32483076455936	0.0
ID300162 ? ID300263	7	300162	300263	0.20925493936377088	2.4332295608467134	0.4574439193647358	0.4574439193647358	124.5	17.684760875099848	37.099850406126045	0.0
ID295881 ? ID296081	7	295881	296081	0.36430262946827746	1.5707963267948966	0.3017874373910706	0.6035748747821412	84.0	17.278328710773046	36.86626758869987	0.0
ID307547 ? ID307660	7	307547	307660	1.6760386609871857E-4	3.141592653589793	0.012946191181143532	0.012946191181143532	193.5	18.187643057646355	36.96155846966363	0.0
ID308113 ? ID308225	7	308113	308225	0.40518876257954856	1.955336407843675	0.6365443916802257	0.6365443916802257	198.5	18.226315486057377	37.12351627531522	0.0
ID298123 ? ID298238	7	298123	298238	0.4355363494187401	2.660444685158669	0.6599517781010519	0.6599517781010519	105.5	17.4855594623153	36.97529405687266	0.0
ID311203 ? ID311297	7	311203	311297	0.3605546485691056	3.141592653589793	0.6004620292483993	0.6004620292483993	227.5	22.430593607501265	35.61806405006516	0.0
ID302733 ? ID302842	7	302733	302842	0.29009439421683375	2.847504053199114	0.5386041164128192	0.5386041164128192	148.5	18.264048441603137	37.01715337334669	0.0
ID305718 ? ID305831	7	305718	305831	0.03559024176480159	2.3586344178711647	0.18865376159727532	0.18865376159727532	176.5	18.279301002895416	37.12350002802788	0.0
ID312064 ? ID312174	7	312064	312174	0.0028154798325441916	0.4829714941403084	0.0530610952821763	0.0530610952821763	235.5	22.00587227119104	36.11117753682677	0.0
ID309500 ? ID309622	7	309500	309622	0.21613278091842753	3.141592653589793	0.4649008291221124	0.4649008291221124	211.5	17.991348631735306	36.953406924536594	0.0
ID294756 ? ID294852	7	294756	294852	0.16409266417095258	3.141592653589793	0.4050835274001556	0.4050835274001556	72.5	17.053478943400492	36.74950036141328	0.0
ID291581 ? ID291689	7	291581	291689	0.025098344953250473	3.141592653589793	0.1584245718102166	0.1584245718102166	42.5	16.792832127459832	37.1040221343876	0.0
ID297215 ? ID297304	7	297215	297304	0.04324689214555906	3.0471465410874394	0.2079588712836244	0.2079588712836244	96.5	17.40739434917618	36.85836525523418	0.0
ID305067 ? ID305193	7	305067	305193	0.21441797351324426	3.141592653589793	0.46305288414310114	0.46305288414310114	170.5	18.38120450494614	36.9701524939843	0.0
ID314712 ? ID314814	7	314712	314814	0.001977716981079944	0.46249645527206773	0.04447153000606055	0.04447153000606055	259.5	22.799682723208598	36.320383227518235	0.0
ID298024 ? ID298123	7	298024	298123	0.07078449198914288	3.141592653589793	0.2660535509801418	0.2660535509801418	104.5	17.522059315985107	36.75752316365406	0.0
ID299101 ? ID299206	7	299101	299206	0.20341623662203343	3.141592653589793	0.4510168917258348	0.4510168917258348	114.5	17.549309618745255	36.909265480803285	0.0
ID292294 ? ID292389	7	292294	292389	0.27585846473234904	3.141592653589793	0.5252223002999292	0.5252223002999292	49.5	16.759681812086285	36.825983855989605	0.0
ID310670 ? ID310777	7	310670	310777	0.18586175394142523	2.053289245090751	0.4311168680780482	0.4311168680780482	222.5	19.733381983073805	36.96566927231845	0.0
ID299953 ? ID300059	7	299953	300059	0.13643020457344524	0.9485614567904976	0.36936459572276986	0.36936459572276986	122.5	17.72930899120267	37.3454264184231	0.0
ID303571 ? ID303684	7	303571	303684	0.029161130655094597	2.263339191048992	0.1707663042145452	0.1707663042145452	156.5	18.153346104348085	37.12120560112291	0.0
ID290949 ? ID291052	7	290949	291052	0.14545227404968913	3.1138374084731772	0.38138205784972257	0.38138205784972257	36.5	16.55309261455913	37.051835955333075	0.0
ID300263 ? ID300356	7	300263	300356	0.007930053681587048	3.141592653589793	0.08905084885382648	0.08905084885382648	125.5	17.830062442669643	37.21379929857207	0.0
ID301542 ? ID301648	7	301542	301648	0.08842291439666869	2.4074217015380794	0.2973599071775963	0.2973599071775963	137.5	18.010022138093802	37.042696655056524	0.0
ID292723 ? ID292822	7	292723	292822	0.03075377444158992	2.073248610798076	0.17536754101483523	0.17536754101483523	53.5	16.77804853208678	36.76623017490787	0.0
ID303997 ? ID304104	7	303997	304104	0.4101403060901127	3.141592653589793	0.6404219750212454	0.6404219750212454	160.5	18.198681147697066	37.24538358701934	0.0
ID316823 ? ID316935	7	316823	316935	0.38205014894847156	2.618059155932057	0.6181020538296824	0.6181020538296824	279.5	22.528886709969356	36.16650553811577	0.0
ID297304 ? ID297392	7	297304	297392	0.2735552894270123	3.141592653589793	0.5230251326915488	0.5230251326915488	97.5	17.440772585589976	37.02163551928328	0.0
ID303149 ? ID303265	7	303149	303265	0.14968373519171305	2.368437595244007	0.38688982306557645	0.38688982306557645	152.5	18.0879746599067	37.10245602523082	0.0
ID298576 ? ID298677	7	298576	298677	0.1827349655726446	3.141592653589793	0.4274751052080631	0.4274751052080631	109.5	17.544271653362337	37.094151756823514	0.0
ID289654 ? ID289767	7	289654	289767	0.14048575768812682	3.141592653589793	0.3748142976036624	0.3748142976036624	24.5	16.72100927887666	37.111560244085965	0.0
ID300677 ? ID300772	7	300677	300772	0.07259228175592441	3.141592653589793	0.2694295487802413	0.2694295487802413	129.5	17.979017582125948	36.884463079497884	0.0
ID297392 ? ID297491	7	297392	297491	0.14028011850710448	3.037371193556599	0.3745398757236731	0.3745398757236731	98.5	17.452591678670043	37.09847138742239	0.0
ID309837 ? ID309941	7	309837	309941	0.20722683933716646	2.149463013311831	0.4552217474343317	0.4552217474343317	214.5	18.025605146077723	36.845143589588304	0.0
ID302634 ? ID302733	7	302634	302733	0.1605032893743159	3.141592653589793	0.40062861776752284	0.40062861776752284	147.5	18.35892344741048	36.997401952124385	0.0
ID307104 ? ID307207	7	307104	307207	0.2534577420118426	2.6100529075585017	0.503445868005531	0.503445868005531	189.5	18.219727660424866	36.9261581822835	0.0
ID297019 ? ID297115	7	297019	297115	0.06372350654761896	2.491648601865247	0.25243515315347614	0.25243515315347614	94.5	17.138958745274227	36.77138977048918	0.0
ID303780 ? ID303877	7	303780	303877	0.11988668554905021	3.141592653589793	0.3462465675628427	0.3462465675628427	158.5	18.115126346720118	37.13483710398421	0.0
ID304855 ? ID304956	7	304855	304956	0.11033320595049426	3.141592653589793	0.3321644260761442	0.3321644260761442	168.5	18.06249693919144	37.14122490827041	0.0
ID292194 ? ID292294	7	292194	292294	0.23428014099237832	2.095587373195349	0.48402493839922994	0.48402493839922994	48.5	16.761075264291684	36.802627852335405	0.0
ID292508 ? ID292624	7	292508	292624	0.3122857194636285	2.58929972405712	0.5588253031705244	0.5588253031705244	51.5	16.719797624910328	37.17653683440665	0.0
ID291888 ? ID291984	7	291888	291984	0.8101105221764684	1.8624816936100643	0.9000613991147873	0.9000613991147873	45.5	16.614076387788558	36.936036305059496	0.0
ID307775 ? ID307885	7	307775	307885	0.08739728463925944	3.141592653589793	0.295630317523862	0.295630317523862	195.5	18.061238336715427	37.04475021408234	0.0
ID289767 ? ID289880	7	289767	289880	0.2953889613323983	2.4039143663428852	0.5434969745384037	0.5434969745384037	25.5	16.804331929891454	37.274808176685845	0.0
ID314379 ? ID314498	7	314379	314498	0.29323598352480285	3.141592653589793	0.5415126808531845	0.5415126808531845	256.5	22.384947603972247	36.383896900627455	0.0
ID306260 ? ID306373	7	306260	306373	0.010103911630614682	0.7880333430206935	0.10051821541698143	0.10051821541698143	181.5	18.38893920937226	37.1410691874418	0.0
ID301447 ? ID301542	7	301447	301542	0.054875039553244326	3.141592653589793	0.23425421992622528	0.23425421992622528	136.5	18.00741493515423	37.14250238027108	0.0
ID317759 ? ID317859	7	317759	317859	0.14070296054145615	3.141592653589793	0.37510393298585415	0.37510393298585415	288.5	22.55282436620584	36.04394910111006	0.0
ID294040 ? ID294156	7	294040	294156	0.5672604078144423	3.141592653589793	0.7531669189591655	0.7531669189591655	65.5	16.660437314628698	36.725809367142745	0.0
ID301756 ? ID301862	7	301756	301862	0.4505340404684617	3.141592653589793	0.6712183254861727	0.6712183254861727	139.5	18.010541676050536	36.65706502852211	0.0
ID309733 ? ID309837	7	309733	309837	0.0950881818823302	3.141592653589793	0.3083637168707275	0.3083637168707275	213.5	18.204981323358332	36.774311864903204	0.0
ID290849 ? ID290949	7	290849	290949	0.14801076032131638	3.141592653589793	0.38472166604093977	0.38472166604093977	35.5	16.557027664840973	37.0478913987903	0.0
ID298460 ? ID298576	7	298460	298576	0.12336830128552446	3.141592653589793	0.3512382400672291	0.3512382400672291	108.5	17.65939018930989	37.175816646928936	0.0
ID308225 ? ID308334	7	308225	308334	0.19425947025815724	3.141592653589793	0.44074876092640036	0.44074876092640036	199.5	18.151586052500726	36.91980569505195	0.0
ID315189 ? ID315290	7	315189	315290	0.02210159352201295	3.141592653589793	0.14866604697109878	0.14866604697109878	264.5	22.460738936893858	36.00123696839398	0.0
ID316612 ? ID316720	7	316612	316720	0.23668272682329622	2.712340139418492	0.48650049005452833	0.48650049005452833	277.5	22.342738452133187	36.23770196479691	0.0
ID297817 ? ID297913	7	297817	297913	0.1185184485523765	3.141592653589793	0.34426508471289463	0.34426508471289463	102.5	17.239035058035057	36.92211372923547	0.0
ID304956 ? ID305067	7	304956	305067	0.06900366986965802	0.2786563605002277	0.26268549611590286	0.26268549611590286	169.5	18.35689250596623	37.15171157574252	0.0
ID309386 ? ID309500	7	309386	309500	0.42981204459314337	3.141592653589793	0.6556005221117074	0.6556005221117074	210.5	17.99956857924804	36.856151107476805	0.0
ID292822 ? ID292918	7	292822	292918	0.004745313147562454	3.141592653589793	0.06888623336750568	0.06888623336750568	54.5	16.89358786545923	36.76327358854451	0.0
ID295584 ? ID295684	7	295584	295684	0.44745258489959205	2.6971317545312887	0.6689189673642033	0.6689189673642033	80.5	16.831837255521037	36.830829800576865	0.0
ID306055 ? ID306155	7	306055	306155	0.10707026389133678	3.141592653589793	0.3272159285415928	0.3272159285415928	179.5	18.315295962490787	37.32148858535254	0.0
ID313823 ? ID313947	7	313823	313947	0.057253216443213864	2.2443826148068298	0.2392764435610281	0.2392764435610281	251.5	22.694841755634375	36.066815811771534	0.0
ID289548 ? ID289654	7	289548	289654	0.5615333525483188	3.141592653589793	0.7493552912659781	0.7493552912659781	23.5	16.69934921484962	37.359324195396304	0.0
ID289013 ? ID289138	7	289013	289138	0.20681348488852477	3.141592653589793	0.45476750641236974	0.45476750641236974	18.5	16.931637482478834	37.529469875137806	0.0
ID307885 ? ID307998	7	307885	307998	0.19972888196686459	1.382024742706129	0.44691037352791957	0.44691037352791957	196.5	18.22346805379361	37.285290033921285	0.0
ID289458 ? ID289548	7	289458	289548	0.42410104725476083	3.141592653589793	0.6512304102656454	0.6512304102656454	22.5	16.80469755335814	37.55258052694258	0.0
ID311616 ? ID311724	7	311616	311724	0.22679525381396087	3.141592653589793	0.47623025293859783	0.47623025293859783	231.5	22.032480316045167	36.75301559134047	0.0
ID291473 ? ID291581	7	291473	291581	0.09188320468308961	3.141592653589793	0.303122425239522	0.303122425239522	41.5	16.846176415604894	37.16635792035102	0.0
ID291052 ? ID291152	7	291052	291152	0.06679084301495505	3.141592653589793	0.25843924433985455	0.25843924433985455	37.5	16.510667134527054	36.764304400951275	0.0
ID302182 ? ID302287	7	302182	302287	0.11077126688678719	3.141592653589793	0.3328231766070194	0.3328231766070194	143.5	18.134904873996277	36.80112978785991	0.0
ID305193 ? ID305297	7	305193	305297	0.16338249758027312	3.141592653589793	0.40420600883741586	0.40420600883741586	171.5	18.26336820627477	36.96529026699136	0.0
ID296487 ? ID296599	7	296487	296599	0.49493409240072544	3.141592653589793	0.7035155239230514	0.7035155239230514	89.5	17.153063509330426	36.8993558980993	0.0
ID304540 ? ID304642	7	304540	304642	0.16423879703652755	3.141592653589793	0.405263861004812	0.405263861004812	165.5	18.19910491345746	37.204036556805754	0.0
ID314814 ? ID314904	7	314814	314904	0.01085212254919954	3.141592653589793	0.10417352134395544	0.10417352134395544	260.5	22.78909775499513	36.260351885810564	0.0
ID291984 ? ID292095	7	291984	292095	0.7349541678654792	2.706105687336306	0.8572946797137372	0.8572946797137372	46.5	16.767550329886973	37.049669840308674	0.0
ID313080 ? ID313188	7	313080	313188	0.20926188887659097	3.141592653589793	0.4574515153287734	0.4574515153287734	244.5	22.553108929534645	35.93161071124182	0.0
ID315938 ? ID316056	7	315938	316056	0.04537881404733555	1.1393242687494116	0.2130230364240815	0.2130230364240815	271.5	22.300750314370813	36.33344063841621	0.0
ID316935 ? ID317048	7	316935	317048	0.008460844979235334	3.141592653589793	0.09198285154981517	0.09198285154981517	280.5	22.874095742488965	36.13937792075416	0.0
ID296390 ? ID296487	7	296390	296487	0.24086891504985175	3.141592653589793	0.4907839800256848	0.4907839800256848	88.5	17.17070077703069	37.044413325320846	0.0
ID309622 ? ID309733	7	309622	309733	0.14330888152158994	3.141592653589793	0.37856159541293927	0.37856159541293927	212.5	18.117295744073235	36.81583572277301	0.0
ID291152 ? ID291256	7	291152	291256	0.6327910967762813	1.8076093055717697	0.7954816759525523	0.7954816759525523	38.5	16.882656935672603	36.875675473152356	0.0
ID315720 ? ID315812	7	315720	315812	0.049160348319346944	3.141592653589793	0.2217213303210743	0.2217213303210743	269.5	22.25378266268259	35.938823016636306	0.0
ID315812 ? ID315938	7	315812	315938	0.11490175644266384	3.141592653589793	0.3389716159837927	0.3389716159837927	270.5	22.249141355507284	36.10429916768511	0.0
ID305297 ? ID305407	7	305297	305407	0.3878844207783228	3.141592653589793	0.6228036775568387	0.6228036775568387	172.5	18.326779577175422	36.86513133564574	0.0
ID287314 ? ID287723	7	287314	287723	0.16307695233288813	0.7853981633974483	0.10095696865895641	0.40382787463582565	3.0	17.132740202267456	37.632350018322576	0.0
ID288698 ? ID288818	7	288698	288818	0.046085178439783936	3.141592653589793	0.214674587317139	0.214674587317139	15.5	16.938428187212143	37.11550373188122	0.0
ID296081 ? ID296181	7	296081	296181	0.13369327745160728	0.9551337205920065	0.3656409132627355	0.3656409132627355	85.5	17.0994688090729	37.26153052250049	0.0
ID311297 ? ID311398	7	311297	311398	0.5054504318239736	3.141592653589793	0.7109503722651629	0.7109503722651629	228.5	22.001119623085557	36.10101176485981	0.0
ID289138 ? ID289247	7	289138	289247	0.0771470195500396	3.141592653589793	0.27775352302003226	0.27775352302003226	19.5	16.98815105485929	37.38617509033035	0.0
ID291256 ? ID291363	7	291256	291363	0.5177327746500544	3.141592653589793	0.7195364998733937	0.7195364998733937	39.5	16.854517064844458	37.18227549582775	0.0
ID311001 ? ID311100	7	311001	311100	0.031284273904958554	1.8007980969266555	0.17687360997321944	0.17687360997321944	225.5	22.039869342625487	34.66688061481562	0.0
ID304104 ? ID304215	7	304104	304215	0.011340031616654284	0.6546947874607156	0.10648958454541121	0.10648958454541121	161.5	18.321865326251277	36.902973993814186	0.0
ID288596 ? ID288698	7	288596	288698	0.5311322477295818	3.141592653589793	0.7287882049879661	0.7287882049879661	14.5	16.636304000862886	37.2099890487962	0.0
ID297709 ? ID297817	7	297709	297817	0.2610257918302434	3.0525924168018777	0.5109068328279075	0.5109068328279075	101.5	17.33761717221047	36.97777548477562	0.0
ID299206 ? ID299320	7	299206	299320	0.7672726189817729	2.572908220577972	0.8759409905819986	0.8759409905819986	115.5	17.397564401379412	37.13992335307178	0.0
ID314280 ? ID314379	7	314280	314379	0.08785921769439464	1.1150359328790094	0.29641055597666327	0.29641055597666327	255.5	22.256777004375735	36.138248196817415	0.0
ID301983 ? ID302089	7	301983	302089	0.10459966596577555	3.141592653589793	0.32341871616493617	0.32341871616493617	141.5	18.12263374851199	37.00189294385873	0.0
ID310891 ? ID311001	7	310891	311001	5.505817148105892	3.141592653589793	2.346447772294515	2.346447772294515	224.5	21.150586076583995	35.40589490445467	0.0
ID305831 ? ID305941	7	305831	305941	0.03975140357292238	3.141592653589793	0.19937754029208601	0.19937754029208601	177.5	18.279096476251425	37.13460721214989	0.0
ID293480 ? ID293588	7	293480	293588	0.01731647901750834	3.141592653589793	0.13159209329404387	0.13159209329404387	60.5	16.757659007376198	36.95163348951191	0.0
ID305407 ? ID305504	7	305407	305504	0.029315520773207784	3.141592653589793	0.17121775834652136	0.17121775834652136	173.5	18.432222125684277	36.643909662956375	0.0
ID304215 ? ID304329	7	304215	304329	0.14626501119816318	3.141592653589793	0.3824460892703221	0.3824460892703221	162.5	18.29145048797285	37.04728481774276	0.0
ID307327 ? ID307429	7	307327	307429	0.10001483825087373	3.141592653589793	0.31625122648121656	0.31625122648121656	191.5	18.226102278311764	37.03746109994292	0.0
ID305941 ? ID306055	7	305941	306055	0.10753311306337707	2.0761714523550747	0.3279224192753174	0.3279224192753174	178.5	18.334738583733582	37.26839286288731	0.0
ID299533 ? ID299647	7	299533	299647	0.3151250569083291	3.141592653589793	0.561360006509485	0.561360006509485	118.5	17.77255968076316	37.1458862546788	0.0
ID300889 ? ID300999	7	300889	300999	0.2169533243181106	3.141592653589793	0.4657824860577205	0.4657824860577205	131.5	17.965843405320676	36.91804090208648	0.0
ID314904 ? ID314999	7	314904	314999	0.01269497263694898	1.0254394011248344	0.11267196917134704	0.11267196917134704	261.5	22.788756525441443	36.16584845772199	0.0
ID290544 ? ID290647	7	290544	290647	0.05999786142916282	3.141592653589793	0.24494460889997727	0.24494460889997727	32.5	16.514797753082526	37.24926969918813	0.0
ID310571 ? ID310670	7	310571	310670	0.2957862262046503	3.141592653589793	0.5438623228397517	0.5438623228397517	221.5	19.894126269368005	36.7652249203524	0.0
ID287723 ? ID287807	7	287723	287807	0.6025441316391809	1.719469954649281	0.776237161980268	0.776237161980268	5.5	16.865395257930707	37.321358664193795	0.0
ID318819 ? ID318936	7	318819	318936	0.263230992104767	1.7769979750773206	0.5130604175969601	0.5130604175969601	298.5	22.570977697443567	36.08231906785042	0.0
ID290317 ? ID290428	7	290317	290428	0.2691500026395956	2.4990944439384797	0.5187966871902668	0.5187966871902668	30.5	16.68993029354111	37.18607834604178	0.0
ID296919 ? ID297019	7	296919	297019	0.09544751470946805	3.141592653589793	0.3089458119306168	0.3089458119306168	93.5	17.160696440598716	36.86236286651961	0.0
ID313947 ? ID314050	7	313947	314050	0.05267151757732147	1.5280201733401528	0.22950276158974967	0.22950276158974967	252.5	22.52578804483764	36.075544270475405	0.0
ID306155 ? ID306260	7	306155	306260	0.058045392753404985	2.25899141223506	0.24092611471861033	0.24092611471861033	180.5	18.24665999908719	37.214100181262985	0.0
ID310047 ? ID310162	7	310047	310162	0.2470004015404043	0.42409783199664347	0.496991349562952	0.496991349562952	216.5	18.641942940972026	36.725280359822435	0.0
ID308656 ? ID308758	7	308656	308758	0.17525809278437798	1.456406471393827	0.4186383794928243	0.4186383794928243	203.5	18.337974304761325	37.255129474237236	0.0
ID307660 ? ID307775	7	307660	307775	0.08170651197630766	3.141592653589793	0.2858435095927624	0.2858435095927624	194.5	18.05393132837304	36.995837802948174	0.0
ID301648 ? ID301756	7	301648	301756	0.3668618590692278	3.141592653589793	0.605691224196973	0.605691224196973	138.5	18.135654675674292	36.65107991037293	0.0
ID293927 ? ID294040	7	293927	294040	0.0858958814121849	3.141592653589793	0.29307999149069336	0.29307999149069336	64.5	16.862097053126625	36.841395824465764	0.0
ID298238 ? ID298351	7	298238	298351	0.028004754711569723	3.001626688832852	0.16734621212196504	0.16734621212196504	106.5	17.367859076609903	37.19289849772069	0.0
ID302287 ? ID302395	7	302287	302395	0.04316406638074817	3.141592653589793	0.20775963607194775	0.20775963607194775	144.5	17.936634937570332	36.98318364361707	0.0
ID290647 ? ID290754	7	290647	290754	0.09921334936815815	2.1274440561656136	0.31498150639070566	0.31498150639070566	33.5	16.63542826702161	37.179488235584955	0.0
ID313188 ? ID313298	7	313188	313298	0.15247917107838477	3.141592653589793	0.39048581418328726	0.39048581418328726	245.5	22.52772425347157	35.8939066180839	0.0
ID310777 ? ID310891	7	310777	310891	1.0631491194592262	3.141592653589793	1.0310912275154058	1.0310912275154058	223.5	19.917710043451365	36.55929754679947	0.0
ID311100 ? ID311203	7	311100	311203	0.6322782953238566	3.141592653589793	0.7951592892772219	0.7951592892772219	226.5	22.33533032144041	35.05184956310556	0.0
ID293588 ? ID293708	7	293588	293708	0.13863634821459397	3.141592653589793	0.3723390232229144	0.3723390232229144	61.5	16.99199336948238	36.89434850281255	0.0
ID313511 ? ID313611	7	313511	313611	0.15898836816575543	2.610291116781643	0.3987334550370152	0.3987334550370152	248.5	22.34481064819958	35.92360196710494	0.0
ID292918 ? ID293031	7	292918	293031	0.03866839956579931	3.141592653589793	0.19664282230938232	0.19664282230938232	55.5	16.844018845964953	36.686169049932346	0.0
ID296828 ? ID296919	7	296828	296919	0.1837150042461553	3.1181552030091244	0.428619883167073	0.428619883167073	92.5	17.122409753087044	36.80612446314518	0.0
ID317459 ? ID317560	7	317459	317560	0.13896244658905182	2.323797441403067	0.3727766711974501	0.3727766711974501	285.5	22.02160006807225	36.350220822018684	0.0
ID303265 ? ID303354	7	303265	303354	0.29441631289319087	3.141592653589793	0.542601430972303	0.542601430972303	153.5	18.376227426513104	37.18154477320046	0.0
ID308552 ? ID308656	7	308552	308656	0.05058834527400991	3.141592653589793	0.22491853030377446	0.22491853030377446	202.5	18.434824444277154	37.02609810012076	0.0
ID312625 ? ID312745	7	312625	312745	0.005300395592635287	0.3279232947519461	0.07280381578348272	0.07280381578348272	240.5	22.16535479200656	35.71978546129996	0.0
ID293251 ? ID293361	7	293251	293361	0.49614518395578106	3.141592653589793	0.7043757406070861	0.7043757406070861	58.5	16.581627774936265	36.98212580099697	0.0
ID296181 ? ID296274	7	296181	296274	0.2254478783768901	3.141592653589793	0.47481351958099305	0.47481351958099305	86.5	16.766265350736646	37.19713683016114	0.0
ID318187 ? ID318289	7	318187	318289	0.009151497549739807	3.141592653589793	0.09566345984617014	0.09566345984617014	292.5	22.720854734972534	36.410039091017666	0.0
ID291689 ? ID291790	7	291689	291790	0.29595690604914626	0.49028060243500415	0.5440192147793552	0.5440192147793552	43.5	17.12877180892788	37.03036736089531	0.0
ID303354 ? ID303465	7	303354	303465	0.8275120227345889	3.014719833448574	0.9096768782015892	0.9096768782015892	154.5	18.22517434387791	37.0681750185705	0.0
ID306373 ? ID306461	7	306373	306461	0.04590613329692774	3.141592653589793	0.21425716626738006	0.21425716626738006	182.5	18.41017555456629	37.04236414403229	0.0
ID314999 ? ID315086	7	314999	315086	0.023401507987734015	1.2117981758772198	0.15297551434047874	0.15297551434047874	262.5	22.764415666796886	36.058799546866496	0.0
ID293031 ? ID293139	7	293031	293139	0.03555152741042297	1.7296685772143208	0.1885511267811014	0.1885511267811014	56.5	16.7214880787992	36.710832708146015	0.0
ID297913 ? ID298024	7	297913	298024	5.721334378050808E-4	0.14456304282590857	0.023919310980985233	0.023919310980985233	103.5	17.405411824397255	36.84359136783638	0.0
ID317048 ? ID317147	7	317048	317147	0.00783179557625158	2.273037822803861	0.08849743259694928	0.08849743259694928	281.5	22.866911628727408	36.10206127342332	0.0
ID318067 ? ID318187	7	318067	318187	0.28607272679228146	0.9419141314355355	0.534857669658276	0.534857669658276	291.5	22.6118153230937	36.196235301385855	0.0
ID312856 ? ID312981	7	312856	312981	0.11595538863890884	3.141592653589793	0.3405222292874708	0.3405222292874708	242.5	22.443265095751073	35.81563269443144	0.0
ID291790 ? ID291888	7	291790	291888	0.5937383067296138	3.141592653589793	0.7705441627380054	0.7705441627380054	44.5	17.068982203702653	36.72555165936924	0.0
ID308758 ? ID308881	7	308758	308881	0.043248753678590574	2.3152062217290768	0.20796334695948365	0.20796334695948365	204.5	18.18264359423248	37.286837032852816	0.0
ID316720 ? ID316823	7	316720	316823	0.0784180790298152	2.6070318085950617	0.2800322821208569	0.2800322821208569	278.5	22.34139182644441	36.095721573801555	0.0
ID288306 ? ID288400	7	288306	288400	0.24451441674588423	2.6482129433872252	0.4944839903837982	0.4944839903837982	11.5	16.853467150329784	37.31788137492904	0.0
ID288919 ? ID289013	7	288919	289013	0.7191872123268505	2.885614999213094	0.8480490624526688	0.8480490624526688	17.5	16.83017670230773	37.23516804418301	0.0
ID292095 ? ID292194	7	292095	292194	0.11754293462868828	3.141592653589793	0.34284535089262663	0.34284535089262663	47.5	16.963096809224517	36.87726695946054	0.0
ID295052 ? ID295273	7	295052	295273	0.1360263597454776	1.5707963267948966	0.18440875775398902	0.36881751550797803	76.0	17.08846352976356	36.98742435598841	0.0
ID301326 ? ID301447	7	301326	301447	0.10574104287735071	0.8357958024687364	0.32517847849657994	0.32517847849657994	135.5	18.186014275693957	37.00315971884777	0.0
ID300356 ? ID300461	7	300356	300461	0.308857481879815	3.141592653589793	0.5557494776244194	0.5557494776244194	126.5	18.032932799971203	37.05537691288443	0.0
ID318629 ? ID318723	7	318629	318723	0.055020380780482214	0.599796424881671	0.23456423593651743	0.23456423593651743	296.5	22.742186737809185	36.256778359092635	0.0
ID288400 ? ID288499	7	288400	288499	0.02978260462628865	3.1127338477002118	0.1725763733142189	0.1725763733142189	12.5	16.926824630560795	37.174554563042975	0.0
ID317655 ? ID317759	7	317655	317759	0.11016965267935	2.2070054826052266	0.3319181415339481	0.3319181415339481	287.5	22.51734733580158	36.09057645462836	0.0
ID315601 ? ID315720	7	315601	315720	0.012460218686145655	3.141592653589793	0.11162534965743962	0.11162534965743962	268.5	22.38700974107784	35.85957689723489	0.0
ID295387 ? ID295496	7	295387	295496	0.47290839982807886	3.141592653589793	0.6876833572423277	0.6876833572423277	78.5	16.996993170052797	36.735256992262904	0.0
ID299855 ? ID299953	7	299855	299953	0.0026784928534367494	3.141592653589793	0.05175415783718975	0.05175415783718975	121.5	17.893404571785815	37.46127444342176	0.0
ID299320 ? ID299423	7	299320	299423	0.07538735798091027	3.141592653589793	0.27456758363089817	0.27456758363089817	116.5	17.139385708547245	37.43120714973455	0.0
ID294852 ? ID294950	7	294852	294950	0.11241176989533924	3.141592653589793	0.33527864515256445	0.33527864515256445	73.5	17.202840939508533	36.64836005402864	0.0
ID300059 ? ID300162	7	300059	300162	0.08922166945321218	3.141592653589793	0.29869996560631235	0.29869996560631235	123.5	17.534307417298162	37.10981908189619	0.0
ID299423 ? ID299533	7	299423	299533	0.7040170517167665	3.141592653589793	0.839057239833354	0.839057239833354	117.5	17.5342512001887	37.1837560089284	0.0
ID318723 ? ID318819	7	318723	318819	0.06295475321412697	3.141592653589793	0.2509078580158999	0.2509078580158999	297.5	22.7656672566861	36.25685847700157	0.0
ID306662 ? ID306782	7	306662	306782	0.03978784424381632	1.5476679464003127	0.19946890545600413	0.19946890545600413	185.5	18.241108207468198	37.238224944232556	0.0
ID317246 ? ID317362	7	317246	317362	0.24340284189883737	1.9504453886365496	0.4933587355047414	0.4933587355047414	283.5	22.59567994398316	36.11975983314468	0.0
ID293826 ? ID293927	7	293826	293927	0.1568012228123875	3.11383405237111	0.39598134149526226	0.39598134149526226	63.5	16.562942490350615	36.69331003253757	0.0
ID318410 ? ID318514	7	318410	318514	0.2739983483115815	3.0561286487132553	0.5234485154354547	0.5234485154354547	294.5	22.723706332613798	36.331613661906	0.0
ID298898 ? ID298996	7	298898	298996	0.8138181310354158	3.141592653589793	0.9021186901042544	0.9021186901042544	112.5	17.485727226172678	36.9815142807674	0.0
ID294950 ? ID295052	7	294950	295052	0.1646891922704355	3.141592653589793	0.4058191620296354	0.4058191620296354	74.5	17.26973335852547	36.94068604186981	0.0
ID312278 ? ID312389	7	312278	312389	0.18065700591487258	3.141592653589793	0.4250376523496155	0.4250376523496155	237.5	22.493801050693268	35.82396847462932	0.0
ID314595 ? ID314712	7	314595	314712	0.187012914142394	3.141592653589793	0.4324498978406562	0.4324498978406562	258.5	22.576811142022034	36.39900601230766	0.0
ID294156 ? ID294260	7	294156	294260	0.10082318092964657	2.5031614387415453	0.31752666176188504	0.31752666176188504	66.5	16.402046198062962	36.660754101342576	0.0
ID308334 ? ID308449	7	308334	308449	0.28051688978788475	2.761816384512849	0.5296384519536744	0.5296384519536744	200.5	18.098790035124928	36.833177664082044	0.0
ID308449 ? ID308552	7	308449	308552	0.3036565668312453	3.141592653589793	0.5510504213148243	0.5510504213148243	201.5	18.103600515610715	36.87138277212091	0.0
ID306556 ? ID306655	9	306556	306655	0.0961669076845187	3.141592653589793	0.31010789684320955	0.31010789684320955	184.5	34.562083747696505	28.851539815911455	0.0
ID303565 ? ID303681	9	303565	303681	0.05707614104806909	2.900744690485979	0.2389061343876902	0.2389061343876902	156.5	34.711656232561275	29.1212961389475	0.0
ID304210 ? ID304325	9	304210	304325	0.04963990092472036	3.141592653589793	0.2228001367250935	0.2228001367250935	162.5	34.48641859713827	28.92491167889034	0.0
ID311091 ? ID311194	9	311091	311194	0.04757574108137787	3.141592653589793	0.21811863992189634	0.21811863992189634	226.5	34.66773772204064	28.813100466128226	0.0
ID298673 ? ID298783	9	298673	298783	0.13568221815916354	2.640893296788313	0.3683506728094351	0.3683506728094351	110.5	34.02249099988961	28.954396019793926	0.0
ID291574 ? ID291685	9	291574	291685	0.01951003122449426	3.141592653589793	0.1396783133650112	0.1396783133650112	42.5	33.84056299244952	29.00371291174735	0.0
ID288113 ? ID288206	9	288113	288206	7.752554105176606E-4	3.141592653589793	0.027843408744578323	0.027843408744578323	9.5	33.83628024751305	29.137891393582134	0.0
ID299197 ? ID299316	9	299197	299316	0.0035158020028684643	0.6145609168820428	0.05929419872861479	0.05929419872861479	115.5	34.09150100444023	29.073893515477508	0.0
ID303353 ? ID303461	9	303353	303461	0.0606759237071142	0.5215386003570379	0.24632483371985497	0.24632483371985497	154.5	34.50756977574905	29.03135566084695	0.0
ID301753 ? ID301858	9	301753	301858	0.009516380741814372	3.141592653589793	0.0975519386881387	0.0975519386881387	139.5	34.66055751961438	29.090325374952585	0.0
ID300252 ? ID300345	9	300252	300345	0.0021697258108352778	3.141592653589793	0.04658031570132686	0.04658031570132686	125.5	34.56619705664278	29.154499814703165	0.0
ID303778 ? ID303875	9	303778	303875	0.007787521984631429	3.141592653589793	0.08824693753684276	0.08824693753684276	158.5	34.74792543608654	29.123236105027104	0.0
ID299848 ? ID299940	9	299848	299940	0.006532336323124955	3.141592653589793	0.08082287005003569	0.08082287005003569	121.5	34.02658307581933	29.17975837354157	0.0
ID300345 ? ID300454	9	300345	300454	0.08430741730912322	3.141592653589793	0.2903573958230154	0.2903573958230154	126.5	34.70635439214561	29.063692690825466	0.0
ID304640 ? ID304751	9	304640	304751	0.10787007946722388	0.06190196368782293	0.32843580722452276	0.32843580722452276	166.5	34.57924529462207	29.00110030569241	0.0
ID308650 ? ID308751	9	308650	308751	0.03523030747874681	3.0294444992407388	0.18769738271682643	0.18769738271682643	203.5	34.680633074320056	29.229196236782688	0.0
ID314490 ? ID314590	9	314490	314590	0.0305079051199361	3.141592653589793	0.17466512279197613	0.17466512279197613	257.5	34.74509220974444	29.12273597925914	0.0
ID288397 ? ID288494	9	288397	288494	0.014394821552293156	2.5047086498960827	0.11997842119436793	0.11997842119436793	12.5	33.865663745124294	29.12452251063156	0.0
ID297109 ? ID297208	9	297109	297208	0.032918628991796185	3.141592653589793	0.18143491668308	0.18143491668308	95.5	33.971123592844776	29.030938964755975	0.0
ID314993 ? ID315083	9	314993	315083	0.049578362946665254	1.9383778825647542	0.2226619925956499	0.2226619925956499	262.5	34.72779640507571	29.19340874775698	0.0
ID295877 ? ID295979	9	295877	295979	0.001692894098060881	3.141592653589793	0.041144794300869716	0.041144794300869716	83.5	33.95075908169507	29.03575353548455	0.0
ID298991 ? ID299090	9	298991	299090	0.011698866535617334	3.141592653589793	0.10816129869605548	0.10816129869605548	113.5	34.02723729398974	29.08773837813203	0.0
ID292619 ? ID292717	9	292619	292717	0.04689262423874837	3.141592653589793	0.21654704855700152	0.21654704855700152	52.5	33.82452304451896	29.01533741627756	0.0
ID297300 ? ID297389	9	297300	297389	0.0058276200235184115	3.141592653589793	0.07633885002748216	0.07633885002748216	97.5	34.06180419074501	29.156684502442488	0.0
ID289875 ? ID289973	9	289875	289973	0.003053868600946914	3.141592653589793	0.055261818653993953	0.055261818653993953	26.5	33.86547442165921	29.1301835152178	0.0
ID316926 ? ID317036	9	316926	317036	0.003454582366753779	3.141592653589793	0.05877569537448093	0.05877569537448093	280.5	34.94965501183312	29.285522835693143	0.0
ID294549 ? ID294653	9	294549	294653	0.0065654434778625835	3.141592653589793	0.08102742423317295	0.08102742423317295	70.5	33.99752407665954	29.09575301974646	0.0
ID307986 ? ID308108	9	307986	308108	0.034987153827483006	3.141592653589793	0.18704853334758603	0.18704853334758603	197.5	34.59815525585556	29.221956062180976	0.0
ID313506 ? ID313603	9	313506	313603	0.031249860344862452	2.8610675769255636	0.1767763002918164	0.1767763002918164	248.5	34.61515806896638	28.77581986074844	0.0
ID308219 ? ID308325	9	308219	308325	0.14130631645637468	3.141592653589793	0.3759073242920051	0.3759073242920051	199.5	34.70179122737058	29.060361670564216	0.0
ID287412 ? ID287500	9	287412	287500	0.01428209934286934	3.141592653589793	0.11950773758577032	0.11950773758577032	2.5	33.88454284133256	29.136295023277697	0.0
ID298455 ? ID298566	9	298455	298566	0.04516968200056173	3.141592653589793	0.21253160235730056	0.21253160235730056	108.5	34.01200185142011	29.013019586426438	0.0
ID299940 ? ID300051	9	299940	300051	0.031609544737785704	2.6532016209105875	0.177790732991868	0.177790732991868	122.5	34.08306629918961	29.18032157171148	0.0
ID299420 ? ID299531	9	299420	299531	0.01072476945038671	3.141592653589793	0.10356046277603587	0.10356046277603587	117.5	33.984687650685075	29.140023841571264	0.0
ID318404 ? ID318508	9	318404	318508	0.02125812337566063	0.28444103357635875	0.14580165765745132	0.14580165765745132	294.5	34.880900491731055	29.283673591960206	0.0
ID296386 ? ID296483	9	296386	296483	0.040592539361980554	2.914434628919227	0.20147590268312623	0.20147590268312623	88.5	33.93880904033347	28.95644418118784	0.0
ID295776 ? ID295877	9	295776	295877	0.40185477247398577	3.120163687226215	0.6339201625394051	0.6339201625394051	82.5	33.67445208038311	29.210257582897363	0.0
ID309494 ? ID309618	9	309494	309618	0.017087837252037413	3.141592653589793	0.1307204546046158	0.1307204546046158	211.5	34.72314281393474	28.78680105987398	0.0
ID289651 ? ID289763	9	289651	289763	0.0010604896431308198	3.141592653589793	0.0325651599586248	0.0325651599586248	24.5	33.89659366964193	29.155201072182564	0.0
ID306655 ? ID306777	9	306655	306777	0.28205552705261133	2.676377336842112	0.5310890010653688	0.5310890010653688	185.5	34.61743804367768	28.985314027067247	0.0
ID317856 ? ID317952	9	317856	317952	0.14970281698268198	3.141592653589793	0.38691448277711443	0.38691448277711443	289.5	34.751326639168326	29.088826996470736	0.0
ID288206 ? ID288302	9	288206	288302	0.0011297591700365572	3.141592653589793	0.03361189030739802	0.03361189030739802	10.5	33.845846038298106	29.155978195748077	0.0
ID304751 ? ID304850	9	304751	304850	0.0050140627206778894	3.141592653589793	0.0708100467495813	0.0708100467495813	167.5	34.660378110765315	29.140458640148776	0.0
ID291248 ? ID291359	9	291248	291359	0.02122580577856631	3.141592653589793	0.14569078824196918	0.14569078824196918	39.5	33.84923333986162	29.02026233075628	0.0
ID307101 ? ID307203	9	307101	307203	0.24462725501092494	1.922286513589329	0.4945980742086699	0.4945980742086699	189.5	34.53596395862886	28.96730141703124	0.0
ID293245 ? ID293356	9	293245	293356	0.029310643387975514	3.141592653589793	0.17120351453161092	0.17120351453161092	58.5	33.87899640002331	28.897792367480918	0.0
ID296483 ? ID296596	9	296483	296596	0.019766249234714612	3.141592653589793	0.14059249352193243	0.14059249352193243	89.5	33.944460618941676	29.004805254679667	0.0
ID306869 ? ID306991	9	306869	306991	0.025471968359050558	3.141592653589793	0.15959939961995645	0.15959939961995645	187.5	34.776627240147135	29.210366060273813	0.0
ID310878 ? ID310997	9	310878	310997	0.0739178725190683	3.141592653589793	0.27187841495614967	0.27187841495614967	224.5	34.677843984851776	28.723449195957727	0.0
ID311612 ? ID311720	9	311612	311720	0.06282637290532668	3.141592653589793	0.2506518958741918	0.2506518958741918	231.5	34.79044395920141	29.15045909866905	0.0
ID288007 ? ID288113	9	288007	288113	0.006708027281805897	3.141592653589793	0.08190254746835349	0.08190254746835349	8.5	33.879181208389696	29.107167022825415	0.0
ID309165 ? ID309274	9	309165	309274	0.07653308948464684	3.048985246659675	0.2766461448938822	0.2766461448938822	208.5	34.85639480942561	29.095836123763547	0.0
ID287500 ? ID287612	9	287500	287612	0.006470177532257512	2.9156158218519055	0.08043741375913022	0.08043741375913022	3.5	33.866220817378135	29.123328662614778	0.0
ID310153 ? ID310259	9	310153	310259	0.003639707073856722	2.8203723861553076	0.06032998486537786	0.06032998486537786	217.5	34.81044413648666	29.18274439215009	0.0
ID291685 ? ID291784	9	291685	291784	0.0016424959230239926	2.0866070103939505	0.040527717959737045	0.040527717959737045	43.5	33.888682536490826	29.04341887447198	0.0
ID298566 ? ID298673	9	298566	298673	0.050833268981688114	3.141592653589793	0.22546234493078465	0.22546234493078465	109.5	33.9934159215939	29.051123345833727	0.0
ID298232 ? ID298343	9	298232	298343	6.707510664466866E-4	2.604373961299015	0.025898862261626215	0.025898862261626215	106.5	34.011517945581275	29.08190320512729	0.0
ID311829 ? ID311946	9	311829	311946	0.05669398138164273	3.141592653589793	0.23810497974977912	0.23810497974977912	233.5	34.758975577231936	29.11198655984839	0.0
ID308442 ? ID308546	9	308442	308546	0.005049399196991993	3.141592653589793	0.07105912465680951	0.07105912465680951	201.5	34.88103710860189	29.108972551667208	0.0
ID302944 ? ID303047	9	302944	303047	0.020579325866718554	3.141592653589793	0.14345496110876943	0.14345496110876943	150.5	34.58290202232246	28.74594104441654	0.0
ID289241 ? ID289342	9	289241	289342	0.012800862191660864	2.584898537000039	0.11314089531049709	0.11314089531049709	20.5	33.94895884967195	29.154085926284036	0.0
ID297013 ? ID297109	9	297013	297109	0.005165564322438341	1.5889672339332366	0.07187186043534939	0.07187186043534939	94.5	33.925063085152146	28.9510756678837	0.0
ID306150 ? ID306251	9	306150	306251	0.010780456041720482	0.9667366448923902	0.10382897496229307	0.10382897496229307	180.5	34.620986342996446	28.858708010028938	0.0
ID298884 ? ID298991	9	298884	298991	0.01451342834868242	3.141592653589793	0.12047169106757993	0.12047169106757993	112.5	34.062717486102216	29.05414356605985	0.0
ID305402 ? ID305499	9	305402	305499	0.021020830510035393	3.141592653589793	0.14498562173552035	0.14498562173552035	173.5	34.63556357958528	29.162176866132327	0.0
ID315934 ? ID316052	9	315934	316052	0.07940673826684676	2.8629602893453026	0.2817920124255596	0.2817920124255596	271.5	34.79825579357595	29.18155001677072	0.0
ID317555 ? ID317652	9	317555	317652	0.11944557831354774	3.141592653589793	0.34560899628561137	0.34560899628561137	286.5	34.85224729557849	29.19632081551766	0.0
ID303146 ? ID303260	9	303146	303260	0.007653337381903684	2.6920539046241596	0.08748335488482185	0.08748335488482185	152.5	34.5115671522947	28.832784926521512	0.0
ID311292 ? ID311395	9	311292	311395	0.21989988714423725	3.141592653589793	0.46893484317572015	0.46893484317572015	228.5	34.77443017240685	29.051219753038765	0.0
ID300884 ? ID300996	9	300884	300996	0.17102074890130287	3.141592653589793	0.4135465498602338	0.4135465498602338	131.5	34.59379465519331	28.995689954630812	0.0
ID310472 ? ID310566	9	310472	310566	0.0797851954895983	2.85389622645279	0.2824627329217047	0.2824627329217047	220.5	34.709383587122566	29.043459342962485	0.0
ID314898 ? ID314993	9	314898	314993	0.30409234169870286	2.1185643570467683	0.5514456833621085	0.5514456833621085	261.5	34.841523446536826	28.962277457042397	0.0
ID292717 ? ID292815	9	292717	292815	0.011171843201938767	3.116906667221868	0.10569694036223928	0.10569694036223928	53.5	33.77222077971143	28.996901132203607	0.0
ID312062 ? ID312171	9	312062	312171	0.09925503716557842	1.9107002204918342	0.31504767443289977	0.31504767443289977	235.5	34.71869151693128	29.04452627823619	0.0
ID287210 ? ID287310	9	287210	287310	0.008800357269138104	NaN	0.09381021942804581	0.09381021942804581	0.5	33.88293758882649	29.08925092963159	0.0
ID294151 ? ID294253	9	294151	294253	0.017537956177129256	2.6979235283396905	0.13243094871339273	0.13243094871339273	66.5	33.95446566442325	29.039083361899475	0.0
ID317142 ? ID317240	9	317142	317240	0.014056196625685254	0.6774269454192814	0.11855883191768235	0.11855883191768235	282.5	35.02028147629467	29.057932057975556	0.0
ID297811 ? ID297911	9	297811	297911	0.06676840544447946	3.141592653589793	0.25839583093478785	0.25839583093478785	102.5	33.9675247105707	29.01752406223838	0.0
ID287612 ? ID287713	9	287612	287713	0.0017139359387075995	3.141592653589793	0.04139970940366127	0.04139970940366127	4.5	33.858330617927145	29.165169549187848	0.0
ID312171 ? ID312274	9	312171	312274	0.0714279140398388	3.141592653589793	0.2672600120478909	0.2672600120478909	236.5	34.73209319607364	28.997272300711405	0.0
ID300157 ? ID300252	9	300157	300252	0.12802076876739607	1.1911483081552503	0.3577999004574988	0.3577999004574988	124.5	34.364695825054355	29.16101517426089	0.0
ID288591 ? ID288692	9	288591	288692	0.005976931986806747	3.141592653589793	0.07731062014242769	0.07731062014242769	14.5	33.96640256546172	29.12453019280833	0.0
ID288494 ? ID288591	9	288494	288591	0.005786294266066822	3.141592653589793	0.07606769528562583	0.07606769528562583	13.5	33.96198682649907	29.108015913149202	0.0
ID292383 ? ID292496	9	292383	292496	0.00570497454406261	3.141592653589793	0.07553128189076769	0.07553128189076769	50.5	33.80948018879897	29.061171531006487	0.0
ID295578 ? ID295679	9	295578	295679	0.31568753683220396	2.6204147112835114	0.5618607806496232	0.5618607806496232	80.5	34.154075380439856	29.02777576889546	0.0
ID307655 ? ID307770	9	307655	307770	0.011393359775144982	3.141592653589793	0.1067396822889453	0.1067396822889453	194.5	34.58682948444634	28.861652216571763	0.0
ID290642 ? ID290750	9	290642	290750	0.013322497608548154	1.6949109542535623	0.11542312423664572	0.11542312423664572	33.5	33.85849327872013	29.060584589449647	0.0
ID291470 ? ID291574	9	291470	291574	0.033999892202878065	3.141592653589793	0.1843905968396384	0.1843905968396384	41.5	33.84491069421317	29.027162789771744	0.0
ID310997 ? ID311091	9	310997	311091	0.03587950732372601	1.9311771556391526	0.18941886739109706	0.18941886739109706	225.5	34.569086736010206	28.804326639699127	0.0
ID298018 ? ID298117	9	298018	298117	0.01379213151480149	3.141592653589793	0.11743990597238015	0.11743990597238015	104.5	34.061888502290174	29.088198150152625	0.0
ID294442 ? ID294549	9	294442	294549	0.002581927544681482	3.141592653589793	0.05081267110358874	0.05081267110358874	69.5	33.979702907818904	29.083489425329034	0.0
ID303047 ? ID303146	9	303047	303146	0.0066624728875024925	3.141592653589793	0.08162397250503367	0.08162397250503367	151.5	34.527514799350584	28.843224289327473	0.0
ID315489 ? ID315598	9	315489	315598	0.0016315572373687794	3.141592653589793	0.04039253937757293	0.04039253937757293	267.5	34.92364092642623	29.114264701296797	0.0
ID310772 ? ID310878	9	310772	310878	0.21992565259490685	3.141592653589793	0.4689623146852067	0.4689623146852067	223.5	34.738813452547355	28.95570139493775	0.0
ID289454 ? ID289545	9	289454	289545	0.0028432894944809633	3.141592653589793	0.05332250457809501	0.05332250457809501	22.5	33.9012705442873	29.104024904273963	0.0
ID304850 ? ID304950	9	304850	304950	0.0035638870398224083	3.141592653589793	0.059698300141816506	0.059698300141816506	168.5	34.66584312528584	29.13881935392925	0.0
ID309067 ? ID309165	9	309067	309165	0.02016774168379534	3.059553433897314	0.14201317433180394	0.14201317433180394	207.5	34.88922532119733	29.036356379487636	0.0
ID312387 ? ID312490	9	312387	312490	0.2202033440857978	2.8657065879826202	0.4692582914406498	0.4692582914406498	238.5	34.70926996710646	28.929080818576313	0.0
ID316813 ? ID316926	9	316813	316926	0.04467677058682586	2.6354940078613174	0.21136880230257696	0.21136880230257696	279.5	34.905011420853704	29.193054568169735	0.0
ID288302 ? ID288397	9	288302	288397	0.0035038250101881163	3.079299887650427	0.059193116239881445	0.059193116239881445	11.5	33.834474331726824	29.149960426747107	0.0
ID303461 ? ID303565	9	303461	303565	0.08676021289338993	1.6867922715762032	0.2945508663938878	0.2945508663938878	155.5	34.672880773793594	29.104380891012735	0.0
ID293821 ? ID293925	9	293821	293925	0.024108978985425314	2.7264915694677962	0.1552706636342658	0.1552706636342658	63.5	33.98054612862146	29.00523346196131	0.0
ID295491 ? ID295578	9	295491	295578	0.02386525039732452	3.141592653589793	0.15448381920875895	0.15448381920875895	79.5	34.37140261202971	29.02332145600468	0.0
ID295979 ? ID296386	9	295979	296386	0.0235584393632027	0.7853981633974483	0.038371896750097834	0.15348758700039133	86.0	33.908115635443636	28.95089006271104	0.0
ID312976 ? ID313075	9	312976	313075	0.025212907824337372	0.7679390351845136	0.15878572928426965	0.15878572928426965	243.5	34.699623012197634	29.179618053241605	0.0
ID302086 ? ID302179	9	302086	302179	0.21651782312295761	3.141592653589793	0.4653147570440439	0.4653147570440439	142.5	34.47861078686617	28.929375164708958	0.0
ID295147 ? ID295265	9	295147	295265	0.03263214843266633	3.141592653589793	0.18064370576542746	0.18064370576542746	76.5	34.41138906320228	29.07029363560386	0.0
ID312848 ? ID312976	9	312848	312976	0.0024377523564749876	3.141592653589793	0.04937359979255095	0.04937359979255095	242.5	34.60241442265189	29.162797844319847	0.0
ID289545 ? ID289651	9	289545	289651	0.0013571246181469892	3.141592653589793	0.03683917233254554	0.03683917233254554	23.5	33.894039101126126	29.131868870582004	0.0
ID294653 ? ID294752	9	294653	294752	0.027886031068859025	2.654584476852195	0.1669911107480246	0.1669911107480246	71.5	33.94880306337531	29.079620093689513	0.0
ID315598 ? ID315717	9	315598	315717	0.00380269836825556	3.141592653589793	0.0616660228023144	0.0616660228023144	268.5	34.8998157907679	29.11883537300833	0.0
ID299634 ? ID299744	9	299634	299744	0.005976159436875863	3.141592653589793	0.07730562357859784	0.07730562357859784	119.5	34.04785726685621	29.101682159806366	0.0
ID306251 ? ID306361	9	306251	306361	0.00967301900989554	2.9272490563116014	0.09835150741038767	0.09835150741038767	181.5	34.63213087164392	28.85833160883215	0.0
ID297484 ? ID297585	9	297484	297585	0.01274741874223236	3.141592653589793	0.1129044673262859	0.1129044673262859	99.5	34.050626738091424	29.073909905738745	0.0
ID312738 ? ID312848	9	312738	312848	0.058263278903765515	3.141592653589793	0.2413778757545221	0.2413778757545221	241.5	34.702622846584966	29.120489900983742	0.0
ID312490 ? ID312620	9	312490	312620	0.06653575478588213	2.129917189000043	0.2579452554048671	0.2579452554048671	239.5	34.83782349404646	29.08092180564657	0.0
ID291359 ? ID291470	9	291359	291470	0.010089637649709837	3.141592653589793	0.10044718836139634	0.10044718836139634	40.5	33.905079365521914	29.061108048832526	0.0
ID300051 ? ID300157	9	300051	300157	0.0027810318609632475	3.141592653589793	0.052735489577354334	0.052735489577354334	123.5	34.176150021978756	29.186456274646147	0.0
ID299090 ? ID299197	9	299090	299197	0.0024206179681641043	3.141592653589793	0.049199776098719235	0.049199776098719235	114.5	34.06782553625459	29.11988609517608	0.0
ID302283 ? ID302392	9	302283	302392	0.07475256424146273	3.141592653589793	0.27340915171490277	0.27340915171490277	144.5	34.49409853569609	29.04345809738682	0.0
ID307203 ? ID307324	9	307203	307324	0.0724981896491661	3.1338858150697746	0.2692548785986358	0.2692548785986358	190.5	34.55427435528563	28.85611870353601	0.0
ID315717 ? ID315807	9	315717	315807	0.03271709302043335	3.141592653589793	0.18087866933509145	0.18087866933509145	269.5	34.943408581698264	29.077856226344153	0.0
ID287897 ? ID288007	9	287897	288007	0.003041744194005758	3.141592653589793	0.055152009881832574	0.055152009881832574	7.5	33.88885440500985	29.08311215316233	0.0
ID300571 ? ID300674	9	300571	300674	0.046168972345120046	2.7081536307597265	0.21486966362220622	0.21486966362220622	128.5	34.760518678215206	28.973467673196634	0.0
ID316383 ? ID316495	9	316383	316495	0.006940707321730158	0.19320750625451652	0.08331090757956103	0.08331090757956103	275.5	34.95666542160684	29.161857384529466	0.0
ID309274 ? ID309379	9	309274	309379	0.012977490389786725	3.141592653589793	0.1139187885723278	0.1139187885723278	209.5	34.72731347283849	29.235579214318342	0.0
ID309727 ? ID309830	9	309727	309830	0.17424704129735924	3.141592653589793	0.41742908535146334	0.41742908535146334	213.5	34.649189609248666	29.072534363953892	0.0
ID311395 ? ID311498	9	311395	311498	0.006762906844154733	3.141592653589793	0.08223689466507556	0.08223689466507556	229.5	34.785313929250705	29.257614426605507	0.0
ID301537 ? ID301639	9	301537	301639	0.01312729121792193	0.09364843889734421	0.11457439163234483	0.11457439163234483	137.5	34.57764369108146	29.088976442681993	0.0
ID313075 ? ID313183	9	313075	313183	0.008082311366835897	3.141592653589793	0.08990167610693305	0.08990167610693305	244.5	34.74868780958816	29.212528127608415	0.0
ID293022 ? ID293129	9	293022	293129	0.028634977320243987	2.5984843306802823	0.1692187262694173	0.1692187262694173	56.5	33.87667741785931	28.996366718275212	0.0
ID308873 ? ID308961	9	308873	308961	0.004250092325235365	3.141592653589793	0.06519273215041202	0.06519273215041202	205.5	34.93431075271128	28.986445546784765	0.0
ID306361 ? ID306456	9	306361	306456	0.10113160091196369	3.141592653589793	0.3180119508948739	0.3180119508948739	182.5	34.63325417301424	29.066113154076092	0.0
ID289973 ? ID290094	9	289973	290094	0.001236034588662136	3.141592653589793	0.03515728357911253	0.03515728357911253	27.5	33.88125701925019	29.132813227557328	0.0
ID305596 ? ID305711	9	305596	305711	0.009634129561391019	3.141592653589793	0.09815360187680847	0.09815360187680847	175.5	34.7831291706437	29.14316403319826	0.0
ID304537 ? ID304640	9	304537	304640	5.83377709458999E-4	3.141592653589793	0.024153213232590794	0.024153213232590794	165.5	34.52618590493693	28.83300254063508	0.0
ID305062 ? ID305188	9	305062	305188	0.0024100155554269754	3.141592653589793	0.049091909266466456	0.049091909266466456	170.5	34.82329940257176	28.996742425826987	0.0
ID290417 ? ID290540	9	290417	290540	0.010270004400654217	2.323613325449855	0.10134103019337339	0.10134103019337339	31.5	33.77313423943578	29.08785629045517	0.0
ID304950 ? ID305062	9	304950	305062	0.06685994935971347	2.9025546878864072	0.25857290917594883	0.25857290917594883	169.5	34.732102147269735	29.063208661959035	0.0
ID306777 ? ID306869	9	306777	306869	0.018841375665900308	3.141592653589793	0.13726389061184413	0.13726389061184413	186.5	34.6563952121093	29.259907298343347	0.0
ID307324 ? ID307425	9	307324	307425	0.09597127220625848	3.141592653589793	0.30979230495003984	0.30979230495003984	191.5	34.61588552690576	29.117575142155832	0.0
ID303681 ? ID303778	9	303681	303778	0.014264219519502666	3.048194658221885	0.11943290802581451	0.11943290802581451	157.5	34.65809669491245	29.148900828382423	0.0
ID315083 ? ID315184	9	315083	315184	0.22875830823158788	3.141592653589793	0.4782868472283007	0.4782868472283007	263.5	34.66141908357373	28.91260405022676	0.0
ID290192 ? ID290314	9	290192	290314	0.0052400260075963784	3.141592653589793	0.07238802392382582	0.07238802392382582	29.5	33.792396400435955	29.025675962754576	0.0
ID302179 ? ID302283	9	302179	302283	0.04571458712645236	3.141592653589793	0.21380969839194003	0.21380969839194003	143.5	34.45799134213293	28.80457869742212	0.0
ID318059 ? ID318184	9	318059	318184	2.6761201415016365E-4	2.8465571861505414	0.0163588512478769	0.0163588512478769	291.5	34.75257137025695	28.927274942009728	0.0
ID308108 ? ID308219	9	308108	308219	0.028430165341510143	0.9716919094313206	0.16861247089557208	0.16861247089557208	198.5	34.52279142578452	29.08387270890423	0.0
ID315283 ? ID315386	9	315283	315386	8.71907799537256E-4	3.141592653589793	0.0295280849283738	0.0295280849283738	265.5	34.71373081311208	29.235773272906506	0.0
ID293583 ? ID293700	9	293583	293700	0.016416993590443837	3.141592653589793	0.12812881639367404	0.12812881639367404	61.5	33.878339967651044	28.962930884738597	0.0
ID302392 ? ID302512	9	302392	302512	0.002320332402604778	2.721935261621652	0.04816982875830864	0.04816982875830864	145.5	34.514534929443556	29.156758295223888	0.0
ID297702 ? ID297811	9	297702	297811	0.010230823646573602	1.1977087398526838	0.10114753406076493	0.10114753406076493	101.5	34.0260433864584	29.139354264211043	0.0
ID302632 ? ID302731	9	302632	302731	0.008833064390296049	3.141592653589793	0.09398438375760118	0.09398438375760118	147.5	34.72830965485301	29.09500492447994	0.0
ID307425 ? ID307540	9	307425	307540	0.04607044238822787	2.1066393417237395	0.21464026273797718	0.21464026273797718	192.5	34.74814485065515	29.14987273709999	0.0
ID307540 ? ID307655	9	307540	307655	0.0717435525836336	3.141592653589793	0.2678498694859372	0.2678498694859372	193.5	34.71473573794523	28.945710653865227	0.0
ID311720 ? ID311829	9	311720	311829	0.002287878393478626	3.141592653589793	0.047831771799491454	0.047831771799491454	232.5	34.65880294612424	29.125123020197293	0.0
ID318184 ? ID318286	9	318184	318286	0.1082404787168733	3.141592653589793	0.32899920777544933	0.32899920777544933	292.5	34.74720157668911	29.09040819642835	0.0
ID304433 ? ID304537	9	304433	304537	0.16353057715795252	3.141592653589793	0.40438914075176713	0.40438914075176713	164.5	34.5659046354655	29.018933492490877	0.0
ID304101 ? ID304210	9	304101	304210	0.02402733862369034	1.5950529170037118	0.15500754376381282	0.15500754376381282	161.5	34.563546913264204	29.094800508035107	0.0
ID297585 ? ID297702	9	297585	297702	0.00854444637562324	3.141592653589793	0.092436174605093	0.092436174605093	100.5	34.086762349513805	29.08728728375598	0.0
ID314374 ? ID314490	9	314374	314490	0.004944590454223831	3.141592653589793	0.07031778192053438	0.07031778192053438	256.5	34.83104464387175	29.130107535343807	0.0
ID299531 ? ID299634	9	299531	299634	0.017516756348287765	3.141592653589793	0.1323508834435485	0.1323508834435485	118.5	34.02168534076772	29.126291792109072	0.0
ID303260 ? ID303353	9	303260	303353	0.016138943502137522	3.141592653589793	0.12703914161445487	0.12703914161445487	153.5	34.501074269678824	28.850447300481513	0.0
ID296819 ? ID296915	9	296819	296915	0.006207745506942602	3.0114730805262564	0.07878924740688036	0.07878924740688036	92.5	34.00831955179645	29.045466486921235	0.0
ID301639 ? ID301753	9	301639	301753	0.005785680499029239	3.141592653589793	0.0760636608311041	0.0760636608311041	138.5	34.617280975382954	29.081746291580924	0.0
ID291979 ? ID292090	9	291979	292090	0.01397944546315679	2.1715057274396647	0.1182347049861283	0.1182347049861283	46.5	33.904075425179016	29.017523183989514	0.0
ID298343 ? ID298455	9	298343	298455	0.008667020779024735	3.141592653589793	0.0930968354941495	0.0930968354941495	107.5	34.06344943276858	29.06297009169252	0.0
ID301974 ? ID302086	9	301974	302086	0.039204680138894187	3.141592653589793	0.19800171751501094	0.19800171751501094	141.5	34.450058570208526	29.07541515530952	0.0
ID310566 ? ID310659	9	310566	310659	0.06392574851297399	3.141592653589793	0.25283541783732355	0.25283541783732355	221.5	34.67252542180458	29.098252976920293	0.0
ID317652 ? ID317757	9	317652	317757	0.10837833269861655	2.828624070759343	0.32920864614802653	0.32920864614802653	287.5	34.8582485187202	29.14345619868927	0.0
ID294037 ? ID294151	9	294037	294151	0.00923025327817173	3.141592653589793	0.09607420714308149	0.09607420714308149	65.5	33.93160033365933	29.01850321747022	0.0
ID308751 ? ID308873	9	308751	308873	0.058425343536394767	0.54588383653325	0.24171334993416224	0.24171334993416224	204.5	34.84950602877729	29.109682406011398	0.0
ID291784 ? ID291885	9	291784	291885	0.008015462352143718	3.141592653589793	0.08952911455020494	0.08952911455020494	44.5	33.87108160731475	29.06126547464561	0.0
ID293700 ? ID293821	9	293700	293821	0.051160051463076436	2.7567529462762175	0.22618587812477692	0.22618587812477692	62.5	33.93474765731824	28.97971843810206	0.0
ID303875 ? ID303995	9	303875	303995	0.010744530144832544	1.9368025912602405	0.1036558254264204	0.1036558254264204	159.5	34.784791545181264	29.08277572981445	0.0
ID305188 ? ID305292	9	305188	305292	0.010701353211015422	3.141592653589793	0.10344734511342193	0.10344734511342193	171.5	34.79123022514672	29.062356496169016	0.0
ID310259 ? ID310359	9	310259	310359	0.10707954650001317	0.655538094219704	0.3272301124591274	0.3272301124591274	218.5	34.671252342297734	29.055739222616765	0.0
ID317240 ? ID317354	9	317240	317354	0.08863574480276626	2.9294191909762723	0.29771755877469885	0.29771755877469885	283.5	34.988049044249415	29.143846501092078	0.0
ID292815 ? ID292913	9	292815	292913	0.002152342389786081	3.141592653589793	0.04639334424016101	0.04639334424016101	54.5	33.835842806878986	29.034809269697945	0.0
ID313712 ? ID313819	9	313712	313819	0.18040834720277066	2.697557013893712	0.4247450378789264	0.4247450378789264	250.5	34.7252461403658	28.855852783221223	0.0
ID305292 ? ID305402	9	305292	305402	0.031910000868572014	3.141592653589793	0.17863370585802674	0.17863370585802674	172.5	34.67063367291175	29.108674106431856	0.0
ID310040 ? ID310153	9	310040	310153	0.05012081270866272	2.8674605888510802	0.22387678019094057	0.22387678019094057	216.5	34.729258631237066	29.203749744270944	0.0
ID315807 ? ID315934	9	315807	315934	0.1603583757260399	3.141592653589793	0.4004477190920681	0.4004477190920681	270.5	34.87061132166501	29.16009057333968	0.0
ID310659 ? ID310772	9	310659	310772	0.012479115671276346	2.4655580169904003	0.11170996227407987	0.11170996227407987	222.5	34.71996270871791	29.17463897694934	0.0
ID314802 ? ID314898	9	314802	314898	0.009682392751871991	3.141592653589793	0.09839915015828131	0.09839915015828131	260.5	34.810090478825515	28.710630202136066	0.0
ID291050 ? ID291147	9	291050	291147	2.7449246410672405E-5	3.141592653589793	0.005239202841146008	0.005239202841146008	37.5	33.78641399425344	29.04644473035406	0.0
ID305938 ? ID306050	9	305938	306050	0.004468950694076386	2.212204463113711	0.06685021087533222	0.06685021087533222	178.5	34.83303823043976	29.156002051395514	0.0
ID304325 ? ID304433	9	304325	304433	0.18249181945748066	3.066640156405043	0.4271906125577675	0.4271906125577675	163.5	34.531291403857225	29.01745307530031	0.0
ID290094 ? ID290192	9	290094	290192	0.024796612440808427	3.141592653589793	0.15746940160173475	0.15746940160173475	28.5	33.82950715981832	29.053417959807856	0.0
ID318720 ? ID318812	9	318720	318812	0.010291508670548349	3.141592653589793	0.10144707324781897	0.10144707324781897	297.5	34.90100891127058	29.240095881025553	0.0
ID289131 ? ID289241	9	289131	289241	0.019471150742416586	3.141592653589793	0.13953906529146806	0.13953906529146806	19.5	33.95196747938256	29.11724743502395	0.0
ID294947 ? ID295048	9	294947	295048	0.028409778250814813	3.141592653589793	0.16855200458853883	0.16855200458853883	74.5	34.49512672991354	28.982075394620864	0.0
ID315184 ? ID315283	9	315184	315283	0.3025274675869424	3.141592653589793	0.5500249699667665	0.5500249699667665	264.5	34.71074653601694	28.950822990920102	0.0
ID290750 ? ID290844	9	290750	290844	0.013329415230521386	2.787572201778637	0.11545308670850418	0.11545308670850418	34.5	33.878470049548554	29.056826491414423	0.0
ID292090 ? ID292189	9	292090	292189	0.020164085011710856	3.141592653589793	0.14200029933669456	0.14200029933669456	47.5	33.88032001212875	29.052318352229793	0.0
ID311946 ? ID312062	9	311946	312062	0.011864447325623601	2.4314735354223362	0.1089240438361687	0.1089240438361687	234.5	34.84343523474458	29.125139023039655	0.0
ID314274 ? ID314374	9	314274	314374	0.0017768489072614293	1.4561091663711443	0.042152685647078636	0.042152685647078636	255.5	34.82340453377347	29.109024559289594	0.0
ID312620 ? ID312738	9	312620	312738	0.022907139615271063	3.139209345436393	0.1513510476186771	0.1513510476186771	240.5	34.87938489785865	29.04755585840587	0.0
ID295382 ? ID295491	9	295382	295491	0.009630937760539332	3.141592653589793	0.09813734131582806	0.09813734131582806	78.5	34.35902010907692	29.056390235189475	0.0
ID317454 ? ID317555	9	317454	317555	0.010281248324547566	2.0237105746384394	0.10139649069148086	0.10139649069148086	285.5	34.97203031392982	29.300900737714457	0.0
ID306050 ? ID306150	9	306050	306150	0.11677955197050752	3.141592653589793	0.3417302327428867	0.3417302327428867	179.5	34.707597573942834	29.044355625209935	0.0
ID288692 ? ID288812	9	288692	288812	0.006815351230921597	3.141592653589793	0.0825551405481306	0.0825551405481306	15.5	33.95370442044222	29.108141908247482	0.0
ID300768 ? ID300884	9	300768	300884	0.011713915041483643	3.141592653589793	0.10823084145234962	0.10823084145234962	130.5	34.72333251248786	29.102508466370594	0.0
ID295679 ? ID295776	9	295679	295776	0.31061561639381097	3.141592653589793	0.5573290019313646	0.5573290019313646	81.5	33.638020783580956	29.22366913258933	0.0
ID303995 ? ID304101	9	303995	304101	0.04522024575402875	3.141592653589793	0.21265052493240816	0.21265052493240816	160.5	34.6935936211752	29.094696043673235	0.0
ID317757 ? ID317856	9	317757	317856	0.1178768184718355	3.141592653589793	0.34333193628300224	0.34333193628300224	288.5	34.85981905431717	29.218074660144097	0.0
ID310359 ? ID310472	9	310359	310472	0.09903126002540912	3.141592653589793	0.31469232597158947	0.31469232597158947	219.5	34.705580536902204	28.997941352382966	0.0
ID299316 ? ID299420	9	299316	299420	0.01875558776878514	3.141592653589793	0.13695104150310483	0.13695104150310483	116.5	34.032836330279366	29.067855930377146	0.0
ID317354 ? ID317454	9	317354	317454	0.003866146505639438	3.141592653589793	0.06217834434623873	0.06217834434623873	284.5	34.925740174182636	29.304728164619206	0.0
ID289342 ? ID289454	9	289342	289454	0.004167434167403328	3.141592653589793	0.06455566719818895	0.06455566719818895	21.5	33.907828680780256	29.11673049258701	0.0
ID292496 ? ID292619	9	292496	292619	0.02348002968655533	2.935576402198888	0.15323194734308943	0.15323194734308943	51.5	33.84914751542803	29.053541086084678	0.0
ID296711 ? ID296819	9	296711	296819	0.0021023767226543517	3.141592653589793	0.04585168178654248	0.04585168178654248	91.5	33.992403705704085	29.05122639108983	0.0
ID301216 ? ID301321	9	301216	301321	4.5388395247416093E-4	3.141592653589793	0.02130455238849577	0.02130455238849577	134.5	34.69618989873925	29.054252590843888	0.0
ID314158 ? ID314274	9	314158	314274	0.06734531777319938	3.141592653589793	0.25950976431186434	0.25950976431186434	254.5	34.716115170092124	29.02905304413443	0.0
ID292913 ? ID293022	9	292913	293022	7.977168276301034E-4	3.141592653589793	0.028243881242316953	0.028243881242316953	55.5	33.85531555350181	29.066051791746737	0.0
ID302512 ? ID302632	9	302512	302632	0.07403619296426261	3.141592653589793	0.2720959260339313	0.2720959260339313	146.5	34.62971046160686	29.09923817817389	0.0
ID296596 ? ID296711	9	296596	296711	0.020619590111546224	3.067069428494091	0.14359523011418668	0.14359523011418668	90.5	33.94406551632488	29.010292984772036	0.0
ID309618 ? ID309727	9	309618	309727	0.0014751004292843045	3.141592653589793	0.03840703619500344	0.03840703619500344	212.5	34.66708868747425	28.845568616052986	0.0
ID290540 ? ID290642	9	290540	290642	0.015488842559114646	3.141592653589793	0.12445417855224727	0.12445417855224727	32.5	33.7830307769992	29.035703144010746	0.0
ID308546 ? ID308650	9	308546	308650	0.08666537635712107	3.141592653589793	0.2943898373876399	0.2943898373876399	202.5	34.7256019496189	29.19761807350629	0.0
ID313183 ? ID313295	9	313183	313295	3.2101144224767696E-4	3.141592653589793	0.0179167921863172	0.0179167921863172	245.5	34.717388006768786	29.254612127850177	0.0
ID308961 ? ID309067	9	308961	309067	0.02786382023640689	3.141592653589793	0.1669245944623107	0.1669245944623107	206.5	34.89175183776815	29.022622257024896	0.0
ID295048 ? ID295147	9	295048	295147	0.007919167946043103	3.141592653589793	0.08898970696683467	0.08898970696683467	75.5	34.514762539711015	29.08590422920559	0.0
ID297208 ? ID297300	9	297208	297300	0.0019743224529367555	1.1075104123707045	0.0444333484326441	0.0444333484326441	96.5	34.039028157576894	29.10783869386096	0.0
ID291885 ? ID291979	9	291885	291979	0.014449358389858193	2.624290492616706	0.12020548402572236	0.12020548402572236	45.5	33.89942702273105	29.072921328438895	0.0
ID309379 ? ID309494	9	309379	309494	0.27440407239616366	3.141592653589793	0.5238359212541306	0.5238359212541306	210.5	34.72561870758339	29.003984619349527	0.0
ID289009 ? ID289131	9	289009	289131	0.012252212539173305	3.141592653589793	0.1106897128877535	0.1106897128877535	18.5	33.94538687559377	29.102050042320187	0.0
ID311498 ? ID311612	9	311498	311612	0.025799884027423583	2.2785854397775043	0.1606234230348226	0.1606234230348226	230.5	34.82972418709899	29.214319868276643	0.0
ID289763 ? ID289875	9	289763	289875	0.004680902538511998	1.7509108071146913	0.06841712167660956	0.06841712167660956	25.5	33.86566278343819	29.138495905013876	0.0
ID309830 ? ID309933	9	309830	309933	0.014982064109858518	2.000143809390659	0.12240124227252973	0.12240124227252973	214.5	34.69289088798274	29.2589823845683	0.0
ID312274 ? ID312387	9	312274	312387	0.1695680261627494	3.141592653589793	0.4117863841395796	0.4117863841395796	237.5	34.7605489683583	28.886070698663097	0.0
ID288812 ? ID288911	9	288812	288911	0.008684124625949939	2.609582765068018	0.09318865073575182	0.09318865073575182	16.5	33.97467940723506	29.119094505409983	0.0
ID290314 ? ID290417	9	290314	290417	0.0027985823928890815	3.141592653589793	0.052901629397298165	0.052901629397298165	30.5	33.81093544080437	29.085504829118346	0.0
ID297911 ? ID298018	9	297911	298018	0.07065864628761814	2.5602857396773837	0.26581694131040284	0.26581694131040284	103.5	34.0391665403003	28.994672356144168	0.0
ID300674 ? ID300768	9	300674	300768	0.036550044688264234	3.141592653589793	0.19118065981752505	0.19118065981752505	129.5	34.76405801800121	28.96205090273262	0.0
ID302838 ? ID302944	9	302838	302944	0.2315174875122164	3.141592653589793	0.48116264143449083	0.48116264143449083	149.5	34.62082944125798	28.921517745819237	0.0
ID294850 ? ID294947	9	294850	294947	0.27895552688915404	3.141592653589793	0.5281624057893122	0.5281624057893122	73.5	34.191238718369945	28.977230253191898	0.0
ID309933 ? ID310040	9	309933	310040	0.01765296875457106	3.141592653589793	0.13286447514129224	0.13286447514129224	215.5	34.68423543370578	29.2282254071161	0.0
ID315386 ? ID315489	9	315386	315489	0.06331008451005474	3.141592653589793	0.25161495287453556	0.25161495287453556	266.5	34.815747676069364	29.189973481691872	0.0
ID317952 ? ID318059	9	317952	318059	0.004287189482029598	3.141592653589793	0.06547663309937063	0.06547663309937063	290.5	34.77465818594321	28.915508365704575	0.0
ID294342 ? ID294442	9	294342	294442	0.007350441261350464	3.141592653589793	0.08573471444724397	0.08573471444724397	68.5	33.941844032936636	29.08440941937942	0.0
ID308325 ? ID308442	9	308325	308442	0.0021686211830054605	1.3978311629095233	0.04656845695323671	0.04656845695323671	200.5	34.89085370816548	29.10074099328208	0.0
ID294752 ? ID294850	9	294752	294850	0.0027833451855758117	3.141592653589793	0.052757418299001435	0.052757418299001435	72.5	33.910005699177205	29.03386531458439	0.0
ID300996 ? ID301110	9	300996	301110	0.08687949081538482	3.0491817115548208	0.29475327108513116	0.29475327108513116	132.5	34.54552079391827	28.957510805612856	0.0
ID306456 ? ID306556	9	306456	306556	0.08531585396184357	3.141592653589793	0.2920887775349193	0.2920887775349193	183.5	34.55872496642941	29.103366083516278	0.0
ID318286 ? ID318404	9	318286	318404	0.006198005458702708	1.5931180780950285	0.07872741237143964	0.07872741237143964	293.5	34.77298576201838	29.256708347167024	0.0
ID300454 ? ID300571	9	300454	300571	0.020250892880493036	3.141592653589793	0.1423056319352577	0.1423056319352577	127.5	34.769935161179276	29.02486319212748	0.0
ID301321 ? ID301438	9	301321	301438	0.092762266077344	2.703965591145267	0.30456898410268896	0.30456898410268896	135.5	34.57849808461909	29.13496237828479	0.0
ID313943 ? ID314046	9	313943	314046	0.011908814918428833	1.2985803316317173	0.10912751677935695	0.10912751677935695	252.5	34.7070124810368	28.656736753297356	0.0
ID318508 ? ID318623	9	318508	318623	0.04908567231145372	2.578637613515774	0.2215528657261145	0.2215528657261145	295.5	34.8812966216811	29.22100894065563	0.0
ID293129 ? ID293245	9	293129	293245	0.011201552228262156	3.141592653589793	0.10583738577772107	0.10583738577772107	57.5	33.848647399460525	28.88491935003099	0.0
ID314590 ? ID314698	9	314590	314698	0.1693800071619939	3.141592653589793	0.4115580240524948	0.4115580240524948	258.5	34.71572184950505	28.881175522489166	0.0
ID292189 ? ID292286	9	292189	292286	0.02047359497462421	2.1122429675290597	0.14308597057232483	0.14308597057232483	48.5	33.94994378130083	29.061046402044333	0.0
ID298783 ? ID298884	9	298783	298884	0.10754499212863328	2.9462064688549425	0.3279405313904234	0.3279405313904234	111.5	34.04684365174295	28.923341057595017	0.0
ID301110 ? ID301216	9	301110	301216	0.0043740853128409335	3.141592653589793	0.06613686803017613	0.06613686803017613	133.5	34.65907774941206	29.071931757015278	0.0
ID287713 ? ID287804	9	287713	287804	1.996406799566407E-4	0.3656753209583327	0.01412942603068648	0.01412942603068648	5.5	33.831011074433334	29.167444611673652	0.0
ID316605 ? ID316710	9	316605	316710	0.013230267808441762	0.2642845195923903	0.11502290123467483	0.11502290123467483	277.5	34.82644853507203	29.354428070415995	0.0
ID288911 ? ID289009	9	288911	289009	0.0013961208833343666	2.66989456838381	0.0373647010336543	0.0373647010336543	17.5	33.98326746049481	29.149018451911285	0.0
ID316156 ? ID316285	9	316156	316285	0.008996263651397877	3.141592653589793	0.09484863547462281	0.09484863547462281	273.5	34.86510862864871	29.185138995552535	0.0
ID292286 ? ID292383	9	292286	292383	0.025721727093218297	3.141592653589793	0.16037994604444253	0.16037994604444253	49.5	33.91972392272196	29.03645500708155	0.0
ID306991 ? ID307101	9	306991	307101	0.11626227167080383	3.141592653589793	0.340972538000942	0.340972538000942	188.5	34.661293566537665	29.180568795728085	0.0
ID294253 ? ID294342	9	294253	294342	0.013466645430098146	3.141592653589793	0.11604587640281815	0.11604587640281815	67.5	33.96362412275009	29.049510911473718	0.0
ID301438 ? ID301537	9	301438	301537	0.01577130242971851	3.141592653589793	0.12558384621327104	0.12558384621327104	136.5	34.49896092546952	29.179510927431636	0.0
ID313295 ? ID313406	9	313295	313406	0.04572068567639706	2.268554142285003	0.21382395954709346	0.21382395954709346	246.5	34.64242919341872	29.186341512270957	0.0
ID290844 ? ID290946	9	290844	290946	0.007935909548705251	3.141592653589793	0.08908372213095528	0.08908372213095528	35.5	33.83349225935392	28.997256263609774	0.0
ID316285 ? ID316383	9	316285	316383	0.009057741223968099	3.141592653589793	0.09517216622504764	0.09517216622504764	274.5	34.875379217868954	29.197674144841166	0.0
ID293472 ? ID293583	9	293472	293583	0.014647023745883933	3.141592653589793	0.12102488895216526	0.12102488895216526	60.5	33.88276663999778	28.963418479107297	0.0
ID313406 ? ID313506	9	313406	313506	0.1769425392526415	3.141592653589793	0.42064538420460706	0.42064538420460706	247.5	34.582412430547	28.899307176539594	0.0
ID316710 ? ID316813	9	316710	316813	0.10202988046816926	2.5804968154534293	0.3194211647154416	0.3194211647154416	278.5	34.83437555261939	29.23954330915126	0.0
ID297389 ? ID297484	9	297389	297484	0.013325603948692333	3.099155701510588	0.11543657976868656	0.11543657976868656	98.5	34.04630230190982	29.144609053402924	0.0
ID313819 ? ID313943	9	313819	313943	0.007096011810734983	2.439691485622824	0.08423782885815008	0.08423782885815008	251.5	34.78012642321565	28.682061799126657	0.0
ID305711 ? ID305826	9	305711	305826	0.04217480904352405	1.834816684756319	0.20536506286007863	0.20536506286007863	176.5	34.69102586640567	29.100279868987922	0.0
ID305499 ? ID305596	9	305499	305596	0.007265497757596957	0.9571814023342591	0.08523788921364112	0.08523788921364112	174.5	34.73116571251949	29.20077640684821	0.0
ID290946 ? ID291050	9	290946	291050	0.00252927071788694	1.512671240148771	0.05029185538322224	0.05029185538322224	36.5	33.786488936169725	29.020432004410473	0.0
ID293356 ? ID293472	9	293356	293472	0.01817812243332418	3.141592653589793	0.13482626759398253	0.13482626759398253	59.5	33.892718138050085	28.967344573427894	0.0
ID298117 ? ID298232	9	298117	298232	3.15504557391101E-4	1.8430289515539209	0.01776244795604201	0.01776244795604201	105.5	34.00502956130043	29.084520831469945	0.0
ID299744 ? ID299848	9	299744	299848	0.004890095007937254	3.141592653589793	0.06992921426655138	0.06992921426655138	120.5	34.05345197900198	29.174904556272313	0.0
ID302731 ? ID302838	9	302731	302838	0.005716386438274566	0.38551083766448013	0.07560678830815766	0.07560678830815766	148.5	34.66236077537677	29.145801328867307	0.0
ID307878 ? ID307986	9	307878	307986	0.025086215569867034	0.6296988141189963	0.15838628592737136	0.15838628592737136	196.5	34.68002393273359	29.19672926925431	0.0
ID287804 ? ID287897	9	287804	287897	0.009308382887811566	1.783218956073882	0.09647996106866734	0.09647996106866734	6.5	33.842980810308255	29.121727767993306	0.0
ID318812 ? ID318929	9	318812	318929	0.14869793220274627	1.1568898633094788	0.38561370852544424	0.38561370852544424	298.5	34.812026201703006	29.040857004936225	0.0
ID311194 ? ID311292	9	311194	311292	0.008182274024584955	3.141592653589793	0.09045592310393474	0.09045592310393474	227.5	34.73480534601971	28.77601684892357	0.0
ID316052 ? ID316156	9	316052	316156	0.010064240938890119	3.141592653589793	0.10032069048252269	0.10032069048252269	272.5	34.8789341387742	29.102581604820585	0.0
ID287310 ? ID287412	9	287310	287412	0.021846079685939716	3.141592653589793	0.1478041937359685	0.1478041937359685	1.5	33.9010183862821	29.114993077193727	0.0
ID295265 ? ID295382	9	295265	295382	0.005032013575194915	3.141592653589793	0.07093668708922708	0.07093668708922708	77.5	34.37046491068363	29.02940246764095	0.0
ID296915 ? ID297013	9	296915	297013	0.018237646927407133	3.141592653589793	0.1350468323486602	0.1350468323486602	93.5	33.996757818193444	28.97602539528615	0.0
ID316495 ? ID316605	9	316495	316605	0.044337840822229635	3.141592653589793	0.21056552619607427	0.21056552619607427	276.5	34.933885847065035	29.23385146000032	0.0
ID307770 ? ID307878	9	307770	307878	0.07560451720848893	3.141592653589793	0.274962756038866	0.274962756038866	195.5	34.61212070387103	29.001381809754847	0.0
ID293925 ? ID294037	9	293925	294037	0.005971139578244484	3.141592653589793	0.07727314914149988	0.07727314914149988	64.5	33.944590822783255	29.0217042402083	0.0
ID301858 ? ID301974	9	301858	301974	0.09460519022485897	3.141592653589793	0.3075795673071587	0.3075795673071587	140.5	34.5500195746999	29.02543115497332	0.0
ID318623 ? ID318720	9	318623	318720	0.026518276471872715	2.8728541303663198	0.1628443320225568	0.1628443320225568	296.5	34.84438573957128	29.208894816844882	0.0
ID314046 ? ID314158	9	314046	314158	0.10568962498764808	3.141592653589793	0.3250994078549638	0.3250994078549638	253.5	34.64898393809035	28.775341224864533	0.0
ID314698 ? ID314802	9	314698	314802	0.0028759693107732434	2.837974170557315	0.053628064581646456	0.053628064581646456	259.5	34.76516083646128	28.70771369460774	0.0
ID313603 ? ID313712	9	313603	313712	0.03399586506813773	3.141592653589793	0.1843796763966618	0.1843796763966618	249.5	34.63286312667545	28.954374397731144	0.0
ID305826 ? ID305938	9	305826	305938	0.0719954711634514	3.141592653589793	0.26831971817861505	0.26831971817861505	177.5	34.7220002203742	29.11831219216438	0.0
ID317036 ? ID317142	9	317036	317142	0.029204989368123376	1.1303009758059417	0.17089467331699773	0.17089467331699773	281.5	34.979177024633714	29.188390149304567	0.0
ID291147 ? ID291248	9	291147	291248	5.745123944785484E-4	2.490913327383102	0.02396898818220219	0.02396898818220219	38.5	33.78275943260152	29.037107977521202	0.0
ID310042 ? ID310360	10	310042	310360	4.304729353207708	1.0471975511965976	0.6915947234237138	2.0747841702711414	217.5	3.074104162027047	30.63734239987067	0.0
ID306778 ? ID306870	10	306778	306870	1.5625581020707315	3.141592653589793	1.2500232406122422	1.2500232406122422	186.5	5.613458927720487	33.05849585077411	0.0
ID291469 ? ID291575	10	291469	291575	0.717558375590517	3.141592653589793	0.8470881746255917	0.8470881746255917	41.5	2.1191735986813236	29.139791983004706	0.0
ID304641 ? ID304753	10	304641	304753	1.3473280157903924	1.9593761426479082	1.160744595417266	1.160744595417266	166.5	1.0803758896628097	32.82123033377779	0.0
ID310473 ? ID310567	10	310473	310567	2.4021523036284314	3.141033783977982	1.5498878358218156	1.5498878358218156	220.5	3.328632326662447	29.76359900127236	0.0
ID305189 ? ID305294	10	305189	305294	0.6908295423222174	3.141592653589793	0.8311615621058384	0.8311615621058384	171.5	2.3254393418531305	34.33454095352889	0.0
ID290947 ? ID291051	10	290947	291051	0.90040220519617	0.11005245467890622	0.9488952551236464	0.9488952551236464	36.5	3.648802090157125	31.615838060463407	0.0
ID296484 ? ID296597	10	296484	296597	5.474774767902568	3.141592653589793	2.339823661710978	2.339823661710978	89.5	2.785502204019081	34.24958380111154	0.0
ID305712 ? ID305827	10	305712	305827	1.747133683541169	2.6997530770661453	1.321791845768905	1.321791845768905	176.5	0.8058844762604263	32.67258630243838	0.0
ID306992 ? ID307102	10	306992	307102	2.9319883860861102	3.141592653589793	1.712304992133735	1.712304992133735	188.5	3.9660944908003355	34.52788373076517	0.0
ID292092 ? ID292288	10	292092	292288	3.645359282034028	1.5707963267948966	0.9546411998800948	1.9092823997601895	48.0	1.7256988148646422	32.51848335541092	0.0
ID296597 ? ID296713	10	296597	296713	0.4880701066106406	1.8053381897096397	0.6986201447214649	0.6986201447214649	90.5	1.775553652465574	33.71970535994687	0.0
ID302841 ? ID302945	10	302841	302945	0.16914801804340038	3.141592653589793	0.4112760849397888	0.4112760849397888	149.5	6.012291851069779	33.6175968800125	0.0
ID295492 ? ID295779	10	295492	295779	2.111970610178711	1.0471975511965976	0.48442068610967465	1.4532620583290239	80.5	5.425089221313263	32.46498056386893	0.0
ID293023 ? ID293701	10	293023	293701	4.952200224436686	0.5235987755982988	0.37089232581096027	2.2253539548657617	59.0	4.2489819886123374	30.20063518323952	0.0
ID305294 ? ID305403	10	305294	305403	2.2227692536358785	3.141592653589793	1.4908954536237202	1.4908954536237202	172.5	1.9382664437613466	33.79678879818108	0.0
ID300055 ? ID300160	10	300055	300160	1.6424552291729972	3.141592653589793	1.2815830949154243	1.2815830949154243	123.5	3.456684518496402	31.450047924805027	0.0
ID289764 ? ID289877	10	289764	289877	0.19694897090595812	0.6250590454746994	0.4437893316720875	0.4437893316720875	25.5	1.0571965246376607	32.89838799540834	0.0
ID288912 ? ID289010	10	288912	289010	7.261371066568607	0.06334551206272328	2.694693130315325	2.694693130315325	17.5	4.3949511770613725	31.33166217232091	0.0
ID299421 ? ID299532	10	299421	299532	0.7415442186925733	3.141592653589793	0.861129617823341	0.861129617823341	117.5	1.2524446006337961	30.39023023860996	0.0
ID304851 ? ID304951	10	304851	304951	2.0469135853664597	3.141592653589793	1.4307038775953813	1.4307038775953813	168.5	2.1014453163311178	33.31695579020548	0.0
ID307541 ? ID307658	10	307541	307658	0.10953706984601001	3.141592653589793	0.3309638497570543	0.3309638497570543	193.5	0.9349617037692736	33.65644167422879	0.0
ID306557 ? ID306657	10	306557	306657	3.8678719233868737	3.141592653589793	1.9666906018453625	1.9666906018453625	184.5	5.133905216741394	34.27980565542234	0.0
ID309729 ? ID309935	10	309729	309935	7.493913511711525	1.5707963267948966	1.3687506631698416	2.7375013263396832	214.0	3.305840851918699	33.33848863536119	0.0
ID299745 ? ID299850	10	299745	299850	0.4280695388006918	3.141592653589793	0.6542702337724771	0.6542702337724771	120.5	1.3424740494812215	32.09217892359488	0.0
ID288693 ? ID288815	10	288693	288815	0.2989077531000467	3.141592653589793	0.5467245678584846	0.5467245678584846	15.5	5.439842337066947	32.86042347066588	0.0
ID303779 ? ID303876	10	303779	303876	0.11488828923232883	0.04147329787692229	0.3389517505963479	0.3389517505963479	158.5	0.804788479549201	33.04032516905563	0.0
ID307879 ? ID307987	10	307879	307987	2.4415005386315736	0.45294314095399607	1.5625301720707903	1.5625301720707903	196.5	2.731184809438602	31.894759242589913	0.0
ID297110 ? ID297209	10	297110	297209	1.148143246222728	3.141592653589793	1.0715144638420555	1.0715144638420555	95.5	4.91983142319982	32.82040300728842	0.0
ID301111 ? ID301217	10	301111	301217	1.3219305295684456	3.141592653589793	1.149752377500671	1.149752377500671	133.5	4.197738615203766	33.47678899255048	0.0
ID290643 ? ID290751	10	290643	290751	0.8817162087502266	2.119340976685115	0.9389974487453235	0.9389974487453235	33.5	3.1618843856261494	31.774771630939092	0.0
ID310660 ? ID310773	10	310660	310773	3.166642231042813	3.101297090463871	1.7795061761743938	1.7795061761743938	222.5	3.8471573085101536	29.667509824340627	0.0
ID298456 ? ID298567	10	298456	298567	1.7194923826313535	2.5484270513706235	1.311294163272053	1.311294163272053	108.5	5.728778287984927	30.19861295043006	0.0
ID295384 ? ID295492	10	295384	295492	0.6764214592606711	3.141592653589793	0.8224484538624114	0.8224484538624114	78.5	5.8120883371931775	32.933969866108185	0.0
ID305500 ? ID305712	10	305500	305712	2.2795958728556993	1.5707963267948966	0.7549165306270124	1.5098330612540247	175.0	1.1293785278140644	32.66837940127324	0.0
ID291249 ? ID291360	10	291249	291360	1.9259700668606623	3.141592653589793	1.3877932363506684	1.3877932363506684	39.5	3.0662859741495136	29.3630068320995	0.0
ID299947 ? ID300055	10	299947	300055	8.905507920635205	1.5907391847896626	2.984209764851527	2.984209764851527	122.5	2.7809139685310096	31.970262153202313	0.0
ID295049 ? ID295148	10	295049	295148	0.25311923622879073	3.141592653589793	0.5031095668229643	0.5031095668229643	75.5	5.333108733080193	34.01214009103215	0.0
ID305939 ? ID306151	10	305939	306151	2.5494277822978337	1.5707963267948966	0.7983463819511293	1.5966927639022586	179.0	2.351130569639872	33.49367160111332	0.0
ID300885 ? ID300997	10	300885	300997	1.7490095655063451	3.141592653589793	1.3225012534989693	1.3225012534989693	131.5	4.852462889252301	33.243001718558816	0.0
ID299532 ? ID299637	10	299532	299637	0.425506489092966	3.141592653589793	0.652308584255156	0.652308584255156	118.5	1.2507737000219112	31.032758145838926	0.0
ID303876 ? ID303996	10	303876	303996	0.7595534149255192	2.9410334364893673	0.8715236169637167	0.8715236169637167	159.5	0.7557997563404337	32.772988403314436	0.0
ID303262 ? ID303352	10	303262	303352	7.787204241571534	3.141592653589793	2.7905562602412326	2.7905562602412326	153.5	4.781203209351853	29.423805514500657	0.0
ID299319 ? ID299421	10	299319	299421	0.08612706200465359	3.141592653589793	0.29347412493208597	0.29347412493208597	116.5	1.3441597255767372	30.108955339777655	0.0
ID309068 ? ID309166	10	309068	309166	5.775853805562733	2.29011773622942	2.4033006065747857	2.4033006065747857	207.5	5.437158012732954	31.828743676428388	0.0
ID301439 ? ID301641	10	301439	301641	0.5853341401381973	1.5707963267948966	0.38253566504908965	0.7650713300981793	137.0	5.073937204925803	32.39707402813737	0.0
ID306252 ? ID306457	10	306252	306457	1.501307956970058	1.5707963267948966	0.612639363118723	1.225278726237446	182.0	3.737551435323793	34.272663613920685	0.0
ID296272 ? ID296389	10	296272	296389	4.866957964382193	3.141592653589793	2.2061183024448603	2.2061183024448603	87.5	4.741050534151087	33.95719258754984	0.0
ID309935 ? ID310042	10	309935	310042	0.5379266769722759	0.4521893866567415	0.7334348484850416	0.7334348484850416	215.5	2.502926847475784	31.833071648514668	0.0
[truncated: 2,700 more rows]
