# Supplementary material for: Adhesion pilus retraction powers twitching motility in the thermoacidophilic crenarchaeon Sulfolobus acidocaldarius
Source: Nat Commun. 2024 Jun 14;15:5051. doi: 10.1038/s41467-024-49101-7 (PMC11178785; doi:10.1038/s41467-024-49101-7)
Supplement: Supplementary file 15 — Source Data [file 41467_2024_49101_MOESM15_ESM.zip › TWITCHING FULL TRACK DATASET/Figure 1/aapF 1/aapF_100X_1sec_interval_5min_total__1_tracks.csv]

LABEL	TRACK_INDEX	TRACK_ID	NUMBER_SPOTS	NUMBER_GAPS	NUMBER_SPLITS	NUMBER_MERGES	NUMBER_COMPLEX	LONGEST_GAP	TRACK_DURATION	TRACK_START	TRACK_STOP	TRACK_DISPLACEMENT	TRACK_X_LOCATION	TRACK_Y_LOCATION	TRACK_Z_LOCATION	TRACK_MEAN_SPEED	TRACK_MAX_SPEED	TRACK_MIN_SPEED	TRACK_MEDIAN_SPEED	TRACK_STD_SPEED	TRACK_MEAN_QUALITY	TOTAL_DISTANCE_TRAVELED	MAX_DISTANCE_TRAVELED	CONFINMENT_RATIO	MEAN_STRAIGHT_LINE_SPEED	LINEARITY_OF_FORWARD_PROGRESSION	MEAN_DIRECTIONAL_CHANGE_RATE
Label	Track index	Track ID	Number of spots in track	Number of gaps	Number of split events	Number of merge events	Number of complex points	Longest gap	Track duration	Track start	Track stop	Track displacement	Track mean X	Track mean Y	Track mean Z	Track mean speed	Track max speed	Track min speed	Track median speed	Track std speed	Track mean quality	Total distance traveled	Max distance traveled	Confinment ratio	Mean straight line speed	Linearity of forward progression	Mean directional change rate
Label	Index	ID	N spots	N gaps	N splits	N merges	N complex	Lgst gap	Duration	Track start	Track stop	Track disp.	Track X	Track Y	Track Z	Mean sp.	Max speed	Min speed	Med. speed	Std speed	Mean Q	Total dist.	Max dist.	Cfn. ratio	Mn. v. line	Fwd. progr.	Mn. ? rate
									(sec)	(sec)	(sec)	(µm)	(µm)	(µm)	(µm)	(µm/sec)	(µm/sec)	(µm/sec)	(µm/sec)	(µm/sec)	(quality)	(µm)	(µm)		(µm/sec)		(rad/sec)
Track_6	6	6	300	0	0	0	0	0	299.0	0.0	299.0	3.6262474200999324	81.02730247561844	12.602511214037868	0.0	0.37949949674830646	2.555349414615347	0.006013011310315014	0.2696599989578831	0.38049403423993855	0.9773879609505336	113.47034952774361	3.8812325222622976	0.03195766502167433	0.012127917792976362	0.031957665021674325	2.7132403012523874
Track_7	7	7	299	1	0	0	0	1	299.0	0.0	299.0	1.0265896326826833	72.53677113977723	15.701938611260942	0.0	0.3166956673196632	2.0347670166205116	0.008397724475857552	0.20984185616720247	0.34527107181800204	0.9743224805015386	94.68508381221396	1.951273688215131	0.010842147372638833	0.003433410142751449	0.010841354956984198	2.6973443867556712
Track_8	8	8	300	0	0	0	0	0	299.0	0.0	299.0	0.15447903421457984	45.53739351507768	63.027991261105285	0.0	0.036155905085270064	0.11848257374066348	0.004251604570481007	0.031341019694432086	0.021148006365642767	0.9593933401505153	10.81061562049574	0.34259162493862344	0.014289568664499045	5.166522883430763E-4	0.014289568664499033	2.6195201069046106
Track_11	10	11	16	0	0	0	0	0	15.0	0.0	15.0	0.460968945646168	36.132986122171936	24.297927418223118	0.0	0.44946241679858356	1.427866779680164	0.023834954629429177	0.21890635273395545	0.4345394931705726	0.9477507844567299	6.741936251978753	1.3638951268323596	0.06837337649267657	0.03073126304307787	0.06837337649267657	2.6287663226000575
Track_13	12	13	149	5	0	0	0	1	153.0	0.0	153.0	1.4776406471165588	68.27415118989363	33.493271753580075	0.0	0.8567459196264422	2.5954538880765923	0.030804523925923567	0.7450705562736588	0.5412346694402465	0.9507845348159739	129.78582992489402	2.4621759921197715	0.011385223240254018	0.00965778200729777	0.011272632627779248	2.626089295953861
Track_14	13	14	175	7	0	0	0	3	185.0	0.0	185.0	0.7342005440309622	30.613236481134102	67.158369145929	0.0	0.6256457038204415	1.4164004488680877	0.08894143872979943	0.621682455709533	0.30487395449894894	0.9512418225833348	111.66810610630007	1.2258834151410576	0.0065748454919800975	0.003968651589356552	0.006343289125334654	2.601099026594645
Track_18	16	18	297	2	0	0	0	2	299.0	0.0	299.0	0.041173039621955974	36.69363822553785	41.17633347782451	0.0	0.17162196947891784	0.6267503568084452	0.00876827195243496	0.1581098432062807	0.1015307553653645	0.9487313511797073	50.99451549684194	0.9210928361167373	8.074013297470351E-4	1.3770247365202666E-4	8.023592438084807E-4	2.7106805187613334
Track_25	23	25	21	0	0	0	0	0	20.0	15.0	35.0	1.5646163823985095	36.54528234399333	24.0397767700758	0.0	0.6695393353219058	1.6709845446028004	0.0973225856419458	0.631176413653035	0.39066444304965836	0.9545598796435765	13.390786706438115	2.1910532458317062	0.11684275290907759	0.07823081911992548	0.11684275290907759	2.9920917552505713
Track_32	29	32	121	0	0	0	0	0	120.0	34.0	154.0	1.6732984684916479	36.90996983577899	23.214372217697814	0.0	0.5743010056801457	2.902858646418569	0.004752480544758633	0.3288251163857524	0.603192370768613	0.9496909734631372	68.91612068161751	3.3396022082400503	0.024280218502461044	0.013944153904097065	0.024280218502461055	2.622854267396221
Track_84	75	84	140	6	0	0	0	2	146.0	153.0	299.0	1.1133393157493132	68.2117169153743	33.91112676891336	0.0	0.9954804341297746	2.714866613703611	0.028762783116699008	0.9165444452289309	0.6059012712210292	0.9409885879073824	142.9208811061053	2.10017304283334	0.007789899608320799	0.007625611751707625	0.007660232677876541	2.5669744039163724
Track_104	93	104	25	2	0	0	0	6	31.0	185.0	216.0	1.4299557816313315	30.324222260031334	67.2143669853474	0.0	0.5719444135909932	1.3189070965177625	0.048137429295622404	0.5517945523552119	0.3651423181838612	0.9341868305206299	14.620407198226909	1.8107321792943858	0.097805468906827	0.04612760585907521	0.08065050512419518	2.457776251666919
Track_106	95	106	103	3	0	0	0	6	110.0	189.0	299.0	6.77715531044247	67.85276858059653	64.77836994145981	0.0	0.976223342804489	2.933939910478033	0.029802542643927912	0.8822425492383748	0.5957293221313948	0.9346156334414065	103.36345316625632	6.807725913576372	0.06556626257001752	0.061610502822204274	0.06311107317431067	2.562866588987
Track_130	118	130	61	8	0	0	0	5	72.0	227.0	299.0	0.3355067233347679	30.301684548208044	66.9855012028645	0.0	0.6627605830909323	1.6394928665954354	0.05529479676028832	0.6435444554546089	0.37034537448542937	0.9417432859295705	43.89061657721002	1.857639453418215	0.007644156074785654	0.004659815601871776	0.007030918435341587	2.3578093406696725
Track_136	124	136	37	0	0	0	0	0	36.0	245.0	281.0	0.2924799629532936	94.20854994014164	56.76211227012111	0.0	0.39227840214792453	0.9476831616916244	0.009083429189292653	0.38952019879288263	0.22968104724813693	0.9686504602432251	14.122022477325284	1.8796550216947074	0.02071091186994693	0.008124443415369267	0.020710911869946932	2.755830953636753
