# Supplementary material for: Adhesion pilus retraction powers twitching motility in the thermoacidophilic crenarchaeon Sulfolobus acidocaldarius
Source: Nat Commun. 2024 Jun 14;15:5051. doi: 10.1038/s41467-024-49101-7 (PMC11178785; doi:10.1038/s41467-024-49101-7)
Supplement: Supplementary file 15 — Source Data [file 41467_2024_49101_MOESM15_ESM.zip › TWITCHING FULL TRACK DATASET/Figure 1/aapF 1/aapF_100X_1sec_interval_5min_total__6_tracks.csv]

LABEL	TRACK_INDEX	TRACK_ID	NUMBER_SPOTS	NUMBER_GAPS	NUMBER_SPLITS	NUMBER_MERGES	NUMBER_COMPLEX	LONGEST_GAP	TRACK_DURATION	TRACK_START	TRACK_STOP	TRACK_DISPLACEMENT	TRACK_X_LOCATION	TRACK_Y_LOCATION	TRACK_Z_LOCATION	TRACK_MEAN_SPEED	TRACK_MAX_SPEED	TRACK_MIN_SPEED	TRACK_MEDIAN_SPEED	TRACK_STD_SPEED	TRACK_MEAN_QUALITY	TOTAL_DISTANCE_TRAVELED	MAX_DISTANCE_TRAVELED	CONFINMENT_RATIO	MEAN_STRAIGHT_LINE_SPEED	LINEARITY_OF_FORWARD_PROGRESSION	MEAN_DIRECTIONAL_CHANGE_RATE
Label	Track index	Track ID	Number of spots in track	Number of gaps	Number of split events	Number of merge events	Number of complex points	Longest gap	Track duration	Track start	Track stop	Track displacement	Track mean X	Track mean Y	Track mean Z	Track mean speed	Track max speed	Track min speed	Track median speed	Track std speed	Track mean quality	Total distance traveled	Max distance traveled	Confinment ratio	Mean straight line speed	Linearity of forward progression	Mean directional change rate
Label	Index	ID	N spots	N gaps	N splits	N merges	N complex	Lgst gap	Duration	Track start	Track stop	Track disp.	Track X	Track Y	Track Z	Mean sp.	Max speed	Min speed	Med. speed	Std speed	Mean Q	Total dist.	Max dist.	Cfn. ratio	Mn. v. line	Fwd. progr.	Mn. ? rate
									(sec)	(sec)	(sec)	(µm)	(µm)	(µm)	(µm)	(µm/sec)	(µm/sec)	(µm/sec)	(µm/sec)	(µm/sec)	(quality)	(µm)	(µm)		(µm/sec)		(rad/sec)
Track_982	0	0	230	29	0	0	0	9	298.0	0.0	298.0	0.4479864948366302	44.64655219477879	78.73003970176386	0.0	0.5487494300888985	1.9018893395886878	0.045751788293364105	0.5025733068795482	0.35222939356314	0.966717364217924	138.70844610495632	1.7833805370652207	0.0032296987488249483	0.0015033103853578195	0.0027395206316921006	2.3695898666064523
Track_983	1	1	300	0	0	0	0	0	299.0	0.0	299.0	0.6170751189297021	42.9254741722512	18.69112684814634	0.0	0.11835270775606599	0.6567593625991474	0.008849298988307205	0.09394641119634879	0.09775010811884945	0.9889604862531026	35.38745961906373	1.1476071539026305	0.017437677798077228	0.0020637963843802747	0.01743767779807723	2.7013164605223543
Track_984	2	2	299	1	0	0	0	1	299.0	0.0	299.0	0.652487525607487	77.59335758935347	18.69247794354986	0.0	0.3195693025760828	1.624057425226639	0.021012018662846462	0.24116049328697362	0.2471852805882141	0.9924279341729588	95.39860634325348	1.859008925071139	0.00683959179927402	0.002182232527115341	0.006828667551996165	2.6977361535003324
Track_985	3	3	298	1	0	0	0	2	299.0	0.0	299.0	0.8201292209082668	49.375286647567464	20.930815343655848	0.0	0.5217482106441456	1.4594617536543177	0.02611623523029465	0.4926474516429882	0.28459497503859554	0.9865078740071931	155.79979525654232	1.363626626197229	0.005263994214869342	0.002742907093338685	0.005257147101572839	2.6870672045224944
Track_988	6	6	239	0	0	0	0	0	238.0	0.0	238.0	1.3031265012234667	36.175310021811434	58.4373442926611	0.0	0.2930524512431326	1.1852609316071305	0.004485424123770554	0.2519881700154644	0.19443822000385172	0.9891707500653287	69.74648339586551	1.5303052460365272	0.018683759205854307	0.0054753214337120455	0.018683759205854293	2.639832279401268
Track_989	7	7	291	6	0	0	0	3	299.0	0.0	299.0	5.505918430349102	18.860314026037265	36.77731862298817	0.0	0.38745936886564436	2.346447772294515	0.00672259266215328	0.3549536060298491	0.23821865908979917	0.9711834501564708	113.92671836587431	6.029958089686867	0.0483285967446803	0.018414442910866562	0.04752612632591152	2.651040433715522
Track_991	9	9	297	1	0	0	0	3	299.0	0.0	299.0	0.8559918008127667	34.40492932087963	29.064299511850304	0.0	0.1724704562837754	0.6339201625394051	0.005239202841146008	0.1323508834435485	0.1273797390828679	0.9911994735399882	51.16637075024784	1.1860245917935333	0.016729578202663912	0.0028628488321497214	0.0165990680017644	2.7516502795491613
Track_992	10	10	179	27	0	0	0	5	223.0	0.0	223.0	2.295920709070774	3.5593162443234587	32.30425471076216	0.0	1.1208327910949507	3.910733312311427	0.0970056692132732	0.9675891333743196	0.6577811195370964	0.9466028103615318	225.19117221492905	6.186041405890146	0.010195429449958543	0.010295608560855488	0.00918567750930772	2.2490219345336224
Track_993	11	11	300	0	0	0	0	0	299.0	0.0	299.0	1.8942841276719549	69.36608702873198	9.039789920581667	0.0	0.44507084371035854	1.5207128708949564	0.020526410589111956	0.3484820491566615	0.34406288258683304	0.9893841278553009	133.0761822693972	2.307989271883318	0.014234584246166587	0.006335398420307541	0.014234584246166589	2.7167943563178913
Track_994	12	12	252	26	0	0	0	5	295.0	0.0	295.0	2.5082252441639312	88.81930874284245	41.9294678739637	0.0	0.7649246573859579	2.9686554772293596	0.056335640912406816	0.6120040801003391	0.5838237747138701	0.9750097744048588	217.46120649549135	4.785445175526024	0.011534127325905067	0.008502458454792987	0.011115419502685613	2.4269004736132698
Track_995	13	13	268	23	0	0	0	5	299.0	0.0	299.0	0.8227348782919435	82.40460580621603	44.67638445883518	0.0	0.9455372140583687	2.7186244054946	0.0011067708113367371	0.896401453822966	0.519469368146042	0.9535742152982684	269.38309711720876	1.6799205143595357	0.0030541444028834926	0.002751621666528239	0.002910114615920743	2.507679769677027
Track_996	14	14	240	30	0	0	0	6	298.0	0.0	298.0	1.4812342896005297	51.3253552300143	38.21080700569146	0.0	1.0876631358135311	3.3296287075249196	0.06807062727109779	1.0185551006707658	0.6415063442790834	0.9540474640826384	286.4192220276667	5.051626992849695	0.005171560341217077	0.004970584864431308	0.004569967208379731	2.2820744811645746
Track_998	16	16	298	2	0	0	0	1	299.0	0.0	299.0	0.3507847754165352	73.99817473975439	12.653223765539325	0.0	0.2411388416511532	1.0581100872696958	0.01349207728790665	0.19147281821025564	0.1874435752492266	0.9961060963621076	72.18207699607802	1.138267733443668	0.004859721277285979	0.0011731932288178435	0.00486521881246763	2.7120308164242717
Track_1000	18	18	290	10	0	0	0	1	299.0	0.0	299.0	1.0690587311192368	16.109718454187746	16.873058008356875	0.0	0.8123333866226927	2.437533184071548	0.008871110317663132	0.7537005347872754	0.4540150119008243	0.9719015518139149	239.3273292152894	3.2329624874709655	0.00446693127201346	0.0035754472612683505	0.0044014530488933985	2.6754764609355135
Track_1001	19	19	188	22	0	0	0	7	256.0	0.0	256.0	2.359236962444624	42.10830736165192	48.97414868370357	0.0	1.2274185662714636	4.164532295418564	0.07151747425837526	1.13308602522397	0.7336878116526248	0.9664314135592035	256.51305644519164	4.947160320787692	0.009197336756028693	0.009215769384549313	0.007508253205378918	2.3513154343368563
Track_1002	20	20	250	15	0	0	0	6	292.0	0.0	292.0	2.1815940348147453	56.80443171792022	50.59786483612345	0.0	0.5921949529762004	2.4517707938514044	0.04342105353336254	0.42900195426462423	0.4925296367326565	0.9755621049404144	166.30995767031578	4.9433850403790975	0.013117639288559161	0.0074712124479957035	0.0126161366462979	2.549876092495157
Track_1018	34	36	161	38	0	0	0	9	264.0	35.0	299.0	2.1864228434133235	42.925800266661945	69.66390171783371	0.0	1.082735998503263	3.4768746675438016	0.06981400165927588	0.9770319307454083	0.6340410737350963	0.9535770934561024	227.90194006171566	3.929441480152055	0.009593700004577592	0.008281904709898952	0.007649052697377359	2.0338506960437774
Track_1032	48	50	212	1	0	0	0	1	212.0	80.0	292.0	3.6741184999287553	9.300203283403496	38.031106429159735	0.0	0.37912745237364115	1.6381599435934644	0.0213616819554812	0.3326697980884109	0.2382049080022684	0.9835751902944637	81.63405239443175	4.02301433004655	0.04500718011861637	0.017330747641173375	0.045712193967144904	2.7238544786574206
Track_1052	68	70	123	13	0	0	0	8	156.0	143.0	299.0	1.7649265969433983	10.922282500774816	53.70393964592567	0.0	0.4690548782822782	2.1992423492053423	0.01760329991617955	0.3127611924700845	0.4358286532313515	0.9744149688782731	70.48015350934061	3.015841298360576	0.02504146925147511	0.011313632031688451	0.024120060478040446	2.3874994001853382
