# Supplementary material for: Adhesion pilus retraction powers twitching motility in the thermoacidophilic crenarchaeon Sulfolobus acidocaldarius
Source: Nat Commun. 2024 Jun 14;15:5051. doi: 10.1038/s41467-024-49101-7 (PMC11178785; doi:10.1038/s41467-024-49101-7)
Supplement: Supplementary file 15 — Source Data [file 41467_2024_49101_MOESM15_ESM.zip › TWITCHING FULL TRACK DATASET/Figure 1/aapF 1/aapF_100X_1sec_interval_5min_total__2_tracks.csv]

LABEL	TRACK_INDEX	TRACK_ID	NUMBER_SPOTS	NUMBER_GAPS	NUMBER_SPLITS	NUMBER_MERGES	NUMBER_COMPLEX	LONGEST_GAP	TRACK_DURATION	TRACK_START	TRACK_STOP	TRACK_DISPLACEMENT	TRACK_X_LOCATION	TRACK_Y_LOCATION	TRACK_Z_LOCATION	TRACK_MEAN_SPEED	TRACK_MAX_SPEED	TRACK_MIN_SPEED	TRACK_MEDIAN_SPEED	TRACK_STD_SPEED	TRACK_MEAN_QUALITY	TOTAL_DISTANCE_TRAVELED	MAX_DISTANCE_TRAVELED	CONFINMENT_RATIO	MEAN_STRAIGHT_LINE_SPEED	LINEARITY_OF_FORWARD_PROGRESSION	MEAN_DIRECTIONAL_CHANGE_RATE
Label	Track index	Track ID	Number of spots in track	Number of gaps	Number of split events	Number of merge events	Number of complex points	Longest gap	Track duration	Track start	Track stop	Track displacement	Track mean X	Track mean Y	Track mean Z	Track mean speed	Track max speed	Track min speed	Track median speed	Track std speed	Track mean quality	Total distance traveled	Max distance traveled	Confinment ratio	Mean straight line speed	Linearity of forward progression	Mean directional change rate
Label	Index	ID	N spots	N gaps	N splits	N merges	N complex	Lgst gap	Duration	Track start	Track stop	Track disp.	Track X	Track Y	Track Z	Mean sp.	Max speed	Min speed	Med. speed	Std speed	Mean Q	Total dist.	Max dist.	Cfn. ratio	Mn. v. line	Fwd. progr.	Mn. ? rate
									(sec)	(sec)	(sec)	(µm)	(µm)	(µm)	(µm)	(µm/sec)	(µm/sec)	(µm/sec)	(µm/sec)	(µm/sec)	(quality)	(µm)	(µm)		(µm/sec)		(rad/sec)
Track_246	0	0	300	0	0	0	0	0	299.0	0.0	299.0	1.1613395955701042	79.84150107275704	8.462266149586698	0.0	0.4304495385662062	2.139888106228833	0.01786437183619264	0.2977498466284637	0.37779802115902517	0.9815028160810471	128.70441203129565	1.7247591132109013	0.009023308348494798	0.0038840789149501816	0.009023308348494796	2.7461449551440795
Track_249	2	3	292	8	0	0	0	1	299.0	0.0	299.0	0.3000747945056934	36.03858502949334	54.063425566985465	0.0	0.5939182562725676	2.8784830351236064	0.015688450784739513	0.4226694596316702	0.5039356062035999	0.9589584147276944	178.47652811526052	2.9668884416176007	0.0016813123701728693	0.0010035946304538241	0.0016897857909813827	2.6470864336719684
Track_250	3	4	300	0	0	0	0	0	299.0	0.0	299.0	1.0552840647208699	91.86713776765771	23.080656840947544	0.0	0.257673363077836	0.9867226044766915	0.008002000228644814	0.2232458889309065	0.18616296382498487	0.9764694831768672	77.04433556027296	1.202364879148542	0.013697101247570695	0.0035293781428791635	0.013697101247570693	2.7852241844743393
Track_251	4	5	267	23	0	0	0	5	299.0	0.0	299.0	1.4287566090467558	23.95669357506832	62.73777834272059	0.0	0.47347936473816243	1.5092811611816224	0.03835935388310742	0.39421766928594804	0.3102604895687761	0.9207065185804045	132.33928856190605	1.5791128690128429	0.010796163592631133	0.004778450197480789	0.010092203701682557	2.604465804468977
Track_252	5	6	286	12	0	0	0	2	299.0	0.0	299.0	0.6464914223888085	54.63544234692354	22.494288045917322	0.0	0.9450955247111902	3.387960452848903	0.04026977120716027	0.8533045483074704	0.5911991929501379	0.9454844583581378	278.40095500308155	4.3537156289543715	0.0023221594997102388	0.002162178670196684	0.0022877884972076446	2.6668148345535068
Track_253	6	7	295	5	0	0	0	1	299.0	0.0	299.0	1.6814758762315558	68.22939956995513	33.587707756843315	0.0	0.378335622252304	1.197833003022696	0.01833110028296936	0.3202746537355985	0.2597669061989429	0.9426406189546747	112.41113601915518	1.6814758762315558	0.014958267799597965	0.00562366513789818	0.01486422321117803	2.780302871912417
Track_254	7	8	188	4	0	0	0	1	191.0	0.0	191.0	0.8199277348609074	53.82336154538675	28.429173853856124	0.0	0.5923388309404695	1.801871755054475	0.046081394444317095	0.5495609214480687	0.3291778202574599	0.9567458731062869	111.66915761713771	1.5268670689076	0.007342472642912408	0.004292815365763913	0.0072472293584874645	2.741014521026251
Track_256	9	10	287	5	0	0	0	3	295.0	0.0	295.0	2.070590707359114	46.10240726626014	34.4942417420056	0.0	0.6066417445413297	1.8782399024768122	0.014029040879916094	0.5528167618969092	0.3758357448683176	0.9533142150486803	175.00431132768117	2.1010400118252957	0.011831655412660683	0.007018951550369878	0.011570175665502173	2.789132989530511
Track_261	14	15	114	18	0	0	0	5	147.0	2.0	149.0	0.7645669320390532	16.519122885315642	59.94795266036405	0.0	0.6444452578915353	1.585865849394117	0.037314478282088316	0.5533760393898501	0.40084908561192384	0.9069342336110902	81.13009882660806	1.7643373340276876	0.009423961551841472	0.005201135592102403	0.008070717455690846	2.4537558285412735
Track_263	16	17	183	15	0	0	0	6	213.0	3.0	216.0	6.280312939642507	52.96474198581332	55.094266505236625	0.0	1.1561965438233501	3.332866020621991	0.03827393735058421	1.0037750440212594	0.7235604675088491	0.9432441048283394	224.38192717999453	9.82535342237535	0.02798938853308168	0.029485037275316935	0.025501751785051017	2.513020940954548
Track_267	20	21	152	12	0	0	0	5	175.0	16.0	191.0	0.20921811881020916	0.8002084462709448	53.337437609414636	0.0	0.6279126596978531	2.2185558815024047	0.020671669272093008	0.49850257545410803	0.4862984422787633	0.9224723812780882	101.6447099431022	2.8056264010112812	0.0020583276682802623	0.0011955321074869096	0.0019039783463868855	2.6329524500811505
Track_279	32	33	103	13	0	0	0	4	122.0	75.0	197.0	0.8312731198339934	13.250001994285004	13.619666527802726	0.0	0.6249760465588102	2.4858495724437333	0.013745221349896013	0.3546046734025446	0.5924308955451448	0.9685457910148842	67.76303396305725	4.115764914679633	0.012267353912860265	0.0068137140969999465	0.010902360393677545	2.345274111236899
Track_289	42	43	197	0	0	0	0	0	196.0	103.0	299.0	1.0042992451226798	3.544587400902421	38.2105072826458	0.0	0.2697970209350504	0.8619297301270248	0.0237658935433522	0.25686119260783075	0.14011534509846277	0.9401936951627586	52.88021610326986	1.1784725887888146	0.018991965599410226	0.005123975740421835	0.018991965599410215	2.7488986933044894
Track_298	50	52	149	13	0	0	0	4	166.0	133.0	299.0	2.7531235279719577	64.74252440754464	27.507125932319738	0.0	0.961849033321721	3.1728990490917313	0.11249532425780716	0.822804698409195	0.5909609097157249	0.9460269544748652	149.59130637909186	5.823957590268712	0.018404301657711557	0.016585081493806973	0.017242915384060656	2.4773037507771973
Track_307	59	61	109	9	0	0	0	5	127.0	167.0	294.0	3.217898388559645	55.73002084129372	75.95593930288238	0.0	0.8015514855268219	3.8612057446760972	0.01736836158545441	0.7036452335739906	0.5436508386928599	0.9326577361570586	97.84899540540717	6.9004268239463125	0.03288637124200687	0.02533778258708382	0.03161092337122985	2.468034920019596
Track_312	64	66	105	1	0	0	0	1	105.0	194.0	299.0	0.7826777604887584	54.16394838033066	28.861330297800325	0.0	0.5587362535384629	1.3498051964364524	0.07180575421132131	0.54005252901183	0.2984738790418118	0.9528536524091448	58.40166142688992	1.192916521415958	0.01340163518239208	0.007454073909416746	0.013340952662746116	2.6908642119233326
