# Supplementary material for: Adhesion pilus retraction powers twitching motility in the thermoacidophilic crenarchaeon Sulfolobus acidocaldarius
Source: Nat Commun. 2024 Jun 14;15:5051. doi: 10.1038/s41467-024-49101-7 (PMC11178785; doi:10.1038/s41467-024-49101-7)
Supplement: Supplementary file 15 — Source Data [file 41467_2024_49101_MOESM15_ESM.zip › TWITCHING FULL TRACK DATASET/Figure 1/upsE 3/upsE_100X_1sec_interval_5min_total__9_tracks.csv]

LABEL	TRACK_INDEX	TRACK_ID	NUMBER_SPOTS	NUMBER_GAPS	NUMBER_SPLITS	NUMBER_MERGES	NUMBER_COMPLEX	LONGEST_GAP	TRACK_DURATION	TRACK_START	TRACK_STOP	TRACK_DISPLACEMENT	TRACK_X_LOCATION	TRACK_Y_LOCATION	TRACK_Z_LOCATION	TRACK_MEAN_SPEED	TRACK_MAX_SPEED	TRACK_MIN_SPEED	TRACK_MEDIAN_SPEED	TRACK_STD_SPEED	TRACK_MEAN_QUALITY	TOTAL_DISTANCE_TRAVELED	MAX_DISTANCE_TRAVELED	CONFINMENT_RATIO	MEAN_STRAIGHT_LINE_SPEED	LINEARITY_OF_FORWARD_PROGRESSION	MEAN_DIRECTIONAL_CHANGE_RATE
Label	Track index	Track ID	Number of spots in track	Number of gaps	Number of split events	Number of merge events	Number of complex points	Longest gap	Track duration	Track start	Track stop	Track displacement	Track mean X	Track mean Y	Track mean Z	Track mean speed	Track max speed	Track min speed	Track median speed	Track std speed	Track mean quality	Total distance traveled	Max distance traveled	Confinment ratio	Mean straight line speed	Linearity of forward progression	Mean directional change rate
Label	Index	ID	N spots	N gaps	N splits	N merges	N complex	Lgst gap	Duration	Track start	Track stop	Track disp.	Track X	Track Y	Track Z	Mean sp.	Max speed	Min speed	Med. speed	Std speed	Mean Q	Total dist.	Max dist.	Cfn. ratio	Mn. v. line	Fwd. progr.	Mn. ? rate
									(sec)	(sec)	(sec)	(µm)	(µm)	(µm)	(µm)	(µm/sec)	(µm/sec)	(µm/sec)	(µm/sec)	(µm/sec)	(quality)	(µm)	(µm)		(µm/sec)		(rad/sec)
Track_3	0	3	300	0	0	0	0	0	299.0	0.0	299.0	1.3102793229991714	68.01826708206504	27.114947758139756	0.0	0.044132758906244046	0.6244689423298151	0.003080326413460811	0.0325840645825191	0.05801378338598271	1.0	13.195694912966964	1.4420797789901154	0.09929596975689428	0.0043822050936427135	0.09929596975689424	2.66516106149485
Track_6	2	6	291	5	0	0	0	4	299.0	0.0	299.0	24.101224715660017	61.57377242829256	43.626168585509795	0.0	0.35881395671512684	2.1988530883224597	0.0011043343129934088	0.26720520072064713	0.365729727568599	0.9948465238322097	109.77327360331071	28.33477830462204	0.21955457758101454	0.08060610272795993	0.2246459515284561	2.3782629011626772
Track_7	3	7	295	2	0	0	0	4	299.0	0.0	299.0	0.44473454443933824	65.61658730279996	47.104789064637615	0.0	0.05300327393687469	1.3467048251308749	0.0019163838225084264	0.03462292534007189	0.09406668009082993	1.0	16.966273172183264	2.7780932188864687	0.026212860062190584	0.0014874065031415995	0.028062540153897964	2.618215700914286
Track_9	5	9	294	1	0	0	0	6	299.0	0.0	299.0	0.7568437602150337	44.581375171703556	57.772770515740284	0.0	0.04853450336458622	0.9198848722317744	0.0013176801431983704	0.035558669423681605	0.08185573045493749	1.0	14.331552288305625	1.6456311099468137	0.05280961510586744	0.0025312500341639925	0.052153619769208334	2.6122315961589635
Track_10	6	10	197	29	0	0	0	9	298.0	1.0	299.0	1.4870049197811859	21.115947470488553	51.14515577945421	0.0	0.663651856719467	2.4828675121000736	0.032679792575202926	0.6167179202940787	0.4043436949935441	0.9668316768510693	160.771730525168	5.667101240190671	0.009249169085409594	0.0049899493952388786	0.007518926293531317	2.1049059695370373
Track_11	7	11	152	2	0	0	0	2	154.0	0.0	154.0	1.0687881889135507	32.04430847125667	65.77231067138443	0.0	0.5518831908525923	1.786602895706421	0.02206513687725913	0.4920717547195268	0.3211362748073453	0.9974725375834265	84.62735675142923	2.0080368374964634	0.012629346229645774	0.006940183044893186	0.012575456473264657	2.552374481103552
Track_12	8	12	300	0	0	0	0	0	299.0	0.0	299.0	3.2654905836106427	5.854750309399181	64.73528686156035	0.0	0.05758253484913453	0.32995873684418514	0.003411007566015258	0.04836785600086248	0.04101989600835981	0.999398558139801	17.21717791989123	3.4349257959768127	0.1896646824935217	0.010921373189333254	0.18966468249352178	2.5969460309934207
Track_13	9	13	299	1	0	0	0	1	299.0	0.0	299.0	0.6574764208371748	46.50972185095663	68.84429396106258	0.0	0.23258204824976705	1.2743216646149693	0.0019701199731703713	0.13759050002357587	0.257037028917969	0.9997244560997621	69.54961515111992	2.144381312952612	0.009453343766296711	0.0021989177954420563	0.009454374540036148	2.6005329009641907
Track_15	10	15	299	1	0	0	0	1	299.0	0.0	299.0	5.0853755299504	70.74144030727074	69.06924265487952	0.0	0.18599438690270645	3.661704314101452	0.0024437406720486357	0.06651444095007163	0.34035450665340905	0.9999552606340236	55.91617036209976	10.464771860872801	0.09094642027554324	0.017007944916222074	0.09144332363706718	2.4875971381471036
Track_16	11	16	297	2	0	0	0	1	298.0	0.0	298.0	18.27985705178236	68.42386198096719	2.72388980972861	0.0	0.12167025193236479	1.5994585759148139	7.914472346769805E-4	0.04053091170285546	0.2253781443943039	0.9996714158491655	38.922249715909246	18.27985705178236	0.46965057737427174	0.06134180218718913	0.5041643393759749	2.5299143099156187
Track_17	12	17	300	0	0	0	0	0	299.0	0.0	299.0	1.628980325498659	64.13122874270121	7.660679446203115	0.0	0.05884567610035522	1.00924896052144	0.0017603791349967799	0.04067027363680416	0.09703383380707852	1.0	17.5948571540062	1.8843324063397067	0.09258275365581778	0.005448094734109227	0.09258275365581771	2.6435043349718845
Track_21	14	21	299	1	0	0	0	1	299.0	0.0	299.0	4.9518469519663135	28.796908222487357	8.050741121979515	0.0	0.13998306253373727	1.3170740039244953	0.004796702162902783	0.055369064454843714	0.19380665879906944	0.9961764908155869	42.1034146605892	4.9518469519663135	0.11761152846829494	0.016561361043365596	0.1183097493625284	2.530475149140683
Track_22	15	22	300	0	0	0	0	0	299.0	0.0	299.0	8.635346214429457	82.11898839137662	75.30988134709732	0.0	0.07318448620374332	0.609449193796418	0.0015470312579856822	0.047972389326494405	0.08382897958626181	1.0	21.882161374919264	8.635346214429457	0.3946294914142739	0.028880756569998185	0.39462949141427406	2.6321094780450944
Track_24	17	24	300	0	0	0	0	0	299.0	0.0	299.0	0.14115805182068383	10.739152240125533	11.232077790708878	0.0	0.052700261885793694	0.17364201633026277	0.0033748102321743915	0.04678164691819666	0.03159018697283906	0.9973563234011332	15.757378303852317	0.24220262775862844	0.008958219387686716	4.7210050776148437E-4	0.008958219387686716	2.7094746738964206
Track_32	23	32	170	37	0	0	0	9	291.0	1.0	292.0	0.5847748752803739	0.7940323116182927	59.078628183462484	0.0	0.5883598608182306	2.006986093147988	0.028495555291360226	0.552300265086868	0.36793369768584255	0.9420626563184401	144.90980570642992	3.558296831124873	0.004035440337730204	0.0020095356538844464	0.0034154873364233077	1.9752942457406775
Track_33	24	33	167	30	0	0	0	9	299.0	0.0	299.0	1.8793533851849036	18.95331686447802	68.9149803074601	0.0	0.5872505994657403	1.5597247917196508	0.020462060750527387	0.5664341253447063	0.3257623406325243	0.9641649309032692	125.21966075330866	5.628553005111611	0.015008452936854372	0.006285462826705363	0.010703203764157336	2.1209228693843043
Track_48	38	48	235	4	0	0	0	3	242.0	52.0	294.0	10.868374511199331	87.08822204165998	23.373720768231692	0.0	0.4008277109993186	2.350758830342479	0.00444093631956978	0.29365445562993714	0.3875597588278295	0.993110259543074	98.9342436947913	14.581832380796422	0.10985452665639096	0.044910638476030294	0.11204474452143516	2.5128368249708872
Track_58	47	58	159	5	0	0	0	2	166.0	133.0	299.0	10.615460802963138	55.507459773278406	57.02949967741055	0.0	0.3290714266727752	3.9945956421993047	0.006970101055495371	0.09734194688699935	0.4694902961274461	0.9870994428418717	57.842272822735936	10.706306180951941	0.18352426840998098	0.06394855905399481	0.19433033034978303	2.5174460659197497
Track_65	54	65	141	3	0	0	0	1	143.0	154.0	297.0	7.944591573179914	27.902578665447557	65.7921211353779	0.0	0.5269181202633668	1.8797885478554295	0.06360439816414315	0.47757810497554465	0.32867192541985313	0.9951588942649516	74.4291475579776	8.048030437466515	0.10674032732930827	0.05555658442783157	0.10543684548191852	2.6422456806375454
