# Supplementary material for: Adhesion pilus retraction powers twitching motility in the thermoacidophilic crenarchaeon Sulfolobus acidocaldarius
Source: Nat Commun. 2024 Jun 14;15:5051. doi: 10.1038/s41467-024-49101-7 (PMC11178785; doi:10.1038/s41467-024-49101-7)
Supplement: Supplementary file 15 — Source Data [file 41467_2024_49101_MOESM15_ESM.zip › TWITCHING FULL TRACK DATASET/Figure 1/upsE 3/upsE_100X_1sec_interval_5min_total__8_tracks.csv]

LABEL	TRACK_INDEX	TRACK_ID	NUMBER_SPOTS	NUMBER_GAPS	NUMBER_SPLITS	NUMBER_MERGES	NUMBER_COMPLEX	LONGEST_GAP	TRACK_DURATION	TRACK_START	TRACK_STOP	TRACK_DISPLACEMENT	TRACK_X_LOCATION	TRACK_Y_LOCATION	TRACK_Z_LOCATION	TRACK_MEAN_SPEED	TRACK_MAX_SPEED	TRACK_MIN_SPEED	TRACK_MEDIAN_SPEED	TRACK_STD_SPEED	TRACK_MEAN_QUALITY	TOTAL_DISTANCE_TRAVELED	MAX_DISTANCE_TRAVELED	CONFINMENT_RATIO	MEAN_STRAIGHT_LINE_SPEED	LINEARITY_OF_FORWARD_PROGRESSION	MEAN_DIRECTIONAL_CHANGE_RATE
Label	Track index	Track ID	Number of spots in track	Number of gaps	Number of split events	Number of merge events	Number of complex points	Longest gap	Track duration	Track start	Track stop	Track displacement	Track mean X	Track mean Y	Track mean Z	Track mean speed	Track max speed	Track min speed	Track median speed	Track std speed	Track mean quality	Total distance traveled	Max distance traveled	Confinment ratio	Mean straight line speed	Linearity of forward progression	Mean directional change rate
Label	Index	ID	N spots	N gaps	N splits	N merges	N complex	Lgst gap	Duration	Track start	Track stop	Track disp.	Track X	Track Y	Track Z	Mean sp.	Max speed	Min speed	Med. speed	Std speed	Mean Q	Total dist.	Max dist.	Cfn. ratio	Mn. v. line	Fwd. progr.	Mn. ? rate
									(sec)	(sec)	(sec)	(µm)	(µm)	(µm)	(µm)	(µm/sec)	(µm/sec)	(µm/sec)	(µm/sec)	(µm/sec)	(quality)	(µm)	(µm)		(µm/sec)		(rad/sec)
Track_0	0	0	300	0	0	0	0	0	299.0	0.0	299.0	0.10365558009320315	84.81695887814506	40.14759407847021	0.0	0.030804041211560048	0.32754386276920716	5.841981352922075E-4	0.026643112684762466	0.030005243764762865	1.0	9.210408322256457	0.47457780294233465	0.01125417858432237	3.466741809137229E-4	0.011254178584322374	2.427223113883641
Track_1	1	1	300	0	0	0	0	0	299.0	0.0	299.0	5.881981038737321	28.706069450735	43.98011626474897	0.0	0.12868651329849282	1.7561637861051917	0.002383966214400283	0.047690326317025085	0.2095814061283951	0.999989479581515	38.477267476249324	5.881981038737321	0.1528689905635337	0.019672177387081338	0.1528689905635336	2.2300606604824673
Track_3	2	3	300	0	0	0	0	0	299.0	0.0	299.0	2.680623818942066	58.187278556040084	56.62369724589007	0.0	0.056671556971044604	1.1253718832310446	0.003463014140200294	0.03533825248288101	0.08984398169470928	1.0	16.94479553434233	2.680623818942066	0.1581974721093091	0.008965297053317946	0.158197472109309	2.3556597610593237
Track_4	3	4	293	6	0	0	0	2	299.0	0.0	299.0	0.6229905743531271	63.672805271313244	57.604167373832084	0.0	0.534806666505983	1.913167679426097	0.035791083079178734	0.4727245289396858	0.34730470161401944	0.9998949998067914	158.55050989368445	1.9980947553532353	0.0039292877378374344	0.0020835805162311943	0.0038959509047329444	2.431151217232731
Track_5	4	5	300	0	0	0	0	0	299.0	0.0	299.0	1.4890864719353107	91.20767828900607	59.50170416311469	0.0	0.050382803744362006	0.5471186905568513	0.0014357726537525272	0.043650406185694185	0.04338978150810944	0.9999895838896433	15.064458319564219	1.590536985201584	0.09884766118682366	0.004980222314164919	0.09884766118682352	2.497967338487701
Track_6	5	6	113	19	0	0	0	8	161.0	1.0	162.0	5.958994629094819	46.13515641159265	60.17274329207934	0.0	0.6006973850332327	1.7957193279573394	0.008980615887979736	0.5830515345921918	0.3720744919189721	0.9950170337626364	85.54480532866508	8.139044336263892	0.06965933940933323	0.03701238900058894	0.06161569855767107	1.9018905087858695
Track_7	6	7	246	3	0	0	0	3	252.0	0.0	252.0	2.592753957246263	24.990795240839958	60.12566856886556	0.0	0.1833065720130061	1.210945916794351	0.009256367517438571	0.07817591806214337	0.23334926367323325	0.9993106911822063	46.900798039992516	8.697150198674526	0.05528165970727002	0.010288706179548662	0.05612840863566338	2.370469279053819
Track_8	7	8	298	2	0	0	0	1	299.0	0.0	299.0	2.1026679817598493	23.509531771518215	64.11394714549049	0.0	0.11869135544254346	1.6871660985996755	0.0019442564976969781	0.04453550393527326	0.2380414140911553	1.0	35.273203520367524	2.907134306092858	0.05961091627375786	0.007032334387156686	0.05924891801038471	2.397222649360251
Track_9	8	9	274	12	0	0	0	5	299.0	0.0	299.0	1.883102258687076	12.063277064529574	66.48622755376657	0.0	0.3911306103669092	3.243401701680787	0.002899480263210824	0.22596463557828272	0.46908414553076394	0.9913336058167646	119.75627971000054	5.627066574216249	0.01572445522896302	0.006298000865174167	0.016102040337027522	2.3234016031710913
Track_11	10	11	297	3	0	0	0	1	299.0	0.0	299.0	0.6236536303964844	7.510940396674789	70.63529827633944	0.0	0.2808087454701009	1.949015450124398	0.011083875803739823	0.24402299526046947	0.21155121246910663	0.9995026763039406	83.51713856009668	2.536481001659623	0.007467373058377952	0.0020857980949715196	0.007427824555391581	2.5572321541227483
Track_13	12	13	174	0	0	0	0	0	173.0	0.0	173.0	3.5890362168433985	10.885066552602106	77.09861152733389	0.0	0.06850550997304995	1.6327496681296716	8.172091185500538E-4	0.032754278617755386	0.14749542138054464	0.9999560179381535	11.85145322533764	3.5890362168433985	0.3028351163864252	0.02074587408579999	0.30283511638642513	2.4921671227758675
Track_17	16	17	108	2	0	0	0	8	116.0	0.0	116.0	3.9553938591297975	41.19265101622317	6.046766428001762	0.0	0.18536164661380536	1.80167890158094	0.003059289464281648	0.047596422546902446	0.3249169979925088	0.9978289504845937	23.238213923284935	3.9553938591297975	0.1702107516604988	0.034098222923532734	0.18395511448263735	2.3176950365190074
Track_18	17	18	287	2	0	0	0	3	290.0	0.0	290.0	2.7548008493746226	92.07524199997629	10.294719646980088	0.0	0.05797100697648394	1.0785842503513707	0.0018447385893050347	0.028814325823837427	0.13277824591612322	0.9978448663439069	17.83030800297434	2.7762910856620926	0.15450102426245715	0.009499313273705595	0.16386317521720833	2.428882225011706
Track_21	20	21	300	0	0	0	0	0	299.0	0.0	299.0	3.0959947994726646	38.07045083727833	10.113436087691644	0.0	0.11577321069604071	1.9288415193548154	0.003214031281053065	0.04501584369006943	0.20491549134702616	0.9999677348136902	34.61618999811618	8.781753485489075	0.08943776884865577	0.010354497657099213	0.08943776884865579	2.1811466592696527
Track_23	22	23	300	0	0	0	0	0	299.0	0.0	299.0	2.687594915253538	50.829501398402016	22.27683182838246	0.0	0.1167463585236376	1.5047804188829137	0.0016772164301597924	0.060521001111680274	0.16494226733411593	1.0	34.90716119856764	4.752741067861818	0.07699265202246865	0.008988611756700796	0.07699265202246865	2.202288531542029
Track_25	23	25	120	0	0	0	0	0	119.0	0.0	119.0	1.7588233184317077	71.26377875825294	33.82769648117341	0.0	0.05001081924535963	0.879358436553809	0.0023494355337684457	0.023190402662641774	0.11341742221560393	1.0	5.951287490197797	1.7588233184317077	0.29553660805810805	0.014780027885980736	0.29553660805810805	2.2703627441389083
Track_26	24	26	300	0	0	0	0	0	299.0	0.0	299.0	3.6571390054120307	60.52667056777894	36.83179895902849	0.0	0.06536863552560518	1.053873076583034	0.0018103969147904573	0.04521059153753053	0.09568044581314541	1.0	19.545222022155937	3.6571390054120307	0.18711166346774658	0.012231234131812811	0.18711166346774644	2.435113013089414
Track_28	26	28	299	1	0	0	0	1	299.0	0.0	299.0	4.583957472834543	57.21283235440918	43.09222547169115	0.0	0.20900696096155308	1.8985557825736998	0.0022669990570891568	0.05123019277260702	0.31716891788467044	0.9993375017491472	63.97399332706414	4.706444410879344	0.07165345219891571	0.015330961447607167	0.07335143947874206	2.3461514086477617
Track_33	30	33	169	3	0	0	0	4	174.0	29.0	203.0	6.725590612200566	26.87362675668415	70.55939184414271	0.0	0.19317212688235033	1.2976139039991652	6.758412539223558E-4	0.05181839336207072	0.25583583974221297	0.9930316767043615	35.95283730621681	8.069596955735374	0.1870670332613111	0.03865281961034808	0.2000952219876381	2.1562916080248202
Track_53	49	53	193	0	0	0	0	0	192.0	107.0	299.0	0.9383308691642517	8.940574443941587	45.39866014833364	0.0	0.13062239815938945	0.8937260626561578	0.004106158022474323	0.06322169350065161	0.17147153363730158	0.9999149244066348	25.079500446602772	5.644710018071551	0.03741425676169544	0.004887139943563811	0.03741425676169544	2.2763885522667975
Track_55	51	55	191	0	0	0	0	0	190.0	109.0	299.0	8.699205237354564	91.72235125244477	39.29203568024504	0.0	0.0934692755946425	0.631005745039992	0.0015613513852351804	0.05422833388206685	0.10709692729219186	0.9996769103704323	17.759162362982075	8.707312767928109	0.48984321780218326	0.04578529072291876	0.4898432178021832	2.2249366381910787
Track_62	57	62	59	1	0	0	0	1	59.0	124.0	183.0	4.649759722966697	65.07059572290362	27.904759789256754	0.0	0.19209364801786138	2.5291417804857774	0.013666680690346792	0.08820331667520324	0.3768227907446261	0.9999282087309885	12.307223750601745	4.912699176966244	0.3778073607168597	0.07880948682994401	0.41026596997427056	2.480604566907158
