# Supplementary material for: Adhesion pilus retraction powers twitching motility in the thermoacidophilic crenarchaeon Sulfolobus acidocaldarius
Source: Nat Commun. 2024 Jun 14;15:5051. doi: 10.1038/s41467-024-49101-7 (PMC11178785; doi:10.1038/s41467-024-49101-7)
Supplement: Supplementary file 15 — Source Data [file 41467_2024_49101_MOESM15_ESM.zip › TWITCHING FULL TRACK DATASET/Figure 1/upsE 3/upsE_100X_1sec_interval_5min_total__3_tracks.csv]

LABEL	TRACK_INDEX	TRACK_ID	NUMBER_SPOTS	NUMBER_GAPS	NUMBER_SPLITS	NUMBER_MERGES	NUMBER_COMPLEX	LONGEST_GAP	TRACK_DURATION	TRACK_START	TRACK_STOP	TRACK_DISPLACEMENT	TRACK_X_LOCATION	TRACK_Y_LOCATION	TRACK_Z_LOCATION	TRACK_MEAN_SPEED	TRACK_MAX_SPEED	TRACK_MIN_SPEED	TRACK_MEDIAN_SPEED	TRACK_STD_SPEED	TRACK_MEAN_QUALITY	TOTAL_DISTANCE_TRAVELED	MAX_DISTANCE_TRAVELED	CONFINMENT_RATIO	MEAN_STRAIGHT_LINE_SPEED	LINEARITY_OF_FORWARD_PROGRESSION	MEAN_DIRECTIONAL_CHANGE_RATE
Label	Track index	Track ID	Number of spots in track	Number of gaps	Number of split events	Number of merge events	Number of complex points	Longest gap	Track duration	Track start	Track stop	Track displacement	Track mean X	Track mean Y	Track mean Z	Track mean speed	Track max speed	Track min speed	Track median speed	Track std speed	Track mean quality	Total distance traveled	Max distance traveled	Confinment ratio	Mean straight line speed	Linearity of forward progression	Mean directional change rate
Label	Index	ID	N spots	N gaps	N splits	N merges	N complex	Lgst gap	Duration	Track start	Track stop	Track disp.	Track X	Track Y	Track Z	Mean sp.	Max speed	Min speed	Med. speed	Std speed	Mean Q	Total dist.	Max dist.	Cfn. ratio	Mn. v. line	Fwd. progr.	Mn. ? rate
									(sec)	(sec)	(sec)	(µm)	(µm)	(µm)	(µm)	(µm/sec)	(µm/sec)	(µm/sec)	(µm/sec)	(µm/sec)	(quality)	(µm)	(µm)		(µm/sec)		(rad/sec)
Track_3	0	3	31	0	0	0	0	0	30.0	0.0	30.0	3.7660986428649905	51.25108327129575	65.21203081954532	0.0	0.4594062817461089	1.0266279267593643	0.05432330127008474	0.4280045286458671	0.2627542687519191	1.0	13.782188452383267	3.7660986428649905	0.2732583911384366	0.125536621428833	0.27325839113843653	1.723729860649467
Track_4	1	4	300	0	0	0	0	0	299.0	0.0	299.0	3.69377502554503	14.917241023815432	28.090416445647612	0.0	0.07612206317578962	0.9864844755796142	0.0036447015096705555	0.05337511419351516	0.09873618845251662	0.9996249449253082	22.760496889561097	3.7850673038449436	0.16228885702575097	0.012353762627240904	0.16228885702575097	1.8875625753394263
Track_5	2	5	51	4	0	0	0	3	56.0	0.0	56.0	0.4638861446533232	45.42532479082448	65.47669371295953	0.0	0.040972359626692864	0.13753884231468533	0.003769710886759252	0.03604378766080668	0.02839834259141867	1.0	2.647853354581507	0.4746903840647854	0.17519329152072335	0.008283681154523628	0.20217730269864506	1.633705413449798
Track_6	3	6	300	0	0	0	0	0	299.0	0.0	299.0	0.1266593394809097	79.58351559672352	33.401602781309535	0.0	0.0275621104613551	0.1756345149373999	0.001998632679352756	0.02417694979128427	0.018038945910089213	1.0	8.241071027945175	0.3515994479998997	0.015369281377555473	4.236098310398318E-4	0.015369281377555472	1.8646525982523974
Track_7	4	7	300	0	0	0	0	0	299.0	0.0	299.0	0.3058899123995892	54.33240391184756	34.29847858249296	0.0	0.04101863113629324	0.1128107668627831	0.002429526719877899	0.03650613198832666	0.02494063930176283	1.0	12.264570709751677	0.38841617405089895	0.02494093920110658	0.001023043185282907	0.02494093920110658	1.9017908572546862
Track_8	5	8	297	2	0	0	0	2	299.0	0.0	299.0	2.441185928545238	29.880867403181334	53.0316949195364	0.0	0.12997495641454276	1.6337059408227017	0.003005802018200595	0.03949046610055731	0.24308981688272036	0.9996148269585888	40.180805705742166	3.338580936707695	0.06075502682606418	0.008164501433261665	0.06281595823138239	1.790708840815902
Track_9	6	9	109	0	0	0	0	0	108.0	0.0	108.0	1.69975893580931	14.11346618368042	40.13700700608431	0.0	0.05685252441716281	0.44688491945399766	0.003169435313699634	0.02877848433068767	0.08645365532314714	1.0	6.140072637053583	1.69975893580931	0.2768304279580914	0.015738508664901018	0.2768304279580913	1.7740621328286628
Track_10	7	10	300	0	0	0	0	0	299.0	0.0	299.0	0.209967159069215	13.407192157140338	67.23587393795474	0.0	0.30540733902787653	1.3849597100687268	0.010654861354824819	0.25760755496488574	0.2620602217251739	0.9962621007363002	91.31679436933507	1.670817670140307	0.002299326871024326	7.022313012348329E-4	0.002299326871024326	1.778926929712291
Track_16	12	16	300	0	0	0	0	0	299.0	0.0	299.0	0.19464265809457687	33.91940433356775	15.599192645861482	0.0	0.036267486292620346	0.11841239536818943	0.001367811536720325	0.033061763495017965	0.020529250811254687	1.0	10.843978401493487	0.3217922758984123	0.01794937714628514	6.509787896139695E-4	0.017949377146285146	1.9122651759106262
Track_18	14	18	235	25	0	0	0	6	297.0	1.0	298.0	0.18599152871802102	7.442847963227872	57.31503367605103	0.0	0.06470722137856867	0.5607786195325435	0.0017402655758047625	0.042151259758719015	0.0743098659934574	0.9980033861829879	16.910568039862177	0.6965904958127593	0.010998538208745877	6.262341034276802E-4	0.009677963140526566	1.6964888024379008
Track_28	24	28	54	4	0	0	0	3	60.0	49.0	109.0	3.6110312788878605	74.65563251946567	51.12131182397125	0.0	0.483653871909509	1.613982739407798	0.003856203746877449	0.41294058776724113	0.48437891078204764	0.9992020858658685	28.706546297549394	4.359583067269557	0.12579121296789803	0.06018385464813101	0.12443579622451845	1.4001638805230163
Track_35	29	35	30	0	0	0	0	0	29.0	78.0	107.0	1.3708538788403504	89.60976066385582	22.68344239407783	0.0	0.6122875493145782	1.391125277339991	0.1625974221948981	0.6224499759711728	0.30875508760686554	0.9995256344477336	17.756338930122766	1.8264815120007913	0.07720363326219029	0.04727082340828794	0.07720363326219028	1.8671894178680672
Track_39	33	39	79	2	0	0	0	4	83.0	114.0	197.0	1.3480292903002933	5.656417704173151	39.00240312969534	0.0	0.2915273172736298	1.5094198195684445	0.012872345808829882	0.22763243584352913	0.2834529345529932	0.9963923858690865	24.86591064792887	5.823400088319546	0.054211941375755454	0.016241316750605944	0.055711131644523446	1.1724750838905287
Track_69	60	69	62	10	0	0	0	7	85.0	214.0	299.0	6.257080706298531	50.43865192861082	66.44267270560776	0.0	0.7947843305482208	2.282572137001874	0.0823186315960202	0.7151347494060313	0.4344532264615496	0.990542875182244	59.09608402689045	6.507258676331617	0.10587978559546138	0.07361271419174742	0.09261973514371043	1.5950891224090036
Track_78	69	78	44	0	0	0	0	0	43.0	245.0	288.0	1.7597035762008488	36.37226672176825	60.79319272549558	0.0	0.3462782058886724	1.3197210790515126	0.010688284722440938	0.26852274109818114	0.2911562296361623	0.996066921136596	14.889962853212914	2.7103876396464557	0.11818052157337283	0.04092333898141509	0.11818052157337283	1.3191316312615722
Track_83	74	83	31	0	0	0	0	0	30.0	269.0	299.0	3.374878779986365	8.10456804159011	40.48645283968187	0.0	0.24406395212620374	1.1260491291511454	0.011507894831620303	0.22339077057050752	0.22763000356717916	0.9987385965162708	7.3219185637861095	3.8374257327358077	0.4609282048940518	0.11249595933287884	0.4609282048940516	1.1449992955562374
