# Supplementary material for: Adhesion pilus retraction powers twitching motility in the thermoacidophilic crenarchaeon Sulfolobus acidocaldarius
Source: Nat Commun. 2024 Jun 14;15:5051. doi: 10.1038/s41467-024-49101-7 (PMC11178785; doi:10.1038/s41467-024-49101-7)
Supplement: Supplementary file 15 — Source Data [file 41467_2024_49101_MOESM15_ESM.zip › TWITCHING FULL TRACK DATASET/Figure 1/upsE 3/upsE_100X_1sec_interval_5min_total__1_tracks.csv]

LABEL	TRACK_INDEX	TRACK_ID	NUMBER_SPOTS	NUMBER_GAPS	NUMBER_SPLITS	NUMBER_MERGES	NUMBER_COMPLEX	LONGEST_GAP	TRACK_DURATION	TRACK_START	TRACK_STOP	TRACK_DISPLACEMENT	TRACK_X_LOCATION	TRACK_Y_LOCATION	TRACK_Z_LOCATION	TRACK_MEAN_SPEED	TRACK_MAX_SPEED	TRACK_MIN_SPEED	TRACK_MEDIAN_SPEED	TRACK_STD_SPEED	TRACK_MEAN_QUALITY	TOTAL_DISTANCE_TRAVELED	MAX_DISTANCE_TRAVELED	CONFINMENT_RATIO	MEAN_STRAIGHT_LINE_SPEED	LINEARITY_OF_FORWARD_PROGRESSION	MEAN_DIRECTIONAL_CHANGE_RATE
Label	Track index	Track ID	Number of spots in track	Number of gaps	Number of split events	Number of merge events	Number of complex points	Longest gap	Track duration	Track start	Track stop	Track displacement	Track mean X	Track mean Y	Track mean Z	Track mean speed	Track max speed	Track min speed	Track median speed	Track std speed	Track mean quality	Total distance traveled	Max distance traveled	Confinment ratio	Mean straight line speed	Linearity of forward progression	Mean directional change rate
Label	Index	ID	N spots	N gaps	N splits	N merges	N complex	Lgst gap	Duration	Track start	Track stop	Track disp.	Track X	Track Y	Track Z	Mean sp.	Max speed	Min speed	Med. speed	Std speed	Mean Q	Total dist.	Max dist.	Cfn. ratio	Mn. v. line	Fwd. progr.	Mn. ? rate
									(sec)	(sec)	(sec)	(µm)	(µm)	(µm)	(µm)	(µm/sec)	(µm/sec)	(µm/sec)	(µm/sec)	(µm/sec)	(quality)	(µm)	(µm)		(µm/sec)		(rad/sec)
Track_1	0	1	113	10	0	0	0	8	144.0	0.0	144.0	6.601793992997777	45.83514641573256	56.21332122431861	0.0	0.534722482066829	2.2931052894324124	0.04633835096770956	0.4186424734402745	0.34755369764772104	0.9965211042260702	69.16707688575556	8.605826961337096	0.09544705791025508	0.045845791618040116	0.08573754266107397	1.5042881693118517
Track_2	1	2	218	28	0	0	0	8	296.0	3.0	299.0	5.231599733762575	59.185540721606976	55.45431396979567	0.0	0.6493618681429464	2.5182306029269994	0.009615301291786024	0.5892568052091043	0.4533106193670241	0.9978522937232202	181.81987588036253	8.319236746520142	0.028773530442870655	0.017674323424873566	0.027217987830758877	1.540724933000762
Track_5	2	5	205	42	0	0	0	9	299.0	0.0	299.0	0.991270340045238	58.27325573612495	7.114681512706789	0.0	0.6139176878233379	2.2971815753735245	0.06299905156782254	0.5573375942849312	0.3825086501420189	0.9942789330715086	156.31532843890167	4.121050215967051	0.006341478791267049	0.0033152854182114983	0.0054002115983429865	1.6497907921417723
Track_6	3	6	255	21	0	0	0	7	299.0	0.0	299.0	8.10901917853774	20.27502827325615	32.664305821820776	0.0	0.5450123536886676	2.403098083191579	0.013253440483464397	0.45652505013723854	0.3913644883840348	0.9945376162435494	150.91503224246884	8.10901917853774	0.05373234897839282	0.02712046548005933	0.04976119402891847	1.5802362928794538
Track_15	9	15	183	22	0	0	0	9	258.0	0.0	258.0	0.9612079667518765	65.60783871544265	58.786143466142974	0.0	0.6111248096197279	1.9230795938776235	0.005342866283977419	0.5698497599364867	0.3529815987410859	0.9969921346570625	147.48998858939007	6.952346329965361	0.0065171065232628445	0.0037256122742320794	0.006096319795215546	1.2954809281418156
Track_17	11	17	262	25	0	0	0	5	299.0	0.0	299.0	1.4292550857336357	62.863886857045934	19.937256917921196	0.0	0.5014966199463412	2.0882444441146895	0.020657353482052023	0.4684200474076174	0.3022018145755363	0.994818480870196	139.11318424711973	2.192171726000872	0.010274044789275447	0.004780117343590755	0.009531704010492064	1.8720301596713402
Track_25	19	25	106	24	0	0	0	8	203.0	35.0	238.0	3.192969012273703	92.43352699881433	48.17812062148031	0.0	0.7539339772739148	2.9969496627365353	0.09022166243792373	0.6373800363210641	0.5200139860881989	0.9978132006132377	121.02047056495532	4.107068044662743	0.02638371010596873	0.015728911390510854	0.020862451971436116	1.419100406999338
Track_26	20	26	44	3	0	0	0	4	50.0	42.0	92.0	1.9470296507857159	71.67290171508827	29.406168478855747	0.0	0.6111864494454503	1.6147458387763873	0.11076104548932952	0.559525048184329	0.3646923928184678	0.9996499094096097	27.873334977787753	3.9785278925310394	0.06985276976498517	0.038940593015714314	0.06371311577841166	1.8070041940641868
Track_29	23	29	32	2	0	0	0	3	37.0	49.0	86.0	5.406396507740065	46.10381697134884	49.55402350276925	0.0	0.3546671150399365	1.1301503888880235	0.006318369043905791	0.18412990731819542	0.3592954324027008	0.9993202742189169	13.508969937303767	5.8975320067972055	0.4002079013301231	0.14611882453351527	0.4119886460774969	1.2606345963816632
Track_35	27	35	201	14	0	0	0	6	227.0	66.0	293.0	10.804562610926157	25.669282542960765	47.164975713489866	0.0	0.4576520702950832	1.996940240964088	0.02070713534915188	0.35658720700156915	0.3910087478225892	0.9923690957809562	109.74273209797127	12.369923862549228	0.09845355956037741	0.04759719211861743	0.104003008416258	1.3687114599844965
Track_51	41	51	144	12	0	0	0	4	159.0	140.0	299.0	2.008929666493906	66.35328440694349	13.27439246249465	0.0	0.588613858083519	1.678024720142663	0.05671661824485704	0.5089393159456438	0.373758573623272	0.9975638782812489	90.80879454409325	4.785522155663426	0.02212263334823201	0.012634777776691234	0.02146530803374064	1.4879881339462375
Track_55	45	55	140	3	0	0	0	1	142.0	157.0	299.0	1.0183233653426984	45.979464148291996	57.04711861075855	0.0	0.5076520790863902	1.8302768879198161	0.02622709773129556	0.44762815706909337	0.3628982798549962	0.997796054823058	71.17369135837347	3.4413811490732353	0.014307581156852479	0.0071712913052302705	0.014126390101930201	1.558332509081065
Track_68	56	68	69	12	0	0	0	4	92.0	207.0	299.0	0.9839503697069459	42.501612556233994	36.84172605122469	0.0	0.6100829744938385	2.5766491356649204	0.017413399695313327	0.5600200505646522	0.4622456437755973	0.9962493440379268	51.06553707688887	2.158548863942377	0.019268383846143076	0.010695112714205934	0.017530587086255343	1.4379457126999937
Track_81	69	81	36	4	0	0	0	4	45.0	252.0	297.0	4.02507298595657	92.51285016724934	47.06665716183638	0.0	0.6376721217427295	2.2050243153751543	0.09579016428789736	0.5241690762940795	0.43494088897197786	0.9983758529027303	28.596848586633342	4.02507298595657	0.14075232708816587	0.08944606635459046	0.1402696829683229	1.345649145799459
Track_84	72	84	30	5	0	0	0	5	43.0	255.0	298.0	3.1073499677428678	72.63605775777793	49.27657148585878	0.0	0.651568969462913	1.5150997246704054	0.142878754449674	0.6035166084719179	0.3223677233449465	0.9989679555098215	23.076090994867272	4.85234691397483	0.1346566872367605	0.07226395273820622	0.11090760322391237	1.0829788688941853
Track_85	73	85	29	3	0	0	0	2	33.0	266.0	299.0	4.244237753461069	30.609061662321825	16.51287455226671	0.0	0.44168545326899167	0.9850574977211272	0.021884074602256547	0.45324958941857746	0.23942942639624237	0.9902661155010092	14.792792129469731	5.1995821758899465	0.2869125528375291	0.12861326525639602	0.29118746000011236	1.5034171425706144
