# Supplementary material for: Adhesion pilus retraction powers twitching motility in the thermoacidophilic crenarchaeon Sulfolobus acidocaldarius
Source: Nat Commun. 2024 Jun 14;15:5051. doi: 10.1038/s41467-024-49101-7 (PMC11178785; doi:10.1038/s41467-024-49101-7)
Supplement: Supplementary file 15 — Source Data [file 41467_2024_49101_MOESM15_ESM.zip › TWITCHING FULL TRACK DATASET/Figure 1/upsE 3/upsE_100X_1sec_interval_5min_total__6_tracks.csv]

LABEL	TRACK_INDEX	TRACK_ID	NUMBER_SPOTS	NUMBER_GAPS	NUMBER_SPLITS	NUMBER_MERGES	NUMBER_COMPLEX	LONGEST_GAP	TRACK_DURATION	TRACK_START	TRACK_STOP	TRACK_DISPLACEMENT	TRACK_X_LOCATION	TRACK_Y_LOCATION	TRACK_Z_LOCATION	TRACK_MEAN_SPEED	TRACK_MAX_SPEED	TRACK_MIN_SPEED	TRACK_MEDIAN_SPEED	TRACK_STD_SPEED	TRACK_MEAN_QUALITY	TOTAL_DISTANCE_TRAVELED	MAX_DISTANCE_TRAVELED	CONFINMENT_RATIO	MEAN_STRAIGHT_LINE_SPEED	LINEARITY_OF_FORWARD_PROGRESSION	MEAN_DIRECTIONAL_CHANGE_RATE
Label	Track index	Track ID	Number of spots in track	Number of gaps	Number of split events	Number of merge events	Number of complex points	Longest gap	Track duration	Track start	Track stop	Track displacement	Track mean X	Track mean Y	Track mean Z	Track mean speed	Track max speed	Track min speed	Track median speed	Track std speed	Track mean quality	Total distance traveled	Max distance traveled	Confinment ratio	Mean straight line speed	Linearity of forward progression	Mean directional change rate
Label	Index	ID	N spots	N gaps	N splits	N merges	N complex	Lgst gap	Duration	Track start	Track stop	Track disp.	Track X	Track Y	Track Z	Mean sp.	Max speed	Min speed	Med. speed	Std speed	Mean Q	Total dist.	Max dist.	Cfn. ratio	Mn. v. line	Fwd. progr.	Mn. ? rate
									(sec)	(sec)	(sec)	(µm)	(µm)	(µm)	(µm)	(µm/sec)	(µm/sec)	(µm/sec)	(µm/sec)	(µm/sec)	(quality)	(µm)	(µm)		(µm/sec)		(rad/sec)
Track_0	0	0	296	1	0	0	0	4	299.0	0.0	299.0	0.9739544442685355	26.670261439309165	55.46096740140316	0.0	0.05608652354598845	1.1105788388709124	0.0015805585917331986	0.035856057706901666	0.08706370660277205	0.9999553309501829	16.571872112782025	2.2502220329626286	0.058771539970871256	0.0032573727233061386	0.05807763643320197	1.804101335479592
Track_1	1	1	70	8	0	0	0	6	95.0	0.0	95.0	3.3678941566041742	25.41631862532969	77.1843860532392	0.0	0.3292586115018248	2.047081763954529	0.0013447480297897987	0.18032746049970128	0.38297782379728373	0.9944607308932714	35.12977364243946	7.363325461421254	0.09587007849477003	0.03545151743793867	0.1076707372245667	1.3124345679853642
Track_3	3	3	296	1	0	0	0	4	299.0	0.0	299.0	2.8575143668925467	23.010697217677105	61.07604246348491	0.0	0.10383768811324412	0.8426532207645879	9.495881735856666E-4	0.05662680831246844	0.12593352328365956	0.9999662617573867	30.89907767798616	3.913079465288109	0.09247895347142882	0.009556904237098818	0.09203695123370018	1.4069408193352508
Track_5	4	5	291	5	0	0	0	3	299.0	0.0	299.0	3.3887089456685704	30.408522038537054	10.700356645003748	0.0	0.07736548499561033	1.7155593544618502	4.907340973606513E-4	0.035474283562512796	0.15699458521633838	0.999752622084929	23.24421033787977	3.8957241840749326	0.1457872259977868	0.011333474734677494	0.14649264766220427	1.7416980380038423
Track_9	6	9	294	1	0	0	0	6	299.0	0.0	299.0	2.6489685772607148	57.7620170772809	34.91121677661891	0.0	0.05153004338866384	0.49495884151160635	0.004779769665008758	0.037672235464767105	0.05463444968943521	1.0	15.206702078306892	2.6489685772607148	0.17419744028783196	0.008859426679801722	0.17192740578500498	1.7590871079303538
Track_10	7	10	300	0	0	0	0	0	299.0	0.0	299.0	0.11921742021839288	41.02498353717358	68.22800262061058	0.0	0.033727138981636935	0.1290526721593488	0.0027164637035932836	0.030003805665102752	0.022352663813964474	1.0	10.084414555509436	0.3486108238313105	0.011821947576843775	3.987204689578357E-4	0.011821947576843767	1.9313780618166048
Track_11	8	11	293	2	0	0	0	5	299.0	0.0	299.0	0.15695397314187673	8.2644268177633	50.249722991176476	0.0	0.05671529911049425	0.22517622216096023	8.138085556749223E-4	0.04744042869982194	0.041034249749334076	0.999852703293029	16.607546697837428	0.29962797394125174	0.009450762114208878	5.249296760597884E-4	0.009255521601624747	1.9483320042802121
Track_12	9	12	298	1	0	0	0	2	299.0	0.0	299.0	3.1396059775478466	88.83411713539537	34.98120763922514	0.0	0.10138389579713068	0.8535301937683935	0.002754291230368765	0.0626618641975117	0.09531911164798997	0.9999894357767681	30.152409042198233	3.274232790661958	0.10412454849474796	0.010500354439959354	0.10357024019840959	1.9746961373636045
Track_13	10	13	167	3	0	0	0	6	179.0	0.0	179.0	2.203819649174307	5.338194565322562	47.579150948198595	0.0	0.13430553037176668	0.9985569812682066	0.0055624747527125125	0.05482887525453597	0.18298133548007714	0.9991196897215472	27.676580575413297	7.213497666152135	0.07962759861787576	0.012311841615498921	0.09167039943492217	1.5446932805601479
Track_16	13	16	61	5	0	0	0	2	66.0	2.0	68.0	1.552536255045942	84.55890254904237	74.64904073428085	0.0	0.6819371601428954	1.5938585374911811	0.04922968885931486	0.6279368052906797	0.4104322748950438	1.0	43.44670443947293	2.237716518001965	0.03573426972369867	0.023523276591605184	0.03449478627426028	1.8325371068142653
Track_21	17	21	90	12	0	0	0	9	122.0	0.0	122.0	0.9021377282566211	31.29916582226563	14.84107565078418	0.0	0.5464615442589553	1.856792634140606	0.01862939083824646	0.4840767528770803	0.3315453959776004	0.99325260453754	56.243906871050626	2.4178644276311285	0.016039741519466914	0.007394571543087058	0.013531732691482758	1.695963296474585
Track_22	18	22	57	9	0	0	0	3	67.0	0.0	67.0	0.11282236492978831	70.35495165720589	62.0135760207601	0.0	0.03520990008418129	0.12542550104123262	0.004824678434192049	0.03085532018922439	0.024797027422376036	1.0	2.1711688730513807	0.14813055857640237	0.051963882832949206	0.0016839158944744524	0.04782506881440948	1.7404494218432882
Track_27	22	27	120	15	0	0	0	9	178.0	13.0	191.0	8.35407410530359	75.77984744179638	34.492905041777774	0.0	0.5671490194086379	2.05294183749725	0.011729585598026586	0.48193752795079203	0.42225652103930666	0.999087097744147	83.93788153477522	10.722003771815416	0.09952686382539357	0.04693300059159321	0.082752502403213	1.3816764682362495
Track_31	26	31	98	15	0	0	0	6	136.0	30.0	166.0	4.498066739113323	15.609643430328205	56.69528265649712	0.0	0.422878747075894	2.0076846154105077	0.0013516191435339732	0.27859292677600317	0.4260032967385887	0.9938392450614851	59.04450911030346	10.624670042901782	0.07618094903135364	0.03307402014053914	0.07821159225720876	1.5271429253676718
Track_42	35	42	140	12	0	0	0	6	167.0	70.0	237.0	0.3176799977168436	18.691341908547752	29.438233553742034	0.0	0.03430192024236292	0.13318950223584186	0.0016931361468462385	0.02822645485161132	0.02227329865302476	1.0	5.111408327717481	0.40472564521948823	0.062151168004749256	0.0019022754354302012	0.05545682055084742	1.8636952721886018
Track_66	53	66	102	17	0	0	0	5	135.0	163.0	298.0	1.0533227457806371	66.57764107237142	68.09847671353707	0.0	0.6044800247679396	1.5689178580148537	0.04498013186856451	0.5484184847722317	0.3359150196955958	0.9960386133661457	75.93270578027537	3.069233185637502	0.0138717925952568	0.007802390709486201	0.012907607182688205	1.5733081735459546
Track_68	54	68	63	4	0	0	0	7	82.0	185.0	267.0	7.245042447562577	14.18324195454906	57.67828542323992	0.0	0.35585855069640465	2.153414270702191	0.002846409138303078	0.334252659884523	0.3693708523598288	0.9972498889953371	29.050251914097977	7.65876249542761	0.24939688884579295	0.08835417618978753	0.2482845389463904	1.4742702677814885
Track_69	55	69	64	10	0	0	0	7	90.0	187.0	277.0	4.31424641435906	58.546619864292076	14.706848857517805	0.0	0.4892669984825502	2.59009856754744	0.013345543540967028	0.4277747706138422	0.3953560385677794	0.9976412495598197	38.225236495320495	4.683252239159259	0.11286382531308096	0.047936071270656216	0.09797528020350604	1.6457705725409455
Track_73	59	73	79	7	0	0	0	9	104.0	195.0	299.0	7.62881442935161	83.56446908294001	29.36663574442863	0.0	0.2801166035926117	1.5536258203349154	0.00578912894361789	0.09524318666429774	0.3645909746024777	0.99220668137828	31.486171132253478	7.747992177156131	0.2422909536160427	0.07335398489761163	0.26186946420460744	1.3224027435863293
Track_78	63	78	30	1	0	0	0	4	33.0	212.0	245.0	0.0286932640620534	69.00759516891559	36.76566714610478	0.0	0.032570100589430086	0.07672773257941759	0.0022053470465702957	0.02722149001098602	0.019258765458515313	1.0	0.9815455640112087	0.16057286265507667	0.029232737749631088	8.694928503652546E-4	0.026696044366759784	1.7619692921959174
Track_83	68	83	29	1	0	0	0	5	33.0	257.0	290.0	3.0456883059074444	8.2633441345348	76.56491959434305	0.0	0.2979612255079183	0.885776261258355	0.007541187968092962	0.1902169607386115	0.2774171965464685	0.9969056577518068	11.070694197625363	4.861633245778522	0.27511267600190215	0.09229358502749832	0.30975032026455945	1.3017942607885316
