# Supplementary material for: Adhesion pilus retraction powers twitching motility in the thermoacidophilic crenarchaeon Sulfolobus acidocaldarius
Source: Nat Commun. 2024 Jun 14;15:5051. doi: 10.1038/s41467-024-49101-7 (PMC11178785; doi:10.1038/s41467-024-49101-7)
Supplement: Supplementary file 15 — Source Data [file 41467_2024_49101_MOESM15_ESM.zip › TWITCHING FULL TRACK DATASET/Figure 1/upsEflaJ 1/upsEflaJ_100X_1sec_interval_5min_total__3_tracks.csv]

LABEL	TRACK_INDEX	TRACK_ID	NUMBER_SPOTS	NUMBER_GAPS	NUMBER_SPLITS	NUMBER_MERGES	NUMBER_COMPLEX	LONGEST_GAP	TRACK_DURATION	TRACK_START	TRACK_STOP	TRACK_DISPLACEMENT	TRACK_X_LOCATION	TRACK_Y_LOCATION	TRACK_Z_LOCATION	TRACK_MEAN_SPEED	TRACK_MAX_SPEED	TRACK_MIN_SPEED	TRACK_MEDIAN_SPEED	TRACK_STD_SPEED	TRACK_MEAN_QUALITY	TOTAL_DISTANCE_TRAVELED	MAX_DISTANCE_TRAVELED	CONFINMENT_RATIO	MEAN_STRAIGHT_LINE_SPEED	LINEARITY_OF_FORWARD_PROGRESSION	MEAN_DIRECTIONAL_CHANGE_RATE
Label	Track index	Track ID	Number of spots in track	Number of gaps	Number of split events	Number of merge events	Number of complex points	Longest gap	Track duration	Track start	Track stop	Track displacement	Track mean X	Track mean Y	Track mean Z	Track mean speed	Track max speed	Track min speed	Track median speed	Track std speed	Track mean quality	Total distance traveled	Max distance traveled	Confinment ratio	Mean straight line speed	Linearity of forward progression	Mean directional change rate
Label	Index	ID	N spots	N gaps	N splits	N merges	N complex	Lgst gap	Duration	Track start	Track stop	Track disp.	Track X	Track Y	Track Z	Mean sp.	Max speed	Min speed	Med. speed	Std speed	Mean Q	Total dist.	Max dist.	Cfn. ratio	Mn. v. line	Fwd. progr.	Mn. ? rate
									(sec)	(sec)	(sec)	(µm)	(µm)	(µm)	(µm)	(µm/sec)	(µm/sec)	(µm/sec)	(µm/sec)	(µm/sec)	(quality)	(µm)	(µm)		(µm/sec)		(rad/sec)
Track_0	0	0	184	27	0	0	0	8	257.0	0.0	257.0	3.520986006551915	72.88334261129772	4.515957732009703	0.0	0.7206247122714194	2.972774835199498	0.03769338569064042	0.6339415516960597	0.4635096653570642	0.9788603154213532	168.83978584799397	10.241624269226865	0.02085400658895558	0.013700334655844028	0.019011746922556094	2.300509468390517
Track_1	1	1	179	7	0	0	0	7	195.0	0.0	195.0	6.3717503895387635	87.23324801837192	3.946062348109157	0.0	0.30808490099852087	2.068144000020299	0.013035187990375164	0.22834318053427613	0.30826640021153334	0.9912965707272791	61.579909982905185	10.977675036372052	0.1034712520902935	0.03267564302327571	0.10606051421985328	2.4506251900661025
Track_2	2	2	64	0	0	0	0	0	63.0	0.0	63.0	0.8708310077181196	57.33638763621322	77.02994395365829	0.0	0.24941963446177998	0.8697633145991419	0.036803098907124465	0.22666104822680141	0.15740669773946367	0.9890211578458548	15.713436971092133	0.8708310077181196	0.05541951193237861	0.013822714408224121	0.05541951193237859	2.6801253141528387
Track_3	3	3	278	17	0	0	0	3	299.0	0.0	299.0	2.074298629453409	8.388612672477093	53.6218989942995	0.0	0.4717201418478005	1.5219623368304658	0.03764787911469366	0.42946101176277124	0.2706337456731751	0.9742925760986136	137.48168186507672	2.6933325446705987	0.015087818255592094	0.006937453610212071	0.014706714839516914	2.6540695747337106
Track_5	5	5	234	33	0	0	0	5	299.0	0.0	299.0	0.741901248903231	23.532175572210527	54.11834762631684	0.0	0.653552449574079	1.9596842478625764	0.02360560870634035	0.6199685996864585	0.37670085845455153	0.96727931423065	174.55774771866268	2.6080164166619126	0.004250176566776997	0.0024812750799439163	0.0037965967101201543	2.3657431696431686
Track_6	6	6	131	4	0	0	0	9	144.0	0.0	144.0	0.6393923003777755	20.55367832578391	24.495280745084845	0.0	0.4800836485621141	1.2057829194785548	0.013711469671382665	0.42293495478814563	0.28278819236460356	0.9703631332812418	64.33263341412311	2.3214461531351835	0.00993884855081042	0.004440224308178997	0.009248855530651369	2.6119760621981025
Track_8	8	8	61	13	0	0	0	8	114.0	1.0	115.0	1.8911975820740938	31.757486251854463	56.17978918939695	0.0	0.6972043313430621	2.37559721554498	0.11036458881598878	0.6677161366575096	0.4333094652817758	0.9357409438148874	56.98270437404994	3.785908010865357	0.03318897554703195	0.016589452474334156	0.02379424758073003	1.8948313459719694
Track_10	9	10	126	26	0	0	0	7	197.0	1.0	198.0	1.6539002823559579	44.077903111604115	54.16780558930793	0.0	0.5448796305437656	1.9670968138326337	0.015808497597942457	0.5233254694777623	0.32398833747452654	0.9425030459487249	88.74748244636518	4.144671008852681	0.018636024783638204	0.008395432905360193	0.015407867049428741	2.1128929346998153
Track_12	10	12	49	1	0	0	0	5	53.0	0.0	53.0	6.9343405332076635	28.655040575589727	31.53598065963011	0.0	0.39809204450075153	1.779854796760851	0.004033872626700463	0.30673453964101216	0.39534696759364757	0.9889007076925161	23.302906980875157	6.9343405332076635	0.29757405541285986	0.13083661383410686	0.3286592024168417	2.4038798327844315
Track_15	12	15	285	12	0	0	0	2	297.0	0.0	297.0	2.0392680876413998	79.15566463871761	64.40852195968857	0.0	0.5883125028193713	2.4470906914461152	0.03182301903504771	0.5431569807488263	0.3656649173862906	0.990333022151077	176.41122976240288	4.256814084973179	0.011559740785141404	0.0068662225173111106	0.011671046398650542	2.53327185756981
Track_16	13	16	248	10	0	0	0	7	276.0	0.0	276.0	3.640028229628303	52.659212600983494	67.93026917269202	0.0	0.31762748263465074	2.8284774249226268	0.003720940002068121	0.1724522289906433	0.39329681574888165	0.9852841366683284	86.12895719871348	4.8357118131369985	0.04226253687514372	0.013188508078363416	0.04152193622846366	2.439322179635005
Track_22	19	22	44	9	0	0	0	8	72.0	24.0	96.0	2.0574972058466052	9.608335870190457	15.373578001906049	0.0	0.7832387139961756	3.934470964640561	0.006199627029082922	0.648451962672592	0.6582753870431083	0.9545647000724619	43.597811508278255	3.389930821320768	0.04719267171142139	0.02857635008120285	0.036484853941147734	1.9091709189590462
Track_23	20	23	45	8	0	0	0	7	70.0	27.0	97.0	1.368125420049565	5.5994322661316644	28.297676995568317	0.0	0.624243247701922	2.0754031941384006	0.1049071213300386	0.5673505239829915	0.35756533890889425	0.9552838484446208	46.901594894792225	6.160240857071103	0.029170125730659885	0.019544648857850927	0.031309347645813154	2.0727901852789747
Track_32	29	32	226	3	0	0	0	4	234.0	63.0	297.0	6.979823157572799	51.461648811567215	10.588676421027932	0.0	0.21079946549499304	1.4545209824099734	0.004381729996330162	0.09097095399709401	0.2591688825837752	0.9965909722104537	53.13209664738893	7.940456670013944	0.1313673579248036	0.02982830409219145	0.14150085258589015	2.458993125816384
Track_36	31	36	200	0	0	0	0	0	199.0	77.0	276.0	3.752912988003061	47.77332254698418	71.45720258012435	0.0	0.35289435488635496	1.1888475756227357	0.01839480777574324	0.30155470297346587	0.22257037202726207	0.9886796844005584	70.2259766223847	3.9600700015396346	0.05344052398420915	0.018858859236196287	0.053440523984209204	2.737823504596542
Track_38	32	38	118	4	0	0	0	6	130.0	81.0	211.0	3.2756977353540497	3.6175208944557187	38.19963055579155	0.0	0.21993248708412128	1.0082945001692494	0.013184289794156912	0.1335585706335008	0.23194017967942823	0.9788358736846406	28.890388214048194	4.945392048572057	0.11338365241354612	0.025197674887338845	0.11457004475060142	2.376540421597861
Track_51	43	51	55	11	0	0	0	8	86.0	157.0	243.0	6.076281128602003	31.862691681709617	56.01841349202943	0.0	0.7445191753222741	3.900573241069699	0.09671592851378091	0.5816412260744976	0.6021800925164144	0.9346344460140575	54.76468845900638	6.7275512252951	0.11095253711066665	0.07065443172793026	0.09489941168720958	2.176635109831407
Track_55	47	55	140	1	0	0	0	1	140.0	158.0	298.0	1.1359742976913243	20.06991985918107	24.48212217723772	0.0	0.45939304422397137	1.7755766612821706	0.0243966871033042	0.412160971372429	0.29950756262673345	0.9754770849432264	64.11106947482973	3.456769576536331	0.017718848039764996	0.008114102126366603	0.017662657779403977	2.636458641826201
Track_66	56	66	64	9	0	0	0	7	85.0	214.0	299.0	5.520468487595556	43.46880755885179	55.201921038475746	0.0	0.6356242310931612	1.7609047839431384	0.027066558899315425	0.6173317602881228	0.3632840228498045	0.9598766779527068	45.582343466534354	5.717257890662185	0.12110979971112222	0.06494668808935948	0.10217780397966054	2.279664624566564
Track_70	60	70	65	2	0	0	0	3	68.0	231.0	299.0	2.1372426808190257	2.016693659606626	42.90747412413448	0.0	0.2695568212434107	1.0156954933851559	0.01251083306924284	0.1852163195063796	0.23760015282082933	0.9645717052312998	18.092212437768584	3.276984069389043	0.11813053202699537	0.0314300394238092	0.11659893924712733	2.547093974237782
