# Supplementary material for: Adhesion pilus retraction powers twitching motility in the thermoacidophilic crenarchaeon Sulfolobus acidocaldarius
Source: Nat Commun. 2024 Jun 14;15:5051. doi: 10.1038/s41467-024-49101-7 (PMC11178785; doi:10.1038/s41467-024-49101-7)
Supplement: Supplementary file 15 — Source Data [file 41467_2024_49101_MOESM15_ESM.zip › TWITCHING FULL TRACK DATASET/Figure 1/upsEflaJ 1/upsEflaJ_100X_1sec_interval_5min_total__6_tracks.csv]

LABEL	TRACK_INDEX	TRACK_ID	NUMBER_SPOTS	NUMBER_GAPS	NUMBER_SPLITS	NUMBER_MERGES	NUMBER_COMPLEX	LONGEST_GAP	TRACK_DURATION	TRACK_START	TRACK_STOP	TRACK_DISPLACEMENT	TRACK_X_LOCATION	TRACK_Y_LOCATION	TRACK_Z_LOCATION	TRACK_MEAN_SPEED	TRACK_MAX_SPEED	TRACK_MIN_SPEED	TRACK_MEDIAN_SPEED	TRACK_STD_SPEED	TRACK_MEAN_QUALITY	TOTAL_DISTANCE_TRAVELED	MAX_DISTANCE_TRAVELED	CONFINMENT_RATIO	MEAN_STRAIGHT_LINE_SPEED	LINEARITY_OF_FORWARD_PROGRESSION	MEAN_DIRECTIONAL_CHANGE_RATE
Label	Track index	Track ID	Number of spots in track	Number of gaps	Number of split events	Number of merge events	Number of complex points	Longest gap	Track duration	Track start	Track stop	Track displacement	Track mean X	Track mean Y	Track mean Z	Track mean speed	Track max speed	Track min speed	Track median speed	Track std speed	Track mean quality	Total distance traveled	Max distance traveled	Confinment ratio	Mean straight line speed	Linearity of forward progression	Mean directional change rate
Label	Index	ID	N spots	N gaps	N splits	N merges	N complex	Lgst gap	Duration	Track start	Track stop	Track disp.	Track X	Track Y	Track Z	Mean sp.	Max speed	Min speed	Med. speed	Std speed	Mean Q	Total dist.	Max dist.	Cfn. ratio	Mn. v. line	Fwd. progr.	Mn. ? rate
									(sec)	(sec)	(sec)	(µm)	(µm)	(µm)	(µm)	(µm/sec)	(µm/sec)	(µm/sec)	(µm/sec)	(µm/sec)	(quality)	(µm)	(µm)		(µm/sec)		(rad/sec)
Track_0	0	0	198	24	0	0	0	5	252.0	0.0	252.0	0.7617785956253418	39.33975563261688	33.792442842390166	0.0	0.3659148994211499	2.038377523600872	0.006121106770973823	0.2729121505070289	0.37125698257835926	0.981249254159253	91.42307557000558	4.739736979101085	0.008332454261419191	0.0030229309350211977	0.008261295016418433	2.3403482105946525
Track_1	1	1	300	0	0	0	0	0	299.0	0.0	299.0	0.557439442858051	59.0573367297963	63.11679550760339	0.0	0.06895447152790636	0.9502646406771026	5.201030941044531E-4	0.03568567961236195	0.10298191839133625	0.999588260849317	20.617386986844	3.0173775366184405	0.027037346838071883	0.0018643459627359566	0.02703734683807188	2.6471989009005967
Track_2	2	2	299	1	0	0	0	1	299.0	0.0	299.0	2.1012271968150595	16.859869506989895	45.46145917252725	0.0	0.23427995691414485	1.2604977257066399	0.0021697697534438245	0.14956629097419646	0.2389294006889959	0.9892440394414308	70.4419414995413	2.9728823397924438	0.029829206181501148	0.0070275157084115705	0.029996231009155005	2.700248362497054
Track_4	4	4	299	0	0	0	0	0	298.0	0.0	298.0	1.4750609029847135	83.744190583774	25.48262516428971	0.0	0.0683538246349731	0.88013301404617	0.002208212782363218	0.02967716774080182	0.13051146270444544	0.9968952879459164	20.36943974122198	2.7929688031099005	0.07241538902022954	0.004949868801962126	0.07241538902022954	2.5995290532480473
Track_5	5	5	72	2	0	0	0	1	73.0	0.0	73.0	1.1415013442690658	10.670082560469464	33.127267020413335	0.0	0.1571520220397038	1.3747098021459023	0.002545989119904675	0.06025234755350419	0.26631249766655707	0.9879906309975518	11.89741472406449	1.3491978761345131	0.09594532684148518	0.0156370047160146	0.09950240864265798	2.6575603804128867
Track_6	6	6	140	8	0	0	0	6	163.0	0.0	163.0	3.395913226914947	14.849442270952604	32.88938277176424	0.0	0.21069165364171952	1.3675389834368323	0.001214107706856034	0.05104738173329799	0.2958767094110658	0.9828497303383691	37.35694205184905	6.758127259904378	0.09090447559122039	0.02083382347800581	0.09888300327944485	2.453144437154999
Track_10	8	10	257	21	0	0	0	5	299.0	0.0	299.0	3.400284960231433	39.50255059607889	52.45282988571143	0.0	0.4290625390086109	1.505138333310394	0.0034532126079982292	0.3939612967050292	0.2672279189451998	0.9965022257329889	121.98470967344173	4.64758773952913	0.02787468174768904	0.011372190502446264	0.026504738746763522	2.525736790284947
Track_11	9	11	300	0	0	0	0	0	299.0	0.0	299.0	0.1557407802860806	56.442092168449356	34.203430375385345	0.0	0.02840218079911195	0.11595527076263289	0.001259010730233457	0.02479724663199103	0.018867172770123918	0.9999685480197271	8.49225205893448	0.3446363481614749	0.018339161297294484	5.208721748698348E-4	0.018339161297294498	2.6023795803222547
Track_17	14	17	280	11	0	0	0	7	299.0	0.0	299.0	8.495441307614435	33.098685226980386	2.436676247639893	0.0	0.1367347468019857	1.5864589269304894	5.170695669882895E-4	0.058794140542837055	0.19708089708323465	0.996299450312342	40.9289467903214	8.495441307614435	0.20756559779406247	0.028412847182656974	0.20779536911567498	2.6134439167905965
Track_21	18	21	61	2	0	0	0	3	64.0	29.0	93.0	4.773341725923596	36.09687290862662	77.37133905022064	0.0	0.22240548927538864	0.965908907474576	0.00741481354378485	0.1054708554829844	0.27009680534697245	0.9860175349673287	14.680525480830402	5.3894995245702155	0.32514787921975613	0.07458346446755619	0.3353490271780337	2.6318213981848015
Track_29	26	29	106	8	0	0	0	8	132.0	72.0	204.0	6.523957742567307	27.48269100701562	14.667204305698533	0.0	0.14526819372646627	1.3367202643792364	0.004082950986719312	0.04619949650577944	0.2320292990076842	0.9960220399892555	18.559497881416398	7.090205640742266	0.3515158537289814	0.04942392229217657	0.3402253516364338	2.3240306148526013
Track_37	34	37	71	1	0	0	0	4	74.0	98.0	172.0	5.047333455341347	43.62148360837676	16.376866353807163	0.0	0.13337268980276362	0.8793233636213144	0.005503311904485761	0.03347440670048926	0.22341660304419764	0.9931210791560966	11.488584212011828	5.657133473596855	0.43933467886009264	0.06820720885596415	0.5114031137621311	2.702733977431314
