# Supplementary material for: Adhesion pilus retraction powers twitching motility in the thermoacidophilic crenarchaeon Sulfolobus acidocaldarius
Source: Nat Commun. 2024 Jun 14;15:5051. doi: 10.1038/s41467-024-49101-7 (PMC11178785; doi:10.1038/s41467-024-49101-7)
Supplement: Supplementary file 15 — Source Data [file 41467_2024_49101_MOESM15_ESM.zip › TWITCHING FULL TRACK DATASET/Figure 1/upsEflaJ 1/upsEflaJ_100X_1sec_interval_5min_total__7_tracks.csv]

LABEL	TRACK_INDEX	TRACK_ID	NUMBER_SPOTS	NUMBER_GAPS	NUMBER_SPLITS	NUMBER_MERGES	NUMBER_COMPLEX	LONGEST_GAP	TRACK_DURATION	TRACK_START	TRACK_STOP	TRACK_DISPLACEMENT	TRACK_X_LOCATION	TRACK_Y_LOCATION	TRACK_Z_LOCATION	TRACK_MEAN_SPEED	TRACK_MAX_SPEED	TRACK_MIN_SPEED	TRACK_MEDIAN_SPEED	TRACK_STD_SPEED	TRACK_MEAN_QUALITY	TOTAL_DISTANCE_TRAVELED	MAX_DISTANCE_TRAVELED	CONFINMENT_RATIO	MEAN_STRAIGHT_LINE_SPEED	LINEARITY_OF_FORWARD_PROGRESSION	MEAN_DIRECTIONAL_CHANGE_RATE
Label	Track index	Track ID	Number of spots in track	Number of gaps	Number of split events	Number of merge events	Number of complex points	Longest gap	Track duration	Track start	Track stop	Track displacement	Track mean X	Track mean Y	Track mean Z	Track mean speed	Track max speed	Track min speed	Track median speed	Track std speed	Track mean quality	Total distance traveled	Max distance traveled	Confinment ratio	Mean straight line speed	Linearity of forward progression	Mean directional change rate
Label	Index	ID	N spots	N gaps	N splits	N merges	N complex	Lgst gap	Duration	Track start	Track stop	Track disp.	Track X	Track Y	Track Z	Mean sp.	Max speed	Min speed	Med. speed	Std speed	Mean Q	Total dist.	Max dist.	Cfn. ratio	Mn. v. line	Fwd. progr.	Mn. ? rate
									(sec)	(sec)	(sec)	(µm)	(µm)	(µm)	(µm)	(µm/sec)	(µm/sec)	(µm/sec)	(µm/sec)	(µm/sec)	(quality)	(µm)	(µm)		(µm/sec)		(rad/sec)
Track_0	0	0	241	23	0	0	0	5	299.0	0.0	299.0	1.4123407343375325	36.78762298985477	24.711405305228187	0.0	0.3462317326878721	2.4531101814138845	0.00565426280440871	0.2814162415128955	0.29418493921845196	0.9900600138541574	101.40495373124047	7.23014458587171	0.0139277291924095	0.004723547606480041	0.013642734505615981	2.237568502031522
Track_2	1	2	274	14	0	0	0	4	299.0	0.0	299.0	11.699240992523396	45.43151246400537	53.42000792949752	0.0	0.43755744649997963	1.742464774393087	0.001665704848996517	0.39117029958248395	0.32606742136680644	0.992296370929175	131.04188880880898	15.27679550696018	0.08927863524306087	0.03912789629606487	0.08942344967283443	2.363934866282619
Track_3	2	3	286	2	0	0	0	8	299.0	0.0	299.0	6.940268990416869	88.40177871197355	23.16697072089867	0.0	0.25877122899049465	1.7646216627638018	0.009205990529935731	0.2279825587758825	0.21528509180845729	0.9959927080394505	79.03305845265885	8.575775617000563	0.08781475911847851	0.023211601974638358	0.08969931497095059	2.47277602977236
Track_4	3	4	238	28	0	0	0	9	298.0	0.0	298.0	6.083147924315933	12.290656865395425	23.839495217236657	0.0	0.4193578735056528	1.6062836380381538	0.03924042228828001	0.3954684076031982	0.23856862180481728	0.9912810152819177	109.99591102541886	6.784627544816904	0.05530340053195417	0.020413248068174274	0.048677393123749496	2.4277614937383913
Track_5	4	5	296	4	0	0	0	1	299.0	0.0	299.0	4.572642295267206	17.57761758896019	30.860512426565297	0.0	0.09623902223263663	2.6101174322899956	0.0024443362657001846	0.0616034106433042	0.16957418886828435	0.9978626555687672	28.698583401225573	7.025137741894926	0.15933338002571693	0.015293118044371928	0.15890766229320352	2.5374609059409674
Track_6	5	6	244	9	0	0	0	6	261.0	0.0	261.0	8.471799355182032	44.16259899655638	55.22290218253078	0.0	0.25678370931149724	1.4207786756876561	0.0029405527712387225	0.2006026802656646	0.2427459864651412	0.9913819068279422	67.88973627376292	9.872183950774566	0.1247876309464483	0.0324590013608507	0.12640599922744936	2.443537402213384
Track_8	7	8	292	3	0	0	0	5	299.0	0.0	299.0	0.18175916425371966	34.13393599564532	48.135195116117835	0.0	0.05213531149565649	1.1240776834216684	0.0018407323787525097	0.026468021659515464	0.11560861831818131	0.997490666704635	16.846225176855295	1.5115574513017545	0.010789311097624118	6.078901814505674E-4	0.011659855173229608	2.600824441902576
Track_9	8	9	288	5	0	0	0	3	295.0	0.0	295.0	6.6538898526496135	87.6704133466976	58.08659815591406	0.0	0.47225479519843244	1.4667137758348388	0.007127463562698543	0.43697508828305476	0.285709858725032	0.9970866100241741	140.67567054138505	7.041074282489086	0.04729950692285573	0.022555558822541063	0.047761418310350134	2.5869332463291035
Track_11	10	11	191	41	0	0	0	7	297.0	2.0	299.0	5.278145903735724	46.74074720428756	73.2418555367676	0.0	0.6631432647383683	2.4360806011076326	0.008589734744318215	0.6296812989634437	0.4162819191245544	0.9683593246325148	175.0987652800563	5.907584644955769	0.030143821375860396	0.017771535029413213	0.02679893768720499	2.1002443169965535
Track_12	11	12	169	49	0	0	0	7	296.0	3.0	299.0	3.362113438895908	87.49394672724088	4.348185847568608	0.0	0.663070225565028	2.19932089238216	0.04077468386524394	0.6015604205895322	0.4007016345372222	0.9700811858007894	165.90391537187853	8.203586204995613	0.020265425510661586	0.01135849134762131	0.01713014837597676	1.919475464426966
Track_13	12	13	196	9	0	0	0	8	224.0	75.0	299.0	6.514719315730508	9.734905303321073	16.533870976475786	0.0	0.23857652440984964	1.5586419752373226	0.00692638945894177	0.16020461654228763	0.24630187879743615	0.9833410087288642	54.81913463894949	10.00542994441868	0.11884024362365145	0.02908356837379691	0.12190456896687106	2.443308591600761
Track_14	13	14	143	12	0	0	0	7	177.0	5.0	182.0	8.619891982222418	4.833084016299183	4.444007417440668	0.0	0.31102488527396593	1.7889223684051747	0.012584745130903486	0.24386446791560004	0.2541756566656459	0.9969714108880583	51.37949306947823	9.78548367784547	0.16776911306941306	0.04869995470182157	0.156578965245576	2.2825676170356695
Track_16	15	16	189	31	0	0	0	8	285.0	13.0	298.0	3.1952001654786955	19.908351303712777	41.18745176869705	0.0	0.4854398070390944	1.8920599464847996	0.015353022710562875	0.40360748167409827	0.3927731171299456	0.9781329382664312	122.6942080957517	5.405768500554526	0.026041980424904257	0.01121122865080244	0.023094992392948845	2.200816148903938
Track_96	49	96	46	8	0	0	0	9	66.0	5.0	71.0	2.368162411921385	10.360364867804327	15.025276427057198	0.0	0.24059926119401343	0.9372564466218017	0.01567418858652774	0.14620787864829232	0.2344273466849424	0.9774791170721469	16.105164237395833	2.604342243769736	0.14704366729912413	0.035881248665475526	0.1491328297826391	2.2855254458771395
