# Supplementary material for: Adhesion pilus retraction powers twitching motility in the thermoacidophilic crenarchaeon Sulfolobus acidocaldarius
Source: Nat Commun. 2024 Jun 14;15:5051. doi: 10.1038/s41467-024-49101-7 (PMC11178785; doi:10.1038/s41467-024-49101-7)
Supplement: Supplementary file 15 — Source Data [file 41467_2024_49101_MOESM15_ESM.zip › TWITCHING FULL TRACK DATASET/Figure 1/upsEflaJ 1/upsEflaJ_100X_1sec_interval_5min_total__9_trackss.csv]

LABEL	TRACK_INDEX	TRACK_ID	NUMBER_SPOTS	NUMBER_GAPS	NUMBER_SPLITS	NUMBER_MERGES	NUMBER_COMPLEX	LONGEST_GAP	TRACK_DURATION	TRACK_START	TRACK_STOP	TRACK_DISPLACEMENT	TRACK_X_LOCATION	TRACK_Y_LOCATION	TRACK_Z_LOCATION	TRACK_MEAN_SPEED	TRACK_MAX_SPEED	TRACK_MIN_SPEED	TRACK_MEDIAN_SPEED	TRACK_STD_SPEED	TRACK_MEAN_QUALITY	TOTAL_DISTANCE_TRAVELED	MAX_DISTANCE_TRAVELED	CONFINMENT_RATIO	MEAN_STRAIGHT_LINE_SPEED	LINEARITY_OF_FORWARD_PROGRESSION	MEAN_DIRECTIONAL_CHANGE_RATE
Label	Track index	Track ID	Number of spots in track	Number of gaps	Number of split events	Number of merge events	Number of complex points	Longest gap	Track duration	Track start	Track stop	Track displacement	Track mean X	Track mean Y	Track mean Z	Track mean speed	Track max speed	Track min speed	Track median speed	Track std speed	Track mean quality	Total distance traveled	Max distance traveled	Confinment ratio	Mean straight line speed	Linearity of forward progression	Mean directional change rate
Label	Index	ID	N spots	N gaps	N splits	N merges	N complex	Lgst gap	Duration	Track start	Track stop	Track disp.	Track X	Track Y	Track Z	Mean sp.	Max speed	Min speed	Med. speed	Std speed	Mean Q	Total dist.	Max dist.	Cfn. ratio	Mn. v. line	Fwd. progr.	Mn. ? rate
									(sec)	(sec)	(sec)	(µm)	(µm)	(µm)	(µm)	(µm/sec)	(µm/sec)	(µm/sec)	(µm/sec)	(µm/sec)	(quality)	(µm)	(µm)		(µm/sec)		(rad/sec)
Track_0	0	0	300	0	0	0	0	0	299.0	0.0	299.0	7.0077402189014535	38.45634215135596	59.45964659746558	0.0	0.059415414495410504	1.0169851768207416	0.0019545795631992287	0.03643674491808713	0.0758561331085318	0.9966729458173116	17.765208934127728	7.133368673649923	0.3944642725501125	0.023437258257195497	0.3944642725501122	2.383461583173909
Track_1	1	1	300	0	0	0	0	0	299.0	0.0	299.0	0.20857796776590457	84.27392265741386	72.13566224727657	0.0	0.025129537391519546	0.07481600593028082	7.250393986531733E-4	0.0232775195420408	0.013812871189736967	0.999588300983111	7.513731680064342	0.24868420812450928	0.027759570962496555	6.975851764745972E-4	0.02775957096249655	2.5220432779935136
Track_2	2	2	299	1	0	0	0	1	299.0	0.0	299.0	4.660324353322774	8.32108917228307	74.03762566206846	0.0	0.06745684644955861	1.3638649707224388	0.0017552523632869692	0.03769210072012545	0.10702626282739473	0.9896311122039488	21.466005212690874	4.660324353322774	0.21710254456509462	0.015586369074658107	0.2310568888854438	2.437183393747167
Track_4	3	4	117	19	0	0	0	8	180.0	0.0	180.0	1.7985953718894887	28.05332527821113	58.40888308829557	0.0	0.37805217253815093	1.9055314447716696	0.002778406420407206	0.17288150135240984	0.43098365944992706	0.9627942111757066	66.0508215541478	5.50005446374339	0.027230476920185136	0.00999219651049716	0.02643073426456451	2.210400309289517
Track_5	4	5	280	16	0	0	0	2	299.0	0.0	299.0	12.874746453577156	51.686802629925985	71.56441441011219	0.0	0.45844298261637395	2.0118253254028784	0.0073681081730464235	0.3887685487842974	0.3661434389615489	0.9812944718769618	137.80595301964908	12.874746453577156	0.09342663485474687	0.04305935268754902	0.09392520841262647	2.458475098079218
Track_7	5	7	69	4	0	0	0	4	77.0	0.0	77.0	10.154757152562558	19.65867058625649	41.192973532905945	0.0	0.3504331737290631	2.221610064807631	0.0035044146315858053	0.20516076631153607	0.4182632966889977	0.9790968799936599	25.750929220123112	10.154757152562558	0.3943452706408398	0.13187996302029295	0.37633412846426395	2.3093612554312273
Track_10	7	10	300	0	0	0	0	0	299.0	0.0	299.0	17.996128801159788	49.594245071801595	17.823787677941013	0.0	0.17064508522275268	1.247771165382748	8.948965111251759E-4	0.10125473094846046	0.20125987875476062	0.9984887512524923	51.02288048160306	19.016929250332883	0.3527070332230364	0.06018772174300933	0.35270703322303654	2.376547349910016
Track_11	8	11	300	0	0	0	0	0	299.0	0.0	299.0	8.345425281142806	22.029870983964148	49.35221760617387	0.0	0.07235030649412745	0.5712126521192243	0.002616421285366767	0.041387238875584154	0.08687063136096537	0.9945306479930878	21.63274164174409	8.413240272602915	0.3857775135186228	0.027911121341614734	0.3857775135186225	2.4334284988616606
Track_15	9	15	263	1	0	0	0	1	263.0	0.0	263.0	11.779609501884407	76.90301119410299	26.41606459496867	0.0	0.12084044631841243	1.3878390922992314	0.0012458942464986158	0.04396075857323778	0.20235495889026775	0.9953147116269448	32.76353410946222	11.779609501884407	0.3595341535052049	0.044789389741005346	0.37064899299516074	2.3337461260827284
Track_17	10	17	300	0	0	0	0	0	299.0	0.0	299.0	4.424728475140265	35.032948070917364	68.55540054116538	0.0	0.044820021369330505	0.4336040458670938	1.966659690044142E-4	0.02852874269417674	0.05760014180668922	0.9869425318638484	13.401186389429832	4.518080486315029	0.3301743850552115	0.01479842299378015	0.3301743850552118	2.5030906034212244
Track_19	11	19	265	21	0	0	0	5	297.0	1.0	298.0	0.9316105800863462	78.07966593883167	6.92519204923147	0.0	0.6260852977946437	1.6804155893475203	0.06639257701008697	0.5803083695249402	0.35876929869048685	0.9886179798054245	176.43152682880864	2.0298521645758987	0.00528029540315823	0.003136735959886688	0.005010077653852748	2.420321023697119
Track_25	16	25	227	28	0	0	0	8	298.0	1.0	299.0	5.84872470876969	18.21459730243149	7.252897488385148	0.0	0.565493386715851	3.240052141672594	0.009965599204396984	0.4888226879672886	0.4409164901348422	0.9738352524551526	162.72635416202027	7.104891679516753	0.03594208657158473	0.019626592982448624	0.03470702477429783	2.22576084257245
Track_27	18	27	293	3	0	0	0	3	298.0	1.0	299.0	1.2060152843843737	69.15315590670939	75.46966828460653	0.0	0.29419567043654193	1.60943136999559	0.0028801225498230553	0.2153975499051239	0.30298333033692404	0.9897100101558829	89.48676305033518	2.3773849385384582	0.013477024347232285	0.004047031155652261	0.013756256676541425	2.645770522489952
Track_28	19	28	209	43	0	0	0	6	297.0	1.0	298.0	0.5156660451043777	9.730174398898788	38.863873591871425	0.0	0.6342278242782057	2.2353348442109433	0.02265525279325781	0.5870822282280169	0.38632633297845853	0.9480778748909252	161.41936262998	2.1591594986741725	0.003194573666397345	0.00173624931011575	0.002737579846944936	2.1652691617428688
Track_32	21	32	250	9	0	0	0	6	275.0	24.0	299.0	12.099904398415777	33.96587870659696	36.26886502850793	0.0	0.31322726098530385	1.7855911340089656	0.002457783592245359	0.2086925893953504	0.3300449065564422	0.9780830006599426	88.21147454382039	12.10767450796861	0.13716927940485754	0.043999652357875556	0.1404719762241255	2.379529939147747
Track_44	32	44	108	15	0	0	0	9	149.0	73.0	222.0	6.951758296520216	1.7420186499296175	7.0375112745307025	0.0	0.59754021665941	1.8357386520653456	0.021493718522599684	0.5357705758500285	0.3827642902789331	0.9603971629231064	85.15847321544176	9.471155195836548	0.08163319554747085	0.04665609594980011	0.07808026079087069	2.1516882173609346
