# Supplementary material for: Adhesion pilus retraction powers twitching motility in the thermoacidophilic crenarchaeon Sulfolobus acidocaldarius
Source: Nat Commun. 2024 Jun 14;15:5051. doi: 10.1038/s41467-024-49101-7 (PMC11178785; doi:10.1038/s41467-024-49101-7)
Supplement: Supplementary file 15 — Source Data [file 41467_2024_49101_MOESM15_ESM.zip › TWITCHING FULL TRACK DATASET/Figure 1/upsEflaJ 1/upsEflaJ_100X_1sec_interval_5min_total__2_tracks.csv]

LABEL	TRACK_INDEX	TRACK_ID	NUMBER_SPOTS	NUMBER_GAPS	NUMBER_SPLITS	NUMBER_MERGES	NUMBER_COMPLEX	LONGEST_GAP	TRACK_DURATION	TRACK_START	TRACK_STOP	TRACK_DISPLACEMENT	TRACK_X_LOCATION	TRACK_Y_LOCATION	TRACK_Z_LOCATION	TRACK_MEAN_SPEED	TRACK_MAX_SPEED	TRACK_MIN_SPEED	TRACK_MEDIAN_SPEED	TRACK_STD_SPEED	TRACK_MEAN_QUALITY	TOTAL_DISTANCE_TRAVELED	MAX_DISTANCE_TRAVELED	CONFINMENT_RATIO	MEAN_STRAIGHT_LINE_SPEED	LINEARITY_OF_FORWARD_PROGRESSION	MEAN_DIRECTIONAL_CHANGE_RATE
Label	Track index	Track ID	Number of spots in track	Number of gaps	Number of split events	Number of merge events	Number of complex points	Longest gap	Track duration	Track start	Track stop	Track displacement	Track mean X	Track mean Y	Track mean Z	Track mean speed	Track max speed	Track min speed	Track median speed	Track std speed	Track mean quality	Total distance traveled	Max distance traveled	Confinment ratio	Mean straight line speed	Linearity of forward progression	Mean directional change rate
Label	Index	ID	N spots	N gaps	N splits	N merges	N complex	Lgst gap	Duration	Track start	Track stop	Track disp.	Track X	Track Y	Track Z	Mean sp.	Max speed	Min speed	Med. speed	Std speed	Mean Q	Total dist.	Max dist.	Cfn. ratio	Mn. v. line	Fwd. progr.	Mn. ? rate
									(sec)	(sec)	(sec)	(µm)	(µm)	(µm)	(µm)	(µm/sec)	(µm/sec)	(µm/sec)	(µm/sec)	(µm/sec)	(quality)	(µm)	(µm)		(µm/sec)		(rad/sec)
Track_283	0	0	60	2	0	0	0	5	67.0	1.0	68.0	3.8529872115134434	53.70072461513103	47.62713297569148	0.0	0.5286341039354441	2.708410482052251	0.018638721203614025	0.45751221301827505	0.43144812907309826	0.9701768060525259	37.337521600418754	6.973504714608913	0.10319343776342751	0.057507271813633486	0.10878464212868147	2.185977507610985
Track_284	1	1	133	9	0	0	0	2	143.0	0.0	143.0	5.585451454267533	93.09231895933611	75.88246488048857	0.0	0.6271708500538482	2.0990182116892036	0.007137339256173646	0.5302173262911997	0.4594399218042101	0.9917682382397186	85.86543281362701	5.585451454267533	0.06504889419693359	0.039059101078793936	0.06227824694888221	2.3387848541693756
Track_286	2	3	300	0	0	0	0	0	299.0	0.0	299.0	5.893667691516871	36.32338871747695	28.723278420847716	0.0	0.05417302078292798	0.5868234563866213	0.002333089990438711	0.03391790536472392	0.06408298192082457	0.9865772726138433	16.197733214095457	5.959582695332712	0.36385756041395545	0.01971126318233067	0.3638575604139552	2.5161163614633533
Track_289	3	6	249	1	0	0	0	3	251.0	0.0	251.0	5.403775698973621	80.7679924243128	16.400696389038643	0.0	0.05754496559987557	2.189144783367321	7.774453216439754E-4	0.024256481119934874	0.17026312177165073	0.9818436405266145	14.650663707034179	5.403775698973621	0.3688416993954426	0.02152898684850048	0.3741245932475983	2.5444109065049294
Track_296	6	13	300	0	0	0	0	0	299.0	0.0	299.0	0.9836764383683673	85.29537037623236	36.50003593389658	0.0	0.06507441878363747	1.09377530519926	7.409902633413837E-4	0.026511455453361164	0.1488818418836146	0.9991786674658457	19.4572512163076	1.035550712748338	0.050555776221048315	0.0032898877537403588	0.05055577622104831	2.5893892659464033
Track_298	7	15	225	19	0	0	0	9	295.0	0.0	295.0	3.514558743912624	19.806702729658724	70.35811494693476	0.0	0.3715154087256461	1.9615794620141374	0.0022064128044608187	0.17936958807206937	0.3967056132719757	0.9689251497056749	110.01672930241143	6.757351004721149	0.031945675591317446	0.011913758453941098	0.03206800626333935	2.302802623639241
Track_299	8	16	247	24	0	0	0	5	298.0	1.0	299.0	0.6554567873270858	73.12294973653388	38.77029464050494	0.0	0.6597310070945754	2.3104147997244677	0.041658942057326856	0.6449365400452776	0.3727646666524024	0.9534155219672662	186.51580608629743	2.814601129702643	0.0035142157712028865	0.0021995194205606905	0.0033339639897285887	2.4805493767631788
Track_310	17	27	95	8	0	0	0	8	122.0	32.0	154.0	3.1558380063581017	17.17459861615925	72.85758651349262	0.0	0.6741484692632604	2.4947516622311303	0.03530270231928607	0.563249232236466	0.5085057246367438	0.9543784034879584	69.04828344533502	4.645732379424747	0.0457048003062459	0.025867524642279524	0.03837066435906724	2.304855844361355
Track_329	33	46	166	1	0	0	0	7	172.0	127.0	299.0	8.450430649851617	26.262247475241352	11.675100363288724	0.0	0.10564831559762193	0.867361678946083	0.0037445019523956783	0.07031126197659407	0.10375712079366556	0.9931373025279447	20.732293732470247	8.450430649851617	0.4075974785470469	0.04913041075495126	0.46503733142393	2.6579430821053487
Track_330	34	47	115	1	0	0	0	1	115.0	145.0	260.0	7.339398107782817	63.49007629561252	56.18869531594912	0.0	0.142956403134768	2.3098406550453516	0.0033867543686328266	0.04325354787060694	0.2761921981970769	0.9915180745332137	18.60687061240891	7.339398107782817	0.39444559274186486	0.06382085311115493	0.44643577840294196	2.489170383054049
Track_331	35	48	103	1	0	0	0	3	105.0	155.0	260.0	5.540944803929836	24.870962673210883	40.02155656889324	0.0	0.38332017503630056	1.471434751829419	0.007978348490535686	0.32506526775758815	0.3343309736087089	0.9744436150615655	42.41719358665528	5.999380791198911	0.1306296889399362	0.05277090289456987	0.1376679505313605	2.345917017038334
Track_357	58	74	57	0	0	0	0	0	56.0	243.0	299.0	1.8145143414799818	76.43662278116513	50.47222952055667	0.0	0.16732555947918681	0.9049005043124507	0.004899223230213147	0.0878473612137208	0.2091179099241691	0.9823351690643712	9.370231330834462	1.9075142918839942	0.193646696374399	0.03240204181214253	0.19364669637439902	2.706840376579212
