# Supplementary material for: Adhesion pilus retraction powers twitching motility in the thermoacidophilic crenarchaeon Sulfolobus acidocaldarius
Source: Nat Commun. 2024 Jun 14;15:5051. doi: 10.1038/s41467-024-49101-7 (PMC11178785; doi:10.1038/s41467-024-49101-7)
Supplement: Supplementary file 15 — Source Data [file 41467_2024_49101_MOESM15_ESM.zip › TWITCHING FULL TRACK DATASET/Figure 1/upsEflaJ 1/upsEflaJ_100X_1sec_interval_5min_total__5_tracks.csv]

LABEL	TRACK_INDEX	TRACK_ID	NUMBER_SPOTS	NUMBER_GAPS	NUMBER_SPLITS	NUMBER_MERGES	NUMBER_COMPLEX	LONGEST_GAP	TRACK_DURATION	TRACK_START	TRACK_STOP	TRACK_DISPLACEMENT	TRACK_X_LOCATION	TRACK_Y_LOCATION	TRACK_Z_LOCATION	TRACK_MEAN_SPEED	TRACK_MAX_SPEED	TRACK_MIN_SPEED	TRACK_MEDIAN_SPEED	TRACK_STD_SPEED	TRACK_MEAN_QUALITY	TOTAL_DISTANCE_TRAVELED	MAX_DISTANCE_TRAVELED	CONFINMENT_RATIO	MEAN_STRAIGHT_LINE_SPEED	LINEARITY_OF_FORWARD_PROGRESSION	MEAN_DIRECTIONAL_CHANGE_RATE
Label	Track index	Track ID	Number of spots in track	Number of gaps	Number of split events	Number of merge events	Number of complex points	Longest gap	Track duration	Track start	Track stop	Track displacement	Track mean X	Track mean Y	Track mean Z	Track mean speed	Track max speed	Track min speed	Track median speed	Track std speed	Track mean quality	Total distance traveled	Max distance traveled	Confinment ratio	Mean straight line speed	Linearity of forward progression	Mean directional change rate
Label	Index	ID	N spots	N gaps	N splits	N merges	N complex	Lgst gap	Duration	Track start	Track stop	Track disp.	Track X	Track Y	Track Z	Mean sp.	Max speed	Min speed	Med. speed	Std speed	Mean Q	Total dist.	Max dist.	Cfn. ratio	Mn. v. line	Fwd. progr.	Mn. ? rate
									(sec)	(sec)	(sec)	(µm)	(µm)	(µm)	(µm)	(µm/sec)	(µm/sec)	(µm/sec)	(µm/sec)	(µm/sec)	(quality)	(µm)	(µm)		(µm/sec)		(rad/sec)
Track_1	0	1	287	9	0	0	0	4	299.0	0.0	299.0	2.073335957444817	57.962976334155684	24.929898676808364	0.0	0.5595444477259061	1.9971088625820042	0.01621578166770284	0.4805727245184751	0.3652088917249944	0.9909615142835557	167.32658154585883	3.6303866653993366	0.012390953895610318	0.006934233971387348	0.012392641906410437	2.523963551073962
Track_2	1	2	257	24	0	0	0	6	299.0	0.0	299.0	5.463224265787624	35.98804439362425	40.51860403563924	0.0	0.6514661608035842	2.842829905871415	0.005246531517743586	0.6093872851266814	0.43516573124034935	0.9794757672321008	185.9177053326892	6.526437831292065	0.029385174779408416	0.018271653062834865	0.028046971833957976	2.328479589178943
Track_3	2	3	291	4	0	0	0	3	297.0	0.0	297.0	8.156386129072384	50.17832058695939	50.604560624640634	0.0	0.3535231066621398	2.323331047025582	0.0025324216337081007	0.29701938505558534	0.33805874780299167	0.9908078425528667	107.47723268112769	9.097791278057755	0.07588943188806715	0.027462579559166277	0.07768255890954284	2.4808131436261918
Track_5	4	5	299	0	0	0	0	0	298.0	0.0	298.0	7.760172042652666	10.011370027697092	26.36198349477409	0.0	0.0838372699884824	1.1954368892671272	9.661233168109122E-4	0.04508167075246334	0.11867484904818512	0.9886246989403281	24.98350645656776	7.760172042652666	0.3106118052781435	0.026040845780713646	0.3106118052781436	2.5780307378669485
Track_6	5	6	300	0	0	0	0	0	299.0	0.0	299.0	0.24300495411995743	73.33553294644297	36.913309055586254	0.0	0.03474040144445857	0.3860372555910296	0.00114673477702672	0.027274251144743123	0.038702599186466846	0.9994172952572504	10.387380031893116	0.5735980632335812	0.02339424892261975	8.127255990634028E-4	0.023394248922619758	2.6666073478404178
Track_8	7	8	267	15	0	0	0	7	299.0	0.0	299.0	5.053059702461948	64.66783573434182	64.9871608994622	0.0	0.5062340294239697	2.3407538069852576	0.004566440686741462	0.44450662041954103	0.4002534570278934	0.9779682699660683	146.81776962970557	8.402712840202842	0.034417221533922314	0.016899865225625244	0.0333835029716496	2.3799679787092307
Track_9	8	9	253	23	0	0	0	5	297.0	0.0	297.0	2.4814868685087266	6.362189672432962	19.822652604336675	0.0	0.6258777720273468	2.4913371907644115	0.05483380871912386	0.579666212985811	0.3510174170362541	0.9733829180242516	173.73063188135623	4.331933223247536	0.014283531013709652	0.008355174641443523	0.013349530874661668	2.510745273626928
Track_10	9	10	298	2	0	0	0	1	299.0	0.0	299.0	1.465404708343255	35.046254483825365	73.4370982826063	0.0	0.4822273274503027	1.7611285660676654	0.02903821734341719	0.42622548471397487	0.3033476065811736	0.983852184458867	143.80173339384672	2.9751266931248157	0.010190452324589015	0.004901019091449014	0.010163296048281506	2.652454971076745
Track_11	10	11	182	5	0	0	0	7	192.0	0.0	192.0	5.0297963774748835	23.722200036179178	43.940974330947604	0.0	0.4901150190100423	1.6382514675236888	0.018356039328515178	0.45605197126314534	0.3267908041409145	0.9724490380549169	92.19779232553427	7.827547583660347	0.05455441231950059	0.026196856132681686	0.05345042513815501	2.5962721056341747
Track_13	12	13	195	31	0	0	0	8	297.0	1.0	298.0	5.808860822025847	85.84480749419248	52.30179844270602	0.0	0.71022660085555	2.5331738417698704	0.06124444929855159	0.6293368985608084	0.43809738883246774	0.9760457485150068	181.57505652419727	6.351799789033701	0.03199151322445955	0.01955845394621497	0.027538329207403036	2.1206646307791432
Track_14	13	14	85	13	0	0	0	4	109.0	5.0	114.0	4.030480727376956	56.60636972513314	34.07396030230063	0.0	0.7382850320106253	2.8938874753819133	0.12930574359306624	0.6516694005689255	0.46838439085679556	0.9708152315195869	75.23270160133045	4.768987676933571	0.05357352110967765	0.03697688740712803	0.050084839599722326	2.1263905588374574
Track_15	14	15	254	25	0	0	0	6	294.0	5.0	299.0	2.064843646118322	43.285405721388265	19.680153450660836	0.0	0.7158946672440051	2.7277553445337666	0.020016104480529824	0.6328723203531148	0.4522517480788972	0.966524925288253	204.416447243222	6.948508133629271	0.010101161985569084	0.0070232777078854496	0.009810490326632983	2.4539116498669387
Track_22	21	22	223	23	0	0	0	9	280.0	19.0	299.0	1.6650065516448578	7.102071333290027	4.051218578095971	0.0	0.1552510948097724	1.0768061389410855	0.0018311936429608643	0.07778630985276073	0.19999880253406094	0.9424667606973862	42.08184721281652	3.5668263858870852	0.03956590933911667	0.005946451970160207	0.03830215804562496	2.363699680733754
Track_41	39	41	123	19	0	0	0	5	171.0	128.0	299.0	1.7484897174973422	56.25728767168437	34.27423379291367	0.0	0.6401990824196611	2.053005068467665	0.03242258902480343	0.5963403769540323	0.3898097365241654	0.9757814024522052	100.02582095485535	4.308330485893985	0.01748038357302249	0.01022508606723592	0.015971728713808444	2.111044113645557
Track_42	40	42	121	14	0	0	0	8	160.0	132.0	292.0	8.987992266747693	3.0212360764532646	9.371649571919267	0.0	0.29634661023005393	1.3427993922961687	0.006770591476562218	0.2504662760061769	0.24192266249148017	0.9518656311941541	48.916288708438415	9.996287068819989	0.18374231782627448	0.05617495166717308	0.18955827307612683	2.2910176708695507
