# Supplementary material for: Adhesion pilus retraction powers twitching motility in the thermoacidophilic crenarchaeon Sulfolobus acidocaldarius
Source: Nat Commun. 2024 Jun 14;15:5051. doi: 10.1038/s41467-024-49101-7 (PMC11178785; doi:10.1038/s41467-024-49101-7)
Supplement: Supplementary file 15 — Source Data [file 41467_2024_49101_MOESM15_ESM.zip › TWITCHING FULL TRACK DATASET/Figure 1/aapF 2/aapF_100X_1sec_interval_5min_total__7_tracks.csv]

LABEL	TRACK_INDEX	TRACK_ID	NUMBER_SPOTS	NUMBER_GAPS	NUMBER_SPLITS	NUMBER_MERGES	NUMBER_COMPLEX	LONGEST_GAP	TRACK_DURATION	TRACK_START	TRACK_STOP	TRACK_DISPLACEMENT	TRACK_X_LOCATION	TRACK_Y_LOCATION	TRACK_Z_LOCATION	TRACK_MEAN_SPEED	TRACK_MAX_SPEED	TRACK_MIN_SPEED	TRACK_MEDIAN_SPEED	TRACK_STD_SPEED	TRACK_MEAN_QUALITY	TOTAL_DISTANCE_TRAVELED	MAX_DISTANCE_TRAVELED	CONFINMENT_RATIO	MEAN_STRAIGHT_LINE_SPEED	LINEARITY_OF_FORWARD_PROGRESSION	MEAN_DIRECTIONAL_CHANGE_RATE
Label	Track index	Track ID	Number of spots in track	Number of gaps	Number of split events	Number of merge events	Number of complex points	Longest gap	Track duration	Track start	Track stop	Track displacement	Track mean X	Track mean Y	Track mean Z	Track mean speed	Track max speed	Track min speed	Track median speed	Track std speed	Track mean quality	Total distance traveled	Max distance traveled	Confinment ratio	Mean straight line speed	Linearity of forward progression	Mean directional change rate
Label	Index	ID	N spots	N gaps	N splits	N merges	N complex	Lgst gap	Duration	Track start	Track stop	Track disp.	Track X	Track Y	Track Z	Mean sp.	Max speed	Min speed	Med. speed	Std speed	Mean Q	Total dist.	Max dist.	Cfn. ratio	Mn. v. line	Fwd. progr.	Mn. ? rate
									(sec)	(sec)	(sec)	(µm)	(µm)	(µm)	(µm)	(µm/sec)	(µm/sec)	(µm/sec)	(µm/sec)	(µm/sec)	(quality)	(µm)	(µm)		(µm/sec)		(rad/sec)
Track_724	0	1	298	2	0	0	0	1	299.0	0.0	299.0	0.14320123651865818	49.95837501768941	65.01277506869963	0.0	0.11846140785009243	0.35317770080545097	0.003941781313324345	0.10946356836929705	0.06582137571064901	1.0	35.25553916688038	0.3447352567895271	0.00406180815561555	4.789339014001946E-4	0.004042952975928361	2.6943078361023893
Track_725	1	2	283	11	0	0	0	3	299.0	0.0	299.0	0.3738698276137133	53.14814968702706	15.101984729158401	0.0	0.20536940032411635	0.6705731636353054	0.007160317327971632	0.1867627885638507	0.11974677599445131	0.9998852159867438	59.67200119075872	0.7967585078353011	0.006265414602378272	0.0012504007612498772	0.0060885446384733085	2.6874872710835924
Track_726	2	3	276	15	0	0	0	3	299.0	0.0	299.0	1.233130235344305	11.02255997256393	15.422918468148849	0.0	0.41330301822940946	1.4890144208869958	0.019876069860617365	0.3438900666760047	0.28148187810352004	0.9993521463179934	119.74217962076544	2.3247530224826054	0.010298211033486633	0.004124181389111388	0.009978590059127527	2.5839143510297506
Track_731	3	8	277	20	0	0	0	3	299.0	0.0	299.0	0.2918815872317816	43.075319275930795	24.50029780944971	0.0	0.4638367879210833	1.8632527961601217	0.01022234986879253	0.38141342395375455	0.331062586711503	0.9988265601306185	132.61307793861064	1.8724659015043643	0.0022010015284231596	9.761925994373966E-4	0.002104603655550247	2.5437081060889284
Track_733	4	10	39	2	0	0	0	3	44.0	0.0	44.0	0.38914192883772	69.33391635073164	61.76983624120614	0.0	0.5762888050517875	1.3347799057070746	0.025001021924259986	0.5383960695129106	0.35172412777688594	0.9992416394062531	22.168680292839014	1.1522303621305918	0.017553680403944553	0.008844134746311818	0.015346705798869459	2.5883257829003377
Track_734	5	11	254	24	0	0	0	5	299.0	0.0	299.0	2.684727979016848	51.55190156092068	21.116419272470477	0.0	0.446567031711842	2.2695015815234685	0.0075596037464694425	0.2566840378945791	0.45941249911563764	0.9992835284687402	130.09887951948556	2.93907371932819	0.020636057658088767	0.008979023341193472	0.02010677614685045	2.4681004010246044
Track_735	6	12	220	42	0	0	0	6	299.0	0.0	299.0	0.5467657846884357	49.15641769094601	8.424622382580436	0.0	0.6220034153081174	2.3835800676423684	0.05429547035722783	0.5142001244691327	0.43468898603638234	0.9989153119650754	155.7104750136411	2.7249255081133645	0.003511425834649442	0.001828648109325872	0.002939932586093643	2.208907498440379
Track_736	7	13	55	6	0	0	0	3	62.0	0.0	62.0	2.344848763728096	64.00883539536265	28.69794149233511	0.0	0.4042468538820364	1.9809891112732223	0.05576874773598574	0.28870777503021045	0.38462760199430157	0.9949514389038085	24.83326186420031	2.3897947951995464	0.09442371189700358	0.03782014135045316	0.09355704562017318	2.5425634229158627
Track_745	14	22	24	6	0	0	0	7	46.0	6.0	52.0	0.0772941563827104	31.371421366431374	3.1208024553628544	0.0	0.022312199479519575	0.07041944907165419	0.003444099418904821	0.017724945457266716	0.014768312107159435	1.0	0.7754220052060758	0.13352325585317637	0.09968011723135034	0.0016803077474502259	0.07530892456355927	2.1703677094777416
Track_751	19	28	19	6	0	0	0	9	48.0	8.0	56.0	1.3571887126988313	25.376053387657144	47.8454086313071	0.0	0.689992825152614	2.0096425443199184	0.04928320634140215	0.5080796154800817	0.6057257702985439	0.9778942089331778	19.506395612479967	3.2361604114158293	0.06957660142145983	0.02827476484789232	0.0409783461757569	1.995396012361176
Track_770	36	47	25	7	0	0	0	9	60.0	35.0	95.0	0.03784065311678424	78.71721350067415	73.39738269020178	0.0	0.028587485004821146	0.0772749938471336	0.0010060610297069337	0.027333631325574533	0.020915476234856248	1.0	0.9529616038711967	0.1684976937741788	0.03970847614748057	6.306775519464039E-4	0.02206131640611418	1.6351905285691912
Track_782	47	59	31	7	0	0	0	8	50.0	57.0	107.0	1.2262403166754243	80.69444908613343	18.918057277156016	0.0	0.9043989893329354	2.399243115177587	0.16221398027421738	0.9200390518941881	0.5376189833741288	0.9920697462174201	34.28744288688098	1.9834111599394075	0.035763539460232155	0.024524806333508488	0.027117242083162255	2.23023290378441
Track_784	49	61	64	12	0	0	0	8	94.0	53.0	147.0	0.30343536361224493	69.40077637650387	61.70903406594806	0.0	0.4839072170812384	1.302032373014479	0.059024062458289055	0.3723079486164638	0.3504445454672957	0.9993607392534614	34.950958530377	1.3021338090573753	0.008681746549197485	0.003228035783108989	0.006670774208699322	2.1660911913770113
Track_796	58	73	60	13	0	0	0	7	101.0	74.0	175.0	0.13332704354965713	31.32972412156472	3.1316662443899403	0.0	0.024361196448640172	0.10805920186965332	0.0033986025334497745	0.02095507500071438	0.018589813930315238	1.0	1.842012699510437	0.1976243212040563	0.07238117499683487	0.0013200697381154172	0.05418739350090922	2.000691130869861
Track_802	64	79	40	14	0	0	0	7	92.0	85.0	177.0	1.791404782077463	68.32254580596478	77.77325783916861	0.0	0.6069841339739165	1.8583927471634543	0.02390634829234969	0.47398158169319077	0.44225072194150156	0.993877750635147	38.19488750980811	2.9246516117513224	0.04690169022274109	0.01947179110953764	0.03207957180372426	1.6649453289391216
Track_811	72	88	40	9	0	0	0	9	86.0	98.0	184.0	2.2587606693686206	63.477944703421485	52.31453743834468	0.0	0.9673111236939049	2.8782589724294283	0.03318689436888686	0.8486460185171469	0.741419684632902	0.9875815987586976	49.757313447386494	5.308439940924759	0.04539555118378808	0.02626465894614675	0.02715223499741115	2.16403862212955
Track_814	75	91	39	9	0	0	0	8	64.0	107.0	171.0	2.8203547249512577	52.30231990347716	38.54177767877271	0.0	0.7772749134898755	2.4010588813864	0.05949226547732885	0.7074040497817128	0.531924983564502	0.9952341165298071	36.22897992027272	3.1507013708297924	0.07784803025527821	0.0440680425773634	0.05669556782619283	1.9768526175137913
Track_815	76	92	29	8	0	0	0	8	56.0	107.0	163.0	0.09575301603871142	78.65873174597753	73.41844719171351	0.0	0.019807287088374263	0.05181729157581014	0.0038254296479698275	0.018296437951433476	0.013302719784762026	1.0	0.8032714048534666	0.166987779435683	0.11920381512420296	0.001709875286405561	0.08632556688740879	1.7882723013005601
Track_857	115	134	24	6	0	0	0	8	51.0	178.0	229.0	0.292835628025995	80.7234177104694	18.696567280028592	0.0	0.776901514209038	2.6123534603878054	0.0657143987371697	0.6380949437899759	0.5956897542314304	0.9938443278272947	25.32714422109725	4.19449854101688	0.011562125815277111	0.005741875059333235	0.007390737377026517	1.7670019298965394
Track_861	119	138	23	5	0	0	0	7	48.0	185.0	233.0	4.621581619519452	90.8912162403877	66.68472648232871	0.0	0.9630480121510087	1.9285574565403167	0.18299195191579945	1.0436170681821368	0.48115741109267657	0.9736572892769523	31.142801312618023	5.80623842924894	0.14839967583927466	0.09628295040665524	0.0999773107797639	1.6069385281097233
Track_863	121	140	43	12	0	0	0	7	76.0	188.0	264.0	0.8009774128970448	68.22697782434385	77.82085809914331	0.0	0.6390798246538025	2.1979706220820274	0.05535801961811071	0.6356501711355755	0.4358807186637788	0.9946945281915887	39.540223527933684	2.9670552912016244	0.02025728085050365	0.010539176485487432	0.01649117383919393	2.0480027111446595
Track_885	142	162	37	8	0	0	0	9	68.0	223.0	291.0	4.1682456928360985	62.8378824822373	19.7849899160058	0.0	0.9507952736486308	2.8540418185843888	0.07765428771050056	0.8971404410576875	0.6616040353792682	0.9960343193363499	43.59508669102355	4.968637340622228	0.09561274008647312	0.06129773077700145	0.06446995738817082	2.0818389526643486
Track_892	148	169	46	9	0	0	0	5	66.0	231.0	297.0	0.00920183584476892	31.383297837771543	3.0480066111899395	0.0	0.033588664756959215	0.15559251120322634	0.005932275100366195	0.024854195278849547	0.028328313541647682	1.0	1.8292025879223417	0.25220208693042684	0.005030517617636118	1.3942175522377152E-4	0.00415085732739301	2.2042980186858467
Track_897	152	174	29	7	0	0	0	8	57.0	242.0	299.0	0.9386038843362802	81.26601781559158	19.53878969525543	0.0	0.7054352030309728	2.1449678417357214	0.04606791604431984	0.6653561178527242	0.5355709825307631	0.9932351071259071	25.627860693479725	2.5573520338456976	0.03662435564023028	0.016466734812917196	0.023342661015733585	2.112822951312749
