# Supplementary material for: Adhesion pilus retraction powers twitching motility in the thermoacidophilic crenarchaeon Sulfolobus acidocaldarius
Source: Nat Commun. 2024 Jun 14;15:5051. doi: 10.1038/s41467-024-49101-7 (PMC11178785; doi:10.1038/s41467-024-49101-7)
Supplement: Supplementary file 15 — Source Data [file 41467_2024_49101_MOESM15_ESM.zip › TWITCHING FULL TRACK DATASET/Figure 1/aapF 2/aapF_100X_1sec_interval_5min_total__5_tracks.csv]

LABEL	TRACK_INDEX	TRACK_ID	NUMBER_SPOTS	NUMBER_GAPS	NUMBER_SPLITS	NUMBER_MERGES	NUMBER_COMPLEX	LONGEST_GAP	TRACK_DURATION	TRACK_START	TRACK_STOP	TRACK_DISPLACEMENT	TRACK_X_LOCATION	TRACK_Y_LOCATION	TRACK_Z_LOCATION	TRACK_MEAN_SPEED	TRACK_MAX_SPEED	TRACK_MIN_SPEED	TRACK_MEDIAN_SPEED	TRACK_STD_SPEED	TRACK_MEAN_QUALITY	TOTAL_DISTANCE_TRAVELED	MAX_DISTANCE_TRAVELED	CONFINMENT_RATIO	MEAN_STRAIGHT_LINE_SPEED	LINEARITY_OF_FORWARD_PROGRESSION	MEAN_DIRECTIONAL_CHANGE_RATE
Label	Track index	Track ID	Number of spots in track	Number of gaps	Number of split events	Number of merge events	Number of complex points	Longest gap	Track duration	Track start	Track stop	Track displacement	Track mean X	Track mean Y	Track mean Z	Track mean speed	Track max speed	Track min speed	Track median speed	Track std speed	Track mean quality	Total distance traveled	Max distance traveled	Confinment ratio	Mean straight line speed	Linearity of forward progression	Mean directional change rate
Label	Index	ID	N spots	N gaps	N splits	N merges	N complex	Lgst gap	Duration	Track start	Track stop	Track disp.	Track X	Track Y	Track Z	Mean sp.	Max speed	Min speed	Med. speed	Std speed	Mean Q	Total dist.	Max dist.	Cfn. ratio	Mn. v. line	Fwd. progr.	Mn. ? rate
									(sec)	(sec)	(sec)	(µm)	(µm)	(µm)	(µm)	(µm/sec)	(µm/sec)	(µm/sec)	(µm/sec)	(µm/sec)	(quality)	(µm)	(µm)		(µm/sec)		(rad/sec)
Track_3	0	3	300	0	0	0	0	0	299	0	299	0.242963802	30.13548402	58.40974411	0	0.324082911	0.720104894	0.011496166	0.340943029	0.172835102	0.999936774	96.90079054	0.61398674	0.002507346	8.13E-04	0.002507346	2.733864493
Track_5	1	5	300	0	0	0	0	0	299	0	299	0.24628456	8.965651628	62.41699289	0	0.101418669	0.303936629	0.01017325	0.092663382	0.057544679	0.999292346	30.32418188	0.467003665	0.008121721	8.24E-04	0.008121721	2.726071416
Track_6	2	6	297	3	0	0	0	1	299	0	299	0.457264701	63.2714895	64.19786604	0	0.622796141	2.049644211	0.017692319	0.550887143	0.405644948	0.988854197	185.4737851	2.463836608	0.002465387	0.001529313	0.00245556	2.749529204
Track_8	4	8	293	2	0	0	0	4	299	0	299	0.19017182	24.36230712	64.62764135	0	0.042083237	0.702908652	0.002009562	0.026115168	0.082571416	1	12.42791974	0.491535525	0.015301983	6.36E-04	0.015113527	2.662441902
Track_9	5	9	290	9	0	0	0	2	299	0	299	1.526792238	12.90729146	24.84231814	0	0.985361393	2.438514004	0.019726763	0.96130915	0.556789471	0.982917648	292.9689161	2.328670878	0.005211448	0.005106329	0.005182189	2.653712115
Track_10	6	10	145	8	0	0	0	3	154	0	154	3.174430293	81.05026739	28.97282206	0	1.200297558	3.594935806	0.111965707	1.086105032	0.679830479	0.981003491	179.6976454	4.18407582	0.017665397	0.020613184	0.017173395	2.611057162
Track_11	7	11	288	12	0	0	0	1	299	0	299	0.937212463	73.69316296	73.56314064	0	0.799323532	2.597963632	0.024805786	0.754433599	0.454253988	0.981146836	235.7175282	3.549668482	0.003975998	0.00313449	0.003921428	2.586553565
Track_17	8	17	294	4	0	0	0	3	299	0	299	2.204075211	76.68746486	3.530613865	0	1.211215011	3.036389391	0.007142856	1.167763563	0.650437922	0.989917314	358.5627789	3.426899942	0.006146972	0.007371489	0.006086028	2.651195173
Track_20	10	20	299	1	0	0	0	1	299	0	299	2.500597083	78.57649501	37.75264508	0	0.933581595	2.884887935	0.015092508	0.893201858	0.564332376	0.991649273	278.7495211	5.648428471	0.008970767	0.008363201	0.00895819	2.722627368
Track_21	11	21	292	7	0	0	0	2	299	0	299	3.774355495	86.33241037	40.54370222	0	1.043684368	3.481025627	0.050112679	0.945695941	0.618010145	0.987266801	307.5230767	4.090338086	0.012273406	0.012623263	0.012094904	2.664334177
Track_22	12	22	299	1	0	0	0	1	299	0	299	3.415437957	73.4001668	9.30795596	0	1.033845344	2.948901947	0.039079411	0.959487638	0.544046045	0.995182445	308.3054611	3.666720708	0.011078097	0.011422869	0.011048915	2.672059151
Track_24	14	24	41	4	0	0	0	2	45	0	45	4.972754026	23.05907107	48.40323492	0	1.104221485	2.926518813	0.282229265	0.921528061	0.676877747	0.96391537	47.27670359	6.439592648	0.105184026	0.110505645	0.100075616	2.418495915
Track_25	15	25	300	0	0	0	0	0	299	0	299	1.108391861	71.95305241	44.93938188	0	0.607309613	1.834839222	0.036394604	0.539657727	0.35800004	0.998126481	181.5855741	2.034423925	0.006103964	0.003706996	0.006103964	2.738593432
Track_40	29	40	271	0	0	0	0	0	270	29	299	0.987012219	39.71174095	64.4373569	0	0.449588857	1.105446562	0.016573193	0.433112681	0.236528847	0.999810746	121.3889915	1.139265924	0.008130986	0.003655601	0.008130986	2.725567556
Track_58	47	58	40	7	0	0	0	1	46	76	122	2.216279845	15.8217537	78.23943924	0	0.758041307	2.145665679	0.096722467	0.566304589	0.519306873	0.958329211	32.39814275	3.023907291	0.06840762	0.048179997	0.063558537	2.472718624
Track_67	56	67	108	9	0	0	0	3	122	92	214	2.994473132	23.38472554	49.49076697	0	0.967375591	2.658214411	0.044091811	0.896752713	0.581500129	0.977728493	108.96183	5.186603589	0.027481854	0.024544862	0.025372629	2.546699365
Track_72	61	72	85	0	0	0	0	0	84	98	182	1.823786974	36.88863824	56.66362892	0	0.518993078	2.07410184	0.033562934	0.473280155	0.330364151	0.999049438	43.59541851	1.916725477	0.041834372	0.02171175	0.041834372	2.809813632
Track_76	65	76	187	2	0	0	0	1	188	111	299	2.897152052	92.94154371	68.73617446	0	0.310376855	1.673282164	0.01736055	0.220485598	0.292582715	0.996938455	57.94507089	3.119240754	0.049998248	0.015410383	0.049650556	2.738620745
Track_77	66	77	97	0	0	0	0	0	96	113	209	0.638671193	0.804642028	20.78509666	0	0.335032135	0.849405152	0.033642287	0.317652034	0.174943591	0.997859963	32.16308499	0.941355795	0.019857274	0.006652825	0.019857274	2.803075101
Track_87	76	87	67	2	0	0	0	1	68	156	224	4.625933012	83.21013161	29.11066957	0	1.316701471	4.391647915	0.041008751	1.153312458	0.8327375	0.982247927	88.32256636	7.257838531	0.052375437	0.068028427	0.051665794	2.593212949
Track_89	78	89	132	2	0	0	0	4	136	163	299	1.400319178	14.36947263	78.67478378	0	0.328378914	1.382222669	0.005710154	0.263423686	0.266313048	0.991320219	44.80047142	2.226196509	0.031256796	0.010296465	0.031355438	2.631385731
Track_114	102	114	74	4	0	0	0	3	80	219	299	2.922655294	21.87477697	47.07105478	0	0.872987556	3.362233645	0.041170711	0.778323095	0.60883798	0.982053915	68.04263613	4.888512486	0.042953293	0.036533191	0.041848467	2.478342373
Track_117	104	117	68	5	0	0	0	1	72	227	299	6.282418393	82.74062721	30.97807373	0	1.010409033	2.909127918	0.201411554	0.839214202	0.608367322	0.973686746	71.57400822	6.768572446	0.087775137	0.087255811	0.086356919	2.378983183
