# Supplementary material for: Adhesion pilus retraction powers twitching motility in the thermoacidophilic crenarchaeon Sulfolobus acidocaldarius
Source: Nat Commun. 2024 Jun 14;15:5051. doi: 10.1038/s41467-024-49101-7 (PMC11178785; doi:10.1038/s41467-024-49101-7)
Supplement: Supplementary file 15 — Source Data [file 41467_2024_49101_MOESM15_ESM.zip › TWITCHING FULL TRACK DATASET/Figure 1/aapF 2/aapF_100X_1sec_interval_5min_total__2_tracks.csv]

LABEL	TRACK_INDEX	TRACK_ID	NUMBER_SPOTS	NUMBER_GAPS	NUMBER_SPLITS	NUMBER_MERGES	NUMBER_COMPLEX	LONGEST_GAP	TRACK_DURATION	TRACK_START	TRACK_STOP	TRACK_DISPLACEMENT	TRACK_X_LOCATION	TRACK_Y_LOCATION	TRACK_Z_LOCATION	TRACK_MEAN_SPEED	TRACK_MAX_SPEED	TRACK_MIN_SPEED	TRACK_MEDIAN_SPEED	TRACK_STD_SPEED	TRACK_MEAN_QUALITY	TOTAL_DISTANCE_TRAVELED	MAX_DISTANCE_TRAVELED	CONFINMENT_RATIO	MEAN_STRAIGHT_LINE_SPEED	LINEARITY_OF_FORWARD_PROGRESSION	MEAN_DIRECTIONAL_CHANGE_RATE
Label	Track index	Track ID	Number of spots in track	Number of gaps	Number of split events	Number of merge events	Number of complex points	Longest gap	Track duration	Track start	Track stop	Track displacement	Track mean X	Track mean Y	Track mean Z	Track mean speed	Track max speed	Track min speed	Track median speed	Track std speed	Track mean quality	Total distance traveled	Max distance traveled	Confinment ratio	Mean straight line speed	Linearity of forward progression	Mean directional change rate
Label	Index	ID	N spots	N gaps	N splits	N merges	N complex	Lgst gap	Duration	Track start	Track stop	Track disp.	Track X	Track Y	Track Z	Mean sp.	Max speed	Min speed	Med. speed	Std speed	Mean Q	Total dist.	Max dist.	Cfn. ratio	Mn. v. line	Fwd. progr.	Mn. ? rate
									(sec)	(sec)	(sec)	(µm)	(µm)	(µm)	(µm)	(µm/sec)	(µm/sec)	(µm/sec)	(µm/sec)	(µm/sec)	(quality)	(µm)	(µm)		(µm/sec)		(rad/sec)
Track_2	0	2	259	16	0	0	0	6	294.0	5.0	299.0	0.730279942125723	65.67154976089336	13.21292704626819	0.0	0.6786966079313219	3.7449784404623503	0.028188627763203338	0.4130847430892079	0.6906531637045028	0.9911341570519112	192.4914850567168	5.393785479414861	0.0037938298512817286	0.00248394538138001	0.0036598759332997334	2.503802935816354
Track_4	2	4	148	1	0	0	0	2	149.0	0.0	149.0	0.23539257573710096	23.090836583951887	36.333959130991595	0.0	0.2390703251314052	0.6490765349898658	0.040818656744566584	0.21642658409109125	0.12644546336191279	0.9986011406054368	35.440529183284795	0.8952852616303021	0.006641903525755528	0.0015798159445443018	0.006608164119390203	2.6150857382780073
Track_5	3	5	281	16	0	0	0	3	298.0	1.0	299.0	1.3266260614034524	4.088798101000905	26.85340770980755	0.0	0.6595294641688996	1.9272820479809596	0.011326313068807216	0.5926381291107048	0.4401745640416532	0.9865748103827344	192.04133826444692	1.8566331143272812	0.00690802341512871	0.004451765306722995	0.006749911184533429	2.519896875793559
Track_6	4	6	297	3	0	0	0	1	299.0	0.0	299.0	0.41417079433299236	39.29599879900597	27.12404877051113	0.0	0.27126748826172514	0.7613376981171897	0.019320531879066405	0.24757763067788774	0.15589708879415412	0.9965692953228549	80.49183216517248	0.6570866981387158	0.005145500893594983	0.0013851866031203757	0.005106349500253844	2.5975876592262517
Track_11	9	11	271	19	0	0	0	4	299.0	0.0	299.0	0.6401760717233713	58.59810711543948	29.863817271672527	0.0	0.4874282251143567	2.8698137277211493	0.012628956116840779	0.40126603308236486	0.3888068656252619	0.9856629928099713	137.9041413642913	2.2105370956600336	0.004642181629863203	0.0021410570960647872	0.004392558710695239	2.4663233731523855
Track_17	14	17	270	25	0	0	0	3	299.0	0.0	299.0	1.5253097230521624	36.94467177396074	35.25821610343178	0.0	0.5279940191478311	1.7207425564581773	0.040455400504522676	0.43637474794272985	0.3718931051981408	0.9962321356490806	152.48601154356803	1.9449123457591575	0.010002948517125807	0.005101370311211245	0.009661795638224705	2.440239264487811
Track_68	64	68	167	24	0	0	0	5	210.0	89.0	299.0	2.748332242301558	51.42538329794381	35.04002655870195	0.0	0.8365942318294081	2.5693658760354365	0.08407326293637102	0.7528601253090185	0.4718110245641431	0.9841778003527019	157.48825803902753	2.748332242301558	0.01745102953402715	0.01308729639191218	0.015643541270053653	2.379689623603614
Track_73	69	73	182	12	0	0	0	3	195.0	104.0	299.0	0.5952485245864528	93.17006207567614	60.56378903303212	0.0	0.7173762269287518	1.9394664950021083	0.05445597629078942	0.6869250024172132	0.39770727711636183	0.9957721108918661	134.70048502942763	2.4780584459036605	0.0044190525702740464	0.003052556536340784	0.0042551682391392615	2.464363341572382
Track_113	107	113	97	15	0	0	0	3	118.0	160.0	278.0	2.386852652762696	24.07182399803766	41.77357578953979	0.0	0.9077204214608129	2.551604878356983	0.04645522148090266	0.7990127985920755	0.5479241431529583	0.9754009781424532	96.3204630322974	5.023851501516355	0.024780327851646185	0.020227564853921152	0.022283915152386372	2.1543376770082228
