# Supplementary material for: Adhesion pilus retraction powers twitching motility in the thermoacidophilic crenarchaeon Sulfolobus acidocaldarius
Source: Nat Commun. 2024 Jun 14;15:5051. doi: 10.1038/s41467-024-49101-7 (PMC11178785; doi:10.1038/s41467-024-49101-7)
Supplement: Supplementary file 15 — Source Data [file 41467_2024_49101_MOESM15_ESM.zip › TWITCHING FULL TRACK DATASET/Figure 1/aapF 2/aapF_100X_1sec_interval_5min_total__3_tracks.csv]

LABEL	TRACK_INDEX	TRACK_ID	NUMBER_SPOTS	NUMBER_GAPS	NUMBER_SPLITS	NUMBER_MERGES	NUMBER_COMPLEX	LONGEST_GAP	TRACK_DURATION	TRACK_START	TRACK_STOP	TRACK_DISPLACEMENT	TRACK_X_LOCATION	TRACK_Y_LOCATION	TRACK_Z_LOCATION	TRACK_MEAN_SPEED	TRACK_MAX_SPEED	TRACK_MIN_SPEED	TRACK_MEDIAN_SPEED	TRACK_STD_SPEED	TRACK_MEAN_QUALITY	TOTAL_DISTANCE_TRAVELED	MAX_DISTANCE_TRAVELED	CONFINMENT_RATIO	MEAN_STRAIGHT_LINE_SPEED	LINEARITY_OF_FORWARD_PROGRESSION	MEAN_DIRECTIONAL_CHANGE_RATE
Label	Track index	Track ID	Number of spots in track	Number of gaps	Number of split events	Number of merge events	Number of complex points	Longest gap	Track duration	Track start	Track stop	Track displacement	Track mean X	Track mean Y	Track mean Z	Track mean speed	Track max speed	Track min speed	Track median speed	Track std speed	Track mean quality	Total distance traveled	Max distance traveled	Confinment ratio	Mean straight line speed	Linearity of forward progression	Mean directional change rate
Label	Index	ID	N spots	N gaps	N splits	N merges	N complex	Lgst gap	Duration	Track start	Track stop	Track disp.	Track X	Track Y	Track Z	Mean sp.	Max speed	Min speed	Med. speed	Std speed	Mean Q	Total dist.	Max dist.	Cfn. ratio	Mn. v. line	Fwd. progr.	Mn. ? rate
									(sec)	(sec)	(sec)	(µm)	(µm)	(µm)	(µm)	(µm/sec)	(µm/sec)	(µm/sec)	(µm/sec)	(µm/sec)	(quality)	(µm)	(µm)		(µm/sec)		(rad/sec)
Track_163	0	0	286	11	0	0	0	3	299.0	0.0	299.0	0.3285561947194409	47.52005973537652	6.714049641508702	0.0	0.5965463445082327	2.3275166530028226	0.030568565957738523	0.4802994419826599	0.4175833578593406	0.9959514303640886	173.11555798335274	2.429935283255032	0.0018979010237256421	0.0010988501495633476	0.0018420197519929363	2.770781088052264
Track_164	1	1	297	2	0	0	0	1	298.0	0.0	298.0	0.6427353951903686	32.969284884752604	34.095544442404865	0.0	0.5985423093649851	1.7469532348093264	0.025346627095290477	0.5833104114367372	0.33231385705802835	0.9984849388350542	178.01645524719888	1.3232306095383146	0.0036105392296338413	0.002156830185202579	0.003603471553232114	2.7725689667367566
Track_166	3	3	299	1	0	0	0	1	299.0	0.0	299.0	1.6462429688782036	53.6990843076681	62.04303748195485	0.0	0.3804441909109948	1.4728787126564804	0.0239229546807463	0.28182405235179264	0.3002666438745962	0.9990223759791524	113.56926020300075	2.076672837608475	0.014495497865668991	0.005505829327351852	0.014472107759531921	2.854098527167893
Track_167	4	4	300	0	0	0	0	0	299.0	0.0	299.0	0.1650585850437468	63.0054132532661	38.82933828022248	0.0	0.071078690067538	0.24463539526369715	0.0030730888553911558	0.05954535147743139	0.045877462485887234	1.0	21.25252833019386	0.37562352991577147	0.007766538760908037	5.52035401484103E-4	0.007766538760908037	2.8224491787674495
Track_169	6	6	21	5	0	0	0	4	29.0	0.0	29.0	2.2411691910402167	38.04403377265927	29.75736651532454	0.0	1.1238300211630254	2.619790885109982	0.3288016183310672	0.8596758173336894	0.6988413480218199	0.982153730733054	27.68803377996119	4.724473514920972	0.08094360216586524	0.0772816962427661	0.06876635682217233	2.1149990275902133
Track_171	7	8	15	1	0	0	0	1	15.0	0.0	15.0	1.5369864900881287	28.78199779506479	24.561411410727064	0.0	0.43405429204789536	1.0292892310185962	0.04921204746030145	0.4897559483464387	0.27791991597186	0.9985728899637858	6.1698275436797285	1.5369864900881287	0.24911336325155356	0.10246576600587524	0.23606670382738376	2.8441215061887966
Track_173	8	10	247	30	0	0	0	6	298.0	1.0	299.0	2.140392945856347	26.83286134245419	8.930546190660696	0.0	0.8979937251366241	2.931523905563305	0.015481343541247559	0.8092587778953548	0.5911132068477917	0.993043007396976	244.37393133485767	4.736825999879452	0.008758679512846384	0.007182526663947472	0.007998415203686078	2.421267292284067
Track_183	15	20	133	19	0	0	0	4	166.0	4.0	170.0	0.46183662840474105	24.412356652986873	46.79328099266752	0.0	0.9315894394237871	2.7693795030856077	0.0900377867495243	0.8768460592970612	0.5753444622249707	0.9884645692387918	139.22783702647106	2.7208317846725847	0.0033171285158795734	0.0027821483638839823	0.0029864533088790864	2.5357138259087515
Track_185	17	22	42	10	0	0	0	6	67.0	9.0	76.0	0.9333435866107441	34.14220511482277	10.07463025908552	0.0	1.1301950225875421	3.5033556475122016	0.19567488299845937	1.0445981360084426	0.7158945307635346	0.9918360227630252	59.434565977831674	4.755013419441709	0.01570371670517236	0.013930501292697673	0.01232574999384113	2.345936814302544
Track_186	18	23	22	5	0	0	0	6	34.0	10.0	44.0	0.2653355606633754	54.998423238321045	9.902851794734703	0.0	0.22138936677541385	0.4778215741154967	0.04786063862979074	0.2226228461666862	0.11918807227623188	1.0	6.00670184088251	0.5644969763298979	0.04417325309164872	0.00780398707833457	0.035250053749199456	2.4415865041173896
Track_188	19	25	22	5	0	0	0	5	35.0	11.0	46.0	0.3417784168723226	83.70344588138644	48.772094015053106	0.0	0.6149710419983171	1.7982210182997405	0.04078304709383082	0.4462908123660688	0.445776377981122	0.9923563951795752	17.084701369182078	1.653130084716843	0.020004939476954114	0.009765097624923502	0.015878955199568934	2.288414958076811
Track_194	25	31	100	1	0	0	0	5	104.0	23.0	127.0	1.4084491366532277	21.82037305399216	57.63487604661982	0.0	0.33280432031508406	1.9654303259860746	0.022351760896327094	0.25293047145768505	0.29694117772771667	0.9973317688703537	35.34393553889632	3.1377165701376675	0.03984981058782253	0.01354278016012719	0.04069292173642908	2.8808945321016965
Track_202	33	39	89	19	0	0	0	6	135.0	37.0	172.0	2.699834291473274	38.87178085678354	30.741485910637564	0.0	1.2329617663456465	3.997436683828109	0.07725686740773087	1.1217728207239128	0.7406604478527108	0.9858688926428891	132.79982250132863	3.9123808207911224	0.02033010466897471	0.01999877252943166	0.01622010761023488	2.1406055372997512
Track_219	48	56	174	23	0	0	0	4	214.0	85.0	299.0	1.9947222579394006	34.07158205291662	9.916835334888491	0.0	1.1135987071242774	3.790279790507493	0.08393762964604025	0.9926731638400517	0.7067319972473066	0.9879498214557253	214.81387082092448	5.676039337080127	0.009285816834436465	0.009321132046445798	0.008370279156049308	2.4507066469944507
Track_220	49	57	68	18	0	0	0	6	123.0	86.0	209.0	2.168162211973516	26.885020623384367	37.7558811732847	0.0	1.199164069293335	4.543805993385816	0.16800022795291403	0.9733400267180109	0.8866269888231815	0.983514616594595	111.2062627265041	5.502291838899011	0.019496763570823358	0.017627335056695254	0.014699685812870468	1.9941005025651615
Track_230	58	67	16	5	0	0	0	4	26.0	103.0	129.0	1.8638898320910156	31.640770920428135	44.4658859914612	0.0	1.1543339289102081	2.447280100158518	0.3398561300636344	1.29224789083662	0.6879651300689033	0.9764180034399033	23.348287080558645	4.986354136646148	0.07982983186989404	0.07168807046503906	0.062103407575240244	1.7340734212529052
Track_248	75	85	59	16	0	0	0	6	89.0	145.0	234.0	0.5007053613175819	20.500176446058056	56.539441242283296	0.0	0.8753544775626194	2.745042096857861	0.04812872548640277	0.8281091322441892	0.6381412581690673	0.9786510507939226	63.88297616171222	3.0128384558251957	0.007837852764562898	0.005625902936152605	0.006426999667400628	2.1519838856280717
Track_261	88	98	26	8	0	0	0	3	36.0	181.0	217.0	1.201935842036845	24.265759443088108	46.65674291820444	0.0	0.8134671120707638	1.788796590191536	0.1635314497691966	0.6145939306083191	0.521013691515056	0.9874644921376154	23.973325925006897	2.2811177542949195	0.050136382652817044	0.03338710672324569	0.041042970548932696	2.148346883066655
Track_262	89	99	91	14	0	0	0	4	116.0	182.0	298.0	2.134021126505212	38.797957513500215	31.107971866868485	0.0	1.018634418890451	2.6262084686520835	0.15767271874867816	0.9226622378913613	0.5984168042533519	0.9913765912527567	106.28050955380675	6.351194299127828	0.02007913902054467	0.01839673384918286	0.018060192654025503	2.465973366040569
Track_265	92	102	18	4	0	0	0	3	25.0	183.0	208.0	4.968956697696946	31.58947210646408	45.02270031345628	0.0	1.2656274736579247	4.181736648744026	0.22019017067269128	0.9808681380001545	0.9556388117474401	0.9820507201883528	25.481487139786324	4.968956697696946	0.19500261780006192	0.19875826790787784	0.15704326276469444	2.1488036459609505
Track_284	109	121	20	4	0	0	0	6	37.0	221.0	258.0	5.874234652497619	26.479948164968143	37.436939451312554	0.0	1.2045029248410317	3.210550610927627	0.275653726248559	1.0562390645202833	0.9116412215770413	0.988008639216423	29.29285393653215	6.711434705246907	0.20053473332523786	0.15876309871615185	0.13180798106995475	2.017808113943862
Track_285	110	122	55	8	0	0	0	5	72.0	225.0	297.0	0.8083025678557164	24.397371464469717	46.594819924604955	0.0	0.9413398904495721	2.3333185864818624	0.13906421781869094	0.7442347540681644	0.5887497278860255	0.984995366226543	56.88191502475689	1.780803242379591	0.014210185566078715	0.011226424553551616	0.011926005332877179	2.3146566979563215
Track_297	120	134	30	5	0	0	0	3	38.0	261.0	299.0	0.3449638761117725	55.85844264777837	10.14592604095807	0.0	0.7514744149499116	1.7058276471405558	0.07651171066981696	0.6928417631097741	0.4064273931478334	0.9947363833586375	25.77332660048931	1.7869082689564728	0.013384530505473178	0.009077996739783486	0.012080247256839165	2.4743896976432467
Track_302	125	139	18	2	0	0	0	5	23.0	276.0	299.0	2.055896465496341	83.81893161772088	48.23093573830964	0.0	0.6353397840841999	1.389672591981264	0.00571132567312406	0.6089889251806634	0.3690340270944857	0.9964476260874007	13.277744757518754	2.055896465496341	0.15483777577002708	0.08938680284766701	0.14069133570237877	2.327694306020023
