# Supplementary material for: Adhesion pilus retraction powers twitching motility in the thermoacidophilic crenarchaeon Sulfolobus acidocaldarius
Source: Nat Commun. 2024 Jun 14;15:5051. doi: 10.1038/s41467-024-49101-7 (PMC11178785; doi:10.1038/s41467-024-49101-7)
Supplement: Supplementary file 15 — Source Data [file 41467_2024_49101_MOESM15_ESM.zip › TWITCHING FULL TRACK DATASET/Figure 1/aapF 2/aapF_100X_1sec_interval_5min_total__6_tracks.csv]

LABEL	TRACK_INDEX	TRACK_ID	NUMBER_SPOTS	NUMBER_GAPS	NUMBER_SPLITS	NUMBER_MERGES	NUMBER_COMPLEX	LONGEST_GAP	TRACK_DURATION	TRACK_START	TRACK_STOP	TRACK_DISPLACEMENT	TRACK_X_LOCATION	TRACK_Y_LOCATION	TRACK_Z_LOCATION	TRACK_MEAN_SPEED	TRACK_MAX_SPEED	TRACK_MIN_SPEED	TRACK_MEDIAN_SPEED	TRACK_STD_SPEED	TRACK_MEAN_QUALITY	TOTAL_DISTANCE_TRAVELED	MAX_DISTANCE_TRAVELED	CONFINMENT_RATIO	MEAN_STRAIGHT_LINE_SPEED	LINEARITY_OF_FORWARD_PROGRESSION	MEAN_DIRECTIONAL_CHANGE_RATE
Label	Track index	Track ID	Number of spots in track	Number of gaps	Number of split events	Number of merge events	Number of complex points	Longest gap	Track duration	Track start	Track stop	Track displacement	Track mean X	Track mean Y	Track mean Z	Track mean speed	Track max speed	Track min speed	Track median speed	Track std speed	Track mean quality	Total distance traveled	Max distance traveled	Confinment ratio	Mean straight line speed	Linearity of forward progression	Mean directional change rate
Label	Index	ID	N spots	N gaps	N splits	N merges	N complex	Lgst gap	Duration	Track start	Track stop	Track disp.	Track X	Track Y	Track Z	Mean sp.	Max speed	Min speed	Med. speed	Std speed	Mean Q	Total dist.	Max dist.	Cfn. ratio	Mn. v. line	Fwd. progr.	Mn. ? rate
									(sec)	(sec)	(sec)	(µm)	(µm)	(µm)	(µm)	(µm/sec)	(µm/sec)	(µm/sec)	(µm/sec)	(µm/sec)	(quality)	(µm)	(µm)		(µm/sec)		(rad/sec)
Track_2	2	2	284	7	0	0	0	3	299.0	0.0	299.0	2.3252714204396865	34.95540704989724	25.360389943413697	0.0	0.3493355499396657	2.2241004552506527	0.010146312055746317	0.22554645832628054	0.34697491889785637	0.9990230345390212	104.96266760447203	3.516844244136412	0.022153318637079075	0.007776827493109319	0.022261769506288345	2.697081392519598
Track_3	3	3	300	0	0	0	0	0	299.0	0.0	299.0	0.29415196236258273	20.41123396679958	19.51253815466772	0.0	0.48696892219234345	1.5443971382331523	0.031104102955565677	0.43245897338747585	0.3146209537201761	0.9996391773223877	145.60370773551057	1.5780525694402259	0.0020202230213595272	9.837858272996078E-4	0.0020202230213595255	2.790316994641606
Track_4	4	4	300	0	0	0	0	0	299.0	0.0	299.0	0.2207217322030838	40.219575120384256	60.34090642572314	0.0	0.1743471326057102	0.708291837319699	0.012107041072038114	0.13285627097686573	0.13360990982056908	0.9998399738470714	52.12979264910734	0.5467892656982334	0.0042340803787345085	7.381997732544609E-4	0.0042340803787345085	2.8245290500411544
Track_5	5	5	299	1	0	0	0	1	299.0	0.0	299.0	0.051369921588340244	69.9865119078354	24.938201788494226	0.0	0.03216991136924498	0.2983994124598765	0.001794805267805769	0.02739703563718714	0.026142700883411567	0.999947011271448	9.604074420587343	0.252049169504013	0.0053487633829891424	1.7180575782053592E-4	0.0053405729300449786	2.6847203728851365
Track_7	7	7	296	4	0	0	0	1	299.0	0.0	299.0	0.0269345516957336	57.57856046127058	40.70536620475279	0.0	0.2820173904377742	1.358843612897356	0.002673805303159663	0.05360518791009523	0.3723893877299024	0.9997486361377949	84.1419031594463	1.4261474307468969	3.201086579262827E-4	9.00821126947612E-5	3.194204178505701E-4	2.7206210943043874
Track_8	8	8	153	11	0	0	0	4	171.0	0.0	171.0	3.3786826671044143	84.030269118725	74.30385943083081	0.0	0.5134323046653138	2.2917387488227896	0.044811390586003155	0.41217213945555586	0.37342532112925647	0.9974064573742984	85.69823595730816	4.143760878877424	0.03942534673394625	0.019758378170201252	0.03848292752650412	2.566812461678599
Track_9	9	9	300	0	0	0	0	0	299.0	0.0	299.0	0.05075069304503623	21.254444006865626	2.9657574230129518	0.0	0.03829595124037039	0.2903565059502017	5.151363694135787E-4	0.027572895195441014	0.03541562241235611	1.0	11.450489420870746	0.3810667225340468	0.004432185488293034	1.6973475934794726E-4	0.0044321854882930336	2.7343024947056613
Track_13	12	13	300	0	0	0	0	0	299.0	0.0	299.0	0.045453200855000445	6.759723463544328	53.866228177781416	0.0	0.037043950093319455	0.21947014881718244	0.0024901694438028837	0.03235642404507232	0.025886317942526382	0.9997992946704228	11.07614107790252	0.2836276895304066	0.004103703675793905	1.520173941638811E-4	0.004103703675793907	2.7366767221500785
Track_15	13	15	281	10	0	0	0	3	298.0	1.0	299.0	1.0557778884128686	82.23821805861428	38.83411027880742	0.0	0.5639054668867295	2.7681934726554314	0.028238478875962144	0.47036879810603227	0.4296792548690877	0.999172596320563	168.25703091949185	3.5554984862175543	0.006274792100177023	0.0035428788201774114	0.006282753099978479	2.676586204704966
Track_28	25	28	64	14	0	0	0	4	84.0	22.0	106.0	1.573682694467774	7.315446493020074	41.55815962838224	0.0	0.629243076786885	2.0787038318245155	0.046973653122256716	0.5559738640815387	0.4270852784648348	0.9913623286411166	47.18096088385021	1.883914939942005	0.0333541891684202	0.018734317791283022	0.029772783336681905	2.288647590206138
Track_31	28	31	268	2	0	0	0	1	269.0	30.0	299.0	3.0054437110442422	61.10999823211618	24.094704873143986	0.0	0.23826239510449715	1.6390170317795514	0.006227377068415105	0.17358284823828757	0.25162882306270984	0.9986412115951082	64.76952091977586	3.3265776800017717	0.04640212971108453	0.011172653200907963	0.04689222231652569	2.804438864085079
Track_59	55	59	92	9	0	0	0	3	107.0	87.0	194.0	2.0604308232928976	46.076326774191635	51.91356873084165	0.0	0.7737746961826978	2.1197181839319366	0.028102759657240278	0.7356844539967676	0.4910261811874932	0.9954594522714615	77.54748445695006	2.602135305114858	0.02656992470770256	0.019256362834513062	0.024886265898214893	2.5227230232814573
Track_72	68	72	61	9	0	0	0	4	76.0	107.0	183.0	1.894109263267643	46.21880902519706	34.497940593154524	0.0	1.1303051384935496	2.7909180245077394	0.14351062561103844	1.0682006875181138	0.6337064629962075	0.9900673657167153	74.61537071068527	5.471338198637622	0.025384974238242278	0.0249224903061532	0.02204934708106295	2.3459602862094964
