# Supplementary material for: Adhesion pilus retraction powers twitching motility in the thermoacidophilic crenarchaeon Sulfolobus acidocaldarius
Source: Nat Commun. 2024 Jun 14;15:5051. doi: 10.1038/s41467-024-49101-7 (PMC11178785; doi:10.1038/s41467-024-49101-7)
Supplement: Supplementary file 15 — Source Data [file 41467_2024_49101_MOESM15_ESM.zip › TWITCHING FULL TRACK DATASET/Figure 1/flaJ 3/flaJ_100X_1sec_interval_5min_total__3_tracks.csv]

LABEL	TRACK_INDEX	TRACK_ID	NUMBER_SPOTS	NUMBER_GAPS	NUMBER_SPLITS	NUMBER_MERGES	NUMBER_COMPLEX	LONGEST_GAP	TRACK_DURATION	TRACK_START	TRACK_STOP	TRACK_DISPLACEMENT	TRACK_X_LOCATION	TRACK_Y_LOCATION	TRACK_Z_LOCATION	TRACK_MEAN_SPEED	TRACK_MAX_SPEED	TRACK_MIN_SPEED	TRACK_MEDIAN_SPEED	TRACK_STD_SPEED	TRACK_MEAN_QUALITY	TOTAL_DISTANCE_TRAVELED	MAX_DISTANCE_TRAVELED	CONFINMENT_RATIO	MEAN_STRAIGHT_LINE_SPEED	LINEARITY_OF_FORWARD_PROGRESSION	MEAN_DIRECTIONAL_CHANGE_RATE
Label	Track index	Track ID	Number of spots in track	Number of gaps	Number of split events	Number of merge events	Number of complex points	Longest gap	Track duration	Track start	Track stop	Track displacement	Track mean X	Track mean Y	Track mean Z	Track mean speed	Track max speed	Track min speed	Track median speed	Track std speed	Track mean quality	Total distance traveled	Max distance traveled	Confinment ratio	Mean straight line speed	Linearity of forward progression	Mean directional change rate
Label	Index	ID	N spots	N gaps	N splits	N merges	N complex	Lgst gap	Duration	Track start	Track stop	Track disp.	Track X	Track Y	Track Z	Mean sp.	Max speed	Min speed	Med. speed	Std speed	Mean Q	Total dist.	Max dist.	Cfn. ratio	Mn. v. line	Fwd. progr.	Mn. ? rate
									(sec)	(sec)	(sec)	(µm)	(µm)	(µm)	(µm)	(µm/sec)	(µm/sec)	(µm/sec)	(µm/sec)	(µm/sec)	(quality)	(µm)	(µm)		(µm/sec)		(rad/sec)
Track_411	1	1	94	5	0	0	0	13	136.0	0.0	136.0	9.646864089091888	37.733389126428456	38.32490728752259	0.0	0.6042734047327977	2.5065922131609875	0.057992413856478624	0.4860969799653991	0.4459750145887024	0.8430670582233591	65.10345449633505	9.646864089091888	0.14817745331217336	0.07093282418449919	0.11738531537039068	2.476398108532816
Track_412	2	2	300	0	0	0	0	0	299.0	0.0	299.0	9.55451861708743	82.68327259640213	36.90701296429269	0.0	0.3211929458920238	1.9610201135792944	0.008453751626850055	0.2505883850400015	0.2749166215108629	0.971601493358612	96.036690821715	10.298212212911722	0.09948821159222038	0.031954911762834215	0.09948821159222025	2.7275473771218737
Track_413	3	3	176	0	0	0	0	0	175.0	0.0	175.0	8.593294186855534	87.72603772523689	42.623541489164815	0.0	0.3916730624851519	1.4160875693287638	0.018700748930692766	0.31713569626172733	0.26901651916050445	0.957578914409334	68.5427859349016	8.593294186855534	0.12537124176739767	0.04910453821060305	0.12537124176739772	2.6728530390387357
Track_417	6	7	260	2	0	0	0	4	264.0	0.0	264.0	0.6275455683631809	71.77845200647985	45.3041137066967	0.0	0.4408849610069153	2.5954116039825474	0.0026015789815674577	0.3514993403852143	0.40131908427177193	0.9330014980756319	116.00996585155022	4.90497773361739	0.005409410853255544	0.0023770665468302306	0.005391580019879485	2.551583453011491
Track_419	7	9	139	1	0	0	0	9	147.0	0.0	147.0	4.026736748508371	35.04908851130137	25.498324615334834	0.0	0.4585147806942462	2.040306722693424	0.060007302289988476	0.3621311014451469	0.3475109261706222	0.8732669602195136	64.21030885806016	7.014275331381665	0.06271168633388227	0.027392766996655587	0.059742385960120326	2.615088523073173
Track_423	8	13	204	15	0	0	0	14	299.0	0.0	299.0	3.189298579972307	29.457230134019326	5.1750080561108955	0.0	0.47351269830838566	1.899527551748335	0.017722907111152687	0.4346705469633112	0.3589632792259569	0.8825933173591015	112.17621058749175	3.666128022724321	0.028431149200612512	0.010666550434689991	0.022526429539896232	2.4815103052810334
Track_424	9	14	125	9	0	0	0	13	166.0	0.0	166.0	6.4955813946922945	17.871031488039158	34.04472503061292	0.0	0.8506327616907502	3.1190020092320005	0.009590143585381085	0.6542043873256131	0.6291028209674852	0.834838222026825	122.86116676016427	10.190106218743555	0.05286927974054029	0.03913000840176081	0.046001059639396574	2.4266722226541018
Track_450	30	40	135	0	0	0	0	0	134.0	81.0	215.0	12.153716627563679	75.30179235792497	73.99296377442612	0.0	0.4152787823120575	1.8647736871922418	0.019541461485869303	0.3162788916319728	0.3571538487193704	0.9652946083633988	55.64735682981569	12.153716627563679	0.21840600021188702	0.0906993778176394	0.21840600021188697	2.5260492100615948
Track_457	34	47	192	1	0	0	0	1	192.0	107.0	299.0	15.392718809856282	58.392753659172314	17.871026876282155	0.0	0.6150233077346938	1.9496289340033284	0.05437292167321109	0.5193773757282629	0.42516326650264175	0.9200157892579833	118.86185992400647	15.912217645688184	0.12950090819458415	0.08017041046800147	0.13035345077130808	2.75333076267269
Track_462	39	52	149	4	0	0	0	14	185.0	114.0	299.0	19.746232176790016	40.10027969476937	39.399608970561445	0.0	0.46549294161718696	1.5860202804189958	0.007705662184818067	0.4220384776969834	0.31093748710303887	0.9103029314303558	79.15742552212419	20.988684005406512	0.2494552096223875	0.1067363901448109	0.22929754804443198	2.4286224784487196
Track_463	40	53	111	4	0	0	0	13	133.0	116.0	249.0	6.114725528218312	34.518908187533704	23.031463763579133	0.0	0.5266692600544892	1.6981281705158142	0.008432654714110126	0.4384908911729133	0.35181238834538264	0.86640422945624	61.02715797154476	8.510991578457373	0.10019679322228041	0.04597537991141588	0.08729459529621923	2.5980854399352755
Track_478	55	68	78	2	0	0	0	7	89.0	210.0	299.0	2.504570002079729	31.679463417025197	33.32905044381815	0.0	0.33588936443358114	1.5553508851560809	0.007577702990799068	0.28630492546898284	0.2810301752882021	0.8281110494564741	29.789012006760785	4.971272372513874	0.0840769744733831	0.028141235978423922	0.08378126537551796	2.45908576304181
