# Supplementary material for: Adhesion pilus retraction powers twitching motility in the thermoacidophilic crenarchaeon Sulfolobus acidocaldarius
Source: Nat Commun. 2024 Jun 14;15:5051. doi: 10.1038/s41467-024-49101-7 (PMC11178785; doi:10.1038/s41467-024-49101-7)
Supplement: Supplementary file 15 — Source Data [file 41467_2024_49101_MOESM15_ESM.zip › TWITCHING FULL TRACK DATASET/Figure 1/flaJ 3/flaJ_100X_1sec_interval_5min_total__8_tracks.csv]

LABEL	TRACK_INDEX	TRACK_ID	NUMBER_SPOTS	NUMBER_GAPS	NUMBER_SPLITS	NUMBER_MERGES	NUMBER_COMPLEX	LONGEST_GAP	TRACK_DURATION	TRACK_START	TRACK_STOP	TRACK_DISPLACEMENT	TRACK_X_LOCATION	TRACK_Y_LOCATION	TRACK_Z_LOCATION	TRACK_MEAN_SPEED	TRACK_MAX_SPEED	TRACK_MIN_SPEED	TRACK_MEDIAN_SPEED	TRACK_STD_SPEED	TRACK_MEAN_QUALITY	TOTAL_DISTANCE_TRAVELED	MAX_DISTANCE_TRAVELED	CONFINMENT_RATIO	MEAN_STRAIGHT_LINE_SPEED	LINEARITY_OF_FORWARD_PROGRESSION	MEAN_DIRECTIONAL_CHANGE_RATE
Label	Track index	Track ID	Number of spots in track	Number of gaps	Number of split events	Number of merge events	Number of complex points	Longest gap	Track duration	Track start	Track stop	Track displacement	Track mean X	Track mean Y	Track mean Z	Track mean speed	Track max speed	Track min speed	Track median speed	Track std speed	Track mean quality	Total distance traveled	Max distance traveled	Confinment ratio	Mean straight line speed	Linearity of forward progression	Mean directional change rate
Label	Index	ID	N spots	N gaps	N splits	N merges	N complex	Lgst gap	Duration	Track start	Track stop	Track disp.	Track X	Track Y	Track Z	Mean sp.	Max speed	Min speed	Med. speed	Std speed	Mean Q	Total dist.	Max dist.	Cfn. ratio	Mn. v. line	Fwd. progr.	Mn. ? rate
									(sec)	(sec)	(sec)	(µm)	(µm)	(µm)	(µm)	(µm/sec)	(µm/sec)	(µm/sec)	(µm/sec)	(µm/sec)	(quality)	(µm)	(µm)		(µm/sec)		(rad/sec)
Track_1	1	1	59	5	0	0	0	4	66.0	0.0	66.0	2.0307606164546144	77.29506511936532	42.393853560442984	0.0	0.6689205392384134	1.9235553651586637	0.023078393288444084	0.5744926287093569	0.4993446554066213	0.9373917993852647	40.16923334893114	3.2031428972642164	0.05055512508327847	0.03076910024931234	0.045998139456659384	2.324265475842518
Track_2	2	2	297	3	0	0	0	1	299.0	0.0	299.0	6.40229219454074	38.903616383369254	17.122791140273343	0.0	0.3883783278633101	2.6841664251187556	0.012630625708439118	0.29387282876118404	0.3340344876359627	0.9614343741526106	115.50312728082359	10.590155377237735	0.05542960043821844	0.021412348476724883	0.055132706797844204	2.568551104797366
Track_4	3	4	134	8	0	0	0	6	147.0	0.0	147.0	5.820156393783621	52.320780309901934	66.94477714390666	0.0	0.5752964825215142	2.773056996750563	0.022953111127603665	0.4736898205843206	0.3985170171728213	0.9376949779133299	82.49303443542684	5.892219030065299	0.07055330712000261	0.03959290063798381	0.06882173251685607	2.421900309261998
Track_5	4	5	91	0	0	0	0	0	90.0	0.0	90.0	8.169188946585859	75.6609609571234	46.515884125099426	0.0	0.43368191429768704	1.1990325353042801	0.005397373706934664	0.3836392904112707	0.27335824087423044	0.971535773067684	39.03137228679184	9.33507145969222	0.20929802023256813	0.0907687660731762	0.2092980202325682	2.342258562157047
Track_6	5	6	83	0	0	0	0	0	82.0	0.0	82.0	2.160616062002602	51.90476359672377	61.51943400972816	0.0	0.4702802675638948	1.4388555966947911	0.06754621435924885	0.41691384998828557	0.2830808132295133	0.9556701973260168	38.56298194023938	3.310097368769386	0.0560282414194754	0.026348976365885388	0.056028241419475405	2.404714301377223
Track_8	6	8	300	0	0	0	0	0	299.0	0.0	299.0	6.00017446446056	59.143670909034405	7.687105613838316	0.0	0.22605435921153552	1.4356563453952844	0.012836060582009971	0.16438577217563288	0.19735118281549385	0.9573398931821188	67.59025340424904	6.686898779184513	0.08877277658028962	0.020067473125286155	0.08877277658028952	2.500967112058392
Track_9	7	9	287	10	0	0	0	2	299.0	0.0	299.0	14.587827032897817	10.820371652599855	35.12687202357281	0.0	0.4987704716292274	2.335269172093844	0.01144629882894472	0.42902524803787856	0.3446666061205106	0.9339076610807758	147.8976655047813	14.865058653144478	0.09863459969505886	0.04878871917357129	0.09781797830614063	2.5432555767147433
Track_11	8	11	300	0	0	0	0	0	299.0	0.0	299.0	1.1858218327941157	57.317625662144344	27.458298398020368	0.0	0.25148503319686816	0.8910799131013395	0.023131593116179867	0.21155707407629143	0.15538156817867796	0.964943116903305	75.19402492586353	1.7026862057013783	0.015770160381270448	0.003965959307003731	0.015770160381270437	2.7520357084992915
Track_13	10	13	283	8	0	0	0	5	299.0	0.0	299.0	3.4577985396302036	50.897933617193644	52.28774314315873	0.0	0.4147025252765444	2.8367460669451288	0.010243208713757064	0.20624145339670988	0.47805089847351434	0.9445960504848628	123.39287965054476	5.187350331843838	0.028022674804436643	0.011564543610803356	0.02788635927184562	2.594964865445768
Track_14	11	14	244	20	0	0	0	9	296.0	0.0	296.0	1.662746931980527	75.56003801117218	67.64877538402685	0.0	0.4422073708532616	1.7078999803612154	0.02009801590970917	0.37745201018150537	0.2853550216642298	0.94606535380981	118.21079953574039	2.7455433972312564	0.014065947768822971	0.005617388283717997	0.01270306343577892	2.5362126005911696
Track_16	13	16	297	1	0	0	0	3	299.0	0.0	299.0	2.318182404881926	87.94478918663901	66.03762428488056	0.0	0.39779919013403586	2.6131426824325743	0.014406323455244847	0.2883947020721157	0.38213636350910163	0.9715740191013323	118.83494561104335	8.381084607520322	0.01950758165421752	0.007753118410976341	0.019490030656834616	2.430247796545707
Track_17	14	17	268	8	0	0	0	4	283.0	0.0	283.0	2.4329003272434915	41.101346285568866	67.4736352297897	0.0	0.6420061735621012	3.1075376306944817	0.009519103974303724	0.5129000785404496	0.485556974246337	0.9436388996554844	176.4138143281368	3.3674122019846315	0.013790871970594087	0.008596820944323291	0.013390558063678372	2.539322799157693
Track_24	21	24	257	16	0	0	0	6	282.0	17.0	299.0	4.747083685832953	29.83167863241307	20.611618579913323	0.0	0.5362294379838425	2.183140460362099	0.011852699590567771	0.46696607112215816	0.35582126990350704	0.9405508134151711	147.8135125823493	7.089869787879754	0.03211535672821709	0.016833630091606218	0.031392588506327854	2.5108487032455873
Track_25	22	25	256	4	0	0	0	1	259.0	40.0	299.0	5.411947318652325	8.555235516562306	22.80302894707068	0.0	0.41924991486011526	1.496224900720296	0.007216053926147675	0.35866628183010085	0.2929244530342888	0.9627096380572766	107.90047616371464	6.960798757618019	0.050156843705128	0.02089554949286612	0.04984031898930264	2.577316788191338
Track_29	25	29	221	6	0	0	0	1	226.0	51.0	277.0	6.071649529149502	49.01674947105601	77.09909224157882	0.0	0.6180881257911031	2.593730993493163	0.014002304376572593	0.5503901084450383	0.3991968745026986	0.9507341428040379	138.46516081620186	8.1637268911081	0.04384965498439703	0.026865705881192487	0.04346581783432022	2.537672119351982
Track_32	28	32	212	2	0	0	0	4	216.0	83.0	299.0	20.038891007299473	77.57308315807556	54.45477892509234	0.0	0.36935226087414924	1.614209294588895	0.004398105948237741	0.29858151297272556	0.3083184566235827	0.9704765902375275	78.31304553165748	20.23383914133937	0.25588190155622154	0.09277264355231238	0.25117659584036806	2.452376576096536
Track_35	31	35	121	0	0	0	0	0	120.0	95.0	215.0	9.439438880138722	47.09489837434953	63.675748726509106	0.0	0.47199048566551044	2.8474132832548724	0.006781060519146997	0.39794180415785085	0.44158166283490335	0.9657776991197885	56.63885827986127	10.546610326769846	0.16666011933886465	0.07866199066782269	0.1666601193388647	2.607377677963687
Track_36	32	36	165	17	0	0	0	9	197.0	102.0	299.0	1.0755911416749255	77.42793684300663	43.16535770974987	0.0	0.676226376134378	2.263349246631779	0.0248515677900483	0.5768352148305308	0.436097537504285	0.9321778593641339	119.12693314825646	4.2145774940302685	0.009028950156354024	0.005459853511040231	0.008074002588084885	2.40298128573016
Track_45	39	45	115	0	0	0	0	0	114.0	185.0	299.0	7.853823485738576	53.54236529635586	68.67484300186761	0.0	0.45872461396215547	1.2856027567208064	0.011892613744414115	0.444231245656728	0.27901937492290724	0.955876162259475	52.29460599168572	8.455510740554166	0.15018419848095327	0.06889318847139102	0.15018419848095327	2.449946871571566
Track_50	44	50	52	0	0	0	0	0	51.0	245.0	296.0	3.658247855898608	39.04395813093734	64.05831202648164	0.0	0.6578515452227455	1.7276441468157306	0.0748235894741553	0.5690787686425858	0.37195954933535175	0.959908624108021	33.550428806359996	7.840522688833157	0.10903729061147294	0.07173035011565898	0.10903729061147287	2.4250209659819153
