# Supplementary material for: Adhesion pilus retraction powers twitching motility in the thermoacidophilic crenarchaeon Sulfolobus acidocaldarius
Source: Nat Commun. 2024 Jun 14;15:5051. doi: 10.1038/s41467-024-49101-7 (PMC11178785; doi:10.1038/s41467-024-49101-7)
Supplement: Supplementary file 15 — Source Data [file 41467_2024_49101_MOESM15_ESM.zip › TWITCHING FULL TRACK DATASET/Figure 1/flaJ 3/flaJ_100X_1sec_interval_5min_total__4_tracks.csv]

LABEL	TRACK_INDEX	TRACK_ID	NUMBER_SPOTS	NUMBER_GAPS	NUMBER_SPLITS	NUMBER_MERGES	NUMBER_COMPLEX	LONGEST_GAP	TRACK_DURATION	TRACK_START	TRACK_STOP	TRACK_DISPLACEMENT	TRACK_X_LOCATION	TRACK_Y_LOCATION	TRACK_Z_LOCATION	TRACK_MEAN_SPEED	TRACK_MAX_SPEED	TRACK_MIN_SPEED	TRACK_MEDIAN_SPEED	TRACK_STD_SPEED	TRACK_MEAN_QUALITY	TOTAL_DISTANCE_TRAVELED	MAX_DISTANCE_TRAVELED	CONFINMENT_RATIO	MEAN_STRAIGHT_LINE_SPEED	LINEARITY_OF_FORWARD_PROGRESSION	MEAN_DIRECTIONAL_CHANGE_RATE
Label	Track index	Track ID	Number of spots in track	Number of gaps	Number of split events	Number of merge events	Number of complex points	Longest gap	Track duration	Track start	Track stop	Track displacement	Track mean X	Track mean Y	Track mean Z	Track mean speed	Track max speed	Track min speed	Track median speed	Track std speed	Track mean quality	Total distance traveled	Max distance traveled	Confinment ratio	Mean straight line speed	Linearity of forward progression	Mean directional change rate
Label	Index	ID	N spots	N gaps	N splits	N merges	N complex	Lgst gap	Duration	Track start	Track stop	Track disp.	Track X	Track Y	Track Z	Mean sp.	Max speed	Min speed	Med. speed	Std speed	Mean Q	Total dist.	Max dist.	Cfn. ratio	Mn. v. line	Fwd. progr.	Mn. ? rate
									(sec)	(sec)	(sec)	(µm)	(µm)	(µm)	(µm)	(µm/sec)	(µm/sec)	(µm/sec)	(µm/sec)	(µm/sec)	(quality)	(µm)	(µm)		(µm/sec)		(rad/sec)
Track_96	0	0	287	10	0	0	0	3	299.0	0.0	299.0	3.9566786412423114	50.91432827733225	37.74631493684093	0.0	0.4305174813002205	3.851000973375429	0.007136539180998223	0.32055982484945705	0.41064162066970544	0.9408059126408673	130.9902337120819	12.25528313377178	0.030205905655066912	0.013233038933920773	0.030737518239573505	2.5700883399105554
Track_97	1	1	251	22	0	0	0	5	298.0	0.0	298.0	12.239417436115067	39.70237519628179	9.128824281468958	0.0	0.31103125310250807	1.1852824287766466	0.004998086815954972	0.22775457304250177	0.2411496895508373	0.9711092632130323	83.98098105379522	12.460747106036065	0.1457403483804855	0.041071870590990156	0.13205062250594446	2.5925920296123577
Track_98	2	2	56	2	0	0	0	4	60.0	0.0	60.0	2.964103296547519	85.07711321728378	42.64806220792964	0.0	0.822703696427104	1.9263086568967487	0.077664109560971	0.7390273564619775	0.44036475999134134	0.949221779193197	48.055973318336164	3.6539945248089984	0.06168022603376427	0.04940172160912532	0.06004801221104345	2.6957187576599777
Track_99	3	3	258	16	0	0	0	7	299.0	0.0	299.0	8.487914734089399	54.15352879722332	75.85209027635602	0.0	0.42504335829824486	1.5426808107342886	0.013585024907576985	0.3393057975040374	0.31846579079602744	0.9260853515114895	119.16605875108418	8.630798716606646	0.07122761986967346	0.028387674695951166	0.06678771504537209	2.554668146116047
Track_100	4	4	279	13	0	0	0	7	299.0	0.0	299.0	5.611459075678059	26.773115211399624	22.37178173982155	0.0	0.41170110902984874	2.349229495368082	0.0022090104678752767	0.36617079730632596	0.304312353412746	0.8985041429065035	120.76041514242404	8.020148516516517	0.04646770275723168	0.01876742165778615	0.045585064616441184	2.606652010253202
Track_101	5	5	44	1	0	0	0	1	44.0	0.0	44.0	8.0888271242446	80.25390350663999	59.998260036590516	0.0	0.8040045137103187	2.791501825590113	0.06284322419869105	0.7009001276269744	0.6453189959854263	0.9700261503458023	37.36369591513382	10.023860775392995	0.21648894538209473	0.1838369800964682	0.22865167665302974	2.803700588862358
Track_102	6	6	296	2	0	0	0	3	299.0	0.0	299.0	2.1913610126380405	82.00222420338582	14.735343881689177	0.0	0.5404892456714372	2.4684382235479045	0.016817485216818345	0.4445562245662292	0.4223031729248919	0.9655026584058195	161.05605808182898	4.132211879542135	0.013606200466701222	0.00732896659745164	0.013559874976507694	2.718531796074975
Track_103	7	7	14	2	0	0	0	1	15.0	2.0	17.0	4.915990158607058	66.63825967321547	56.93430135855715	0.0	1.195305484115194	2.8841743508603526	0.23453250928157288	0.8457618146002739	0.7897530934683116	0.9347410542624337	16.981638302856236	6.094431293444288	0.28948856823668245	0.32773267724047056	0.27418319550593334	2.0544383242596203
Track_105	8	9	228	16	0	0	0	6	255.0	40.0	295.0	13.881428506578278	80.14215357740648	50.891721940213785	0.0	0.7319941784461981	3.59333524637001	0.004203279058926734	0.5992238594323551	0.576835267304527	0.9467986145040446	183.5926724743692	35.773999221465225	0.07560992668983682	0.05443697453560109	0.07436804299612641	2.5634314968639687
Track_107	9	11	49	4	0	0	0	5	58.0	48.0	106.0	13.025131782173327	73.81171919911709	56.05345796979575	0.0	0.7278906304158386	1.919586745049009	0.13613492966101778	0.6715945231783862	0.44503204544110037	0.9425481764637694	42.87464118872933	13.025131782173327	0.30379570349844254	0.22457123762367806	0.3085233251256197	2.506849384620913
Track_112	13	16	195	18	0	0	0	7	227.0	72.0	299.0	0.8987192947022814	84.10164664770507	41.50842631901394	0.0	0.6483913433081152	2.6782618204944995	0.04967756809378125	0.5731373278686358	0.43905963074835097	0.9359201749165853	139.45763026060462	6.068186571635123	0.006444389547010398	0.00395911583569287	0.006106059059168376	2.572343616693701
Track_115	16	19	86	5	0	0	0	1	90.0	118.0	208.0	14.587939686244843	61.590447700658515	57.675719799581834	0.0	0.8625223800755991	3.181561174573426	0.03671212863080494	0.7369323149994332	0.6314528587911186	0.9314193483008895	77.38464477557719	14.672166507723041	0.1885120714652274	0.1620882187360538	0.1879234933264537	2.5246741715143197
Track_126	26	30	31	4	0	0	0	8	42.0	255.0	297.0	7.628864933282227	57.92066392395877	51.48350382538965	0.0	0.8066887769560482	2.484921331032519	0.017433122736464763	0.737174076585268	0.540099996988687	0.9133603880482335	29.153160301020602	8.797577331201856	0.26168226204330763	0.18163964126862445	0.22516693730886123	2.4875936486132364
