# Supplementary material for: Adhesion pilus retraction powers twitching motility in the thermoacidophilic crenarchaeon Sulfolobus acidocaldarius
Source: Nat Commun. 2024 Jun 14;15:5051. doi: 10.1038/s41467-024-49101-7 (PMC11178785; doi:10.1038/s41467-024-49101-7)
Supplement: Supplementary file 15 — Source Data [file 41467_2024_49101_MOESM15_ESM.zip › TWITCHING FULL TRACK DATASET/Figure 1/flaJ 3/flaJ_100X_1sec_interval_5min_total__10_tracks.csv]

LABEL	TRACK_INDEX	TRACK_ID	NUMBER_SPOTS	NUMBER_GAPS	NUMBER_SPLITS	NUMBER_MERGES	NUMBER_COMPLEX	LONGEST_GAP	TRACK_DURATION	TRACK_START	TRACK_STOP	TRACK_DISPLACEMENT	TRACK_X_LOCATION	TRACK_Y_LOCATION	TRACK_Z_LOCATION	TRACK_MEAN_SPEED	TRACK_MAX_SPEED	TRACK_MIN_SPEED	TRACK_MEDIAN_SPEED	TRACK_STD_SPEED	TRACK_MEAN_QUALITY	TOTAL_DISTANCE_TRAVELED	MAX_DISTANCE_TRAVELED	CONFINMENT_RATIO	MEAN_STRAIGHT_LINE_SPEED	LINEARITY_OF_FORWARD_PROGRESSION	MEAN_DIRECTIONAL_CHANGE_RATE
Label	Track index	Track ID	Number of spots in track	Number of gaps	Number of split events	Number of merge events	Number of complex points	Longest gap	Track duration	Track start	Track stop	Track displacement	Track mean X	Track mean Y	Track mean Z	Track mean speed	Track max speed	Track min speed	Track median speed	Track std speed	Track mean quality	Total distance traveled	Max distance traveled	Confinment ratio	Mean straight line speed	Linearity of forward progression	Mean directional change rate
Label	Index	ID	N spots	N gaps	N splits	N merges	N complex	Lgst gap	Duration	Track start	Track stop	Track disp.	Track X	Track Y	Track Z	Mean sp.	Max speed	Min speed	Med. speed	Std speed	Mean Q	Total dist.	Max dist.	Cfn. ratio	Mn. v. line	Fwd. progr.	Mn. ? rate
									(sec)	(sec)	(sec)	(µm)	(µm)	(µm)	(µm)	(µm/sec)	(µm/sec)	(µm/sec)	(µm/sec)	(µm/sec)	(quality)	(µm)	(µm)		(µm/sec)		(rad/sec)
Track_1	0	1	230	9	0	0	0	9	260.0	0.0	260.0	14.70817919682026	41.80173739936001	27.579077397204877	0.0	0.28755859715118903	2.4215256098446294	0.001295324818184501	0.18773265488869503	0.3243370488976562	0.9349833172300588	69.83749732201906	14.70817919682026	0.21060575995444383	0.05656991998777024	0.19672484338219107	2.5095446949622837
Track_3	1	3	182	6	0	0	0	3	191.0	0.0	191.0	8.94362325411181	60.42434997020713	5.703008906291813	0.0	0.30487789425006906	3.347320758845924	0.009028367710036938	0.21183689626553034	0.365904409838184	0.9725899594825703	60.72361117221127	8.966658097356701	0.14728411373210043	0.046825252639328845	0.15358690650402326	2.5400968152992895
Track_4	2	4	300	0	0	0	0	0	299.0	0.0	299.0	5.413330740827045	38.03875341463653	39.05470426680412	0.0	0.052140311294023516	0.6798680105579564	6.638613499386834E-4	0.02488449064175865	0.07891495477231783	0.9466973719994227	15.589953076913028	5.6118866925491595	0.3472320098797206	0.018104785086378077	0.3472320098797205	2.6550634999410674
Track_5	3	5	276	12	0	0	0	7	299.0	0.0	299.0	3.3300345207295696	62.625393162948846	42.198496698283336	0.0	0.5192709938441942	1.9584996233397942	0.005852921230755279	0.46045171471975427	0.33317889060265954	0.9652654165806978	151.71177647466888	4.773449764573098	0.021949743112299403	0.011137239199764446	0.021447836162221963	2.553997936705105
Track_6	4	6	98	2	0	0	0	8	106.0	1.0	107.0	1.7192813066386823	69.4707545554323	4.7426291035848935	0.0	0.5598645472491764	1.4744324927206183	0.035630374035088466	0.5107673815308793	0.34478943710418	0.9736350203046993	56.631408631042355	7.505908523884303	0.030359147833314937	0.016219634968289456	0.028970641288116168	2.5223574890513683
Track_8	6	8	300	0	0	0	0	0	299.0	0.0	299.0	6.92740943229785	84.26603670821567	7.663756928797863	0.0	0.33767012371102967	1.8343326167909535	0.004523268714858774	0.25870919351354377	0.2993018897559668	0.9832866601149242	100.9633669895979	9.921803618114865	0.06861309838262	0.023168593419056353	0.06861309838262003	2.4501882649807336
Track_12	8	12	270	9	0	0	0	7	299.0	0.0	299.0	2.872084564361955	36.9315913998456	72.15844048023793	0.0	0.32849286201384365	3.359513367735918	0.00833858346560642	0.21499757954140714	0.38887800175602866	0.9587310742448878	105.0291100609398	8.745124297544475	0.027345605067923735	0.009605633994521589	0.02924153035056445	2.4869493402669125
Track_13	9	13	190	2	0	0	0	3	193.0	0.0	193.0	11.284452281494472	28.05008126080386	73.24912077561228	0.0	0.28091710736093933	2.695299448297696	0.00949025023426572	0.22368903500720455	0.2842614503503342	0.9434958890864723	53.80588917579856	11.284452281494472	0.20972522625962148	0.058468664670955815	0.2081349378122128	2.4504703366685896
Track_15	10	15	298	2	0	0	0	1	299.0	0.0	299.0	12.92457314294971	64.143951414211	46.324979348404774	0.0	0.23934052941238074	2.0661218966317483	0.0027436506716579123	0.11553776322831044	0.3130860221868872	0.9822991340352385	71.47762887844308	13.495142108861042	0.18081983616062042	0.04322599713361107	0.180604585607535	2.5689482528495837
Track_18	12	18	230	12	0	0	0	7	259.0	40.0	299.0	10.863309839200417	9.332968792277015	48.046079819943344	0.0	0.3160067370569766	1.739178384381445	0.005403600359129576	0.22339316731533115	0.2792370291897036	0.9277900548084922	81.18349557885014	11.021513396946542	0.13381180203862172	0.04194328123243404	0.13272907287692284	2.494470199758508
Track_20	14	20	56	4	0	0	0	2	60.0	59.0	119.0	3.879673280355834	25.44630165430382	49.300525498700196	0.0	0.5575872950094531	2.1808517166520924	0.029036310372078433	0.4538788214206798	0.46089703979806174	0.9215090498328209	33.337638197238796	5.580088781414956	0.11637516903273519	0.0646612213392639	0.11596609520697142	2.1941759128278044
Track_24	17	24	109	2	0	0	0	2	111.0	115.0	226.0	3.815630999545432	56.36034632988244	6.319844500884444	0.0	0.4937194745019789	1.108090510515953	0.011400987480540803	0.4431385441890051	0.2535920313568895	0.9469272171685456	54.42707461207787	4.792048658426013	0.07010538462228334	0.034375054049958845	0.06962466709386621	2.5806003413461185
Track_27	20	27	148	6	0	0	0	5	160.0	139.0	299.0	3.860236960447598	32.23379507899579	25.993490025823377	0.0	0.33279050276433314	1.7045011409525046	0.004143846763909064	0.2709742567999437	0.30424624610768713	0.9389707647465371	51.456180485621346	5.102748682444777	0.0750198892342249	0.024126481002797486	0.07249750459340105	2.5328516263434353
Track_28	21	28	152	2	0	0	0	1	153.0	146.0	299.0	4.125889151600885	21.737907562499444	50.06286171735929	0.0	0.28873776410962604	3.102261344576836	0.0032023996738647378	0.10163631186784988	0.3916450686213415	0.9234128492443185	44.46100478391129	4.684089792814374	0.09279792869399757	0.026966595762097284	0.09339476547258566	2.644178498474244
Track_29	22	29	112	10	0	0	0	9	144.0	155.0	299.0	9.975618890441362	32.96623338732585	32.47328452770656	0.0	0.45798176319222045	2.2348355324153215	0.018694238662311537	0.3849995954657401	0.3773153174389965	0.9365814067423344	56.51921620121832	10.212534206043342	0.1764995971445607	0.06927513118362057	0.1512617679375695	2.4147083548653065
Track_34	26	34	53	4	0	0	0	2	57.0	217.0	274.0	7.144312439594976	62.3031952824239	3.9586345207408615	0.0	0.6012291366593628	1.232922360104651	0.04032792412550634	0.5870458624624849	0.30478918504967617	0.9540535357763182	33.87267779398781	7.454810061861594	0.2109166710422595	0.1253388147297364	0.20847095905258722	2.540263304928926
