# Supplementary material for: Adhesion pilus retraction powers twitching motility in the thermoacidophilic crenarchaeon Sulfolobus acidocaldarius
Source: Nat Commun. 2024 Jun 14;15:5051. doi: 10.1038/s41467-024-49101-7 (PMC11178785; doi:10.1038/s41467-024-49101-7)
Supplement: Supplementary file 15 — Source Data [file 41467_2024_49101_MOESM15_ESM.zip › TWITCHING FULL TRACK DATASET/Figure 1/flaJ 3/flaJ_100X_1sec_interval_5min_total__9_tracks.csv]

LABEL	TRACK_INDEX	TRACK_ID	NUMBER_SPOTS	NUMBER_GAPS	NUMBER_SPLITS	NUMBER_MERGES	NUMBER_COMPLEX	LONGEST_GAP	TRACK_DURATION	TRACK_START	TRACK_STOP	TRACK_DISPLACEMENT	TRACK_X_LOCATION	TRACK_Y_LOCATION	TRACK_Z_LOCATION	TRACK_MEAN_SPEED	TRACK_MAX_SPEED	TRACK_MIN_SPEED	TRACK_MEDIAN_SPEED	TRACK_STD_SPEED	TRACK_MEAN_QUALITY	TOTAL_DISTANCE_TRAVELED	MAX_DISTANCE_TRAVELED	CONFINMENT_RATIO	MEAN_STRAIGHT_LINE_SPEED	LINEARITY_OF_FORWARD_PROGRESSION	MEAN_DIRECTIONAL_CHANGE_RATE
Label	Track index	Track ID	Number of spots in track	Number of gaps	Number of split events	Number of merge events	Number of complex points	Longest gap	Track duration	Track start	Track stop	Track displacement	Track mean X	Track mean Y	Track mean Z	Track mean speed	Track max speed	Track min speed	Track median speed	Track std speed	Track mean quality	Total distance traveled	Max distance traveled	Confinment ratio	Mean straight line speed	Linearity of forward progression	Mean directional change rate
Label	Index	ID	N spots	N gaps	N splits	N merges	N complex	Lgst gap	Duration	Track start	Track stop	Track disp.	Track X	Track Y	Track Z	Mean sp.	Max speed	Min speed	Med. speed	Std speed	Mean Q	Total dist.	Max dist.	Cfn. ratio	Mn. v. line	Fwd. progr.	Mn. ? rate
									(sec)	(sec)	(sec)	(µm)	(µm)	(µm)	(µm)	(µm/sec)	(µm/sec)	(µm/sec)	(µm/sec)	(µm/sec)	(quality)	(µm)	(µm)		(µm/sec)		(rad/sec)
Track_2	2	2	180	35	0	0	0	8	292.0	6.0	298.0	0.5645330400051668	35.58528003155205	47.01704528112214	0.0	0.48083805227287846	1.4651475800054141	0.01767979851820429	0.4447604600309807	0.3143420324539041	0.888817720943027	104.44505294560899	1.782376714656194	0.0054050720841623216	0.0019333323287848178	0.004020755677813203	2.343990855002682
Track_3	3	3	221	10	0	0	0	5	243.0	0.0	243.0	13.143292472121928	26.285186977002198	54.60087742524144	0.0	0.5466514956390539	1.8106299858237727	0.05699751300447729	0.5096821099773472	0.3313715069035839	0.9248553948704473	130.11549369532128	19.594065158434383	0.10101250895530005	0.054087623342065544	0.09894352027489708	2.420483491372637
Track_8	6	8	69	4	0	0	0	5	77.0	0.0	77.0	2.6161924961565255	8.179072964867025	14.47135502954114	0.0	0.4425154244096535	2.32908146282532	0.05962293587100981	0.40066933710124014	0.3389640920569427	0.9268867062485736	32.080463228773205	3.7710705620691183	0.08155095758748405	0.03397652592411072	0.07678043306498926	2.438686492103484
Track_9	7	9	293	6	0	0	0	2	299.0	0.0	299.0	8.378266745212104	56.816767351353526	26.040671587332902	0.0	0.4318977904432815	2.2440343893600825	0.0076827652290383155	0.359477913727307	0.34604303633725875	0.9587531246422908	130.3679556248914	8.378266745212104	0.06426630459189639	0.028020959014087302	0.06487868110028482	2.5243885354333826
Track_12	10	12	124	16	0	0	0	5	152.0	0.0	152.0	9.782962377482546	16.449925407246205	37.38125049375632	0.0	0.6228127861531892	2.394639610984534	0.028059274593624346	0.579940895650464	0.3947849684614289	0.9484895357201176	94.12950073793841	15.689934220911038	0.10393088564996046	0.06436159458870096	0.10334019470960307	2.194634408408223
Track_15	13	15	79	11	0	0	0	3	95.0	0.0	95.0	5.432242795674088	41.90603915364048	14.867694494139371	0.0	0.6053159200408247	3.271816689296329	0.006457497810783863	0.5513998632881981	0.4578463180439526	0.9363079259667215	59.92041338354452	5.5816403898925575	0.09065763216456552	0.05718150311235882	0.09446555297686915	2.0118031692975507
Track_21	19	21	231	13	0	0	0	4	251.0	48.0	299.0	1.9856680446962318	43.91503349855417	32.73543485093848	0.0	0.5421814265020403	2.189333713243613	0.05525577575707754	0.4766820181949852	0.3563160105137927	0.9279958801868158	133.2277637939346	5.863606324677571	0.014904311144691242	0.007911028066518852	0.014591108584368082	2.446909469202032
Track_27	25	27	65	6	0	0	0	6	75.0	65.0	140.0	4.5261259205516735	53.143791380823146	75.97729156075556	0.0	0.5442031689298136	1.4823043994153207	0.02067536891339001	0.5198219061580482	0.3330020054703298	0.9257931745969332	38.67484685668997	4.5261259205516735	0.1170302221835106	0.06034834560735565	0.11089304335737676	2.476886606723726
Track_37	35	37	100	11	0	0	0	4	123.0	99.0	222.0	13.79628310261629	17.964806998200157	26.005966823118698	0.0	0.6494646934786127	2.7213879684061753	0.07752989145806036	0.5664999697675118	0.444682928310145	0.9374553489685059	82.0882617742631	18.01368605038101	0.16806645437998297	0.11216490327330317	0.17270361945702417	2.306551632718519
Track_52	50	52	104	13	0	0	0	9	136.0	163.0	299.0	6.232981195693048	4.49721539262464	15.478004002641105	0.0	0.5875767263161243	3.657157350367715	0.024615882720045223	0.5749911415548687	0.4189994188324997	0.9202707931399345	71.17529451692519	6.65982028180425	0.08757225717149468	0.045830744085978294	0.07799959057827066	2.300824451288763
Track_53	51	53	126	5	0	0	0	3	132.0	167.0	299.0	14.811106709035998	45.08791170802264	75.36994600327351	0.0	0.5531043452332928	2.3606924654593584	0.06532591805022003	0.4873737348681457	0.3579706303029339	0.9436754305211325	74.71107301216574	15.901332291697146	0.19824513438087282	0.11220535385633332	0.2028647122795726	2.5588605692007866
Track_58	56	58	88	4	0	0	0	9	103.0	194.0	297.0	4.859509455756093	82.664542052275	13.987130412729543	0.0	0.4773816047858931	1.6347485816121685	0.060307615376240055	0.41493312054241843	0.31277666975838886	0.97009803828868	49.78422724038773	6.854633487519913	0.09761142685396128	0.04717970345394266	0.09883016643488574	2.4413393818929423
