# Supplementary material for: Adhesion pilus retraction powers twitching motility in the thermoacidophilic crenarchaeon Sulfolobus acidocaldarius
Source: Nat Commun. 2024 Jun 14;15:5051. doi: 10.1038/s41467-024-49101-7 (PMC11178785; doi:10.1038/s41467-024-49101-7)
Supplement: Supplementary file 15 — Source Data [file 41467_2024_49101_MOESM15_ESM.zip › TWITCHING FULL TRACK DATASET/Figure 1/MW001 3/MW001_100X_1sec_interval_5min_total__4_tracks.csv]

LABEL	TRACK_INDEX	TRACK_ID	NUMBER_SPOTS	NUMBER_GAPS	NUMBER_SPLITS	NUMBER_MERGES	NUMBER_COMPLEX	LONGEST_GAP	TRACK_DURATION	TRACK_START	TRACK_STOP	TRACK_DISPLACEMENT	TRACK_X_LOCATION	TRACK_Y_LOCATION	TRACK_Z_LOCATION	TRACK_MEAN_SPEED	TRACK_MAX_SPEED	TRACK_MIN_SPEED	TRACK_MEDIAN_SPEED	TRACK_STD_SPEED	TRACK_MEAN_QUALITY	TOTAL_DISTANCE_TRAVELED	MAX_DISTANCE_TRAVELED	CONFINMENT_RATIO	MEAN_STRAIGHT_LINE_SPEED	LINEARITY_OF_FORWARD_PROGRESSION	MEAN_DIRECTIONAL_CHANGE_RATE
Label	Track index	Track ID	Number of spots in track	Number of gaps	Number of split events	Number of merge events	Number of complex points	Longest gap	Track duration	Track start	Track stop	Track displacement	Track mean X	Track mean Y	Track mean Z	Track mean speed	Track max speed	Track min speed	Track median speed	Track std speed	Track mean quality	Total distance traveled	Max distance traveled	Confinment ratio	Mean straight line speed	Linearity of forward progression	Mean directional change rate
Label	Index	ID	N spots	N gaps	N splits	N merges	N complex	Lgst gap	Duration	Track start	Track stop	Track disp.	Track X	Track Y	Track Z	Mean sp.	Max speed	Min speed	Med. speed	Std speed	Mean Q	Total dist.	Max dist.	Cfn. ratio	Mn. v. line	Fwd. progr.	Mn. ? rate
									(sec)	(sec)	(sec)	(µm)	(µm)	(µm)	(µm)	(µm/sec)	(µm/sec)	(µm/sec)	(µm/sec)	(µm/sec)	(quality)	(µm)	(µm)		(µm/sec)		(rad/sec)
Track_0	0	0	73	0	0	0	0	0	72.0	0.0	72.0	3.556058370820159	70.44914990155115	28.87161094581147	0.0	0.18113110269301017	0.8010477163092808	0.003262172459703869	0.08019524466106841	0.21978647530043413	0.9886853498955296	13.04143939389673	3.944411033610051	0.27267376425368817	0.04938969959472443	0.27267376425368817	2.464516755325692
Track_1	1	1	284	9	0	0	0	4	299.0	0.0	299.0	0.12005684514721804	80.05150685210648	33.514518836357134	0.0	0.04933346196776308	1.0621619732964007	4.41161341693743E-4	0.023470193235560374	0.1130114199213554	0.9950129232356246	15.594094283770804	1.1087714243505575	0.007698866183729852	4.0152791019136465E-4	0.008139058038410984	2.594821681548715
Track_2	2	2	283	10	0	0	0	4	299.0	0.0	299.0	8.768309394359132	52.687049748717605	15.039751683943734	0.0	0.5123247153557968	2.9442863260353587	0.014784610129498135	0.3828037075191126	0.45622959804512603	0.994429263546273	153.70311947858212	10.052553523688733	0.057047049039111786	0.02932544947946198	0.05723996637385761	2.5503978469934725
Track_3	3	3	287	10	0	0	0	3	299.0	0.0	299.0	4.2330762443222145	48.194708186324746	35.96662340474833	0.0	0.30086928664370555	1.772656663125254	0.001851261306935351	0.2213886449595879	0.30930324717958674	0.9936871005267631	90.45539732902768	4.826532840968788	0.04679738710255817	0.014157445633184664	0.04705513743564709	2.6025943023749916
Track_4	4	4	300	0	0	0	0	0	299.0	0.0	299.0	4.380424779740628	87.18244506022134	57.88423800852511	0.0	0.23342624126384345	1.6767124850808819	0.007989336183814671	0.1621840637486184	0.24880199944717155	0.9918659830093384	69.79444613788924	6.54850274543013	0.06276179584671325	0.014650250099466983	0.06276179584671329	2.6129280787357128
Track_5	5	5	298	2	0	0	0	1	299.0	0.0	299.0	7.00739228225184	16.125955794382474	21.754287667890463	0.0	0.3765851310518345	9.908288374989088	0.004019316561283093	0.2949687784487642	0.5980494893116557	0.9945981026495863	112.11109602853676	11.131358589996971	0.062504002997778	0.023436094589471036	0.06223319153364345	2.6128334362250127
Track_6	6	6	296	1	0	0	0	4	299.0	0.0	299.0	26.896660473366268	83.8742353776015	11.424779954920668	0.0	0.3010899015550392	3.105188772422261	0.005174054761726626	0.19975941419704468	0.3492570442076757	0.9983107264380198	89.70579115934781	28.608323163364446	0.2998319297534393	0.08995538619854938	0.29876586937641136	2.482725180550961
Track_7	7	7	297	2	0	0	0	1	298.0	1.0	299.0	7.35494725949589	40.84245137239141	68.34025383114849	0.0	0.2674096687631626	3.3246726488338942	0.00377717086026386	0.13455561983715084	0.36347084866210955	0.9928253196706676	79.48673164838914	9.523255146696911	0.0925305029779136	0.024681031072133857	0.09229670410307105	2.6003785037820544
Track_12	11	12	36	6	0	0	0	6	59.0	36.0	95.0	2.7741503298551313	30.010645703179527	69.07831392608841	0.0	0.20500284637923372	0.8943487281826861	0.027266563847665154	0.16480306067855147	0.20732953245208835	0.9817812459336387	14.923306931495178	4.126061868352687	0.18589380641902986	0.04701949711618866	0.22936021595138018	2.0584337000809523
Track_14	13	14	58	9	0	0	0	9	78.0	77.0	155.0	6.177151340323693	78.1021033702987	36.46956130676471	0.0	0.7999432697623451	2.8889789837140927	0.028425103426604315	0.6295951228335894	0.5728782794409192	0.9889931750708613	51.639555736889506	11.703675196934155	0.11962053608278722	0.07919424795286786	0.09899983029596043	1.9737274176687187
Track_21	20	21	129	4	0	0	0	2	133.0	166.0	299.0	6.054177191189412	90.45664632342425	45.14302054835097	0.0	0.30289541532915665	1.9961872288936373	0.00836406727681852	0.21238274074352795	0.33646571304196954	0.9999140108278556	40.53117882439347	8.550320585403213	0.14937086378414777	0.045520129257063245	0.1502833220753655	2.5286167119268805
Track_22	21	22	33	4	0	0	0	3	40.0	169.0	209.0	5.4692849491008255	76.59660341442454	36.76690402365688	0.0	0.84648877179576	2.305191495232832	0.265705190314749	0.8025571936290523	0.517080042067897	0.9911641063112201	30.629983167564998	5.679036261072166	0.17855984181187584	0.13673212372752064	0.1615285734239027	2.1596721304409976
Track_26	25	26	73	5	0	0	0	2	80.0	219.0	299.0	18.400006475628178	33.10551098292917	59.05407962040757	0.0	0.3978462768165042	0.9345947812383122	0.029835888336145488	0.4278309955293604	0.202297256150339	0.9934903856826155	30.102703038958158	18.400006475628178	0.6112410055607085	0.23000008094535224	0.5781129404698024	2.418052427257188
Track_28	27	28	39	4	0	0	0	5	46.0	225.0	271.0	5.191824779789191	77.83877678007357	25.920289457303806	0.0	0.8906451148862711	2.0712099879901924	0.16613624577149944	0.86147010334181	0.49100940984321245	0.9917593766481448	37.904725572263224	8.849648724760467	0.13697038301705336	0.11286575608237372	0.12672360089999019	2.542692395489349
