# Supplementary material for: Adhesion pilus retraction powers twitching motility in the thermoacidophilic crenarchaeon Sulfolobus acidocaldarius
Source: Nat Commun. 2024 Jun 14;15:5051. doi: 10.1038/s41467-024-49101-7 (PMC11178785; doi:10.1038/s41467-024-49101-7)
Supplement: Supplementary file 15 — Source Data [file 41467_2024_49101_MOESM15_ESM.zip › TWITCHING FULL TRACK DATASET/Figure 1/MW001 3/MW001_100X_1sec_interval_5min_total__1_tracks.csv]

LABEL	TRACK_INDEX	TRACK_ID	NUMBER_SPOTS	NUMBER_GAPS	NUMBER_SPLITS	NUMBER_MERGES	NUMBER_COMPLEX	LONGEST_GAP	TRACK_DURATION	TRACK_START	TRACK_STOP	TRACK_DISPLACEMENT	TRACK_X_LOCATION	TRACK_Y_LOCATION	TRACK_Z_LOCATION	TRACK_MEAN_SPEED	TRACK_MAX_SPEED	TRACK_MIN_SPEED	TRACK_MEDIAN_SPEED	TRACK_STD_SPEED	TRACK_MEAN_QUALITY	TOTAL_DISTANCE_TRAVELED	MAX_DISTANCE_TRAVELED	CONFINMENT_RATIO	MEAN_STRAIGHT_LINE_SPEED	LINEARITY_OF_FORWARD_PROGRESSION	MEAN_DIRECTIONAL_CHANGE_RATE
Label	Track index	Track ID	Number of spots in track	Number of gaps	Number of split events	Number of merge events	Number of complex points	Longest gap	Track duration	Track start	Track stop	Track displacement	Track mean X	Track mean Y	Track mean Z	Track mean speed	Track max speed	Track min speed	Track median speed	Track std speed	Track mean quality	Total distance traveled	Max distance traveled	Confinment ratio	Mean straight line speed	Linearity of forward progression	Mean directional change rate
Label	Index	ID	N spots	N gaps	N splits	N merges	N complex	Lgst gap	Duration	Track start	Track stop	Track disp.	Track X	Track Y	Track Z	Mean sp.	Max speed	Min speed	Med. speed	Std speed	Mean Q	Total dist.	Max dist.	Cfn. ratio	Mn. v. line	Fwd. progr.	Mn. ? rate
									(sec)	(sec)	(sec)	(µm)	(µm)	(µm)	(µm)	(µm/sec)	(µm/sec)	(µm/sec)	(µm/sec)	(µm/sec)	(quality)	(µm)	(µm)		(µm/sec)		(rad/sec)
Track_0	0	0	223	3	0	0	0	9	233.0	0.0	233.0	10.194348077244166	72.37377885429467	20.5747086293833	0.0	0.3469718049153288	2.0761572058017332	0.006427962162617407	0.1972941690082358	0.36049517452676993	0.9844252795916502	79.82837635126567	17.90642731538003	0.1277033123207514	0.04375256685512518	0.12609833489439315	2.3704026575394166
Track_2	1	2	292	7	0	0	0	2	299.0	0.0	299.0	2.522794751621478	45.961509051961364	35.36652794153344	0.0	1.1133457710325354	3.520612545452968	0.03865571064621585	1.0305223972602884	0.6481539916067169	0.9449510147718534	329.58428720375485	3.28073187161528	0.007654475196694804	0.008437440640874509	0.007578454834430714	2.48213817327541
Track_3	2	3	171	5	0	0	0	8	193.0	0.0	193.0	4.444337803664542	39.75399337379196	56.70817049041353	0.0	0.5362461436686702	2.6331545203545375	0.004734313979940337	0.3653681832239098	0.5221777614436659	0.9810888558103327	99.51328425986341	7.093311009505354	0.04466074893135722	0.023027657013805918	0.04294232655225208	2.450730399130893
Track_5	4	5	31	0	0	0	0	0	30.0	0.0	30.0	6.012417547484396	40.820934723904976	76.70656559852142	0.0	0.5856591298014437	1.3830408409839967	0.03901443835779251	0.5867642563001736	0.2847358889578857	0.9814232510905112	17.56977389404331	6.012417547484396	0.3422023290534655	0.20041391824947985	0.34220232905346537	2.463422008880987
Track_6	5	6	300	0	0	0	0	0	299.0	0.0	299.0	1.7585205199088398	21.959979074978843	53.09722285026252	0.0	0.236017463026271	1.66104032313051	0.009273689268755561	0.1502544773145138	0.25807261018151717	0.9768948856989542	70.56922144485502	2.683316627655338	0.024919086308512025	0.005881339531467692	0.02491908630851202	2.5584281768494748
Track_8	6	8	187	0	0	0	0	0	186.0	0.0	186.0	3.993320253966545	69.0943492485071	14.655442190472234	0.0	0.4801835488676921	1.7369195816963254	0.016918189423034382	0.4122530208411719	0.3411201083011078	0.9931001966012353	89.31414008939076	7.4190706945961225	0.04471095226321161	0.02146946373100293	0.04471095226321163	2.4401478479260836
Track_9	7	9	131	0	0	0	0	0	130.0	0.0	130.0	6.20059639316283	5.297884961418281	63.25999365242522	0.0	0.3212686735672091	1.7082194913175999	0.005718683511251116	0.20201403489748218	0.3296260048612137	0.9804021215620842	41.76492756373717	14.58836250964464	0.1484641960338646	0.047696895332021774	0.14846419603386454	2.3311321562899825
Track_14	12	14	25	2	0	0	0	5	32.0	39.0	71.0	1.2020704022940345	9.464987880937793	39.10405131799872	0.0	1.2610153906323736	2.6128766246033437	0.25302306054885315	1.1729955069936713	0.6851692939226641	0.9486449432373046	34.191600187591526	5.271753160122106	0.03515689221033527	0.03756470007168858	0.029789247895579327	2.090627940331063
Track_18	16	18	80	0	0	0	0	0	79.0	51.0	130.0	8.192262782857892	14.86654812599807	66.64568059598507	0.0	0.49167527214506096	1.7832329275290186	0.014001557315123182	0.4846171685920334	0.38158459322184	0.9846603326499462	38.84234649945981	8.192262782857892	0.21091060456329083	0.10369952889693534	0.2109106045632908	2.2755746195618856
Track_26	24	26	51	2	0	0	0	3	54.0	154.0	208.0	6.657243081683835	7.11176888961796	65.65652543825118	0.0	0.6330403085564464	2.852029074820245	0.012464453686302491	0.39804556944256525	0.6624379867472486	0.9823483906540216	32.211632135725885	8.47181198550396	0.20667202002162113	0.12328227929044139	0.19474633388127865	2.2911794035183286
Track_27	25	27	142	2	0	0	0	3	145.0	154.0	299.0	3.0111780621773456	8.831532930185158	73.75905197116114	0.0	0.3323336507362207	4.00541084419168	0.005849164124725289	0.1566698611130342	0.4509051575811747	0.9890240330091664	47.72091969779374	8.002839783231154	0.06309974915082284	0.020766745256395488	0.06248763918547157	2.322893079300325
Track_29	27	29	32	0	0	0	0	0	31.0	165.0	196.0	7.101395173211296	63.93254270205703	72.89965418482164	0.0	0.6010243598094502	1.537446804948098	0.05405374554223876	0.6106578416999269	0.34901388295606	0.9764056522399187	18.63175515409295	7.101395173211296	0.3811447238587874	0.22907726365197728	0.3811447238587872	2.4259733591084567
Track_33	31	33	82	1	0	0	0	1	82.0	208.0	290.0	5.099348471993043	39.09309055235566	60.333093033928336	0.0	0.44677032397304695	2.2260147930594223	0.008441356448397478	0.24349401131028223	0.479842249894027	0.9793329536914825	36.31158952870419	6.075067698676239	0.14043308316101186	0.062187176487720035	0.1391927197283401	2.330335030549711
Track_34	32	34	90	1	0	0	0	1	90.0	209.0	299.0	9.567973441546597	46.40832668905905	72.97501884984571	0.0	0.6860253292282511	3.712459693347904	0.0035868332414019403	0.6139407344665806	0.5221563988616204	0.9595471587446001	61.706583854781876	10.510831671428654	0.15505595746579542	0.10631081601718441	0.1549663131779398	2.4614238910410973
