# Supplementary material for: Adhesion pilus retraction powers twitching motility in the thermoacidophilic crenarchaeon Sulfolobus acidocaldarius
Source: Nat Commun. 2024 Jun 14;15:5051. doi: 10.1038/s41467-024-49101-7 (PMC11178785; doi:10.1038/s41467-024-49101-7)
Supplement: Supplementary file 15 — Source Data [file 41467_2024_49101_MOESM15_ESM.zip › TWITCHING FULL TRACK DATASET/Figure 1/MW001 3/MW001_100X_1sec_interval_5min_total__6_tracks.csv]

LABEL	TRACK_INDEX	TRACK_ID	NUMBER_SPOTS	NUMBER_GAPS	NUMBER_SPLITS	NUMBER_MERGES	NUMBER_COMPLEX	LONGEST_GAP	TRACK_DURATION	TRACK_START	TRACK_STOP	TRACK_DISPLACEMENT	TRACK_X_LOCATION	TRACK_Y_LOCATION	TRACK_Z_LOCATION	TRACK_MEAN_SPEED	TRACK_MAX_SPEED	TRACK_MIN_SPEED	TRACK_MEDIAN_SPEED	TRACK_STD_SPEED	TRACK_MEAN_QUALITY	TOTAL_DISTANCE_TRAVELED	MAX_DISTANCE_TRAVELED	CONFINMENT_RATIO	MEAN_STRAIGHT_LINE_SPEED	LINEARITY_OF_FORWARD_PROGRESSION	MEAN_DIRECTIONAL_CHANGE_RATE
Label	Track index	Track ID	Number of spots in track	Number of gaps	Number of split events	Number of merge events	Number of complex points	Longest gap	Track duration	Track start	Track stop	Track displacement	Track mean X	Track mean Y	Track mean Z	Track mean speed	Track max speed	Track min speed	Track median speed	Track std speed	Track mean quality	Total distance traveled	Max distance traveled	Confinment ratio	Mean straight line speed	Linearity of forward progression	Mean directional change rate
Label	Index	ID	N spots	N gaps	N splits	N merges	N complex	Lgst gap	Duration	Track start	Track stop	Track disp.	Track X	Track Y	Track Z	Mean sp.	Max speed	Min speed	Med. speed	Std speed	Mean Q	Total dist.	Max dist.	Cfn. ratio	Mn. v. line	Fwd. progr.	Mn. ? rate
									(sec)	(sec)	(sec)	(µm)	(µm)	(µm)	(µm)	(µm/sec)	(µm/sec)	(µm/sec)	(µm/sec)	(µm/sec)	(quality)	(µm)	(µm)		(µm/sec)		(rad/sec)
Track_290	0	0	300	0	0	0	0	0	299.0	0.0	299.0	5.262988008264521	15.900636994760086	5.0783566652738426	0.0	0.155119199130578	3.302357235296326	0.0041339207457693926	0.0775087095699639	0.2540824211760571	0.992529667019844	46.38064054004278	6.0870933826097104	0.11347381034379449	0.017601966582824483	0.11347381034379439	2.718210232501946
Track_292	1	2	300	0	0	0	0	0	299.0	0.0	299.0	4.397465610605895	56.330137502461135	27.834959601780678	0.0	0.1315823474635585	0.9412704428118444	4.33016463729386E-4	0.08128394852298648	0.13955629101836356	0.9878676309188207	39.34312189160397	6.300836317897958	0.1117721573473898	0.01470724284483577	0.11177215734738973	2.6611693640992073
Track_293	2	3	157	18	0	0	0	12	213.0	0.0	213.0	12.553712001317553	34.90341012288672	6.422523838271059	0.0	0.18076934771661826	0.9503985249232818	0.0015623821571208697	0.06342372553012002	0.22876748430937013	0.9605017391739378	46.710800387367364	12.64123572016481	0.26875394763547283	0.05893761502965987	0.32603765944906204	2.306432377451271
Track_294	3	4	258	20	0	0	0	5	299.0	0.0	299.0	7.495231668474527	72.26977883091837	14.170906481209398	0.0	0.4843518876084492	1.4719668477547654	0.010486846601452158	0.44489515640962146	0.2953724463684405	0.9795797538849734	136.8219891681105	9.154873212669788	0.05478089972267018	0.025067664443058617	0.05175506709973505	2.4975268439901193
Track_295	4	5	299	1	0	0	0	1	299.0	0.0	299.0	4.149745348377081	81.87425189692843	12.164768727596527	0.0	0.17831132520737744	1.4881051088393682	0.00499453316353375	0.10609353828626789	0.21267938279371665	0.9919957572401168	53.29891372531518	4.261195937217923	0.07785797229871295	0.013878746984538733	0.07783435498781495	2.8314764420559033
Track_298	7	8	191	5	0	0	0	3	198.0	70.0	268.0	4.052337680508284	63.15970870333754	14.541553159111404	0.0	0.3306385234903672	1.208158721937812	0.00250328196193951	0.2750953479533505	0.2763992221085684	0.9722370077802248	67.61942685365626	6.983631650110517	0.05992860142512683	0.02046635192175901	0.06189947773086785	2.684270032443198
Track_299	8	9	298	2	0	0	0	1	299.0	0.0	299.0	8.495998158513327	17.679775325072022	36.8425239452025	0.0	0.2528265517674885	3.1568247762708865	0.004582021027338784	0.1207733874617134	0.32790630043673924	0.9776130964692007	75.24554378718337	16.949971651866157	0.11291031642408646	0.028414709560245242	0.11238815449406112	2.713782233752088
Track_300	9	10	211	3	0	0	0	2	214.0	0.0	214.0	9.571518300648837	85.92244282923704	62.14010184875771	0.0	0.3168655154586899	3.210984481049777	0.006892030345892306	0.21829664607026836	0.3546892773081011	0.9954077544935507	67.26301598650369	11.87961386000774	0.1422998680667153	0.04472672103106933	0.14115364042162676	2.6749874369621227
Track_301	10	11	292	3	0	0	0	4	297.0	2.0	299.0	7.0383301545045525	13.702136506583624	49.831036228585745	0.0	0.20141727237269294	1.389073739964142	0.0037672367700920546	0.1172346478541143	0.23759981792491502	0.9891777403958856	64.32927878875941	7.439483298824342	0.10941099118515839	0.023698081328298155	0.11765664905067502	2.729284073850789
Track_302	11	12	270	8	0	0	0	12	297.0	2.0	299.0	7.020511081400795	66.41793388410869	74.64373867389538	0.0	0.35498627596008075	3.3171605814726295	0.016548591446630095	0.29449652190107095	0.3057077946285277	0.9881616005191096	103.92975876806645	12.176558489720954	0.06755053763829118	0.023638084449160927	0.06658872764934468	2.6476764030463302
Track_308	15	18	179	27	0	0	0	10	251.0	48.0	299.0	9.86518337349519	25.94742873784477	28.240141545078124	0.0	0.3590535740041399	5.031952252429334	0.006818521285590191	0.24117564490265472	0.48716009653895226	0.9662604202105346	84.35404681690815	14.043183955674413	0.11694973443192042	0.0393035194163155	0.10946421999927601	2.319113695268189
Track_309	16	19	194	12	0	0	0	5	219.0	80.0	299.0	11.188572934228112	23.0129595828835	4.3399167788478366	0.0	0.21470670071905054	1.0050968872433248	0.0024109236590234956	0.14833613908434393	0.20938293143227887	0.9809495026303321	43.5932443995022	12.794720141180882	0.2566584132094531	0.05108937412889549	0.23794960268029688	2.693290820201321
