# Supplementary material for: Adhesion pilus retraction powers twitching motility in the thermoacidophilic crenarchaeon Sulfolobus acidocaldarius
Source: Nat Commun. 2024 Jun 14;15:5051. doi: 10.1038/s41467-024-49101-7 (PMC11178785; doi:10.1038/s41467-024-49101-7)
Supplement: Supplementary file 15 — Source Data [file 41467_2024_49101_MOESM15_ESM.zip › TWITCHING FULL TRACK DATASET/Figure 1/MW001 3/MW001_100X_1sec_interval_5min_total__5_tracks.csv]

LABEL	TRACK_INDEX	TRACK_ID	NUMBER_SPOTS	NUMBER_GAPS	NUMBER_SPLITS	NUMBER_MERGES	NUMBER_COMPLEX	LONGEST_GAP	TRACK_DURATION	TRACK_START	TRACK_STOP	TRACK_DISPLACEMENT	TRACK_X_LOCATION	TRACK_Y_LOCATION	TRACK_Z_LOCATION	TRACK_MEAN_SPEED	TRACK_MAX_SPEED	TRACK_MIN_SPEED	TRACK_MEDIAN_SPEED	TRACK_STD_SPEED	TRACK_MEAN_QUALITY	TOTAL_DISTANCE_TRAVELED	MAX_DISTANCE_TRAVELED	CONFINMENT_RATIO	MEAN_STRAIGHT_LINE_SPEED	LINEARITY_OF_FORWARD_PROGRESSION	MEAN_DIRECTIONAL_CHANGE_RATE
Label	Track index	Track ID	Number of spots in track	Number of gaps	Number of split events	Number of merge events	Number of complex points	Longest gap	Track duration	Track start	Track stop	Track displacement	Track mean X	Track mean Y	Track mean Z	Track mean speed	Track max speed	Track min speed	Track median speed	Track std speed	Track mean quality	Total distance traveled	Max distance traveled	Confinment ratio	Mean straight line speed	Linearity of forward progression	Mean directional change rate
Label	Index	ID	N spots	N gaps	N splits	N merges	N complex	Lgst gap	Duration	Track start	Track stop	Track disp.	Track X	Track Y	Track Z	Mean sp.	Max speed	Min speed	Med. speed	Std speed	Mean Q	Total dist.	Max dist.	Cfn. ratio	Mn. v. line	Fwd. progr.	Mn. ? rate
									(sec)	(sec)	(sec)	(µm)	(µm)	(µm)	(µm)	(µm/sec)	(µm/sec)	(µm/sec)	(µm/sec)	(µm/sec)	(quality)	(µm)	(µm)		(µm/sec)		(rad/sec)
Track_18	0	0	298	2	0	0	0	1	299.0	0.0	299.0	0.7763738080558097	34.8294800786337	67.84901256784018	0.0	0.06516652484438272	1.0058368657222636	0.0027883964567599093	0.04652696547914878	0.09404201161355025	0.9679753298327427	19.453925901501258	1.3017692130845744	0.03990833582829145	0.002596567919919096	0.0398451187341919	2.7428957630944795
Track_20	1	2	300	0	0	0	0	0	299.0	0.0	299.0	6.423847302046728	42.816005485919305	32.44038144526926	0.0	0.3529600240614167	6.390742256696412	0.009843529304212478	0.194229919346323	0.5632137568631258	0.9985136912266414	105.53504719436364	17.129264131657287	0.06086932704181147	0.02148443913728003	0.0608693270418115	2.7438557821184113
Track_21	2	3	300	0	0	0	0	0	299.0	0.0	299.0	1.8226061663658364	61.597049446562416	11.93229383571914	0.0	0.34689437610364193	2.539245778036489	0.0034636514083960985	0.26859228734746954	0.3394070064025888	0.9959302693605423	103.72141845498895	4.2918605044409075	0.017572129204507327	0.006095672797210155	0.017572129204507327	2.8144313559259975
Track_22	3	4	299	1	0	0	0	1	299.0	0.0	299.0	15.804347103928421	51.812783494314836	37.28916691803633	0.0	0.3661665108106752	1.937283522392292	0.010192225982376542	0.28563464521776144	0.30434265270309957	0.9895460192973797	109.75727819067035	16.972466021043793	0.14399361358499715	0.05285734817367365	0.14435331089304154	2.7667538154509193
Track_23	4	5	39	5	0	0	0	4	49.0	0.0	49.0	2.877762315568726	71.58067820139482	13.486827935607943	0.0	0.9953380668361936	2.7468525281946894	0.07951720395637975	1.032331832567945	0.5856773409937613	0.9789919608678573	41.841939539106214	3.70489499275499	0.06877698183372018	0.05872984317487196	0.05900492016903574	2.1764671651195595
Track_26	7	8	136	11	0	0	0	12	173.0	76.0	249.0	8.949066724647862	8.507841180147812	34.7515880677664	0.0	0.31425008837866525	2.300421255232029	0.003915834389337311	0.22743290704079913	0.30793045575569017	0.9786159444381209	50.01152039520458	9.402653000673702	0.17894010527834214	0.0517287093910281	0.16461000745589613	2.5598166018419892
Track_30	9	12	11	1	0	0	0	1	11.0	288.0	299.0	10.411398654787442	12.281819627216391	24.863663207693833	0.0	1.4606778932118594	2.8238262617619774	0.49256764205366815	1.3917288909685899	0.821868395796141	0.9858505888418718	15.364210076120816	10.411398654787442	0.677639696619934	0.9464907867988583	0.6479804967251446	2.3968080507320124
