# Supplementary material for: Adhesion pilus retraction powers twitching motility in the thermoacidophilic crenarchaeon Sulfolobus acidocaldarius
Source: Nat Commun. 2024 Jun 14;15:5051. doi: 10.1038/s41467-024-49101-7 (PMC11178785; doi:10.1038/s41467-024-49101-7)
Supplement: Supplementary file 15 — Source Data [file 41467_2024_49101_MOESM15_ESM.zip › TWITCHING FULL TRACK DATASET/Figure 1/MW001 3/MW001_100X_1sec_interval_5min_total__2_tracks.csv]

LABEL	TRACK_INDEX	TRACK_ID	NUMBER_SPOTS	NUMBER_GAPS	NUMBER_SPLITS	NUMBER_MERGES	NUMBER_COMPLEX	LONGEST_GAP	TRACK_DURATION	TRACK_START	TRACK_STOP	TRACK_DISPLACEMENT	TRACK_X_LOCATION	TRACK_Y_LOCATION	TRACK_Z_LOCATION	TRACK_MEAN_SPEED	TRACK_MAX_SPEED	TRACK_MIN_SPEED	TRACK_MEDIAN_SPEED	TRACK_STD_SPEED	TRACK_MEAN_QUALITY	TOTAL_DISTANCE_TRAVELED	MAX_DISTANCE_TRAVELED	CONFINMENT_RATIO	MEAN_STRAIGHT_LINE_SPEED	LINEARITY_OF_FORWARD_PROGRESSION	MEAN_DIRECTIONAL_CHANGE_RATE
Label	Track index	Track ID	Number of spots in track	Number of gaps	Number of split events	Number of merge events	Number of complex points	Longest gap	Track duration	Track start	Track stop	Track displacement	Track mean X	Track mean Y	Track mean Z	Track mean speed	Track max speed	Track min speed	Track median speed	Track std speed	Track mean quality	Total distance traveled	Max distance traveled	Confinment ratio	Mean straight line speed	Linearity of forward progression	Mean directional change rate
Label	Index	ID	N spots	N gaps	N splits	N merges	N complex	Lgst gap	Duration	Track start	Track stop	Track disp.	Track X	Track Y	Track Z	Mean sp.	Max speed	Min speed	Med. speed	Std speed	Mean Q	Total dist.	Max dist.	Cfn. ratio	Mn. v. line	Fwd. progr.	Mn. ? rate
									(sec)	(sec)	(sec)	(µm)	(µm)	(µm)	(µm)	(µm/sec)	(µm/sec)	(µm/sec)	(µm/sec)	(µm/sec)	(quality)	(µm)	(µm)		(µm/sec)		(rad/sec)
Track_0	0	0	39	3	0	0	0	7	50.0	0.0	50.0	1.681343464894569	36.720302077215024	62.03799039980255	0.0	0.25353774211970237	1.6936038498380197	0.004976768266445314	0.05673549398776394	0.3753423449029952	0.9897166215456449	12.546077622822837	1.681343464894569	0.13401347540174638	0.03362686929789138	0.1326306253923141	2.2766952299444214
Track_2	1	2	183	10	0	0	0	7	207.0	0.0	207.0	10.267510281747414	39.30971876186985	16.710389580830263	0.0	0.40674934987376155	2.036530921590265	0.0010371252824087824	0.29469715035998895	0.3950785540584523	0.9927291309898668	84.85074398893846	10.267510281747414	0.12100672073171138	0.049601498945639685	0.12194610504241488	2.338176065333197
Track_3	2	3	248	30	0	0	0	4	299.0	0.0	299.0	5.197024385081587	64.10457472063099	35.388522342097126	0.0	0.7898644887709626	2.8077348075353656	0.003840390687400751	0.5573880947142011	0.6935904234180463	0.9884964304585611	227.58236427954023	6.977016249021354	0.022835795741615827	0.017381352458466847	0.0220054866443134	2.4177352260439013
Track_5	3	5	206	15	0	0	0	8	235.0	64.0	299.0	6.280692909265636	34.5241998015212	11.464985525544673	0.0	0.44688697212027956	1.392471282476166	0.026041386535244272	0.3821034376293718	0.27637614538290056	0.9900964909386867	96.58781713089225	7.701152296048931	0.06502572576781887	0.026726352805385687	0.0598056208230485	2.5427372369879504
Track_7	4	7	295	3	0	0	0	3	299.0	0.0	299.0	8.120053014068466	55.26222184556414	37.210761129251374	0.0	0.44143084819993555	5.857771482791611	0.014052679279408762	0.32317132913871544	0.5876682947082174	0.9906617685899897	131.1392449910418	12.015851126863485	0.06191932105925386	0.027157367940028314	0.0615212281850498	2.5481744502346553
Track_8	5	8	258	17	0	0	0	9	293.0	6.0	299.0	0.6309961909866711	65.44282032707264	72.27564037041063	0.0	0.4340970938025761	4.650611580887953	0.018757659804987257	0.26379131696257235	0.5317825634273973	0.980762490237406	123.41680359437183	7.18932372399464	0.005112725112056349	0.002153570617701949	0.0049610344055456305	2.3506667133168286
Track_18	12	18	89	10	0	0	0	6	112.0	187.0	299.0	2.3126417483976547	39.42777925418071	71.08392090863512	0.0	0.6630866886234272	1.4889534081860247	0.03283396786880286	0.6462136313682774	0.3557938126916903	0.9891477193725243	66.5849014356152	3.312119594292475	0.03473222455144553	0.020648587039264775	0.03114010188039122	2.453907927979097
Track_21	14	21	25	2	0	0	0	5	30.0	216.0	246.0	5.509207257491993	37.02164385996801	23.611077170204535	0.0	0.4168184090798357	0.8104285280564054	0.03288257051616663	0.37072257341279413	0.25417374429178685	0.9789864873886108	11.286356086641149	5.509207257491993	0.4881298459130531	0.18364024191639977	0.4405761307947079	2.4368034779117993
Track_22	15	22	33	3	0	0	0	2	37.0	261.0	298.0	2.164021485640741	40.37875283708561	25.404040005168447	0.0	0.4015888306119874	1.1956058985707667	0.0029472899068674926	0.34465654885117775	0.39170487266526777	0.9829234679539999	14.406974646028116	2.7852477257853856	0.15020651724665482	0.058487067179479484	0.1456391779879688	2.5070692862471207
Track_59	16	59	50	4	0	0	0	7	62.0	0.0	62.0	1.7292601329985586	35.08745710983599	11.631372646143038	0.0	0.33965948519522515	1.5683470905055825	0.023714463442003873	0.23895485408709663	0.2582806804917401	0.9877834022045135	20.145311132953868	2.2424764147064264	0.08583933609095867	0.027891292467718688	0.08211545292688555	2.4226475043294795
