# Supplementary material for: Adhesion pilus retraction powers twitching motility in the thermoacidophilic crenarchaeon Sulfolobus acidocaldarius
Source: Nat Commun. 2024 Jun 14;15:5051. doi: 10.1038/s41467-024-49101-7 (PMC11178785; doi:10.1038/s41467-024-49101-7)
Supplement: Supplementary file 15 — Source Data [file 41467_2024_49101_MOESM15_ESM.zip › TWITCHING FULL TRACK DATASET/Figure 1/upsEflaJ 2/upsEflaJ_100X_1sec_interval_5min_total__12_tracks.csv]

LABEL	TRACK_INDEX	TRACK_ID	NUMBER_SPOTS	NUMBER_GAPS	NUMBER_SPLITS	NUMBER_MERGES	NUMBER_COMPLEX	LONGEST_GAP	TRACK_DURATION	TRACK_START	TRACK_STOP	TRACK_DISPLACEMENT	TRACK_X_LOCATION	TRACK_Y_LOCATION	TRACK_Z_LOCATION	TRACK_MEAN_SPEED	TRACK_MAX_SPEED	TRACK_MIN_SPEED	TRACK_MEDIAN_SPEED	TRACK_STD_SPEED	TRACK_MEAN_QUALITY	TOTAL_DISTANCE_TRAVELED	MAX_DISTANCE_TRAVELED	CONFINMENT_RATIO	MEAN_STRAIGHT_LINE_SPEED	LINEARITY_OF_FORWARD_PROGRESSION	MEAN_DIRECTIONAL_CHANGE_RATE
Label	Track index	Track ID	Number of spots in track	Number of gaps	Number of split events	Number of merge events	Number of complex points	Longest gap	Track duration	Track start	Track stop	Track displacement	Track mean X	Track mean Y	Track mean Z	Track mean speed	Track max speed	Track min speed	Track median speed	Track std speed	Track mean quality	Total distance traveled	Max distance traveled	Confinment ratio	Mean straight line speed	Linearity of forward progression	Mean directional change rate
Label	Index	ID	N spots	N gaps	N splits	N merges	N complex	Lgst gap	Duration	Track start	Track stop	Track disp.	Track X	Track Y	Track Z	Mean sp.	Max speed	Min speed	Med. speed	Std speed	Mean Q	Total dist.	Max dist.	Cfn. ratio	Mn. v. line	Fwd. progr.	Mn. ? rate
									(sec)	(sec)	(sec)	(µm)	(µm)	(µm)	(µm)	(µm/sec)	(µm/sec)	(µm/sec)	(µm/sec)	(µm/sec)	(quality)	(µm)	(µm)		(µm/sec)		(rad/sec)
Track_0	0	0	271	14	0	0	0	7	299.0	0.0	299.0	10.787966423182207	64.55806838601347	65.08746586813787	0.0	0.28183691316105275	2.177834383836956	0.0047554140312109005	0.1403099013671678	0.33761665161059307	0.9937703495096016	87.65221596308531	10.787966423182207	0.12307693883889431	0.03608015526147895	0.1280178485380349	1.3116951126548677
Track_1	1	1	229	30	0	0	0	5	296.0	0.0	296.0	11.063622473054807	48.03670860877213	41.31585353680718	0.0	0.5121518913045965	2.8902990280445953	0.006835950558707279	0.4255569388365374	0.4215016777059545	0.9826427974034605	148.34169187730242	12.523389080422886	0.07458201624264768	0.03737710294950948	0.07298050360470089	1.3302779357342964
Track_2	2	2	299	1	0	0	0	1	299.0	0.0	299.0	0.10362388988409416	22.272598579651632	27.70420255614257	0.0	0.038164788603584146	1.397781491435045	4.885585347590093E-4	0.02496980458976183	0.11045339709260353	0.9791074078218595	11.38243143466203	1.3647619483706044	0.009103844857658128	3.4656819359228815E-4	0.009080836191497759	1.6375425915579498
Track_3	3	3	117	8	0	0	0	7	136.0	0.0	136.0	16.982901951614014	23.996504976806268	29.551210190412018	0.0	0.5259173998336875	1.734195231903544	0.052567534497826814	0.43338634430412964	0.30733325548262685	0.9828194919814411	67.57606277553111	17.29717588319466	0.25131535123652426	0.1248742790559854	0.2374408587650357	1.029788870896847
Track_9	6	9	258	17	0	0	0	8	299.0	0.0	299.0	3.9952023967172203	59.152684363865504	56.04346449837475	0.0	0.5231317135239842	2.4633172343783754	0.01289971175289377	0.44756792649792476	0.3585014221425414	0.9918303346449091	144.16574131998567	5.581966750464535	0.027712564442405194	0.013361880925475654	0.025542096913730782	1.676049989474268
Track_12	8	12	282	7	0	0	0	5	299.0	0.0	299.0	16.357448836213432	87.42367811877368	10.99044457592678	0.0	0.23826377573332364	2.5115944835459034	0.0013502052101700961	0.12022528130503882	0.29181149467067474	0.9976618372379465	77.8620101490907	17.534899790666543	0.2100825396736108	0.05470718674318874	0.22960765468780145	1.3503422756674286
Track_13	9	13	269	17	0	0	0	5	299.0	0.0	299.0	9.568354558009043	40.98933550080793	11.58773830797543	0.0	0.4504282079844562	1.9293035018662315	0.008168150079796752	0.41537764855091414	0.35732220264394043	0.9926075771395602	136.33032039328384	9.639882913341047	0.07018508084193145	0.03200118581273927	0.0710461406401164	1.5814448649286394
Track_15	11	15	129	3	0	0	0	4	136.0	0.0	136.0	14.02908159635192	76.61633803799397	58.297389767270694	0.0	0.25472039957522935	1.8115830221059646	0.00127525892579692	0.1834314849382973	0.27238870177051905	0.9851276472557423	34.92518339234121	14.02944803463837	0.4016895613332234	0.10315501173788177	0.40497350000197324	1.5272456669626366
Track_16	12	16	258	27	0	0	0	6	297.0	0.0	297.0	3.136205125668581	39.64861567269583	37.414265315646745	0.0	0.5967923294768506	2.6102240023610275	0.008743896952761827	0.5098694080756827	0.4143012475030749	0.9879941727763922	171.81757654948495	5.480005887304766	0.018253110005688657	0.010559613217739329	0.017693949295554633	1.6305318863784821
Track_25	19	25	203	34	0	0	0	7	298.0	1.0	299.0	3.3077940387465166	90.58153557938552	29.824754520946623	0.0	0.707686692656331	2.181252569719912	0.06774736485196288	0.6784400841179006	0.40957515653877424	0.9681389231987187	169.6887265279009	3.596946532831354	0.01949330463154036	0.01109997999579368	0.015684878790258795	1.56737406453425
Track_27	20	27	215	35	0	0	0	8	295.0	2.0	297.0	2.285256084595988	31.527225347390385	2.172661330596016	0.0	0.6069572501220373	2.4449028350380297	0.015816114519317456	0.5712705612604201	0.37221645122247	0.9649859747221303	165.8452112779311	6.028220852945941	0.013779451736874391	0.007746630795240637	0.01276305834337273	1.5642641295895896
Track_31	23	31	76	9	0	0	0	4	95.0	16.0	111.0	4.831881674578394	74.91574793486812	64.22610383260267	0.0	0.5684660318918606	2.074898969293321	0.05659479726271169	0.5315875724345442	0.36345753361996347	0.9859274664991781	53.165528537834156	7.6951122341822416	0.09088373251363212	0.050861912363983096	0.08947221031785162	1.3834509658643541
Track_43	35	43	231	2	0	0	0	2	233.0	66.0	299.0	1.618272922236844	39.47180544340544	24.140630215421922	0.0	0.30860370553747835	1.5913955425952255	0.0121419554455924	0.22185365143088592	0.28300295804867104	0.9919221210273313	72.13721301595426	8.514156289182937	0.022433260928432844	0.0069453773486559825	0.022505813196765072	1.2401771441237694
Track_69	60	69	150	13	0	0	0	3	168.0	131.0	299.0	9.535015089894456	77.04973845625652	65.33007979107087	0.0	0.5901634619553512	2.3195737759431436	0.019877123362441965	0.5482610083257906	0.3757948686763478	0.9896666419506073	99.13302632961536	11.045200619474647	0.09618404121135896	0.05675604220175271	0.09617003738880499	1.525146667891757
Track_70	61	70	128	13	0	0	0	8	169.0	129.0	298.0	0.9733303477056234	10.65370960520639	58.83058581397469	0.0	0.38623840939833837	1.4461318846297337	0.004656237942331419	0.3127662933526768	0.334975957964901	0.9767845044843853	65.01024777552658	4.683365509652248	0.014971952592250207	0.00575935116985576	0.014911389001490997	1.5523368130857111
Track_80	70	80	63	4	0	0	0	3	71.0	171.0	242.0	5.905343228422765	4.21648500856871	72.60660672624837	0.0	0.41090403483304455	2.678730849991677	0.0033853846718308912	0.3889796289809124	0.39338156378632777	0.9736108694757734	29.738503603032175	6.436714253294545	0.19857566834064405	0.08317384828764458	0.20241672321723284	1.1075337249128479
