# Supplementary material for: Adhesion pilus retraction powers twitching motility in the thermoacidophilic crenarchaeon Sulfolobus acidocaldarius
Source: Nat Commun. 2024 Jun 14;15:5051. doi: 10.1038/s41467-024-49101-7 (PMC11178785; doi:10.1038/s41467-024-49101-7)
Supplement: Supplementary file 15 — Source Data [file 41467_2024_49101_MOESM15_ESM.zip › TWITCHING FULL TRACK DATASET/Figure 1/upsEflaJ 2/upsEflaJ_100X_1sec_interval_5min_total__5_tracks.csv]

LABEL	TRACK_INDEX	TRACK_ID	NUMBER_SPOTS	NUMBER_GAPS	NUMBER_SPLITS	NUMBER_MERGES	NUMBER_COMPLEX	LONGEST_GAP	TRACK_DURATION	TRACK_START	TRACK_STOP	TRACK_DISPLACEMENT	TRACK_X_LOCATION	TRACK_Y_LOCATION	TRACK_Z_LOCATION	TRACK_MEAN_SPEED	TRACK_MAX_SPEED	TRACK_MIN_SPEED	TRACK_MEDIAN_SPEED	TRACK_STD_SPEED	TRACK_MEAN_QUALITY	TOTAL_DISTANCE_TRAVELED	MAX_DISTANCE_TRAVELED	CONFINMENT_RATIO	MEAN_STRAIGHT_LINE_SPEED	LINEARITY_OF_FORWARD_PROGRESSION	MEAN_DIRECTIONAL_CHANGE_RATE
Label	Track index	Track ID	Number of spots in track	Number of gaps	Number of split events	Number of merge events	Number of complex points	Longest gap	Track duration	Track start	Track stop	Track displacement	Track mean X	Track mean Y	Track mean Z	Track mean speed	Track max speed	Track min speed	Track median speed	Track std speed	Track mean quality	Total distance traveled	Max distance traveled	Confinment ratio	Mean straight line speed	Linearity of forward progression	Mean directional change rate
Label	Index	ID	N spots	N gaps	N splits	N merges	N complex	Lgst gap	Duration	Track start	Track stop	Track disp.	Track X	Track Y	Track Z	Mean sp.	Max speed	Min speed	Med. speed	Std speed	Mean Q	Total dist.	Max dist.	Cfn. ratio	Mn. v. line	Fwd. progr.	Mn. ? rate
									(sec)	(sec)	(sec)	(µm)	(µm)	(µm)	(µm)	(µm/sec)	(µm/sec)	(µm/sec)	(µm/sec)	(µm/sec)	(quality)	(µm)	(µm)		(µm/sec)		(rad/sec)
Track_0	0	0	300	0	0	0	0	0	299.0	0.0	299.0	0.5618361046569899	71.03176554832316	3.4173666553834336	0.0	0.07257362609208211	0.24978306134158262	0.0013613734737990993	0.06127448474153939	0.0531715719188612	0.9997163305679957	21.699514201532555	0.5706616024723102	0.025891644367656372	0.0018790505172474577	0.02589164436765638	1.9211546204505947
Track_1	1	1	168	20	0	0	0	5	203.0	0.0	203.0	2.550163413550393	36.47295287308124	31.944094176311914	0.0	0.6782770341586785	2.2654052669610576	0.0683987014314695	0.6865913209156471	0.3539489598917361	0.97788666898296	125.04114130088104	2.550163413550393	0.020394594827106115	0.012562381347538882	0.018521018278498863	1.7288837955339147
Track_7	5	7	268	3	0	0	0	5	278.0	0.0	278.0	2.2497113281660988	79.46653233583184	21.158235796682636	0.0	0.4228307696280271	1.3911810400974114	0.02429311401095269	0.356588543618065	0.2738884836665977	0.9964449519096915	119.68506960973818	4.747017749230187	0.01879692542688759	0.008092486791964384	0.01913883135582472	1.8570492456346315
Track_8	6	8	300	0	0	0	0	0	299.0	0.0	299.0	21.15026594322177	54.84626760901404	26.393992666254206	0.0	0.20460132591538782	1.8153745156628314	0.005539547808191168	0.047572210418074114	0.28009259562888794	0.9897165942192078	61.17579644870096	21.456254858201724	0.345729310789723	0.07073667539539052	0.345729310789723	1.379167996813169
Track_13	11	13	288	8	0	0	0	3	298.0	1.0	299.0	1.422137910514443	46.13425672886377	5.863690860595453	0.0	0.5537727800760133	3.2132248895737447	0.015747388209747547	0.5193236837951237	0.3410545545065207	0.9976436564077934	161.47534961123924	3.4062165048721775	0.008807151766126025	0.004772274867498131	0.008617749082652757	1.9328609996238673
Track_14	12	14	299	0	0	0	0	0	298.0	1.0	299.0	0.19054548343525143	82.08885996004034	68.6578087729072	0.0	0.1371677188553052	1.2470183091109164	6.888871951714324E-4	0.08455765758047364	0.1977673234448466	0.9895627689999481	40.87598021888096	1.1878768237376451	0.004661551415156935	6.394143739437968E-4	0.0046615514151569365	2.054198342779266
Track_17	14	17	175	40	0	0	0	9	295.0	4.0	299.0	1.0060497753298352	35.01365175763263	28.403159082321835	0.0	0.5914568293865086	1.9681852405196776	0.03349335038043139	0.5898985898194379	0.3368938378167977	0.9697129590170724	143.79475494300635	5.279150759351818	0.006996428873421615	0.0034103382214570686	0.005765996860657536	1.4692937441110052
Track_24	21	24	223	22	0	0	0	5	271.0	25.0	296.0	7.5477438485733135	88.7734125601707	50.02716968266788	0.0	0.43920185488477026	2.0220304753930325	0.0031776170004470397	0.38289911421306005	0.3900358657148255	0.9822511376286835	115.34145782851118	8.84022855477907	0.06543825603275487	0.027851453315768684	0.06341378800204711	1.4723210012691712
Track_35	32	35	220	9	0	0	0	7	256.0	43.0	299.0	1.137418357311829	12.268786787928772	67.71696494352067	0.0	0.3515843343492201	1.5662470785973774	0.01174517191071122	0.2563386296962111	0.30345358031055736	0.9779435843229294	92.14508993776148	5.718159111307495	0.012343776082698356	0.004443040458249332	0.012637196894660753	1.5924630382624734
Track_38	35	38	241	2	0	0	0	3	244.0	55.0	299.0	9.19570542889266	91.22168262605979	64.62960072238668	0.0	0.25345718719596905	2.9595759675611246	0.002643191432083329	0.09284163611128048	0.3396885287980971	0.9971440414670097	61.26023336164948	10.306520149666161	0.15010888669988995	0.0376873173315273	0.14869303075784576	1.4908596908927494
Track_55	50	55	151	7	0	0	0	7	169.0	110.0	279.0	5.03549658328624	86.66706821224766	3.0556706733841095	0.0	0.35143964024944935	1.6958900742106586	0.047423043487704424	0.2978988694734007	0.2807635231087462	0.9823026980785344	63.556603747309026	10.922884962658552	0.079228534666619	0.029795837770924496	0.08478223387030451	1.3261174646027196
