# Supplementary material for: Adhesion pilus retraction powers twitching motility in the thermoacidophilic crenarchaeon Sulfolobus acidocaldarius
Source: Nat Commun. 2024 Jun 14;15:5051. doi: 10.1038/s41467-024-49101-7 (PMC11178785; doi:10.1038/s41467-024-49101-7)
Supplement: Supplementary file 15 — Source Data [file 41467_2024_49101_MOESM15_ESM.zip › TWITCHING FULL TRACK DATASET/Figure 1/upsEflaJ 2/upsEflaJ_100X_1sec_interval_5min_total__10_tracks.csv]

LABEL	TRACK_INDEX	TRACK_ID	NUMBER_SPOTS	NUMBER_GAPS	NUMBER_SPLITS	NUMBER_MERGES	NUMBER_COMPLEX	LONGEST_GAP	TRACK_DURATION	TRACK_START	TRACK_STOP	TRACK_DISPLACEMENT	TRACK_X_LOCATION	TRACK_Y_LOCATION	TRACK_Z_LOCATION	TRACK_MEAN_SPEED	TRACK_MAX_SPEED	TRACK_MIN_SPEED	TRACK_MEDIAN_SPEED	TRACK_STD_SPEED	TRACK_MEAN_QUALITY	TOTAL_DISTANCE_TRAVELED	MAX_DISTANCE_TRAVELED	CONFINMENT_RATIO	MEAN_STRAIGHT_LINE_SPEED	LINEARITY_OF_FORWARD_PROGRESSION	MEAN_DIRECTIONAL_CHANGE_RATE
Label	Track index	Track ID	Number of spots in track	Number of gaps	Number of split events	Number of merge events	Number of complex points	Longest gap	Track duration	Track start	Track stop	Track displacement	Track mean X	Track mean Y	Track mean Z	Track mean speed	Track max speed	Track min speed	Track median speed	Track std speed	Track mean quality	Total distance traveled	Max distance traveled	Confinment ratio	Mean straight line speed	Linearity of forward progression	Mean directional change rate
Label	Index	ID	N spots	N gaps	N splits	N merges	N complex	Lgst gap	Duration	Track start	Track stop	Track disp.	Track X	Track Y	Track Z	Mean sp.	Max speed	Min speed	Med. speed	Std speed	Mean Q	Total dist.	Max dist.	Cfn. ratio	Mn. v. line	Fwd. progr.	Mn. ? rate
									(sec)	(sec)	(sec)	(µm)	(µm)	(µm)	(µm)	(µm/sec)	(µm/sec)	(µm/sec)	(µm/sec)	(µm/sec)	(quality)	(µm)	(µm)		(µm/sec)		(rad/sec)
Track_0	0	0	298	2	0	0	0	1	299.0	0.0	299.0	13.144301483442103	55.4854958603489	26.97707836247591	0.0	0.18217639259828616	1.3956200691507592	0.0029680383511266942	0.09158076241064872	0.21889024590977973	0.9975441016206805	54.905390360941844	13.337386410842312	0.23939910812095036	0.043960874526562214	0.24130939195562806	1.725146781402212
Track_2	1	2	187	36	0	0	0	8	261.0	0.0	261.0	0.7000035673942071	94.07723812507558	26.59938413795496	0.0	0.5930149383977984	1.6033825362080965	0.023870265475981787	0.5828465757416733	0.33066057400834803	0.9891250729560852	125.94210800430845	1.5699669225086779	0.005558137611689493	0.0026820060053417897	0.004522661794301516	1.7371677347166232
Track_4	3	4	83	4	0	0	0	5	95.0	0.0	95.0	1.2846867098173589	21.195571000211725	58.25328369931843	0.0	0.2964378410555138	1.8491130760045713	0.008287345524601333	0.19302868449264932	0.3141768717809123	0.9682800956519253	30.31625756595517	6.234896475218149	0.042376164241989034	0.013523017998077463	0.04561839321837799	1.3385734692140796
Track_5	4	5	196	10	0	0	0	8	223.0	0.0	223.0	5.378729236656028	38.75784317068787	27.30916072576964	0.0	0.3803864219230305	1.5658223909387403	0.006180576695661998	0.31695765248075924	0.2791369780188002	0.9962266796097463	85.03194206718484	7.5366143407637365	0.06325539680613462	0.02411986204778488	0.06340884074107521	1.2452564085914368
Track_8	5	8	269	13	0	0	0	9	299.0	0.0	299.0	15.994709450985368	67.90618803348735	60.30275008690333	0.0	0.3947765993158508	3.180604109284262	0.004699418034371444	0.3506695160881363	0.3186470479610095	0.9885012857532856	114.48624569153122	17.36686436159401	0.13970856808494794	0.053494011541757085	0.1355045147925748	1.4707058918200164
Track_12	8	12	242	22	0	0	0	9	299.0	0.0	299.0	7.657603769332058	59.168205451996485	5.560642388489253	0.0	0.43080574604660654	2.0977535377244694	0.016452981294289678	0.38354427709015854	0.3070145941786136	0.9895984062478562	118.58142427538078	8.90366312320864	0.06457675657149184	0.025610714947598857	0.05944840611487148	1.3340342454397174
Track_13	9	13	214	4	0	0	0	4	223.0	0.0	223.0	6.94064679004406	41.72025819803873	17.94783404115692	0.0	0.1472325685044321	1.193456233613347	0.002697978403408518	0.05637356645955398	0.2048903783788334	0.9943985100661483	33.19452713293617	6.94064679004406	0.20909009374492435	0.031123976636968878	0.2113932871858577	1.3582137931877207
Track_19	13	19	125	11	0	0	0	9	169.0	8.0	177.0	8.707353485964175	22.796316217400086	27.825444569049605	0.0	0.4116159246862616	1.641364546761693	0.0021762377227405624	0.3821192257520234	0.3084851100999117	0.9828759288787842	59.89251907068964	9.092144511546024	0.14538298974680133	0.05152280169209571	0.12517203198920687	1.3717361533187022
Track_23	17	23	279	1	0	0	0	1	279.0	20.0	299.0	9.21372868082041	17.137162517373035	73.80608830663135	0.0	0.08293028852979559	0.9322007511781538	0.0012436180593519888	0.0369045088302348	0.11985304794578226	0.9986779668425146	23.166068661601514	9.363037126508695	0.39772517363260923	0.03302411713555702	0.3982153893470654	1.4419286483275653
Track_50	44	50	105	22	0	0	0	8	185.0	85.0	270.0	3.0841766964614403	76.35300501540685	47.64085761547904	0.0	0.5404542187778456	2.3764114591594843	0.049425049523747974	0.43229508457660437	0.3985642696955033	0.977890183812096	77.36216822207344	3.4218957047061123	0.03986673030683549	0.016671225386278056	0.030846693035309222	1.4479486127254533
Track_52	46	52	159	7	0	0	0	5	175.0	93.0	268.0	1.5155545424203563	79.30187327328868	51.822921016891605	0.0	0.47169249253900475	2.88502837518339	0.01738569962982062	0.41897164494683264	0.35690451154908953	0.9899748949884618	79.65050173023586	4.059457952315694	0.019027558012795816	0.008660311670973465	0.018360079517817075	1.5711826165534153
Track_88	81	88	77	11	0	0	0	9	112.0	185.0	297.0	2.9748185636552664	71.27573474771118	39.602926663066086	0.0	0.439640513070495	1.8165518318431941	0.003619893742859511	0.3968055824651219	0.38255320780548807	0.9915038308539947	44.353801923539244	4.857715097518448	0.06707020446146883	0.02656088003263631	0.06041499644137062	1.437570109077912
Track_100	93	100	79	0	0	0	0	0	78.0	221.0	299.0	7.112948032787881	92.11404879662257	67.19205511580303	0.0	0.18589742709857285	0.8418796864157634	0.007315552016349343	0.1408312241962101	0.16279926823324842	0.9960532497756088	14.499999313688688	7.13033875594614	0.4905481634108024	0.09119164144599848	0.4905481634108026	1.0957616682926756
