# Supplementary material for: Adhesion pilus retraction powers twitching motility in the thermoacidophilic crenarchaeon Sulfolobus acidocaldarius
Source: Nat Commun. 2024 Jun 14;15:5051. doi: 10.1038/s41467-024-49101-7 (PMC11178785; doi:10.1038/s41467-024-49101-7)
Supplement: Supplementary file 15 — Source Data [file 41467_2024_49101_MOESM15_ESM.zip › TWITCHING FULL TRACK DATASET/Figure 1/upsEflaJ 2/upsEflaJ_100X_1sec_interval_5min_total__3_tracks.csv]

LABEL	TRACK_INDEX	TRACK_ID	NUMBER_SPOTS	NUMBER_GAPS	NUMBER_SPLITS	NUMBER_MERGES	NUMBER_COMPLEX	LONGEST_GAP	TRACK_DURATION	TRACK_START	TRACK_STOP	TRACK_DISPLACEMENT	TRACK_X_LOCATION	TRACK_Y_LOCATION	TRACK_Z_LOCATION	TRACK_MEAN_SPEED	TRACK_MAX_SPEED	TRACK_MIN_SPEED	TRACK_MEDIAN_SPEED	TRACK_STD_SPEED	TRACK_MEAN_QUALITY	TOTAL_DISTANCE_TRAVELED	MAX_DISTANCE_TRAVELED	CONFINMENT_RATIO	MEAN_STRAIGHT_LINE_SPEED	LINEARITY_OF_FORWARD_PROGRESSION	MEAN_DIRECTIONAL_CHANGE_RATE
Label	Track index	Track ID	Number of spots in track	Number of gaps	Number of split events	Number of merge events	Number of complex points	Longest gap	Track duration	Track start	Track stop	Track displacement	Track mean X	Track mean Y	Track mean Z	Track mean speed	Track max speed	Track min speed	Track median speed	Track std speed	Track mean quality	Total distance traveled	Max distance traveled	Confinment ratio	Mean straight line speed	Linearity of forward progression	Mean directional change rate
Label	Index	ID	N spots	N gaps	N splits	N merges	N complex	Lgst gap	Duration	Track start	Track stop	Track disp.	Track X	Track Y	Track Z	Mean sp.	Max speed	Min speed	Med. speed	Std speed	Mean Q	Total dist.	Max dist.	Cfn. ratio	Mn. v. line	Fwd. progr.	Mn. ? rate
									(sec)	(sec)	(sec)	(µm)	(µm)	(µm)	(µm)	(µm/sec)	(µm/sec)	(µm/sec)	(µm/sec)	(µm/sec)	(quality)	(µm)	(µm)		(µm/sec)		(rad/sec)
Track_1	0	1	140	13	0	0	0	7	180.0	119.0	299.0	4.8116283507613575	33.40442444055227	3.1377350107803044	0.0	0.5289549287109493	3.532068444870834	0.014242605096531576	0.47132709422916014	0.43182470925112465	0.9853189596108027	91.0932677482272	5.757124248210491	0.05282089960874192	0.026731268615340874	0.050536004420044536	1.5419727176089448
Track_11	7	11	45	0	0	0	0	0	44.0	0.0	44.0	5.980197648556984	52.34166457072457	11.142313735914435	0.0	0.22114520287452327	1.0917740041803528	0.009025147194713472	0.13462217969286683	0.2562100561186328	0.9869839933183459	9.730388926479021	5.980197648556984	0.6145897860550309	0.13591358292174963	0.6145897860550308	1.0541606234641936
Track_13	8	13	77	5	0	0	0	3	88.0	0.0	88.0	1.565157452196823	73.80393130826143	42.998072797937844	0.0	0.6415184929827409	1.5887066317940872	0.06096332869015682	0.64006245805059	0.3205984137059305	0.9958364917086316	52.57414694623019	2.3234799950952914	0.029770477375459386	0.01778588013860026	0.02772465693998125	1.7296736753672475
Track_14	9	14	184	45	0	0	0	8	299.0	0.0	299.0	2.607180522760301	44.353109190198104	12.377172833303701	0.0	0.6685880996490917	3.0451534601171875	0.04428072537102362	0.5733532765331433	0.4493436630877153	0.9789423411307128	166.72650179842302	4.231464520937072	0.015637469116412308	0.008719667300201675	0.013041912209891546	1.3802024501988905
Track_170	89	170	94	0	0	0	0	0	93.0	0.0	93.0	8.106690804916068	43.76390871614766	4.205512404687214	0.0	0.18131363766249287	1.8143361891191054	0.0035726059942445794	0.0550180873914415	0.32572899913631365	0.997305948683556	16.86216830261183	8.411607008891744	0.48076206211631745	0.08716871833243084	0.4807620621163173	1.498388152212016
Track_37	31	37	223	6	0	0	0	4	237.0	62.0	299.0	16.31163744884776	74.37726926023355	23.648162141825456	0.0	0.46930961606385546	2.273371752940088	0.007163822409723052	0.4199955059281602	0.35560972115116996	0.992539450993987	112.02392301132912	19.516592801903393	0.1456085183447659	0.06882547446771206	0.14665259801185812	1.4477838938320018
Track_4	1	4	126	22	0	0	0	7	181.0	4.0	185.0	1.4851852058477901	25.554707172600466	11.597214935664994	0.0	0.6905628549545361	3.012252997860949	0.024014118931912014	0.5950098589106891	0.46596800521491405	0.9761786195966933	109.35087653065658	3.943459451295691	0.013581831741709155	0.008205443126230885	0.011882253827236478	1.5750512238122787
Track_47	39	47	196	2	0	0	0	7	204.0	95.0	299.0	4.350339614722791	26.923119553172203	18.44007938803946	0.0	0.0985188197172275	1.2834988794739475	0.0025259383631319756	0.030452068763426703	0.20223000638812585	0.9953176382244849	20.097832909021033	6.135248704572679	0.21645814423952717	0.0213251941898176	0.21645807624397037	1.3183196269090067
Track_5	2	5	289	5	0	0	0	5	297.0	0.0	297.0	0.15365828314625807	14.018059636979396	40.77261426246272	0.0	0.4099895467004861	1.5283736731394635	0.016670952111386347	0.3299506767953834	0.2799600071945944	0.9833792204675378	120.5317242592883	1.4287908150183855	0.0012748368455736002	5.173679567214076E-4	0.0012619052385239612	1.9549483288232337
Track_51	43	51	184	11	0	0	0	5	202.0	97.0	299.0	2.1343742905109804	61.74618984589321	44.35517337750176	0.0	0.6928146805113292	2.222102730221589	0.07184953631811061	0.6201623754187546	0.4341257571727185	0.9970035420163817	133.66852651821623	3.5469453243695424	0.015967665284468514	0.01056620935896525	0.015251133753642315	1.838079627138517
Track_6	3	6	288	3	0	0	0	9	299.0	0.0	299.0	3.3703410985570272	79.16062973727779	64.38263356649897	0.0	0.1263125849219492	1.2026335970236408	0.0027692453688250265	0.044229536332950264	0.19645484679838995	0.9998673461377621	37.05936282637351	3.7765504813211637	0.09094438871891518	0.011272043807883034	0.0892392774231343	1.2028163100028295
Track_64	55	64	98	14	0	0	0	9	152.0	147.0	299.0	1.1248863054712963	33.76134771751964	62.535233541637865	0.0	0.6759992185506755	2.6180053675141046	0.11930456606622375	0.5911744565228083	0.46238800554817255	0.979669697430669	86.1023728222735	5.201824245649923	0.01306452155265463	0.0074005677991532655	0.010947598157021376	1.6055342998606983
Track_67	58	67	96	3	0	0	0	2	101.0	153.0	254.0	7.245564046168754	83.5142936215244	40.29040495604293	0.0	0.23442401453067316	1.636121372660325	0.005246059191292071	0.0786783508686198	0.3236410533204207	0.9930787763247887	28.49786956705481	7.245564046168754	0.25424932306325965	0.07173825788285895	0.3060192362394356	1.6183734247025288
Track_7	4	7	107	3	0	0	0	4	112.0	0.0	112.0	7.482874512618274	84.49209632909896	5.3213591538602225	0.0	0.3289049904405267	1.7861533780980199	0.004312564759926573	0.24665486598196243	0.3124353370603011	0.9919211201578657	38.494190021036246	8.546511677674065	0.1943897120196332	0.06681137957694887	0.20313276331704017	1.3390865074729772
Track_71	62	71	60	14	0	0	0	8	107.0	164.0	271.0	1.430088220447385	1.6582381353657207	16.239722707443782	0.0	0.5661862096980909	1.6234743747698657	0.033689228981281884	0.5593628197962273	0.31570984770847726	0.971359783411026	53.432361376340864	7.406520870443745	0.026764458534310802	0.013365310471470888	0.023605856593712716	1.2787682047239028
Track_72	63	72	103	8	0	0	0	9	124.0	175.0	299.0	6.007427442256027	55.79913190029783	69.73661769897882	0.0	0.7063122227115661	6.058109109620756	0.056273348257746755	0.5663606696282142	0.6461245976269129	0.9826408150126633	77.96689140807875	7.714612925544499	0.07705100631514407	0.04844699550206474	0.06859147264374729	1.5459503157847845
Track_76	67	76	79	10	0	0	0	7	109.0	189.0	298.0	8.08009356419136	41.579380411623454	0.9671348607791744	0.0	0.394214792057823	1.3677232493453368	0.03672830690859996	0.32924872129256577	0.266314844046088	0.9876578646370128	39.36095217441489	13.128636595645515	0.20528196392168382	0.07412929875404918	0.18804291530282297	1.1254291993789374
Track_77	68	77	89	6	0	0	0	5	103.0	196.0	299.0	4.7209364406961365	24.266436472310037	9.691293472169088	0.0	0.4021728674967444	4.388339320549649	0.003907226639178501	0.2473185722127789	0.5718739539189994	0.9862015923757231	42.503894112946526	7.130154129419565	0.11107068044521025	0.04583433437569064	0.11396674932592679	1.483952364664048
Track_8	5	8	80	7	0	0	0	2	88.0	0.0	88.0	12.322804891776565	65.30256036490508	68.93891210704922	0.0	0.5206041393958256	1.7508674580820272	0.054511969069236825	0.4265915316567446	0.2934597644819864	0.9880481004714966	45.512637539792365	12.322804891776565	0.2707556748606924	0.14003187377018825	0.26897956273013657	0.9346760191493411
