# Supplementary material for: Adhesion pilus retraction powers twitching motility in the thermoacidophilic crenarchaeon Sulfolobus acidocaldarius
Source: Nat Commun. 2024 Jun 14;15:5051. doi: 10.1038/s41467-024-49101-7 (PMC11178785; doi:10.1038/s41467-024-49101-7)
Supplement: Supplementary file 15 — Source Data [file 41467_2024_49101_MOESM15_ESM.zip › TWITCHING FULL TRACK DATASET/Figure 1/upsEflaJ 2/upsEflaJ_100X_1sec_interval_5min_total__14_tracks.csv]

LABEL	TRACK_INDEX	TRACK_ID	NUMBER_SPOTS	NUMBER_GAPS	NUMBER_SPLITS	NUMBER_MERGES	NUMBER_COMPLEX	LONGEST_GAP	TRACK_DURATION	TRACK_START	TRACK_STOP	TRACK_DISPLACEMENT	TRACK_X_LOCATION	TRACK_Y_LOCATION	TRACK_Z_LOCATION	TRACK_MEAN_SPEED	TRACK_MAX_SPEED	TRACK_MIN_SPEED	TRACK_MEDIAN_SPEED	TRACK_STD_SPEED	TRACK_MEAN_QUALITY	TOTAL_DISTANCE_TRAVELED	MAX_DISTANCE_TRAVELED	CONFINMENT_RATIO	MEAN_STRAIGHT_LINE_SPEED	LINEARITY_OF_FORWARD_PROGRESSION	MEAN_DIRECTIONAL_CHANGE_RATE
Label	Track index	Track ID	Number of spots in track	Number of gaps	Number of split events	Number of merge events	Number of complex points	Longest gap	Track duration	Track start	Track stop	Track displacement	Track mean X	Track mean Y	Track mean Z	Track mean speed	Track max speed	Track min speed	Track median speed	Track std speed	Track mean quality	Total distance traveled	Max distance traveled	Confinment ratio	Mean straight line speed	Linearity of forward progression	Mean directional change rate
Label	Index	ID	N spots	N gaps	N splits	N merges	N complex	Lgst gap	Duration	Track start	Track stop	Track disp.	Track X	Track Y	Track Z	Mean sp.	Max speed	Min speed	Med. speed	Std speed	Mean Q	Total dist.	Max dist.	Cfn. ratio	Mn. v. line	Fwd. progr.	Mn. ? rate
									(sec)	(sec)	(sec)	(µm)	(µm)	(µm)	(µm)	(µm/sec)	(µm/sec)	(µm/sec)	(µm/sec)	(µm/sec)	(quality)	(µm)	(µm)		(µm/sec)		(rad/sec)
Track_0	0	0	299	1	0	0	0	1	299.0	0.0	299.0	0.4494852621910384	51.67740130916437	53.61188572362205	0.0	0.40083635758631464	1.2378528893194714	0.008560376011511992	0.35120672170097794	0.251981871525842	0.9954063874423305	119.4578909427858	1.4041808892148766	0.0037627088394379805	0.0015032951912743759	0.003750396297198818	1.9381749645923538
Track_2	2	2	297	2	0	0	0	2	299.0	0.0	299.0	0.41422548953603383	51.9040013724831	11.842580627693005	0.0	0.4453126805262096	1.5121440570822742	0.033572119640448754	0.39119196395885336	0.2805878026493537	0.990089025360968	132.55362759160505	2.1931048912273354	0.00312496532205255	0.001385369530220849	0.0031110039996700943	1.907626219735666
Track_4	4	4	282	12	0	0	0	3	299.0	0.0	299.0	3.18891194548031	54.04913965159574	7.153485705061227	0.0	0.4251853825991341	1.7991181012790727	0.013517596453100602	0.34037670096849376	0.2972571823639076	0.9942083489810322	126.86516186417194	4.247182728076748	0.025136230456195025	0.010665257342743512	0.02508378175549545	1.8814746543686007
Track_5	5	5	276	15	0	0	0	3	298.0	0.0	298.0	3.417597275747802	37.005673916382726	61.981040596262496	0.0	0.33149468446754166	1.5221920349229177	0.0011394749679379892	0.28364049144494125	0.28561019128675713	0.9798104976830275	97.88576488692593	4.5056462125541685	0.03491413975970547	0.011468447234053027	0.03459617234126709	1.7011313953763252
Track_6	6	6	238	19	0	0	0	9	298.0	0.0	298.0	4.215175487848531	21.753908385399136	16.412897098287193	0.0	0.31415524192043626	1.5705713876696479	0.0032184246000302097	0.20919529809399498	0.3053269658598308	0.99272497862327	99.96025576521698	6.826963750894714	0.04216851443186562	0.014144884187411177	0.045025141394882555	1.8024344777182388
Track_7	7	7	239	34	0	0	0	5	299.0	0.0	299.0	0.6564063356627724	54.94021115654711	41.922094583504354	0.0	0.5676265017156247	1.8304542832200361	0.03157319820894487	0.5174187628055855	0.3415748922035836	0.9828366971414957	158.43216557519202	2.5261864802541956	0.004143138063408226	0.0021953389152601084	0.003867576493741569	1.5968614843665123
Track_11	9	11	279	10	0	0	0	5	299.0	0.0	299.0	3.9102513334428175	42.0014181611848	48.99375103532123	0.0	0.33744883864157715	2.138285309288261	0.0019638349980753696	0.12754092397218347	0.42797975808264466	0.9876993952258941	104.5297378489043	5.744164737175502	0.03740802774321514	0.01307776365699939	0.03875480416422472	1.5506143411732074
Track_12	10	12	300	0	0	0	0	0	299.0	0.0	299.0	0.17227251102850905	2.8320057376888443	6.353466334962679	0.0	0.19770256433880443	0.5312111815867344	0.01636387217866661	0.17768461306736938	0.11298812665583273	0.9896815186738968	59.113066737302454	0.9333878603555678	0.002914288169045355	5.761622442425052E-4	0.0029142881690453516	1.9127080383627413
Track_14	11	14	281	9	0	0	0	4	298.0	1.0	299.0	1.3152884039994512	84.85411981202043	21.749654863310443	0.0	0.3903562839821113	1.4665081635073804	0.003532239787569021	0.33324201180527846	0.2889599200385298	0.9849215226241278	116.28035307960155	7.8378500614712845	0.0113113554367955	0.004413719476508225	0.011306900023442408	1.5833833107991726
Track_16	13	16	275	16	0	0	0	3	298.0	1.0	299.0	1.117226818610111	42.65139145894741	9.386774472633928	0.0	0.48815635305277477	1.987228250022537	0.0031575166764051415	0.4138949949992934	0.36421274639577883	0.9845673996751959	141.96019386482754	2.693990813793003	0.007870000654365958	0.003749083283926547	0.0076800870468672	1.785143420366512
Track_17	14	17	280	9	0	0	0	4	297.0	2.0	299.0	2.984298182040177	59.4774527204003	18.082811436422524	0.0	0.15794129224249956	2.3052473576796007	4.2986002387036235E-4	0.028867807901280965	0.3307434969623962	0.9945587666971343	55.7186078499838	5.4339011320197095	0.05356017131790282	0.010048142027071303	0.06361947458074237	1.741874897290757
Track_25	19	25	213	34	0	0	0	8	284.0	15.0	299.0	3.2584603902824414	68.41107458070984	33.69910768840132	0.0	0.6441069579809443	2.5367605435008596	0.008786579989475967	0.5804145688878589	0.39749879920649556	0.9862155388218696	164.59993326536681	6.114730480090963	0.019796243690021278	0.0114734520784593	0.017812960931868613	1.5310315620569916
Track_57	44	57	76	21	0	0	0	7	143.0	156.0	299.0	0.5293001308560665	7.699886269581876	61.438317233452956	0.0	0.7098463786448556	3.076276485049584	0.07887573138617332	0.5794069779537002	0.5433247479730899	0.9485693283771214	84.75181229967896	6.120582519810899	0.00624529572281573	0.0037013995164759898	0.005214366978306222	1.3738808675104
Track_71	58	71	66	5	0	0	0	2	72.0	226.0	298.0	6.671045986049686	87.81092498953835	42.36118375167534	0.0	0.5657044731702392	1.7934960898464651	0.014006074202576276	0.46994884481347765	0.38506780629570775	0.9914777188590078	40.89844033214823	10.441798260490655	0.1631124789080504	0.09265341647291231	0.16378413264734754	1.3300394523025196
