# Supplementary material for: Adhesion pilus retraction powers twitching motility in the thermoacidophilic crenarchaeon Sulfolobus acidocaldarius
Source: Nat Commun. 2024 Jun 14;15:5051. doi: 10.1038/s41467-024-49101-7 (PMC11178785; doi:10.1038/s41467-024-49101-7)
Supplement: Supplementary file 15 — Source Data [file 41467_2024_49101_MOESM15_ESM.zip › TWITCHING FULL TRACK DATASET/Figure 1/upsEflaJ 2/upsEflaJ_100X_1sec_interval_5min_total__8_tracks.csv]

LABEL	TRACK_INDEX	TRACK_ID	NUMBER_SPOTS	NUMBER_GAPS	NUMBER_SPLITS	NUMBER_MERGES	NUMBER_COMPLEX	LONGEST_GAP	TRACK_DURATION	TRACK_START	TRACK_STOP	TRACK_DISPLACEMENT	TRACK_X_LOCATION	TRACK_Y_LOCATION	TRACK_Z_LOCATION	TRACK_MEAN_SPEED	TRACK_MAX_SPEED	TRACK_MIN_SPEED	TRACK_MEDIAN_SPEED	TRACK_STD_SPEED	TRACK_MEAN_QUALITY	TOTAL_DISTANCE_TRAVELED	MAX_DISTANCE_TRAVELED	CONFINMENT_RATIO	MEAN_STRAIGHT_LINE_SPEED	LINEARITY_OF_FORWARD_PROGRESSION	MEAN_DIRECTIONAL_CHANGE_RATE
Label	Track index	Track ID	Number of spots in track	Number of gaps	Number of split events	Number of merge events	Number of complex points	Longest gap	Track duration	Track start	Track stop	Track displacement	Track mean X	Track mean Y	Track mean Z	Track mean speed	Track max speed	Track min speed	Track median speed	Track std speed	Track mean quality	Total distance traveled	Max distance traveled	Confinment ratio	Mean straight line speed	Linearity of forward progression	Mean directional change rate
Label	Index	ID	N spots	N gaps	N splits	N merges	N complex	Lgst gap	Duration	Track start	Track stop	Track disp.	Track X	Track Y	Track Z	Mean sp.	Max speed	Min speed	Med. speed	Std speed	Mean Q	Total dist.	Max dist.	Cfn. ratio	Mn. v. line	Fwd. progr.	Mn. ? rate
									(sec)	(sec)	(sec)	(µm)	(µm)	(µm)	(µm)	(µm/sec)	(µm/sec)	(µm/sec)	(µm/sec)	(µm/sec)	(quality)	(µm)	(µm)		(µm/sec)		(rad/sec)
Track_1	1	1	295	3	0	0	0	3	299.0	0.0	299.0	5.355451569812932	64.99909218439116	35.6820216219943	0.0	0.17765657714140767	1.120115270855371	0.0017542742841502447	0.07734317087051486	0.22179088757174947	0.9923538519164263	55.010079771524204	7.06450104901792	0.09735400479432071	0.017911209263588402	0.10081928601681761	1.406910406140129
Track_2	2	2	281	9	0	0	0	4	299.0	0.0	299.0	11.773201481052475	31.4704672730018	57.44560968536559	0.0	0.12635843438507083	0.9809970925087999	0.001622925679038421	0.038086172017478936	0.17982282584778772	0.9905392563640011	37.33599571233604	12.344569896348778	0.3153311236631232	0.03937525578947316	0.311615571853946	1.5119748145010175
Track_3	3	3	84	25	0	0	0	8	159.0	0.0	159.0	4.042650227966588	51.86003458003214	71.71908043068547	0.0	0.5304665158908534	2.2825573633222813	0.06622413770720173	0.446085552451825	0.35952739032647485	0.9810491920936675	74.08678539210261	8.662810167896987	0.05456641432842516	0.02542547313186533	0.04793040158089219	1.2191641925556265
Track_4	4	4	292	3	0	0	0	6	299.0	0.0	299.0	2.75935131890019	56.17292411083244	24.769564675290635	0.0	0.23168742687338237	1.412726588697222	0.004171998223900077	0.175828725305342	0.2435565489397425	0.9943380764085953	69.6367482213621	5.278833143068822	0.039624930649098264	0.009228599728763177	0.03983211283108006	1.603644498330545
Track_5	5	5	148	6	0	0	0	4	157.0	0.0	157.0	4.542203904318164	18.62667378580617	8.829875153998065	0.0	0.17258971971351172	1.7374911490286993	0.003345217112639661	0.029112830612399325	0.3058819244277939	0.9936726757803479	30.7027983936755	7.030970990380094	0.14794103931756974	0.028931235059351364	0.16763011787362206	1.5238217351502041
Track_7	7	7	296	2	0	0	0	3	299.0	0.0	299.0	0.07646980035360491	40.3480689633646	15.687508401704294	0.0	0.03528635061450293	0.8375467456181351	5.657849787156883E-4	0.02087512865943476	0.08141826207011249	0.9751696312749708	10.65874141261494	0.8648473240942335	0.007174374289923255	2.5575184064750806E-4	0.007247897166855003	1.7314216468012413
Track_10	10	10	294	3	0	0	0	3	299.0	0.0	299.0	0.1782778951254552	31.760637425471348	9.508870937410753	0.0	0.045920486111893685	0.627421296116321	7.24338050231436E-4	0.03342722532211245	0.06006165805395917	0.9903655753654688	13.857579021405659	0.530267215779493	0.01286501017602506	5.9624714088781E-4	0.01298433861163718	2.001925639311061
Track_12	12	12	136	1	0	0	0	1	136.0	0.0	136.0	4.715857656768011	93.15731863393508	50.88088753416032	0.0	0.09720691110096913	0.8154164991739217	0.0017485883888890147	0.028139032179657016	0.17104992366049132	0.9945207777268746	13.124978360637032	4.85555760027023	0.3593040329050206	0.03467542394682361	0.356717681429113	1.5021178091871794
Track_13	13	13	194	13	0	0	0	3	208.0	0.0	208.0	1.198591767061906	43.06906997883489	29.56246402695575	0.0	0.35822071499288394	1.5726278718743907	0.021841691893498643	0.29840124314982286	0.2315055046961284	0.963320750243885	71.56038428939746	1.9487396835167394	0.01674937577493546	0.005762460418566855	0.01608634056431194	2.0717541468969656
Track_18	16	18	209	8	0	0	0	6	236.0	50.0	286.0	14.720737450388501	81.08874516846937	9.882448301322983	0.0	0.4779030095368644	2.1306796621802255	0.0028677263358031996	0.4544385288638387	0.3885273988901064	0.99587016156986	114.43220356830732	15.749561268925193	0.12864156235181945	0.06237600614571399	0.13052022042330838	1.4083408016879604
Track_23	21	23	260	19	0	0	0	8	297.0	2.0	299.0	1.3249976199971003	30.78764261240984	39.78394817087297	0.0	0.3296452011546967	1.194995218691615	0.0010204773938642855	0.2871897167631345	0.2034980664562535	0.9739534199237824	89.37569370433015	1.6747238662995085	0.014825033127915244	0.004461271447801685	0.013533554962045658	1.7743330380459639
Track_37	34	37	94	6	0	0	0	5	108.0	34.0	142.0	0.518834607150307	14.053564801121384	33.70487682640463	0.0	0.3766422413768107	3.9271977445553063	0.011529668243144588	0.26242490306089833	0.4836372396894776	0.9971595996237815	41.40390202630281	6.335978242360608	0.012531055812582714	0.004804024140280621	0.012754873491405465	1.359163742614735
Track_54	51	54	72	4	0	0	0	8	84.0	67.0	151.0	3.092794835369507	71.14886068496727	43.82798921373719	0.0	0.3354975750831141	1.1093611347384014	0.007909585716457494	0.3124592027590845	0.2749560790204779	0.9811852624018987	27.36586564681047	3.608966238988867	0.1130165175582515	0.03681898613535127	0.10974441805199325	1.3890692220981804
Track_65	62	65	198	3	0	0	0	7	206.0	93.0	299.0	8.213004203164559	58.13661552941426	59.35856035237865	0.0	0.20447359154983852	1.2294895888031796	0.003505821975357509	0.11643499157642567	0.2348998067321967	0.995392257818068	42.27751077088714	8.39696561684715	0.19426413838962683	0.0398689524425464	0.1949833821588091	1.5644156058244685
Track_78	73	78	130	16	0	0	0	5	163.0	136.0	299.0	10.030063166386304	61.676205410114385	72.53407737190675	0.0	0.4326769450261356	1.460974633464148	0.016134329705536327	0.40598802985985416	0.2598127151466109	0.9956239778261918	69.25625890538784	12.748906667591013	0.14482536777056562	0.0615341298551307	0.1422172606201927	1.195177924863105
Track_93	87	93	101	10	0	0	0	8	129.0	165.0	294.0	2.6127420401775328	19.438483366427107	27.762623052696895	0.0	0.19829618000589258	1.305492483304008	0.002539232781292912	0.03983230583201028	0.2530269940719072	0.9909291710003768	28.574451071741	5.913043753721191	0.09143629858777694	0.020253814264942115	0.10213920542665145	1.4917605000104335
Track_95	89	95	80	3	0	0	0	1	82.0	168.0	250.0	12.529144541721516	71.41854307946808	30.76268924899051	0.0	0.2244915401532083	1.4099591827823068	0.002382291887378606	0.06619939853051328	0.2891337195115594	0.9908052660524845	19.059299060083244	12.745160751936162	0.6573769844433509	0.1527944456307502	0.6806245149660111	1.2142305724980393
Track_98	92	98	62	10	0	0	0	5	85.0	168.0	253.0	0.5081201674903914	13.954999214477178	78.61103715340738	0.0	0.0578006596021787	0.36292283651242474	0.002414266473376735	0.045693630238028686	0.05547105817014494	0.9985899367640095	3.972983110836821	0.735186563614129	0.12789386546960857	0.0059778843234163685	0.10342242397508976	1.743458719094731
Track_104	98	104	84	9	0	0	0	7	114.0	185.0	299.0	3.9294200657518474	74.31563756515669	53.00076299224046	0.0	0.3981187367492066	0.9443366073554534	0.015800190523970446	0.34754317256095635	0.2336284211476847	0.9855234701009024	39.8719623102055	4.289716768968853	0.09855095756714452	0.03446859706799866	0.08657868592030628	1.5878544802855128
Track_122	116	122	61	7	0	0	0	6	78.0	221.0	299.0	2.587739521327609	43.00550584196015	29.881323858081025	0.0	0.47325912389111535	1.1761109759812476	0.018199687831757492	0.4164780756723948	0.30412339592206517	0.9749232178828755	33.56580859047019	3.8314507038707943	0.07709450866803504	0.03317614770932832	0.0701014434472082	1.6725988310129059
