# Supplementary material for: Adhesion pilus retraction powers twitching motility in the thermoacidophilic crenarchaeon Sulfolobus acidocaldarius
Source: Nat Commun. 2024 Jun 14;15:5051. doi: 10.1038/s41467-024-49101-7 (PMC11178785; doi:10.1038/s41467-024-49101-7)
Supplement: Supplementary file 15 — Source Data [file 41467_2024_49101_MOESM15_ESM.zip › TWITCHING FULL TRACK DATASET/Figure 4/Sis/SisI M1_1627-02 tracks.csv]

LABEL	TRACK_INDEX	TRACK_ID	NUMBER_SPOTS	NUMBER_GAPS	NUMBER_SPLITS	NUMBER_MERGES	NUMBER_COMPLEX	LONGEST_GAP	TRACK_DURATION	TRACK_START	TRACK_STOP	TRACK_DISPLACEMENT	TRACK_X_LOCATION	TRACK_Y_LOCATION	TRACK_Z_LOCATION	TRACK_MEAN_SPEED	TRACK_MAX_SPEED	TRACK_MIN_SPEED	TRACK_MEDIAN_SPEED	TRACK_STD_SPEED	TRACK_MEAN_QUALITY	TOTAL_DISTANCE_TRAVELED	MAX_DISTANCE_TRAVELED	CONFINEMENT_RATIO	MEAN_STRAIGHT_LINE_SPEED	LINEARITY_OF_FORWARD_PROGRESSION	MEAN_DIRECTIONAL_CHANGE_RATE
Label	Track index	Track ID	Number of spots in track	Number of gaps	Number of split events	Number of merge events	Number of complex points	Longest gap	Track duration	Track start	Track stop	Track displacement	Track mean X	Track mean Y	Track mean Z	Track mean speed	Track max speed	Track min speed	Track median speed	Track std speed	Track mean quality	Total distance traveled	Max distance traveled	Confinement ratio	Mean straight line speed	Linearity of forward progression	Mean directional change rate
Label	Index	ID	N spots	N gaps	N splits	N merges	N complex	Lgst gap	Duration	Track start	Track stop	Track disp.	Track X	Track Y	Track Z	Mean sp.	Max speed	Min speed	Med. speed	Std speed	Mean Q	Total dist.	Max dist.	Cfn. ratio	Mn. v. line	Fwd. progr.	Mn. ? rate
									(sec)	(sec)	(sec)	(micron)	(micron)	(micron)	(micron)	(micron/sec)	(micron/sec)	(micron/sec)	(micron/sec)	(micron/sec)	(quality)	(micron)	(micron)		(micron/sec)		(rad/sec)
Track_831	1	1	209	2	0	0	0	2	211.01898999999997	0.0	211.01898999999997	0.48595909979881535	94.44132648913846	112.68363149597417	0.0	0.03797251968865056	0.1785388333029195	0.0	0.033240407540960366	0.02578451248976701	0.996301456786799	7.937393884641238	0.50469273173041	0.06122401217093943	0.0023029164332499905	0.060646921830112284	1.9373238644384463
Track_833	2	3	301	0	0	0	0	0	300.027	0.0	300.027	3.754537660073543	110.51562370149885	113.90941215354607	0.0	0.060373843145120426	1.0593772287600636	0.0	0.034942479427763955	0.11153053570899364	0.9984460714647541	18.113783037301044	4.670864068271791	0.20727518113372354	0.012513999273643849	0.20727518113372354	1.8799212892460866
Track_835	4	5	297	1	0	0	0	4	300.027	0.0	300.027	1.0032676394109303	70.21696524506524	115.57467791297806	0.0	0.049833757018159945	0.471449217223383	0.0	0.03989843588487025	0.047526851338352355	0.9990886325386639	14.817470043699467	1.4175735582433155	0.06770843041707579	0.0033439245114970663	0.06710159361010058	1.9843649245054378
Track_836	5	6	300	1	0	0	0	1	300.027	0.0	300.027	0.12393580065777	41.386807303070235	116.6256595042989	0.0	0.0376511247858042	0.24113721249025577	0.0	0.031327909242964296	0.03399545920781505	0.9709684769312541	11.281304899253609	0.234125354818235	0.010985945488094185	4.130821581316682E-4	0.010971309900611912	1.872797049910628
Track_838	6	8	178	0	0	0	0	0	177.01593	0.0	177.01593	0.7377677098626058	99.20330349570469	118.43131991201938	0.0	0.10352545975661044	1.908451249891002	0.0	0.041869481651805485	0.24053946572000542	0.9907485604955909	18.325655537493965	2.8627054520032065	0.0402587349933074	0.004167804049401688	0.040258734993307385	1.8254760672466432
Track_839	7	9	301	0	0	0	0	0	300.027	0.0	300.027	1.3177110473698372	77.00195576623341	119.69127177401121	0.0	0.08790379442633868	1.5427596066254456	0.0	0.043418823003071996	0.1785356312033074	0.9961157704508582	26.373511730351108	4.675225782404	0.04996342773167336	0.004391974880160243	0.04996342773167335	1.832133133688335
Track_840	8	10	192	0	0	0	0	0	191.01719	0.0	191.01719	3.516225328264587	89.15394678934685	116.64013076008867	0.0	0.1750667791483812	1.9255105053245485	0.003066348893783845	0.05100741397127262	0.3649079305845381	0.9956564698368311	33.440764215274356	4.12965598397031	0.10514787597642643	0.018407899981486415	0.10514787597642639	1.6106496080081953
Track_841	9	11	301	0	0	0	0	0	300.027	0.0	300.027	1.8032171016542942	136.0954233350699	119.45067280398669	0.0	0.08655986680225977	1.3084284389697867	0.0	0.0358373874148144	0.21682211877653704	0.9928675887988652	25.97029715708157	2.2420414838362484	0.06943382629576857	0.006010182755732965	0.06943382629576852	1.9363495455136026
Track_842	10	12	301	0	0	0	0	0	300.027	0.0	300.027	3.96904197801546	114.77172562552452	118.1926915357628	0.0	0.061868140344506745	0.8676504073986467	0.0	0.041895127323257356	0.0909626419081159	0.996868298497311	18.562112543141325	4.024365156755687	0.21382490644805488	0.013228949321279285	0.21382490644805488	2.0382175047147686
Track_843	11	13	107	1	0	0	0	1	107.00962999999999	0.0	107.00962999999999	0.12837165815455395	153.19679767427587	120.71192004007484	0.0	0.06654575598965642	0.21477357186271048	0.0029774673614068885	0.05400664366790396	0.04973139885946388	0.9777551304514163	7.099296712199778	0.312290545588477	0.018082306369017347	0.001199627156495672	0.018027102384743164	2.064072673866819
Track_846	13	16	250	0	0	0	0	0	249.02240999999998	0.0	249.02240999999998	0.26586493884765067	120.2113787685203	120.61573634457795	0.0	0.11589239990649611	1.5941603102215758	0.0	0.04287563030127493	0.252626581162625	0.9947213385105133	28.85980472539945	2.3285539081408135	0.009212291676168672	0.0010676345909898257	0.009212291676168678	1.7712364632957056
Track_847	14	17	298	2	0	0	0	2	300.027	0.0	300.027	5.807334423151265	80.25409603294625	121.70262313371747	0.0	0.09372055254024114	1.2749539870209994	0.0	0.0459379553109458	0.1753146434051101	0.9951246120785707	27.929411125583066	6.5326156780723705	0.2079289963200049	0.019356039366961193	0.20652929205309814	1.8521697303461322
Track_848	15	18	301	0	0	0	0	0	300.027	0.0	300.027	0.18157962154382443	126.91438971969082	123.17525137486983	0.0	0.04341980036450784	0.2445762471076037	0.0	0.04013253749025353	0.030467392405888017	0.9942651462317306	13.027112443962201	0.21173988061099255	0.013938593247345681	6.052109361618269E-4	0.013938593247345688	1.9837094475240733
Track_849	16	19	298	2	0	0	0	2	300.027	0.0	300.027	3.7445889134606314	55.90007856495505	123.96535680535065	0.0	0.1746695527070751	1.6798777614647422	0.0018287025923313925	0.05482820042314239	0.32227840801366	0.9960688092564577	52.53219138293532	4.1655053747103725	0.0712817953122175	0.012480839769289535	0.07145400887480484	1.906919762820039
Track_854	18	24	301	0	0	0	0	0	300.027	0.0	300.027	4.268224817955189	152.03344745270925	125.87874604096581	0.0	0.08987488352557925	1.6397116471031992	0.0	0.04030780112936573	0.14864970209550513	0.9671050791328532	26.96489167952898	4.967453961627133	0.1582882241353675	0.014226135707636943	0.15828822413536758	1.8517124366400577
Track_856	20	26	117	0	0	0	0	0	116.01043999999999	0.0	116.01043999999999	4.077231213783262	111.15499541936899	126.13112023425818	0.0	0.08323800658898084	1.3734719383300065	0.0	0.03797771729129843	0.19524404398905781	0.9948153913530529	9.65647776911055	4.089631784327193	0.42222757730832655	0.035145381862039846	0.4222275773083259	1.8740461121165974
Track_857	21	27	301	0	0	0	0	0	300.027	0.0	300.027	3.6119985045405456	43.80555017409975	123.85473478420622	0.0	0.05968616359759738	0.7766766932317868	0.001754301173161667	0.04481955044950988	0.07039483924995829	0.9606042991444914	17.90746060569634	3.751720833770428	0.20170355719736016	0.012038911513098974	0.20170355719736008	1.8897853701273817
Track_859	23	29	301	0	0	0	0	0	300.027	0.0	300.027	1.4165125246929022	78.48028490604813	126.33092605806527	0.0	0.05862748498658288	1.5657162003849252	0.0	0.03567017884635108	0.15529351143048706	0.9948548177548026	17.58982843806949	2.3540677762656275	0.0805302069704761	0.004721283500127996	0.08053020697047604	1.9356063865003295
Track_860	24	30	165	0	0	0	0	0	164.01476	0.0	164.01476	3.0096030744519133	117.29330387616953	125.90950252034064	0.0	0.17049837674218107	0.9200582113028465	0.0	0.07837433610997648	0.1890199426971576	0.9967499563188263	27.96425034175841	3.029099906311887	0.107623234582396	0.018349586796041487	0.10762323458239602	1.7052925380524808
Track_861	25	31	299	0	0	0	0	0	298.02682	2.00018	300.027	7.639529131055039	85.8281302512569	122.99142291931742	0.0	0.10460248263105207	0.8212792229672368	0.0	0.05506639617303587	0.13600067394510276	0.994545399943323	31.174345262637672	8.10483554279835	0.24505820624919378	0.02563369676277806	0.24505820624919372	1.6527090760628136
Track_868	31	38	301	0	0	0	0	0	300.027	0.0	300.027	0.10371940414473105	24.999637515502073	5.088751148332783	0.0	0.03948948734380445	0.19846833672816822	0.0	0.028989211973594615	0.037356871058202686	0.9992631812428319	11.847912419299629	0.17872818112657055	0.008754234541418248	3.4570023412803196E-4	0.008754234541418257	2.129142989018538
Track_872	34	42	207	0	0	0	0	0	206.01853999999997	0.0	206.01853999999997	0.9076469825650114	54.64187039829074	12.808102677380004	0.0	0.08591836422741658	1.7173878953545985	0.0023322753965585017	0.04761709110121816	0.1783812077429146	0.9847831351745532	17.70077595732059	2.086472977800431	0.05127724257702	0.004405656804309998	0.05127724257702	2.01523704744526
Track_873	35	43	271	0	0	0	0	0	270.0243	0.0	270.0243	2.905238525915967	41.71541024810873	13.57380713978436	0.0	0.10825224120614607	1.7022583162711002	0.0	0.05008748082359964	0.17435436090849554	0.9905436821969232	29.230735655120757	4.15672735061541	0.09938985320771479	0.010759174362884996	0.09938985320771483	1.7019149720900841
Track_874	36	44	301	0	0	0	0	0	300.027	0.0	300.027	4.538189658522705	48.714328231334704	14.337523263485412	0.0	0.11729707930610922	1.9727882652750102	0.001156481163833847	0.03904343645902687	0.3294583925078135	0.9902732548523583	35.19229081297402	5.674833100674201	0.12895408493412575	0.015125937527364887	0.12895408493412572	1.9992423721754817
Track_876	37	46	301	0	0	0	0	0	300.027	0.0	300.027	2.5581949880508916	64.48529648844884	13.61685005978457	0.0	0.06346555933390384	1.766258995309236	0.0	0.03575272847468648	0.1568580666733997	0.987058455761881	19.04138137027316	2.641469854151417	0.1343492332990436	0.008526549237404939	0.13434923329904358	1.9822408489854655
Track_877	38	47	301	0	0	0	0	0	300.027	0.0	300.027	1.0202954915527591	8.57277475873147	16.948643588215425	0.0	0.04191341754990239	0.35923529464707593	0.0	0.032104171451772634	0.040344253857550624	0.9988322254035163	12.575156927244564	1.409480496034203	0.08113580589537213	0.003400678910740564	0.08113580589537213	2.0091519818292074
Track_883	43	53	145	0	0	0	0	0	144.01296	0.0	144.01296	6.922669993453862	18.414354612613927	23.724852250093537	0.0	0.10466803319539643	1.2840364751203726	0.0	0.03786892961288577	0.21250658712225312	0.9910337945510601	15.073553277847294	7.144210950031335	0.4592593309520257	0.04806977089738217	0.45925933095202565	1.567749851799305
Track_884	44	54	301	0	0	0	0	0	300.027	0.0	300.027	2.0080251769570383	25.042325914001154	24.76241327690476	0.0	0.04407783464328225	0.46166339628693753	0.0019360928806227153	0.033912135367408155	0.04350208372338782	0.99951652890424	13.224540494520042	2.2842117341627053	0.15184082787520062	0.006692814903182175	0.15184082787520062	2.0163052000993122
Track_885	45	55	301	0	0	0	0	0	300.027	0.0	300.027	2.299317528202781	64.86667358026988	24.23344253251365	0.0	0.060039676260243716	1.2608716967588693	0.0	0.03830785050903532	0.11020766791415947	0.9841367245908591	18.01352394933214	2.301813026016916	0.12764395987538182	0.007663702027493462	0.1276439598753818	1.9125936767729086
Track_887	46	57	154	0	0	0	0	0	153.01377	0.0	153.01377	1.386097350966614	53.01382738955321	26.00293055832573	0.0	0.11923556995501584	1.620027646548369	0.0022915146623643003	0.04498782500860836	0.28286726499791026	0.9970972181914689	18.244684076915707	1.8022068417557882	0.07597266936073666	0.009058644532231406	0.07597266936073667	1.8574530564989589
Track_889	48	59	137	0	0	0	0	0	136.01224	0.0	136.01224	1.323798275073667	48.01644926592734	27.097766708318062	0.0	0.056609893366577194	1.5278079080412776	0.0034787038956663224	0.04137159096671398	0.1312881640498052	0.996873976105321	7.6996384029493035	1.3852389534853529	0.17192992784785757	0.009732934881990526	0.17192992784785754	2.125375460863484
Track_891	50	61	149	2	0	0	0	1	150.0135	0.0	150.0135	0.3632257002455579	91.06878487766942	28.607869811595407	0.0	0.0564253652859569	0.26764311403003543	0.0	0.03995684542433416	0.05203059836512836	0.9022314316474351	8.405386940543151	0.5346709680322336	0.0432134419051607	0.0024212867524959947	0.04291131728124767	1.899467681821086
Track_892	51	62	261	2	0	0	0	1	262.02358	0.0	262.02358	14.003341265597715	45.00489719011052	20.84553372147618	0.0	0.14417989433838918	0.9716743282242883	0.0043583931468998294	0.05773469901658289	0.18653874300955242	0.9960974235644285	37.56232521420349	14.18491061978824	0.3728028333108253	0.053443057550765914	0.3706692794859139	1.6532783268494013
Track_894	53	64	301	0	0	0	0	0	300.027	0.0	300.027	0.5591079792207082	16.25388894084052	29.868036905788934	0.0	0.05419271894296387	1.4642298417379607	0.004858049842175966	0.04000362557592453	0.11873780675212606	0.9970210036170047	16.259278886300606	1.439797351292782	0.03438700960420756	0.0018635255467698182	0.034387009604207534	2.032591377395719
Track_896	55	66	299	2	0	0	0	1	300.027	0.0	300.027	3.0867460915431373	77.07975163498827	30.05763203582336	0.0	0.13395672261482386	1.519413626332887	0.0	0.04274018071677632	0.256936311709991	0.9664888102872714	40.42280300656385	4.268210464136079	0.07636150543647138	0.010288227697984306	0.07680262324397742	1.751801257793624
Track_897	56	67	301	0	0	0	0	0	300.027	0.0	300.027	2.015036161724916	9.406801991995858	31.599660668154147	0.0	0.04632986510221801	0.5408875506198474	0.0	0.03281944297071244	0.06853834778051703	0.9928298051967177	13.900210437023153	2.015036161724916	0.14496443567198633	0.006716182749302283	0.14496443567198625	1.9231117001872757
Track_899	58	69	300	1	0	0	0	1	300.027	0.0	300.027	1.2908953220026846	84.3241511068035	32.861453249473485	0.0	0.09378322791003903	1.4284714950826287	0.004267776351658229	0.04572373375743577	0.20558506545871413	0.9683232382933299	28.04885136253723	2.8613949361248636	0.04602310823062215	0.004302597172930052	0.045878109218604544	2.0399751947083327
Track_900	59	70	301	0	0	0	0	0	300.027	0.0	300.027	2.2568354473845806	22.08704907337503	31.116042596235456	0.0	0.06849053240339763	1.5556765615251504	0.0	0.036413405182366104	0.154627693319838	0.9926187647537535	20.549008965394183	2.796423398111342	0.10982697273553352	0.007522107834910127	0.10982697273553353	1.8244947258292286
Track_902	61	72	301	0	0	0	0	0	300.027	0.0	300.027	0.2665748708819913	37.067673295679235	34.343146931240746	0.0	0.041751423627079745	0.2315955258780876	0.0	0.03349719563008217	0.036399290299106955	0.9891880709071492	12.52655437656184	0.5021235100795829	0.021280781839000645	8.885029376755802E-4	0.021280781839000625	2.032174832966408
Track_903	62	73	301	0	0	0	0	0	300.027	0.0	300.027	1.3222283299450555	54.27196725098506	33.91364745516305	0.0	0.05251454992048778	0.30427440684117546	0.0	0.04201311688383398	0.044059078847041876	0.9939246744016477	15.75578286899418	1.395532223301381	0.08392019241056374	0.004407031133681487	0.08392019241056371	2.0342847759741463
Track_904	63	74	300	1	0	0	0	1	300.027	0.0	300.027	1.5517551461198433	92.5497154376145	34.852730598889046	0.0	0.0573820584833765	0.7556917761027675	0.0	0.04031285185375316	0.07498550065362938	0.9699525580803553	17.166278801359322	1.73405763154715	0.09039554606307376	0.005172051669082594	0.09013360283303412	1.9959266970719498
Track_905	64	75	301	0	0	0	0	0	300.027	0.0	300.027	1.5033382863660596	10.185372952614332	35.87515278999413	0.0	0.050810808251396535	0.47038434275687935	0.0	0.03585149424374283	0.05515863516614483	0.991832160276432	15.244614367241741	1.7219736410076674	0.09861438604813089	0.00501067666032077	0.09861438604813084	1.9687331585361145
Track_906	65	76	301	0	0	0	0	0	300.027	0.0	300.027	3.291619580189492	68.99603579969985	36.70677846544762	0.0	0.06927152505697255	1.1537988676237299	0.0	0.04389329398257397	0.09500391308249256	0.9938652764919192	20.78332784826831	3.4408570894648145	0.1583778884796716	0.01097107787028998	0.15837788847967166	1.9350976496440935
Track_908	67	78	173	0	0	0	0	0	172.01548	0.0	172.01548	5.68225693704544	153.0427374966804	39.08157703442375	0.0	0.10142412332445114	1.501643791100919	0.0	0.04312764173304055	0.20474750020242277	0.9716667722415373	17.446519257234655	6.174427859126455	0.3256957363967683	0.03303340453455375	0.32569573639676824	1.8310739176760942
Track_909	68	79	301	0	0	0	0	0	300.027	0.0	300.027	3.102510124799686	41.69834305715536	38.69689907163656	0.0	0.09760121189172104	2.060277804633832	0.0	0.04262351123355257	0.24583793022019357	0.9961744566692466	29.282998800237394	3.22151552773501	0.10594919413699304	0.010340769746721748	0.10594919413699307	2.027688120194698
Track_910	69	80	301	0	0	0	0	0	300.027	0.0	300.027	0.2024956638775595	77.08000028347448	38.490876109245015	0.0	0.07326629446467674	1.447435212034865	0.0	0.037276172342873476	0.17195078142921805	0.9844789536688415	21.981866529353553	1.6911219399964943	0.009211941288386784	6.749248030262593E-4	0.00921194128838678	1.9359185058033097
Track_911	70	81	265	1	0	0	0	1	265.02385	0.0	265.02385	3.3382698028508364	87.5582716420318	36.734903081772785	0.0	0.0576906810720884	0.6320350443486867	0.0	0.039322242287533345	0.07187453179028566	0.9770950832456913	15.259232475144346	3.3382698028508364	0.21877049244046318	0.012596110889079744	0.2183387447504746	1.8923206637044958
Track_912	71	82	299	2	0	0	0	1	300.027	0.0	300.027	8.152558535215391	139.25317587176227	37.18984369216662	0.0	0.06783670305029534	0.948236928187338	0.0	0.04186692937752431	0.09763478396906515	0.9721034549949161	20.279131471012043	8.152558535215391	0.4020171449092407	0.027172749569923344	0.40056117629680477	1.8322728239953994
Track_913	72	83	147	0	0	0	0	0	146.01314	0.0	146.01314	0.7086053533151089	15.474208112324405	39.624265886321055	0.0	0.057770699694268325	0.9247121186494095	0.0	0.03297108320264674	0.12279176785853185	0.9933471383691646	8.435281262357156	0.7404606579689028	0.08400494675587096	0.004853024551866421	0.08400494675587095	1.7480568367199036
Track_914	73	84	301	0	0	0	0	0	300.027	0.0	300.027	3.3675273223330735	49.72577594047705	38.47795737477984	0.0	0.08283522825201425	0.9337929992426615	0.002388563414871603	0.039889736040094256	0.12647454278750453	0.9993369753574612	24.85280502676707	5.647792720922886	0.13549888307199792	0.011224080907161935	0.1354988830719979	1.7730991152171554
Track_915	74	85	299	1	0	0	0	2	300.027	0.0	300.027	4.114083105019292	94.5058794919156	42.21034405737844	0.0	0.07804630232920728	1.566571819457285	0.004981131543566955	0.046942656024014304	0.15790888351178411	0.9666237591899757	23.6262947043498	4.12703535675955	0.17413154100130032	0.013712376236203049	0.17569539910248205	1.937410678652418
Track_916	75	86	287	1	0	0	0	2	288.02592	0.0	288.02592	0.18722396885358714	37.44399586013956	41.60528495759423	0.0	0.06160090299102212	0.8084315647447582	0.0	0.0443166644664599	0.07837793098495326	0.9791708397533004	18.223404786369677	0.7626755698560762	0.010273819357490353	6.50024722961E-4	0.010552194714673847	1.9782211256619424
Track_918	76	88	301	0	0	0	0	0	300.027	0.0	300.027	1.40094634473536	60.92226872517098	42.6708473571559	0.0	0.04503120151509269	0.49763604102234643	0.0	0.033466167151107666	0.05505957783749805	0.997047593625281	13.510576296968704	1.4688657361898685	0.10369256750725599	0.004669400903036594	0.10369256750725592	2.001051800329535
Track_919	77	89	299	2	0	0	0	1	300.027	0.0	300.027	1.0596538465151246	124.36552844212923	44.08280110001824	0.0	0.06007313484657871	0.9737291057657976	0.0	0.037383154646478234	0.09566486905501331	0.9418876571798803	17.93232803566801	1.495331550263726	0.059091816991493636	0.0035318616208378736	0.05879269709925951	1.9892663706530165
Track_920	78	90	221	2	0	0	0	3	224.02015999999998	0.0	224.02015999999998	0.9479402337611968	159.09958687364065	43.842206750893624	0.0	0.06376344908341586	1.2427374750218043	0.0	0.04647356048376768	0.11319383231199992	0.9938792605205898	14.134241781630564	1.1901409923070105	0.06706693209346246	0.004231495209007961	0.06636239522539449	2.0438310926498047
Track_921	79	91	301	0	0	0	0	0	300.027	0.0	300.027	1.031489684120554	5.839212697669158	44.4220663551	0.0	0.0600683444581705	1.294925511829014	0.0	0.040036513837060944	0.11771236897067547	0.9981437184881926	18.022125182751523	1.677481969218108	0.05723463096947991	0.003437989528010993	0.05723463096947992	1.9285947765123987
Track_922	80	92	289	10	0	0	0	2	300.027	0.0	300.027	0.1874039160597602	117.15360041785063	43.72599750348597	0.0	0.04650242991659954	0.21871130817312529	0.0	0.038349511802550695	0.037988584398879144	0.9114914996401249	13.89776816178614	0.21954086172647677	0.013484461237096582	6.246235040838332E-4	0.013432061619233089	1.8105639213107076
Track_923	81	93	301	0	0	0	0	0	300.027	0.0	300.027	5.340441026566988	140.40987666845285	44.87848530739407	0.0	0.12873315922944023	1.607773117091055	0.0015519492973979537	0.054366881888869935	0.25235729880290475	0.9861248591017485	38.623423564131265	7.0247271269886635	0.13826948866144895	0.01779986810042759	0.13826948866144897	1.7430779193046817
Track_926	82	96	301	0	0	0	0	0	300.027	0.0	300.027	0.10099298890872482	9.840064707789649	46.54728666751056	0.0	0.05288741653371525	0.22863619301827995	0.0	0.038433660731499474	0.04791005910630946	0.989988912577645	15.867652920360985	0.2122182933472353	0.0063647087200359095	3.3661300119230877E-4	0.006364708720035909	1.9297349011672293
Track_929	85	99	200	0	0	0	0	0	199.01790999999997	0.0	199.01790999999997	4.440103455137392	149.27953903416864	48.64630707860583	0.0	0.2593149785831001	1.7309382632722414	0.0	0.09442342675767348	0.3786035681273812	0.9678367215394974	51.608325069303376	4.895475254012915	0.08603463586882353	0.022310069757728805	0.0860346358688236	1.721444589491335
Track_932	88	102	301	0	0	0	0	0	300.027	0.0	300.027	1.0997798257794416	22.45706264603373	47.872746791227655	0.0	0.06965216973583857	1.6998193830348691	0.0031638041300657413	0.03697435344578475	0.1567650454939184	0.999820084666889	20.897531529334444	2.324864307318007	0.052627260030001635	0.003665602848341788	0.05262726003000165	1.960906892352909
Track_933	89	103	301	0	0	0	0	0	300.027	0.0	300.027	1.1558625676975223	53.06333776701882	48.5918759750867	0.0	0.043028106739991724	0.37978254686631774	0.0	0.03310733029602976	0.04028751699461412	0.9987089041855645	12.909593780879499	1.1845373725510844	0.08953516178096009	0.0038525284980935794	0.08953516178096012	1.9657627025248696
Track_935	90	105	301	0	0	0	0	0	300.027	0.0	300.027	2.471709900958738	160.99580824567553	49.91448239614868	0.0	0.05599101474234256	0.3483340829257317	0.0	0.042652225528563854	0.05030024440099133	0.982803110466447	16.798816180100804	2.5859523311838295	0.1471359573471984	0.008238291556955667	0.1471359573471983	1.9124091950000564
Track_936	91	106	301	0	0	0	0	0	300.027	0.0	300.027	0.16379646306402734	91.21190659991706	49.820563007204	0.0	0.043726755473163875	0.16406605936856888	2.1893470570950557E-12	0.042164504422075866	0.025147315375966095	0.9310935430748518	13.119207264346937	0.2526991295967537	0.012485240896312724	5.459390756966118E-4	0.012485240896312724	2.0760461097663345
Track_938	93	108	301	0	0	0	0	0	300.027	0.0	300.027	1.1003204146340826	56.707033823368135	51.41738296927185	0.0	0.06538014025319709	1.3505956466554747	0.0	0.038362664361162396	0.1315972507154436	0.9933451540842405	19.61580733974597	1.9513906128170084	0.056093557383416474	0.0036674046490285297	0.056093557383416495	1.9417422288041792
Track_940	95	110	125	2	0	0	0	1	126.01133999999999	0.0	126.01133999999999	0.4115732126680295	66.08375058255723	51.33394338716643	0.0	0.04538069272940949	0.2488877272991301	0.004530354870019632	0.039145260153903204	0.029926336820133383	0.9822566227912903	5.6682206369827455	0.6162706333505013	0.07261065491746883	0.0032661601143835904	0.07197246048795806	2.067560233676007
Track_943	97	113	299	2	0	0	0	1	300.027	0.0	300.027	0.14250830836168707	144.29123995632608	51.980967287350516	0.0	0.0509218215278859	0.31903037014830443	0.0	0.03424563703332283	0.05214413181154298	0.9379138274735033	15.195983857464912	0.7006420952189133	0.009378024463462493	4.749849458938265E-4	0.0093277288918998	1.7610953926794435
Track_946	99	116	165	3	0	0	0	3	169.01521	0.0	169.01521	4.803527452199223	90.19813419790623	54.3322589531373	0.0	0.08744317079801965	1.255237479726969	0.0	0.04020624945802626	0.15437553875058438	0.9329294620138227	14.714594439679548	4.887496234739663	0.3264464727105203	0.02842068150079051	0.325018880736129	1.7905633445193228
Track_947	100	117	301	0	0	0	0	0	300.027	0.0	300.027	1.8109921891450418	51.56978260432239	55.73367965923668	0.0	0.06432556487034621	1.60507805204964	0.0023049633320257382	0.03980143096549764	0.11585699664532097	0.9971757420273715	19.299406251355357	2.6196751846251787	0.0938366789920213	0.006036097381719118	0.09383667899202126	1.8851501040519856
Track_949	101	119	298	3	0	0	0	1	300.027	0.0	300.027	2.8993263442769432	73.9051902955761	56.60080669289043	0.0	0.05856117651109257	0.6623484155332837	0.0	0.0423422640569097	0.06557565788537759	0.9224757932176526	17.530831654613593	2.8993263442769432	0.16538441537734616	0.009663551427961294	0.1650163470696467	1.863090711042373
Track_952	103	122	137	0	0	0	0	0	136.01224	0.0	136.01224	2.632769358785538	90.87557920060776	58.006471734568926	0.0	0.08906069389534227	1.4214694696871837	0.0	0.04938915705719459	0.14530252018744222	0.9516193266332584	12.113344472659822	3.9178914089447354	0.21734454631648398	0.01935685610931441	0.21734454631648387	1.6351169642941574
Track_955	106	125	290	10	0	0	0	2	300.027	0.0	300.027	0.8191463905647747	86.45487829409213	61.40656883882533	0.0	0.04342299801428305	0.6180578057248515	0.0	0.034818140260366906	0.04829909274687109	0.9049315041509168	12.789105507754849	1.1208422773625388	0.06405032705907962	0.002730242246747042	0.06287548929369152	1.77693614047456
Track_957	108	127	300	1	0	0	0	1	300.027	0.0	300.027	1.2073799768406384	32.86487323443411	62.29534570679135	0.0	0.09125273746544829	1.5623828669096569	0.0	0.03561156707565489	0.23297511210137373	0.9962310681740443	27.294038766167972	1.5455408546859413	0.04423603216747948	0.0040242377414054014	0.04409991254157311	1.94578480076537
Track_958	109	128	301	0	0	0	0	0	300.027	0.0	300.027	1.6433483472257577	112.38555382999866	62.69713238513221	0.0	0.10787606870388688	1.6426043662793752	0.0	0.06011190120123974	0.21996864788961626	0.9817079592780813	32.36573326502108	1.7844756171428933	0.050774327705462155	0.005477334863948104	0.05077432770546217	2.0086990534975318
Track_961	112	131	301	0	0	0	0	0	300.027	0.0	300.027	0.7106151275770141	72.57290116578298	64.12627732711843	0.0	0.0479765842746476	0.3626587831160925	0.0	0.034146796109813644	0.04563732244357147	0.9678859890893449	14.394270650169698	0.7557329223628981	0.04936791483552078	0.002368503926569989	0.04936791483552079	1.9657766096661624
Track_962	113	132	176	1	0	0	0	1	176.01584	0.0	176.01584	5.410101605670971	133.47997614216226	65.66303853018017	0.0	0.14487495173132534	1.8254637364884574	0.001895942896279142	0.058968622922285226	0.29336694575740446	0.9872680855068293	25.37008157816957	5.819087427059516	0.2132473082122941	0.030736447388320116	0.21215846508319616	1.8186620822143635
Track_963	114	133	239	0	0	0	0	0	238.02141999999998	0.0	238.02141999999998	5.589359221851096	102.4935464297042	66.32117211365447	0.0	0.07665140623883746	1.600560755153899	0.0	0.04223656566920451	0.17209100425291984	0.9904673376342742	18.244676557964947	5.589359221851096	0.3063556212735922	0.02348258917979355	0.3063556212735922	1.8702771424787474
Track_965	115	135	301	0	0	0	0	0	300.027	0.0	300.027	1.931615760566241	59.64852751528235	65.53542881929798	0.0	0.12326476940749183	1.793522530211662	0.001335669013772367	0.05866340121861903	0.23109854346337555	0.9836342368411067	36.982758971021575	2.789979090099715	0.05223016925480841	0.006438139769308232	0.052230169254808445	1.9723587004192944
Track_966	116	136	249	2	0	0	0	2	251.02258999999998	0.0	251.02258999999998	2.590869239785929	89.3431970385701	66.59555730187427	0.0	0.08962399540913489	1.20404353829031	0.0	0.047104530117095846	0.1342764182028367	0.9672584820942707	23.392790828436407	2.752750252967298	0.11075502956391393	0.010321259292982075	0.1151617850316243	1.7181488388956052
Track_972	120	142	301	0	0	0	0	0	300.027	0.0	300.027	4.638398781152899	53.529258003979116	68.59587931611563	0.0	0.05704539699260496	0.40832298330285177	0.002231981453567766	0.04115889761666729	0.06360010053626522	0.984159372375653	17.115159323500286	4.684495370275292	0.27101113658837284	0.015459937876100815	0.27101113658837284	1.9421909186971873
Track_973	121	143	246	0	0	0	0	0	245.02204999999998	0.0	245.02204999999998	1.9697077954646107	65.53133088531774	69.8964456202242	0.0	0.061631288607581304	1.5275840804561833	0.0	0.03944295068053492	0.13646698562660314	0.9789661832941257	15.10102467877122	1.9697077954646107	0.13043537358319762	0.008038900153943741	0.13043537358319765	1.9618285912051214
Track_974	122	144	301	0	0	0	0	0	300.027	0.0	300.027	5.631323583693552	110.4360006361287	70.74900433612781	0.0	0.13190592558185132	1.6936909470250985	0.0	0.039400507953094896	0.3124127966406828	0.996308506129192	39.57533913454612	5.672510218411353	0.14229375431372754	0.018769389367268786	0.14229375431372757	1.8841796164822913
Track_976	124	146	158	0	0	0	0	0	157.01413	0.0	157.01413	6.038791504349192	16.42148776940753	77.42620821176506	0.0	0.1013802672000982	0.9505827692841118	0.0	0.0527064363279935	0.1431448252317222	0.9807983806616143	15.918134453590953	6.038791504349192	0.3793655294189897	0.03846017873900389	0.3793655294189897	1.7360580903570861
Track_978	126	148	301	0	0	0	0	0	300.027	0.0	300.027	1.667921510818478	34.59388292452283	71.78492785519302	0.0	0.05239237170286658	0.4779234515288996	0.0	0.04014896678930722	0.054190350631293856	0.981317518557425	15.71912610489596	2.2871089974714724	0.10610777594684341	0.005559238037971509	0.10610777594684348	1.8971377336236217
Track_981	129	151	301	0	0	0	0	0	300.027	0.0	300.027	5.515434962396293	126.80122020939919	72.40546925265829	0.0	0.09481525426403663	1.7613854276778786	0.0	0.044241387681846975	0.19767167863438329	0.9959576187339731	28.44713629107611	5.571001741050133	0.1938836621711722	0.01838312872640227	0.19388366217117217	1.9047587649675326
Track_982	130	152	301	0	0	0	0	0	300.027	0.0	300.027	0.6554667338239651	74.61066778105219	73.63844442084651	0.0	0.07338142700423007	1.4646608400544014	0.0017481403089488002	0.0378022046744845	0.17375945248406469	0.9905495720844332	22.016409399798135	2.608691920789079	0.029771736250052427	0.0021846924904224125	0.029771736250052427	2.003480698995878
Track_984	132	154	234	0	0	0	0	0	233.02096999999998	0.0	233.02096999999998	4.562886826477058	157.2301589557245	73.59017602857408	0.0	0.23692488907913994	1.82154533637401	0.0018999117654899314	0.05994659437958225	0.5023990770134436	0.9846660520276452	55.20846747036358	4.765047808080873	0.08264831529559226	0.019581442933985976	0.08264831529559225	2.0325221636269997
Track_985	133	155	301	0	0	0	0	0	300.027	0.0	300.027	1.8043831817622726	92.4143495862958	75.37482102625593	0.0	0.07869538145599403	1.545090051036419	0.0044649064872847085	0.03976114978015918	0.17048094110276557	0.9933644307412183	23.61073921209752	3.0671725690180303	0.07642213848339632	0.006014069339633676	0.07642213848339634	1.9795263977933826
Track_989	137	159	297	1	0	0	0	4	300.027	0.0	300.027	0.18492784098304302	71.62086024045617	77.19127546172847	0.0	0.051334339587351376	1.4403166561175618	0.0	0.035445723325113004	0.10943307024666608	0.9955463056211118	15.231769189747109	1.3619222885532127	0.012140929834173345	6.163706632504509E-4	0.012006985347529876	1.9685141427792372
Track_990	138	160	272	3	0	0	0	1	274.02466	0.0	274.02466	2.4388356948693017	10.056931208894586	77.57222677699684	0.0	0.10260984391998519	1.3678287332632213	0.0	0.04036328482024059	0.21432841294618782	0.9618612098343232	27.937171231487664	2.5818431662136847	0.08729715956784194	0.008900059194925383	0.08673689438476896	1.8030681590317137
Track_991	139	161	149	0	0	0	0	0	148.01332	0.0	148.01332	1.5427232025441273	88.9673956556806	79.32846293299774	0.0	0.33138140497187213	2.094013157255189	0.003746788403825943	0.23807014117195996	0.35407488265263526	0.9917235466457853	49.04886193615131	4.982007047230513	0.03145278283015712	0.010422867364532648	0.031452782830157136	1.6578859043114496
Track_993	141	163	301	0	0	0	0	0	300.027	0.0	300.027	10.93707426487151	145.86009616213298	73.61979630183481	0.0	0.10575157956245584	1.666327806033735	0.0	0.05232239540065052	0.17129355702697183	0.9880335024028918	31.72832916138495	10.990450295646681	0.3447100605027291	0.03645363338923334	0.34471006050272923	1.728989602646617
Track_994	142	164	301	0	0	0	0	0	300.027	0.0	300.027	1.0476693287059076	38.524106496823066	78.55036197191681	0.0	0.05048039731192293	0.8946107642356114	0.0	0.038418952199842274	0.07591833714469004	0.9882879896813452	15.1454821643043	1.927151001589712	0.06917371908932103	0.0034919168231722733	0.06917371908932103	1.9954865067480876
Track_996	144	166	155	0	0	0	0	0	154.01386	0.0	154.01386	2.1406769098722003	138.8568628151038	78.76599923514583	0.0	0.052091163087724816	1.0366951306905225	0.0	0.03464470362813974	0.09724991564097733	0.9957055495631311	8.022761099030015	2.2185859215297254	0.26682545864802293	0.013899248482391132	0.2668254586480228	1.8239451877998392
Track_997	145	167	301	0	0	0	0	0	300.027	0.0	300.027	2.3075990076388266	59.449140365672115	78.78211333591128	0.0	0.0481987877863198	0.41301410867627897	0.0034212136832285	0.03668423066280634	0.04753928254797156	0.9943931776027742	14.460937703166174	2.9324553728924476	0.1595746455040454	0.007691304474726697	0.15957464550404543	1.9029951599521453
Track_998	146	168	240	0	0	0	0	0	239.02150999999998	0.0	239.02150999999998	0.6236675228672214	101.39806563273304	80.49488750847861	0.0	0.08008821255197894	1.8359074074760156	0.0	0.04274295848254069	0.2038746530449868	0.9961706938842932	19.14280549737497	1.1356206407523717	0.03257973461375576	0.0026092527106335384	0.03257973461375578	1.9081890288422338
Track_1000	148	170	301	0	0	0	0	0	300.027	0.0	300.027	1.1045556861150878	16.551904284181735	81.73282967908223	0.0	0.06389262617304464	1.5550390637902691	0.002609638811782983	0.03850117005983148	0.132977393167642	0.9779991493668667	19.169512952820053	1.4944165489965413	0.05762043557567774	0.003681520950164778	0.05762043557567771	2.004265382889666
Track_1001	149	171	301	0	0	0	0	0	300.027	0.0	300.027	0.17851080542879655	132.83259597454352	82.51197812403863	0.0	0.051674255910472644	1.3804418183422358	0.0	0.032131081266648584	0.10717786410924134	0.9908345102075723	15.503671978051376	1.2164879368868853	0.011514098445936883	5.949824696737179E-4	0.011514098445936883	2.0781039321773136
Track_1002	150	172	301	0	0	0	0	0	300.027	0.0	300.027	0.04965645649873918	77.41584788213298	82.18988018424743	0.0	0.04337571056125527	0.2410730675063568	0.0	0.03702999208062551	0.0321766963600459	0.9933797115107311	13.013884312561734	0.2714939864535409	0.003815652214674136	1.6550662606611797E-4	0.0038156522146741358	1.9760627173121912
Track_1016	159	186	301	0	0	0	0	0	300.027	0.0	300.027	4.049822629858712	111.64108907189478	86.69500083347621	0.0	0.052853569338479095	0.8809715258552625	0.0	0.032487922591070126	0.08507791446482234	0.997585672278737	15.857497847915873	4.049822629858712	0.2553885025682645	0.01349819392874212	0.2553885025682646	1.878596703296126
Track_1020	163	190	301	0	0	0	0	0	300.027	0.0	300.027	2.9146278622295596	78.19059942714614	90.19133836172344	0.0	0.06726476340316893	1.8574972249827515	0.002807170590031426	0.040096463309761195	0.13881506890045964	0.996672681201732	20.181245169562537	3.5362065892696464	0.1444225981965383	0.009714551897761067	0.14442259819653808	1.9343548824838563
Track_1021	164	191	301	0	0	0	0	0	300.027	0.0	300.027	8.292164282139598	100.55897004537583	94.83444017533823	0.0	0.09731039527162012	1.4591081766396368	0.0	0.044655637944225855	0.21215877807697175	0.9975248789074413	29.195745962158405	8.371022535846922	0.284019606585403	0.02763806018171564	0.2840196065854034	1.8185214594039396
Track_1022	165	192	301	0	0	0	0	0	300.027	0.0	300.027	1.946466410342968	148.9075610898263	89.92127177162294	0.0	0.06898889809107046	1.2751841534436368	0.0	0.034594305402932804	0.15076138908185002	0.9967198672880762	20.698532127569603	2.3168818393735027	0.09403886219305155	0.006487637480436655	0.09403886219305159	1.7716891694119588
Track_1027	168	197	300	1	0	0	0	1	300.027	0.0	300.027	0.13277657057635409	63.36972899115807	94.47086559666187	0.0	0.09772152974599055	1.9522171177671424	0.005775803520583409	0.05808048612177334	0.1626158386687167	0.9706513732671738	29.265973218960234	1.9640928945495808	0.004536892369269768	4.425487392013188E-4	0.004528671832621166	2.091009219924045
Track_1028	169	198	301	0	0	0	0	0	300.027	0.0	300.027	0.12478415087914715	53.036763980378176	97.99923240245062	0.0	0.0497520693739146	1.045547310477939	0.0014504129163416166	0.037614811527583954	0.0837200381753666	0.9971327395534199	14.92696411804748	0.883797545269418	0.008359647004729957	4.159097377207623E-4	0.008359647004729959	2.0695227895487793
Track_1030	170	200	301	0	0	0	0	0	300.027	0.0	300.027	0.043605563792699156	149.96079104870614	98.11466672624454	0.0	0.03823698463422453	0.4658773550088872	0.0	0.03201663204474806	0.04151333111445272	0.9978620590165604	11.472127788852484	0.4941996737986705	0.003801000528870579	1.4533879881710365E-4	0.0038010005288705794	1.9953945677755798
Track_1031	171	201	301	0	0	0	0	0	300.027	0.0	300.027	0.2368390297018397	126.31914907261574	98.38000427006406	0.0	0.05564767578593043	1.4971475614052945	0.0	0.03451859022014371	0.13452007654411527	0.9980848954365499	16.695805223025353	1.3247733585669046	0.014185541010936845	7.893923870246335E-4	0.014185541010936846	2.040550225337672
Track_1032	172	202	301	0	0	0	0	0	300.027	0.0	300.027	1.651163020789918	114.64451428978015	98.37792255547986	0.0	0.05503635121540812	0.6973571039430925	0.0	0.04058906289442213	0.07052960784627574	0.9974753480416991	16.512391346105254	2.187450622678999	0.09999539050286466	0.005503381431637546	0.09999539050286468	2.0866176000998857
Track_1034	174	204	211	4	0	0	0	3	217.01952999999997	0.0	217.01952999999997	0.14076824924796397	24.47918094109172	99.70049744004298	0.0	0.49724839685394695	1.6028007485445372	0.023740312194715573	0.47000286209291553	0.3073017495897251	0.9347696191326702	105.90709526796954	1.4005985016413374	0.0013291673130283444	6.486432315467828E-4	0.0013044652042132252	2.18501959945741
Track_1036	175	206	301	0	0	0	0	0	300.027	0.0	300.027	1.3971246094682255	104.80899283636953	101.31800262503025	0.0	0.05574206608368717	1.428587728372885	0.0	0.03881167913604097	0.0972725552270544	0.9933907391621029	16.724124860890406	1.9834762899448881	0.08353947492555622	0.0046566629318968815	0.08353947492555622	1.894351447508991
Track_1038	177	208	196	0	0	0	0	0	195.01754999999997	0.0	195.01754999999997	1.6960716689048692	154.9103267711503	100.92832340646142	0.0	0.05916309987707553	0.5756655672476882	0.0	0.035155371029961295	0.08743758499624443	0.9935398454568825	11.537842788432568	1.9716464807890965	0.14700076088792702	0.008697020698418524	0.14700076088792702	1.7719509859337288
Track_1039	178	209	152	2	0	0	0	3	155.01395	2.00018	157.01413	3.3721882148200804	48.72073325047278	104.49023613523228	0.0	0.16147157419294308	2.107067496032366	0.005991367080906828	0.05004328120092894	0.35728534101627124	0.9936950136172144	24.676375031048586	5.023484312098046	0.13665654742955916	0.021754095130277505	0.1347239923745553	1.8080052112072917
Track_1040	179	210	301	0	0	0	0	0	300.027	0.0	300.027	0.3264786662633643	75.34790177379283	101.9931899282325	0.0	0.04263803560485931	0.33974937121803617	0.0	0.03632922715302018	0.03747707659305153	0.9992011217183845	12.792561908419128	0.41142387870039443	0.025520976064106436	0.0010881642860921328	0.025520976064106443	1.9777646102353807
Track_1041	180	211	301	0	0	0	0	0	300.027	0.0	300.027	0.19480052619388252	149.50233591747178	103.57269650327642	0.0	0.034530752131234604	0.3963691718088501	0.0	0.029548489831958874	0.03468348832232288	0.9986933079668849	10.360157969677916	0.44767477420454505	0.01880285288738108	6.492766524142245E-4	0.018802852887381066	1.9287402988576643
Track_1042	181	212	278	1	0	0	0	1	278.02502	0.0	278.02502	5.598550999220861	54.988359123274535	103.90495248951173	0.0	0.08732034579274588	1.5479749107747185	0.0013326208216747255	0.05213468552052953	0.15670002109631337	0.9910151030091073	24.206080037853763	5.598550999220861	0.23128697378781607	0.0201368603416371	0.23060903113498626	1.949509862293462
Track_1043	182	213	296	1	0	0	0	1	296.02664	0.0	296.02664	2.1604122550644314	42.829026897855485	105.50696896311315	0.0	0.05087343009120021	1.4967549131594702	0.0	0.0319687564783999	0.12406001414283577	0.9816367658408912	15.025696393348943	2.1604122550644314	0.14378117316550654	0.007298033227902838	0.14345471132612325	1.9615514672345649
Track_1044	183	214	301	0	0	0	0	0	300.027	0.0	300.027	1.0032283108126696	113.07338239606368	104.27196059444822	0.0	0.06340792367021063	1.3554762486837615	0.0	0.03811646223105364	0.1004644645267435	0.9975776304042221	19.024089115002283	3.0801873720989144	0.05273463053858015	0.0033437934279670484	0.05273463053858015	1.782813314181726
Track_1045	184	215	301	0	0	0	0	0	300.027	0.0	300.027	0.5710254075286124	128.01224121048725	106.31081682087229	0.0	0.05067042779544995	1.3613526319790514	0.0	0.03318058304647686	0.11243034922587195	0.9980765135581311	15.202496440185458	1.6368216307277828	0.037561291974336185	0.0019032467328894147	0.03756129197433617	1.9170086384794667
Track_1046	185	216	301	0	0	0	0	0	300.027	0.0	300.027	3.702420454199103	107.53632269985742	106.01291072278647	0.0	0.07697014373387767	1.4264046929688903	0.0017822925143096196	0.042594516361669846	0.1469853738807494	0.9935662681082158	23.09312131404412	3.783088259151981	0.16032568329979152	0.012340290887817107	0.16032568329979155	1.9240380980513814
Track_1048	187	218	135	3	0	0	0	4	140.0126	0.0	140.0126	0.8321759083878986	75.13115450581928	106.96960358559048	0.0	0.06708144875844772	1.6053509532128711	0.0	0.04171300456528597	0.14341638773125912	0.9978449017913253	9.06223408804339	1.153906746134577	0.09182900157984908	0.005943578709258299	0.08860242018118028	2.0295198154016503
Track_1051	190	221	301	0	0	0	0	0	300.027	0.0	300.027	0.25250213562326723	93.83284060388618	107.3196750360414	0.0	0.038981926088155254	0.2698605060341485	0.0	0.035652431340736375	0.028162750420971345	0.9975118183614408	11.695630338450954	0.31876885868418403	0.021589442237510924	8.415980415871479E-4	0.02158944223751092	1.9474538903479073
Track_1053	191	223	299	2	0	0	0	1	300.027	0.0	300.027	1.3205790841106264	30.432723719073675	108.22023503102194	0.0	0.1349736354196721	1.411437314506345	0.0	0.04797419951176548	0.24815217908857204	0.9291974052936337	40.253321636984005	2.2451314826932487	0.03280671086028595	0.004401534142295948	0.03261032518395392	1.8717419280015852
Track_1055	193	225	122	1	0	0	0	1	122.01097999999999	0.0	122.01097999999999	3.8030065681236294	46.94281629668013	108.73226232253165	0.0	0.08401743142111472	0.7768500692776262	0.001849520353642552	0.04988581408231147	0.11449844292510826	0.9862626580918421	10.208715213794768	3.870730130126887	0.37252548322483586	0.031169379740443277	0.37098705843808966	1.6778944487022416
Track_1056	194	226	166	0	0	0	0	0	165.01485	0.0	165.01485	0.6308517939950598	157.52158832834078	109.06164064751243	0.0	0.057821016763941795	1.5183549597640542	0.0	0.02928485576399386	0.16811635328085633	0.9823819822575672	9.541326408149347	1.2742411449013786	0.06611782964014758	0.0038230001360184235	0.06611782964014763	1.7003681915196813
Track_1058	195	228	301	0	0	0	0	0	300.027	0.0	300.027	2.2209999032619816	70.35033648451379	109.75852754728247	0.0	0.07272637093185885	1.9297690085155936	0.0	0.03913808520223254	0.18243290326202613	0.9965722947025616	21.81987489157282	2.6993741357363046	0.10178793023784782	0.007402666770863895	0.10178793023784785	1.9335316718817692
Track_1060	197	230	113	0	0	0	0	0	112.01007999999999	0.0	112.01007999999999	1.6396387195390767	128.3992118653062	112.08450374047085	0.0	0.060736752297008444	0.48626705070151366	0.0	0.0399062434049422	0.0835181078665837	0.9886823760724701	6.803128483728097	2.1473560268079357	0.24101245823312142	0.014638313976198185	0.24101245823312134	1.6147259650688706
Track_1066	201	236	274	3	0	0	0	2	277.02493	7.000629999999999	284.02556	8.350741189998203	131.42440926297888	44.9966371842062	0.0	0.16252673602708767	1.5634280613971725	0.002027001119321449	0.054597276586774865	0.28700941277126363	0.9531819972678692	45.65216696428173	8.350741189998203	0.18292102533778573	0.03014436711525639	0.18547328182504294	1.9877641052811148
Track_1067	202	237	213	2	0	0	0	1	214.01925999999997	0.0	214.01925999999997	0.8877971583273224	96.80900340310448	51.147550281267385	0.0	0.03876523500350301	0.19940298940742016	0.0	0.030537663314726692	0.03230674836337544	0.9453470250810256	8.261024201566235	0.8994985341976812	0.10746817061242867	0.004148211512960668	0.10700854806080282	1.977406504862996
Track_1068	203	238	206	0	0	0	0	0	205.01844999999997	6.000539999999999	211.01898999999997	4.713800071315496	44.372188815399994	49.74742902508398	0.0	0.09648492705490523	1.2545011727167146	0.004070220196451103	0.04614214846531305	0.15144501899586607	0.9959327089555056	19.781190193159734	4.719736647493247	0.23829709058383713	0.02299207740237767	0.23829709058383713	1.8716075607476006
Track_1070	205	240	293	1	0	0	0	1	293.02637	7.000629999999999	300.027	6.316373328125322	43.73411938590923	63.87910776949947	0.0	0.09183352410958626	2.169396174136758	0.0027332335430423965	0.04598613183639442	0.1762581052369632	0.9885836874258803	27.585958976019896	6.3263160318691165	0.22897059093055494	0.021555648142265568	0.23472526347287842	1.8154951696684645
Track_1073	208	243	160	4	0	0	0	3	165.01485	4.00036	169.01521	0.16579621804946243	41.423791751618175	101.75598137137544	0.0	0.07211296750899285	0.24534895582657754	0.0	0.05289452969540402	0.06257845656804137	0.9475459109991788	11.675199544399918	0.2532154110617228	0.014200718147809955	0.0010047351377737363	0.013932794232166923	1.7368621101195743
Track_1080	214	250	286	1	0	0	0	1	286.02574	14.001259999999998	300.027	7.501139153612775	69.73219941380401	19.819615212061887	0.0	0.10709947963234483	1.0744335587653908	0.0	0.0574457832817975	0.14181240431710743	0.9667527706889839	30.54344858476116	7.501139153612775	0.24558913617093223	0.026225398992457027	0.24486952768103612	1.6932887608244425
Track_1085	219	255	198	2	0	0	0	2	200.01799999999997	18.00162	218.01961999999997	4.304104951653456	30.210108522352147	58.06043023967213	0.0	0.08370670696671031	1.581849203068838	0.004482866489597813	0.04637546064104865	0.16903622938652046	0.9962252489846162	16.572553599212103	4.304104951653456	0.25971283941770346	0.0215185880853396	0.25707125348865323	1.8345581194679381
Track_1088	222	258	257	2	0	0	0	1	258.02322	17.00153	275.02475	5.88534654747358	45.28388548624954	114.64476976812081	0.0	0.10013840187410973	1.9721528968669635	0.0	0.045259517113704885	0.21621810837340918	0.9741018996628342	26.189673984604383	5.88534654747358	0.22472011491755434	0.02280936788353227	0.22777842922046385	1.8656353281983342
Track_1089	223	259	280	1	0	0	0	1	280.0252	20.0018	300.027	2.368626407903645	73.6801279006972	13.79177812471764	0.0	0.11946239266646677	1.6801816805213687	1.432015787798877E-14	0.0505682689546047	0.2241153136606216	0.9521562899862017	33.35911373533052	4.9809859478651255	0.07100387698235044	0.008458618752539575	0.0708057034832345	1.8010955493162206
Track_1099	232	269	109	2	0	0	0	3	113.01016999999999	21.00189	134.01206	1.4380163826289598	107.1845944761424	53.07383159465595	0.0	0.21984747782675287	1.3068210167852394	0.0	0.06253310546911683	0.29723956819271913	0.9323271184886267	25.05284576430022	4.220939454765421	0.05739932286168077	0.012724663476118654	0.0578795062918398	1.4796994823478646
Track_1107	240	277	275	0	0	0	0	0	274.02466	26.002339999999997	300.027	3.5716255549388674	122.11223610472138	103.86140946917689	0.0	0.07100766794332261	1.620318353301444	0.0	0.037310819539348596	0.15000109934675038	0.9962416937134483	19.45785206556187	4.164918586522232	0.1835570310075606	0.013033956706447032	0.18355703100756054	2.006031841640461
Track_1108	241	278	268	3	0	0	0	2	271.02439	29.002609999999997	300.027	2.7347892442812562	55.19219477898491	111.89077859870419	0.0	0.08930971408132905	1.6861732853655278	0.0038009122771760218	0.04780622276137234	0.19163771478325187	0.9901216543877303	24.166362948648814	3.1216672558963228	0.11316511508547725	0.010090565075273323	0.11298395901351162	1.977602033049639
Track_1121	254	291	262	1	0	0	0	1	262.02358	38.00342	300.027	3.8361086316514377	156.7881505099184	104.73067806352903	0.0	0.1138096033367502	1.8629373778915137	0.0	0.044463240554648294	0.2307764788341418	0.9881478220451879	29.754249710051344	4.355851512057716	0.12892641115247325	0.014640318370016309	0.1286386907675726	1.8627998697472126
Track_1124	257	294	257	2	0	0	0	3	260.0234	40.0036	300.027	0.1281595794315996	102.21206330225627	89.85583325294542	0.0	0.03361695799704481	0.23090830273232293	0.0	0.031080478299339676	0.02930244501419512	0.9926275469449708	8.6431159498471	0.24699900627481888	0.014827937074460605	4.92877100413269E-4	0.014661561598065974	1.675597136494372
Track_1126	259	296	113	2	0	0	0	1	114.01025999999999	43.00387	157.01413	1.2073914764337124	113.61636832603433	64.90904362132898	0.0	0.06134480742181494	0.6965393545879648	0.0	0.039602394493465476	0.09215977142562956	0.9849216964392535	6.972256372030256	1.479847847349264	0.1731708376756277	0.010590200184033546	0.17263401140399612	1.9840596135406035
Track_1129	262	299	161	1	0	0	0	1	161.01448999999997	44.00396	205.01844999999997	5.794688577311032	141.37415445154375	127.26325513915042	0.0	0.17088163782725943	1.9942521437428637	0.0	0.054395534764905905	0.3212807467697563	0.9729972592792155	27.390921969793922	5.827785648192943	0.2115550759372496	0.03598861554206104	0.21060551619034198	1.584170620051717
Track_1131	264	301	255	0	0	0	0	0	254.02285999999998	46.00414	300.027	0.13372071534046198	116.46846184935437	68.59270860119983	0.0	0.03911412469508157	0.20204899556359276	0.0	0.03547249922408293	0.027053632287643122	0.9947293992136039	9.935881821441257	0.23435949349323862	0.013458364113379221	5.264121321225262E-4	0.013458364113379234	2.0042445131114026
Track_1132	265	302	255	0	0	0	0	0	254.02285999999998	46.00414	300.027	4.3692752326293505	96.82221661989422	69.29554410269476	0.0	0.12870472253202483	1.4992970229689362	0.00160868513332331	0.04169249061678091	0.2797516598025026	0.9860406087894066	32.6939417130914	5.052352422635193	0.1336417392241142	0.017200322965536845	0.13364173922411426	1.8603021312876449
Track_1133	266	303	152	17	0	0	0	4	176.01583999999997	46.00414	222.01997999999998	0.6917136948853683	111.06600680549722	74.4143327891276	0.0	0.6908860472074735	1.7921192219091722	0.04972410712091751	0.6773330134292544	0.38407812037420785	0.9815337473624631	113.04389537514228	2.918615595688524	0.006118983184274383	0.0039298377628136675	0.00568811279182417	1.9666690740843111
Track_1138	270	308	250	1	0	0	0	4	253.02276999999998	47.00423	300.027	3.204348527260213	12.635907753972088	52.24227248105416	0.0	0.09394003364456636	1.580107753964795	0.0	0.04637128517180116	0.2093719052189205	0.9930700993537903	24.18938526716174	3.386058254198982	0.13246920051375885	0.012664269414409672	0.13481227250063044	1.8480713958937514
Track_1145	276	315	253	0	0	0	0	0	252.02267999999998	48.00431999999999	300.027	3.0773962017807976	26.76689267307961	50.55190881833255	0.0	0.08302615070116372	1.0282448878970223	0.0	0.05090044585839007	0.12430912521065801	0.9945097697582169	20.924473009791154	3.399666002448781	0.14707162279980943	0.01221079071844168	0.1470716227998094	1.8858283801463627
Track_1157	288	327	247	0	0	0	0	0	246.02213999999998	54.004859999999994	300.027	1.3137065449952234	29.428655920232593	28.737486718830656	0.0	0.11644238516385685	0.8992629979044434	0.0036483569540984445	0.05350965262069159	0.15888504935621323	0.9936985764426258	28.647404784716315	2.5210351678771006	0.04585778554349535	0.005339789927017233	0.04585778554349536	1.9396097523848066
Track_1170	298	340	139	1	0	0	0	1	139.01250999999996	60.005399999999995	199.01790999999997	3.0921644120813743	145.41000151979947	124.52019227717395	0.0	0.08288019505762984	1.3554111656313703	0.0	0.03833324135306504	0.17080858887733405	0.9567120722729525	11.467457563774362	3.722268279519576	0.26964690254006307	0.022243785196608384	0.26838480750608046	1.8398592602508756
Track_1179	304	349	211	4	0	0	0	2	216.01943999999997	62.005579999999995	278.02502	4.413756150025082	147.38438915826163	128.7496930479741	0.0	0.1114652930349593	1.6624486799004867	0.0	0.05248554385625975	0.19746395363798852	0.9006910019011294	24.0445821581599	5.4868489054360765	0.1835655167967727	0.020432217350554574	0.18330564424341786	1.8287442895966948
Track_1181	306	351	233	0	0	0	0	0	232.02087999999998	68.00612	300.027	1.523013012411206	20.537756446653493	62.87837614199627	0.0	0.07028099435968727	0.7988783719583196	0.0	0.047322720233943225	0.10055859093199193	0.9976575042045167	16.30665815860968	2.191046399290791	0.09339823019513518	0.00656412048954907	0.09339823019513521	1.993823175951827
Track_1182	307	352	217	0	0	0	0	0	216.01943999999997	66.00594	282.02538	3.332263080060307	126.7383448996808	67.55858107445842	0.0	0.06623289465778935	1.0260003348494933	0.0	0.042250016203901085	0.10331418561130477	0.9963570294841644	14.307592813554622	3.404231006248322	0.232901727319456	0.015425755571166684	0.23290172731945563	2.0225141112763567
Track_1192	317	362	144	6	0	0	0	2	150.01349999999996	75.00675	225.02024999999998	1.644168908604649	155.4261345124607	37.04613097350131	0.0	0.133368271004203	1.8431850632312436	0.0	0.04233422379206846	0.28597951647917536	0.9649444065160222	20.622753443801447	3.008913410086087	0.07972596448311972	0.010960139644796297	0.08217951362997647	1.8024004450507023
Track_1225	347	395	210	0	0	0	0	0	209.01880999999997	91.00819	300.027	3.5313067373468665	29.52440132411567	21.536148108619585	0.0	0.07055438193704906	0.7874919883136061	0.0	0.039919886498366974	0.09741787818056775	0.9931483856269292	14.747192952767485	3.565377841481185	0.2394561967594094	0.016894683963356538	0.23945619675940935	1.8707250294132978
Track_1226	348	396	208	2	0	0	0	1	209.01880999999997	91.00819	300.027	1.1644448747834975	114.06142393389362	38.73409568571879	0.0	0.1027599580636405	1.5492444053634502	0.0	0.04867107006948659	0.1433785811039573	0.9177138556081516	21.32214475901566	1.6495909955914136	0.05461199555411208	0.005571005187444602	0.05421377443531468	2.083682329615306
Track_1227	349	397	210	0	0	0	0	0	209.01880999999997	91.00819	300.027	0.16475160765405633	27.790524004042965	85.92864811065716	0.0	0.05037416296312908	0.2111217307539027	0.0023325739774498633	0.041036356582724615	0.03729191471966407	0.9782558546179817	10.529147597299314	0.2708758503244711	0.0156471932919161	7.882142648025618E-4	0.015647193291916103	2.114767276150691
Track_1228	350	398	207	2	0	0	0	1	208.01871999999997	92.00828	300.027	1.7493950579533004	50.85713215421523	88.39996951345202	0.0	0.053416282915977845	0.41237759912106847	0.004120324549762911	0.042669133952641936	0.04881013494051235	0.9941834919694541	11.045773592281808	1.9959230881993726	0.15837687087626742	0.008409796281571682	0.15743881495460907	1.908792228984433
Track_1229	351	399	208	0	0	0	0	0	207.01862999999997	93.00837	300.027	3.0554527850398463	58.531144717735046	8.985219969825916	0.0	0.05757158697537073	0.8301634701964034	0.0	0.04003265864537075	0.08468478091247279	0.9910623689110463	11.918391062567082	3.2520206402097487	0.2563645351960567	0.014759313135440258	0.2563645351960565	1.8850662220149612
Track_1235	355	405	120	1	0	0	0	4	123.01106999999999	96.00863999999999	219.01970999999998	5.5159716115900475	77.0667513155946	97.6053771135226	0.0	0.1556158051864808	1.4331826504639837	0.0048800929885669765	0.06220782592239935	0.23742695903490607	0.9936255683501561	18.541367920612103	5.630258432309978	0.29749539706064737	0.04484126194162889	0.28815364794015474	1.7723788066536632
Track_1238	358	408	203	0	0	0	0	0	202.01818	98.00881999999999	300.027	8.298055946096966	140.2448715273888	78.31207888267313	0.0	0.15490182300781916	1.5008041304686086	0.0	0.05812120552568401	0.28527184344824646	0.990416490385685	31.292984362721757	8.898056271859971	0.26517304485609083	0.041075788060742684	0.2651730448560909	1.6057081272176368
Track_1244	363	414	201	0	0	0	0	0	200.018	100.00899999999999	300.027	0.5195238761673832	165.13197127628223	114.90742531279106	0.0	0.06962307435180512	0.49589944195460167	0.0	0.03973849233050951	0.07681150943495146	0.9556787449922135	13.925868085699362	1.305869868487454	0.03730639073774427	0.002597385616131464	0.03730639073774428	1.7975693005064446
Track_1245	364	415	186	1	0	0	0	3	188.01692	101.00908999999999	289.02601	8.279876593092018	35.42355984520781	65.95303668046894	0.0	0.15381734519418325	1.1108816282287195	0.006169140815472219	0.056941983597279304	0.22197494517474137	0.9862241793063379	29.711446706729987	8.320912660078083	0.2786763187541632	0.044037933357763855	0.28630017831974125	1.7098124177682055
Track_1246	365	416	198	0	0	0	0	0	197.01773	103.00926999999999	300.027	1.4102698101210804	127.93948840975361	81.11302806268166	0.0	0.05587561063268461	0.3427256191126759	0.002888840462020127	0.040443826716472356	0.05408007045946345	0.99513833570962	11.008485969215391	1.4380492521263362	0.12810751760640113	0.007158085772895061	0.12810751760640118	1.9046437408731378
Track_1247	366	417	190	0	0	0	0	0	189.01701	104.00935999999999	293.02637	3.391809227564801	64.52177187528953	4.176055773545018	0.0	0.09587041579336908	1.279902503693966	0.0	0.04111786159581606	0.1918404426107635	0.9814356653313888	18.12113934071939	3.879657526508689	0.1871741706628337	0.01794446556722488	0.1871741706628336	1.8422723119903774
Track_1254	372	424	194	1	0	0	0	1	194.01746	106.00953999999999	300.027	3.3666756323111446	60.757815423450246	60.01610686229906	0.0	0.0664717756918597	0.8059711123715917	0.0033038949442777887	0.04237651821753201	0.09668908216590931	0.991024643489995	12.851309481878026	3.3666756323111446	0.2619714074319495	0.017352436385421933	0.26104968920736915	1.9191504903213514
Track_1259	377	429	194	1	0	0	0	1	194.01746	106.00953999999999	300.027	1.1471408665422616	100.99679200648157	83.97749588646724	0.0	0.06685810651828927	0.7693300321171932	0.0	0.04011912635995675	0.09566023609050034	0.9989712014026249	13.398156292683668	1.5124620993065032	0.08561930772286042	0.005912565119357101	0.08843452839544144	1.8997408499498472
Track_1262	379	432	171	11	0	0	0	4	190.0171	110.00989999999999	300.027	6.803728516574424	133.44250920040213	32.240428220073106	0.0	0.0831273429047113	1.7196239434739056	0.0	0.036361870113305106	0.1857814479888301	0.90287387893911	14.425198116155606	6.899308426550018	0.47165581101825826	0.03580587492691144	0.43073522713165074	1.732575288551027
Track_1263	380	433	191	0	0	0	0	0	190.0171	110.00989999999999	300.027	3.834581837699131	112.56059557669512	43.72539771106362	0.0	0.07381883751625083	0.6499434029526681	0.004790053224236006	0.047061937187562186	0.09290827611518639	0.9603439650610479	14.026841430209192	3.921897792488005	0.2733745766485038	0.020180193454689768	0.2733745766485039	1.7929091770790913
Track_1267	384	437	130	0	0	0	0	0	129.01161	112.01007999999999	241.02168999999998	5.662445452298721	85.82040364996074	81.93623189615528	0.0	0.2191905731556394	1.6806439301419442	0.013300079413044397	0.0871531624297908	0.2865816728257834	0.9919904039456294	28.27812873963179	6.367882971527774	0.20024116533435274	0.04389097579898989	0.20024116533435257	1.7156519391901193
Track_1268	385	438	186	0	0	0	0	0	185.01665	115.01034999999999	300.027	1.1276716779995495	102.6193509497259	105.25167989050105	0.0	0.05272262747270578	0.48627759923480846	0.00475112874944739	0.037732657966320096	0.0622787884050795	0.998894836312981	9.754563914197988	1.2115912535201008	0.11560451988614252	0.006094974036118098	0.1156045198861425	1.924524473377249
Track_1274	391	444	181	3	0	0	0	3	186.01674	114.01025999999999	300.027	3.552750388580941	152.8205509022072	48.06947172418874	0.0	0.21829154001456444	1.8723031913001988	0.0	0.054313361856232506	0.3431892162765154	0.9692595739390969	41.713421800355015	3.6051824598271773	0.0851704376012304	0.019099089622691703	0.08749349434896748	1.8063317803334784
Track_1275	392	445	185	0	0	0	0	0	184.01656	116.01043999999999	300.027	1.4366744362616788	133.97947945770804	123.9635940962342	0.0	0.09561359795279184	1.408139032492812	0.0	0.04801426311077468	0.21352402927012246	0.9941151412757667	17.59448538449582	2.9979191384272745	0.08165481427082089	0.007807310582600168	0.081654814270821	1.845963332360351
Track_1279	396	449	136	0	0	0	0	0	135.01215	118.01061999999999	253.02276999999998	0.23032408236117624	18.98486885952845	19.284836275745693	0.0	0.10610123661400953	1.405078401085897	0.0	0.051529116563677424	0.17494135580466524	0.9966543097706402	14.324956072916146	2.0265970683842234	0.016078519277042985	0.0017059507782164513	0.016078519277042985	1.8926297383487187
Track_1282	398	452	183	0	0	0	0	0	182.01638	118.01061999999999	300.027	3.795768989520165	114.78978749554273	127.09484136159952	0.0	0.11695182487826106	1.6531071410008993	0.0	0.04236009252785149	0.21538163782108044	0.9892171455211327	21.287147798735017	3.8671514571657704	0.17831270893631546	0.020853996709088298	0.17831270893631543	1.645793856316392
Track_1287	403	457	99	2	0	0	0	4	104.00935999999999	122.01097999999999	226.02033999999998	1.2062954780874808	49.998759822124185	23.863733477484587	0.0	0.42519180724209205	1.9999998257018474	0.004947892663877301	0.13752846073665717	0.6495207026950958	0.9948019523813267	43.15403644577718	3.0237758149325504	0.027953247886861866	0.011597951166005453	0.027276986452850233	1.705167700803904
Track_1291	407	461	113	4	0	0	0	4	119.01070999999999	121.01088999999999	240.02159999999998	0.2933538717972264	41.78765986160557	128.48537764152934	0.0	0.20118286156504434	1.2617745370731344	0.001436932477648079	0.06059368480931074	0.3202713989487358	0.9296523179628152	23.1744410156174	2.021926945735101	0.012658509070382037	0.002464936742224514	0.012252220308674636	1.9655031978012203
Track_1293	409	463	176	0	0	0	0	0	175.01575	125.01124999999999	300.027	0.2103101633627308	33.75137864421457	28.723435638923714	0.0	0.08860556626091531	1.7882626123825802	0.0	0.037000252038596186	0.2572768985810368	0.9962265623564069	15.507369633328782	1.5234910334210017	0.013561949468898165	0.001201664212293641	0.013561949468898158	1.9691513566211853
Track_1294	410	464	175	0	0	0	0	0	174.01566	126.01133999999999	300.027	1.4123814651640776	91.86248840983109	41.383087771504115	0.0	0.07344404146793465	1.0875646117673163	0.0	0.04233579131536373	0.1259770023818196	0.955082757132394	12.780413349110011	2.198379221476045	0.11051140730612062	0.008116404380870535	0.11051140730612057	1.899515285338754
Track_1295	411	465	177	0	0	0	0	0	176.01584	124.01115999999999	300.027	3.0980517216088637	140.2825349898021	69.90874853927036	0.0	0.07866305419311921	1.2335634584595634	0.004843270737372531	0.04648470154495026	0.13254629173597343	0.9948526876794417	13.845943560767404	3.7527889701666854	0.2237515780713724	0.017600982511624317	0.22375157807137247	1.7583325824649072
Track_1297	413	467	130	0	0	0	0	0	129.01161	127.01142999999999	256.02304	4.1563891876920795	126.27738044633132	109.28568945673987	0.0	0.09510998824342042	0.9634401492971642	0.0	0.041194204401693656	0.14443973982318697	0.990505164861679	12.270292710364732	4.1563891876920795	0.3387359442681569	0.0322171716769683	0.3387359442681567	1.6966247467028652
Track_1301	417	471	102	2	0	0	0	2	104.00935999999999	131.01179	235.02114999999998	2.6553478458207844	40.111398865723096	0.8534128931580037	0.0	0.09206750838449108	0.7001936239644345	0.0	0.047835721146373626	0.11703757963021248	0.9674636896918801	9.765343379270094	3.0051313824860255	0.2719154608999788	0.02552989313481772	0.2772953627483881	1.8527880276629896
Track_1302	418	472	171	0	0	0	0	0	170.0153	130.0117	300.027	4.031280463831898	60.64754897819113	17.523622137208363	0.0	0.11580626596911506	1.720465736320005	0.0	0.05260487835236857	0.21356319608761443	0.9812890353955721	19.68883705061889	4.234071963607985	0.20474954683548363	0.0237112804778858	0.20474954683548366	1.8700839930617228
Track_1303	419	473	122	5	0	0	0	3	133.01197	130.0117	263.02367	4.690689934003326	93.33453944530878	62.82737159727306	0.0	0.3898195302524008	1.724600832891209	0.009611019696542496	0.15871595095851707	0.4813961964347178	0.9467575149457963	50.03625907147149	4.957840070744859	0.09374581595524903	0.03526517150301079	0.0904653788900142	1.929740029808912
Track_1305	421	475	133	1	0	0	0	4	136.01224	132.01188	268.02412	0.19899548106181622	44.15163886031498	98.20120311943363	0.0	0.07510819242302447	1.0324538745972465	0.006798452202250642	0.041287187421200966	0.14226854319838236	0.9900547203264738	9.954682975013158	1.030249682475166	0.019990137462067514	0.0014630703902958752	0.019479504739716914	2.1437283148120816
Track_1309	425	479	165	0	0	0	0	0	164.01476	136.01224	300.027	1.3202810472272128	100.83378513349074	112.74151794777843	0.0	0.0698277037718405	0.43150227190339047	0.0	0.04314489716552652	0.07518469138191763	0.9838922171881704	11.452774075489513	1.356937670996222	0.11528045856180758	0.008049769711135833	0.11528045856180756	1.8793882643686763
Track_1313	429	483	164	0	0	0	0	0	163.01467	137.01233	300.027	2.7460776081697564	142.20436055357257	114.1554861825002	0.0	0.09478969903915024	1.4927040567608425	0.0	0.04296591884175826	0.14919034207215273	0.9851921553291926	15.452111508266404	2.879779510077238	0.17771536315284092	0.016845585787891092	0.17771536315284103	1.725387369126916
Track_1316	432	486	126	9	0	0	0	2	135.01215	139.01251	274.02466	0.8441927496814503	54.59782564551509	120.73605092070095	0.0	0.44995426217764106	1.465017045068316	0.04370134968314903	0.40576873286645704	0.2732829225270276	0.9566203332136548	59.64462817792233	1.2762501070381012	0.014153709654508857	0.006252716882750555	0.013896338824504778	2.115817211870617
Track_1330	446	500	156	0	0	0	0	0	155.01395	145.01305	300.027	4.929010884232653	19.096417727098697	22.952481459256052	0.0	0.13987439621588377	1.5958714546644397	0.002779073053486465	0.05554174015649229	0.2704877131657337	0.9889387496006794	21.682482661289193	5.267565137409208	0.22732686847861108	0.03179720847209334	0.22732686847861103	1.7733309601884066
Track_1334	450	504	155	0	0	0	0	0	154.01386	146.01314	300.027	0.6839181490378468	12.912583212003131	4.387468557784534	0.0	0.20468897572646458	0.9491889772653485	0.00695221741179692	0.08809843761163398	0.2103257588695055	0.9932539220779173	31.524939251079125	0.942205037169629	0.0216945112436477	0.004440627285348518	0.021694511243647706	1.9684888116431678
Track_1339	455	509	154	0	0	0	0	0	153.01377	147.01323	300.027	3.646035823155807	17.230248723995633	35.269972336477004	0.0	0.10420461178478567	1.3721728378164073	0.004341081767855833	0.040548158739683655	0.17833748057295934	0.9954814264526615	15.944740500576485	3.646035823155807	0.22866699041128855	0.02382815496380363	0.22866699041128855	1.6566879820016605
Track_1340	456	510	154	0	0	0	0	0	153.01377	147.01323	300.027	2.5319275234475707	109.6902147973709	48.5860530990351	0.0	0.19223770978195484	1.775213491071764	0.0024010585714839302	0.044560063126133115	0.37651217190976727	0.9671549595795669	29.415016709902797	4.334344020183849	0.08607601853223416	0.016547056669785804	0.08607601853223419	1.8115215382248921
Track_1341	457	511	154	0	0	0	0	0	153.01377	147.01323	300.027	1.0779535416480215	142.45210228202666	106.86413530524145	0.0	0.4821654851250191	1.8524941075260188	0.004889572987564424	0.10997380875143135	0.597515498509474	0.9936498987984348	73.77795864285807	1.7122812922498065	0.01461078025845285	0.007044813951371968	0.014610780258452844	1.8836490125437164
Track_1347	463	517	150	1	0	0	0	1	150.0135	150.0135	300.027	1.6858418366203238	86.42914438710356	114.80716441730696	0.0	0.08043208434662746	0.7994295828679696	0.0019320026290435407	0.041604192912874045	0.12298712631469112	0.9977583924929301	12.49618696960248	1.7606796609728097	0.13490849974645927	0.011237934163394121	0.13971954419288066	1.8923145695531056
Track_1348	464	518	149	1	0	0	0	1	149.01341	151.01359	300.027	2.9570953692991067	60.079956531439265	121.71815688400795	0.0	0.1042931108039768	1.3472675665377716	0.009089499198294939	0.050882045408055826	0.1751450127142583	0.9978203709493547	16.25164540456003	3.0071443529342874	0.18195667550495404	0.019844491642054946	0.1902761504482639	1.8730288802710438
Track_1354	470	524	144	0	0	0	0	0	143.01287	157.01413	300.027	0.9709888365670319	12.009469053200867	61.77709585194489	0.0	0.05332328058594667	0.4211436759655586	0.0	0.04126835437477453	0.051395340581871694	0.9935422374142541	7.625915394411511	1.2332690114426803	0.1273275123506616	0.006789520667384914	0.12732751235066153	1.9529818353706463
Track_1355	471	525	139	6	0	0	0	1	144.01296	156.01404	300.027	0.6902656713323626	133.9653333063667	66.63905049849241	0.0	0.041224606173006564	0.594589497036724	0.0	0.0266956898390336	0.060078361119647046	0.9008561591450259	5.792280791222069	0.7580691261777551	0.11916992566700634	0.004793080229254108	0.1162674595152971	1.4363093041906736
Track_1370	484	540	139	0	0	0	0	0	138.01242	162.01458	300.027	1.5186910359758212	103.82337629917434	48.086277270505164	0.0	0.055465409161621244	0.29577614676445846	0.0	0.04396195316190559	0.04986831268843496	0.9686172154309939	7.654915344685518	1.6005638869990044	0.1983942300590148	0.011004017145528072	0.1983942300590148	1.981128278421209
Track_1377	491	547	134	2	0	0	0	3	137.01233	163.01467	300.027	1.8477575420417613	127.24647472672193	128.82372361419502	0.0	0.17952547828740964	1.6309020712962015	0.0	0.05267484988250976	0.33213028578920845	0.9883008768309408	25.057881605724347	1.9665720964007016	0.07373957508122515	0.01348606758268954	0.07512063307860484	1.7790569971126482
Track_1379	493	549	115	0	0	0	0	0	114.01025999999999	164.01476	278.02502	1.7194649622239737	50.84533642442498	121.69345051153729	0.0	0.1630043227801738	1.9107479809995023	0.0	0.052902938063005035	0.3628296974280778	0.9835979715637538	18.58416522129153	3.88537211483445	0.09252312071860053	0.015081668634243742	0.0925231207186005	1.638355387117116
Track_1383	497	553	133	1	0	0	0	1	133.01197	167.01503	300.027	1.9454785808037347	31.469428807162583	101.61613012536218	0.0	0.09542155767660594	1.5686439284018034	0.0056781166305012905	0.057639623001612766	0.18850283595595266	0.9657954125476063	12.614295745452752	1.9544080904169059	0.1542280774180396	0.014626342131491886	0.15328131805458628	2.020392132053839
Track_1395	508	565	104	0	0	0	0	0	103.00926999999999	171.01539	274.02466	1.4582534624422367	99.9023331507089	76.52709087999072	0.0	0.2862309267759496	2.0313056548332704	0.010912559894773811	0.11766103864855754	0.49331229513404584	0.9839903672154133	29.484438818614013	3.4186183194267517	0.04945840995697084	0.014156526518848614	0.04945840995697083	1.874550552551015
Track_1401	513	571	127	0	0	0	0	0	126.01133999999999	174.01566	300.027	5.244741401483416	46.348445619457436	89.64009956632626	0.0	0.28570974525606374	1.7124332587787479	0.0	0.058047581109624824	0.5160178369424532	0.9911934395474712	36.00266785077527	5.666238702087209	0.14567646551144342	0.041621185851078296	0.14567646551144356	1.6911442270251118
Track_1404	516	574	127	0	0	0	0	0	126.01133999999999	174.01566	300.027	1.1567640679508486	63.62968052557131	112.3315789271352	0.0	0.2628976796937872	1.698478727299456	0.0	0.13702809228675486	0.3172167585694357	0.9947141629504407	33.12808890110491	3.3772223525944662	0.034917923318911026	0.009179841020267292	0.03491792331891102	1.498264828689735
Track_1405	517	575	126	0	0	0	0	0	125.01124999999999	175.01575	300.027	3.715541504489535	84.40619858929556	42.16305424555455	0.0	0.10413558305165885	0.9443486985479681	0.006076951722573357	0.051955085524219	0.14329972632483773	0.9615704388845534	13.01811940676668	4.758058712032445	0.2854130760667502	0.029721657086778472	0.28541307606675004	1.5124729059623248
Track_1419	530	589	116	0	0	0	0	0	115.01034999999999	185.01665	300.027	6.610714308583198	68.00215031363254	6.97974599506327	0.0	0.2151483596023098	1.730155358601513	0.0034296089324912403	0.050804461182555105	0.38568134332520815	0.9635707294118816	24.744288139787514	6.6869477521337215	0.26716122408684356	0.05747929911162951	0.2671612240868437	1.6771052307609515
Track_1420	531	590	111	2	0	0	0	3	114.01025999999999	186.01674	300.027	0.6006370722692627	0.8546565713781509	7.256232835435204	0.0	0.06666649404802026	0.34236764168424927	0.0	0.04942288309499064	0.06506655355306655	0.9263085712183703	7.412379842082923	0.6808051366770169	0.0810316099640787	0.005268272103486675	0.07902428616827979	1.856599805870418
Track_1422	533	592	115	0	0	0	0	0	114.01025999999999	186.01674	300.027	3.05171416072153	130.89525435886128	62.469822696679756	0.0	0.1696010467023771	1.4833438001898995	0.004637086079081175	0.07498338589921008	0.3177432167070169	0.9862494111061096	19.336259430810166	3.9948676655564457	0.1578233976246184	0.02676701343126075	0.15782339762461847	1.914440995076754
Track_1427	538	597	116	1	0	0	0	1	116.01043999999999	184.01656	300.027	1.402438220341058	94.43846233325804	124.2891350337829	0.0	0.07751362624800083	1.7674070623419105	0.0	0.043406782745777535	0.16949283509766142	0.9979232570220684	8.968263566795244	1.5324110497273329	0.15637789967876814	0.012088896657413402	0.1559583423272652	1.9634632824057705
Track_1428	539	598	112	2	0	0	0	4	116.01043999999999	184.01656	300.027	1.3802908017926738	54.95384078859234	20.59520324525904	0.0	0.2282778455334956	1.789243115252598	0.0029856968869258808	0.05766867457166602	0.4140864354764879	0.9884528358067785	25.373610156946846	2.1458957017535685	0.05439867615427892	0.01189798781724019	0.05212064179699111	1.930341070574632
Track_1433	543	603	111	0	0	0	0	0	110.00989999999999	190.0171	300.027	0.27471714372266387	154.02554809934713	119.99001128435854	0.0	0.28768751595084513	1.8007317164398107	0.003301327599468972	0.09068284391792437	0.4877281182698325	0.9741526906554764	31.648474861000878	1.904867246310059	0.008680264844647746	0.002497203830952159	0.008680264844647748	1.9377124363769358
Track_1442	552	612	105	0	0	0	0	0	104.00936000000002	196.01763999999997	300.027	0.07374401672484425	52.63826477872634	26.10871229856536	0.0	0.04472649507776609	0.19506610505811692	0.004036802616658835	0.04240468855745913	0.03085365541330546	0.9983798396019709	4.6519741280816005	0.17784550939286342	0.0158521983773919	7.090132726981902E-4	0.015852198377391893	2.2003682034542305
Track_1707	769	877	47	3	0	0	0	3	52.00467999999999	0.0	52.00467999999999	6.567950986180434	47.98991402231167	117.34582078559518	0.0	0.5369460678890784	1.6002161938303334	0.03452437520571007	0.39517826079841023	0.4171850329201493	0.971450094212877	27.05645290551403	6.567950986180434	0.242749890723551	0.12629538314975566	0.23521055596191756	1.5499274895835895
