# Supplementary material for: Adhesion pilus retraction powers twitching motility in the thermoacidophilic crenarchaeon Sulfolobus acidocaldarius
Source: Nat Commun. 2024 Jun 14;15:5051. doi: 10.1038/s41467-024-49101-7 (PMC11178785; doi:10.1038/s41467-024-49101-7)
Supplement: Supplementary file 15 — Source Data [file 41467_2024_49101_MOESM15_ESM.zip › TWITCHING FULL TRACK DATASET/Figure 4/Sis/sislandicus rey 15a-05 trackss.csv]

LABEL	TRACK_INDEX	TRACK_ID	NUMBER_SPOTS	NUMBER_GAPS	NUMBER_SPLITS	NUMBER_MERGES	NUMBER_COMPLEX	LONGEST_GAP	TRACK_DURATION	TRACK_START	TRACK_STOP	TRACK_DISPLACEMENT	TRACK_X_LOCATION	TRACK_Y_LOCATION	TRACK_Z_LOCATION	TRACK_MEAN_SPEED	TRACK_MAX_SPEED	TRACK_MIN_SPEED	TRACK_MEDIAN_SPEED	TRACK_STD_SPEED	TRACK_MEAN_QUALITY	TOTAL_DISTANCE_TRAVELED	MAX_DISTANCE_TRAVELED	CONFINEMENT_RATIO	MEAN_STRAIGHT_LINE_SPEED	LINEARITY_OF_FORWARD_PROGRESSION	MEAN_DIRECTIONAL_CHANGE_RATE
Label	Track index	Track ID	Number of spots in track	Number of gaps	Number of split events	Number of merge events	Number of complex points	Longest gap	Track duration	Track start	Track stop	Track displacement	Track mean X	Track mean Y	Track mean Z	Track mean speed	Track max speed	Track min speed	Track median speed	Track std speed	Track mean quality	Total distance traveled	Max distance traveled	Confinement ratio	Mean straight line speed	Linearity of forward progression	Mean directional change rate
Label	Index	ID	N spots	N gaps	N splits	N merges	N complex	Lgst gap	Duration	Track start	Track stop	Track disp.	Track X	Track Y	Track Z	Mean sp.	Max speed	Min speed	Med. speed	Std speed	Mean Q	Total dist.	Max dist.	Cfn. ratio	Mn. v. line	Fwd. progr.	Mn. ? rate
									(sec)	(sec)	(sec)	(micron)	(micron)	(micron)	(micron)	(micron/sec)	(micron/sec)	(micron/sec)	(micron/sec)	(micron/sec)	(quality)	(micron)	(micron)		(micron/sec)		(rad/sec)
Track_0	0	0	299	2	0	0	0	1	299.996	0.0	299.996	0.2050129920710839	34.23288870781945	26.208511124242943	0.0	0.11569328551303354	1.7857520958899544	0.0013467853463695954	0.06178340843695707	0.23109871271609078	0.9992632953618282	35.06292255825261	1.6203861901118946	0.005847002392070449	6.833857520469736E-4	0.005906874794129571	2.024357252435022
Track_1	1	1	293	6	0	0	0	3	299.996	0.0	299.996	0.2684799375921472	84.40071926487946	24.545559224608056	0.0	0.22345905447006537	0.5973907579695112	0.004855531068392758	0.2179822971946626	0.1285933822035915	0.9952808431391016	66.1486560408026	0.4562442529596602	0.004058736090216863	8.949450579079296E-4	0.004004962161995618	1.9694781875960587
Track_3	2	3	294	5	0	0	0	3	299.996	0.0	299.996	0.12474542528933712	79.15362163244862	22.801192968072165	0.0	0.16495727741315278	2.0284293253677808	0.004456165945346145	0.09407831555451114	0.29502548079422153	0.9932915748787575	48.49495204498279	2.140452229923508	0.0025723383574774166	4.158236286128386E-4	0.002520795900209754	2.0461153143285453
Track_4	3	4	299	2	0	0	0	1	299.996	0.0	299.996	0.14331508970824888	67.73824241108132	21.864499126302498	0.0	0.12116251422613077	1.394543307535871	0.004956154126119058	0.0692490238746327	0.17728101372814273	0.9609660631836856	36.264693745462594	1.3826720124678304	0.003951917827134011	4.7772333533863413E-4	0.003942831150293223	2.1140581865184465
Track_5	4	5	301	0	0	0	0	0	299.996	0.0	299.996	0.26368611214568605	143.83208510453665	16.567581943845926	0.0	0.16750328312540658	2.022141538275235	0.007940869055546244	0.10046906733938508	0.26489570544214897	0.9984281328429415	50.2503149244895	2.054149076563817	0.005247451932230152	8.789654266913095E-4	0.005247451932230155	2.077128402016198
Track_6	5	6	156	7	0	0	0	4	165.99778666666666	0.0	165.99778666666666	8.181871753289457	76.50506497952435	130.56218015910585	0.0	0.31480545969736773	2.623268980741477	0.011840614119419862	0.20542393528591116	0.3699987385867076	0.9808694578898258	51.59174687625674	8.600503626955687	0.158588771434969	0.049289041243177165	0.1565698425006995	1.5424152883766276
Track_8	7	8	300	0	0	0	0	0	298.9960133333333	0.0	298.9960133333333	0.22194166374334157	97.27197493265304	30.80415157362469	0.0	0.16813512672215294	0.9014814684677939	0.009042908504972616	0.1293227574568022	0.1408816660532461	0.9942488102118174	50.27173259121847	0.8883766476906703	0.0044148401557600305	7.422897090467614E-4	0.004414840155760026	1.7263912930681624
Track_9	8	9	301	0	0	0	0	0	299.996	0.0	299.996	0.08632192290548697	19.160055542541045	121.28096913943925	0.0	0.11182637849712679	1.7766460616241004	0.0010639151019351963	0.05594566817824331	0.2009651922862722	0.9580817779037247	33.54746624362397	1.6330487606849375	0.00257312794589646	2.8774357959935123E-4	0.0025731279458964538	2.0917235418789635
Track_10	9	10	300	1	0	0	0	1	299.996	0.0	299.996	0.16774500406641635	10.167681689287868	29.91099151439624	0.0	0.21591744735073318	1.897510281001497	0.013369020742842096	0.1320267977770953	0.2856532786180817	0.9964575042327245	64.67985432129426	1.7355640749765542	0.002593466015448189	5.59157468987641E-4	0.0025896817318303775	1.857161750189298
Track_12	10	12	280	15	0	0	0	3	299.996	0.0	299.996	0.11006796654020985	68.01537283153225	120.72522107810882	0.0	0.28714208045358103	2.1147623144901697	0.0031104643920637407	0.10534131695073665	0.516751073296944	0.9981034395950181	82.8856415826216	2.27492084833618	0.0013279497442327513	3.6689811377554985E-4	0.001277758081281514	1.9147339630564644
Track_13	11	13	299	2	0	0	0	1	299.996	0.0	299.996	0.5510178469189387	33.792115586711574	41.776939958323005	0.0	0.1887761986251216	1.4783702693127942	0.00584270447704761	0.14475194151102697	0.16608888843423708	0.9961692316077625	56.59963968896387	1.1955112225671771	0.009735359623258864	0.0018367506464050812	0.009729778752736541	1.7754211889965197
Track_15	13	15	299	2	0	0	0	1	299.996	0.0	299.996	1.6448561747933927	61.32280484843626	40.73836785188302	0.0	0.24949764783852446	1.8676857617743594	0.010591189774764944	0.17983735759796624	0.2628659308380447	0.9976203172501912	74.5313159059816	5.103534845884555	0.022069329580445295	0.005482927021671599	0.02197586658299947	1.581634891983559
Track_16	14	16	300	1	0	0	0	1	299.996	0.0	299.996	0.2548845575053287	14.72037101432424	38.036856832592996	0.0	0.09544389361196502	1.9586139087647187	0.00508508861346703	0.053944326723347896	0.19186932375815335	0.9844929927587509	28.543656636182526	1.9827467034995476	0.008929639280421828	8.496265200380295E-4	0.008901842620673625	2.0309815477877193
Track_17	15	17	300	1	0	0	0	1	299.996	0.0	299.996	0.19197880897053662	42.37862023727455	136.53788697029654	0.0	0.14142709350586	2.0504496459152115	0.010931387029926826	0.11044437593589763	0.18086736367103418	0.998449667096138	42.31359886039727	1.9823477026629606	0.004537047524695804	6.399378957403987E-4	0.004524860688831755	2.096749565050886
Track_18	16	18	249	1	0	0	0	1	248.99667999999997	0.0	248.99667999999997	3.351831011134235	81.79963208476418	134.2975222199813	0.0	0.29283835692469296	1.9894768127540232	0.00616964008291464	0.1372172186818952	0.4503033739866105	0.9875286870213398	72.66848814277226	3.672721110104253	0.04612495865537852	0.013461348204057321	0.04596852798050317	1.9953431762475902
Track_20	18	20	300	1	0	0	0	1	299.996	0.0	299.996	0.12885261500406164	14.347391727033992	130.232149977037	0.0	0.10163054572823589	1.5780061311312803	0.0027745741937164545	0.04632306196236071	0.20302811804002308	0.9829074507951736	30.420663882321772	1.6617342237476826	0.004235693721297818	4.295144435394527E-4	0.004226233761333835	2.087594023908383
Track_22	20	22	299	2	0	0	0	1	299.996	0.0	299.996	0.13781014342036738	160.14328552149462	44.76943065377424	0.0	0.10928301755003725	1.9843360846317064	8.02429246355932E-5	0.06529678015086063	0.22004748865657633	0.997382287795727	32.719530357536065	1.8918903340368487	0.004211861903715452	4.593732697114874E-4	0.004203519265938598	2.1289412453412897
Track_26	23	26	301	0	0	0	0	0	299.996	0.0	299.996	0.32686332450373085	92.09176419049072	47.464476778679575	0.0	0.11671448930810022	1.4620962311578036	9.22882705068655E-4	0.0719449949106782	0.18223904046275766	0.9913888601369636	35.01387993447281	1.5687732936770484	0.009335250052706056	0.0010895589424650023	0.009335250052706051	2.0740599607406147
Track_29	25	29	300	1	0	0	0	1	299.996	0.0	299.996	0.11640545714155427	157.02588327524205	50.9810011947993	0.0	0.11519301258304906	1.8703144744067453	0.005845135280490997	0.06050203965562062	0.248615636619878	0.9919049326578776	34.467874623423356	1.9641309894288577	0.003377215984836168	3.880233641167025E-4	0.003368462682030777	1.969478078794558
Track_30	26	30	301	0	0	0	0	0	299.996	0.0	299.996	2.204874402023768	59.57469212005597	49.557511954025394	0.0	0.28034832033126444	1.97308176199469	0.009101577071588573	0.22098549824074773	0.2777832591516681	0.9966174183889877	84.10337470609797	3.007293147534347	0.026216241734993092	0.007349679335803704	0.026216241734993078	1.7019639877940835
Track_31	27	31	300	1	0	0	0	1	299.996	0.0	299.996	10.257028263040631	149.36826351036913	62.77233010994376	0.0	0.27872389277344617	1.9872083036094608	0.011474493719360053	0.18293273870089055	0.2771418464543551	0.9935823295513789	83.68260235174834	10.703624728430418	0.12257061772441803	0.03419055008413656	0.12266817079771307	1.5969653750238229
Track_34	29	34	301	0	0	0	0	0	299.996	0.0	299.996	0.3892388815835517	114.28506292592823	59.94043397450074	0.0	0.11364231961168877	1.7649992734981754	0.003020105508926545	0.07614153852690023	0.20256864735114488	0.9938138852087762	34.092241314228204	1.6369204685240957	0.011417227691073072	0.0012974802383483503	0.01141722769107308	1.9300636282612926
Track_35	30	35	299	2	0	0	0	1	299.996	0.0	299.996	0.6415281980921325	72.481212702722	60.88774515157992	0.0	0.22032161725136878	2.459026576306287	0.007944535756630195	0.16156393368525232	0.2504652619207252	0.9967034867774682	65.86827740483834	2.3211966910020996	0.009739562401931117	0.0021384558397183045	0.009706064554158128	1.840684167629739
Track_36	31	36	300	1	0	0	0	1	299.996	0.0	299.996	0.024377263221284275	100.65160450680168	71.61403232351611	0.0	0.15085787952867857	0.5302005063611165	0.01550912721721328	0.13366708671876457	0.09313976624621102	0.9954370375474294	45.15154779130889	0.5658276751034987	5.398987280337839E-4	8.125862751931452E-5	5.386435748214729E-4	2.0537549125682633
Track_37	32	37	298	3	0	0	0	1	299.996	0.0	299.996	0.07351284764665403	55.716380264701456	71.28541886838566	0.0	0.12669623081677256	1.9893316355545438	0.0076934352317212865	0.08703293824930358	0.20814423132638946	0.9991041057861891	37.8617894889283	1.7796688066325945	0.0019416104901262248	2.4504609277008373E-4	0.0019341229900080306	2.0641374780390676
Track_38	33	38	201	0	0	0	0	0	199.9973333333333	0.0	199.9973333333333	0.32149285727150245	67.53991575063198	68.70476496814496	0.0	0.1254300442252251	1.3047780610042317	0.00871012932094983	0.09446428544686862	0.13970246585191623	0.9980184762038995	25.085674364927076	1.5164469802167224	0.012815794887339757	0.0016074857195004391	0.012815794887339754	2.097318162043439
Track_39	34	39	301	0	0	0	0	0	299.996	0.0	299.996	0.2721627219351583	163.71221779385846	66.92819006835647	0.0	0.08468035366565291	0.2848997109072293	4.6585154660746104E-4	0.06862916242223173	0.055351061595237304	0.9918800487470786	25.403767378281188	0.4746101974953117	0.010713478748346685	9.07221169399453E-4	0.010713478748346677	2.1522964704388587
Track_40	35	40	300	1	0	0	0	1	299.996	0.0	299.996	0.056307342426534554	107.58352934841636	67.2288129001507	0.0	0.11954915282547908	1.5532918606900699	0.0033836151755381435	0.06795798329652687	0.1845449155036904	0.9943252116441726	35.76558971958583	1.5300566228001962	0.0015743440236272608	1.876936440037019E-4	0.0015700123302228824	2.1349622482350803
Track_43	37	43	300	1	0	0	0	1	299.996	0.0	299.996	8.707600958628179	90.27093767262899	76.73924404414534	0.0	0.2705896943684757	1.9441569288105736	0.0028262789448499264	0.19122308763880005	0.2951859641353317	0.9976506340503692	81.19215142498882	9.194934905892367	0.10724683119984682	0.029025723538407776	0.10726839987808988	1.6423384284696827
Track_44	38	44	295	4	0	0	0	3	299.996	0.0	299.996	0.0503697174383691	155.30433735412595	74.20908996006038	0.0	0.11764026656467393	1.8170451227012296	0.0030883166275596893	0.0616162103478976	0.2395753268789799	0.9644611386929528	34.78092105150609	1.8219943671813348	0.0014481996426655291	1.679012968118545E-4	0.0014272434236584212	2.0243459547536604
Track_45	39	45	301	0	0	0	0	0	299.996	0.0	299.996	11.261021303038445	7.060078400345214	80.26305195907977	0.0	0.2863622506980303	2.100093171730114	0.009859675759540781	0.21444854357635063	0.27754214483500217	0.9897724556368451	85.90752976040626	11.812188382625814	0.1310830533067954	0.037537238173303795	0.13108305330679534	1.5810594395863888
Track_47	41	47	300	1	0	0	0	1	299.996	0.0	299.996	0.546331779786465	136.207125845445	84.95747821552523	0.0	0.19949787656619403	1.57671655629691	0.005536565528621652	0.14188326778444316	0.2195041786327108	0.9821926605701446	59.71743285046991	1.4142545574365064	0.00914861462907252	0.0018211302143577414	0.009128569414890412	1.8189890546203635
Track_48	42	48	300	1	0	0	0	1	299.996	0.0	299.996	0.15346083274502947	121.99753824511956	83.77403017196094	0.0	0.11073237433763847	1.374380197429147	0.006222875033774643	0.048904833840528975	0.20637259975052202	0.9889710871378581	33.378798233507766	1.4553345737627401	0.004597554162120064	5.115429297224946E-4	0.004619632991547068	1.9669465713625434
Track_49	43	49	299	2	0	0	0	1	299.996	0.0	299.996	0.4296303607246398	49.536681345907574	92.8412184585822	0.0	0.1335740500162882	1.7740823057347808	0.007456720650072242	0.07274665534164505	0.23694772896393257	0.9988700787359257	39.8878958697785	1.9028678012955706	0.010770945705615771	0.001432120297352764	0.0107215458180547	2.0272253633379904
Track_52	45	52	300	1	0	0	0	1	299.996	0.0	299.996	0.0694700341033558	19.49591707342954	87.44786061785375	0.0	0.056951249008557296	0.5269146177991346	0.0020347756284411554	0.04675471595334483	0.05429648534261397	0.9872412431240082	17.06049501174521	0.5823040085012522	0.004071982322642427	2.3156986794275856E-4	0.004066106924326869	2.019640340202762
Track_53	46	53	299	2	0	0	0	1	299.996	0.0	299.996	0.1472369616280325	155.01021048538766	85.63976384245848	0.0	0.13213469185754584	2.0186776863625133	0.0032090682960342976	0.06901830441715143	0.22689758055820733	0.9716722688148651	39.49886491296166	1.9666884867364927	0.0037276251343545896	4.907964160456555E-4	0.003714364555939497	1.9787361454385393
Track_54	47	54	299	2	0	0	0	1	299.996	0.0	299.996	0.08541985461862744	21.12263191808935	94.15817630743511	0.0	0.1506512294899282	1.097806404842906	0.007383246253346298	0.11729235282355273	0.16744553229096565	0.9860617707804294	44.93357584773217	1.0453138335429404	0.0019010250799556306	2.8473664521736104E-4	0.0018900386421101005	2.0086924184153947
Track_55	48	55	296	3	0	0	0	3	299.996	0.0	299.996	1.0979591337772803	5.0990007848337005	94.99379225489024	0.0	0.09134278125660676	1.993568537638873	0.004343926466643658	0.05523298919399867	0.14596113337002362	0.9967011456956735	27.068262010323707	1.4057163948526539	0.040562601816050245	0.0036599125780919757	0.04006789072702181	1.9962876027486476
Track_56	49	56	261	5	0	0	0	3	267.99642666666665	0.0	267.99642666666665	12.195140392334189	39.83822318748571	7.413352235134302	0.0	0.33732579738866214	2.2620265439531155	0.014080568916824136	0.23576077296137676	0.3412594293009934	0.9958435461438936	89.63745472944002	13.993081105858447	0.13604960592805504	0.04550486192676918	0.13489884935879692	1.3952428563277057
Track_57	50	57	301	0	0	0	0	0	299.996	0.0	299.996	0.11974045128842223	95.21022501868548	100.66777340252354	0.0	0.08195202366180843	0.6742783609750009	0.002767170268060419	0.059729108597945405	0.08127076956597053	0.9903438140783595	24.585279290447865	0.6472714459218195	0.004870412488457883	3.991401594968674E-4	0.004870412488457879	2.0880564196495928
Track_59	52	59	182	1	0	0	0	1	181.99757333333332	0.0	181.99757333333332	7.231565013468637	125.4115930192963	5.866856813928759	0.0	0.29897572648767684	2.172220344377325	0.014163462181756072	0.17020575861996054	0.3888698878102064	0.9973765464274438	54.24055974081268	7.831972418143664	0.13332393780640375	0.039734403492423694	0.13290177085349925	1.705982837059248
Track_60	53	60	300	1	0	0	0	1	299.996	0.0	299.996	0.32471484151551033	15.452280016786483	109.28210640946376	0.0	0.25487214556905363	1.8096360342632378	0.01145664606754374	0.1927276528345369	0.22602151754994837	0.9956435765822729	76.3064606732981	2.1273045285701766	0.00425540430849963	0.0010823972370148614	0.004246824362066677	1.4230007045613422
Track_62	54	62	298	3	0	0	0	1	299.996	0.0	299.996	0.11741493628928805	111.47553428960492	103.83715941156329	0.0	0.11796015464591912	1.9582596708031432	0.0020685484777394937	0.05581124401903539	0.2594783700548416	0.9793025245202468	35.2198416018258	1.9409011386924775	0.0033337724120599465	3.913883394754865E-4	0.003317970721980795	1.9737940349635972
Track_63	55	63	301	0	0	0	0	0	299.996	0.0	299.996	1.7700941841221887	51.70430382374387	1.4992192484179068	0.0	0.12032830010262924	1.5912132792394027	0.003590017038207352	0.07901978428469496	0.14827912749274846	0.9822551273428325	36.09800871758837	3.05053790825114	0.04903578471517541	0.005900392618975549	0.04903578471517543	2.1115556024176496
Track_64	56	64	300	1	0	0	0	1	299.996	0.0	299.996	0.21564524536735952	80.93904202369225	102.66275094915326	0.0	0.1931016110290205	1.3825687843292147	0.0021614405466497803	0.11733671918206766	0.21154163844181872	0.9847566149632137	57.784199129354946	1.6547242086133136	0.0037319067948768992	7.18827068918784E-4	0.0037225327385319133	1.7604707379210143
Track_65	57	65	301	0	0	0	0	0	299.996	0.0	299.996	0.09737222038754315	5.158171384716314	16.687658725674222	0.0	0.15057003736511593	1.9179849300940215	0.01078316897565612	0.10238802468225142	0.1911495115538507	0.9733559467467755	45.17040892938534	1.3201256832866668	0.0021556639112956587	3.2457839567041945E-4	0.00215566391129566	2.0440157449825547
Track_66	58	66	300	1	0	0	0	1	299.996	0.0	299.996	0.9387481087941444	121.61236214962422	14.497624632908197	0.0	0.188859336613502	2.1106391513818648	0.010183577515362936	0.1204805547336423	0.27443041877565727	0.9975956692298253	56.508813007197304	2.100063215168898	0.01661241952957992	0.0031292020853416194	0.016568956247821034	1.9092191096929276
Track_67	59	67	197	0	0	0	0	0	195.99738666666664	0.0	195.99738666666664	10.312785316719536	3.6089272845694387	117.68247532765118	0.0	0.3085447572545107	2.235709636435487	0.006597133547388759	0.23935434411120404	0.2990651559185569	0.9643683518249977	60.473966091585076	10.312785316719536	0.1705326437677544	0.05261695317529168	0.17053264376775423	1.5744189799614199
Track_68	60	68	292	6	0	0	0	3	299.996	0.0	299.996	1.2066811973989233	34.4879332634835	14.418983846000037	0.0	0.18332395886215083	2.0103562558791084	0.0051643420085458955	0.11241727150902026	0.25517964830576045	0.9853593662177047	53.882840021043464	1.9445712435872238	0.022394535939970216	0.0040223242889869315	0.021941072590579883	2.0730967769350945
Track_69	61	69	291	8	0	0	0	2	298.99601333333334	0.9999866666666666	299.996	0.46884686470595655	73.95151162731686	78.19932156319102	0.0	0.12957769507655265	2.2806098744183534	0.007393326328136198	0.09287460473086963	0.2018386742652743	0.9979962507883707	38.066862180118946	2.8659485577815813	0.012316404291153256	0.0015680706223439385	0.012101393078627806	1.7453131806560516
Track_77	68	77	284	2	0	0	0	3	286.99617333333333	12.999826666666666	299.996	0.28246324430158526	160.97438056961965	91.59960575858356	0.0	0.14405208646935866	1.1875872188576082	0.010962881683247463	0.11001125398229177	0.13438587331661067	0.97236831024499	41.023869606026146	0.9975684195719461	0.006885338877444492	9.842056115971858E-4	0.006832289873194834	2.0173210201311234
Track_82	73	82	272	7	0	0	0	2	278.99627999999996	20.999719999999996	299.996	0.4841962344738221	78.32135635611209	81.80465476441198	0.0	0.21621230837463826	1.8436938331467885	0.011598980427905027	0.1450629985902892	0.22781975834064336	0.9966591394999448	60.19441281742605	2.9228874536803535	0.008043873373138864	0.001735493514371669	0.00802680257853092	1.56331722302339
Track_89	80	89	251	8	0	0	0	2	258.99654666666663	40.99945333333333	299.996	4.898587174846448	127.06214845329072	32.626801164772196	0.0	0.21437535406706298	2.3982909524292353	3.88902011972908E-4	0.12301882916681825	0.3319710898219305	0.9900305755584838	54.949451174008715	5.41590301100714	0.08914715379656961	0.018913716178428512	0.08822710176148206	1.6531147366347363
Track_92	83	92	256	0	0	0	0	0	254.9966	44.999399999999994	299.996	0.6567657925223033	25.342286352481562	10.375232671191135	0.0	0.16366263276231563	1.9793435999042606	0.01454791047294743	0.11690588467995595	0.22544868685911065	0.9953337614424527	41.733414901439076	2.5339708683040185	0.015737168742921546	0.00257558646869136	0.01573716874292154	2.0222118534729616
Track_94	85	94	180	5	0	0	0	1	183.99754666666666	46.99937333333333	230.99692	8.342374708996333	1.726638550265155	102.68582390082457	0.0	0.3120742640440654	1.9976683980945615	0.013928643741272539	0.20941206608299043	0.3137757123747809	0.9745563136206733	57.19702170829671	8.817643212878835	0.14585330599103957	0.04533959751164254	0.14528464130332938	1.6014221239367359
Track_95	86	95	246	3	0	0	0	4	251.99663999999996	46.99937333333333	298.9960133333333	4.02507742452199	83.76602433326313	34.15704817795885	0.0	0.28546810350511725	2.5126295579580855	0.0063411086503687	0.13270080149239796	0.4474353665418774	0.9954001649123866	70.76722435246872	5.532242132996348	0.05687770661280111	0.015972742432287947	0.055952809564945395	1.7062712673209222
Track_102	92	102	205	2	0	0	0	1	205.99725333333333	93.99874666666666	299.996	0.09476489187949608	30.76336440620462	62.72662105362582	0.0	0.15158048347712133	0.7904950236892363	0.009759851803350336	0.1381008362122446	0.102397216160398	0.9989340468150814	31.036987329576753	0.5620681518755961	0.003053288995906819	4.6002988071958795E-4	0.0030348885962553497	2.1083490084640073
Track_104	94	104	196	4	0	0	0	2	200.99732	98.99868	299.996	2.521230388383633	23.918136909848187	52.07204693087159	0.0	0.08452857059840233	2.185195709097457	0.005672512037977376	0.0452783000337649	0.17870104532540582	0.9849985214520474	16.918779316976295	2.762581620177203	0.1490196391328204	0.012543602016104657	0.14839481996802797	1.9906512109762846
Track_112	102	112	175	2	0	0	0	1	175.99765333333332	123.99834666666666	299.996	5.146788157754978	124.84736060036856	38.61987868126239	0.0	0.24970977900428074	1.3010155014098994	0.019193749890981538	0.18695381821837695	0.20727019631653162	0.997239933354514	43.99273705378505	5.146788157754978	0.1169917696064823	0.029243504446091355	0.11710996887146354	1.6246980302682865
Track_113	103	113	173	1	0	0	0	4	175.99765333333332	123.99834666666666	299.996	7.440828164359004	85.58236020083814	3.1504306537454525	0.0	0.31135024726644833	1.92195259333677	0.01778388197237934	0.20801709921998235	0.3148883543475481	0.9859472668239836	53.911202786856556	9.386894660408943	0.13802007337467648	0.04227799645865925	0.13578918542652849	1.6169174730441127
Track_116	106	116	151	1	0	0	0	1	150.99798666666666	148.99801333333332	299.996	1.9576468652312238	131.23680012425373	62.67023496607208	0.0	0.6438953832455863	2.53888240804397	0.017636539526871078	0.5512991578565672	0.48370020657979784	0.9942858234936038	96.67834534182325	2.8775319644470976	0.02024907292640994	0.012964721639320912	0.020134826210387775	1.954790054237004
Track_118	108	118	144	1	0	0	0	1	143.99808	155.99792	299.996	2.564156496172134	23.524595637369664	69.68476031326524	0.0	0.2606185916226745	1.5488135337051616	0.02104379898646393	0.2044529708991052	0.21078732931819302	0.9977331720292568	37.55096245750944	3.6992641409470606	0.06828470772416524	0.01780687975959217	0.06832543928935471	1.445600841456144
Track_121	111	121	123	1	0	0	0	1	122.99835999999999	176.99764	299.996	0.1462558544490611	63.155798248027054	31.295602223899984	0.0	0.11182546568848536	1.8306137649217205	0.0030768789027198753	0.046007711985639355	0.294245790280728	0.987365453223872	13.707661582373163	1.6994335817585136	0.01066964292707176	0.0011890878418952995	0.01063342624664553	2.0241031645688667
Track_123	113	123	115	1	0	0	0	1	114.99846666666667	184.9975333333333	299.996	2.1881543439187476	129.756482368517	13.50899598984045	0.0	0.30491005938938615	1.134838306286266	0.02798828954200337	0.23677718627157887	0.25364531656649714	0.997102675748908	34.84672255841334	2.1881543439187476	0.06279369143685631	0.01902768277999139	0.06240424739707273	1.570321770833989
Track_128	117	128	107	1	0	0	0	1	106.99857333333333	192.99742666666666	299.996	1.5597905611715266	18.661690885336824	56.92686745210605	0.0	0.2562233037127251	1.4507756098613045	0.01847321625168537	0.17846992689088048	0.23582678386965927	0.9933852681489749	27.177781034555004	2.371688708421223	0.057392123337381425	0.01457767624912438	0.05689441997621231	1.6134687555203489
