# Supplementary material for: Adhesion pilus retraction powers twitching motility in the thermoacidophilic crenarchaeon Sulfolobus acidocaldarius
Source: Nat Commun. 2024 Jun 14;15:5051. doi: 10.1038/s41467-024-49101-7 (PMC11178785; doi:10.1038/s41467-024-49101-7)
Supplement: Supplementary file 15 — Source Data [file 41467_2024_49101_MOESM15_ESM.zip › TWITCHING FULL TRACK DATASET/Figure 4/Sis/SisI M1_1627-05 tracks.csv]

LABEL	TRACK_INDEX	TRACK_ID	NUMBER_SPOTS	NUMBER_GAPS	NUMBER_SPLITS	NUMBER_MERGES	NUMBER_COMPLEX	LONGEST_GAP	TRACK_DURATION	TRACK_START	TRACK_STOP	TRACK_DISPLACEMENT	TRACK_X_LOCATION	TRACK_Y_LOCATION	TRACK_Z_LOCATION	TRACK_MEAN_SPEED	TRACK_MAX_SPEED	TRACK_MIN_SPEED	TRACK_MEDIAN_SPEED	TRACK_STD_SPEED	TRACK_MEAN_QUALITY	TOTAL_DISTANCE_TRAVELED	MAX_DISTANCE_TRAVELED	CONFINEMENT_RATIO	MEAN_STRAIGHT_LINE_SPEED	LINEARITY_OF_FORWARD_PROGRESSION	MEAN_DIRECTIONAL_CHANGE_RATE
Label	Track index	Track ID	Number of spots in track	Number of gaps	Number of split events	Number of merge events	Number of complex points	Longest gap	Track duration	Track start	Track stop	Track displacement	Track mean X	Track mean Y	Track mean Z	Track mean speed	Track max speed	Track min speed	Track median speed	Track std speed	Track mean quality	Total distance traveled	Max distance traveled	Confinement ratio	Mean straight line speed	Linearity of forward progression	Mean directional change rate
Label	Index	ID	N spots	N gaps	N splits	N merges	N complex	Lgst gap	Duration	Track start	Track stop	Track disp.	Track X	Track Y	Track Z	Mean sp.	Max speed	Min speed	Med. speed	Std speed	Mean Q	Total dist.	Max dist.	Cfn. ratio	Mn. v. line	Fwd. progr.	Mn. ? rate
									(sec)	(sec)	(sec)	(micron)	(micron)	(micron)	(micron)	(micron/sec)	(micron/sec)	(micron/sec)	(micron/sec)	(micron/sec)	(quality)	(micron)	(micron)		(micron/sec)		(rad/sec)
Track_0	0	0	162	1	0	0	0	1	161.97623999999996	0.0	161.97623999999996	2.45095614936598	62.62436697299592	126.78611059103388	0.0	0.29023631742745687	1.4825532094908151	0.017961919585178204	0.24023284465090833	0.2338757575791439	0.9939897947105361	46.87243190413637	2.45095614936598	0.052289929278230805	0.015131578244846162	0.05213537154470073	2.0341095570326635
Track_6	5	6	235	0	0	0	0	0	233.96567999999996	0.0	233.96567999999996	1.8330205639586772	29.269851051474202	3.6999480825578672	0.0	0.09050940546149792	1.4361437872144749	0.0	0.036241508665251214	0.21390636373043334	0.9986516389440983	21.176094595195067	2.0622622074825196	0.08656084131653795	0.007834570283806913	0.08656084131653792	1.8860563518403535
Track_8	6	8	120	0	0	0	0	0	118.98254666666665	0.0	118.98254666666665	0.3420735107661164	14.598280190413155	2.3910540840956838	0.0	0.11906237823888609	1.373451087487685	0.004629185506195301	0.06351446375352207	0.18930666646190947	0.9960447311401367	14.16634497505258	1.5036706794388386	0.024146913785349687	0.0028749889824130773	0.02414691378534969	1.8608736763545124
Track_10	8	10	301	0	0	0	0	0	299.95599999999996	0.0	299.95599999999996	0.3692257359849766	66.2226113427568	6.938625537609686	0.0	0.041997128083969666	0.19254137670274424	0.0026560811556350797	0.0370814577719371	0.0284722398344178	0.9970843296906481	12.597290551555211	0.434430133669992	0.029309932518734632	0.0012309329901218067	0.02930993251873465	2.0310798925161557
Track_11	9	11	74	8	0	0	0	3	84.98753333333332	0.0	84.98753333333332	1.4004077677097648	40.426846594973924	7.174284245640712	0.0	0.14974378902523738	1.8106830727028784	0.008140827492270096	0.04843378384718185	0.30147494935626135	0.9990132161088892	12.890341177746492	1.7363034754028128	0.10864008550273191	0.016477802246797357	0.11003997130071443	1.8812127965634085
Track_12	10	12	301	0	0	0	0	0	299.95599999999996	0.0	299.95599999999996	0.8211417365862935	51.41272524290182	7.4761079561094474	0.0	0.047995061498773105	0.2831662523345389	0.0	0.03852110543229289	0.04224123479731626	0.9994034541405713	14.39640666692599	1.0459753717903437	0.05703796479108691	0.0027375406279130728	0.05703796479108694	1.9701420701723207
Track_13	11	13	301	0	0	0	0	0	299.95599999999996	0.0	299.95599999999996	0.34097648524651497	9.659562396547035	5.458267817911264	0.0	0.19969119037450017	1.7361238103680332	0.004936374693921174	0.12253089056797793	0.2176688077511841	0.9974281144300569	59.89857069997352	1.8020682352144395	0.005692564634879772	0.0011367550082229227	0.0056925646348797675	2.0858952120854237
Track_14	12	14	301	0	0	0	0	0	299.95599999999996	0.0	299.95599999999996	4.700740569961281	28.72916757912714	11.403799450073322	0.0	0.07513864489682663	1.1747165625898364	0.0	0.03994575572373889	0.13441257860391564	0.9941861995826924	22.538287368672545	5.005207111716024	0.20856689299716497	0.015671433710148428	0.20856689299716513	1.81172766650925
Track_17	14	17	301	0	0	0	0	0	299.95599999999996	0.0	299.95599999999996	0.2173652119218096	7.9033794873941625	16.657049340411017	0.0	0.058281304654937645	0.5324251413068437	0.0	0.045058598894490744	0.05878822672844376	0.9949813582176386	17.48182701907648	1.7733346828198207	0.01243378118800837	7.246569894311487E-4	0.012433781188008378	1.975352757150281
Track_24	19	24	287	1	0	0	0	1	286.9579066666666	0.0	286.9579066666666	0.32836326922388503	25.384410461337225	20.540113208543843	0.0	0.4643579015245377	1.489579157416775	0.01985170985769845	0.38538898958827567	0.32524074519466395	0.996027258422732	133.04125318924332	1.8958995233655693	0.0024681312100751766	0.0011442907185872226	0.002464243022096515	2.1374946150408
Track_26	21	26	301	0	0	0	0	0	299.95599999999996	0.0	299.95599999999996	7.183110486605389	29.45112072365071	28.955630185198416	0.0	0.0996099827036784	1.6607325146012473	0.0	0.04571062711685855	0.20361947718046497	0.9971710940532114	29.87861197186456	7.21975340433278	0.24040977851880882	0.02394721388005371	0.24040977851880888	1.8777697202765116
Track_27	22	27	99	0	0	0	0	0	97.98562666666665	0.0	97.98562666666665	2.7602801236064547	57.25395811128004	23.02472172305763	0.0	0.08185797818447957	0.6791691468435019	0.0	0.050900028866358416	0.10947852668820991	0.9958467778533396	8.020905290072559	2.7602801236064547	0.3441357332847256	0.02817025534772095	0.34413573328472563	1.79373872943442
Track_31	25	31	301	0	0	0	0	0	299.95599999999996	0.0	299.95599999999996	0.990537829243967	19.909247012728184	27.359859752902228	0.0	0.06659863929347193	1.486201689484228	0.0021191233384216172	0.03757944551432977	0.14090366272929353	0.9986752430069882	19.976661447912726	2.4519162163055	0.04958475327955583	0.003302277098120948	0.049584753279555985	2.027938264263655
Track_35	28	35	271	0	0	0	0	0	269.96039999999994	0.0	269.96039999999994	1.5357325926029415	48.61846779335167	27.889021611526612	0.0	0.4596748993009738	1.7950624297966	0.00517021838890972	0.10170592566506513	0.6513098452997048	0.9963919491785479	124.09401968525054	1.5357325926029415	0.012375556827783815	0.0056887328386050024	0.012375556827783811	2.144536756746077
Track_37	30	37	301	0	0	0	0	0	299.95599999999996	0.0	299.95599999999996	0.5470463914928683	35.212711348120834	34.328187379871075	0.0	0.516764051703205	2.2836480133718204	0.026149970665656816	0.4190730405299219	0.3647155989089137	0.9964295463308543	155.00647789268635	1.6109170138762012	0.003529184063337004	0.0018237554557764084	0.003529184063336999	2.062958253771425
Track_40	33	40	301	0	0	0	0	0	299.95599999999996	0.0	299.95599999999996	2.4617227390902103	74.09331319777837	29.878101036028863	0.0	0.06547456801438008	0.8275345635241886	0.0037731743014896364	0.0440702185103363	0.09217814890023703	0.9960529245807483	19.6394895233214	2.7951150829286746	0.12534555626646895	0.008206946149069232	0.12534555626646904	2.0935167837192115
Track_41	34	41	301	0	0	0	0	0	299.95599999999996	0.0	299.95599999999996	0.4125704321491679	141.74646380222248	30.015009809791124	0.0	0.04198436272080141	0.1471150920120472	0.0	0.03743136073172004	0.024764132488420697	0.9924551505979113	12.593461504280715	0.442398964851854	0.03276068553581783	0.0013754365045178891	0.03276068553581785	2.1829547465026757
Track_45	37	45	301	0	0	0	0	0	299.95599999999996	0.0	299.95599999999996	3.8272348681421495	81.45204194309994	39.79294503476122	0.0	0.13397506171105658	1.3273705712812534	0.0011592426902120782	0.0569437960911908	0.20903294976263903	0.9965944606996454	40.18662361060166	4.890811871986629	0.09523653704344757	0.012759320927543207	0.0952365370434475	1.6783503167841343
Track_46	38	46	301	0	0	0	0	0	299.95599999999996	0.0	299.95599999999996	1.5529335455269901	59.79255328166877	40.279645572158856	0.0	0.43047296015519976	1.454253176455147	0.018938797966256908	0.35988385338181184	0.2981234831756141	0.9967253384400048	129.122947236313	1.5529335455269901	0.012026782061324121	0.005177204475079646	0.012026782061324112	2.0562378327068425
Track_48	39	48	297	2	0	0	0	3	299.95599999999996	0.0	299.95599999999996	4.103690377536008	25.070912761436755	36.852401474353925	0.0	0.32028549594903916	2.3086928076150492	0.0	0.07964214738320866	0.5067420863016661	0.9959821554546806	95.28521870315699	5.2793402712983735	0.043067439350905797	0.013680974468042008	0.04271493602138886	1.8901800812284035
Track_55	45	55	301	0	0	0	0	0	299.95599999999996	0.0	299.95599999999996	3.7330099755536583	138.79049731631616	46.0424207773763	0.0	0.065282197054544	0.7316311200709198	0.0	0.04488805691890927	0.08917000619890897	0.9939825366501792	19.58178669969277	3.8291539248872084	0.1906368419186298	0.012445191879987928	0.19063684191862956	1.9187463453823719
Track_59	48	59	301	0	0	0	0	0	299.95599999999996	0.0	299.95599999999996	6.149426926072505	74.17465235447466	48.06622355182456	0.0	0.0727592926832836	1.1523090941801755	0.004550966207065555	0.041775207550326446	0.11460276038540018	0.9968095346542688	21.824586396106998	6.184430026022347	0.28176602362413705	0.020501096581073578	0.2817660236241369	1.900139707279411
Track_60	49	60	301	0	0	0	0	0	299.95599999999996	0.0	299.95599999999996	1.271039933277521	103.3815365097441	45.00414356958065	0.0	0.06257412060846745	1.409244284161877	0.0	0.036951927229220444	0.16164219389101267	0.9957383494836547	18.769482921233486	1.529966810933611	0.06771843095579488	0.00423742126604409	0.06771843095579497	2.0225612533567197
Track_62	51	62	219	0	0	0	0	0	217.96802666666662	0.0	217.96802666666662	1.0992625416100688	122.51419536782585	50.05595707289948	0.0	0.06812025616298999	1.4843329911996204	0.0021469930288424708	0.041743685592928396	0.16975130135578276	0.9921461485292269	14.848037811874756	1.3687083149401216	0.07403419600204215	0.005043228396480118	0.07403419600204211	2.0944863522474035
Track_63	52	63	301	0	0	0	0	0	299.95599999999996	0.0	299.95599999999996	2.717542226827602	8.251254894761088	51.93533815334674	0.0	0.09131668499350556	1.5644956811779984	0.0038747554380119172	0.0576589810328618	0.14472772679737997	0.996853577734228	27.390987563911956	2.717542226827602	0.0992130064856809	0.00905980286051155	0.09921300648568093	1.9879761595812728
Track_64	53	64	148	0	0	0	0	0	146.97843999999998	0.0	146.97843999999998	1.3077870330821963	34.8959434555894	49.44190781692682	0.0	0.056635824395203226	0.5109113571132686	0.0	0.04197647265209903	0.060702494073075056	0.9961901234613882	8.324245117720915	1.3077870330821963	0.15710578131561	0.008897815442062092	0.15710578131561007	2.0135057388778126
Track_68	57	68	301	0	0	0	0	0	299.95599999999996	0.0	299.95599999999996	4.64178897856603	62.05441294142342	53.79125003249105	0.0	0.25950618291095584	1.955997505090774	9.928751157156474E-4	0.1484788506674945	0.34177716481078835	0.9965740862082801	77.84043660123862	5.537177502755779	0.05963210358576237	0.015474899580491908	0.05963210358576234	1.9176428993367596
Track_70	59	70	301	0	0	0	0	0	299.95599999999996	0.0	299.95599999999996	2.0188964144408965	15.421296570540026	57.59626714884926	0.0	0.2782758523425956	1.8362334283007329	0.0033317127189265426	0.05542764510939194	0.45879427865545624	0.9986480438828073	83.47051156527554	2.0188964144408965	0.02418694191016286	0.006730641875611412	0.02418694191016284	1.9935814607135476
Track_71	60	71	301	0	0	0	0	0	299.95599999999996	0.0	299.95599999999996	0.1387192092250593	31.834153139726077	52.09363530927341	0.0	0.06092443638268495	1.4132666005945689	0.0	0.037717739797875086	0.14385162077606767	0.9979222167369931	18.274650239604643	1.5937477433292433	0.007590799681869061	4.6246519231173675E-4	0.007590799681869061	2.037726220623221
Track_78	67	78	301	0	0	0	0	0	299.95599999999996	0.0	299.95599999999996	0.30392496036355193	136.7807647220738	63.65001759045967	0.0	0.04063748665493843	0.18472176015145153	0.0	0.03592641994641367	0.02657088875995284	0.9957837191134988	12.1894579470687	0.3733365354350506	0.024933427038618998	0.0010132318085437596	0.024933427038618974	2.0236365678691555
Track_82	71	82	301	0	0	0	0	0	299.95599999999996	0.0	299.95599999999996	0.25123899249461595	103.63035885108091	61.513698129751546	0.0	0.05188059918978306	1.5298949175597263	0.0	0.0341164238603537	0.12958854944540296	0.993715608634822	15.561897010570574	1.5886252877248015	0.016144496543317267	8.375861542846817E-4	0.016144496543317278	2.006432818403087
Track_83	72	83	301	0	0	0	0	0	299.95599999999996	0.0	299.95599999999996	0.3398177729814516	17.117986069682672	67.18841987406117	0.0	0.08320140657447889	1.2399812918804718	0.0	0.06752143339247459	0.10531778348424997	0.9953620800148213	24.956761110454373	1.1487244255818871	0.01361626099947329	0.0011328920674413968	0.013616260999473282	2.0235325080770474
Track_85	74	85	301	0	0	0	0	0	299.95599999999996	0.0	299.95599999999996	0.6602613924747861	38.445033590735775	67.63719034223635	0.0	0.047280253258619	0.399168748879883	0.0	0.03899997849551239	0.03856239750149302	0.9996924982514492	14.181995646442322	0.7088036424861636	0.046556310475276336	0.0022011941500579627	0.04655631047527635	2.0782442125481735
Track_86	75	86	301	0	0	0	0	0	299.95599999999996	0.0	299.95599999999996	0.8350082245114595	75.94276004209415	68.58796020157047	0.0	0.20667621103359932	0.8210001266794067	0.012447833218850828	0.18272234243947297	0.1295600145885532	0.9938787812014355	61.993769556794376	1.3471856952158339	0.01346922812535997	0.0027837690344965915	0.013469228125359984	1.9901356078824017
Track_93	82	93	301	0	0	0	0	0	299.95599999999996	0.0	299.95599999999996	2.960155435633355	7.778741085525336	69.31872091967328	0.0	0.08191616742236414	1.7059985139429448	0.0	0.04586952764292408	0.14664734607119748	0.995915446764607	24.571245915342654	3.175535908118574	0.12047233770042526	0.009868632184831626	0.12047233770042524	2.053481949339568
Track_96	85	96	301	0	0	0	0	0	299.95599999999996	0.0	299.95599999999996	0.9705907832980936	30.98468927029102	78.60959421343505	0.0	0.05454556019757091	1.1430115250839614	0.0	0.03745574621333804	0.10158146152100934	0.9952751625811935	16.361268054622563	1.9086383885815108	0.05932246694191112	0.0032357771916484207	0.059322466941911074	2.026854437252492
Track_97	86	97	301	0	0	0	0	0	299.95599999999996	0.0	299.95599999999996	0.22188363437113265	57.65484256335932	79.21736373832712	0.0	0.060826984683017025	1.6400500206860686	0.0	0.037958671366863005	0.11806915233333734	0.9934584520187885	18.24541901757904	1.5816607134841778	0.012161059943723566	7.397206069261247E-4	0.012161059943723558	1.9133950616487678
Track_98	87	98	158	2	0	0	0	1	158.97667999999996	0.0	158.97667999999996	0.10597395397881292	157.77715368431197	79.7304252122389	0.0	0.03107276394460986	0.09264703282995444	0.0	0.027424960780109506	0.01790556855268694	0.9993376022652735	4.897071785001716	0.13463247858821037	0.021640269661429068	6.66600623304078E-4	0.0214528911715854	1.9694528856643023
Track_100	89	100	299	1	0	0	0	2	299.95599999999996	0.0	299.95599999999996	1.4158760330042421	145.3412095701287	76.27313986367623	0.0	0.10030267021634917	1.5138513174865245	0.0	0.03590546463117899	0.2638352059103896	0.9983148590776832	30.433177290689265	1.7271694400883024	0.046524095051929254	0.004720279084279836	0.0470603531700439	1.9162267810223153
Track_102	91	102	301	0	0	0	0	0	299.95599999999996	0.0	299.95599999999996	3.142856948827594	8.49262343698926	83.94693492232022	0.0	0.17879087090236054	2.322182520607245	0.0	0.048616143522666445	0.3791064414526848	0.9924312808188885	53.62939447238853	3.304283959986738	0.05860325255855193	0.010477726562654504	0.05860325255855202	1.8504622946523461
Track_103	92	103	273	5	0	0	0	3	278.95908	0.0	278.95908	1.14404753668348	105.2191194508765	86.78159714458586	0.0	0.4797358385505362	1.8194220605034073	0.018580386159511256	0.3962896869941567	0.3488213230240587	0.9955284115159031	131.77229413208102	2.4385219620868375	0.008682003635276716	0.004101130304428449	0.008548726142327658	1.9224834607627421
Track_104	93	104	296	2	0	0	0	3	299.95599999999996	0.0	299.95599999999996	2.4409566815811203	76.64836609946383	86.75229385575828	0.0	0.07840383518113614	1.5390540714478393	0.00219853805501799	0.039906108930793646	0.18480545319543998	0.9940038742245855	23.897928546188652	2.479275789849914	0.10214093145618744	0.008137715803588262	0.10379231812815945	1.9914696315079599
Track_109	98	109	157	1	0	0	0	3	158.97667999999996	0.0	158.97667999999996	0.3991147896776266	15.087997991538018	89.793173793428	0.0	0.04157278525583577	0.26674029786550063	0.005613154238975893	0.03427469728897586	0.03314899854939453	0.9956485629081726	6.528409967284698	0.4889961284121595	0.061135068366980454	0.0025105241201264657	0.060388643788884734	2.067884372637353
Track_111	100	111	301	0	0	0	0	0	299.95599999999996	0.0	299.95599999999996	3.2818837179762337	124.97460818041469	88.24225746997824	0.0	0.06402611876881387	1.7352028799884498	0.0	0.03808086146011119	0.15160519593481536	0.9920101241019873	19.2050184814183	3.36401397755008	0.17088677738850397	0.010941217105096195	0.17088677738850372	1.9366879256318288
Track_112	101	112	245	0	0	0	0	0	243.96421333333328	0.0	243.96421333333328	0.13922008838131503	84.88590125912047	88.5609974700343	0.0	0.06580989653194011	1.7281207587246061	0.0	0.0358773813891096	0.162326868493256	0.9922474058306947	16.05525963696283	2.195003923323004	0.008671307193363537	5.706578291919224E-4	0.008671307193363538	1.9754298674892203
Track_116	105	116	141	6	0	0	0	1	145.97858666666664	0.0	145.97858666666664	0.05093818552777976	157.70485415884545	91.22175071214112	0.0	0.23438903986141846	0.8384949681285215	0.013093095460692948	0.19773487042064422	0.15992591483780255	0.9960382821712088	33.38145359162576	0.8199409989863846	0.0015259427031229812	3.4894285998325256E-4	0.0014887336890392296	2.1087913599629293
Track_119	108	119	301	0	0	0	0	0	299.95599999999996	0.0	299.95599999999996	1.8008638638387964	93.42715202126513	93.36350814776235	0.0	0.03955943053056903	0.4470181974486003	0.0	0.031579038942125486	0.04559447020145734	0.9933900031140477	11.866088544227372	1.8484633814115545	0.151765584516465	0.006003760097610305	0.1517655845164651	1.877365312655488
Track_120	109	120	64	7	0	0	0	4	77.98855999999999	0.0	77.98855999999999	4.736819848581318	100.52876100437447	93.58540861274379	0.0	0.4486083469659526	1.9257453954677926	0.010858180509971789	0.20095988346281976	0.5509191296195004	0.9927396336570382	31.715379922779817	5.875891738265649	0.14935403139153505	0.06073736774446557	0.13539063228592862	1.523964089520803
Track_121	110	121	299	2	0	0	0	1	299.95599999999996	0.0	299.95599999999996	0.09431764634655661	163.92151336096248	98.37409612547022	0.0	0.039129486783425545	0.821109344356346	0.0	0.02656279131983511	0.07136239993541063	0.9947086267646739	11.898199750234797	0.9339441220263196	0.00792705185040244	3.1443827210176365E-4	0.00803583941292461	1.681495892187866
Track_122	111	122	301	0	0	0	0	0	299.95599999999996	0.0	299.95599999999996	0.3611416956222654	76.15924405992278	91.56559664470177	0.0	0.08553934236349675	1.677057035039102	0.0	0.04332274538306884	0.21328387173007177	0.9939346848136167	25.65803897798503	2.206825012922529	0.014075186959226705	0.001203982236135518	0.014075186959226705	1.9599853203763924
Track_123	112	123	91	0	0	0	0	0	89.98679999999999	0.0	89.98679999999999	2.889986653720762	83.57215623565362	92.77771064782861	0.0	0.10993256264706656	1.697691593738408	0.0035732108135024428	0.06194752119186004	0.19728941519584797	0.9954256854214512	9.892479528409044	2.889986653720762	0.2921397659122114	0.03211567311784353	0.2921397659122113	1.6213766531313185
Track_126	115	126	301	0	0	0	0	0	299.95599999999996	0.0	299.95599999999996	0.284804105815685	102.32051064876003	102.8477182759639	0.0	0.49724559947032493	1.5762671109321096	0.0538330567475171	0.4366024368588856	0.32839707059167184	0.9974009640193064	149.1518010347208	1.8008470975228252	0.0019094915638959394	9.494862773729648E-4	0.0019094915638959396	2.108575556614278
Track_131	119	131	118	0	0	0	0	0	116.98283999999998	0.0	116.98283999999998	1.930733081886283	134.28606695224585	100.97994050700083	0.0	0.060285484272819136	1.2374109817958325	0.0	0.033864372475168915	0.13333632997124537	0.9975604990781364	7.052367161009719	1.930733081886283	0.2737709251101798	0.016504412800084894	0.27377092511017986	1.8748851712641126
Track_135	123	135	78	0	0	0	0	0	76.98870666666666	0.0	76.98870666666666	3.236410063290799	72.55238592540935	103.50403456235605	0.0	0.14387797372039665	1.782454091826133	0.0	0.06255279395711442	0.24827318248591299	0.9927834578049488	11.076979114554003	3.510494440456294	0.29217443039488006	0.04203746501812646	0.2921744303948804	1.678450946006892
Track_136	124	136	301	0	0	0	0	0	299.95599999999996	0.0	299.95599999999996	0.506569311562237	57.95381292671484	103.81417041842433	0.0	0.0376809369743017	0.4332261528430426	0.0	0.02925987247084026	0.04297205405851171	0.9974828808014575	11.302623131063637	0.765600678902274	0.04481873859617631	0.0016888120643102221	0.0448187385961763	1.8626091941611098
Track_139	127	139	301	0	0	0	0	0	299.95599999999996	0.0	299.95599999999996	2.4233908431666378	143.0787142582838	111.5747575949694	0.0	0.06947260674445582	1.5575632908272834	0.0	0.031029430602896105	0.17069050400978417	0.9936619177213143	20.838725228639984	2.458816255865487	0.11629266265462428	0.008079154419870374	0.11629266265462425	1.6470862437398723
Track_143	131	143	300	1	0	0	0	1	299.95599999999996	0.0	299.95599999999996	7.328873423647976	116.15753094075482	114.98193189973259	0.0	0.1501602490832504	1.848779007953369	0.0	0.048745851675593276	0.30493719111521056	0.9976108566919962	45.28611860722672	9.481404602809008	0.16183487675798386	0.02443316160919594	0.1627139123593884	1.8328339170912435
Track_146	134	146	300	1	0	0	0	1	299.95599999999996	0.0	299.95599999999996	1.299649962747815	139.38409764152857	117.44260057197134	0.0	0.09289772725618413	1.5234340566777067	0.0	0.03034679236348026	0.25003800394885817	0.9969080221652985	28.31668172995515	1.4437154847249687	0.04589697250341887	0.004332802020122335	0.04664055998026479	1.915974758834063
Track_147	135	147	194	0	0	0	0	0	192.9716933333333	0.0	192.9716933333333	0.0765493895269408	72.15213991407039	112.72016843255973	0.0	0.026308037372620097	0.08296558120364901	0.0	0.024237339914476855	0.01773943656079353	0.9970491264284271	5.076706520071117	0.10656376315883936	0.015078553236098522	3.9668714206032163E-4	0.015078553236098522	1.7797200944265572
Track_150	138	150	77	2	0	0	0	2	78.98841333333331	0.0	78.98841333333331	2.4229329621416844	136.5193449440683	114.90610890128842	0.0	0.06702299908824125	0.7056754757190687	0.0	0.0393413081808297	0.10730001450602157	0.9959811382479482	5.466916535183148	2.4240571599418526	0.4431991866984875	0.03067453642747373	0.4576717969168792	2.009869205306398
Track_159	145	159	182	0	0	0	0	0	180.9734533333333	0.0	180.9734533333333	2.1919039867656367	73.6687663608158	121.47791613596475	0.0	0.4117366815679791	2.152415144545652	0.017982626353260155	0.32990819473262284	0.3542341906292715	0.9953577050140926	74.51340912736416	2.1919039867656367	0.029416235445878777	0.012111743166708485	0.029416235445878767	1.9604826423290527
Track_163	149	163	231	38	0	0	0	4	297.9562933333333	1.9997066666666663	299.95599999999996	0.41932857681543345	107.14212619204085	90.49231127020558	0.0	0.5807330669998916	2.052312448671495	0.010382654953892553	0.426986462996161	0.44984268414964357	0.9940694547318792	149.25556433169513	2.741905437689867	0.002809466961536837	0.0014073492864482547	0.0024234013291489004	1.780401422407777
Track_164	150	164	296	2	0	0	0	3	298.95614666666665	0.9998533333333331	299.95599999999996	5.7487666730627	49.58401884511659	122.86361747961368	0.0	0.10599605053489276	1.9071365772412472	0.0	0.04175276218133451	0.2607025192504314	0.9948226759159887	31.319914564990956	5.810044259724751	0.18354988360947208	0.01922946471300529	0.18141680389002	1.7784165313666116
Track_175	161	175	289	0	0	0	0	0	287.95775999999995	11.998239999999997	299.95599999999996	3.514813626721313	91.23317195185376	114.2998737766411	0.0	0.06701428447331252	1.1358598658652963	0.0	0.03725375720278126	0.1259202442730119	0.9969752930027391	19.29728324493784	5.42245058290197	0.18214033458017134	0.012206004195619917	0.18214033458017123	1.6994805752817337
Track_179	165	179	79	0	0	0	0	0	77.98855999999999	12.998093333333332	90.98665333333332	1.3859374777250757	45.41520523999888	103.69288056324287	0.0	0.09958571440988068	1.0224977704003055	0.004785867303424905	0.05114370092903254	0.16637278554105756	0.9958611311791818	7.766546463397843	2.019578407702552	0.17844964737631042	0.01777103562016116	0.1784496473763104	1.909100396515068
Track_186	172	186	280	0	0	0	0	0	278.95908	20.996919999999996	299.95599999999996	2.8893593344182187	92.00176399156513	127.16134388235818	0.0	0.06904530970277481	1.075990848593087	0.0	0.03831844214565221	0.12739664024190733	0.9972297025578363	19.260816073001106	2.9688803904294434	0.15001230080112674	0.010357645768039596	0.15001230080112654	1.824576403670843
Track_191	177	191	212	0	0	0	0	0	210.9690533333333	24.99633333333333	235.96538666666663	3.7113604597825924	12.031085549261237	35.75177932311395	0.0	0.11774882504493685	2.14553172392221	0.007907796710859526	0.0426711746550686	0.3013454841451357	0.9968677005677853	24.84135815084262	3.7113604597825924	0.14940247780521224	0.017591966220366	0.14940247780521226	1.8969329799583516
Track_193	179	193	275	0	0	0	0	0	273.9598133333333	25.996186666666663	299.95599999999996	4.007047768782047	26.382714842202944	78.2983888379019	0.0	0.07425679480082759	1.2176766086544548	0.0	0.04264687312016152	0.11615083205552235	0.9978387815302069	20.34337764236637	4.24813485341927	0.19697062303150273	0.01462640713624147	0.19697062303150284	2.012049297726107
Track_198	184	198	118	1	0	0	0	2	118.98254666666665	26.996039999999994	145.97858666666664	2.304656875984057	20.43676271470325	32.88551647237872	0.0	0.27891615288283894	1.3257943007471997	0.007634024717793024	0.21807496841062884	0.2614493716957752	0.9964451405961635	32.87312345471585	2.304656875984057	0.07010763303824236	0.01936970539419219	0.06944633788322972	1.8477526535218187
Track_199	185	199	270	2	0	0	0	3	272.95995999999997	26.996039999999994	299.95599999999996	5.672548722149566	113.32674824911086	95.8631106678536	0.0	0.06343520310354181	1.0335385462950946	0.0	0.039030830203150714	0.1072717708729228	0.9928030102341263	19.22237702142634	6.45306380656206	0.29510131425612063	0.020781614717959244	0.32760381777352476	1.8777970380649718
Track_201	187	201	134	0	0	0	0	0	132.9804933333333	31.99530666666666	164.97579999999996	1.4650473111272124	62.45378669164194	74.3279091392016	0.0	0.08549484041749546	0.9647803716970479	0.0	0.05094855833351778	0.12763731694753158	0.9948000899001733	11.369146056173152	1.6862432499388733	0.1288616844122369	0.011017009144753858	0.12886168441223692	1.9831741447580888
Track_202	188	202	90	0	0	0	0	0	88.98694666666664	31.99530666666666	120.9822533333333	4.140885032239446	63.63267787344985	116.79245072799237	0.0	0.18397753197540861	1.790628138319995	0.0	0.0472894153666716	0.33249579270027946	0.9975676351123386	16.371598825760657	5.268108957092504	0.25293101036190657	0.046533623046430106	0.25293101036190674	1.7738376653419052
Track_204	190	204	266	2	0	0	0	3	268.96054666666663	30.995453333333327	299.95599999999996	9.507762847145361	130.4402963217897	90.7312306173204	0.0	0.10554799443623435	1.5307173661067637	0.0	0.04985103796222225	0.18288308703029527	0.9981342751280706	28.346720501004935	9.666099831306886	0.33540962337453806	0.0353500279687069	0.33491899261111235	1.5127586947694185
Track_209	195	209	191	0	0	0	0	0	189.9721333333333	34.99486666666666	224.96699999999996	2.999692397871499	59.43799725353405	46.91699916370479	0.0	0.08957646281488503	1.5888161296147396	0.003505656332960834	0.04523352999375246	0.19605517244442897	0.9975091749460909	17.0170317373977	2.999692397871499	0.17627588901295788	0.015790170617330013	0.17627588901295776	1.891318113349416
Track_222	208	222	81	0	0	0	0	0	79.98826666666665	42.993693333333326	122.98195999999997	1.0809749552787673	143.3651380241485	73.51086335872502	0.0	0.09327400109976784	1.69125354792401	0.0	0.03423297901532263	0.2660221468532186	0.9944634400768044	7.460825673035169	1.7319680492045986	0.14488677294600444	0.013514169019107397	0.14488677294600408	1.9149404476514544
Track_223	209	223	259	0	0	0	0	0	257.96216	41.99383999999999	299.95599999999996	6.4611193557062965	88.46625440358038	104.63505631716606	0.0	0.11888955042007414	1.9450074309009917	0.0	0.04343460186964534	0.2504974891742257	0.9977381834652433	30.669005227791246	7.923481208853523	0.21067260929126722	0.025046771804462704	0.2106726092912673	1.7329941040577854
Track_232	218	232	198	0	0	0	0	0	196.97110666666663	46.993106666666655	243.96421333333328	15.307929955170593	12.787850727379956	75.91266720185357	0.0	0.15036447809989534	1.747031515786749	0.0	0.05430362148650138	0.2529595565060862	0.9950205698759869	29.61745765469213	15.307929955170593	0.5168549621525479	0.077716626637409	0.5168549621525478	1.6135918926154413
Track_241	227	241	138	0	0	0	0	0	136.97990666666664	52.99222666666666	189.9721333333333	4.915814384499145	68.66745147643456	123.13737871853034	0.0	0.16229363974443198	1.8466236802732352	0.0	0.04896546545056354	0.28771431996597513	0.997908911411313	22.230967624785915	4.915814384499145	0.22112462522856488	0.03588712026546725	0.2211246252285649	1.684009957603144
Track_249	235	249	246	0	0	0	0	0	244.96406666666664	54.99193333333332	299.95599999999996	4.4999460380885035	37.76082882936593	77.33855243965486	0.0	0.06519684388320293	1.6290906460945116	0.0010746749542575082	0.035591760466416926	0.1594295398526727	0.9969531915536741	15.970884011461186	4.772214930590963	0.28175935877182545	0.018369820926478077	0.28175935877182556	2.0215243157741876
Track_254	240	254	230	0	0	0	0	0	228.96641333333326	55.991786666666655	284.9581999999999	8.052515570167545	106.40370715902972	120.29324299995615	0.0	0.0934322959184489	1.261842994939571	0.0	0.033074779771301674	0.18623985392288014	0.9944867224796958	21.39285768594586	8.052515570167545	0.37641140273922746	0.03516898156780992	0.3764114027392272	1.4059823035488963
Track_281	267	281	227	2	0	0	0	2	228.96641333333332	70.98958666666665	299.95599999999996	2.805527866709249	73.81828963588667	127.09145028588999	0.0	0.13963968514299205	1.7987955404783258	0.0	0.06724952474892532	0.2485430435032828	0.9945801118396977	31.686488648371597	3.9029145928275377	0.08854019446087877	0.012253010499950106	0.08774733692218609	1.6950262871238875
Track_282	268	282	144	0	0	0	0	0	142.97902666666664	71.98943999999999	214.96846666666661	1.8204285627822339	100.89259893678347	95.11132599556475	0.0	0.09543047561683583	1.8180755901529722	0.0	0.039742577096840336	0.2741620122675701	0.9951538306971391	13.644556518032218	3.173105422708905	0.1334179355977171	0.012732137049906486	0.1334179355977168	2.1301250412435735
Track_283	269	283	225	4	0	0	0	1	227.96655999999996	71.98943999999999	299.95599999999996	1.1317717540336594	114.1130115057231	120.49105359556343	0.0	0.17034153812717787	1.8853024942160568	0.002829044939495597	0.12553028546137043	0.21006598328807277	0.9928799051708646	38.70189236029756	1.8850259831835734	0.02924331822065348	0.004964639349006537	0.029145206762779798	2.0888911331074818
Track_321	306	321	119	0	0	0	0	0	117.98269333333333	93.98621333333331	211.96890666666664	2.8377949101775988	69.17487607303667	16.323562289246734	0.0	0.3107518480554108	1.6515183713795247	0.0	0.07049151490033924	0.5258077076138186	0.9963966142229673	36.66333999188816	4.3493499809011436	0.07740142907889644	0.024052637128396902	0.07740142907889651	1.817881827006195
Track_324	309	324	205	0	0	0	0	0	203.97008	95.98591999999998	299.95599999999996	2.8040578596634225	49.73826369631328	40.527006650344795	0.0	0.16788100988500437	1.9304551855867182	0.0022763781887041624	0.05487111154961539	0.3421127538885031	0.9993063790042226	34.24270301672515	3.2044859987358665	0.08188774870645689	0.01374739795004945	0.08188774870645693	1.86967988763789
Track_335	320	335	156	0	0	0	0	0	154.97726666666665	99.98533333333332	254.96259999999995	3.5344116973530237	16.186035989730975	24.784442419665158	0.0	0.09319065465072217	0.8663576958777746	0.0029435901673767286	0.051979423211096616	0.11544885897833043	0.9941245313638296	14.442432936646211	3.5344116973530237	0.24472412043436337	0.022806000992100502	0.24472412043436342	1.9459545488870658
Track_336	321	336	199	1	0	0	0	1	198.9708133333333	100.98518666666665	299.95599999999996	1.4594991299619726	15.528045203915985	37.79694596510902	0.0	0.11618432550675982	1.9410726448584747	0.0	0.05202403867621021	0.2069863917983941	0.9981356511762993	23.060148474400524	2.2916351077427275	0.06329096846805597	0.0073352423177609075	0.0631345259850403	1.9212130516138515
Track_342	327	342	161	4	0	0	0	2	165.9756533333333	101.98503999999998	267.96069333333327	5.606938782610627	66.02326100231596	29.174336865826817	0.0	0.2539283061868067	1.6710069780252048	0.006746217763300775	0.0706156274098758	0.36332570812952647	0.9942345182347742	42.02081113246712	5.776936145501622	0.13343242625505772	0.033781694302778636	0.13303634718819635	1.7747030210233632
Track_344	329	344	192	1	0	0	0	1	191.97183999999993	102.98489333333332	294.95673333333326	1.141483489363972	73.26108597626269	89.40634897581725	0.0	0.06674285917041667	0.5611358426867276	0.0	0.03763297629240752	0.0911380231365339	0.9961761580780149	13.020774764244363	1.9909863260515848	0.08766632631558434	0.005946098601565586	0.0890896595601819	1.8603430515895523
Track_360	344	360	192	0	0	0	0	0	190.97198666666665	108.98401333333331	299.95599999999996	2.14646376226139	14.752349345134808	6.023305813635051	0.0	0.10021970276027041	1.5607329437866733	0.006072913832966898	0.056230838740638125	0.19433045794821474	0.9972622916102409	19.13915573927164	2.14646376226139	0.11215038905070719	0.01123967865511055	0.1121503890507071	1.8085849585609137
Track_364	348	364	185	2	0	0	0	4	188.97227999999998	110.98371999999998	299.95599999999996	4.249462254588771	31.6016955667985	103.21596655503244	0.0	0.11201238898990179	1.5273021978241375	6.866855051962924E-4	0.048475314479000796	0.1788481547232397	0.9922517231992773	22.242228669173414	4.489404415105468	0.19105379761149147	0.022487225399348366	0.20075659132112295	1.833968137782734
Track_374	358	374	183	1	0	0	0	3	184.97286666666665	114.98313333333331	299.95599999999996	2.763779960867237	94.3686831257636	86.03135375107398	0.0	0.07954040476107493	1.1994915411413773	0.0	0.037630638693249834	0.15134762556110007	0.9963532428923851	15.002520959298977	4.110140569211886	0.18422103647548446	0.014941542566065927	0.18784846030074442	1.8137432377642702
Track_377	361	377	184	0	0	0	0	0	182.97315999999998	116.98283999999998	299.95599999999996	5.575243040171439	90.15459913279417	74.19156808181299	0.0	0.10348763098888811	1.0592767413986555	0.005168001922036525	0.05101083112635937	0.16208719043203576	0.9945865059676378	18.935458862950778	5.929564455759804	0.2944340076743527	0.030470277936782857	0.2944340076743527	1.8259194064509883
Track_381	365	381	182	0	0	0	0	0	180.9734533333333	118.98254666666665	299.95599999999996	2.07391272990576	37.57148444327298	55.71633775131897	0.0	0.06439743932062139	0.7271880073031718	0.004707780840254248	0.0430140215525988	0.08477167553214957	0.9990413529532296	11.654226979676615	2.694480797250778	0.17795369298387453	0.011459762145809526	0.17795369298387417	1.9815451871800545
Track_390	374	390	119	1	0	0	0	1	118.98254666666664	122.98195999999997	241.9645066666666	3.8713804341164524	131.91587510744318	72.77156075219567	0.0	0.10575585919491509	0.9509807244824154	0.0	0.04317796956257258	0.1709221551696404	0.9940784167842704	12.742962812407077	5.053827810772006	0.30380536230923594	0.032537380839243984	0.30766504179475695	1.414140023814918
Track_391	375	391	179	0	0	0	0	0	177.9738933333333	121.98210666666664	299.95599999999996	1.8839040886961056	150.68766408088786	109.93637262761077	0.0	0.08022366419177492	1.0034766602819214	0.0	0.035863717334664716	0.14497701817967867	0.9922369891704794	14.27771785367609	2.4192370033332247	0.13194714365440804	0.010585283343595108	0.13194714365440796	1.5555437743166862
Track_395	379	395	176	0	0	0	0	0	174.97433333333333	124.98166666666664	299.95599999999996	4.500885573000045	47.93571069116587	95.61110441223512	0.0	0.12351704673452339	1.4693483388816555	0.0	0.056793904094046554	0.21221852424382803	0.9976871619847688	21.612312907675346	4.500885573000045	0.20825561762996736	0.025723118855527638	0.20825561762996675	1.6602092723435593
Track_414	397	414	165	0	0	0	0	0	163.97594666666666	135.9800533333333	299.95599999999996	2.5483683879130035	149.1564342745088	73.45504429599285	0.0	0.06171049953756532	0.8020006346879426	0.0	0.034763040246387655	0.11034059714792993	0.992088868040027	10.119037580945168	2.5936534602744405	0.25183900815940774	0.015541110996562038	0.2518390081594077	1.707812724015976
Track_415	398	415	164	1	0	0	0	1	163.97594666666666	135.9800533333333	299.95599999999996	5.171870026133389	136.86711975212938	112.09337760652042	0.0	0.10500615529307541	1.5812245165533525	0.0	0.03767460678757018	0.22291796064730643	0.9969768011715354	17.678378726213055	5.237443602595449	0.2925534126308014	0.031540418770363086	0.300367332584769	1.813049550071114
Track_429	412	429	157	0	0	0	0	0	155.97711999999999	143.97887999999998	299.95599999999996	1.7928011996098554	27.928879058431303	86.60292941383614	0.0	0.06970322741327577	0.9751461617649192	0.0026766784796820584	0.04651462596262182	0.10261087611071579	0.9935827464055104	10.872108666627804	2.4316393975022765	0.16489912440931548	0.011494001168952573	0.1648991244093155	1.9886453935874722
Track_430	413	430	110	0	0	0	0	0	108.98401333333331	139.97946666666664	248.96347999999995	6.6799052739708875	59.626160400778346	87.31520993453938	0.0	0.1663791501931028	1.0763819489684312	0.0032393847101892304	0.08310347987990523	0.19935759503411146	0.9928974612192674	18.132667523033742	6.988169137454767	0.3683906554557112	0.061292524193801226	0.3683906554557104	1.4222268071985358
Track_433	416	433	123	4	0	0	0	4	131.98063999999997	147.9782933333333	279.9589333333333	1.143797435336051	26.698629034243126	5.977912218163516	0.0	0.09170232177956025	1.4955934519228606	0.004612733448035226	0.047752797004750165	0.15760375147195674	0.9951872757779874	12.057408140977294	1.65782157015412	0.09486262901301624	0.0086664031583424	0.09450582046521394	2.0081470138914126
Track_446	428	446	132	10	0	0	0	3	147.9782933333333	151.97770666666665	299.95599999999996	0.08955217346315777	157.7661204328898	91.23859018644002	0.0	0.2116277944096678	0.6400348297464091	0.019304502236507034	0.17843415332424198	0.12148621006710503	0.9963870852282553	29.31123916650918	0.568456972788592	0.0030552162245490963	6.05171011544471E-4	0.002859600806371325	2.0123452678999705
Track_471	453	471	133	1	0	0	0	1	132.98049333333333	166.97550666666663	299.95599999999996	0.1860696687744774	107.30252515970162	67.79524515752878	0.0	0.05064120942896545	0.22669572768601148	0.003156817940995859	0.03681226341617559	0.04691116760200835	0.9937920458334729	6.7966432624645625	0.1860696687744774	0.027376700760811418	0.0013992252856820809	0.027630171187850036	2.0623971216233428
Track_482	464	482	108	13	0	0	0	4	128.98108	170.97491999999997	299.95599999999996	0.08481648634669318	61.84374994749396	6.425243047487725	0.0	0.0395064903045905	0.18518859095407783	0.0017298801184676663	0.0338220677911355	0.026592343197017816	0.9944168930804288	4.582116234920367	0.17247078288921364	0.018510330597968173	6.575885885487483E-4	0.016645077390545604	1.7999981953573188
Track_485	466	485	119	2	0	0	0	3	122.98195999999999	176.97403999999997	299.95599999999996	2.262253508688296	1.9890358085581277	61.065346370553925	0.0	0.09178271386103413	0.8174115495905103	0.0023931267604357987	0.054355975438064495	0.1106956558401814	0.9945843610442987	11.398173966666151	2.4613020042084486	0.1984750816494146	0.01839500288244143	0.2004190343542558	1.700581984833355
Track_488	469	488	123	0	0	0	0	0	121.98210666666665	177.9738933333333	299.95599999999996	5.6955368241501105	43.94355593802335	59.47260286564012	0.0	0.10142797854668102	0.9809329522418254	0.004958599939654711	0.045009124589933856	0.15441302671035514	0.9977576771402746	12.372398498065605	5.720688324330695	0.46034217415811446	0.046691576164641674	0.4603421741581139	1.6370113340796222
Track_490	471	490	103	0	0	0	0	0	101.98503999999997	177.9738933333333	279.9589333333333	0.6345471723884802	3.8053429294076	9.453761419745623	0.0	0.06346199916723509	0.6157324711551869	0.007685467110937802	0.0480320213228154	0.0704671867283951	0.9991389293115116	6.472174523550432	1.0289218276058247	0.09804234574941399	0.0062219632643030825	0.09804234574941394	2.0922549571172695
Track_492	473	492	121	0	0	0	0	0	119.98239999999998	179.97359999999998	299.95599999999996	3.7200017231392946	102.69408240228294	80.7752666532494	0.0	0.11350399752563976	1.2434537027540506	0.0	0.04672818860948966	0.20226196411345726	0.9956163079285425	13.618482032720317	3.7622640944179917	0.27315832368111714	0.03100456169520942	0.2731583236811171	1.7695132620627698
Track_495	476	495	119	0	0	0	0	0	117.98269333333332	181.97330666666664	299.95599999999996	1.2187996569941884	73.66738614785697	121.40413485583481	0.0	0.32386158690071215	2.0934238389923605	0.016879195852926267	0.2775775817060624	0.297059519154975	0.9927944165317952	38.21006228975331	1.792987582157643	0.03189734807946206	0.01033032576693894	0.031897348079461985	2.052093203228725
Track_497	478	497	118	0	0	0	0	0	116.98283999999998	182.97315999999998	299.95599999999996	1.3671701082241534	53.881535204295936	77.40257101347675	0.0	0.08029781342443564	0.5271279575038208	0.0061955438585875	0.04680527279441969	0.09367334344953289	0.9940450585494607	9.393466260180588	1.8522837648222834	0.1455447936210365	0.01168692868307996	0.14554479362103626	1.9806032621564715
Track_504	485	504	114	1	0	0	0	2	114.98313333333334	184.97286666666662	299.95599999999996	5.765084722905222	85.32411707094734	118.89094237977807	0.0	0.1088057392853493	0.8103494816760936	0.0	0.04626944907507935	0.1543812108294115	0.9939270385524683	13.802290464734442	5.954468603045904	0.4176904360646016	0.050138525153879565	0.4608077246953711	1.6735009553369833
Track_514	494	514	108	0	0	0	0	0	106.98430666666667	192.9716933333333	299.95599999999996	2.387964187841613	6.390637112033535	58.28668630494134	0.0	0.10721918241953271	1.3795711773881083	0.0	0.044540720319143925	0.1942176406077852	0.9971090444812069	11.470769892520577	3.4809028478702864	0.20817819642591434	0.02232069601835945	0.2081781964259146	1.6865635406097277
Track_526	506	526	91	5	0	0	0	4	99.98533333333333	199.97066666666663	299.95599999999996	1.0242021641191545	63.77164056384294	126.52775275919097	0.0	0.5238969744217005	1.5742634212656736	0.08075762307913598	0.4065535774459856	0.36257611809487733	0.9957927033141419	49.59142804824138	1.6942734046923484	0.020652806431039547	0.010243524024715171	0.01955255427085145	1.9570874778693197
Track_532	512	532	98	0	0	0	0	0	96.98577333333333	202.97022666666663	299.95599999999996	4.099666248955021	17.995172914710636	73.50262916845348	0.0	0.10582051436077458	0.7567143005309487	0.0035959987944285563	0.05883705486033188	0.1314122290292787	0.9957623457422062	10.263084419810824	4.363636467729325	0.39945751990906736	0.04227080022205684	0.3994575199090672	1.6869873448441426
Track_540	520	540	87	1	0	0	0	3	88.98694666666665	210.9690533333333	299.95599999999996	3.482057411067479	37.366940762977684	50.11732742111442	0.0	0.1915586375909268	1.8509356679952247	0.004045296411241942	0.05223755853599336	0.351141076638693	0.9970113669318714	17.625919777351992	3.673282941787114	0.19755323155059779	0.039129979637472063	0.20427154906496087	1.8386931107752817
Track_551	531	551	85	1	0	0	0	1	84.98753333333335	214.96846666666661	299.95599999999996	0.05316454403685053	69.19004388544415	102.44405873146451	0.0	0.04192217707844017	0.1911588386562803	0.0	0.03971959531301999	0.02979235834270426	0.9974997955210069	3.549112761503312	0.2593859725633224	0.01497967171218629	6.255569723188874E-4	0.014921862744590147	1.9376297741868063
Track_556	536	556	82	0	0	0	0	0	80.98812000000001	218.96787999999995	299.95599999999996	1.828266173536321	64.94279446012158	78.45072175105842	0.0	0.06262409334543903	0.8370125541490432	0.0	0.03556473180181845	0.11042237983871071	0.9939790070056915	5.071807586751618	1.905465673510067	0.36047624880566215	0.022574498254019488	0.3604762488056621	1.9630364168353474
Track_570	550	570	73	1	0	0	0	3	74.989	224.96699999999996	299.95599999999996	2.614197096112372	78.08467537334981	122.0026732244167	0.0	0.07987173909786074	0.6064614054314827	0.0	0.04007603371586917	0.11702306414080224	0.9961816252094425	7.4053640547346085	3.1461154666360445	0.3530139878053651	0.03486107423905335	0.4364631925234624	1.813790180545754
