# Supplementary material for: Adhesion pilus retraction powers twitching motility in the thermoacidophilic crenarchaeon Sulfolobus acidocaldarius
Source: Nat Commun. 2024 Jun 14;15:5051. doi: 10.1038/s41467-024-49101-7 (PMC11178785; doi:10.1038/s41467-024-49101-7)
Supplement: Supplementary file 15 — Source Data [file 41467_2024_49101_MOESM15_ESM.zip › TWITCHING FULL TRACK DATASET/Figure 4/Sis/sislandicus rey 15a-02 tracks.csv]

LABEL	TRACK_INDEX	TRACK_ID	NUMBER_SPOTS	NUMBER_GAPS	NUMBER_SPLITS	NUMBER_MERGES	NUMBER_COMPLEX	LONGEST_GAP	TRACK_DURATION	TRACK_START	TRACK_STOP	TRACK_DISPLACEMENT	TRACK_X_LOCATION	TRACK_Y_LOCATION	TRACK_Z_LOCATION	TRACK_MEAN_SPEED	TRACK_MAX_SPEED	TRACK_MIN_SPEED	TRACK_MEDIAN_SPEED	TRACK_STD_SPEED	TRACK_MEAN_QUALITY	TOTAL_DISTANCE_TRAVELED	MAX_DISTANCE_TRAVELED	CONFINEMENT_RATIO	MEAN_STRAIGHT_LINE_SPEED	LINEARITY_OF_FORWARD_PROGRESSION	MEAN_DIRECTIONAL_CHANGE_RATE
Label	Track index	Track ID	Number of spots in track	Number of gaps	Number of split events	Number of merge events	Number of complex points	Longest gap	Track duration	Track start	Track stop	Track displacement	Track mean X	Track mean Y	Track mean Z	Track mean speed	Track max speed	Track min speed	Track median speed	Track std speed	Track mean quality	Total distance traveled	Max distance traveled	Confinement ratio	Mean straight line speed	Linearity of forward progression	Mean directional change rate
Label	Index	ID	N spots	N gaps	N splits	N merges	N complex	Lgst gap	Duration	Track start	Track stop	Track disp.	Track X	Track Y	Track Z	Mean sp.	Max speed	Min speed	Med. speed	Std speed	Mean Q	Total dist.	Max dist.	Cfn. ratio	Mn. v. line	Fwd. progr.	Mn. ? rate
									(sec)	(sec)	(sec)	(micron)	(micron)	(micron)	(micron)	(micron/sec)	(micron/sec)	(micron/sec)	(micron/sec)	(micron/sec)	(quality)	(micron)	(micron)		(micron/sec)		(rad/sec)
Track_0	0	0	301	0	0	0	0	0	300.931	0.0	300.931	0.4397189876648355	31.0643347762232	3.469396503324556	0.0	0.11988219307214211	0.6403274781040511	0.0032885494505499094	0.09790616625189924	0.09390888787420872	0.9518901452273626	36.07626824339279	0.8680638591147054	0.012188594028024729	0.0014611953825456186	0.012188594028024727	2.054654379295731
Track_1	1	1	300	1	0	0	0	1	300.931	0.0	300.931	1.3607406318416677	93.85211260569135	75.51496455282236	0.0	0.24143970390896843	1.6946057614587444	0.009238804332278397	0.16243681638486407	0.25713782610519426	0.9672165042161942	72.51913848845734	2.985220018458042	0.01876388302735081	0.00452176954797501	0.01872835939891594	1.7904088046223299
Track_2	2	2	301	0	0	0	0	0	300.931	0.0	300.931	2.422074853434062	119.9484754337658	61.60175963673002	0.0	0.2047329384457697	1.2066024877393475	0.004280863944695558	0.14863448932576628	0.18446136030159033	0.9984527994627969	61.61048789942388	2.6388984298750664	0.0393127036648043	0.008048605339543158	0.03931270366480427	1.512964738040176
Track_3	3	3	300	1	0	0	0	1	300.931	0.0	300.931	4.1583463159851775	151.5209882073572	69.84738480434979	0.0	0.21547267460971117	1.6334091879773458	0.003270511462691841	0.15656498819675385	0.23601567179289926	0.9858110443751017	64.77634671464345	4.208944605308483	0.0641954436594544	0.01381827168349282	0.06413004205067793	1.5012891206922896
Track_4	4	4	254	7	0	0	0	4	265.82238333333333	0.0	265.82238333333333	5.944288767250509	21.74876479310801	75.9366964565385	0.0	0.24088759515652988	2.7423737991692057	0.00579182684797439	0.15870774201543805	0.31112285425180464	0.9986143328073457	62.3900010780076	6.389537813218443	0.0952763049293465	0.022361881993197497	0.09283118949594163	1.6270009757187156
Track_5	5	5	299	2	0	0	0	1	300.931	0.0	300.931	0.19364571432151323	34.525055373348295	72.4247611969833	0.0	0.11285088841836297	1.7305566094461098	0.002541028672278544	0.073606850571358	0.16298067219804005	0.999905382909105	33.82735835044427	1.811271593254749	0.005724529604569905	6.434887543041868E-4	0.0057021150947313155	2.0590864450474045
Track_8	8	8	300	1	0	0	0	1	300.931	0.0	300.931	1.1729966267153926	5.102814705590736	19.335043710901935	0.0	0.22041543714041076	1.9182109458663332	0.0056536626775217595	0.16520757166260092	0.25352465106722066	0.992872647245725	66.25734667728301	2.7149676436673853	0.0177036462451275	0.003897892296624119	0.01768429810177521	1.4509113948087722
Track_10	10	10	299	2	0	0	0	1	300.931	0.0	300.931	0.020044265893891647	40.96550732533791	100.3101760388718	0.0	0.13753105774556396	1.5317334234169895	0.006384058061039646	0.09699129408784254	0.1962661056709417	0.9758858415594069	41.24476553651709	1.3921140560640552	4.8598326680133385E-4	6.660751432684452E-5	4.8430889297797853E-4	2.1004124675916476
Track_11	11	11	295	5	0	0	0	2	300.931	0.0	300.931	0.09611702729663571	84.09300247575996	23.950795524171852	0.0	0.10558591975502919	1.445666457605369	8.616815615644235E-4	0.05698460031329361	0.18567682223023158	0.9599261791019117	31.357956209689753	1.513014623055737	0.003065155989564623	3.1939888976754044E-4	0.003025014040779117	2.044992280265492
Track_12	12	12	300	1	0	0	0	1	300.931	0.0	300.931	0.29556672854754357	122.3447955865372	102.30763576303279	0.0	0.09398399296866786	0.46082789141799446	5.509280079693524E-4	0.06698015563552752	0.08018975457637427	0.9827706984678904	28.260128104893436	0.3841838273225682	0.010458789409958978	9.821744138940275E-4	0.010450443558207432	1.996812780909529
Track_13	13	13	135	5	0	0	0	1	139.4313633333333	0.0	139.4313633333333	0.26325831047918685	7.946188555511428	77.60688304306147	0.0	0.16450666699212768	1.6574879958412065	0.006936937625563641	0.12205429691667322	0.20691408015531487	0.9867812589362815	22.657621690680475	1.651559405340228	0.01161897369782064	0.0018880853215917075	0.011477257159930547	1.988126157285378
Track_14	14	14	301	0	0	0	0	0	300.931	0.0	300.931	0.09548043135859892	89.49387223340686	83.41458367374263	0.0	0.14698681557994253	1.9905145755082332	0.005608303285575182	0.08421342253748199	0.24081206000150107	0.998577304060673	44.23288939928769	2.0041351772923184	0.0021585845432050047	3.172834681657886E-4	0.002158584543205005	1.988014470003557
Track_16	16	16	301	0	0	0	0	0	300.931	0.0	300.931	0.19683292064659827	78.82767263877885	95.50949736469902	0.0	0.12220133551409015	1.6365080632094187	0.0026085810453342997	0.07258337767204785	0.19605302237235053	0.9993590868984742	36.77417009759064	1.734042746801562	0.005352477571193219	6.540799075090246E-4	0.0053524775711932164	2.0768334407015727
Track_17	17	17	301	0	0	0	0	0	300.931	0.0	300.931	3.3688782868648723	108.24892558377958	38.42188496269724	0.0	0.1600942207070371	1.4009760520319035	0.005894303167828011	0.1166761220414571	0.1610492038121683	0.9995239442369075	48.17731393158936	5.226359624946452	0.06992665244161597	0.011194852929292337	0.06992665244161594	1.4591323452089757
Track_18	18	18	298	3	0	0	0	1	300.931	0.0	300.931	0.4656026570075647	76.96183051638734	113.40538603066986	0.0	0.17066925826778392	1.4361007010357572	0.005816134798677601	0.14303393387507415	0.13369242698183545	0.9998361814342089	51.028709364773114	0.8432025002844737	0.009124327516873988	0.0015472073565287881	0.009065530443105253	1.7867980010475504
Track_19	19	19	159	4	0	0	0	3	164.50894666666665	0.0	164.50894666666665	0.3279405113420519	46.834128970849456	36.62784248865528	0.0	0.28040015496224174	2.4997904141698375	0.009822841660982884	0.1844866582033094	0.3597475984294462	0.9990539981884027	44.71533810642732	2.4155117676844733	0.007333960229966688	0.001993450921587478	0.007109307488991627	2.078106752565909
Track_20	20	20	299	2	0	0	0	1	300.931	0.0	300.931	0.1742611272374118	13.577676645230435	37.25801995661086	0.0	0.2744447114903992	1.888376763212522	0.004883412246161616	0.12247022136251644	0.32581681736372853	0.9903112909068232	82.12216745181877	1.842745872252662	0.0021219742810569524	5.790733664441743E-4	0.0021099818732139494	2.0633683558544496
Track_21	21	21	285	10	0	0	0	4	300.931	0.0	300.931	0.22960823903906583	114.13167281392735	117.05341730385831	0.0	0.11666843803973709	1.1670010795164916	0.008717883373140084	0.08688787381062676	0.13100281945458764	0.9969903998207628	34.2481837321397	1.1323227993993799	0.006704245715184989	7.629929752636513E-4	0.006539840492282729	2.008542628990388
Track_22	22	22	300	1	0	0	0	1	300.931	0.0	300.931	2.997653025471632	46.30962149428317	119.97075620644061	0.0	0.20948587634057325	1.5596021094024122	0.006167788367211104	0.14775105778762038	0.21755027376497418	0.9958311849832535	63.08052980404101	5.996095203025123	0.047521050231883105	0.009961263630106677	0.04755100345720719	1.5721854985874497
Track_23	23	23	295	6	0	0	0	1	300.931	0.0	300.931	0.7045565562076711	139.18658110852886	122.83606294371181	0.0	0.27225063388050674	2.254562092338071	0.005568271865378374	0.16975630009359552	0.39072370643011173	0.9604499824976517	80.97395973106637	2.2514543139743157	0.0087010263367096	0.0023412561557555425	0.008599635278657022	1.9843110861039939
Track_24	24	24	299	2	0	0	0	1	300.931	0.0	300.931	0.16653111837454326	70.08631934450061	41.17570597315403	0.0	0.10917273831759536	1.6642521439422289	0.005080435516557301	0.060441727251892535	0.19678905578243733	0.9835177301164455	32.67130866956507	1.6978285251576453	0.005097167060518612	5.533863854988129E-4	0.005068906340784013	2.045937246880575
Track_25	25	25	200	1	0	0	0	1	200.62066666666664	0.0	200.62066666666664	5.218905645743695	120.16357315455953	129.0925874655619	0.0	0.2918885877962929	2.431954585235655	0.006471055980553947	0.19771198455971042	0.31789733519072955	0.9956513792276382	58.30666062273621	5.84334563871077	0.08950788108946554	0.02601379873996213	0.08912235636330183	1.660665130710686
Track_26	26	26	297	4	0	0	0	1	300.931	0.0	300.931	0.312516936711248	18.006155574989613	104.19956192504391	0.0	0.12407799793157157	1.7808361762964589	6.567925879652629E-4	0.07184031630114344	0.2043459080009319	0.9870489512629782	37.00832954606123	1.4736686156667553	0.008444502644256984	0.0010385003097429244	0.008369737802472058	2.02332134581715
Track_27	27	27	301	0	0	0	0	0	300.931	0.0	300.931	0.1499922368059365	93.54498990447146	104.68696259564068	0.0	0.08061591692950659	0.4972206902095059	0.004270331918730403	0.05894764283838299	0.07338442774487071	0.996295261224639	24.259828497513304	0.4955060690813254	0.006182741020667608	4.984273365187917E-4	0.006182741020667596	2.0580436724146627
Track_28	28	28	299	2	0	0	0	1	300.931	0.0	300.931	0.1128694719787706	4.3818922468515895	26.56966149311031	0.0	0.09179620053430705	1.4319225165717377	0.0017867109770888124	0.048271136183983696	0.17690866057221774	0.9777430449441126	27.500802182898557	1.5087772432268811	0.0041042247141779295	3.750676134355404E-4	0.004085872958275285	2.0054130337641194
Track_29	29	29	299	2	0	0	0	1	300.931	0.0	300.931	0.913992491621846	78.0788844577426	29.23140581800184	0.0	0.2570405508203793	2.029594103895684	0.006358634809875393	0.14676171863735996	0.36297469923558445	0.9946310324812414	77.01644852966511	2.1544995628895607	0.011867497256378881	0.0030372161446372958	0.011816097245915534	2.0565816690778815
Track_30	30	30	298	3	0	0	0	1	300.931	0.0	300.931	0.12495104849751355	71.82631672189196	108.45237484120737	0.0	0.12421692149049471	0.9870105126851133	0.0023269836653505844	0.09001718525626058	0.12102179797570631	0.9944991021348326	37.18449909097388	1.178223597514914	0.003360299360005202	4.1521494461359433E-4	0.0033426600790888807	1.8634698325180168
Track_32	32	32	138	0	0	0	0	0	137.42515666666665	0.0	137.42515666666665	8.237080119991036	138.16827633967947	111.51390960763833	0.0	0.3293411189991757	1.456623124621704	0.011657817822997924	0.24495813577068445	0.29122968621308126	0.994413028160731	45.25975487523703	8.237080119991036	0.18199568563058635	0.05993866275859951	0.18199568563058638	1.6386920143411947
Track_34	34	34	298	3	0	0	0	1	300.931	0.0	300.931	0.10160683021471312	22.290588936762653	110.65657994934907	0.0	0.14561701840473773	1.9394191601526771	0.0036929077624861337	0.0955741208025088	0.23015370441485167	0.9792789520833316	44.15280225323934	2.0600552405278263	0.0023012543944990168	3.376416195563539E-4	0.0023186961472998306	1.9441062075531492
Track_35	35	35	284	12	0	0	0	3	300.931	0.0	300.931	5.9335222167663	161.98270619911537	36.544318679476284	0.0	0.17400883245496562	2.880999167011529	0.003589810840220105	0.10017262996207296	0.33624478815228226	0.9990464436336303	51.81151094554944	5.9335222167663	0.11452131212699142	0.019717218288465795	0.11331159464890216	1.818041017834957
Track_36	36	36	300	1	0	0	0	1	300.931	0.0	300.931	1.9825922364294841	10.872362489380171	111.77474896025058	0.0	0.19885615136749826	2.0575314134929026	0.0075214698466980895	0.1488682869795963	0.1978769979212704	0.9610201507806778	60.022910269439144	2.322066162049981	0.03303059161126559	0.006588195421639792	0.0331304582550449	1.6342839942209502
Track_37	37	37	300	1	0	0	0	1	300.931	0.0	300.931	4.263253493311382	87.11468257212746	51.0355000066197	0.0	0.25199960548355244	1.9825070608504738	0.009265780360651182	0.16444252838428586	0.2958851788733216	0.9935065490007401	75.87549084229289	5.030021644852294	0.05618749145455347	0.014166880425450957	0.05621786747747748	1.5065646361930765
Track_38	38	38	300	1	0	0	0	1	300.931	0.0	300.931	4.655958255791403	139.15947524374053	55.13119062179219	0.0	0.18356729408924108	1.8116034238450627	0.006529450658906219	0.13845998070311347	0.1903794184736192	0.99830275952816	55.07209600735091	5.140898158771062	0.08454296446552417	0.015471846555494127	0.08428433088942577	1.6624559717880787
Track_41	40	41	300	1	0	0	0	1	300.931	0.0	300.931	1.152566007343711	152.7998695764217	1.7830688549442368	0.0	0.16671119558996492	1.6415198335491765	0.004177955212995188	0.1257331902753159	0.18301687916756987	0.9655476991335551	50.12857725042736	1.8776346669075867	0.022992194683400573	0.0038300009216189457	0.022973867520205644	1.7559249555941492
Track_42	41	42	301	0	0	0	0	0	300.931	0.0	300.931	0.012507122285905597	95.20054021502862	133.70008672482183	0.0	0.07812651808941803	1.3415992347636847	0.0015685499579871027	0.05599477637445373	0.12140932215345672	0.9879454837685011	23.510691215166673	1.0830672280945988	5.319759496410421E-4	4.156142865276624E-5	5.319759496410424E-4	2.039971930524917
Track_43	42	43	299	2	0	0	0	1	300.931	0.0	300.931	0.10346784393166462	45.95595875938247	44.030503245743965	0.0	0.11481612939380992	1.9647209991702865	0.004734579962667682	0.08641975764046525	0.1685792074916978	0.9826318049510586	34.35122387512461	2.1192874220648217	0.0030120569883564097	3.438258070177703E-4	0.002994577580981466	2.0821993123303772
Track_44	43	44	300	1	0	0	0	1	300.931	0.0	300.931	0.35854334781485214	152.33045079931856	46.32340600668498	0.0	0.13643958735579298	1.346283469359947	0.004939822188659644	0.10337365391680374	0.14507438352575905	0.9996427369117736	40.980864661454355	1.6957187558820457	0.008749043017437591	0.0011914470354162654	0.0087324145323698	1.7899577205714199
Track_45	44	45	301	0	0	0	0	0	300.931	0.0	300.931	0.12521280468418072	32.45920841727309	49.86041901113446	0.0	0.1530548241589897	1.2129929566976023	0.0021118370667352736	0.11717629785490538	0.14911311620580023	0.9952397245505323	46.05894128898889	1.2529523305339103	0.0027185341473342723	4.160847658904557E-4	0.00271853414733427	1.8014749440682272
Track_46	45	46	298	1	0	0	0	1	298.9247933333333	2.0062066666666665	300.931	0.1692886389460282	91.57580624021789	15.78193002865282	0.0	0.09763946812629748	1.5625996658217642	0.001298115906002527	0.05840267221695569	0.17422496417501207	0.9900365631852374	29.097509762458024	1.5448109242638255	0.0058179768759609295	5.663251852021961E-4	0.005800166634148905	2.0670713930191185
Track_51	50	51	229	8	0	0	0	1	236.73238666666668	29.089996666666664	265.82238333333333	3.45484963289883	1.8259635770061315	78.30720601175513	0.0	0.26096481107515296	2.7396133817613015	0.007330191210072723	0.18146651552623638	0.3524607467009503	0.9860730821909343	60.49624367812509	5.7060260263327685	0.05710849836033825	0.014593903612197617	0.05592287922678912	1.6430464168368433
Track_57	56	57	86	4	0	0	0	3	91.28240333333332	73.22654333333332	164.50894666666665	0.5430968425115476	41.23626686612167	34.737357825075655	0.0	0.1879195947826283	0.6008860048704452	0.009095087230261553	0.13754328011411313	0.15388567358911706	0.9989266901515251	16.656292750098938	0.9952624500871584	0.03260610573192054	0.005949633474573807	0.03166052737318804	1.5115996610449012
Track_62	61	62	116	2	0	0	0	2	118.36619333333331	86.26688666666666	204.63307999999998	4.742812323640221	119.13397986517373	112.646444799123	0.0	0.23760978935274324	1.3822530552312924	0.009316668044387516	0.18340066996839366	0.2300332965794846	0.975382519179377	28.034606104393117	4.985139171637717	0.16917706301915925	0.04006897738346536	0.16863352933654188	1.543577906898825
Track_63	62	63	203	3	0	0	0	2	207.64238999999998	93.28860999999999	300.931	0.4349233364019373	32.23100343676161	13.654807746701211	0.0	0.22885608570018273	2.4940553862860435	0.0022438228455717536	0.15283302203073781	0.3407552172274476	0.9964081885779432	47.98120091168939	3.0223605602411263	0.009064452913598904	0.0020945787437812546	0.009152383854564818	1.8274285412172186
Track_65	64	65	201	0	0	0	0	0	200.62066666666666	100.31033333333332	300.931	0.3651938787392784	164.11708473396	93.16694023058535	0.0	0.08449755013885102	1.881734304556604	8.345224151670417E-4	0.04832791840054203	0.19090026359617077	0.9901427416066032	16.95195484055639	1.625112680204008	0.021542877041270607	0.0018203203329298662	0.021542877041270614	1.8604724457734274
Track_71	70	71	168	0	0	0	0	0	167.51825666666667	133.4127433333333	300.931	3.1249908122497088	62.053346980133256	59.47149876949859	0.0	0.20704108080886308	1.3758720694902038	0.007664356386323263	0.15293914600001807	0.19386230775867663	0.9989806516539483	34.683160915483235	3.8640757015299094	0.0901010960294179	0.018654628303993864	0.090101096029418	1.682238251028566
Track_72	71	72	148	1	0	0	0	1	148.45929333333333	152.47170666666665	300.931	0.20775870104771046	8.057309156518425	77.55671825399011	0.0	0.12468546772704858	0.42681695107873785	0.008780925933640505	0.10736770362117252	0.08585534756834375	0.9863994540394964	18.51448716376941	0.5821279428652071	0.01122141268132281	0.0013994321027868096	0.011223698545610256	2.110341053789441
Track_77	76	77	127	0	0	0	0	0	126.39102	174.53997999999999	300.931	1.0335990004558762	112.69011528460706	57.452704589637264	0.0	0.2066733589878694	2.1055393953854753	0.0068182835235641144	0.143493099140888	0.2657375726554381	0.9972710609436035	26.12165664930305	2.022079225944709	0.039568661908870685	0.008177788267361687	0.03956866190887079	1.6977869896775943
Track_79	78	79	114	1	0	0	0	3	116.35998666666666	184.57101333333333	300.931	3.265234684702451	46.07899865734752	34.57396698397327	0.0	0.2475972288173601	2.517594380126467	0.01819218156306463	0.16099711575107423	0.3274802594397158	0.9980007634873975	28.228318146518745	5.065714751204385	0.11567230706959904	0.02806149070862548	0.1133352374041513	1.7473221822996956
Track_88	87	88	82	7	0	0	0	2	90.2793	210.65169999999998	300.931	1.151788717379737	119.69366491954169	113.79499755717572	0.0	0.27590604215301157	1.0768161223375088	0.021708832484400715	0.18020272921496627	0.24890161360428317	0.9784651958360905	24.07049329893036	1.9140194625004336	0.04785064863755493	0.012758059902765495	0.04624059626679052	1.6410659377330856
