# Supplementary material for: Adhesion pilus retraction powers twitching motility in the thermoacidophilic crenarchaeon Sulfolobus acidocaldarius
Source: Nat Commun. 2024 Jun 14;15:5051. doi: 10.1038/s41467-024-49101-7 (PMC11178785; doi:10.1038/s41467-024-49101-7)
Supplement: Supplementary file 15 — Source Data [file 41467_2024_49101_MOESM15_ESM.zip › TWITCHING FULL TRACK DATASET/Figure 4/Sis/SisI M1_1627-04 tracks.csv]

LABEL	TRACK_INDEX	TRACK_ID	NUMBER_SPOTS	NUMBER_GAPS	NUMBER_SPLITS	NUMBER_MERGES	NUMBER_COMPLEX	LONGEST_GAP	TRACK_DURATION	TRACK_START	TRACK_STOP	TRACK_DISPLACEMENT	TRACK_X_LOCATION	TRACK_Y_LOCATION	TRACK_Z_LOCATION	TRACK_MEAN_SPEED	TRACK_MAX_SPEED	TRACK_MIN_SPEED	TRACK_MEDIAN_SPEED	TRACK_STD_SPEED	TRACK_MEAN_QUALITY	TOTAL_DISTANCE_TRAVELED	MAX_DISTANCE_TRAVELED	CONFINEMENT_RATIO	MEAN_STRAIGHT_LINE_SPEED	LINEARITY_OF_FORWARD_PROGRESSION	MEAN_DIRECTIONAL_CHANGE_RATE
Label	Track index	Track ID	Number of spots in track	Number of gaps	Number of split events	Number of merge events	Number of complex points	Longest gap	Track duration	Track start	Track stop	Track displacement	Track mean X	Track mean Y	Track mean Z	Track mean speed	Track max speed	Track min speed	Track median speed	Track std speed	Track mean quality	Total distance traveled	Max distance traveled	Confinement ratio	Mean straight line speed	Linearity of forward progression	Mean directional change rate
Label	Index	ID	N spots	N gaps	N splits	N merges	N complex	Lgst gap	Duration	Track start	Track stop	Track disp.	Track X	Track Y	Track Z	Mean sp.	Max speed	Min speed	Med. speed	Std speed	Mean Q	Total dist.	Max dist.	Cfn. ratio	Mn. v. line	Fwd. progr.	Mn. ? rate
									(sec)	(sec)	(sec)	(micron)	(micron)	(micron)	(micron)	(micron/sec)	(micron/sec)	(micron/sec)	(micron/sec)	(micron/sec)	(quality)	(micron)	(micron)		(micron/sec)		(rad/sec)
Track_2	2	2	301	0	0	0	0	0	300.11	0.0	300.11	0.3269641933682627	43.579309899417	94.63544491695194	0.0	0.4587447827850623	1.4114236617823803	0.013506657611597566	0.3869865637770248	0.29749032651207097	0.9972838458428748	137.67389676162523	1.3934112799149962	0.00237491783888694	0.0010894811681325604	0.0023749178388869432	2.0336011062215973
Track_3	3	3	140	0	0	0	0	0	139.05096666666665	0.0	139.05096666666665	1.8518405165932665	57.624982595296295	93.64920997854574	0.0	0.09013211940339096	1.719593025333033	0.0033154220943913057	0.0449808367290061	0.176264203006262	0.999177890590259	12.532958330756928	2.03899284700524	0.1477576536777191	0.01331771048404506	0.147757653677719	2.0249279197434618
Track_4	4	4	115	0	0	0	0	0	114.0418	0.0	114.0418	3.5303561344770467	83.40153073338365	92.91989001641649	0.0	0.09861953945918712	0.8319077802035729	0.0	0.04958598495669683	0.13148323899733833	0.9971398141073144	11.246749795096719	3.5909886766316723	0.3139001221505067	0.030956685482665537	0.31390012215050656	1.9175564866983963
Track_6	6	6	301	0	0	0	0	0	300.11	0.0	300.11	0.1783982937352855	14.992176645687268	95.33810392756665	0.0	0.06675340280646992	0.22874735592557813	0.0031325856389888577	0.061211336332979954	0.04029700435818495	0.9971327258898967	20.03336371624969	0.38041770712043843	0.0089050593930255	5.944430166781696E-4	0.0089050593930255	2.061000062317735
Track_7	7	7	275	1	0	0	0	1	275.1008333333333	0.0	275.1008333333333	0.8390280274713176	123.74313054113561	94.93647256015113	0.0	0.12759117899151945	1.9523695510950272	0.0	0.04310899950208797	0.28421654120590084	0.9975305366516113	35.276801407346866	1.8850657064738796	0.023784129909708275	0.003049892714991113	0.023903632986993786	1.9405550672313947
Track_10	10	10	196	0	0	0	0	0	195.0715	0.0	195.0715	0.5372224973619852	22.38740203185231	97.65507232269847	0.0	0.07249374644177425	1.3950131684855434	7.55088916837931E-4	0.040361386967566	0.17117858033754887	0.9964185433120144	14.141463859016579	1.0779538617239979	0.03798917161036712	0.0027539773742550054	0.037989171610367155	1.9132194844620918
Track_11	11	11	207	0	0	0	0	0	206.0755333333333	0.0	206.0755333333333	1.7106728764988197	68.655665903357	94.01186573486922	0.0	0.12629735019726868	0.8368359968208061	0.004377930841744102	0.07062786660896814	0.1511398320526958	0.9989146380032894	26.026793800488928	2.4449260772854866	0.065727376549419	0.008301193493609721	0.06572737654941904	1.5965771087655076
Track_12	12	12	123	0	0	0	0	0	122.04473333333333	0.0	122.04473333333333	0.977815385940532	60.37038019321844	99.59993501708622	0.0	0.09062069910884366	1.3412683692015253	4.7689735434576323E-4	0.04099187400079076	0.15462272274111494	0.998954338756034	11.059779057219062	1.1062493338014683	0.0884118372421085	0.008011942500377173	0.0884118372421085	2.034528094605169
Track_13	13	13	301	0	0	0	0	0	300.11	0.0	300.11	1.4310130893744348	43.9162623416766	99.62345673191408	0.0	0.3192493053161882	1.310539335538501	0.010067041122244776	0.2743174833032951	0.2086009894988092	0.9968265423743036	95.80990901844129	2.343189003156438	0.014935961259487226	0.0047682952563207984	0.014935961259487231	2.0563466868506213
Track_14	14	14	180	0	0	0	0	0	179.06563333333332	0.0	179.06563333333332	2.6220350047728065	105.58329447283535	105.78664261174674	0.0	0.05584071460670591	0.48610153005042067	0.0	0.03820134256058615	0.07142249769304229	0.9985871430900362	9.999152926835709	2.6220350047728065	0.26222571291372027	0.014642871197355047	0.2622257129137202	1.7551754456686608
Track_15	15	15	300	1	0	0	0	1	300.11	0.0	300.11	0.14827860561542724	137.91007729757746	105.52132221301935	0.0	0.07660817749650446	0.2499548279463169	0.0	0.05671893023837654	0.056623121512604055	0.9920161926746368	22.932773948831628	0.36244087658920227	0.0064657945849146475	4.940808557376536E-4	0.00644945320308916	1.992755543958331
Track_16	16	16	301	0	0	0	0	0	300.11	0.0	300.11	0.29349534377515113	98.47030733217608	105.11068529059851	0.0	0.2133395864774476	1.6051355222739443	0.014905497646332313	0.16884917755022802	0.18164193345567659	0.9983210005237415	64.02534329774682	1.4843712109596952	0.004584049513178945	9.779592275337414E-4	0.004584049513178946	2.0654220331469135
Track_17	17	17	255	0	0	0	0	0	254.09313333333333	0.0	254.09313333333333	1.458154415531422	22.47788753939148	105.32355635077948	0.0	0.07697755706109785	1.6530036660368281	0.0	0.03724490928753651	0.2098143964932877	0.9981332755556294	19.559468669999816	2.7332946452906683	0.07454979683409957	0.005738661239690154	0.0745497968340996	1.8817024977553154
Track_19	19	19	301	0	0	0	0	0	300.11	0.0	300.11	4.699846785965318	27.57386207913658	103.01375483263722	0.0	0.09390945249224451	1.667604491728671	0.002855309327056855	0.05179138838594494	0.13757068385898957	0.9973301119186554	28.18316578744751	6.994569333324561	0.16676078271017306	0.01566041380149051	0.1667607827101731	1.68946918023077
Track_20	20	20	301	0	0	0	0	0	300.11	0.0	300.11	2.7777552138274637	65.28011168429322	106.41574859899008	0.0	0.06390704885924302	0.6142547053385089	9.123112250350063E-4	0.043396874810586114	0.07564525921644183	0.9986413640041288	19.179144433147435	3.12903765320854	0.14483207129024234	0.00925579025633089	0.14483207129024242	1.9886067457662262
Track_22	22	22	301	0	0	0	0	0	300.11	0.0	300.11	0.5500957519665334	121.01279869807962	108.55513264037926	0.0	0.04913843930613819	0.3810233714888949	0.0	0.04236335330995384	0.042050960008902176	0.9988796354528281	14.746937020165143	0.5531027524132635	0.03730237344977643	0.001832980413736741	0.03730237344977645	2.0396644183484196
Track_24	24	24	301	0	0	0	0	0	300.11	0.0	300.11	0.4824880585401016	44.48252298290902	111.8224692021409	0.0	0.22031759206978385	0.7335287057434297	0.010921674298285076	0.19563057008746706	0.13308956200403832	0.9960308472975544	66.11951255606284	0.7119901336676131	0.007297211366024503	0.0016077040369867769	0.007297211366024504	2.0064498088080436
Track_25	25	25	301	0	0	0	0	0	300.11	0.0	300.11	0.16259996435837662	40.22319687722209	111.27864107727638	0.0	0.5998870198378176	1.571104065075085	0.00536034341215382	0.20359797485539063	0.5618184045874173	0.9910014392529611	180.0320935235273	1.4273808317218615	9.031721021292652E-4	5.418012207469815E-4	9.031721021292646E-4	2.1476760642502386
Track_26	26	26	300	1	0	0	0	1	300.11	0.0	300.11	1.144473686194442	52.53437377181256	110.25788511713459	0.0	0.4445522544522717	1.8434996012857403	0.007440272900979747	0.37989902640304307	0.30129875407136875	0.9967036825418473	133.02546721146797	1.8119643633584366	0.008603417903243255	0.003813513998848562	0.008578325631363974	2.149797864578788
Track_27	27	27	299	2	0	0	0	1	300.11	0.0	300.11	0.3986609752325626	22.47583057400453	110.34844720896508	0.0	0.38238032314519066	1.9732365874793698	0.01151661424226439	0.3048254126981748	0.28669519926617176	0.9957391615695379	114.40722401299351	1.9482903071542303	0.003484578693975528	0.0013283828437325067	0.0034739832656821017	2.018615258443543
Track_28	28	28	301	0	0	0	0	0	300.11	0.0	300.11	5.533275417135061	112.6677241673877	111.4690208449713	0.0	0.17276950808872651	2.0934799843712213	0.0	0.051290743906401925	0.3075920517779713	0.9919852501530187	51.849857072507746	5.662270585547107	0.10671727425202411	0.018437490977091936	0.10671727425202417	1.7480395364718888
Track_30	30	30	297	2	0	0	0	3	300.11	0.0	300.11	4.92959626283794	86.1071245640465	112.40073188749504	0.0	0.1149128286762779	2.0689517667158386	0.005031695591865592	0.05143018703678367	0.23709678674691376	0.9962518496144099	34.83334847982352	5.758054586039484	0.14151944840138767	0.016425964689073806	0.14294282786604756	1.798095600465587
Track_33	33	33	235	1	0	0	0	1	235.08616666666666	0.0	235.08616666666666	0.19706725954327797	106.2342898611141	114.27853668897176	0.0	0.1876085824652701	1.5552943166743578	0.005648380276669444	0.1437861033626846	0.21245401299510733	0.9938723607266203	44.45859240388351	2.6875854059813875	0.0044326023134745925	8.382767150340392E-4	0.004468221570776061	1.8728186039600578
Track_34	34	34	111	0	0	0	0	0	110.04033333333332	0.0	110.04033333333332	5.105716039715763	82.00400585469792	112.51152398799137	0.0	0.1534521324060938	1.6855024607906068	0.0	0.04964727676061554	0.33614310411830933	0.9990415557010753	16.885923800677364	5.467111961492879	0.30236521850885956	0.046398587545619006	0.3023652185088596	1.6975191404071632
Track_35	35	35	190	18	0	0	0	4	223.08176666666665	0.0	223.08176666666665	2.210588463947607	109.26700124266144	118.365011182156	0.0	0.663599889299138	2.0375885401842777	0.028968331834852864	0.5333275415616585	0.4741300033275942	0.9853036529139468	130.32306677495558	2.7884136967319044	0.01696237296015213	0.009909319336038402	0.014932671773806567	1.8956571933483666
Track_36	36	36	301	0	0	0	0	0	300.11	0.0	300.11	0.25122120224609196	34.92856897185658	116.15490196764692	0.0	0.23969248025742407	0.8068908621853706	0.01422749449078426	0.21213729217274355	0.15390946686095294	0.9926950860261124	71.93411025005553	0.8858038847524162	0.0034923793645713166	8.370970718939454E-4	0.003492379364571316	2.099544090319743
Track_37	37	37	301	0	0	0	0	0	300.11	0.0	300.11	6.617684828131042	44.606633088484	123.41217412860105	0.0	0.12690154941739115	1.7810393695183486	0.0011102074239746922	0.05354667463351313	0.22668563678523163	0.9985072383056843	38.08442399565316	7.022059873221295	0.1737635530180623	0.02205086411026304	0.17376355301806184	1.7458717900519978
Track_38	38	38	300	1	0	0	0	1	300.11	0.0	300.11	0.3684186538569912	128.50229486675235	124.82626000440061	0.0	0.03709930361534856	0.13343290709288155	0.0	0.03339237923660912	0.02277821633976758	0.9934348825613658	11.111044964224929	0.46073100141388296	0.033157876243253136	0.0012276120551030995	0.03308989483552509	1.9047514198083937
Track_39	39	39	301	0	0	0	0	0	300.11	0.0	300.11	3.325897895590013	73.76102198503287	126.49597426969326	0.0	0.05758979078508309	1.613119842383789	0.002530029252698083	0.03797342938145996	0.10137332476103157	0.998364314486418	17.283272112511295	3.445435937267874	0.1924345039491919	0.011082262822265213	0.192434503949192	1.9790727056537292
Track_40	40	40	301	0	0	0	0	0	300.11	0.0	300.11	6.016551687826128	20.641540098827953	121.09830306542754	0.0	0.09076640792473668	1.319895463943736	0.0	0.045084660384675575	0.16695410564206556	0.9913629612257314	27.239906682292688	6.290041196876533	0.220872698207046	0.020047821424897964	0.22087269820704566	1.7784185836741329
Track_42	42	42	301	0	0	0	0	0	300.11	0.0	300.11	1.503285715451523	121.1920194482794	126.54410651519416	0.0	0.051265549474114505	1.4249724787663955	0.0	0.028860870815695973	0.12698584672822413	0.9908996101629695	15.385304052676547	2.8907689260474374	0.09770919770610575	0.005009115709078414	0.09770919770610602	1.7925436509990589
Track_44	43	44	160	1	0	0	0	4	163.05976666666666	0.0	163.05976666666666	1.8637953408298777	37.329755559605346	128.310128972108	0.0	0.05971531768188982	0.7034160683802538	0.0	0.04422006134699732	0.0709603145257906	0.9973742701113224	9.546776984836947	1.868360516270798	0.19522770289806976	0.011430136194417125	0.19141045611289786	1.8416653682185467
Track_46	45	46	301	0	0	0	0	0	300.11	0.0	300.11	0.20159286548043753	62.27697959668685	5.4594797509214095	0.0	0.04768723444916343	0.3613779287573665	0.0	0.034676399461197056	0.05099954879703791	0.9929839220157889	14.311415930538438	0.37360274286784234	0.014086157963606401	6.717299172984489E-4	0.0140861579636064	2.059253116460366
Track_50	49	50	301	0	0	0	0	0	300.11	0.0	300.11	0.12342057854213523	15.15678061857633	7.613705720928291	0.0	0.045565184716583496	0.3439574900419421	0.0010561407718736333	0.03782647750832866	0.03751476834681408	0.9891965712027693	13.674567585293861	0.3043184706695764	0.009025556221234105	4.112511363904409E-4	0.009025556221234096	2.047030583420296
Track_51	50	51	301	0	0	0	0	0	300.11	0.0	300.11	0.27426936223499876	30.390935369123714	10.996825909773364	0.0	0.037470109844319366	0.3819325502116683	0.0	0.034524917376349225	0.0336586861887271	0.9944960676950474	11.245154665378696	0.4158816297083936	0.024390003552322185	9.138961122088525E-4	0.024390003552322206	2.002374535223179
Track_54	53	54	300	0	0	0	0	0	299.1096333333333	0.0	299.1096333333333	0.1140850092413311	55.342469377068724	12.022862401973022	0.0	0.03830963479963883	0.21603706103686948	0.0	0.034149223778972004	0.02867901790859205	0.9973503279685975	11.458780818053883	0.20430481741157802	0.009956121078918313	3.814153625543469E-4	0.009956121078918318	2.13162313761347
Track_55	54	55	300	1	0	0	0	1	300.11	0.0	300.11	0.25773765077102384	21.921261065242405	13.459831194526574	0.0	0.4100397590625937	1.3841175750143888	0.01637848956701097	0.34462721043273126	0.2657287949400619	0.9884784404436747	122.77526438803514	1.2971126715007368	0.002099263659139318	8.588106053481184E-4	0.002094456906597242	2.0419254398337623
Track_57	56	57	301	0	0	0	0	0	300.11	0.0	300.11	0.5200968191833816	92.12509270556612	17.09975797673012	0.0	0.4893528214263236	1.4307602442041325	0.012961401630823446	0.4377112887162035	0.2970364817900944	0.9903740536334903	146.85967523825403	1.3191836207524086	0.003541454237452288	0.001733020623049487	0.003541454237452289	2.149958281397435
Track_58	57	58	301	0	0	0	0	0	300.11	0.0	300.11	0.4006885465783022	41.40345047730383	15.045830067565925	0.0	0.07898282822072018	1.398142615797014	0.003296030887251724	0.03931788668291312	0.14695177175456947	0.988483098852278	23.703536577320357	1.5665730358808247	0.016904167244042506	0.0013351389376505354	0.01690416724404252	1.9731823148425245
Track_63	60	63	279	10	0	0	0	4	300.11	0.0	300.11	4.220485313480313	128.11217422779433	22.12680401758863	0.0	0.1192643464054021	1.1249624403393013	0.0	0.05647996977162025	0.17226913967953916	0.9852951594151049	36.077127510892495	4.293380482260256	0.11698507072676596	0.014063127898038428	0.11791560782327347	1.9034979659661244
Track_64	61	64	202	0	0	0	0	0	201.0737	0.0	201.0737	0.43773036407251936	56.70594553790028	29.642915411601933	0.0	0.3150735276629837	1.7550201769964557	0.0	0.0561023799151982	0.5655790739242694	0.9974850348316797	63.35299997924847	1.761195347195307	0.0069093865202263455	0.0021769647849147816	0.006909386520226344	2.0393809236031544
Track_65	62	65	301	0	0	0	0	0	300.11	0.0	300.11	0.6097999109737271	29.56999233717142	28.60901691932574	0.0	0.07899977513262225	1.7274300673662784	0.002313253147560555	0.03951838150584977	0.19278982422314198	0.9979947338072565	23.708622515051285	2.205119988413103	0.025720596402705347	0.002031921332090657	0.025720596402705367	2.0012959352528488
Track_66	63	66	120	1	0	0	0	4	123.04509999999999	0.0	123.04509999999999	0.7935917130790338	81.46704317889554	26.986753190232506	0.0	0.10521922577234212	1.0829524786431646	0.0	0.04736509983020211	0.18411625730055708	0.9924059738715489	12.940189622298941	1.4679939285922516	0.0613276726417897	0.006449600293543049	0.0612967853184716	1.688244670363585
Track_67	64	67	301	0	0	0	0	0	300.11	0.0	300.11	1.0826157209711114	134.03778970525366	26.3583388100282	0.0	0.07551675713849171	1.111859459395608	0.0	0.03839698932230602	0.14336629822042665	0.9901019661529515	22.663333984832708	3.0940208969597243	0.0477694818289156	0.0036073963579058054	0.04776948182891551	1.92338877610945
Track_68	65	68	198	0	0	0	0	0	197.07223333333332	0.0	197.07223333333332	4.624404083166199	70.36178669884781	32.063728080722846	0.0	0.07279152203663318	0.8626685762489978	0.0	0.03542828442553325	0.14667774545304157	0.9967862602436182	14.345187815491848	4.624404083166199	0.3223662278002489	0.023465528374788127	0.3223662278002489	1.8044061376264002
Track_69	66	69	301	0	0	0	0	0	300.11	0.0	300.11	0.5853371836481093	39.263502968753684	31.573005215344946	0.0	0.03707687038139752	0.19371396279383063	0.0	0.03396364421341202	0.024240451844811963	0.9944442676943402	11.127139570161207	0.6482959817469957	0.05260446136739067	0.0019504087956019767	0.05260446136739065	2.0568609420288437
Track_70	67	70	301	0	0	0	0	0	300.11	0.0	300.11	4.170820525668589	48.21388161100834	28.651662159186596	0.0	0.08975499470203777	1.2997840773486293	0.0	0.04552126450125979	0.14772394117215568	0.9957360058923892	26.936371460028536	4.275469567044077	0.15483973154505087	0.013897639284490981	0.15483973154505076	1.8219397119402003
Track_72	69	72	279	17	0	0	0	3	300.11	0.0	300.11	10.622669998744312	58.88765234013555	32.311925474503255	0.0	0.34940704861824856	1.9523081320980868	0.01566830435984871	0.20925883406371223	0.3937688085123121	0.9964193116379468	99.85479400209795	10.653348487379798	0.10638117182957817	0.03539592149126757	0.10130282611997353	1.829291639835301
Track_73	70	73	109	0	0	0	0	0	108.0396	0.0	108.0396	4.126107032900302	128.3472545303397	36.49764145060245	0.0	0.09677627802037661	1.2965394068427565	0.003775928207145513	0.04310783375948246	0.20422901376192215	0.9988151384056161	10.455670366810283	4.126107032900302	0.3946286453327675	0.03819069149552851	0.3946286453327676	2.0037239757720515
Track_74	71	74	301	0	0	0	0	0	300.11	0.0	300.11	0.26503376025119607	149.3349382027587	38.31719116241992	0.0	0.17044483926355	1.1595829603828176	0.004737727975886426	0.1439055981648144	0.12931214964565077	0.998638490901833	51.15220071138399	1.0706952140879022	0.005181277766456145	8.831220560834229E-4	0.005181277766456145	2.072297833604351
Track_75	72	75	301	0	0	0	0	0	300.11	0.0	300.11	0.14119900021801063	104.1878462707123	37.53726081044055	0.0	0.05885511996331755	1.8427022708331848	0.0	0.038098743152343684	0.15089851913618074	0.9981525138367054	17.663010052191222	1.9440378910009777	0.007994050832830382	4.704908207590904E-4	0.007994050832830377	1.9921446131123088
Track_76	73	76	301	0	0	0	0	0	300.11	0.0	300.11	0.12130551310537287	93.26285145267994	37.05846043821766	0.0	0.03576241736564016	0.1224412915363873	0.0	0.032723504402326326	0.02099590704484722	0.9988392559792908	10.732659075602266	0.21549778500646224	0.011302465889476303	4.0420350240036275E-4	0.011302465889476298	2.098604410503197
Track_79	74	79	301	0	0	0	0	0	300.11	0.0	300.11	0.1700358489297984	141.33694124421106	39.32725702364825	0.0	0.04900199106273376	1.55069909139895	0.0	0.03341132693585566	0.1265375454907724	0.9951301888373999	14.705987537837014	1.4963569231083405	0.011562355026638872	5.665784176795122E-4	0.01156235502663886	1.9202955104330373
Track_80	75	80	301	0	0	0	0	0	300.11	0.0	300.11	1.920031490263763	41.56304570863718	39.04668012432143	0.0	0.05005135508354106	0.7511378884878472	0.0	0.03561415995696799	0.0739561335210081	0.9995118037014704	15.020912174121511	2.458345177287991	0.1278238943152635	0.006397759122534281	0.12782389431526353	1.9387413770336834
Track_82	77	82	301	0	0	0	0	0	300.11	0.0	300.11	5.581025800494129	120.04915205133923	41.35460151775666	0.0	0.06911243426401453	0.8831624989291957	9.729514883846428E-4	0.043878692192674824	0.10893991162675014	0.996837668640669	20.7413326469734	5.627257162083937	0.269077493499846	0.018596600581433902	0.26907749349984594	1.8908727024968939
Track_84	79	84	301	0	0	0	0	0	300.11	0.0	300.11	0.26849564864476694	98.38153465118663	41.187345555556526	0.0	0.08202364858992796	0.7551948248483611	0.0	0.048449928053820174	0.11021286822669578	0.9988238928325944	24.616117178323286	2.165405551249585	0.010907311120585728	8.946574544159373E-4	0.01090731112058573	1.8670273161985333
Track_85	80	85	300	1	0	0	0	1	300.11	0.0	300.11	1.6242844866542814	85.37440638213191	47.71307232477963	0.0	0.095293917310898	1.7251404193549298	0.0	0.045914419060795325	0.1974944856475648	0.9960466496149699	28.547537715071606	3.4108518479418604	0.05689753361098965	0.005412297113239417	0.056795829849052244	1.667223493682305
Track_86	81	86	301	0	0	0	0	0	300.11	0.0	300.11	4.639315541373509	135.53500876344071	44.59872328990429	0.0	0.09125731012074068	1.40329553986578	0.0012027238959041143	0.0468234951703544	0.16371121892872098	0.9955184091365219	27.3872313403354	4.69419673324417	0.16939702607108054	0.015458716941699742	0.16939702607108	1.7637306046051697
Track_87	82	87	301	0	0	0	0	0	300.11	0.0	300.11	3.2395294393817724	55.981779331791344	48.63465095109825	0.0	0.08524989295416961	0.714121123150823	0.0	0.05897942853439846	0.08544160624877045	0.9941632317942243	25.584345374475852	3.6903253213253855	0.12662154891849137	0.010794473490992544	0.12662154891849142	1.9017305727593408
Track_88	83	88	301	0	0	0	0	0	300.11	0.0	300.11	0.8156060357994378	123.06830549876553	49.566495853428975	0.0	0.07385619382535888	1.420648877489601	0.0	0.04240585999073866	0.1756880052527878	0.9982461216441817	22.164982328928446	1.0380567396062164	0.036797053284132616	0.0027176902995549555	0.036797053284132596	2.0371411479765564
Track_90	85	90	98	1	0	0	0	3	100.03666666666666	0.0	100.03666666666666	0.10352015676286298	100.85589954659778	47.63471833790984	0.0	0.04647471873984336	0.24418011775135992	0.0	0.03521997465839724	0.0434988660462595	0.9986623811478518	4.526066538974422	0.18721011955254052	0.022871991799378186	0.001034822132846586	0.022266345249754467	2.058366056380818
Track_92	86	92	296	4	0	0	0	2	300.11	0.0	300.11	0.8699008622128982	43.152719225594154	50.79226521534171	0.0	0.4592422799474336	1.676401768116701	0.018356674753226776	0.3769063687592706	0.3175169875181367	0.9965654363906061	136.6592413334894	1.3076897477076834	0.006365474107163233	0.0028986067182463033	0.006311715721335778	1.9401136801745342
Track_96	89	96	100	0	0	0	0	0	99.0363	0.0	99.0363	8.143931834256897	79.43074479378357	51.579083557739914	0.0	0.13476044203781326	1.7123206238776334	0.0	0.03809293160945605	0.2575853996006228	0.9981554782390595	13.346175565789487	8.193386192318302	0.6102071559085733	0.08223178606487618	0.6102071559085733	1.855010151550205
Track_97	90	97	301	0	0	0	0	0	300.11	0.0	300.11	0.19236871232515723	156.82419900601113	51.376288876394945	0.0	0.03816362415484218	0.203117653134859	0.0	0.033063466182555144	0.02906324181077435	0.9894269090950291	11.453285245109694	0.23008598591072102	0.016795941793844218	6.409940099468769E-4	0.016795941793844228	2.0382823861705233
Track_98	91	98	190	0	0	0	0	0	189.0693	0.0	189.0693	0.3290024931262761	135.00087645798195	52.4471995260175	0.0	0.08457624037943426	1.9575310492434248	0.0	0.04031603613111981	0.24385668629951993	0.9956655025482177	15.990770565171363	1.607481586471666	0.020574524022179314	0.0017401158893922816	0.020574524022179307	2.0678985212892846
Track_101	93	101	301	0	0	0	0	0	300.11	0.0	300.11	0.42137135933374453	117.26963496255364	54.045279510338396	0.0	0.042350702266802605	0.16046282471103832	0.0	0.038192723680500786	0.026380775423253584	0.9993409767895441	12.709869257290118	0.4428446128004544	0.033153083702419255	0.0014040563771075423	0.03315308370241923	1.9549109687234394
Track_102	94	102	255	0	0	0	0	0	254.09313333333333	0.0	254.09313333333333	0.0818849717740408	5.268013527797492	58.149133642425994	0.0	0.06825692277827357	1.4982763983825957	0.0017952905557805238	0.03568195156044662	0.18632751908401546	0.9926832432840385	17.3436153804229	1.572939058794158	0.004721332316125437	3.2226361531234143E-4	0.0047213323161254366	1.9318321022131548
Track_103	95	103	300	1	0	0	0	1	300.11	0.0	300.11	2.004832606301254	140.3564917515045	57.2944429839248	0.0	0.05364055031422664	1.416308030196263	0.0	0.03861558181936408	0.09909629323211593	0.9956499636173248	16.302979558222404	2.004832606301254	0.12297338649916402	0.00668032590150696	0.12453872792828512	2.0114429656136976
Track_104	96	104	286	1	0	0	0	1	286.1048666666667	0.0	286.1048666666667	2.4061293316105425	134.91544590342508	59.01727720305697	0.0	0.11340923778231729	1.6287495508206746	0.0	0.046354964705534143	0.20458280986844193	0.9964720654737699	32.455944657968786	4.587671644892948	0.07413524261786583	0.008409955970493368	0.0741558283517945	1.7756715405606598
Track_105	97	105	300	1	0	0	0	1	300.11	0.0	300.11	1.2761409543463116	130.83170332515792	55.083311992254146	0.0	0.09777795855278112	1.6821662697553554	0.00684689617040969	0.051025763549924025	0.1712893434318161	0.9974811281760534	29.267662718063196	3.911598816995752	0.043602421096602034	0.004252244025011867	0.043488778943124286	1.8779245896556365
Track_108	98	108	291	5	0	0	0	3	298.10926666666666	0.0	298.10926666666666	0.4967104574818992	34.96693960665917	58.767503028221974	0.0	0.6577972771401299	2.0938617249994804	0.023416694215020472	0.5941937177458464	0.4063791522089565	0.9953335023827569	193.28933643453695	1.9157046164180478	0.002569776825997458	0.0016662026747303366	0.0025330033015253527	2.0328811924060726
Track_110	100	110	127	11	0	0	0	1	137.05023333333332	0.0	137.05023333333332	0.15134601861226246	142.61494756416417	62.715586991015	0.0	0.547990926844274	1.9970707143864266	0.03360663260994639	0.4124586230032845	0.43246511722705006	0.9854897335758359	73.45837758292164	2.367722776136891	0.002060296232943878	0.0011043105504545837	0.002015198603403889	1.8570848892695149
Track_111	101	111	301	0	0	0	0	0	300.11	0.0	300.11	0.07477748350067122	75.96516582728724	63.35527802352726	0.0	0.34749569414551695	1.3979693659865078	0.016984961955253428	0.25648741502976713	0.29041594024730905	0.9832334379817165	104.28693277001103	2.189757699787287	7.170359844179288E-4	2.4916691713262206E-4	7.170359844179282E-4	2.0154773290642076
Track_112	102	112	300	1	0	0	0	1	300.11	0.0	300.11	2.7649292976581017	8.91230381449765	61.39202831741048	0.0	0.07524306413450785	1.915934859586284	0.0	0.04256651123419652	0.14505322379084717	0.9952737067143123	22.77526417083271	2.932694008186235	0.12140053686837259	0.009213052872806975	0.1224438820877538	1.933968146992703
Track_115	105	115	138	0	0	0	0	0	137.05023333333332	0.0	137.05023333333332	2.6895546462393938	132.20849730863802	68.57618800281755	0.0	0.09915333158238814	1.0888172461535623	0.002122207561295494	0.0459958975580848	0.16481500208159497	0.9975041617517886	13.588987229143667	2.988755425071093	0.19792164058195827	0.019624590055953163	0.19792164058195835	1.9153866292389043
Track_116	106	116	301	0	0	0	0	0	300.11	0.0	300.11	1.39639183512887	36.47147430545641	65.23852347516974	0.0	0.05066270040083525	0.6590122889609628	0.0	0.03780013252216712	0.06653780879181552	0.9996175092716154	15.20438301729467	1.4258043264685119	0.09184140083425307	0.004652933374858785	0.09184140083425309	2.018907400954262
Track_118	108	118	301	0	0	0	0	0	300.11	0.0	300.11	6.476571013490425	146.6372235285548	68.86060391271876	0.0	0.08309429683661487	1.0579802971097305	0.0	0.04321196039078244	0.14181285224121182	0.996656117645213	24.937429423636516	6.809088528638151	0.2597128558628307	0.021580657137351054	0.259712855862831	1.7843647249935348
Track_119	109	119	127	0	0	0	0	0	126.0462	0.0	126.0462	3.687965713528847	112.09662747027002	71.22541958703802	0.0	0.1896558996854531	1.2115339804151157	0.0015509168008095505	0.08895238411799544	0.22146851568760823	0.9992633030170531	23.905405462932542	3.7227194839046174	0.1542732968594641	0.02925884091332263	0.154273296859464	1.477249993487223
Track_120	110	120	164	0	0	0	0	0	163.05976666666666	0.0	163.05976666666666	2.490080231207987	3.1426699719923863	69.47465176322788	0.0	0.05068443267093388	1.647579300682917	0.0	0.034835704614249986	0.1305343438849636	0.9939476153472575	8.264591764954845	2.490080231207987	0.3012950067015914	0.01527096648125536	0.301295006701591	1.9493885797799546
Track_121	111	121	301	0	0	0	0	0	300.11	0.0	300.11	1.405092435364412	138.9033705598913	70.1762802615585	0.0	0.07735342299051329	1.4231380247849528	0.0	0.03858732262451571	0.169719607251327	0.9969431664856565	23.21453577368299	2.233412007465521	0.06052640677645108	0.004681924745474699	0.06052640677645119	1.8699687180763547
Track_122	112	122	301	0	0	0	0	0	300.11	0.0	300.11	1.3170297062908796	128.1428614834916	70.35002676543303	0.0	0.040967119260361215	0.318998063163864	0.0	0.03375879238422401	0.03430233039213081	0.9987125875941939	12.294642161226987	1.3860934684161057	0.10712224796947177	0.00438848990800333	0.1071222479694716	1.8413082427519085
Track_124	114	124	301	0	0	0	0	0	300.11	0.0	300.11	5.540115444339766	163.6500776500285	77.25938601974198	0.0	0.07631331134737561	1.4910141444098666	0.0027382769538743406	0.044661381630878995	0.12102128000165323	0.997439734563479	22.90238786846087	6.570184157983107	0.2419012146750479	0.018460282710805256	0.24190121467504763	1.7728315515000999
Track_127	115	127	301	0	0	0	0	0	300.11	0.0	300.11	1.1759275964611868	16.773523994347023	76.863352183144	0.0	0.053772648204554935	0.792975856342725	0.0	0.038593907705279575	0.07778299415659598	0.9981728586247594	16.137709452668965	1.3941167128298915	0.07286830884581974	0.003918321936827119	0.07286830884581966	2.0359167909510325
Track_129	116	129	210	2	0	0	0	4	214.07846666666666	0.0	214.07846666666666	1.874547193013636	2.6786421442792006	77.17244357098394	0.0	0.05753888349001494	0.8324379914092048	0.0	0.0450272666485299	0.0741969300812234	0.9923120047364916	12.203487477358353	2.1081435117499616	0.1536074992080389	0.008756355658752085	0.1521815358178027	1.9395006785133702
Track_130	117	130	300	1	0	0	0	1	300.11	0.0	300.11	4.20043005794413	88.23073542859126	80.88105905082013	0.0	0.06767118903083322	1.6656777439695485	0.0	0.03569394593843606	0.16210776248421002	0.9992275871833165	20.275852000798135	4.206243584124613	0.20716417035292944	0.01399630154924571	0.20682807188253388	1.9036811361833057
Track_131	118	131	301	0	0	0	0	0	300.11	0.0	300.11	0.6047752394027831	129.6689201447695	80.43448836849905	0.0	0.43923195806621745	1.835375197964408	0.0029484483259402524	0.38883273983517	0.3028001609775048	0.9969057230854351	131.81790293525253	1.783410490323157	0.004587959798600664	0.0020151785658684583	0.004587959798600664	2.078840385158149
Track_132	119	132	301	0	0	0	0	0	300.11	0.0	300.11	1.0295723902431797	95.43233406772343	78.54637253405043	0.0	0.048465321508874684	1.100002172172929	0.0	0.035177347526221155	0.0869021193019267	0.9987434839885496	14.544927638028359	1.6930858259138422	0.07078566603186921	0.0034306500624543654	0.0707856660318691	1.9658725846624412
Track_133	120	133	301	0	0	0	0	0	300.11	0.0	300.11	1.5028334361798668	11.104752452346434	79.25619694718557	0.0	0.06045592036485999	0.9633989982953357	0.0	0.03665764097906444	0.11041522340836178	0.9994396262390669	18.143426260698153	1.8073091368179415	0.08283074070939224	0.00500760866408939	0.08283074070939234	1.9062146383924001
Track_134	121	134	246	0	0	0	0	0	245.08983333333333	0.0	245.08983333333333	0.8990078028003022	163.61186782677677	81.82762111119212	0.0	0.04070875966771795	0.4904778320877821	0.0	0.031973227879334036	0.05026041038958877	0.9987273133867155	9.97730312216773	0.8990078028003022	0.09010529115857696	0.003668074642564266	0.0901052911585771	1.9264210161994655
Track_136	123	136	301	0	0	0	0	0	300.11	0.0	300.11	1.2040614841505402	30.60570005029691	81.44959215127443	0.0	0.3658212322621317	1.3505664202890193	0.025537938167030812	0.2963539729662056	0.24848720478993178	0.9957918441572855	109.78661001418828	1.8829036341412013	0.010967289034563807	0.004012067189199094	0.0109672890345638	2.1109713593077233
Track_139	126	139	301	0	0	0	0	0	300.11	0.0	300.11	0.3615540551815284	74.05460665513328	83.08153659669534	0.0	0.15600818281120307	0.7644132916141916	0.009894294353037316	0.13044604442456256	0.11376674792264137	0.9951637274403112	46.81961574347015	0.6281583333338343	0.00772227728571125	0.0012047384465080416	0.007722277285711249	2.1149000758452914
Track_142	129	142	301	0	0	0	0	0	300.11	0.0	300.11	1.5221039942046775	51.16194410062319	88.93084161000118	0.0	0.06896023167069525	1.5426860117369097	0.003550293937847721	0.045392595405985316	0.14421500380722285	0.9990324387914714	20.69565512669235	1.8242489405988602	0.07354703124336152	0.005071820313234072	0.07354703124336152	2.1791355756405286
Track_144	130	144	301	0	0	0	0	0	300.11	0.0	300.11	0.25088153791767	115.01049775597818	88.28779028186727	0.0	0.1322242539876135	0.500613719020327	0.0030766279448050547	0.11805571535710867	0.08175516001651995	0.9979590557738396	39.681820864222715	0.375762251563775	0.006322329279598804	8.359652724589983E-4	0.006322329279598808	2.0909188677978303
Track_148	134	148	293	1	0	0	0	1	293.10743333333335	7.002566666666667	300.11	0.7146769326291332	96.41575023813745	91.13283049719959	0.0	0.08732374757740956	1.1033614172897321	0.0	0.03848732618779805	0.15733380844569964	0.9978354825501556	25.89848681524892	2.0160876761695707	0.02759531619462549	0.0024382763838553846	0.02792225999799121	1.90076259189748
Track_150	136	150	296	3	0	0	0	1	298.10926666666666	2.0007333333333333	300.11	2.0319956735964104	118.34486865449445	121.31220432841901	0.0	0.09066405931513206	1.4743912972250726	0.0	0.04013677730461095	0.16693264088987747	0.9954992528702762	28.227827657627145	5.284927581983185	0.07198554909156696	0.006816278126196269	0.07518170019835649	1.7153943526419855
Track_152	138	152	298	1	0	0	0	1	298.10926666666666	2.0007333333333333	300.11	4.226837315494166	57.965118215982436	104.92991778129353	0.0	0.06968795400036218	1.4276500058547623	0.0	0.03923647840449125	0.1298523575358138	0.9988345073773557	21.33024858666183	4.812382577356132	0.19816165284343096	0.014178818936951863	0.20346154712589457	1.7755361946039216
Track_157	143	157	149	0	0	0	0	0	148.05426666666668	16.005866666666666	164.06013333333334	1.220236547308954	81.31098522118877	31.020352078963015	0.0	0.15080873699777725	1.6256399377610513	0.0	0.048956345687982586	0.29381657817285034	0.998563289642334	22.32787696313213	4.299057548423041	0.05465080935925135	0.008241819535375006	0.05465080935925139	1.9032103312919364
Track_161	146	161	187	1	0	0	0	1	187.06856666666667	18.0066	205.07516666666666	1.6960765385602774	136.1390210587498	83.82484374536523	0.0	0.08611633762268513	1.225458104214546	0.0	0.03860260206017408	0.16493791404830663	0.9967511579952139	16.933043009441445	3.633381567079309	0.10016371762680737	0.00906660359237412	0.10528319994399944	1.7238895810454693
Track_165	150	165	277	0	0	0	0	0	276.1012	24.0088	300.11	5.528310381144247	81.71071477184958	105.07653351630259	0.0	0.08199276916023561	1.2136530978219302	3.6667151575882356E-4	0.04615939106737762	0.12683736601248247	0.9995708136351961	22.638301956464076	5.968543120507941	0.24420163631423378	0.020022768394864807	0.2442016363142341	1.838629371837883
Track_167	152	167	90	0	0	0	0	0	89.03263333333334	30.011	119.04363333333333	0.6640225164908599	120.24972198395584	96.24550235695747	0.0	0.052496755621912874	0.528619925320121	0.0	0.0364056583728221	0.063110024383322	0.9979152705934312	4.6739243944753746	0.7728645796714475	0.14206958873270203	0.007458192481006326	0.14206958873270203	1.941079160203528
Track_170	155	170	138	0	0	0	0	0	137.05023333333332	26.009533333333334	163.05976666666666	3.000084573965509	32.13725667061926	43.06552106346111	0.0	0.2456285452439319	1.936673348283519	0.0036104413599647653	0.05978428805089061	0.39278328176486776	0.994787136281746	33.66344943900809	4.014153008994272	0.08911993939899428	0.02189040106680234	0.08911993939899429	1.9712716782513888
Track_171	156	171	127	0	0	0	0	0	126.0462	28.010266666666666	154.05646666666667	0.0884249694785732	68.16488043792013	54.71660202241701	0.0	0.09690219827448981	1.3640080739896758	0.0	0.04845499005257451	0.18076097186475998	0.9953011734279122	12.214153864145967	1.456081073252667	0.007239549334493014	7.01528245028991E-4	0.0072395493344929954	1.9209264256489573
Track_182	166	182	263	0	0	0	0	0	262.0960666666666	37.01356666666666	299.1096333333333	7.382860630735613	54.83571768854516	6.843913227508896	0.0	0.09303513368085128	1.190964557243857	0.0	0.043543025409812676	0.1624091025602369	0.9923828813059702	24.38414259955865	7.946910986141153	0.30277302556741287	0.028168528908620077	0.30277302556741303	1.8101015347373257
Track_185	169	185	260	1	0	0	0	1	260.0953333333334	40.01466666666666	300.11	4.867304208410611	49.41933494105022	105.98159646075253	0.0	0.10732834781691025	1.5887973776590774	0.0	0.0488092357200102	0.2069353131597098	0.9987085044384003	27.858431439593257	7.668255200611679	0.17471565902641056	0.01871353917055007	0.1743578425568723	1.758430191923376
Track_186	170	186	261	0	0	0	0	0	260.0953333333334	40.01466666666666	300.11	0.17532074608562156	77.70031181316443	113.8686704062704	0.0	0.04368358707761162	1.4413993516987114	0.0	0.03150835864217242	0.12277991774967682	0.9986818832455924	11.361897142147116	1.4177216363504632	0.01543058732993338	6.74063405285837E-4	0.015430587329933416	1.8859871605427843
Track_188	172	188	261	0	0	0	0	0	260.0953333333334	40.01466666666666	300.11	4.354516311429369	108.47763247991958	42.844953689798814	0.0	0.16307198874602472	1.0391796315747728	0.0	0.09245052465273067	0.1755122017191644	0.9950140538800265	42.414263270226975	6.325829217510954	0.10266631966907358	0.016742000925670977	0.10266631966907379	1.693764124582374
Track_189	173	189	143	0	0	0	0	0	142.05206666666666	39.0143	181.06636666666665	1.5555128403111858	7.983660835332265	69.64409085146474	0.0	0.23286464206106244	1.6056093526005482	0.004915698461425396	0.05662172188986252	0.431955603707235	0.9855648858563884	33.07890365836749	1.6202762981780616	0.04702431665741468	0.010950300666594918	0.04702431665741465	1.9897240819220625
Track_190	174	190	250	5	0	0	0	4	258.0946	42.0154	300.11	1.2288046217051456	119.67089138938472	112.20042701372599	0.0	0.1977746205819181	1.5503839751695436	0.007745193625778803	0.04940164630550849	0.36146227306099593	0.9937001421451569	49.411304241798604	1.521443259100472	0.02486889671423934	0.004761062888201247	0.02407317417266498	1.9964274456641178
Track_193	177	193	212	1	0	0	0	1	212.0777333333333	43.015766666666664	255.09349999999998	6.220783018387087	89.61048063718901	87.34599496605962	0.0	0.1675629357563122	2.045310358528122	0.0033818704549714567	0.06709966836128252	0.25515337039381764	0.9988564609918954	35.54323068393563	6.220783018387087	0.17502019086854353	0.02933256085215494	0.17505399221945755	1.5002943672559654
Track_195	179	195	255	0	0	0	0	0	254.09313333333336	46.016866666666665	300.11	1.6711342750323608	133.72448232619513	66.60470705654079	0.0	0.12499771804946762	1.5170739822855455	0.004422190371073668	0.052752498358429586	0.23985288587838607	0.9968941835796132	31.761061838705807	4.356491086791875	0.052615818813583334	0.006576857285002169	0.052615818813583376	1.8459220103946004
Track_201	185	201	250	0	0	0	0	0	249.09130000000002	51.018699999999995	300.11	5.973717384325823	69.31086428398262	73.00364978700836	0.0	0.17789066202782516	1.5156218534746346	0.003625017009970811	0.06273232494234487	0.32357408470157395	0.9899293525218964	44.311016262371595	6.232928999945849	0.13481336895896553	0.023982039454311824	0.13481336895896548	1.6738286104382754
Track_208	192	208	241	0	0	0	0	0	240.08800000000002	60.022	300.11	0.15959652981800002	127.5051386069397	106.7333847413263	0.0	0.33893689579951536	1.6634381007662922	0.018394525906408655	0.291690947452459	0.25626374338916036	0.9951556151833277	81.37468143871389	1.7629517784134663	0.0019612553560433626	6.647418022475093E-4	0.0019612553560433587	2.0972212770418768
Track_210	194	210	241	0	0	0	0	0	240.08800000000002	60.022	300.11	4.362903344377381	149.6380940836652	54.046690512475884	0.0	0.10107771709383967	1.0244573657031357	0.0	0.048240939430889605	0.140796122370464	0.9945608713814826	24.267546941625778	5.4103990658770185	0.1797834513258427	0.01817210083126762	0.17978345132584267	1.7340524928026118
Track_216	200	216	229	0	0	0	0	0	228.08360000000002	72.0264	300.11	1.77802327207956	30.017280095075126	112.17672443825593	0.0	0.08574218081274644	1.0322901038193588	0.0	0.051977779949957593	0.13148715084929624	0.9992217023299771	19.55638527162213	2.6487600914138403	0.09091778707487488	0.007795489338468701	0.09091778707487486	1.8250839712816813
Track_220	204	220	223	1	0	0	0	2	224.08213333333333	76.02786666666667	300.11	4.825606536438277	92.88781528816915	72.71436929027237	0.0	0.09378340289642521	1.2323711466884473	0.004198386712117846	0.05177795122558948	0.15746729010454955	0.9931695244772017	21.164433521255955	4.996234192516176	0.22800546641571123	0.02153499016032638	0.22962474697265695	1.9179058355108565
Track_229	213	229	162	0	0	0	0	0	161.05903333333333	80.02933333333333	241.08836666666664	10.844731734375605	132.63896771527558	94.62978469824704	0.0	0.11527699013198918	0.9688943119468255	0.0	0.06112465830960233	0.14535082674889613	0.9944911812558587	18.566400596234388	10.844731734375605	0.5841052323612537	0.0673338931069515	0.5841052323612538	1.4637006915602313
Track_230	214	230	219	0	0	0	0	0	218.07993333333334	82.03006666666667	300.11	5.910773593226241	103.19549935252724	108.5624663058157	0.0	0.15449430915085488	1.8834554936235168	0.0	0.05551227671725187	0.29339110184757256	0.9972755239434439	33.692108639997805	6.578911816709941	0.17543495589377353	0.027103702311719224	0.17543495589377345	1.6292719793890544
Track_231	215	231	219	0	0	0	0	0	218.07993333333334	82.03006666666667	300.11	3.173181879180363	127.04692980708516	120.09289070260716	0.0	0.06728106764971985	0.9544389208553136	0.0	0.03583189575815379	0.11094572032563163	0.9979977561458605	14.672650747646403	3.366408748348327	0.2162650726004205	0.014550544979900472	0.21626507260042058	1.7963307714480385
Track_242	226	242	114	1	0	0	0	2	115.04216666666665	91.03336666666667	206.0755333333333	1.5353446399359492	130.72660801336878	108.26807510652739	0.0	0.07713822698593957	0.6422352911990419	0.00879573339383175	0.04210596325330313	0.10967874276931958	0.9952298366186911	9.333604598820898	1.5353446399359492	0.16449643047123585	0.013345929448500328	0.17301317349351272	1.8114137220801276
Track_248	232	248	197	1	0	0	0	4	200.07333333333335	100.03666666666666	300.11	5.155274657067041	128.87111479082984	48.7080480145149	0.0	0.17304390147272022	1.053382650009471	0.0	0.08776554664383907	0.20007207748326922	0.9939175096865233	35.05997150079879	5.237486392037887	0.14704161002953428	0.025766925412683887	0.14890397866315996	1.6308810946324952
Track_257	241	257	97	0	0	0	0	0	96.0352	109.03996666666666	205.07516666666666	0.7680708790907367	101.70148335671101	112.69963384989441	0.0	0.053619314710639514	0.3582386793090551	0.0	0.043220300182836145	0.050181478233663854	0.9971642856745376	5.149341612099216	0.7680708790907367	0.14915904535951335	0.007997805795070314	0.1491590453595136	1.8305558241399182
Track_260	244	260	139	0	0	0	0	0	138.0506	112.04106666666667	250.09166666666667	0.10598250649930244	70.8678419651194	77.56530918817649	0.0	0.10417693583493375	1.013185031241439	0.002023123952556511	0.063037064681884	0.12291441344002801	0.9969337226675569	14.381688498174118	1.0117179354232764	0.0073692672812902225	7.677076847134488E-4	0.007369267281290229	2.094731955041066
Track_263	247	263	187	0	0	0	0	0	186.06820000000002	114.0418	300.11	3.3627518043678024	67.88759507786988	5.215170389169281	0.0	0.15427184292931126	1.6562048815914148	0.003665885236057125	0.05580960325600458	0.2936588143172196	0.9963175131675394	28.70508412453981	3.3627518043678024	0.11714829992408925	0.018072684125325027	0.11714829992408979	1.8788827892690672
Track_265	249	265	185	0	0	0	0	0	184.0674666666667	116.04253333333332	300.11	2.2190165808814313	57.018501050835205	97.35097454312644	0.0	0.09698824034163131	1.6294446471542419	0.005437589599198302	0.0444028017464889	0.20024591377972187	0.9990106289451187	17.852379696141877	3.1966905567289974	0.1242980834292354	0.012055452389638822	0.12429808342923539	1.671742475639293
Track_266	250	266	183	0	0	0	0	0	182.06673333333333	118.04326666666667	300.11	4.083939464900492	3.166265824389815	67.2226630890677	0.0	0.07685158046067377	0.9351803585152463	0.0	0.0413937879033084	0.12682442518404868	0.9917923925352878	13.992116205978682	4.225279531700951	0.29187432442531236	0.02243100312797666	0.2918743244253119	1.8427296329848357
Track_267	251	267	175	6	0	0	0	1	180.06600000000003	120.044	300.11	2.1755084596740413	151.14186632434598	92.16222411114073	0.0	0.43696055161507097	1.8293425702742965	0.02287850989207652	0.3133008976045742	0.3631960240420723	0.984751010622297	77.93916487333904	2.1755084596740413	0.027912904419870505	0.012081728142314712	0.027649471096781744	2.0887724773282947
Track_272	256	272	173	1	0	0	0	2	174.06380000000001	126.0462	300.11	2.752437816742262	80.73083120960763	120.44877524788411	0.0	0.07550221806695413	1.1116027608855912	0.0	0.043293619702257466	0.11995756660494905	0.9963807301714241	13.473727777602283	2.8193051002076985	0.20428183366727273	0.015812810111822572	0.20943504067390484	1.924236818145836
Track_274	258	274	172	0	0	0	0	0	171.0627	129.0473	300.11	0.534157066882439	68.13408200483909	43.855121092361465	0.0	0.06124128522889898	0.632086581798354	0.0	0.044694357379945045	0.07245097973765532	0.9960947913485904	10.476099602725574	0.8164633664545192	0.05098816230646251	0.0031225805911074653	0.05098816230646249	1.9634936339421185
Track_276	260	276	171	1	0	0	0	1	171.0627	129.0473	300.11	4.085845789236046	123.17118002482358	82.20909766038704	0.0	0.11501354138814966	0.7995112094106962	0.0	0.06418369175121195	0.14068484099477363	0.9981917407777574	19.631196721366386	4.156865920378711	0.20813024530435553	0.023885077163145713	0.2076718695456733	1.766757896814656
Track_277	261	277	97	0	0	0	0	0	96.0352	128.04693333333333	224.08213333333333	2.7255016194621335	102.39085629641005	88.03287102055289	0.0	0.15926574588890097	1.8756752335638736	0.0	0.06254532540382726	0.25546883824560507	0.9953792574479408	15.295117759589765	3.348162021531174	0.17819422264685036	0.028380235782943478	0.17819422264685014	1.402500245555533
Track_280	264	280	168	1	0	0	0	1	168.06160000000003	132.0484	300.11	4.08028931732149	131.945238596677	32.71413647363125	0.0	0.1771381756200979	1.892981227206641	0.0	0.05892464870360553	0.3268990365445803	0.9943993613123894	30.147594018002	4.08028931732149	0.13534377950310167	0.024278534283390666	0.13705986413374832	1.7193108131374915
Track_281	265	281	167	0	0	0	0	0	166.0608666666667	134.04913333333332	300.11	0.11256112706994813	60.39056997054533	99.39575546739282	0.0	0.059567757714077615	0.2526609177356091	0.001434707445827723	0.048633333163967334	0.051198676727340645	0.9997521342631586	9.89187347138974	0.20401135651219626	0.011379151522258005	6.778305408696416E-4	0.011379151522257994	2.0817216876635247
Track_289	273	289	159	0	0	0	0	0	158.05793333333335	142.05206666666666	300.11	1.524848021227363	35.29190093357127	32.731485747203806	0.0	0.08088815897669169	1.3453570192614592	0.0	0.04027976648149686	0.14826477483393344	0.9894572886281043	12.785015238994001	2.191372948482051	0.11926837729349056	0.009647399463407907	0.11926837729349053	1.8342583199404714
Track_291	275	291	153	0	0	0	0	0	152.05573333333336	148.05426666666665	300.11	4.319577137261766	142.7785977010294	85.4848151393446	0.0	0.15984204103304128	1.063138574369918	0.0	0.06407786938945474	0.20215012865212945	0.995035811576968	24.30489876677581	6.517314539963739	0.17772454757830633	0.028407854426590284	0.177724547578306	1.3620294772107842
Track_292	276	292	153	1	0	0	0	1	153.05610000000001	147.0539	300.11	1.0392120805067486	126.30278550129681	112.03646710430307	0.0	0.07682169870751587	0.8039970800123114	0.0	0.04327821426100691	0.10060269493403637	0.9862112309418473	11.782640473975093	1.0392120805067486	0.08819857338447255	0.006789746246681763	0.08838318288863203	1.8692021147156164
Track_296	280	296	150	0	0	0	0	0	149.05463333333336	151.05536666666666	300.11	0.5608131281185625	55.999475881910634	53.70513986350238	0.0	0.2237627267221603	1.787902046172587	0.006393585533271617	0.12945318868584024	0.27530816349975995	0.997186420361201	33.35287118523852	3.258886238502723	0.016814538244814436	0.0037624669262337307	0.016814538244814457	1.5735866410205144
Track_298	282	298	147	1	0	0	0	1	147.05390000000003	153.0561	300.11	2.5382387556003403	73.03168643931066	54.72741293135806	0.0	0.08661498261855954	1.493830490614116	0.0012158281102755688	0.0390492527581686	0.18852020021394786	0.9949687200338662	13.31223337584422	2.9460915849437224	0.1906696407686267	0.017260601423017954	0.1992796269328052	1.979210914943387
Track_299	283	299	136	6	0	0	0	1	141.0517	159.0583	300.11	8.562699038399371	141.20961539089134	62.75453502287963	0.0	0.5646588179197244	1.6273796638780642	0.009908526933800498	0.4659876956482796	0.4313662916840058	0.9886798139880685	78.28091453423916	9.184744854734298	0.10938424888552045	0.06070610307000462	0.107509351033698	1.911057410991592
Track_300	284	300	143	1	0	0	0	1	143.05243333333334	157.05756666666667	300.11	1.3552683446568197	20.22383890491241	99.63780760653596	0.0	0.08664350634554521	1.750674200457644	0.004934107866317462	0.04895194066098231	0.1628418775282556	0.996536412855962	12.430307693503556	1.6461552272866058	0.10902934811220504	0.009473927238265454	0.10934376548061478	1.7873894405841702
Track_301	285	301	142	0	0	0	0	0	141.05169999999998	157.05756666666667	298.10926666666666	4.699442979646873	49.3577214584896	103.55116384514771	0.0	0.11576393715250412	1.8839792703930354	0.0	0.055656291902633805	0.24514722627758984	0.99856283924949	16.328700134053836	4.699442979646873	0.2878026383647091	0.033317166539977	0.28780263836470865	1.7742327931354644
Track_309	292	309	137	0	0	0	0	0	136.04986666666667	164.06013333333334	300.11	1.1041823623467546	100.1258367764365	51.43335415442828	0.0	0.05720266314690815	0.7985511664475158	0.0	0.03918946261871811	0.08323221683359334	0.9972178309503263	7.7824146941151	1.2313361672067211	0.14188171740343192	0.00811601208733333	0.1418817174034319	2.0714795193912185
Track_310	293	310	140	0	0	0	0	0	139.05096666666668	161.05903333333333	300.11	3.9880512214499366	87.08914923229243	71.1713205150463	0.0	0.2634405482018256	1.6201176470691203	5.625933693438555E-4	0.07459828139803383	0.40793277477355794	0.9976117334195546	36.63166288666065	4.905516355932042	0.10886896491128657	0.028680499798394807	0.10886896491128717	1.5247034630439655
Track_311	294	311	93	0	0	0	0	0	92.03373333333332	165.0605	257.0942333333333	0.9684444257654191	56.705742613417655	91.78364204120314	0.0	0.17712944262467253	1.2558430609128928	0.006353390016922967	0.06383659070692865	0.25016508470626614	0.9966953749297768	16.301883888001115	3.5553003667853877	0.05940690244262111	0.0105227115177198	0.05940690244262126	1.551070048158992
Track_312	295	312	132	0	0	0	0	0	131.04803333333336	169.06196666666665	300.11	4.587076340428435	41.471526409492085	63.91637109576839	0.0	0.13074683197180925	1.2994366653151603	0.003950372128981337	0.06780252790392505	0.18395076791648407	0.9962330537311959	17.134115194469395	4.9269646954388335	0.2677159741466584	0.035003015487922375	0.2677159741466584	1.999354457633457
Track_316	298	316	128	0	0	0	0	0	127.04656666666668	173.06343333333334	300.11	2.679639661335899	14.09068085630176	53.29038953356855	0.0	0.0674566901844711	0.5317481062052303	0.0019984492144338602	0.034574724168945185	0.10307244114781232	0.9983652303926647	8.570140886634073	2.7236157386068935	0.312671599776737	0.021091791235622256	0.3126715997767365	1.8411802399692576
Track_327	308	327	119	0	0	0	0	0	118.04326666666668	182.06673333333333	300.11	4.6700959158372335	12.419844967889269	68.10808702109705	0.0	0.14604358683717966	2.0124744662222307	0.0	0.06504647880444722	0.2829824466084186	0.9939116985857988	17.239462065977737	4.751953003974674	0.2708956867658718	0.03956257775400912	0.2708956867658725	1.5413163252990185
Track_339	320	339	103	3	0	0	0	1	105.03850000000003	195.0715	300.11	5.6213039439624035	102.81959344859388	118.45021507377818	0.0	0.3552011715097391	1.2901331046895612	0.013994039471934552	0.32421660625669446	0.24864804039321461	0.9963157286921751	37.61927649631267	5.640893134833245	0.14942615774424547	0.05351660528246693	0.15066562155468446	1.2981555761701749
Track_346	327	346	101	0	0	0	0	0	100.03666666666669	200.07333333333332	300.11	0.17606026288738358	75.7989067359291	125.01465875522187	0.0	0.06925779753659822	0.241603049871651	0.00213012956567869	0.049195058680892134	0.057014499659702546	0.9884239806987272	6.928319206236185	0.25332964004297653	0.025411684659233314	0.0017599573111930645	0.025411684659233384	1.9431852483860736
Track_347	328	347	100	0	0	0	0	0	99.03630000000001	201.0737	300.11	4.80133550320258	155.30378606587442	31.64430297427662	0.0	0.20923205213563653	1.5865779851343578	0.005557631704820276	0.06835664022884674	0.3184781103881377	0.9985596477985382	20.721568284920462	5.06927662750365	0.23170714866676462	0.04848056221004399	0.2317071486667637	1.5813390086811165
Track_350	331	350	91	6	0	0	0	1	96.0352	202.07406666666665	298.10926666666666	0.1617110400757931	68.26843187190073	129.4356776464578	0.0	0.05625028655034405	0.25578025206857696	0.005154952001098681	0.04539001828187225	0.04045432564316241	0.9876884824627048	5.223758139209027	0.23200192506542786	0.03095683907377058	0.0016838725808432022	0.029935360050764095	2.1455973462582785
Track_352	333	352	94	2	0	0	0	2	97.03556666666668	203.07443333333333	300.11	4.668210037611763	139.80625014110151	50.54923035502988	0.0	0.15670590088195835	1.171039085184646	0.009982028053551988	0.05621664896433813	0.21906363480993615	0.9980250666750238	17.270136617938405	4.794356584880857	0.27030533347159025	0.04810823698951376	0.30699697151642164	1.646073700906519
Track_356	336	356	92	0	0	0	0	0	91.0333666666667	209.07663333333332	300.11	2.4069511078863863	100.9018278764289	55.85223238939084	0.0	0.10231557621339996	0.4039950337457698	0.006370431035142982	0.055482361559727605	0.09522653292228536	0.999451247246369	9.31413136514571	2.5028370459555402	0.25841927856991653	0.026440317391532103	0.25841927856991626	1.995680609278789
Track_358	338	358	92	0	0	0	0	0	91.0333666666667	209.07663333333332	300.11	4.708081333626679	141.60502357736013	19.126728720069746	0.0	0.14163299215524272	1.8619833050832573	0.005982281605061642	0.05400443232586373	0.2516335062214169	0.9848554425913355	12.893328106965328	5.308519516712603	0.3651564045037561	0.05171819417451708	0.3651564045037558	1.8622549350645976
Track_360	340	360	90	0	0	0	0	0	89.03263333333337	211.07736666666665	300.11	3.721471474496378	48.31144767420795	37.31021597324192	0.0	0.21040221237341153	1.789237091380015	0.010687182170232273	0.06618816598669068	0.32380309122150946	0.9948455697960323	18.732663026764026	3.935901883459486	0.1986621693444962	0.041798959944983206	0.1986621693444956	1.6553138259106566
Track_361	341	361	91	0	0	0	0	0	90.03300000000002	210.077	300.11	1.2233983824069312	138.33782560729148	88.01554406641003	0.0	0.05349370948219713	0.4196863040846106	0.0	0.037920234015221606	0.05499862157837022	0.9984219120098994	4.816199145810661	1.2233983824069312	0.25401739948214064	0.01358833297132086	0.25401739948214097	1.869410600580214
