# Supplementary material for: Adhesion pilus retraction powers twitching motility in the thermoacidophilic crenarchaeon Sulfolobus acidocaldarius
Source: Nat Commun. 2024 Jun 14;15:5051. doi: 10.1038/s41467-024-49101-7 (PMC11178785; doi:10.1038/s41467-024-49101-7)
Supplement: Supplementary file 15 — Source Data [file 41467_2024_49101_MOESM15_ESM.zip › TWITCHING FULL TRACK DATASET/Figure 4/Sis/SisI M1_1627-03 tracks.csv]

LABEL	TRACK_INDEX	TRACK_ID	NUMBER_SPOTS	NUMBER_GAPS	NUMBER_SPLITS	NUMBER_MERGES	NUMBER_COMPLEX	LONGEST_GAP	TRACK_DURATION	TRACK_START	TRACK_STOP	TRACK_DISPLACEMENT	TRACK_X_LOCATION	TRACK_Y_LOCATION	TRACK_Z_LOCATION	TRACK_MEAN_SPEED	TRACK_MAX_SPEED	TRACK_MIN_SPEED	TRACK_MEDIAN_SPEED	TRACK_STD_SPEED	TRACK_MEAN_QUALITY	TOTAL_DISTANCE_TRAVELED	MAX_DISTANCE_TRAVELED	CONFINEMENT_RATIO	MEAN_STRAIGHT_LINE_SPEED	LINEARITY_OF_FORWARD_PROGRESSION	MEAN_DIRECTIONAL_CHANGE_RATE
Label	Track index	Track ID	Number of spots in track	Number of gaps	Number of split events	Number of merge events	Number of complex points	Longest gap	Track duration	Track start	Track stop	Track displacement	Track mean X	Track mean Y	Track mean Z	Track mean speed	Track max speed	Track min speed	Track median speed	Track std speed	Track mean quality	Total distance traveled	Max distance traveled	Confinement ratio	Mean straight line speed	Linearity of forward progression	Mean directional change rate
Label	Index	ID	N spots	N gaps	N splits	N merges	N complex	Lgst gap	Duration	Track start	Track stop	Track disp.	Track X	Track Y	Track Z	Mean sp.	Max speed	Min speed	Med. speed	Std speed	Mean Q	Total dist.	Max dist.	Cfn. ratio	Mn. v. line	Fwd. progr.	Mn. ? rate
									(sec)	(sec)	(sec)	(micron)	(micron)	(micron)	(micron)	(micron/sec)	(micron/sec)	(micron/sec)	(micron/sec)	(micron/sec)	(quality)	(micron)	(micron)		(micron/sec)		(rad/sec)
Track_3	3	3	301	0	0	0	0	0	300.01099999999997	0.0	300.01099999999997	0.23746492509064213	113.40879948818502	71.96930507246495	0.0	0.040736336241255694	0.23486568911297268	0.0	0.033176256577950855	0.03422885171642521	0.9956164843220251	12.221348972075354	0.23746492509064213	0.019430336670135794	7.915207278754517E-4	0.019430336670135783	2.054466177858884
Track_6	4	6	301	0	0	0	0	0	300.01099999999997	0.0	300.01099999999997	5.4899686365442	54.65306659822889	73.77232085903724	0.0	0.1000736065616535	1.7691193028126255	0.0	0.05153413676215927	0.19365467729776922	0.9941526475142799	30.02318277816822	5.4899686365442	0.1828576496072331	0.018299224483582937	0.18285764960723308	1.9122043276833374
Track_10	8	10	301	0	0	0	0	0	300.01099999999997	0.0	300.01099999999997	1.2864144750871531	70.84178547371954	75.18601565676424	0.0	0.04845403744789548	0.7250481312278643	0.0012773757217104376	0.03745598869208592	0.060328459014276296	0.9965107385502305	14.536744228780577	1.681177869765302	0.08849398839530004	0.004287891027619498	0.08849398839530008	2.00307180920874
Track_11	9	11	301	0	0	0	0	0	300.01099999999997	0.0	300.01099999999997	0.5865225987389718	94.38907349198178	74.07897545176618	0.0	0.08668908749906093	1.655173694078881	0.004263566334838483	0.041816128869883874	0.21297264679281405	0.9930946498218168	26.007679829680765	1.87855750443886	0.022551900153339098	0.001955003645662899	0.0225519001533391	2.0407296557777546
Track_14	12	14	212	0	0	0	0	0	211.00773666666663	0.0	211.00773666666663	1.7785548287352044	24.274030596414445	79.90113132328614	0.0	0.07200458735883346	0.8969855670395256	0.0	0.040883606871147636	0.11966441903222343	0.9979099302359347	15.193525008204688	1.7858528146013555	0.1170600520797355	0.00842886074620489	0.11706005207973523	1.8862550632246988
Track_17	15	17	284	1	0	0	0	4	287.01052333333325	0.0	287.01052333333325	4.0561110379580345	64.2635189268161	82.42067673314149	0.0	0.06994082603750487	1.6837999223499984	0.0	0.03767531037244646	0.16305093474656307	0.9971329013646488	20.58632211797987	5.5088284633813	0.19702941665405457	0.014132272889685226	0.2020604229367691	1.9227714370368825
Track_19	17	19	301	0	0	0	0	0	300.01099999999997	0.0	300.01099999999997	0.23293637488195504	78.78425544438372	81.76834013920893	0.0	0.051108505289146226	0.7466012123499065	7.795781193841427E-4	0.040448553489565005	0.06586053012057541	0.9930681669434835	15.333113780302035	0.6824441965962822	0.015191720235011951	7.764261139823375E-4	0.015191720235011941	2.007790076672647
Track_21	18	21	301	0	0	0	0	0	300.01099999999997	0.0	300.01099999999997	4.063255357754634	118.5904868166266	84.74820408182569	0.0	0.10883459933553907	1.6403599062204748	0.0	0.04448498296156005	0.20951918201361536	0.9957657598973905	32.65157698125438	5.403545427384793	0.12444285187473157	0.013543687923958235	0.12444285187473145	1.7996998833638695
Track_22	19	22	300	1	0	0	0	1	300.01099999999997	0.0	300.01099999999997	4.849460214306037	30.15055827452449	80.09160104220692	0.0	0.1082055932815898	1.475095328284083	0.0	0.044274958686159896	0.19377827288698662	0.9959187271197637	32.673092270894415	5.5124436440025635	0.14842366844554822	0.01616427469094812	0.14938483493069415	2.0104618901054687
Track_24	21	24	299	2	0	0	0	1	300.01099999999997	0.0	300.01099999999997	0.26054061444295057	4.186810053866772	84.43264473448674	0.0	0.046546715410596275	0.6010008969315765	0.0	0.03650231304173014	0.05444831171936623	0.9950627064625156	14.926915184949461	1.2418741563702427	0.017454417822756103	8.684368721245241E-4	0.018657318018337036	2.144803365454656
Track_25	22	25	121	0	0	0	0	0	120.00439999999998	0.0	120.00439999999998	2.358351708791911	48.06062434421599	83.84523226957373	0.0	0.0769006456497497	1.4720773634829356	0.0	0.03774261990005335	0.19542050346406212	0.9944343960974827	9.228415840810829	2.358351708791911	0.25555325523613387	0.01965221032555399	0.2555532552361341	2.0014360982264487
Track_26	23	26	183	0	0	0	0	0	182.0066733333333	0.0	182.0066733333333	1.8984928903082383	67.81775691670443	85.16089545769825	0.0	0.057710293341633336	0.5087564245000723	0.0	0.042381971155347246	0.0623446846386567	0.9966864217825926	10.5036585082015	2.0505921248216183	0.1807458695297311	0.01043089715084937	0.18074586952973112	1.956889201287621
Track_27	24	27	301	0	0	0	0	0	300.01099999999997	0.0	300.01099999999997	2.5737372286988687	153.6730895891128	88.72457219588628	0.0	0.05027150775318423	1.2272783711354804	0.0	0.03390488137998108	0.09713925300782836	0.9966544366358127	15.082005312540556	2.595146560631558	0.17064953733697658	0.008578809539313122	0.1706495373369766	1.8533439993070544
Track_29	26	29	300	1	0	0	0	1	300.01099999999997	0.0	300.01099999999997	4.136408850902402	137.26714393645216	89.34849202455752	0.0	0.07934344092583716	1.6942705678931598	0.0	0.03928198303380532	0.2062218835401323	0.9963372904062271	23.832717867397363	5.671245260472837	0.17356009809359255	0.013787523960462792	0.17377017935672948	1.8959529969826974
Track_31	28	31	150	0	0	0	0	0	149.0054633333333	0.0	149.0054633333333	3.198224793712917	79.67828716530244	87.78481458659282	0.0	0.06853053015530215	1.1199474385470936	0.0	0.039728939443454195	0.13814358484555853	0.9931163807710012	10.211423398269778	3.453123223267532	0.3132006840745457	0.02146380892463194	0.31320068407454604	1.9761549716272733
Track_32	29	32	301	0	0	0	0	0	300.01099999999997	0.0	300.01099999999997	0.6299564186407246	100.87519132181617	87.96676141619395	0.0	0.05607527897183831	1.4084523645886426	0.0	0.035855395736785305	0.12473034556205723	0.9979957567892993	16.823200519620183	1.5510222575981731	0.03744569399300884	0.0020997777369520607	0.03744569399300884	2.007701066333476
Track_33	30	33	301	0	0	0	0	0	300.01099999999997	0.0	300.01099999999997	0.022718809445322674	28.583683410771936	89.09357343034236	0.0	0.05522768333614635	0.669934228078008	0.003370862085887999	0.04005504875845458	0.06534414250331426	0.9972924902985658	16.56891250536062	1.1542037640499634	0.0013711708259653342	7.57265881761758E-5	0.0013711708259653357	1.8684024501437093
Track_34	31	34	101	1	0	0	0	3	103.00377666666665	0.0	103.00377666666665	2.5148478524652957	116.3902351529505	88.6468353390563	0.0	0.0870648593972846	1.2480801612840677	0.0	0.0504532430758824	0.15429037919240537	0.9975459640569025	10.01062561163746	2.7802014758701246	0.2512178509145081	0.02441510334716817	0.28042431258930667	1.983580950891991
Track_35	32	35	301	0	0	0	0	0	300.01099999999997	0.0	300.01099999999997	0.2742069383416971	36.33363965654983	89.85964185730097	0.0	0.04956335353872278	0.7453235345428272	0.0	0.03983064877311772	0.06579786702468356	0.9953616712972572	14.869551258505748	0.90304418319759	0.018440834802250273	9.139896148531126E-4	0.01844083480225026	2.1001728781846087
Track_37	34	37	301	0	0	0	0	0	300.01099999999997	0.0	300.01099999999997	0.14135705372412638	15.965111920732314	89.94434129231577	0.0	0.04413406460975888	0.20959594219474925	0.003440826458414594	0.03858785977264398	0.03141606725352189	0.9965983807446552	13.240704857638375	0.2670924544624265	0.010675946276574505	4.7117290274065416E-4	0.010675946276574508	2.0548861282310917
Track_38	35	38	301	0	0	0	0	0	300.01099999999997	0.0	300.01099999999997	0.9502584361878764	84.814192390014	91.20694565397503	0.0	0.09222154817345009	1.5927081902161258	3.5830697670617896E-4	0.044026506197394365	0.21854486627346828	0.9946371122848155	27.66747888906498	3.354250866454074	0.03434568216345318	0.0031674119821869084	0.03434568216345324	1.9859267971108703
Track_41	38	41	301	0	0	0	0	0	300.01099999999997	0.0	300.01099999999997	0.6131012250444836	57.63953434564849	92.65821521753982	0.0	0.04832992144872704	0.6906888881218867	0.0	0.03436924154443335	0.0792166542847948	0.996386649006625	14.499508063754037	1.1215496735813775	0.04228427766988302	0.002043595818301608	0.04228427766988299	1.8648947513509642
Track_42	39	42	299	2	0	0	0	1	300.01099999999997	0.0	300.01099999999997	0.6830263089402377	138.0890986076598	93.43687235739975	0.0	0.05394825749356185	1.6109101528300531	0.0	0.034852074740223525	0.13439709799415683	0.9951115200750804	16.108697200922215	2.115077119963653	0.0424010893259037	0.0022766708852016686	0.04220100872532102	1.8998901939427364
Track_43	40	43	301	0	0	0	0	0	300.01099999999997	0.0	300.01099999999997	0.39695627582080356	48.95795523326401	93.16357347783102	0.0	0.04301675097319265	0.2325914241658446	0.0016018054851700732	0.036744944721637314	0.03559347393556065	0.9983620081233028	12.905498476218497	0.4454039625634233	0.030758693788720485	0.0013231390709700765	0.03075869378872048	2.024780718839519
Track_44	41	44	301	0	0	0	0	0	300.01099999999997	0.0	300.01099999999997	0.8119578354428744	97.6299146136107	94.98808774290517	0.0	0.050856876824925366	0.9657043526276032	0.0	0.039907946435446214	0.08156337341601418	0.9968710375386615	15.257622473122666	0.9275097907236811	0.05321653729951655	0.002706426882490557	0.053216537299516496	2.1559237471425394
Track_45	42	45	155	1	0	0	0	2	156.00571999999997	0.0	156.00571999999997	1.5716248470821415	41.045110629395666	94.66294415558923	0.0	0.13784211682040823	1.1194364677560984	0.008468783976776898	0.05298038118664526	0.22193473549334253	0.9930710096513071	21.347934748215444	1.7594208980094055	0.07361952646091537	0.010074148865068164	0.07308469354249379	1.887816556760383
Track_46	43	46	301	0	0	0	0	0	300.01099999999997	0.0	300.01099999999997	0.2739941546042128	77.96183044249089	96.78980805434385	0.0	0.0413218889105393	0.24059498797961767	0.0	0.03834899827863664	0.02745348315422051	0.9972021708456781	12.39702121393983	0.3129490891757834	0.022101612143417167	9.132803617341124E-4	0.022101612143417212	1.9749648763041434
Track_48	45	48	301	0	0	0	0	0	300.01099999999997	0.0	300.01099999999997	2.0730558816525426	145.9502139655656	98.13501360091708	0.0	0.0572757503697936	1.3479652765046903	0.0	0.030398072112759862	0.14178289905807914	0.9973159485877154	17.18335514419219	3.0047993148916063	0.1206432541408082	0.006909932907968517	0.12064325414080852	1.8116171067564886
Track_49	46	49	299	1	0	0	0	2	300.01099999999997	0.0	300.01099999999997	1.02394528169601	88.12362112015217	97.4061043975991	0.0	0.14394937921654335	1.486711873135657	0.0	0.04551463726021883	0.284226319809214	0.9949474709488476	43.33763113855	3.0701406511086726	0.023627163155791015	0.003413025794707561	0.023709902837256	1.9495952705641812
Track_53	50	53	301	0	0	0	0	0	300.01099999999997	0.0	300.01099999999997	3.1295278036013947	112.57480153020403	99.19019877928585	0.0	0.04733968906014783	0.8084063162593803	0.001205923156276241	0.035676822030417873	0.06280339214056406	0.9992501688161958	14.202427454624019	3.2586832767877127	0.22035161338440667	0.010431376861519728	0.22035161338440684	1.9314970951547603
Track_54	51	54	301	0	0	0	0	0	300.01099999999997	0.0	300.01099999999997	0.20338270391443633	80.6876589419212	99.59812782418078	0.0	0.06624408295742963	1.628299251738334	0.0	0.036222556003780326	0.16298527926720044	0.9938627168585692	19.873953572141424	1.7490255487764041	0.010233630826205145	6.77917489406843E-4	0.010233630826205148	2.0473109670195004
Track_59	55	59	301	0	0	0	0	0	300.01099999999997	0.0	300.01099999999997	1.2069170061564356	59.06487970763645	102.10859833482375	0.0	0.05269099618720076	0.7660565638664291	0.0	0.03563430742126151	0.0808401872669378	0.9930621474684275	15.80787845711828	1.2377430041394113	0.07634908184741017	0.004022909180518167	0.07634908184741016	1.9368165065554448
Track_60	56	60	301	0	0	0	0	0	300.01099999999997	0.0	300.01099999999997	0.9802327935566114	99.07718079934686	100.69372725105806	0.0	0.07048695718681657	1.3521498574221305	0.0	0.043050302262576674	0.11815486693850875	0.9977441432072078	21.14686251257405	1.9743500049866631	0.046353580488536265	0.0032673228433511155	0.04635358048853632	1.8052800941172904
Track_62	58	62	301	0	0	0	0	0	300.01099999999997	0.0	300.01099999999997	1.8617164657790226	116.96553671545277	102.75429327953988	0.0	0.04949462036484303	0.7451628540239638	0.0	0.030580301207646533	0.08139923100776797	0.9962574895038161	14.848930550276927	2.1044301799468554	0.12537714143624318	0.0062054940178160895	0.12537714143624323	1.6731157214536272
Track_66	62	66	142	0	0	0	0	0	141.00516999999996	0.0	141.00516999999996	0.25254019028776514	82.8927297143076	104.94673687384572	0.0	0.04290999230604851	0.20514056094479238	0.0	0.03801119620064299	0.02992122742392482	0.9950607427408997	6.050530759813054	0.25254019028776514	0.0417385185387551	0.0017909995093638425	0.04173851853875506	2.028947842399659
Track_67	63	67	192	0	0	0	0	0	191.0070033333333	0.0	191.0070033333333	1.2448977941452688	124.01403676989109	104.68726352127509	0.0	0.050613953691976	0.6707360313684902	0.003541843017585882	0.03998173529187846	0.06017452683729464	0.9961203718557954	9.667619621556437	1.2448977941452688	0.1287698361000313	0.006517550521290322	0.12876983610003126	2.1023921166746833
Track_68	64	68	299	2	0	0	0	1	300.01099999999997	0.0	300.01099999999997	0.4066044732090373	103.70123127952874	105.33138114085119	0.0	0.041168462441098154	0.24744389385630225	0.0	0.03516514414593677	0.03105429337313885	0.9977124102139553	12.33173499606151	0.44444732217294214	0.03297220329003973	0.001355298549749967	0.032920795905095133	1.9831454334838887
Track_70	66	70	301	0	0	0	0	0	300.01099999999997	0.0	300.01099999999997	4.806870018864999	67.4611799180703	110.99407610179622	0.0	0.07143716302587212	1.6048869758621673	0.0	0.04146678940024112	0.1417860025300779	0.99524456024962	21.431934716554945	5.2000010467032505	0.22428539851570034	0.016022312578088803	0.22428539851570062	1.9834975487555613
Track_71	67	71	301	0	0	0	0	0	300.01099999999997	0.0	300.01099999999997	0.34902806190816993	41.147101006240504	107.26981523057593	0.0	0.04830803280348396	0.7033975461614629	0.0034354659800558945	0.036952220662844294	0.05999715897350438	0.9970956302164401	14.49294122940603	0.6941527761458459	0.024082624526206974	0.0011633842156059944	0.024082624526206985	2.0573280178539837
Track_73	69	73	301	0	0	0	0	0	300.01099999999997	0.0	300.01099999999997	1.6961181813165271	82.58051278896447	109.08434541367157	0.0	0.04852484832707363	1.5089967602908474	0.0	0.03064443876073441	0.1395472481234139	0.9959549642480489	14.557988271453707	1.7282853007539458	0.11650773099208982	0.005653519975322663	0.11650773099209001	1.9986695036434816
Track_74	70	74	301	0	0	0	0	0	300.01099999999997	0.0	300.01099999999997	0.23334865621409573	49.24593415051257	110.81653263405256	0.0	0.03776082548184023	0.19827138079064885	0.0	0.0312586373681065	0.027533515574293628	0.9944274914621118	11.328663013632356	0.2710141258894286	0.02059807551282048	7.778003347013802E-4	0.02059807551282046	2.067610837949088
Track_86	81	86	272	0	0	0	0	0	271.0099366666666	0.0	271.0099366666666	1.4200410099520857	122.95380743454277	116.36541247604208	0.0	0.04300561455749785	0.701203977959379	0.0	0.031726188805104596	0.05837336028834484	0.9966872146024424	11.65494887753858	1.4200410099520857	0.12184017492249916	0.00523981160033512	0.12184017492249928	1.9109272962352069
Track_88	83	88	301	0	0	0	0	0	300.01099999999997	0.0	300.01099999999997	0.264568753431725	115.96033269457912	117.759913286209	0.0	0.044552465216482234	1.320064548545613	0.0	0.03289718461620736	0.1005087688571762	0.9994463086920323	13.366229642062049	1.2759808273537323	0.019793820734544044	8.818635097770582E-4	0.01979382073454404	2.010842078611928
Track_93	88	93	162	1	0	0	0	1	162.00593999999995	0.0	162.00593999999995	0.5557796766969135	87.57657343853536	119.08095800147858	0.0	0.03978592782347555	0.6190901721973789	0.0	0.03141643459304769	0.05360049878065845	0.9950587160793352	6.538271721967888	0.6631951754576013	0.08500406534490662	0.003430612955900961	0.08622679282790885	1.6745193936057974
Track_99	93	99	284	0	0	0	0	0	283.0103766666666	0.0	283.0103766666666	0.8857907266696985	62.560101234663385	123.70133440600821	0.0	0.05819793707349561	0.8876748400757959	0.0	0.035659223179294694	0.09328251873674868	0.9978804174863117	16.470620092392938	1.5757166799864042	0.053780047241743296	0.0031298878051845944	0.05378004724174324	1.9315585387886032
Track_101	95	101	300	1	0	0	0	1	300.01099999999997	0.0	300.01099999999997	1.9195878128249197	116.92329133708473	125.9498250152168	0.0	0.08132391612544425	1.5936420125183053	0.0	0.03512823181399925	0.19548365089397607	0.9959977420171102	24.334329244236603	3.0979665900148716	0.07888394184029376	0.006398391435063781	0.07867785689506265	1.9209115822779042
Track_102	96	102	301	0	0	0	0	0	300.01099999999997	0.0	300.01099999999997	0.11916802575753271	68.78895197315823	125.29014580067924	0.0	0.03023884348863348	0.249323694046123	0.0	0.026791863412454323	0.02462673733808585	0.9972318224732662	9.071985673868411	0.23813380748318322	0.013135826051929592	3.9721218807821287E-4	0.013135826051929582	1.7938042879933833
Track_103	97	103	301	0	0	0	0	0	300.01099999999997	0.0	300.01099999999997	1.5889393303897181	109.02437901954711	124.18038500549274	0.0	0.050541480544944194	0.7619605772536866	0.0	0.036763263521281425	0.07507309120936537	0.9976855221380823	15.163000119769249	1.7642003044296217	0.10479056373006866	0.005296270238056999	0.10479056373006865	1.8053401623497574
Track_107	101	107	210	1	0	0	0	3	212.0077733333333	0.0	212.0077733333333	0.4396537429393593	102.21055298760496	129.1748239525703	0.0	0.06156913311105759	0.46603155519213785	0.0	0.036791993773058834	0.07101199992087581	0.9954708857195718	12.971030839081335	0.8487097067924845	0.033895050315869694	0.002073762372137673	0.03368185107295644	1.8952374583285763
Track_109	103	109	301	0	0	0	0	0	300.01099999999997	0.0	300.01099999999997	0.28651187038546627	38.3604914891504	3.2566652189340837	0.0	0.06416955312201163	0.7489959555235802	0.0	0.043118906838177797	0.07950928118450415	0.9973632705172035	19.25157180168782	0.5350491298931664	0.014882518338598579	9.550045511180134E-4	0.014882518338598574	2.0198362561797847
Track_112	106	112	117	0	0	0	0	0	116.00425333333331	0.0	116.00425333333331	5.303904397218386	67.91313327575668	6.139385158034597	0.0	0.22194213235935104	1.8357494050491183	0.00339192639230547	0.05685414016659519	0.4352208186592638	0.9932774106661478	25.746231347554318	5.303904397218386	0.20600702004187554	0.04572163730908936	0.20600702004187527	1.7020525654473333
Track_113	107	113	301	0	0	0	0	0	300.01099999999997	0.0	300.01099999999997	3.43964665069961	23.591552972249456	6.052950320338378	0.0	0.07825182059058082	1.2563991936939196	0.0	0.03981268017564109	0.14273606937528896	0.9977644891833942	23.476406947200726	3.4531759090707994	0.14651503777539288	0.011465068449822207	0.1465150377753928	1.9583074213243352
Track_115	109	115	301	0	0	0	0	0	300.01099999999997	0.0	300.01099999999997	0.38156019907773375	53.2392090381455	7.982801164204065	0.0	0.040067719443486215	0.20736563084311127	0.0	0.034832996661929974	0.028488134012079842	0.999075904241036	12.020756577959727	0.4176223171700682	0.031741779030558796	0.001271820696833562	0.031741779030558755	2.0469454068439896
Track_118	111	118	196	0	0	0	0	0	195.00714999999997	0.0	195.00714999999997	0.1976519778317598	76.81586686657882	8.22523737618938	0.0	0.046042091119361604	0.20657821920103897	0.0037607145458152295	0.039817714785013975	0.03315033688849655	0.9972932855693661	8.978536969227012	0.2567553615389062	0.022013829035753944	0.001013562722350231	0.022013829035753937	1.9933259435849888
Track_122	115	122	301	0	0	0	0	0	300.01099999999997	0.0	300.01099999999997	1.6153376363855825	53.34868617084095	12.809015515071454	0.0	0.05767673533855803	1.5051803931737722	0.0	0.038247489885272566	0.09960953591758687	0.9979449851172311	17.303655045656125	1.763173255626373	0.09335239474685977	0.005384261365035224	0.09335239474685973	1.9717746085101313
Track_123	116	123	301	0	0	0	0	0	300.01099999999997	0.0	300.01099999999997	1.0228519821731912	2.267388511943522	15.230443415913744	0.0	0.04207815418106256	0.352843701584616	0.0015241714937221447	0.03469594806139518	0.03395245027634906	0.9965194647890389	12.623909114014754	1.13800377514041	0.08102497989609621	0.0034093815965854295	0.08102497989609618	2.086721333708976
Track_126	119	126	301	0	0	0	0	0	300.01099999999997	0.0	300.01099999999997	4.502863305332665	45.95994576082071	17.23193602888427	0.0	0.0682007020877249	1.381898715930443	0.0021638856147429887	0.037431151860359224	0.13208398771329552	0.9966408410341636	20.46096083404042	4.914725938626439	0.22007096058956124	0.015008994021328104	0.2200709605895611	2.0172644751716335
Track_128	121	128	301	0	0	0	0	0	300.01099999999997	0.0	300.01099999999997	3.043109669021462	24.76819157579118	21.44483064564135	0.0	0.08442400512848608	0.9555524724763861	0.0	0.042480690755921535	0.12992984719640893	0.9948648588601933	25.328130202602253	5.240227201002347	0.12014742678118451	0.010143326974749133	0.12014742678118459	1.7152854782992064
Track_129	122	129	301	0	0	0	0	0	300.01099999999997	0.0	300.01099999999997	1.6141577320719789	18.575364182478662	26.031536457251537	0.0	0.053012675945980595	0.63479812926467	0.0	0.041416976979458724	0.06375700769837987	0.9979884955178068	15.904385923229603	1.9636172594988073	0.10149135841292527	0.005380328494861785	0.10149135841292539	1.9200822961339437
Track_132	125	132	148	0	0	0	0	0	147.00538999999998	0.0	147.00538999999998	0.2745598758962187	42.529765742502825	26.253487449049832	0.0	0.07710091980026958	1.53927205896979	0.0	0.047933148361040415	0.17647903380260918	0.9988824467401247	11.334250784597355	1.7218354803695743	0.024223910438732395	0.0018676857759856204	0.02422391043873241	1.9622815509381424
Track_133	126	133	299	2	0	0	0	1	300.01099999999997	0.0	300.01099999999997	1.9766908892390678	32.5794252848492	32.338701687781516	0.0	0.07878280970164256	1.5365716274030958	0.0	0.03891048395431347	0.14803932239747547	0.9984023084608608	23.503655999079303	3.577230906557028	0.08410142189438527	0.006588728044101943	0.08363154435661836	1.857676111311923
Track_134	127	134	301	0	0	0	0	0	300.01099999999997	0.0	300.01099999999997	0.13204613954197508	86.87599427098453	29.506905151675742	0.0	0.04893286835904392	1.4620803825329722	0.002299328755299791	0.03509547217235025	0.11658145723995193	0.997379924371789	14.680398769265095	1.313777790137197	0.008994724299889394	4.401376600923803E-4	0.008994724299889376	1.973711804686143
Track_135	128	135	161	0	0	0	0	0	160.00586666666663	0.0	160.00586666666663	6.763993524986738	25.83246084003759	29.899859420072634	0.0	0.1014282485516712	2.013672728972992	0.0019467490723532564	0.04079247315123232	0.23196748658369423	0.9988782739046937	16.229114813992204	6.763993524986738	0.41678142046016253	0.042273409506151896	0.4167814204601621	1.8385077808226906
Track_136	129	136	299	2	0	0	0	1	300.01099999999997	0.0	300.01099999999997	7.437956550543347	49.86407993672279	33.16615897408376	0.0	0.20406636520548618	1.8954256365027857	0.0	0.07422265929356567	0.33334431137613735	0.9948424742772028	61.49922453459034	8.458632588194076	0.12094390794082055	0.024792279451564602	0.12149125813359701	1.8494838939733453
Track_137	130	137	301	0	0	0	0	0	300.01099999999997	0.0	300.01099999999997	2.880646595166474	83.45211690194576	34.60762600886351	0.0	0.06932497087833323	1.3907287369567174	0.0012069899953485114	0.04140550510379282	0.12044910372295872	0.9953992263819292	20.79825383817964	3.270487313738211	0.13850425221171364	0.009601803251102374	0.13850425221171372	1.86823416404545
Track_140	133	140	239	0	0	0	0	0	238.00872666666663	0.0	238.00872666666663	0.8783391073760833	27.66530909308321	34.865866810310955	0.0	0.07810400404929824	1.7127366426297717	4.0516686018396387E-4	0.03613036243042901	0.21672887003013253	0.9988990687924948	18.5894345513417	2.5774771813948756	0.047249371945672705	0.0036903651377716297	0.04724937194567284	2.052116001963597
Track_142	135	142	301	0	0	0	0	0	300.01099999999997	0.0	300.01099999999997	0.5318142166148401	19.43390835705315	36.37855752230229	0.0	0.08942406300009931	1.6044972645507056	0.0	0.04354600201601398	0.20227185483563476	0.999425609444463	26.82820256472279	1.6126073022580212	0.019822953674657973	0.0017726490582506645	0.019822953674657973	1.9830822618955881
Track_144	137	144	301	0	0	0	0	0	300.01099999999997	0.0	300.01099999999997	0.7202293965117441	59.2327577440048	38.4179169224746	0.0	0.06650481615914916	1.5362590346601162	0.0	0.04236453611866026	0.1213306652850695	0.9982490622720053	19.95217640072248	1.6378963565146	0.036097786128518	0.002400676630229372	0.03609778612851797	1.9778866318016595
Track_146	139	146	301	0	0	0	0	0	300.01099999999997	0.0	300.01099999999997	2.80740454977834	121.99803481563201	40.20105140365375	0.0	0.056338631766324906	0.8364628867436195	0.002114154153436913	0.041303570700060376	0.07638516739528878	0.9924790358226561	16.9022092548469	2.946683788839078	0.1660968993726832	0.00935767205128592	0.16609689937268318	2.0123484559467135
Track_148	141	148	301	0	0	0	0	0	300.01099999999997	0.0	300.01099999999997	0.8082957298863699	77.04413051309282	41.21539715211591	0.0	0.09058141284948551	1.6094882366831231	0.0012257080651495588	0.042914234093785794	0.20348778007649843	0.9949991903035744	27.175420250387077	1.9273738362776314	0.029743633122834845	0.0026942203115431435	0.02974363312283494	2.026824704517105
Track_149	142	149	142	0	0	0	0	0	141.00516999999996	0.0	141.00516999999996	1.000464696676534	63.23231588665725	39.57488018475362	0.0	0.06363919049800261	1.28136892749393	0.002583985159510964	0.04186452224472356	0.11489878991561407	0.9953717488638112	8.973454874833228	1.579837773816531	0.11149158385834393	0.007095234144085173	0.11149158385834379	1.9752624377706727
Track_152	144	152	301	0	0	0	0	0	300.01099999999997	0.0	300.01099999999997	0.21091922915305908	144.2977546442624	44.21224483808617	0.0	0.03696270033678959	0.2113536128467391	0.0	0.034794439435190776	0.022221368852504347	0.9959995334726631	11.08921669074058	0.25075334413514144	0.019020209906185276	7.030383191051631E-4	0.019020209906185272	2.03785446660276
Track_153	145	153	301	0	0	0	0	0	300.01099999999997	0.0	300.01099999999997	0.2659042046705629	23.539931982277437	44.06811250421573	0.0	0.059243798901808815	1.3372383322709656	0.0032307515060354475	0.03613593613364198	0.11566333415775724	0.999507528998923	17.77379135233055	1.2430072824565472	0.014960466194270744	8.863148506906845E-4	0.014960466194270735	2.1374115058095535
Track_154	146	154	301	0	0	0	0	0	300.01099999999997	0.0	300.01099999999997	1.2142807758811118	46.1225317010655	45.97670918787604	0.0	0.07501116235896335	1.3903245441518253	7.507865108781792E-4	0.04361588723615488	0.11972324617363754	0.9948535945724412	22.50417383047496	1.233524737266335	0.053958025076963415	0.0040474541796171205	0.053958025076963435	1.9103030901062608
Track_155	147	155	132	0	0	0	0	0	131.0048033333333	0.0	131.0048033333333	1.7963343537682057	63.90049558870607	45.10401148190811	0.0	0.08476952088896446	0.9260769044187939	0.0	0.04118439484214547	0.14358137312114538	0.9980764777371378	11.105214412719683	1.7963343537682057	0.16175593617631745	0.01371197321061235	0.1617559361763175	1.8205421269685678
Track_157	148	157	299	1	0	0	0	2	300.01099999999997	0.0	300.01099999999997	0.2786765346429404	12.436078102312113	46.321555374222626	0.0	0.0542783595215952	0.8570523246791095	0.0	0.03766927449098322	0.08659208753328859	0.992556243835883	16.35929056932165	0.8196553940002403	0.017034756700607702	9.288877229266274E-4	0.01711340820013287	1.9462418181949963
Track_158	149	158	165	0	0	0	0	0	164.0060133333333	0.0	164.0060133333333	2.4208487225922637	72.26103312844043	46.25405479848787	0.0	0.10064911221658893	1.2721500192619788	0.005066088942217313	0.052034528968752845	0.17877217400463657	0.9961725823806994	16.50705964018202	3.304984012190607	0.14665535688132822	0.014760731471912682	0.14665535688132803	1.9167018322310312
Track_159	150	159	301	0	0	0	0	0	300.01099999999997	0.0	300.01099999999997	0.6479339223670432	34.430277271804215	48.48693792156279	0.0	0.06080119583227992	1.5415824312473927	0.0025306083901587674	0.033000752368933226	0.12239337605307303	0.9988090619692375	18.2410275628381	2.3169742369736075	0.035520692029820715	0.00215970055220323	0.035520692029820645	1.9428823838497589
Track_160	151	160	301	0	0	0	0	0	300.01099999999997	0.0	300.01099999999997	1.9903005622519043	109.26545794990167	48.47296342584808	0.0	0.053211656824310935	0.9585552375027155	0.002578029109663947	0.04061590828802801	0.06847851577395696	0.9922087657887279	15.96408237551835	2.03369254988923	0.12467365899490228	0.006634091957467908	0.1246736589949023	2.035317319351937
Track_165	156	165	301	0	0	0	0	0	300.01099999999997	0.0	300.01099999999997	0.3126604890943904	162.96792252756958	50.77699938823721	0.0	0.11317822550277179	0.7913460816614778	0.0	0.05464291263112297	0.13473197505308035	0.995441737563111	33.954712611312075	0.6305416798846559	0.009208161844086026	0.0010421634176559875	0.00920816184408603	1.932664147388165
Track_167	158	167	193	0	0	0	0	0	192.00703999999996	0.0	192.00703999999996	0.9283550189965488	54.645362910114926	53.67959614208701	0.0	0.06626233410071293	1.0922751750211193	0.0	0.04372237989923063	0.10901715683605395	0.9978115793336858	12.722834634168944	0.9283550189965488	0.07296762440842564	0.004835005107086433	0.07296762440842561	2.0975085426886815
Track_169	160	169	301	0	0	0	0	0	300.01099999999997	0.0	300.01099999999997	1.447026164813068	25.660118115326767	54.186036711073164	0.0	0.04917725704624906	0.946417516892174	0.0	0.03761291121160595	0.06839956154281523	0.9992348221053317	14.753718063702228	1.4853811581483216	0.0980787458839347	0.004823243697108	0.09807874588393473	2.006529139725956
Track_170	161	170	238	1	0	0	0	1	238.00872666666663	0.0	238.00872666666663	0.542273669925616	17.885339046566592	55.154139641648335	0.0	0.07539949199123	1.6276471734455344	0.0	0.04116287276466949	0.1519620874991791	0.9958762060694334	17.962116047360624	1.6013953580392086	0.030189854496864715	0.002278377257507348	0.030217408597028147	1.8241742344734373
Track_171	162	171	301	0	0	0	0	0	300.01099999999997	0.0	300.01099999999997	1.1409781250408595	9.47633282971147	54.53391283890534	0.0	0.053634419832106976	0.8237008781135895	0.0	0.03834911366942222	0.06984444520937065	0.9950512760501368	16.090915928250233	1.6247206223647426	0.07090821492875281	0.0038031209690340007	0.07090821492875275	1.9679567863166805
Track_175	166	175	301	0	0	0	0	0	300.01099999999997	0.0	300.01099999999997	0.6125212358221922	34.290292581552656	59.85769864642851	0.0	0.04380078586533302	0.5154540808354523	0.0	0.03604051490247252	0.04421640520036428	0.9981883292974427	13.140717568244417	0.6632574757904193	0.04661246485522207	0.0020416625917789423	0.04661246485522205	1.9279428939830476
Track_176	167	176	247	0	0	0	0	0	246.00901999999996	0.0	246.00901999999996	2.0102358441607193	7.197618513658165	61.986421830318	0.0	0.055352486355989675	0.7640677414624242	0.0	0.03724329399629606	0.08402386747842719	0.9984555162398921	13.617210923000371	2.0102358441607193	0.14762463881390703	0.008171390805754682	0.14762463881390683	1.9086902681883569
Track_180	170	180	301	0	0	0	0	0	300.01099999999997	0.0	300.01099999999997	0.5082961762289747	41.315812337559954	63.43538978090003	0.0	0.04261794683835416	0.33005624720719756	0.0	0.03958364141509115	0.029038569077639728	0.9975487308644773	12.785852848921465	0.5082961762289747	0.039754577362577065	0.0016942584646195465	0.03975457736257705	2.03781884827237
Track_183	172	183	301	0	0	0	0	0	300.01099999999997	0.0	300.01099999999997	0.45086647314676004	29.677664773889575	65.25105559071018	0.0	0.04994140012905115	0.226186385328884	0.0	0.0382425193658105	0.04360810285660905	0.9959426193538298	14.982969394116756	0.49095454192618604	0.030091930463650163	0.0015028331399407357	0.03009193046365015	1.9417425221608797
Track_184	173	184	301	0	0	0	0	0	300.01099999999997	0.0	300.01099999999997	1.2909872494088468	45.27088362173903	65.58720960339278	0.0	0.046186098191104315	1.3510124112658641	0.0021731759347329727	0.03622546366808926	0.08241086705627226	0.9976907045738246	13.856337504411426	1.310123578157927	0.09316944315175901	0.004303133049817663	0.09316944315175922	2.085559686853645
Track_185	174	185	134	0	0	0	0	0	133.00487666666663	0.0	133.00487666666663	3.1763254379489894	58.72743502216395	64.83173513855533	0.0	0.25401568785188716	1.770958398253936	0.0019650332325595915	0.05177037747728371	0.4694687169331364	0.9965749396317041	33.785325234138725	3.1763254379489894	0.09401494335000331	0.02388127050340728	0.09401494335000325	1.9562043521714438
Track_187	176	187	297	2	0	0	0	3	300.01099999999997	0.0	300.01099999999997	0.6298985521674161	70.5703824549328	65.44798562409999	0.0	0.07095240512408772	1.3562274807665118	0.0	0.040778577640555314	0.1606369822744948	0.9968060947427846	21.056442704372998	1.370294393013568	0.029914765804035782	0.0020995848557800087	0.029591454329251737	1.9859947098958297
Track_188	177	188	301	0	0	0	0	0	300.01099999999997	0.0	300.01099999999997	0.4414746754340918	7.700011674649859	66.56549809573734	0.0	0.05571701802329314	1.326177122272316	0.0	0.03961175011759495	0.09474745178062954	0.9984487493172832	16.715718294186193	1.0543455395107157	0.026410751106498296	0.0014715282954094744	0.02641075110649829	1.9823550363950013
Track_189	178	189	301	0	0	0	0	0	300.01099999999997	0.0	300.01099999999997	0.18487275864731156	64.46285216604886	67.75220420040434	0.0	0.05065669091329536	1.3756268623146217	0.0	0.03504924210407234	0.10921250728760006	0.9944271399729275	15.197564497588656	1.413169560130163	0.012164630633852199	6.162199340934551E-4	0.0121646306338522	1.9927318542237402
Track_192	181	192	301	0	0	0	0	0	300.01099999999997	0.0	300.01099999999997	1.2395639380195285	75.11962104616121	67.46352651948797	0.0	0.18672512211941208	1.9562778235663496	0.0036776212215819683	0.048732631437054634	0.40765371018053775	0.9923147474016462	56.01959061216686	6.413316947254074	0.022127329465887035	0.004131728296694216	0.022127329465887004	2.042791554276796
Track_204	193	204	161	0	0	0	0	0	160.00586666666663	4.000146666666666	164.0060133333333	0.2327919680115348	14.230629693587503	2.046610371984995	0.0	0.6699624579874327	1.8934650655545742	0.03898576790381346	0.558293433552863	0.43477553528699747	0.992333123772781	107.19792372440943	2.6995614299289956	0.002171608926027427	0.0014548964538687841	0.0021716089260274273	1.9290184346561685
Track_208	197	208	287	0	0	0	0	0	286.0104866666666	14.00051333333333	300.01099999999997	2.215962955985027	38.25431444157705	30.8700794757842	0.0	0.1409229176404388	0.8939563162119746	0.0031930154079928656	0.08196686340910798	0.1405712700145071	0.9969538871834918	40.305432256828574	2.6706281486007204	0.054979262891036156	0.007747838136325539	0.05497926289103629	2.0745898834773304
Track_211	200	211	222	1	0	0	0	1	222.00813999999994	15.000549999999997	237.00868999999994	1.9747863159386374	78.19458014543886	104.27495994841867	0.0	0.12360455058209856	1.0914489881696476	0.0	0.05338081159364748	0.1797760886375411	0.9984325672592129	27.333545859001852	2.4068312830168472	0.07224771810161154	0.00889510770163039	0.07196424128189544	1.734862892211752
Track_212	201	212	242	1	0	0	0	1	242.00887333333327	16.000586666666663	258.00945999999993	3.6487963499807954	133.13885050492127	100.41701355796145	0.0	0.1237974590550801	1.875090412326944	0.0	0.03529388069849571	0.3274146470694701	0.9970888091512948	29.868670830437946	3.6487963499807954	0.12216132317017789	0.015077118040027773	0.12178859045337631	1.7677489874030856
Track_223	212	223	275	0	0	0	0	0	274.01004666666665	26.000953333333328	300.01099999999997	4.855511747072688	37.11761504715019	42.278430546782644	0.0	0.06913127935061973	0.8095286563138477	0.0012150302035581575	0.04335836189301153	0.11358187057452553	0.9994590551202948	18.942665080989716	5.245851381988621	0.2563267484439416	0.017720196051714193	0.2563267484439421	1.8392334437099038
Track_224	213	224	273	0	0	0	0	0	272.0099733333333	28.00102666666666	300.01099999999997	1.1470619444682175	24.948691435682594	71.39722833699525	0.0	0.0945207948619886	1.4915382962203945	0.0	0.043183868175649044	0.2158229256545379	0.9985337521567013	25.71059888985492	1.6456415908123814	0.044614361158301676	0.004216984878942494	0.044614361158301565	2.093391161427305
Track_232	221	232	265	0	0	0	0	0	264.00968	36.00131999999999	300.01099999999997	3.2360473847271005	17.01448442320716	16.53785257918911	0.0	0.09118881223097318	1.1107826318568341	0.0036593665095263593	0.03823958654203516	0.17373004667836517	0.9991955734648794	24.074729136679316	3.975835462900117	0.13441677230738955	0.012257305810632021	0.13441677230738955	1.937097610511009
Track_243	232	243	259	1	0	0	0	2	260.0095333333333	40.00146666666666	300.01099999999997	0.8917053678619137	139.15824655659088	114.68927051146491	0.0	0.04786926100694103	0.47816347218782734	0.0	0.04103284760557852	0.055437671821440694	0.9927041505294417	12.475583474735691	1.6284000132055279	0.07147604516195227	0.0034295102815278073	0.07164326771266699	1.825109689329174
Track_254	243	254	252	0	0	0	0	0	251.00920333333332	49.00179666666666	300.01099999999997	2.7405436226604616	14.216829448180757	64.49026232515438	0.0	0.09876845463519929	1.368954082447018	9.266815808989094E-4	0.04487829986372244	0.16930007824451151	0.9954874300294452	24.79179111244584	3.9611332108222976	0.11054238115473104	0.01091810015834796	0.11054238115473103	1.800464158011339
Track_261	250	261	249	0	0	0	0	0	248.0090933333333	52.001906666666656	300.01099999999997	1.370257729984662	42.43985761962172	22.827410489171847	0.0	0.09792963930936252	1.7661686533958372	0.0	0.03855833746936111	0.2680668577803813	0.9999114684311741	24.287441055575357	1.4628753149070373	0.056418365642110724	0.005525030197755634	0.056418365642110724	1.974666136225445
Track_272	261	272	238	0	0	0	0	0	237.00868999999997	63.00230999999999	300.01099999999997	0.39185726071411864	73.44718651372482	100.26809571122367	0.0	0.0863971604796895	1.7706518319154492	0.0	0.041410045477151776	0.20530315056106155	0.9944650633495395	20.47687782501092	1.4298828395718763	0.019136572677866708	0.0016533455406808869	0.019136572677866656	2.009618504639305
Track_294	283	294	219	4	0	0	0	2	224.00821333333332	76.00278666666665	300.01099999999997	6.834638527225088	129.9261583314361	117.42047028359428	0.0	0.23924883082589973	1.9021930856441704	0.0	0.05614637542832707	0.43287065344405146	0.9959920808060528	53.055667466225216	9.178828257521905	0.12882014030972205	0.03051066041518249	0.12752689453009264	1.7530721069021966
Track_298	287	298	181	0	0	0	0	0	180.00659999999996	79.00289666666666	259.0094966666666	3.675208325206399	158.26740919347122	72.62394055773326	0.0	0.06518304560050797	0.992552956375997	0.0	0.038384512392822166	0.12603205504884446	0.995847588415304	11.733378416192409	3.675208325206399	0.31322677875406313	0.02041707540282634	0.31322677875406346	1.8997804300281262
Track_303	292	303	218	0	0	0	0	0	217.00795666666664	83.00304333333332	300.01099999999997	3.426727514105239	66.71264937121526	94.6550217792546	0.0	0.08394158069780944	0.9363734194013564	0.0	0.036685998163086604	0.1510281338925537	0.998773419802342	18.215990906601697	4.8187015124449015	0.18811644843670575	0.015790792037035012	0.18811644843670539	2.014420294894142
Track_308	297	308	123	0	0	0	0	0	122.00447333333332	89.00326333333331	211.00773666666663	1.2608817368992222	39.879831926576664	53.835596350097276	0.0	0.10306815467790931	0.8911455335923655	0.0	0.04217003328346769	0.16165988042081578	0.9991586741393175	12.574775928916864	2.226911761558085	0.10027071210069896	0.010334717264458957	0.100270712100699	1.8874556202666872
Track_318	307	318	190	1	0	0	0	1	190.00696666666664	94.00344666666665	284.0104133333333	0.9386644303143602	145.1840931233816	82.62578239650406	0.0	0.067870462273794	1.1068567362618515	0.0	0.033896991760690734	0.15318888354397148	0.9988358114895067	12.852409645659256	1.422693708331556	0.07303412015282151	0.0049401579677922	0.07278804066286261	2.037930025847403
Track_333	322	333	187	0	0	0	0	0	186.00682	114.00417999999998	300.01099999999997	3.886285019660666	5.660149531223253	46.55710353847788	0.0	0.13040613606364082	1.8866925502299405	3.8231667246572E-4	0.049899443132399836	0.2176696889291582	0.9984420435951356	24.25643067768515	6.04567356198128	0.16021668939263506	0.020893239396602047	0.16021668939263506	1.836297438824374
Track_340	329	340	184	0	0	0	0	0	183.00671	117.00428999999997	300.01099999999997	3.319592014893964	16.3360015796962	52.54015955712786	0.0	0.11421853390966091	1.6507891985486502	0.0	0.051623394459834306	0.2091117405517839	0.9992589889013249	20.90275811183041	3.34590593787529	0.1588111959739496	0.018139181972584306	0.15881119597394905	1.6244259294992476
Track_364	353	364	160	3	0	0	0	2	163.00597666666667	137.0050233333333	300.01099999999997	4.340575609885899	68.83191540040173	41.72532153285006	0.0	0.3785040966553269	1.602683237033432	0.012904552227728605	0.2915365037413993	0.33106683660040565	0.9950950860977172	61.44008284786375	4.8731570854678345	0.07064729422051584	0.026628321848357787	0.07035147593820112	1.815315380377689
Track_370	359	370	107	0	0	0	0	0	106.00388666666666	141.00516999999996	247.00905666666662	3.917366762945246	65.99575206812167	60.852549480322985	0.0	0.1461838072606048	1.2005869395413997	0.007367154979408891	0.05168559321314146	0.25273419499650956	0.9975186759066359	15.49605173735496	4.052027235326886	0.2527977338577153	0.03695493520217384	0.25279773385771476	1.8622132052867075
Track_372	361	372	156	0	0	0	0	0	155.00568333333334	145.00531666666663	300.01099999999997	5.402312900039871	48.56974216835523	119.21656576866611	0.0	0.09869076258450689	1.3479698640623436	0.0	0.03961005890892064	0.18382013856144008	0.9960272583441857	15.297629093099259	6.894237072987428	0.3531470705141392	0.03485235369352503	0.3531470705141393	1.7593598390225453
Track_384	373	384	111	1	0	0	0	1	111.00406999999996	158.00579333333332	269.00986333333327	2.1193192939269205	81.47450770572534	84.47386412937514	0.0	0.08544783037672343	0.9140948859431948	0.0	0.04925426669094197	0.13308212385638332	0.9932358216595005	9.434765813832882	2.217546160477846	0.22462871212125457	0.0190922665621803	0.22343769851154888	1.8603001553122949
Track_389	378	389	139	0	0	0	0	0	138.00506000000001	162.00593999999995	300.01099999999997	3.0801547382769994	28.405927891186476	26.894238632890538	0.0	0.07841642493584662	0.7039017344724211	0.003915506289721176	0.04109791675759818	0.1197751969227531	0.9995696227327525	10.821863428257013	3.7194270944187893	0.2846233237645926	0.022319143502977347	0.2846233237645926	1.950013277451812
Track_398	386	398	136	0	0	0	0	0	135.00495	165.00604999999996	300.01099999999997	0.08088638204353019	88.32105677400283	122.5192016880002	0.0	0.037800810236797426	0.10216161458578904	0.0	0.03732306624243447	0.023267707187497093	0.9933061520842945	5.103296495978321	0.11035355024743777	0.01584983002795803	5.991364171723347E-4	0.015849830027958017	1.8982367026993556
Track_409	397	409	108	0	0	0	0	0	107.00392333333329	172.00630666666663	279.0102299999999	2.7743238885711903	128.42944154231748	114.44196181272126	0.0	0.06757514272595183	0.8510571258566243	0.0	0.03249519616729825	0.12232192504688741	0.9981778253007818	7.23080539148682	2.7743238885711903	0.3836811722021363	0.02592730997281992	0.38368117220213716	1.6702343005592364
Track_419	406	419	121	2	0	0	0	1	122.00447333333335	178.00652666666662	300.01099999999997	9.711908890461775	124.73051672248306	77.63079676101641	0.0	0.20711910938979375	1.1526925602108626	0.0	0.07733646644882444	0.25090177568495425	0.9981209093874152	25.494169498797095	9.840759229310331	0.3809462744381619	0.07960289180485601	0.3843338842049821	1.7045252452986965
Track_426	413	426	117	0	0	0	0	0	116.00425333333334	184.00674666666663	300.01099999999997	5.315693748640161	10.480896665053338	35.16715019185718	0.0	0.16105965536196926	1.6380464448959655	0.0016075708756408224	0.03817225504082196	0.3473471572321568	0.9992697712702628	18.683605062389084	6.017230231586118	0.28451113855649224	0.04582326592254974	0.28451113855648985	1.9140955834504756
Track_428	415	428	115	0	0	0	0	0	114.00418000000002	186.00681999999995	300.01099999999997	0.8019909461689142	92.28532236609976	45.72544221093303	0.0	0.21359242268897244	1.4560482963304926	0.0012141168921939328	0.04996637612545871	0.3674175565584313	0.9959929678751075	24.350429002869802	1.9150554019574535	0.03293539288668779	0.007034750358880824	0.032935392886687925	1.9795144414086654
Track_430	417	430	101	4	0	0	0	1	104.00381333333331	186.00681999999995	290.01063333333326	2.519118162509322	2.196516849402411	70.54277550431989	0.0	0.33011551697031843	1.7219105049065684	0.006902693070439424	0.23317232338739866	0.311223000279218	0.9927775021826867	33.76317060009398	2.8354364002411723	0.07461142178697845	0.024221401906058215	0.07337250344471395	1.861724649321633
Track_435	422	435	110	2	0	0	0	1	111.00407000000001	189.00692999999995	300.01099999999997	5.504108098862118	53.14495438415678	35.880083338326855	0.0	0.09718429754163249	1.7578847371800685	0.0	0.04307657265281077	0.21248091966528845	0.9925875208594582	11.293936541633345	5.844097597919921	0.4873507194388845	0.04958474134202572	0.5102135076994744	1.8708370199013957
Track_437	424	437	111	0	0	0	0	0	110.00403333333333	190.00696666666664	300.01099999999997	1.299091642518909	135.81882870176787	122.75347269936239	0.0	0.05812224849810814	0.5778441074320886	0.0	0.03654140084646938	0.084974993222882	0.9933354113553021	6.393681761194152	1.439755028621758	0.20318365709154043	0.01180949100822887	0.20318365709153985	1.8125152698355265
Track_439	426	439	104	2	0	0	0	3	107.00392333333335	193.00707666666662	300.01099999999997	1.065196232192513	158.29623100186444	98.80368879713527	0.0	0.054083847860704796	0.6429351547204498	0.0	0.04249736652862621	0.07517004155137554	0.9984423535374495	5.731883262672509	1.2596817280198673	0.18583704227358283	0.009954739966629694	0.18406123751158648	1.7287461906251842
Track_443	430	443	99	0	0	0	0	0	98.00359333333333	199.00729666666663	297.01088999999996	0.6731900517769962	69.11072803306926	99.14070653260357	0.0	0.12948716315784894	1.6531449617622305	0.00418154470558908	0.05644939183710608	0.22583263814562823	0.997332680707026	12.69020728000881	2.3643957441815693	0.05304799495572375	0.00686903437802855	0.05304799495572376	1.7325751191018348
Track_447	434	447	99	0	0	0	0	0	98.00359333333336	202.0074066666666	300.01099999999997	5.035957686560867	40.974526491245484	57.770355289831336	0.0	0.285301311267389	1.8434100337270216	0.0026572391682133595	0.07669933170446544	0.4723109488697707	0.9967855768974381	27.960553686915812	6.0380250982812536	0.18010936918310924	0.05138543919948308	0.18010936918310838	1.6340701593321538
Track_448	435	448	99	0	0	0	0	0	98.00359333333336	202.0074066666666	300.01099999999997	2.551975454509074	57.44606290399208	64.01561025344603	0.0	0.38321621041857706	1.7090182236556248	0.006767154530633109	0.16103512657760893	0.4805739221968998	0.9979708929254552	37.55656564460336	3.1192989147032586	0.06795018156501156	0.02603961107659801	0.06795018156501162	1.9341714333599767
Track_449	436	449	99	0	0	0	0	0	98.00359333333336	202.0074066666666	300.01099999999997	0.7641181138811178	21.217810218110603	70.45294438484484	0.0	0.0632925666370722	0.48562893588464173	0.0014923611691946435	0.04360151633564687	0.07569623589724585	0.9984578833435521	6.202898961722538	0.9313314568511805	0.12318725786062507	0.007796837726981824	0.12318725786062532	1.9022836194448984
Track_452	439	452	94	1	0	0	0	1	94.00344666666666	206.0075533333333	300.01099999999997	1.0228275568181082	16.222909420906902	67.98458606157426	0.0	0.05355071862355675	0.5312363498810185	0.005219193330273419	0.03988167753363652	0.06751092207820646	0.9978295957788508	4.998881472925804	1.0511713039674837	0.20461128401579318	0.010880745260809673	0.20318579358939315	1.9057270359190936
Track_456	443	456	94	0	0	0	0	0	93.00341	207.00758999999996	300.01099999999997	0.15464046277808513	111.0281439354131	114.36132920182663	0.0	0.0337326055575811	0.10149940951991578	0.0	0.03039991927607339	0.022190782449536598	0.9982298048252755	3.137247345039993	0.309224004399132	0.049291766242968584	0.00166273970791055	0.04929176624296857	2.0298321022978794
