# Supplementary material for: Adhesion pilus retraction powers twitching motility in the thermoacidophilic crenarchaeon Sulfolobus acidocaldarius
Source: Nat Commun. 2024 Jun 14;15:5051. doi: 10.1038/s41467-024-49101-7 (PMC11178785; doi:10.1038/s41467-024-49101-7)
Supplement: Supplementary file 15 — Source Data [file 41467_2024_49101_MOESM15_ESM.zip › TWITCHING FULL TRACK DATASET/Figure 4/Sis/sislandicus rey 15a-06 tracks.csv]

LABEL	TRACK_INDEX	TRACK_ID	NUMBER_SPOTS	NUMBER_GAPS	NUMBER_SPLITS	NUMBER_MERGES	NUMBER_COMPLEX	LONGEST_GAP	TRACK_DURATION	TRACK_START	TRACK_STOP	TRACK_DISPLACEMENT	TRACK_X_LOCATION	TRACK_Y_LOCATION	TRACK_Z_LOCATION	TRACK_MEAN_SPEED	TRACK_MAX_SPEED	TRACK_MIN_SPEED	TRACK_MEDIAN_SPEED	TRACK_STD_SPEED	TRACK_MEAN_QUALITY	TOTAL_DISTANCE_TRAVELED	MAX_DISTANCE_TRAVELED	CONFINEMENT_RATIO	MEAN_STRAIGHT_LINE_SPEED	LINEARITY_OF_FORWARD_PROGRESSION	MEAN_DIRECTIONAL_CHANGE_RATE
Label	Track index	Track ID	Number of spots in track	Number of gaps	Number of split events	Number of merge events	Number of complex points	Longest gap	Track duration	Track start	Track stop	Track displacement	Track mean X	Track mean Y	Track mean Z	Track mean speed	Track max speed	Track min speed	Track median speed	Track std speed	Track mean quality	Total distance traveled	Max distance traveled	Confinement ratio	Mean straight line speed	Linearity of forward progression	Mean directional change rate
Label	Index	ID	N spots	N gaps	N splits	N merges	N complex	Lgst gap	Duration	Track start	Track stop	Track disp.	Track X	Track Y	Track Z	Mean sp.	Max speed	Min speed	Med. speed	Std speed	Mean Q	Total dist.	Max dist.	Cfn. ratio	Mn. v. line	Fwd. progr.	Mn. ? rate
									(sec)	(sec)	(sec)	(micron)	(micron)	(micron)	(micron)	(micron/sec)	(micron/sec)	(micron/sec)	(micron/sec)	(micron/sec)	(quality)	(micron)	(micron)		(micron/sec)		(rad/sec)
Track_0	0	0	299	1	0	0	0	1	299.51527666666664	1.0017233333333333	300.517	0.057007874531084045	114.56162890406581	51.29740423341252	0.0	0.18391523325386633	2.0383022442664407	0.009600200286779294	0.1324527829234984	0.2298216526591261	0.9999356989477789	55.02105067508557	2.0673938873135436	0.001036110249288608	1.9033377918325228E-4	0.0010348994795908294	1.8181090705740692
Track_1	1	1	138	1	0	0	0	1	138.23782	0.0	138.23782	1.439248810122845	158.92662058705056	47.69790379597071	0.0	0.20825291211270514	1.4206120201382197	0.007741972010249512	0.13727485141435325	0.20344582602433864	0.9916779632153718	28.606158648031546	2.200765849378568	0.050312550798283534	0.010411396896470481	0.04999400388137622	1.8325503821876432
Track_2	2	2	237	3	0	0	0	2	240.4136	0.0	240.4136	5.645298523417545	68.6326531670225	48.495498688423595	0.0	0.11484560307371178	2.662333455895852	0.002509453822974841	0.060535280226401554	0.218575016002453	0.9921654090599672	28.937760174533796	6.467211525059319	0.19508415611190247	0.023481610538744667	0.2044624252934906	2.0526821586753266
Track_3	3	3	297	1	0	0	0	1	297.51183	0.0	297.51183	0.4203055334641812	127.42653516904718	53.19192541339884	0.0	0.11350772820541151	1.3697248199529415	0.003262399487757175	0.07575958605929367	0.16400530709522299	0.9999466269505947	33.67443909937096	1.2641954529161006	0.012481441256493937	0.0014127355321103745	0.012446161635389174	2.1236036742127418
Track_4	4	4	90	4	0	0	0	3	96.16543999999999	0.0	96.16543999999999	0.040565173620435276	145.85251257360068	51.39627264700515	0.0	0.08543762196089737	0.28090291217650043	0.006295947077585885	0.07229730647314637	0.05638476931762437	1.0	8.12848082483069	0.31916569895938	0.004990498777645848	4.2182694344699385E-4	0.0049372505199179505	1.9652670653785107
Track_5	5	5	285	10	0	0	0	3	299.51527666666664	0.0	299.51527666666664	0.1501503174928455	72.82270126238113	55.39905564695656	0.0	0.12323441175589805	1.8279405476689772	0.0010579464428703584	0.06940487106175182	0.20201102398191464	0.9990480167823925	36.674433816462404	1.8097690283778758	0.004094141391364741	5.013110488516056E-4	0.0040679469452461	2.085234062007504
Track_7	7	7	288	13	0	0	0	1	300.517	0.0	300.517	0.14015304045289628	3.795696232609824	56.19454265710729	0.0	0.2157535739974591	2.142047699682169	0.0046677849137066844	0.08677302533991234	0.37653340062975876	0.9924801000290446	62.755607765051884	2.056544834581762	0.00223331500473407	4.663730852261146E-4	0.00216160074007213	1.9373262895474106
Track_8	8	8	298	3	0	0	0	1	300.517	0.0	300.517	0.20881802690018822	85.3640769788909	57.87064977068281	0.0	0.21115225401955134	1.686190487578638	0.004368162740922654	0.14330744433665818	0.23859437792157975	0.9993201278200086	63.05949979220184	1.7087707249677857	0.0033114443912225797	6.948626097697908E-4	0.003290813129115122	1.6132871805643123
Track_9	9	9	299	2	0	0	0	1	300.517	0.0	300.517	0.1498838442768896	58.12781765270065	56.28668544553525	0.0	0.16961239693644628	1.873806292402098	0.004312769736868454	0.12297909783815353	0.2289741324293916	0.9885240797215082	51.0168858889655	1.7812166978062542	0.0029379261721913168	4.987532960760609E-4	0.002940547419201579	1.801568767648646
Track_10	10	10	300	1	0	0	0	1	300.517	0.0	300.517	14.765612506293694	57.01591314515372	71.10392509599758	0.0	0.27430583647133094	2.590436486269494	0.014117234404235783	0.1867897232292927	0.31311729944335065	0.9985707547267278	82.23841110545462	15.279679551060248	0.17954642250273653	0.04913403403565753	0.17912135836305026	1.599763082700038
Track_12	11	12	284	11	0	0	0	3	299.51527666666664	0.0	299.51527666666664	0.2497090835622261	70.60204099459014	61.21817587536284	0.0	0.16117152718966152	1.1038731787079012	0.0034043026843994673	0.12959724867197728	0.12852238108546418	0.9999335594999958	46.66283915817165	1.3097935633298996	0.005351347840533118	8.33710675265922E-4	0.005172816128278278	2.0545168642779035
Track_13	12	13	298	3	0	0	0	1	300.517	0.0	300.517	0.16380375405108458	45.421251061947984	62.37099073686915	0.0	0.1402675466587038	1.5650174536430865	0.006010853299098603	0.10079947254939117	0.1831675563225297	0.9960064988008281	41.809186537322184	1.520077108550181	0.003917889048256426	5.450731707393744E-4	0.0038859535489391256	2.1241102346739673
Track_14	13	14	301	0	0	0	0	0	300.517	0.0	300.517	0.10767911771825443	28.344485344017304	77.1657751691108	0.0	0.12948173580774475	0.6134360423763073	0.010856580002126446	0.10260489408087815	0.10008318593460226	0.9946299040832393	38.91146279973607	0.7355619217787587	0.002767285266874747	3.5831289983014085E-4	0.0027672852668747506	1.9601061281296641
Track_15	14	15	299	2	0	0	0	1	300.517	0.0	300.517	0.265813760795431	75.22605931775604	78.33590863542481	0.0	0.2605016050367032	1.8122093402529265	0.0069700650258885544	0.181560605742793	0.262635897469287	0.9939298605839145	77.96138159196023	1.989827345143781	0.003409556826310054	8.845215438575223E-4	0.0033954552553827765	1.7799614064840799
Track_16	15	16	297	3	0	0	0	2	300.517	0.0	300.517	1.8934714336947869	122.4622940654223	70.52019681597375	0.0	0.17241832490535386	2.116007808745939	0.006043664910713553	0.09052182065499488	0.2617138723234504	0.9998146347726635	52.690830239417345	2.834230617649763	0.03593550196668385	0.006300713216539453	0.03654317613860432	2.1034497195338746
Track_17	16	17	301	0	0	0	0	0	300.517	0.0	300.517	0.2765962621149796	48.70013061296634	75.757910027997	0.0	0.1661625564344936	1.727352296365163	0.0010931581459918257	0.11338967870951976	0.22228404049687164	0.9978884159528536	49.93467297202474	1.8622249248642682	0.005539162382618168	9.204013820016159E-4	0.005539162382618172	1.9481418189527107
Track_18	17	18	298	3	0	0	0	1	300.517	0.0	300.517	0.5340037338962589	88.8414282993928	70.08267608576305	0.0	0.18021394009592914	2.0352456839919295	0.005976512571320853	0.12919037497811514	0.21464732858904806	0.9998418098728129	53.946167528006285	2.0526567813854855	0.009898826151441241	0.0017769501688631886	0.009860225950985287	1.8462668473030581
Track_20	18	20	195	2	0	0	0	2	197.33949666666666	0.0	197.33949666666666	0.018381292682115583	23.45560253774834	70.7405320246379	0.0	0.09841684362161468	0.5965347059964609	0.0031643985483770817	0.07535534505692593	0.08909836812682743	0.9899461978521102	19.52186592721764	0.6419474250760916	9.415745785083047E-4	9.314553342134086E-5	9.46438942702323E-4	2.0315320690562593
Track_21	19	21	300	1	0	0	0	1	300.517	0.0	300.517	5.8780743248797425	130.4795365411372	91.1414719409383	0.0	0.2868139515289198	2.1246460817211195	0.010239105312685966	0.2176246878991451	0.29667572493864425	0.9973611005147298	86.45687913511895	7.259895068316115	0.06798850922774122	0.019559872901964755	0.06819707618020983	1.489506151100739
Track_22	20	22	299	2	0	0	0	1	300.517	0.0	300.517	0.045660526286154246	69.49440643938433	92.53067021243665	0.0	0.15509783897180346	2.0053020935520065	0.0044800025041236485	0.12018202023672225	0.2037355165157538	0.985816472150809	46.36907621792776	1.9749497148502846	9.847193433735139E-4	1.5193991117359165E-4	9.796391244446293E-4	2.006674509379054
Track_23	21	23	300	1	0	0	0	1	300.517	0.0	300.517	0.11356616513318007	77.24144426202095	85.68400101461165	0.0	0.15657723246471464	1.9694684624678858	0.011983247864730056	0.11273290487068717	0.19812565044391334	0.9951703641812006	46.94154752756867	1.946229876865981	0.0024193102084349243	3.7790263157551845E-4	0.0024135222319801855	2.145013480212699
Track_24	22	24	299	2	0	0	0	1	300.517	0.0	300.517	13.17764637791136	41.69561334202344	92.03013871488295	0.0	0.32345434699765263	2.03599536901938	0.002825726730725976	0.22793924817005543	0.3194366490615742	0.9979294889348008	96.820309766767	13.200217790657653	0.13610415427977188	0.04384991989774742	0.13556757021436983	1.4939285812275382
Track_25	23	25	300	1	0	0	0	1	300.517	0.0	300.517	0.6930538575749172	22.257192713233113	81.71824588872403	0.0	0.21005667766889521	1.7010311884197045	0.010438263863595556	0.16170690321640274	0.19071076677902957	0.9994358986616134	63.60892756265697	1.8921174637522507	0.01089554381957211	0.0023062051650153477	0.01097896620382874	1.7333179631388513
Track_26	24	26	301	0	0	0	0	0	300.517	0.0	300.517	0.3526822153824097	142.1291044730613	85.44296711847998	0.0	0.1409764379101634	1.674416782394373	0.005409290356802872	0.09991873084096278	0.1674645300923217	0.9992394871093903	42.365816191448694	1.1798301891810348	0.008324688323922734	0.001173584906618959	0.008324688323922759	1.6467892275367344
Track_27	25	27	298	3	0	0	0	1	300.517	0.0	300.517	0.23803434413295377	130.25666318219683	102.27987122875807	0.0	0.1002693954749545	1.1813945762264035	0.0026443923287238886	0.07692608284166068	0.11945820589279987	0.9993799158790767	29.99755559060905	1.2131658709623543	0.007935124694209155	7.920827910998505E-4	0.00789954688913726	1.8859841692797363
Track_28	26	28	297	2	0	0	0	1	298.51355333333333	2.0034466666666666	300.517	0.35300128359083766	89.6433181262657	1.6833564506588459	0.0	0.17899508981061235	1.6305861567246005	0.006208693011558979	0.12829305279173034	0.19352696481387807	0.9994587950433544	53.20196602964165	1.2591000005195052	0.0066351172698046875	0.0011825301720778517	0.006606495034746709	1.8215225025777637
Track_30	28	30	298	3	0	0	0	1	300.517	0.0	300.517	0.06052066130707671	23.328784199615402	98.24151762745666	0.0	0.22634208966180286	1.9840638578351628	0.016369581497440683	0.16369063893353625	0.23890725024602372	0.9983019918803401	67.56756643083068	2.165475259066947	8.957058024138263E-4	2.013884782128023E-4	8.897526682452835E-4	1.7576665422635964
Track_31	29	31	300	1	0	0	0	1	300.517	0.0	300.517	0.23895310917110607	77.58569680012708	97.0810723869164	0.0	0.11120608532445772	1.9369957692984452	0.006780915270088144	0.06202993180838706	0.22658598992566886	0.9954083162546158	33.34950017410796	2.0757722849047515	0.007165118155402689	7.951400725120578E-4	0.007150148934675084	2.071331489601346
Track_32	30	32	301	0	0	0	0	0	300.517	0.0	300.517	0.11236215561403484	16.545224783752474	2.2023860326731213	0.0	0.18772630820086456	1.757194331926128	0.006148686107224566	0.1378389054146943	0.2124381125498306	0.978869520152526	56.414946961599234	1.965174516477646	0.001991708964833699	3.7389617097879604E-4	0.0019917089648337	2.01692236553566
Track_34	31	34	299	2	0	0	0	1	300.517	0.0	300.517	0.10435780986257359	26.97476014402141	106.71205994314238	0.0	0.12935061438867726	1.5679711934941263	0.0034201764793916167	0.08001204830873167	0.1780070326977754	0.9969374318186655	38.72361238415434	1.6213189023379906	0.0026949399458733527	3.4726091988996824E-4	0.002684648399477303	2.0973564920505825
Track_36	33	36	301	0	0	0	0	0	300.517	0.0	300.517	0.059896907277431174	37.57777275999532	3.07389896504247	0.0	0.12793799486416535	1.259152207905802	0.00412775523288793	0.0666184194786071	0.1766686519604599	0.9976937786685272	38.44754240259439	1.2226850627360437	0.0015578865002666442	1.993128750700665E-4	0.0015578865002666446	2.026984816197998
Track_38	35	38	301	0	0	0	0	0	300.517	0.0	300.517	10.48039981506127	81.82862566803027	108.65945810013659	0.0	0.2920569105777257	2.2215879580900677	0.004578229064198883	0.2273790212381017	0.2672881559080232	0.9992064247495708	87.76806659608636	11.490286390706826	0.11941017070927024	0.03487456554890828	0.11941017070927018	1.6211041437954594
Track_39	36	39	300	1	0	0	0	1	300.517	0.0	300.517	0.10668028354641139	88.58361810253419	116.2144349841322	0.0	0.13167156543854872	1.6914599693816246	0.004500088271264059	0.07805394000064324	0.22392786866820488	0.9980566402276357	39.46718902449068	1.663272856395262	0.0027030119495009587	3.5498918046703313E-4	0.002696020050226463	1.8821856076683243
Track_43	38	43	298	3	0	0	0	1	300.517	0.0	300.517	0.10932705391999353	89.98967762448733	11.66397796141121	0.0	0.07839391604600851	0.5554807328295037	0.0037561972271292206	0.05719463890693314	0.07460467981786484	0.9899655968550868	23.539460945904455	0.5677001664942207	0.004644416206948654	3.6379657031047674E-4	0.00464062249546213	1.970769152718538
Track_44	39	44	299	2	0	0	0	1	300.517	0.0	300.517	0.36267639419120523	119.67773723640461	115.21795861020709	0.0	0.14258900833825428	1.8253433145579863	0.005585949994623799	0.10457148084662951	0.18198124775128133	0.9996769133220149	42.767477251807115	1.646384872317709	0.008480191432752339	0.001206841523744764	0.008463776681031791	1.7223801387216917
Track_47	42	47	297	4	0	0	0	1	300.517	0.0	300.517	0.14574136695048123	81.3211130081968	19.703862300428234	0.0	0.12783390883812085	1.8438849412391611	0.005700094433628181	0.08125651521983708	0.2016266020553631	0.999531398718606	38.18962124454895	1.7834681620874402	0.0038162558884053824	4.8496879361394275E-4	0.003793741410411461	1.9309420499831476
Track_48	43	48	109	0	0	0	0	0	108.18612	0.0	108.18612	7.132167311114348	71.8027030430419	22.78610662584851	0.0	0.3117570666579857	1.2295705778032855	0.0024802001956106636	0.22671268525065824	0.2613774279319638	0.9917008789307481	33.727787424308836	7.132167311114348	0.21146265011068996	0.06592497550623266	0.21146265011068993	1.5765765883751501
Track_49	44	49	267	1	0	0	0	4	270.4653	0.0	270.4653	8.479564361982682	132.3321777108877	134.87296124718182	0.0	0.2753349547334532	1.7843027007762176	0.005321917182154462	0.19929925439906873	0.266741569060204	0.9829730141475406	73.88019520714921	9.328166750968869	0.11477452567913808	0.031351764392632556	0.11386772312648655	1.5424436146594347
Track_50	45	50	139	0	0	0	0	0	138.23782	0.0	138.23782	4.755634705081461	107.1428674907319	20.00571792446972	0.0	0.2830318016807488	1.8700315024673242	0.016471673200589752	0.1889836873722283	0.2974408052655722	0.9924916860868604	39.12569925501905	4.755634705081461	0.12154759648088355	0.03440183522194911	0.12154759648088354	1.604303215081448
Track_51	46	51	301	0	0	0	0	0	300.517	0.0	300.517	0.07933198928692138	1.603099923573352	127.12799415141207	0.0	0.1228552341596587	1.5209300128032461	0.0043656877011749124	0.06460116363478886	0.22104824360431144	0.9646263302758683	36.92008640395822	1.5231424537105316	0.0021487487439470388	2.639850300878865E-4	0.002148748743947043	2.0669300281846916
Track_54	49	54	301	0	0	0	0	0	300.517	0.0	300.517	0.05061454194494822	139.05462664291068	124.31101569498138	0.0	0.142577559720116	2.232245236788417	0.0028949049417672846	0.061472894478442654	0.29684268213646847	0.9820569575426983	42.846980514410035	2.2311232010128292	0.0011812860868439924	1.684248875935412E-4	0.0011812860868439907	2.028132551876336
Track_55	50	55	299	2	0	0	0	1	300.517	0.0	300.517	0.09207371961478904	26.070050647804756	119.92188359496652	0.0	0.16383838251326205	1.7929574000572068	0.005992835270268842	0.09735903662712668	0.22791204000217638	0.9855602864038984	49.03827451588224	1.7640431334999875	0.0018775888940580222	3.063843962730529E-4	0.0018700404116126592	2.0023504262491696
Track_56	51	56	301	0	0	0	0	0	300.517	0.0	300.517	7.2020309107834075	146.21572897544462	18.165694649383063	0.0	0.2596101418402266	1.8887740805613493	0.01258798148643207	0.1690575868720485	0.2733641181614036	0.9532485649831272	78.01726099539943	8.032835747963139	0.09231330117072556	0.023965469210671636	0.09231330117072561	1.4486868495876188
Track_57	52	57	234	4	0	0	0	2	238.4101533333333	0.0	238.4101533333333	6.338444383355009	66.5261516756315	32.296627023310144	0.0	0.2952656015905512	2.583401788661195	0.01135622414288301	0.20382127072011041	0.34443047211294503	0.9994161470323546	69.70594605216536	6.86017801373	0.09093118653911605	0.026586302197007982	0.09004198949620812	1.570527172230331
Track_59	54	59	91	1	0	0	0	1	91.15682333333334	0.0	91.15682333333334	2.3805427200664493	20.615040163287638	138.98844334231862	0.0	0.263574630818719	1.4030306352627744	0.035603202295887475	0.1840581231455753	0.2420398571513039	0.9687396399267427	23.962158410642715	2.3805427200664493	0.0993459219854393	0.026114805595643827	0.0990793594760075	1.6059918869558523
Track_60	55	60	298	3	0	0	0	1	300.517	0.0	300.517	0.37784074046299254	43.45508976356206	136.14761446630368	0.0	0.18944020488163946	2.044712767705597	0.005900553710970302	0.12487272603689363	0.25719022004810665	0.9895125053472967	56.58455332845131	1.6477621096377344	0.00667745379679458	0.001257302383768614	0.006636935303961296	2.0349173880865683
Track_61	56	61	300	1	0	0	0	1	300.517	0.0	300.517	0.857731457977972	161.54956389201703	27.98193885671103	0.0	0.2017540077775944	1.2560417903617216	0.007067922604220693	0.07447727908560853	0.3100116712553814	0.9992021010319392	60.975949395453114	1.9713323385333619	0.014066717558020208	0.0028541861458019745	0.01414686219739593	2.105528943089169
Track_62	57	62	300	1	0	0	0	1	300.517	0.0	300.517	0.027621722292716595	54.493839015210746	136.68735234051266	0.0	0.13796322410976533	0.8426932661484016	0.014712801037709698	0.11839160602187838	0.09386433881411038	0.9904575846592585	41.4305249973395	0.691255558251393	6.66699789454523E-4	9.191400916659156E-5	6.662210872475957E-4	1.9222679516869556
Track_63	58	63	298	3	0	0	0	1	300.517	0.0	300.517	0.28531711093623907	35.178626229771496	134.04184185687276	0.0	0.1481720647135104	1.8875071829297272	0.00850769623155263	0.1006504333810566	0.21343318863179805	0.9975095101250898	44.42181482196678	1.8682618374348139	0.006422905324326113	9.494208678252448E-4	0.006407556442308764	2.0845696718833278
Track_64	59	64	119	2	0	0	0	2	121.20852333333333	0.0	121.20852333333333	3.6514737091900784	121.58354746091544	22.52154902930518	0.0	0.20991248127685985	0.7834572881146511	0.012369516125981122	0.17028063877170538	0.15927046684171717	0.9935590219096977	25.27382911669302	3.660584925153447	0.14447647375989933	0.030125552302524367	0.14351482160220322	1.5337494109386534
Track_65	60	65	299	2	0	0	0	1	300.517	0.0	300.517	4.291919954041458	148.37611997257065	25.828305084490925	0.0	0.25925549633269784	2.194425529328888	0.0010975562062511446	0.18319940839124965	0.27908827547824916	0.993294065811961	77.52744152377238	5.269078375507979	0.055360010206520475	0.014281787566232388	0.05508769444912686	1.7286969794803686
Track_66	61	66	300	1	0	0	0	1	300.517	0.0	300.517	0.15975285675221315	87.35629630108673	132.08184815047696	0.0	0.11473091049501355	2.0085048978486406	0.011061447393099683	0.07266555713485334	0.20509202425797332	0.9995039786895116	34.38885023239639	2.0723398687443333	0.004645484093612302	5.315934098643776E-4	0.004633393107147718	2.1453859298957
Track_68	62	68	287	5	0	0	0	4	300.517	0.0	300.517	0.10715430805283249	76.63946839825469	29.58341788570557	0.0	0.16952216977270698	2.424652629108708	0.010421893676563623	0.10438132709163707	0.2687838199811669	0.9923802200925474	52.439357080533505	2.6142784771272027	0.0020433947709974924	3.5656654383223744E-4	0.0021033623172138313	1.9144340022624962
Track_70	64	70	301	0	0	0	0	0	300.517	0.0	300.517	0.11870771835597692	101.98167717096194	138.74266157225844	0.0	0.10128467270471858	0.5211395027915348	0.006220916241869059	0.0811575045114806	0.07879646797707757	0.9876114009226675	30.437765987203974	0.5443334818816803	0.003900014160233757	3.9501165776304473E-4	0.0039000141602337644	1.9976706364272478
Track_71	65	71	300	1	0	0	0	1	300.517	0.0	300.517	0.4331562334018218	15.028276804704706	36.325528645854284	0.0	0.136716454974281	2.5569395453189103	0.0014496460185856748	0.08686612367121557	0.22068217545225388	0.99413516441981	40.96922204586774	1.446857399566202	0.010572722931298888	0.001441370150114043	0.010542770073910945	1.978321626707579
Track_72	66	72	300	1	0	0	0	1	300.517	0.0	300.517	0.11792984001214762	138.52619308307652	36.20224600219484	0.0	0.13102178194401728	1.7168166462981038	0.00798997876628102	0.08343768809868869	0.18865219607212666	0.9830184245109558	39.26481286794253	1.7743523844228897	0.0030034484159844445	3.924231907417804E-4	0.0029950988676787664	2.0859804991321944
Track_95	86	95	248	0	0	0	0	0	247.42566333333332	53.09133666666666	300.517	2.911211623095468	11.527658200519697	135.39061721304094	0.0	0.19949285046732407	1.7588171960772354	0.0022991269897627725	0.12151254966715673	0.28033225338157375	0.9824021410557532	49.35965085713512	4.800799833979232	0.058979582969935884	0.011766005126046551	0.05897958296993588	2.0298744510838076
Track_97	88	97	247	2	0	0	0	2	250.43083333333334	50.086166666666664	300.517	2.3229959045236934	18.07981231082228	17.071283417614694	0.0	0.11506076918686133	2.2246881433292636	0.002325235860906014	0.05090700310391939	0.28215525776735834	0.9796319647356566	28.541951328946617	2.7055438594332633	0.08138882579369275	0.009275997981573195	0.0806182510957211	2.0280008625934913
Track_114	105	114	89	9	0	0	0	3	105.18094999999998	86.14820666666667	191.32915666666665	1.2880224643812273	144.1564280628658	52.735856326493234	0.0	0.21992068564962808	2.470077114027789	0.012943918334172312	0.1533445330920867	0.3189594385189662	1.0	21.74426651610543	2.6518224590462203	0.05923503850668964	0.012245777057359032	0.05568269770160996	1.6319897612197536
Track_116	107	116	200	0	0	0	0	0	199.34294333333332	101.17405666666666	300.517	4.745522483238324	22.87546731688262	37.562919770761795	0.0	0.2488309683877403	2.1462636762688665	0.005856465078985589	0.15127449706098742	0.29153130232232327	0.9893775925040245	49.602697630895726	4.862487346398812	0.09567065320823419	0.023805821284092563	0.09567065320823409	1.776487032230092
Track_121	112	121	185	1	0	0	0	4	188.32398666666666	112.19301333333333	300.517	3.171743403081997	68.14359405171193	118.23782764789702	0.0	0.25901292969368567	1.8413327184440311	0.016972389730197247	0.14089941329152694	0.29747065589405586	0.9899491519541354	48.00353582488297	3.9280992516902606	0.06607312041872344	0.016841951252317	0.06502359273042724	1.5908622488934747
Track_126	117	126	173	5	0	0	0	4	184.31709333333333	116.19990666666666	300.517	2.3714455246643946	119.92597934197894	23.675406726863564	0.0	0.22560251680647095	2.381485193996827	9.710877984801712E-4	0.15766421321872487	0.314204149491559	0.9964560783667371	43.03235973855367	3.1536380344463257	0.0551084239644837	0.012866118284405063	0.057030029924010246	1.576293436104865
Track_152	142	152	126	0	0	0	0	0	125.21541666666667	175.30158333333333	300.517	5.502019599310398	78.42502836361544	129.26225359557748	0.0	0.19801642592215649	1.6460289989652956	0.012728430529826425	0.09186665826432715	0.29127330936466506	0.9858010061203487	24.794709278686966	6.08181010214301	0.22190296879342014	0.04394043278198889	0.2219029687934202	2.013985129312687
Track_158	148	158	118	2	0	0	0	3	122.21024666666668	178.30675333333332	300.517	4.956881315934883	141.288940313908	73.98032163055471	0.0	0.2804302523866085	1.423661831995105	0.013187830588464922	0.20672355889820895	0.23843323075539266	0.9954647856243586	33.758389250109595	5.916708681797684	0.1468340589122981	0.04056027584540414	0.14463587826282978	1.6669827485705802
Track_159	149	159	118	2	0	0	0	3	122.21024666666668	178.30675333333332	300.517	6.0860758802245725	147.6197743679884	70.33867830439667	0.0	0.28642153189012587	1.6932251458293883	0.024880333389364052	0.19984552806893321	0.2757628593327553	0.9960352672358691	34.61989311945592	7.13037955554695	0.17579707306503148	0.04980004579177871	0.1738697697171821	1.4852379096410218
Track_167	157	167	106	3	0	0	0	1	108.18612000000002	192.33087999999998	300.517	11.32374574599943	136.39560416302294	59.64006167197744	0.0	0.36363286950425067	2.711969602294835	0.007095296803141008	0.24512564948162863	0.3969875885196135	0.9998217331913283	38.36430027535031	11.441357373047719	0.2951636199468265	0.10466911786834973	0.2878428399804661	1.644075720094483
