# Supplementary material for: Adhesion pilus retraction powers twitching motility in the thermoacidophilic crenarchaeon Sulfolobus acidocaldarius
Source: Nat Commun. 2024 Jun 14;15:5051. doi: 10.1038/s41467-024-49101-7 (PMC11178785; doi:10.1038/s41467-024-49101-7)
Supplement: Supplementary file 15 — Source Data [file 41467_2024_49101_MOESM15_ESM.zip › TWITCHING FULL TRACK DATASET/Figure 4/Sso/Sso P2-04 tracks.csv]

LABEL	TRACK_INDEX	TRACK_ID	NUMBER_SPOTS	NUMBER_GAPS	NUMBER_SPLITS	NUMBER_MERGES	NUMBER_COMPLEX	LONGEST_GAP	TRACK_DURATION	TRACK_START	TRACK_STOP	TRACK_DISPLACEMENT	TRACK_X_LOCATION	TRACK_Y_LOCATION	TRACK_Z_LOCATION	TRACK_MEAN_SPEED	TRACK_MAX_SPEED	TRACK_MIN_SPEED	TRACK_MEDIAN_SPEED	TRACK_STD_SPEED	TRACK_MEAN_QUALITY	TOTAL_DISTANCE_TRAVELED	MAX_DISTANCE_TRAVELED	CONFINEMENT_RATIO	MEAN_STRAIGHT_LINE_SPEED	LINEARITY_OF_FORWARD_PROGRESSION	MEAN_DIRECTIONAL_CHANGE_RATE
Label	Track index	Track ID	Number of spots in track	Number of gaps	Number of split events	Number of merge events	Number of complex points	Longest gap	Track duration	Track start	Track stop	Track displacement	Track mean X	Track mean Y	Track mean Z	Track mean speed	Track max speed	Track min speed	Track median speed	Track std speed	Track mean quality	Total distance traveled	Max distance traveled	Confinement ratio	Mean straight line speed	Linearity of forward progression	Mean directional change rate
Label	Index	ID	N spots	N gaps	N splits	N merges	N complex	Lgst gap	Duration	Track start	Track stop	Track disp.	Track X	Track Y	Track Z	Mean sp.	Max speed	Min speed	Med. speed	Std speed	Mean Q	Total dist.	Max dist.	Cfn. ratio	Mn. v. line	Fwd. progr.	Mn. ? rate
									(sec)	(sec)	(sec)	(micron)	(micron)	(micron)	(micron)	(micron/sec)	(micron/sec)	(micron/sec)	(micron/sec)	(micron/sec)	(quality)	(micron)	(micron)		(micron/sec)		(rad/sec)
Track_0	0	0	295	5	0	0	0	2	300.50399999999996	0.0	300.50399999999996	2.9831579940195083	73.54443472949531	81.09868317777108	0.0	0.17204578558234576	1.2169428487391343	0.0	0.10545637063282555	0.19545011289537098	0.9039807541895721	51.30869659347097	3.283236002077611	0.05814137158181319	0.009927182313777882	0.05770081655982479	1.782719701213038
Track_1	1	1	293	1	0	0	0	2	294.49391999999995	0.0	294.49391999999995	0.4301255082979092	25.588307601805365	82.70791751831068	0.0	0.10346008248595083	0.8626072884550267	8.826159176284671E-4	0.08820038065641063	0.10441856301795689	0.902462250340107	30.47334254297335	1.1499072993605612	0.014114812239298936	0.0014605581952181195	0.014117118023914714	2.0184163883300204
Track_2	2	2	158	0	0	0	0	0	157.26376	0.0	157.26376	0.25931806791058487	116.51501574102707	85.58662743160338	0.0	0.1783455446535256	1.5279804406513222	0.004524433224633995	0.047379273965997795	0.35031440311722595	0.9059346827525127	28.047290931461344	1.5609435822876505	0.009245743859693107	0.0016489372243839579	0.00924574385969311	2.0726460785329235
Track_4	4	4	121	2	0	0	0	4	126.21167999999999	0.0	126.21167999999999	13.537787843040503	17.018085109837813	94.76710838823486	0.0	0.3318386167681055	1.626785224414135	0.01590347051649432	0.2703506008953612	0.28060783431578934	0.9159623034729445	40.74053782765399	13.537787843040503	0.3322928111629219	0.10726255955899251	0.32323712232066537	1.484212622630084
Track_8	8	8	297	2	0	0	0	2	300.50399999999996	0.0	300.50399999999996	14.650406052421086	33.32369605720445	99.68272179900976	0.0	0.21928070312150214	1.605926867157281	0.00497352398373351	0.14092915407104428	0.22652671641987912	0.9160691714447355	65.76189794444569	20.141104607227998	0.22277955032255076	0.04875278216736246	0.22233047173489237	1.4494593560728994
Track_16	15	16	116	5	0	0	0	3	123.20664	0.0	123.20664	4.337810161089231	44.89935733362501	97.8131206039854	0.0	0.20907847492645124	1.8176607558962115	0.008087531167121317	0.09513577241718607	0.28390268254995604	0.9021844021205244	25.50939232109558	4.997611426901387	0.17004756940062343	0.03520760050829429	0.16839419036646155	1.5171514627595402
Track_20	19	20	91	6	0	0	0	2	97.16295999999998	0.0	97.16295999999998	3.8541950048541995	91.97857741655737	101.99785844858067	0.0	0.25377658832109223	1.7243584025344794	0.005789831259270476	0.05815885011033266	0.4733950479912323	0.8993953898712829	23.259199025952714	3.8541950048541995	0.16570626531694715	0.03966732801114952	0.15630806716086912	1.8176620156836527
Track_22	21	22	286	5	0	0	0	2	293.49224	0.0	293.49224	0.6304514719067306	83.82860991108893	6.338121669336946	0.0	0.05305359379561228	0.2834039678561398	0.0	0.0396173945669417	0.04460649100411015	0.9037413538752735	15.414476489315424	0.6392784619238246	0.04089996000472214	0.0021481026956853464	0.040489296615058	2.0669296742967362
Track_23	22	23	96	7	0	0	0	1	102.17135999999999	0.0	102.17135999999999	0.2202997220734599	77.62855172116863	103.83873932755114	0.0	0.04308785417874613	0.21188436698619145	0.00426814310213314	0.03787109471516268	0.030963312108637446	0.8916915555795034	4.263037778805043	0.27284091023307433	0.05167669945801215	0.0021561788163870963	0.050041452689715764	1.983282025289144
Track_27	26	27	108	2	0	0	0	3	111.18647999999999	0.0	111.18647999999999	1.007483982363394	1.919706233393043	8.547988752851001	0.0	0.06428887146932227	0.7455683756632635	0.006460177614834811	0.03326813421774341	0.10654709633220415	0.938206359744072	7.106083532797645	1.007483982363394	0.14177767228789534	0.009061209441682067	0.1409452248046685	2.0305895480634706
Track_28	27	28	282	11	0	0	0	3	297.49895999999995	0.0	297.49895999999995	7.000907430780573	19.027818748849224	111.90424240140494	0.0	0.14526072130956266	1.4568101065538672	0.0034005884258833767	0.08371420842220731	0.1893037757445474	0.8972546191925698	42.61855703500712	7.877672031816731	0.16426899261347558	0.023532544217232134	0.16200211595454167	1.8160524673383611
Track_31	30	31	44	1	0	0	0	1	44.073919999999994	0.0	44.073919999999994	0.5692989670666445	20.503304332689673	107.99764576657584	0.0	0.10579290997181608	0.4467270347190165	0.006555162260970859	0.09183014925303863	0.0933128112426055	0.8951535658402876	4.600144379699922	0.6194591037840957	0.12375676067449455	0.01291691247492042	0.12209620170540322	1.7000611373086345
Track_33	32	33	73	9	0	0	0	3	86.14447999999999	0.0	86.14447999999999	7.176481709056969	116.94251453139044	112.05397600211008	0.0	0.19294678815427002	0.6908662426871063	0.008453400440698726	0.14429467463932605	0.17796048047950025	0.8990999541870536	17.443940552697917	7.296682848159822	0.41140255479413673	0.08330750512461123	0.4317641455529333	1.419060201999767
Track_34	33	34	138	10	0	0	0	3	149.25032	0.0	149.25032	0.251466811705695	96.46349665946998	9.819135919642878	0.0	0.06892456936025909	0.270979493212993	0.0	0.05210697818496783	0.056946340044218946	0.8915714094604271	9.692034990812928	0.35333462457802833	0.025945718514642196	0.0016848661477288293	0.02444507326440111	1.9422049115599156
Track_35	34	35	158	12	0	0	0	3	174.29232	0.0	174.29232	2.48385533568351	78.50864144861258	10.534585585679228	0.0	0.13941129226097304	0.7061193155713982	0.009284870926374946	0.11241327073869035	0.12535318257997907	0.893896986034852	23.20195225993805	2.521756676230679	0.10705372150826682	0.014251088835603946	0.10222334650572214	1.81935888055673
Track_37	36	37	277	11	0	0	0	4	293.49224	0.0	293.49224	1.194448711351149	85.39755050106926	10.940490183876493	0.0	0.07432691028487533	1.471386193452139	0.0033111828508560147	0.04472188099494634	0.1623033912347901	0.899735398671257	22.09854288782052	1.2539338464157106	0.05405101673058554	0.004069779532675716	0.05475512862134765	1.9972043567072317
Track_39	38	39	204	8	0	0	0	4	214.35951999999997	0.0	214.35951999999997	0.3920439882995453	115.87786593308374	12.379196779442761	0.0	0.13767296880603588	1.3341146958961079	0.003859759822277892	0.0868682340776096	0.23864877600206247	0.8999938500278136	28.71776719189247	1.721916334441856	0.01365161802726175	0.001828908687141795	0.01328444285761354	1.9727287239882105
Track_40	39	40	223	2	0	0	0	1	224.37632	1.00168	225.378	4.446671616030131	41.904507142501984	111.52557427571575	0.0	0.10557174278105895	1.639960234150786	0.0	0.05307684944538562	0.16756337434283008	0.9115725549881768	23.811803440574177	4.83841619443689	0.18674232832164298	0.019817918468535946	0.18771991393223034	1.7702790767502978
Track_41	40	41	66	4	0	0	0	1	69.11591999999999	0.0	69.11591999999999	0.4199330158904281	82.2841489516634	114.36156390194328	0.0	0.2630313805663137	1.094810661107946	0.01606410844872204	0.24527532010780367	0.20488592238713524	0.9361044412309473	17.4104096495476	1.1561664826059068	0.024119651653419873	0.006075778429780406	0.02309906299658653	1.8673266767059433
Track_42	41	42	44	2	0	0	0	2	46.077279999999995	0.0	46.077279999999995	0.4646766791211974	98.81931623020064	14.477783382869601	0.0	0.07498862854786892	0.4933908835661804	0.004689192484976211	0.05560794838513188	0.08684400283663694	0.8912933170795441	3.2921904818906973	0.4646766791211974	0.1411451377668569	0.010084724600089186	0.13448338495284803	1.4906154796071658
Track_43	42	43	231	0	0	0	0	0	230.38639999999998	0.0	230.38639999999998	0.3603534368144236	54.28725638990637	117.67684908594092	0.0	0.04943947252171965	1.320938539343078	0.0	0.03449035812708593	0.12107890424128166	0.9249042471249899	11.390182092177907	1.33320707214182	0.03163719718422173	0.0015641263408535558	0.03163719718422171	2.018607265018057
Track_44	43	44	212	4	0	0	0	3	218.36623999999998	0.0	218.36623999999998	3.391790906070591	74.12319825494251	16.390795340607742	0.0	0.16297660433238073	1.6475919618951347	0.0038683657452620417	0.10796820700230154	0.21096601310011798	0.9043301554783335	35.08980144328461	4.757827171563619	0.0966603048909444	0.015532579148088968	0.09530557598568706	1.7232283012006926
Track_49	48	49	165	1	0	0	0	4	168.28223999999997	0.0	168.28223999999997	9.487364089607667	65.74691145620206	122.23240064346076	0.0	0.19623049243855328	0.9609592591462692	0.006566228718987467	0.06965599875510872	0.23348909517113872	0.9116253928704695	33.69543572979257	10.383759779152212	0.28156229127552734	0.05637769077478211	0.2873034158666037	1.5270462673061849
Track_51	49	51	54	8	0	0	0	2	62.10415999999999	0.0	62.10415999999999	3.8539098389610875	68.80920058599298	20.251033638499692	0.0	0.2326919029916697	1.42793501506559	0.018399493056269065	0.16447456963506416	0.24915047276745422	0.8882109611122696	14.397408588193365	3.8539098389610875	0.2676807993156141	0.062055582733283696	0.2666856127585379	1.698047865680007
Track_52	50	52	80	1	0	0	0	1	80.1344	0.0	80.1344	0.0803198077396682	165.0546235649163	121.04740199527494	0.0	0.034141740599570404	0.11241852707321269	0.0	0.030772563092047144	0.021017778871522	0.9021119274199009	2.712143975418199	0.15836631568191814	0.029614876078724133	0.0010023137097135337	0.029357428535033318	1.7621399800226443
Track_55	53	55	180	1	0	0	0	2	181.30407999999997	0.0	181.30407999999997	7.659038864537825	39.029581096528275	124.21288037379084	0.0	0.1744449569483052	0.8333365470187055	0.005804389441474769	0.10039055154819283	0.17677030002991545	0.9071538431776894	31.35510335689851	7.659038864537825	0.24426769630956238	0.04224416165669204	0.24216327256287853	1.3922061949816555
Track_58	55	58	118	15	0	0	0	4	141.23687999999999	0.0	141.23687999999999	1.0556197572070742	26.38189785018116	121.79714163526121	0.0	0.10824765981436124	1.3878285813050508	0.0077177999728474155	0.07388953531494251	0.14721544915008494	0.8873628191018509	13.635657962935412	1.2433700855768695	0.0774161217651888	0.007474108442547544	0.06904637435456089	1.7871355546148866
Track_60	57	60	66	3	0	0	0	3	72.12096	0.0	72.12096	4.960993306477048	7.141798851971908	126.29011707785406	0.0	0.17488653180795077	0.5141224573315172	0.016687422717612737	0.1319232157202956	0.1411705253930206	0.8981418880549344	13.3457290516439	4.960993306477048	0.3717289094720504	0.06878712244647116	0.3933242985343708	1.421991071013846
Track_64	61	64	243	7	0	0	0	4	252.42335999999997	0.0	252.42335999999997	0.4544643219434722	18.68944777870564	24.72468712644976	0.0	0.04654223853834237	0.14235815431380736	0.004166463148199316	0.04087467232332612	0.026863465728594337	0.8996438281035718	11.467883446529838	0.47834043316862435	0.03962931120310543	0.0018004051682992898	0.038683252564572765	2.0845053155427524
Track_65	62	65	274	14	0	0	0	3	291.48888	0.0	291.48888	5.011909474057155	39.95300324654551	26.75324305381703	0.0	0.12912953557962797	0.7227442316641809	0.004305157454445847	0.07134011369284929	0.14168043808746594	0.8960109418326051	37.25790679143421	5.643562112566865	0.13451935188182443	0.01719417040559885	0.13315443541571503	1.5832363249464823
Track_66	63	66	135	1	0	0	0	1	135.2268	0.0	135.2268	1.123433050369372	103.10364294381586	25.661448107428853	0.0	0.16708509823559717	1.7267756901528577	0.0017885695328056532	0.044810000744398615	0.3838241954825649	0.8970933808220758	22.42971810194593	1.8558158750866058	0.050086810956037224	0.008307769246697932	0.04972178449441147	1.9737006604955314
Track_67	64	67	294	4	0	0	0	3	300.50399999999996	0.0	300.50399999999996	4.692024410703078	140.29896442315578	23.261250759282284	0.0	0.11779684748008738	1.7019026676369877	0.0	0.059072803220569646	0.2131509956736686	0.9086245186880332	35.00815245054385	5.023109692208592	0.1340266218656217	0.015613850100840848	0.13254896404150582	1.8699566878692062
Track_68	65	68	241	6	0	0	0	1	246.41328	0.0	246.41328	1.591513214885241	128.77463105234958	28.235559063767894	0.0	0.14902423966988343	1.6340658344694068	0.0032333228525572998	0.1271432458458497	0.1348097640544767	0.8930941827564318	35.96984257479845	1.9817097857395116	0.04424576536791136	0.00645871527250983	0.04334003170770804	1.9548973610667282
Track_70	67	70	145	19	0	0	0	4	175.29399999999998	0.0	175.29399999999998	0.29132361212828556	76.56150463896333	30.31482262033318	0.0	0.033860319463220094	0.08441835064273213	0.001460379962150818	0.031573021770319606	0.01991622513320669	0.888151203763896	5.344779321062206	0.3550560658559032	0.05450620028038664	0.0016619143389293735	0.04908147251045831	1.9635075513983138
Track_71	68	71	122	2	0	0	0	3	125.21	0.0	125.21	2.7557591964938952	101.7735388706992	29.8476767382348	0.0	0.21568450829167746	0.7760754022747685	0.005556059555642852	0.18233842467176023	0.1614463586163211	0.9025765154205385	26.207963619247682	2.865835412545221	0.1051496879547714	0.02200909828682929	0.10204301857908887	1.6447774091562104
Track_72	69	72	89	8	0	0	0	3	98.16463999999999	1.00168	99.16631999999998	0.28815013552959107	10.819316773981566	30.5067758007774	0.0	0.04848015579632904	0.16100881971992476	0.0	0.046084910602694554	0.029328628350022132	0.8876381322239222	4.583120182838496	0.3163916941218317	0.0628720443789735	0.0029353760736003424	0.06054799175836418	1.9723381044940909
Track_74	71	74	114	0	0	0	0	0	113.18983999999999	0.0	113.18983999999999	6.249373708049741	7.144830549696916	33.4903248526135	0.0	0.1910813859655279	1.7191549842681277	0.005173584812216955	0.13155644763264954	0.274481285559132	0.9107411210997063	21.62847150441635	6.249373708049741	0.28894199512774965	0.055211436892655216	0.28894199512774965	1.9359472550251688
Track_75	72	75	282	10	0	0	0	3	296.49728	0.0	296.49728	0.42551232478303674	70.7133320649427	33.56565342731229	0.0	0.04185230734439147	0.15164854799209304	0.0	0.037123326551103245	0.026930721978617653	0.8939449708935217	12.153631038874083	0.6039227158781806	0.03501112740892094	0.0014351306183417155	0.034290358391292707	2.0665560620213035
Track_76	73	76	105	2	0	0	0	2	107.17975999999999	0.0	107.17975999999999	9.019849542091315	161.7807646831982	38.12499135671997	0.0	0.29185389721384536	1.1773915854064456	0.0048383788763152295	0.26609401221312295	0.23359974516515342	0.9053299512181964	30.795375963398417	9.116775872705396	0.29289623068124837	0.08415627672698013	0.2883507040007681	1.5327295442969138
Track_77	74	77	294	2	0	0	0	2	296.49728	0.0	296.49728	1.3298915347205609	83.90208631520625	36.344057919142884	0.0	0.11203253216429265	1.231252680112841	0.0	0.05481057210128479	0.1501302956175249	0.9111768394505897	33.653544934802056	2.2969750344051425	0.0395171307301206	0.004485341432881141	0.04003606226005416	1.7452196037095
Track_78	75	78	242	2	0	0	0	1	243.40823999999998	0.0	243.40823999999998	4.135240666836832	120.9738356320226	36.98759988280744	0.0	0.1948100163722874	1.6713705587130934	0.0035780832790177504	0.10049111762561647	0.27337564970410405	0.9046287241060872	47.10867644338723	4.682283851633286	0.08778087136042444	0.0169889099351642	0.08720757921757943	1.7342831866344492
Track_79	76	79	74	4	0	0	0	2	79.13271999999999	2.00336	81.13607999999999	0.9127343406141557	48.039225024938645	37.70176853533381	0.0	0.3291067101572597	1.9075926529834348	0.014645862322993206	0.13574403771232352	0.43664732213846325	0.9051860562852911	26.991517959387842	1.715082861606104	0.03381559873688764	0.011534221755730826	0.03504705738214616	1.7783999830523227
Track_81	78	81	283	14	0	0	0	2	298.50064	0.0	298.50064	1.8727760990622362	88.85593874352945	39.18201580618647	0.0	0.06535984707106035	0.6571973719393133	2.1775500020699987E-4	0.04652990908940365	0.07490059062089112	0.8985536403875047	19.270300214707543	2.358592517901154	0.09718458343647857	0.006273943329107222	0.09599078960949958	1.9154935476602286
Track_82	79	82	89	7	0	0	0	3	101.16967999999999	0.0	101.16967999999999	0.30419587051694996	147.49615012183196	40.64984552028889	0.0	0.07919655819839855	0.9055691179269306	0.006892564540355812	0.04417021527555672	0.14145812917713946	0.8889502815985948	8.332233491784041	1.7043132809347992	0.036508322866480016	0.0030067888968013934	0.037966156171445775	1.9202652619055103
Track_85	82	85	82	0	0	0	0	0	81.13607999999999	0.0	81.13607999999999	1.2826504321309011	58.95138050710638	44.60777365065131	0.0	0.15711561930885765	1.6268811065412305	0.004900945749715041	0.04995914626133256	0.34345263184718366	0.9119083852302737	12.74774545749301	2.5107394553458473	0.1006178258271521	0.015808632018343767	0.10061782582715205	1.9434350492535089
Track_88	85	88	293	2	0	0	0	4	298.50064	0.0	298.50064	2.8519093598494556	6.493860055834276	49.6875677018014	0.0	0.14240750336178756	1.7445164226832757	0.0	0.05573183899183027	0.3265367654437947	0.9076944203100107	41.962661860073176	4.331737685699029	0.06796302315995362	0.009554114724341816	0.0670899671632435	2.035883536642946
Track_90	87	90	47	7	0	0	0	3	60.10079999999999	0.0	60.10079999999999	1.6008730820906858	40.25728087679364	50.132417565131746	0.0	0.11861497023896085	0.5094770342819787	0.0033548231937031246	0.07198491179286932	0.12905022395512147	0.8956040930240712	6.490948020839277	1.6223643724809553	0.24663162868521837	0.026636468767315676	0.22456245374132827	1.8191825849919945
Track_93	90	93	289	7	0	0	0	4	300.50399999999996	0.0	300.50399999999996	0.38222386731535263	116.22107063337602	53.33398709309601	0.0	0.04240734727829046	0.2519084073458166	0.0	0.031724508637497435	0.03872864851137058	0.8994717717583204	12.534170170068807	0.5230061044510671	0.030494549070994015	0.0012719426939919358	0.029993451032082827	1.9575412676977375
Track_94	91	94	290	10	0	0	0	2	300.50399999999996	0.0	300.50399999999996	0.6644922948287808	110.61375933063775	55.311212281747146	0.0	0.11385740594018526	0.600858759762008	0.006699428723546403	0.09394485276323163	0.079921129094086	0.8994165954918697	33.952173173345514	1.0399498325917824	0.019571421582829547	0.0022112594003034264	0.019421304938785508	2.0052537548154157
Track_95	92	95	271	10	0	0	0	3	284.47711999999996	0.0	284.47711999999996	0.40601963060474733	64.1176118643577	55.81189702453209	0.0	0.1467871196961689	1.5023062547714354	0.002886218592143034	0.08215370348691248	0.20940793678114306	0.8985675914261174	40.774706133517064	1.7717464276920516	0.009957634747267905	0.0014272488086379228	0.009723256451875004	1.7892960312778134
Track_96	93	96	153	11	0	0	0	4	170.2856	1.00168	171.28727999999998	1.6119246840669565	10.23038725055088	57.30570637254284	0.0	0.17854614338999197	1.8453017786593298	0.0013389677729042755	0.1086564015535807	0.2539647660719375	0.9027178225174449	29.86131428936103	2.1466551386220267	0.053980366317675846	0.00946600701449187	0.053017146350876974	1.9073547327818277
Track_107	102	107	287	10	0	0	0	3	300.50399999999996	0.0	300.50399999999996	0.21619278475450784	7.193755885868986	63.00863753239951	0.0	0.09274491364162935	0.29403492555087685	0.0	0.08156658185641937	0.058066499876469654	0.9016864544838563	27.26936451840259	0.4186128717242528	0.007928046310305885	7.194339667841622E-4	0.007757125846966535	1.9621620199513057
Track_109	104	109	59	0	0	0	0	0	58.09743999999999	0.0	58.09743999999999	0.18794400188638205	102.94820661375368	63.51260830194361	0.0	0.03857038789602786	0.1211699445739822	0.0	0.03983493906752764	0.02563543183208427	0.9036536095506054	2.2408407965662063	0.20456611699983876	0.08387209041105531	0.0032349790608051246	0.08387209041105538	1.8152024529511284
Track_110	105	110	269	11	0	0	0	4	282.47375999999997	0.0	282.47375999999997	1.4039012509692648	109.41477702520321	64.1745456022222	0.0	0.10258056404771382	1.728243115777286	0.0	0.039418203000587175	0.28444975849812304	0.8923638128436631	28.542276433563725	1.8409528500806986	0.04918673022584754	0.004970023590754996	0.048449953818183955	1.9167726784640111
Track_111	106	111	92	7	0	0	0	4	103.17303999999999	0.0	103.17303999999999	1.0506921470449764	68.5948624382563	65.24895256614198	0.0	0.11416086297604638	0.61786453474414	0.0017373048234285119	0.07786807982592496	0.12218647889144787	0.8996716400851374	10.780943264248284	1.1101380527059443	0.09745827626505345	0.010183785871240941	0.08920557891523417	1.909043363087214
Track_112	107	112	253	7	0	0	0	3	261.43847999999997	0.0	261.43847999999997	2.8855872797273805	127.68230033137165	66.07548533202991	0.0	0.11749449608326214	0.6555669917516567	0.0016936345905619213	0.07582933091525439	0.1198927418228802	0.8978233926381047	29.851075881561922	3.2436238104767545	0.09666610648059482	0.011037347217316215	0.09393927022330162	1.914878054166356
Track_113	108	113	135	0	0	0	0	0	134.22511999999998	0.0	134.22511999999998	3.2083881892121915	29.42097992034871	66.08109339656548	0.0	0.19901994608439033	1.0868331209723672	0.0	0.15182136314011793	0.18307583389184956	0.9096318319991783	26.71347614557081	3.524122162250107	0.12010373235323603	0.023903038337475074	0.12010373235323599	1.4436403436729557
Track_114	109	114	116	5	0	0	0	3	122.20495999999999	0.0	122.20495999999999	1.2409972491872454	132.098138068155	66.14339486233884	0.0	0.053013195228545806	0.5328980077312641	0.0011866336585866337	0.04015032571032456	0.06361883208119572	0.8951412429069651	6.570855817658548	1.2409972491872454	0.18886386851651557	0.010155048119055442	0.1915569902035879	1.9807530906177255
Track_115	110	115	284	4	0	0	0	1	287.48215999999996	0.0	287.48215999999996	4.361353068779744	38.59023152758102	65.24085943056713	0.0	0.10408465881654905	1.6627006578836998	0.0	0.05082243885295593	0.20149234856277112	0.9089545662134466	29.716190956006688	5.465885554110125	0.14676689469510093	0.015170865102654524	0.14575505434853206	1.937058672276085
Track_117	112	117	106	5	0	0	0	4	116.19487999999998	0.0	116.19487999999998	3.128349111654575	85.47018174038996	68.62405604089258	0.0	0.12159411273327989	1.715266934779614	0.00473377255988715	0.04428367931047197	0.31904772828692346	0.8941413698331365	13.423148732148734	3.4894045918642176	0.23305628016786484	0.026923295687852816	0.22141940166881124	1.8933529599123857
Track_121	116	121	240	4	0	0	0	3	245.41159999999996	0.0	245.41159999999996	7.001182437827425	89.16055011812675	73.50883633007378	0.0	0.09644525689623948	1.517832691298938	0.0	0.04763430893642986	0.18689212671610989	0.9006475202739239	24.090946647351007	7.001182437827425	0.29061466700800076	0.02852832725848096	0.2957981364409981	1.908405258718826
Track_122	117	122	101	3	0	0	0	1	103.17303999999999	0.0	103.17303999999999	0.4828279346956915	77.95042347399885	70.32560291184784	0.0	0.2245322041266909	1.3444205417312505	0.0067213097568332	0.09853237182093545	0.35078264202802356	0.8968907759921385	22.62994011716074	1.288074983543655	0.021335802578176216	0.004679787807897214	0.020842390186739862	1.7992857196038137
Track_125	120	125	82	6	0	0	0	4	92.15455999999999	0.0	92.15455999999999	1.2871701755895313	28.44773558586559	72.93121053126535	0.0	0.3071201039246225	1.5799124052065345	0.03161244381094678	0.13434779111603995	0.43062061111882644	0.8994832874798193	26.386295701946665	2.437699163554021	0.04878176876849635	0.013967514744680366	0.04547899849665478	1.7570024267827715
Track_126	121	126	106	0	0	0	0	0	105.17639999999999	0.0	105.17639999999999	0.6949027799489861	52.18944832414557	72.76199831555921	0.0	0.16508623335578315	1.33976305929035	0.017954477718198854	0.11341588712274958	0.20255286849971396	0.9089914661533428	17.363175713921187	1.7190608835198085	0.04002164070665007	0.006607021916979343	0.04002164070665007	1.9066748783730256
Track_128	123	128	179	6	0	0	0	1	184.30911999999998	0.0	184.30911999999998	7.239789264426999	37.47057600816974	74.94593653714372	0.0	0.14464019586175492	1.8668097442159202	0.002898433072050081	0.074959031392762	0.23413029530392604	0.898164170081389	27.04183268736384	7.976462442051811	0.2677255402075623	0.039280689227027946	0.27157519383181616	1.6835114728253633
Track_129	124	129	187	2	0	0	0	1	188.31583999999998	0.0	188.31583999999998	0.34223040401375665	43.87450547193776	74.62557552211501	0.0	0.045342964152374786	0.17159346729733616	0.0	0.04126106726681816	0.026237691689513853	0.9063340007940078	8.577925604609254	0.4009903585705031	0.0398966393261633	0.0018173213895005152	0.0400794571654693	2.0309041390796385
Track_130	125	130	151	3	0	0	0	1	153.25704	0.0	153.25704	3.308388725995458	13.171395028445101	74.9356483138056	0.0	0.2821388659263009	1.7154512762118668	0.003149083751531456	0.18505731576235684	0.31279925181834023	0.9049979799630626	42.78874339868233	3.7258533557753384	0.07731913730603594	0.02158718924752467	0.0765126391808904	1.4328903154078774
Track_132	127	132	77	0	0	0	0	0	76.12768	0.0	76.12768	0.21891457299018935	99.39294667477711	80.14832415937232	0.0	0.07275166147636883	0.31048976210463963	0.0	0.05023094006754988	0.06918636315216388	0.9000086528914315	5.538415204341334	0.45141949543715826	0.03952657302012881	0.0028756238596813846	0.03952657302012881	1.9472087149268968
Track_137	132	137	52	4	0	0	0	3	57.09575999999999	0.0	57.09575999999999	0.9182720394438739	125.87068920092958	19.90855120879091	0.0	0.10828741308302459	0.8624943463625273	0.0	0.07300575961132075	0.1352801360053984	0.8954810511607391	5.743554657782629	1.0714085196610257	0.15987869780251807	0.016083016312312404	0.14852156732178523	1.9491615807591613
Track_140	135	140	275	13	0	0	0	4	294.49391999999995	0.0	294.49391999999995	1.7355130739054243	5.575592435780404	39.462140406328984	0.0	0.12058438598516322	1.9022469926859715	0.0	0.05083019159328713	0.28691386663689417	0.8945218925042586	34.90240216807147	3.97209425122001	0.04972474575096904	0.005893205108972792	0.048872041440737576	1.90605226375189
Track_147	142	147	244	2	0	0	0	1	245.41159999999996	0.0	245.41159999999996	0.6512116903116721	66.1783673012433	9.049692239301436	0.0	0.09655516429494088	0.6388381139745715	0.0	0.06492362142953603	0.10545333093571961	0.9011174073961915	23.67240027782895	1.3434076539072703	0.027509322361432977	0.0026535489370171266	0.027482206222667702	1.902276400721607
Track_151	146	151	261	22	0	0	0	4	295.49559999999997	2.00336	297.49895999999995	0.3707786787460722	128.39271066956664	10.352856079899544	0.0	0.08803425166552867	0.6270553936586107	0.0	0.06845660190654682	0.07824388910888884	0.8923556197192021	24.071933562308605	0.6199035559263281	0.015402945417173745	0.0012547688654114383	0.014253189431071915	1.8782101944689773
Track_153	148	153	110	0	0	0	0	0	109.18311999999999	7.011759999999999	116.19487999999998	4.315012506878403	137.81524492137777	12.027907578944808	0.0	0.11941565565658133	0.90742887646824	0.004677257176423449	0.04966135658519008	0.15143898990096427	0.9083553639325228	13.038173861431197	4.356739836262156	0.3309522140706248	0.03952087563424093	0.33095221407062486	1.6732742898503772
Track_156	151	156	45	10	0	0	0	4	64.10752	4.00672	68.11424	0.21670827543273935	108.28461418055227	28.366167342588	0.0	0.07729881317868754	0.8437836523294006	0.0029455323579655854	0.04309662336790605	0.17043155997133336	0.8854577170477973	3.720182873340073	0.7970135229300485	0.05825204910912706	0.0033803877522128353	0.043731431482635745	1.931955225930143
Track_160	155	160	135	8	0	0	0	4	148.24864	2.00336	150.25199999999998	10.196749528905004	98.66323244465919	76.11486420768142	0.0	0.1344357706832358	1.601058149031642	0.004684338752633568	0.05423059274324775	0.21973685617515948	0.8987112950395655	19.379332415556384	10.196749528905004	0.5261661913967564	0.06878140351847413	0.5116302243733943	1.5985084028643928
Track_161	156	161	47	11	0	0	0	4	64.10752	6.010079999999999	70.1176	0.1215732901953885	139.05610299562352	2.2432050720726533	0.0	0.03861275938753009	0.10255350282645052	0.0022060240429414616	0.03708584574631019	0.02542494813679213	0.8880014457601182	2.033100373847086	0.15213367095793123	0.059796993674908594	0.0018963967128253988	0.04911321394548757	1.8466557801544035
Track_162	157	162	287	3	0	0	0	3	292.49055999999996	8.01344	300.50399999999996	5.528598963169287	136.31245489382985	4.88350637217568	0.0	0.18677273903051023	1.7200498483202076	0.001226369192192211	0.07311771978440884	0.3228775885490301	0.9002726271177418	54.586673199870496	6.245506434164166	0.10128111202025779	0.018901803063898156	0.10120215167380747	1.7156376213762747
Track_168	161	168	62	5	0	0	0	4	69.11592	1.00168	70.1176	0.17857534151767432	59.28599593271397	110.97255274663436	0.0	0.03646615580447482	0.09276959718903012	0.005057174493142826	0.029613720207774252	0.023642913823025646	0.8955405998614526	2.3714219973876056	0.20212100138649677	0.0753030636109455	0.0025837077986905813	0.07085221191243664	2.0127807108206954
Track_175	168	175	75	4	0	0	0	2	80.1344	9.01512	89.14952	0.8597320474365351	65.40732170468863	86.4249452177352	0.0	0.1634288188446523	1.5635824653808217	0.012821602073135268	0.1032829239056806	0.22200787830943572	0.8959769670168559	12.43351732870646	1.6929816857511018	0.06914632639402761	0.010728626500435956	0.06564709074128523	1.739229793576366
Track_179	172	179	66	1	0	0	0	3	68.11424	9.01512	77.12935999999999	1.3468877445488225	85.86800380720508	115.24907918125383	0.0	0.4053536511549046	1.9846870382546677	0.013111549312088643	0.21612056332115714	0.4887940812310349	0.9053771342291976	26.557765600775312	4.896266835162704	0.05071540146846926	0.019773952473797294	0.04878197696618437	1.5038100677060025
Track_181	174	181	60	2	0	0	0	1	61.10248	11.018479999999998	72.12096	2.3682171185927827	86.06570210445855	19.39216765755875	0.0	0.2955257649686201	1.4104126327168485	0.005823891848378449	0.08899491586087847	0.3883298821053132	0.9044976472854614	17.643808819115993	2.4227550787214147	0.13422368961666392	0.03875811781441249	0.13114970810930124	1.6640093338721387
Track_183	176	183	225	13	0	0	0	4	247.41495999999998	4.00672	251.42167999999998	0.4083169221708964	116.02803387704927	33.13862210987241	0.0	0.045648291394563306	0.569592575285668	0.0	0.036090600611476835	0.05816528385453811	0.8903409020105998	10.534801023384619	0.45024571670731534	0.03875886419349878	0.0016503323896457046	0.03615321273212558	1.9295211392709357
Track_193	184	193	261	4	0	0	0	1	264.44352	12.020159999999999	276.46367999999995	9.50357081590967	111.49481804535432	110.53673787398193	0.0	0.24290718463138142	1.8154423269498663	0.008448717391936075	0.13358807415997728	0.3144363591023805	0.9355407807105346	64.4116337485104	10.581469494204459	0.1475443217760247	0.0359379984652665	0.1479495080386504	2.0179669875480153
Track_198	189	198	280	3	0	0	0	2	283.47543999999994	17.02856	300.50399999999996	0.7008978785095679	88.00831214960265	111.33295187276177	0.0	0.13859025557104623	1.7346573401841197	0.006566483647309409	0.08789159355833985	0.1903036676183838	0.9400994334902082	40.37502163520319	2.5541657213611004	0.01735969047502507	0.0024725171200354005	0.01784048315552677	1.9263756283522413
Track_200	191	200	215	7	0	0	0	4	224.37631999999996	17.02856	241.40487999999996	3.071426440711454	40.92031485913493	12.243372825494607	0.0	0.266113070383261	0.9754232923681305	0.010330883070906806	0.23392978554044572	0.19422046017652705	0.9008749066397201	60.71512465341703	3.1479836795075653	0.05058750119091776	0.013688728118508471	0.05143951816719754	1.4849654340115088
Track_203	194	203	281	2	0	0	0	2	283.47543999999994	17.02856	300.50399999999996	9.632280047351243	92.06313123088427	45.1343219916646	0.0	0.14667135874275583	1.4661009220148824	0.0	0.08469281234781338	0.1774168211645009	0.9115469867224371	42.35147122010665	10.662848213410442	0.22743672816679508	0.03397924013223595	0.23166922583591462	1.5423462835782622
Track_206	197	206	107	4	0	0	0	3	112.18815999999998	17.02856	129.21671999999998	4.405217705890655	164.2420306032043	52.22522456146801	0.0	0.08349686367852233	0.648866166380302	0.0016029972402451331	0.05489337784504709	0.10937902575333636	0.8984724762283753	10.337300471563497	4.614588716281234	0.42614778568242334	0.039266333505163606	0.4702731548857443	1.8043198144612742
Track_207	198	207	138	5	0	0	0	1	142.23855999999998	17.02856	159.26711999999998	7.906508968191335	156.58692867145862	57.61738816751424	0.0	0.15256917368260037	1.48280582186542	0.0048621180020745796	0.08785995527237109	0.19036865589815627	0.8964205760022869	21.592994178527622	7.912378078293069	0.3661608437820855	0.055586255711470474	0.36433477595618496	1.6850002263968618
Track_216	207	216	251	6	0	0	0	2	258.43344	20.0336	278.46704	7.1801134484491165	34.55188084692054	87.71099124307845	0.0	0.23334610455353555	1.7887871131750703	0.0	0.18297259087054657	0.23467084458669335	0.9136526952701736	60.05497191876473	9.520196386940237	0.11955901766404163	0.027783221275269623	0.11906443147370152	1.3741754359141425
Track_226	216	226	202	2	0	0	0	1	203.34103999999996	21.035279999999997	224.37631999999996	3.0515419949721796	132.17656163081415	19.67019987405817	0.0	0.19086250773879157	1.4966491467651661	9.81392569495915E-4	0.13647292021681265	0.1876937735631556	0.8984116023719901	38.900035342491094	4.383194267851522	0.07844573836772159	0.015007014791368138	0.07862735834900728	1.5509206102295912
Track_240	230	240	270	4	0	0	0	2	275.462	25.041999999999998	300.50399999999996	4.253807092225814	110.3038674537639	35.929059772437824	0.0	0.22503842893881199	1.565984205615385	0.004709716619529818	0.19347320813120245	0.1819627450901896	0.9079413124808559	61.58844641044439	4.84867318581741	0.06906826426302641	0.015442446116799464	0.06862137364546866	1.3954211632468878
Track_241	231	241	190	19	0	0	0	4	224.37632	26.04368	250.42	8.291026925951961	143.8867042730757	60.095044105317555	0.0	0.16411669644431987	1.7288655300239493	0.0052147111089785895	0.08244031691643912	0.2341262720985041	0.8882377442560698	34.784736951228346	8.578424358945211	0.23835243996747205	0.03695143465207006	0.2251534149336636	1.3646013299740776
Track_242	232	242	86	5	0	0	0	1	90.15119999999999	25.041999999999998	115.19319999999999	3.3563501557112265	74.29535601482839	96.10642499606818	0.0	0.23881108597217235	1.582959386650377	0.002491394610520432	0.09381481380772874	0.41435884069553774	0.8939053062782731	21.393437321311133	3.5322478603063847	0.15688690439510572	0.037230232716938066	0.1558982597703875	1.580271848143204
Track_247	237	247	48	5	0	0	0	3	57.09576	28.047039999999996	85.1428	2.418373491751217	28.662215541934618	111.27495577280405	0.0	0.33415407041415846	1.4361554138802262	0.012766297004354691	0.1734985255696485	0.4033567212898349	0.895664514352878	17.161051324913274	2.993424341422806	0.14092222241887845	0.04235644628867743	0.1267572357750419	1.5560787611180837
Track_250	240	250	74	4	0	0	0	1	77.12935999999999	28.047039999999996	105.17639999999999	0.18388068146999673	33.07031691700888	35.488264091714804	0.0	0.042892983169667415	0.09799908374984723	0.005495739893769837	0.03836610519037558	0.022610141199806703	0.892473452800029	3.2377436814230323	0.21941343747266168	0.056792846983235765	0.0023840555849289654	0.05558148230209587	1.8978474039488051
Track_252	242	252	86	15	0	0	0	4	116.19488	32.05376	148.24864	0.6605595059897896	119.54113572216175	67.38039321216392	0.0	0.11373466530997574	0.6745403215031558	0.004375566355717412	0.0589532529693036	0.1437394067861962	0.8862065797628358	13.366314542113637	2.037516272172755	0.04941971879447738	0.00568492782117241	0.04998412582196064	1.681086970375615
Track_254	244	254	259	8	0	0	0	2	268.45024	31.052079999999997	299.50232	1.1475398118398865	118.81512173591479	90.86486696523528	0.0	0.17163058253229446	1.2789927593429053	0.001627592883383074	0.10311079011752827	0.18841542285598234	0.8993332597739908	45.312111045083064	1.877964938237849	0.025325233924725937	0.0042746835012696825	0.02490630421571486	1.7652406750961915
Track_255	245	255	188	8	0	0	0	4	200.33599999999996	32.05376	232.38975999999997	2.0371368341156924	22.683248604418104	90.91005545075697	0.0	0.16092921710219757	0.8118815984316232	0.0037832246462995572	0.09483621084067287	0.16855011235621425	0.8987024597665096	31.405883572054748	2.963349933941786	0.06486481520068921	0.010168600921031131	0.06318679170963465	1.7820838276071314
Track_257	247	257	56	3	0	0	0	1	58.09743999999999	30.050399999999996	88.14783999999999	1.6625693290504617	100.43886753262973	100.460597365503	0.0	0.12432686746142388	0.4930670646349919	0.010942124814253464	0.0935331213846474	0.11010697679241387	0.8981885207550866	7.363335070415782	1.6963480585157016	0.22579025851075146	0.0286169120197114	0.23017480134445317	1.7231468125620775
Track_258	248	258	76	1	0	0	0	1	76.12768	29.048719999999996	105.17639999999999	1.7098545429567897	107.44169605274782	103.63878495067134	0.0	0.17526288432130405	1.2279793080583332	0.0	0.048882083754609965	0.27965916601214036	0.904259780519887	13.481235151071965	2.2874301217596233	0.12683218739203062	0.022460352699002383	0.12815236258366325	1.6183765087376212
Track_260	249	260	266	2	0	0	0	2	268.45023999999995	32.05376	300.50399999999996	4.1632656731878255	153.37142190099482	8.929547977523917	0.0	0.14866975849437195	1.6492468234593634	0.004318140525332151	0.06877722848343594	0.2320153191990564	0.9099570033245516	39.828442286844655	4.403549958326562	0.10452996487294089	0.015508519095337096	0.10431522356931916	1.7323664375204864
Track_268	257	268	66	1	0	0	0	2	67.11255999999999	32.05376	99.16631999999998	4.360172044528538	3.0232849979272616	47.65489857575099	0.0	0.2335549462412628	1.6923091690636625	0.009107426117081829	0.11753069287411139	0.27824110469718016	0.9006937308744951	15.753823099468981	5.266990012299399	0.27676913832271655	0.06496804837318884	0.27817029533631327	1.6997412268590137
Track_269	258	269	144	0	0	0	0	0	143.24023999999997	33.05544	176.29567999999998	4.20924379834216	16.73278123836633	51.29331433362284	0.0	0.1655604048151689	1.6061694590925637	0.005201421073486978	0.07309794191739635	0.21298270330450078	0.9123995535903506	23.714912120221918	5.072543891028958	0.17749354402004722	0.029385903000037985	0.17749354402004702	1.5653666094530347
Track_272	261	272	133	7	0	0	0	4	142.23855999999998	30.050399999999996	172.28895999999997	2.6573499079452922	92.22390071065989	62.83730677700209	0.0	0.10932938486293989	1.5424906933818443	0.004834652537370513	0.044658491048000085	0.2387399529231453	0.8932119554146788	16.25441833766557	3.3341077577877467	0.16348477396989008	0.018682345405811845	0.17088128163560834	1.5862395004977816
Track_273	262	273	50	6	0	0	0	4	62.10416	33.05544	95.1596	2.8538695061064394	136.9779925676895	61.301572973552084	0.0	0.1410749195015634	0.9287483714740299	0.008959436501809418	0.081162274437336	0.17658893407866555	0.8887698101997376	8.747127426649278	2.8538695061064394	0.32626362540595316	0.045952952364325346	0.3257343865705066	1.5402293539357972
Track_278	267	278	258	3	0	0	0	3	263.44183999999996	37.06216	300.50399999999996	7.486741889359395	59.487434397861456	89.84052725454957	0.0	0.2268694871147301	1.7798147490543788	0.004752590619206764	0.13120595996184756	0.3096359072442179	0.9111527624980423	59.699073688933225	9.53953932426553	0.12540800764128535	0.028418955354090288	0.12526565698858633	1.5188187511478763
Track_279	268	279	247	12	0	0	0	3	261.43847999999997	36.06048	297.49895999999995	17.346196024451363	122.70149732065607	9.896444866620696	0.0	0.1704476380132579	1.089457978883721	0.0	0.0857989930921199	0.21032257807444135	0.8970202547818543	43.866850531333995	17.984005651081855	0.395428343141731	0.06634905475449278	0.38926356227554154	1.5133636165689326
Track_281	270	281	88	4	0	0	0	3	95.15959999999998	35.0588	130.21839999999997	0.5875432315652181	56.639571199804955	104.60751294411857	0.0	0.2028720141557762	1.6278239691892222	0.012054096451255632	0.11559722211211487	0.28682123784721625	0.9049194163896821	19.448403340992982	2.6016259103687362	0.03021035821109312	0.006174292783546991	0.030434423442979336	1.3642038199981465
Track_284	273	284	246	5	0	0	0	4	254.42671999999996	33.05544	287.48215999999996	10.336386963326412	37.101902332972244	112.24842281407582	0.0	0.25860507924381826	1.8265612169104417	0.007076904058294602	0.18894352260243893	0.23986469417703385	0.8977759681581482	64.96822058029359	11.014631824772756	0.15909912371005716	0.040626184872903336	0.15709739728120392	1.4707887253568168
Track_285	274	285	51	10	0	0	0	3	65.1092	30.050399999999996	95.1596	0.11327238385966622	99.42513408481177	7.767068882275562	0.0	0.2606017779318276	1.4395604280296348	0.004460853522690975	0.04282500865566442	0.4611726973296537	0.8855573710273293	15.535406023099886	1.5636086697465734	0.0072912406467677375	0.0017397293141317388	0.0066758152148403424	1.7981598094311515
Track_290	279	290	94	6	0	0	0	4	105.1764	35.0588	140.2352	0.8487370538252014	90.95477892016108	94.16130622683151	0.0	0.15453620397928822	0.7045504592256512	0.003493479129582901	0.11489116104287869	0.13723559645221445	0.9010214856330384	15.13347804091119	1.090255216373613	0.05608341000864192	0.008069653019357968	0.0522185275137178	1.7071517133206904
Track_314	301	314	81	0	0	0	0	0	80.13439999999999	40.0672	120.20159999999998	0.22482094798089675	102.03844233102815	22.245638206189113	0.0	0.061637051603959894	0.22850244571160802	0.0035912763969909198	0.045633812674875936	0.05219251274806401	0.9018742670247584	4.939248148052363	0.43060209612302436	0.04551724093262004	0.002805548528233777	0.045517240932620044	1.736612330927309
Track_315	302	315	47	1	0	0	0	3	49.082319999999996	40.0672	89.14952	0.1309534824603979	86.92744442948562	66.75794343481957	0.0	0.061356714138634486	0.20063187839303395	0.00505667642444814	0.0623046226500623	0.03718777363363915	0.9023146007923369	2.90764063248876	0.3012027698810759	0.04503771236279287	0.0026680377467975824	0.04348403893939293	1.9177197679328095
Track_329	316	329	121	15	0	0	0	3	141.23687999999999	40.0672	181.30407999999997	1.22991656523289	2.9828039995599216	41.60012777917497	0.0	0.09773407221159713	1.576228169272922	0.003486886762942615	0.05569218740564647	0.1680660092988222	0.8905731922338816	13.646214068967257	1.2878486359095642	0.09012877557225438	0.008708182772324694	0.08910078722056339	1.7786761525496158
Track_330	317	330	249	4	0	0	0	3	257.43175999999994	43.072239999999994	300.50399999999996	2.1428008834758967	5.218827775068371	92.29247091072013	0.0	0.10204462097280419	1.434135722141514	0.0	0.05710500110817333	0.13904606222275304	0.9060800477682825	25.98468199879187	4.05302738585564	0.08246400258334984	0.008323762706963186	0.08156983315349414	1.7907860347293363
Track_338	325	338	250	4	0	0	0	2	256.43008	44.073919999999994	300.50399999999996	6.02069691040334	20.223042557162923	62.43481246280704	0.0	0.2490078350723974	1.6242679943361527	0.011755503731308658	0.1855900512417837	0.2677448181162403	0.9110632104873657	63.927419551148844	7.791750269786466	0.09418019611422188	0.02347890274964365	0.09428981518921808	1.356488086782712
Track_352	338	352	194	4	0	0	0	2	198.33263999999997	46.077279999999995	244.40991999999997	1.2074617201087467	138.60017783606372	37.27764666071891	0.0	0.1204132248555135	0.6943966695158136	0.005016247270890675	0.07481637819037312	0.12394309366057196	0.9049322380847538	24.754604886500076	4.6020431615749455	0.04877725682332486	0.006088063568904982	0.05055975850003339	1.9038226563514395
Track_371	357	371	114	10	0	0	0	4	127.21335999999997	50.083999999999996	177.29735999999997	1.9049632264793595	118.83698514697862	71.87875539860332	0.0	0.10602713048392406	0.4492009045810141	0.00462066146959912	0.08063474580552694	0.08759763417187737	0.8876951959049493	13.049559451086713	1.9049632264793595	0.1459791216415909	0.01497455319535118	0.14123322141234065	1.5934828161249153
Track_375	361	375	65	13	0	0	0	3	80.1344	51.085679999999996	131.22008	3.981386418269033	5.309471850663857	98.4012854941938	0.0	0.263347932785528	1.8736088128296593	0.0132974315044323	0.17361698852209587	0.3050620779675371	0.8882216270153339	19.021885672408185	4.6221117024824085	0.2093055592298167	0.04968386134130951	0.18866243154364276	1.6029365105866071
Track_377	363	377	118	27	0	0	0	4	169.28392	51.085679999999996	220.3696	0.3522726811634187	43.66902810479263	114.57036100972908	0.0	0.10010747734261514	0.34272766776692853	0.008990105364259643	0.07558160065941431	0.07635581623380158	0.8864227897029812	13.846604572049333	0.48687664320344	0.02544108769268345	0.002080957725715583	0.02078723568863454	1.706801159734143
Track_382	367	382	227	6	0	0	0	3	234.39311999999995	53.08904	287.48215999999996	2.3660299953099124	1.9888133929654552	33.797731274628845	0.0	0.2253927735438755	1.2256863196562533	0.008880193266269836	0.17019397993523577	0.1845252921091691	0.9126070635434289	52.611369536155095	6.12992992642255	0.04497183814391966	0.010094280904277024	0.044785290786228546	1.4563100082618643
Track_402	387	402	124	6	0	0	0	4	132.22176000000002	58.09743999999999	190.3192	10.59145730897239	161.72657086138335	14.30178728410823	0.0	0.2011793256737026	0.8907980377543384	0.0	0.09963672441274762	0.22350867801908453	0.896178561833597	26.24778022906259	10.71227293690892	0.40351821055119563	0.08010373866580196	0.39817082792952624	1.4550983486747069
Track_406	390	406	204	4	0	0	0	2	208.34943999999996	58.09743999999999	266.44687999999996	7.481668276911198	135.75501503945642	46.53077698834778	0.0	0.3085058046689135	1.9459424512587027	0.004689850816875074	0.14575768857979346	0.3755365404508177	0.909442902487867	64.74853826749205	7.88939017362569	0.11554960895028388	0.03590923151466689	0.11639726375069169	1.5500273790270327
Track_411	395	411	57	7	0	0	0	4	70.1176	56.09407999999999	126.21167999999999	0.262214530355309	72.63377723420271	1.157432314970086	0.0	0.23611699021938035	1.1026162468277845	0.005979961377564961	0.1376845109672803	0.2334545497437133	0.9002241952377453	15.056136461520115	1.452641184946725	0.017415791297154263	0.0037396392682480435	0.01583807783071214	1.7610121893868087
Track_416	400	416	76	2	0	0	0	1	77.12935999999999	60.10079999999999	137.23015999999998	4.340160514876291	34.183512725932495	63.067497332175996	0.0	0.3932475723390525	1.46753670538919	0.020337542457281386	0.20042930517489857	0.44116562938396464	0.9026030898094177	29.746193215140227	4.4100241505806155	0.1459064184612112	0.056271185380979326	0.14309353531739824	1.6874140262588804
Track_418	402	418	79	0	0	0	0	0	78.13103999999998	60.10079999999999	138.23183999999998	1.2038362213052618	15.38985870304809	110.36480022751905	0.0	0.19796329084909323	1.4851158787932635	0.008104801354213749	0.14375260393533706	0.2538680688029603	0.8979144488708882	15.467077795862131	2.8855351340864526	0.07783216954060457	0.015407912416182635	0.07783216954060455	1.5428078348348044
Track_429	411	429	74	3	0	0	0	3	78.13103999999998	63.10583999999999	141.23687999999999	0.9423919840264738	106.83456361342867	1.6660078513013457	0.0	0.29383961525842184	1.0157781829378436	0.005678311263423304	0.19819115657089909	0.26734920107937254	0.8959252085234668	21.904919853805243	2.144842929923724	0.04302193253004598	0.012061684882557227	0.041048532111469686	1.7160632027950855
Track_441	422	441	52	0	0	0	0	0	51.085679999999996	69.11591999999999	120.20159999999998	4.785203822060334	55.48176718571559	7.405628242097104	0.0	0.14863096255217817	1.7462967963477163	0.006233098755938397	0.06298402304355025	0.277599578064716	0.90161416049187	7.592913791032577	4.910691170946676	0.6302196961213732	0.09367016005386115	0.6302196961213747	1.6999508961380594
Track_448	429	448	73	6	0	0	0	3	82.13776	67.11255999999999	149.25032	0.1993375581491001	146.59086225284884	84.38686791011484	0.0	0.043089467015093176	0.12715404475870148	0.0	0.04107076338375368	0.02478790285928964	0.8867700744981635	3.299607086600277	0.2502749238221591	0.06041251364703726	0.0024268686916845564	0.05632162242421064	1.7933164648663924
Track_449	430	449	232	1	0	0	0	2	233.39144	67.11255999999999	300.50399999999996	2.452180623557626	136.09915086677643	96.6128922233721	0.0	0.13518223443472777	1.9747950495757243	0.006761404842011315	0.0631598525519914	0.2646698425708113	0.9346201555996105	31.469720545494923	3.3766178621178935	0.07792190655180985	0.010506729053806027	0.07772270592907798	1.965511803437347
Track_451	432	451	229	1	0	0	0	2	230.38639999999998	70.1176	300.50399999999996	1.6693875602664372	115.85942709915282	59.588260295118616	0.0	0.10827600993605142	0.8464972413707368	0.0	0.06316766368822326	0.12618529696233063	0.9008747456375689	24.841134954831304	2.4520220658337166	0.0672025478425961	0.007246033447575193	0.06692187356972935	1.9041195303650837
Track_454	435	454	197	14	0	0	0	4	224.37631999999996	70.1176	294.49391999999995	0.26480108189768875	88.98824441502327	8.363135069507535	0.0	0.06595672172942342	0.2700533506274795	0.005015916138326493	0.056485584589242833	0.04432094360512935	0.8914882292602267	13.537085914197029	0.4820679822790072	0.019561158404112544	0.0011801650098267446	0.017893021042922314	1.9569511784240898
Track_458	439	458	52	2	0	0	0	3	55.0924	70.1176	125.21	4.482227964559197	105.05129975283162	20.00531805738474	0.0	0.31862414710304676	1.7839945181604633	0.031178257860244994	0.1693563832821258	0.4370144142633224	0.9044904777636895	16.57568318449669	4.482227964559197	0.27040984764666864	0.08135837183639118	0.25534276851301835	1.7997775718294067
Track_459	440	459	71	2	0	0	0	4	75.12599999999999	70.1176	145.2436	1.7666421389085794	86.22809492582684	123.54769951337438	0.0	0.27871471355392885	0.8733710116515488	0.004514017938019677	0.21635260679251786	0.21589321884093504	0.8977182331219525	21.069981631552118	3.1483936964852943	0.0838464014730344	0.02351572210564358	0.08437201540525593	1.5757988336354838
Track_460	441	460	127	3	0	0	0	3	131.22008	70.1176	201.33767999999998	0.2739630917337753	116.52779723832134	40.687321127915936	0.0	0.2112923352345784	0.5393926417728075	0.014828687645838813	0.1833865754081343	0.12101513729754419	0.8991849234723669	26.923285899101675	0.6761702679570278	0.010175692995293579	0.0020878137837880856	0.009881161952562919	2.087416714437923
Track_469	450	469	73	4	0	0	0	3	78.13103999999998	72.12096	150.25199999999998	3.9216596914022994	163.01538162320261	110.79616324352928	0.0	0.18713795687351942	1.7992341722779146	0.007419268029050517	0.08167916684356101	0.33431880579888595	0.8973170314749627	14.639948345124974	4.099932498809477	0.2678738748902889	0.05019336350063048	0.2682158357353157	1.8409554201359364
Track_474	455	474	164	1	0	0	0	2	165.2772	72.12096	237.39816	9.67158300387457	43.07555896112941	82.64389014981397	0.0	0.24810743614493522	1.9532172031768074	0.0	0.19189410314886793	0.2741889466211144	0.9142064183223538	41.107189838728445	9.67158300387457	0.235277162993094	0.05851734542861672	0.23585486327154273	1.363804352503459
Track_475	456	475	66	4	0	0	0	2	71.11927999999999	75.12599999999999	146.24527999999998	3.4326514702868236	77.08731552025762	3.936841501856755	0.0	0.2616461722038495	1.0939266197488495	0.00964066661691125	0.21807291845906007	0.2027588860700904	0.8939102933262334	18.406821228713603	3.916454959321899	0.18648801048450891	0.04826611673074902	0.18447094533890107	1.43542408910691
Track_482	463	482	189	20	0	0	0	4	220.3696	73.12263999999999	293.49224	4.081037352311662	160.20234897863364	21.72689096189606	0.0	0.1361708623905776	0.8791570754408965	0.0020579458846062865	0.05860587571938928	0.17683902907535248	0.894275357483556	31.35323259150274	5.3249519953708	0.1301632085432139	0.018519057766187633	0.13599868166414042	1.6737781030050107
Track_486	467	486	220	4	0	0	0	3	226.37967999999995	74.12432	300.50399999999996	11.00894352731812	100.93457830084824	62.69515254639276	0.0	0.18538526210619868	1.7207544758868512	0.0	0.0793958046433909	0.29095011147513195	0.9030200722542676	42.30312861149737	11.174389476327999	0.2602394642822245	0.048630440361600136	0.26232096235213126	1.5823906060464306
Track_489	470	489	55	0	0	0	0	0	54.090720000000005	73.12263999999999	127.21336	3.1179960890663247	9.601871711194239	75.32302896310979	0.0	0.20964475881669611	0.5947452844239667	0.02145444546773108	0.18669845750500993	0.14234784497020442	0.9159328915856101	11.339835948621442	3.2489304554281513	0.27495954114268933	0.057643826687208535	0.27495954114268933	1.3886394750484152
Track_507	488	507	42	2	0	0	0	4	47.078959999999995	79.13271999999999	126.21167999999999	0.09508431295197915	116.15837762857836	24.109127900533018	0.0	0.03804707827634374	0.08262631603138665	0.006236409601520372	0.03762581913397974	0.01882857098585516	0.9143252401124864	1.6638356219417183	0.12668199924699822	0.0571476603205637	0.0020196774302571503	0.05308364063037426	1.9492577040986585
Track_515	496	515	71	2	0	0	0	1	72.12096	81.13607999999999	153.25704	9.923496248478775	54.693817879014674	81.59402280225696	0.0	0.31062764759972233	1.2399703915649305	0.017219447665245666	0.23807252316825075	0.2600270353629714	0.896536432521444	22.57896150592099	9.923496248478775	0.4395018896629275	0.13759517688725686	0.4429585645401509	1.3095059467495467
Track_516	497	516	71	4	0	0	0	3	79.13272	81.13607999999999	160.2688	4.406648516843895	9.995355765543566	89.24781442572542	0.0	0.21235347686294204	1.0055406558312119	0.021340216445668296	0.1682151548951077	0.19834022435666704	0.8944422543888361	16.50701219714921	4.406648516843895	0.26695615561518343	0.05568680713671784	0.26223638039446573	1.6474275766924389
Track_522	502	522	47	1	0	0	0	1	47.078959999999995	82.13775999999999	129.21671999999998	4.574762733346024	44.93624067303353	37.007817823468706	0.0	0.373046098044293	1.807626078415449	0.016746590756876834	0.2110312676615774	0.4154847979329289	0.9067141375643142	17.355699622926977	4.595808888239083	0.26358849442765975	0.09717212812997619	0.26048289645543654	1.4803973554462386
Track_524	504	524	121	3	0	0	0	2	125.21000000000001	82.13775999999999	207.34776	2.136347565242484	58.84364713460645	103.65176438520166	0.0	0.21288969417147727	1.7544080472535857	0.014839240784518393	0.12031570788112916	0.3305612238269587	0.9036961153519055	25.945946513768124	3.388816516060882	0.08233839394176037	0.017062116166779683	0.08014533645314263	1.5831726797058427
Track_530	510	530	135	8	0	0	0	3	146.24527999999998	85.1428	231.38807999999997	8.152393134952675	77.3146531515918	44.53932757869028	0.0	0.19453925516180198	1.4506056382531802	0.015509126677075474	0.12536366313360361	0.21560782911939477	0.9054012952027497	27.423329327200474	8.159976624566315	0.29727948192149417	0.05574465811787345	0.28654709339515855	1.7507675477979272
Track_532	512	532	54	2	0	0	0	1	55.09240000000001	84.14111999999999	139.23352	3.0686439750007017	103.3809810068824	67.36929983284978	0.0	0.18064841067102497	1.1471615707953324	0.011126433321081866	0.09463385175519502	0.21335474542660648	0.8951170610056983	9.861910520305008	3.0686439750007017	0.3111612064095056	0.05569995090068142	0.30833346772209047	1.7835238557747446
Track_541	521	541	48	0	0	0	0	0	47.07895999999998	87.14616	134.22511999999998	3.7818125598945134	23.294909575932596	119.93315869671859	0.0	0.15624301613282393	0.6576133081830908	0.015358968512298145	0.09703353661012791	0.1430601671673739	0.8961495210727056	7.355758706796559	3.8110583941806078	0.5141295018826817	0.08032914405701644	0.5141295018826809	1.5421063482077408
Track_561	540	561	110	3	0	0	0	2	113.18983999999999	92.15455999999999	205.34439999999998	4.191452361534972	107.18815772619824	103.09259897184543	0.0	0.17913607953290422	1.7234702211748514	0.004839930437457407	0.07480616620807128	0.27948917140886914	0.905509291453795	20.112156200117276	4.298154501504865	0.2084039284415726	0.03703028789098891	0.20671596692048338	1.8083629054713508
Track_566	545	566	41	2	0	0	0	3	44.07391999999999	90.15119999999999	134.22511999999998	1.380858661868568	81.24909168741603	123.78354201054252	0.0	0.07756067527605023	0.6738996651069024	0.013407137118088708	0.0487617801592578	0.13175306883337734	0.8877034914202806	3.180218607520489	1.3997453614495978	0.43420243457577207	0.03133051613899033	0.4039484703747132	2.046080597050695
Track_570	549	570	203	3	0	0	0	2	206.34607999999997	94.15791999999999	300.50399999999996	0.11036853804032545	144.9050187042185	50.39373649977896	0.0	0.11230357524906746	1.4506953273507435	0.004252071324524648	0.04856286824810649	0.2669859444048308	0.9000074349600693	22.948608933695212	1.7650833487061857	0.004809378135259102	5.348710188258748E-4	0.004762724763122055	1.8618899047223576
Track_571	550	571	156	1	0	0	0	1	156.26207999999997	96.16127999999999	252.42335999999997	3.9386881680005144	80.88894896507638	61.55652435539201	0.0	0.09895724418922815	1.400276169850031	0.0	0.05233803042337825	0.15632754272236157	0.897012343391394	15.39333742121686	4.978081069096453	0.2558696701192143	0.02520565557555944	0.2547125860473706	1.879497938561662
Track_576	554	576	42	3	0	0	0	2	45.075599999999994	95.1596	140.2352	2.215326881846643	146.47601680468787	13.946109390064464	0.0	0.26913066979901	1.4510371388641201	0.0	0.16005088796034453	0.29118575442743955	0.9020385359014783	12.293946307962473	3.0552856342877717	0.1801965639309676	0.04914691943860189	0.18261359612156203	1.4169065881111835
Track_580	558	580	52	2	0	0	0	1	53.08904	95.1596	148.24864	0.2726548020685594	139.1337002287581	26.644886125978335	0.0	0.09592836831670637	0.34481106750480484	0.015089088460494983	0.0842993347380924	0.06588160217485704	0.8976206011497058	5.0995328117602226	0.4538959668157685	0.05346662373458604	0.005135802080213909	0.053537886345133276	1.8478000478456338
Track_592	570	592	58	4	0	0	0	4	65.10919999999999	99.16631999999998	164.27551999999997	1.4922867654498002	50.21228096909966	62.03772297412965	0.0	0.32691068104966126	1.7432596519981598	0.007986900109211022	0.12977959325900118	0.4684383825714562	0.8938660292789854	20.03227947723623	3.6383598779711996	0.07449410673136658	0.022919752745384686	0.07011013733718578	1.6113643636024582
Track_596	573	596	187	5	0	0	0	3	194.32591999999994	100.16799999999999	294.49391999999995	6.868337797134235	29.410982267702316	51.786934134435036	0.0	0.28003893508463523	1.967765805720199	0.006566846270095571	0.19373933932540602	0.29985280802739916	0.9127959688717031	55.49714051730454	9.39045696184083	0.12376021058224833	0.035344424444944025	0.1262125369611979	1.4961182718493515
Track_605	581	605	44	4	0	0	0	1	47.07896000000001	101.16967999999999	148.24864	0.5820909820451101	17.32667674181276	127.59846467648381	0.0	0.1771673842527285	0.5642196177336141	0.006368451832182553	0.09812462300683077	0.1576187997688499	0.8893802179531618	8.547627470457039	2.1436496832328773	0.06809971352366224	0.012364142751775104	0.06978791725082822	1.8200008750997871
Track_616	591	616	50	0	0	0	0	0	49.08232000000001	103.17303999999999	152.25536	4.093561348534545	13.432332288661664	13.212564369303804	0.0	0.28557875861194676	1.5665281848570494	0.009564100629451367	0.18902503196630818	0.2997132292880737	0.9002654778957367	14.016868015394346	4.093561348534545	0.2920453659147462	0.08340195305630507	0.29204536591474656	1.314402150949002
Track_617	592	617	42	8	0	0	0	4	54.090720000000005	102.17135999999999	156.26208	0.014846081987587184	59.3381910893277	110.83727025039873	0.0	0.01513300974773046	0.0571033780803234	0.0	0.013471230239805577	0.012685571329337588	0.8900084438778105	0.6996099062111116	0.044261103302113365	0.021220514254850026	2.7446634076209715E-4	0.018136930150544548	1.6052516463024635
Track_619	594	619	51	1	0	0	0	1	51.085679999999996	103.17303999999999	154.25871999999998	1.0918568481390771	32.6582806006527	20.781121944182235	0.0	0.17296734740784947	1.4024194203767417	0.008214605006244432	0.06015988259581496	0.3016432254838668	0.8950357612441567	8.824605023569832	2.0642184350888426	0.12372869326420985	0.021373051080832775	0.12356697030472492	1.7411947326948718
Track_625	600	625	103	0	0	0	0	0	102.17135999999998	104.17472	206.34607999999997	0.6922342656677539	87.02238068040043	66.6009785656208	0.0	0.33801516035961804	1.7902125738941004	0.004678370901765884	0.07564925327179349	0.5840257447199566	0.9040716197884199	34.53546863456031	2.2845548633405866	0.020044154402324273	0.006775228064574593	0.020044154402324304	1.9220172015472825
Track_629	604	629	187	2	0	0	0	2	189.31752	107.17975999999999	296.49728	0.16737974239414832	46.57352294762972	59.08464308462794	0.0	0.058936496671025754	1.4107460537238221	0.0	0.040800398183019185	0.13952625433619728	0.9259519596150853	11.21575001510761	1.4428193275786514	0.014923633476913082	8.841217780274553E-4	0.015001261153381474	2.1148990294180874
Track_630	605	630	49	0	0	0	0	0	48.08063999999999	107.17975999999999	155.26039999999998	2.4423512099190754	43.17380048531046	63.295574876688086	0.0	0.1802898053887695	1.707064235917856	0.010653338274474261	0.04841987523332354	0.3830610768752341	0.9098537004723841	8.668449228567479	2.4423512099190754	0.28175180421777596	0.05079697795035748	0.2817518042177758	1.9018804195414392
Track_635	610	635	185	5	0	0	0	4	193.32423999999997	107.17975999999999	300.50399999999996	1.033171145590751	81.65813154940611	114.70061267694943	0.0	0.16946502846744455	1.3199297754934685	0.004250328448938529	0.1180065706581912	0.17488748993217404	0.9316455502767821	32.80646296887741	1.6310115429352776	0.03149291487384337	0.005344240047656472	0.031535946360066486	2.0155253211564186
Track_639	614	639	75	6	0	0	0	3	83.13944	108.18144	191.32088	0.09930427480750972	77.67082457883244	103.71113363581253	0.0	0.05042948668451018	0.26087696101069624	0.0011096670814747963	0.046529869363365936	0.04189549288290146	0.8884595489501953	3.875365075393005	0.31763010558334037	0.025624495467033947	0.0011944304027969124	0.02368515884901504	2.0427664784583786
Track_642	616	642	53	2	0	0	0	2	55.092399999999984	108.18144	163.27383999999998	7.445505020491779	95.29117429657553	57.896279962734305	0.0	0.28742067225490137	0.8085020160180563	0.007945152028806432	0.21964905501846782	0.2630656028668297	0.8919116236128897	15.649394487768825	7.445505020491779	0.47576952746069495	0.1351457736546562	0.4702019955433166	1.334177514774125
Track_650	624	650	60	0	0	0	0	0	59.09912	110.1848	169.28392	5.383378837010136	5.991071132261256	105.95343739477956	0.0	0.32950954386681564	1.961229833936076	0.012525000506228252	0.1682931279822568	0.4462264487647881	0.9118212391932805	19.47372407413025	6.961833605124052	0.276443212223678	0.09109067676490168	0.2764432122236787	1.4455076603533656
Track_654	628	654	170	15	0	0	0	3	189.31751999999997	111.18647999999999	300.50399999999996	3.676045373603875	32.36482806049501	36.536477926208185	0.0	0.11976893603801742	1.9095841771306357	0.002336488279303976	0.05366801271798975	0.26213283086630695	0.8906522884088404	21.515482775343834	4.118216028029713	0.17085581634340666	0.019417354366378113	0.16212346046235726	1.9382492768404884
Track_660	634	660	180	9	0	0	0	2	190.31919999999997	110.1848	300.50399999999996	0.40076808404698305	68.54411990105675	64.9127314641054	0.0	0.0833251754460154	0.40297203065388304	0.003370428037420711	0.06801996846312057	0.06440401310182634	0.8977681156661775	15.300582768024087	0.4208174155081371	0.02619299474556799	0.0021057680152448263	0.025271690146144464	1.858870296590418
Track_664	638	664	31	5	0	0	0	4	44.07392	109.18311999999999	153.25704	0.32192259620865543	23.793721320309224	9.746274232089432	0.0	0.15634904581987927	0.7729641782943308	0.005724273475399734	0.09631638281870251	0.1684817838196524	0.8881728014638347	5.651869801786244	0.9653187620669812	0.05695860086991272	0.00730415166630641	0.04671695710072387	1.94343321250427
Track_666	640	666	70	1	0	0	0	1	70.1176	109.18311999999999	179.30071999999998	1.8363317155025611	105.06160966854759	99.14526070732221	0.0	0.1741783964908747	0.8275327439121273	0.00423286772592353	0.08470356753769928	0.19806121158038564	0.9003331218447004	12.451734369163805	2.547826906441863	0.14747597893271472	0.026189312177007786	0.15035913009096888	1.5530598660410309
Track_669	643	669	91	8	0	0	0	4	103.17303999999999	112.18815999999998	215.36119999999997	2.231285799111792	101.49006485895187	53.97779152480404	0.0	0.09658020734893168	0.5682772145584947	0.005573121491310368	0.05121236558087445	0.11911598217409201	0.8886807986668178	9.188082607518643	2.231285799111792	0.2428456397731908	0.021626636174642062	0.22392410172104776	1.7037253730362156
Track_671	645	671	56	4	0	0	0	4	63.105839999999986	114.19151999999998	177.29735999999997	2.5201462700571207	74.43152622801362	63.343471321201484	0.0	0.3549807064556914	1.679406855884991	0.036352108231051075	0.17878581324975618	0.45771399060439355	0.8986484078424317	20.031292299717997	2.923695035050571	0.12581046855836653	0.03993523055959831	0.1124997213463572	1.532605523699994
Track_689	662	689	54	5	0	0	0	2	60.10079999999999	116.19487999999998	176.29567999999998	9.651172144430184	4.32352302433922	55.391516410318175	0.0	0.2931571833517258	1.8156489449371545	0.009123631566590464	0.20426575691793175	0.36738600544047695	0.9108616687633373	16.592212288039924	9.651172144430184	0.5816687959921406	0.16058308948350414	0.5477712933639386	1.0939059433964962
Track_700	671	700	44	1	0	0	0	1	44.07392	121.20327999999999	165.2772	3.766783523908506	43.277029746024866	6.440020559285222	0.0	0.2552002808885828	1.7478402731281126	0.007724689584386877	0.08154536324254939	0.43885054579045474	0.8910209902308204	11.020542662908543	3.766783523908506	0.34179655568016976	0.085465135025623	0.3348943611192026	1.7221178602967944
Track_712	681	712	175	1	0	0	0	3	177.29736000000003	122.20495999999999	299.50232	4.175853919106523	160.10503565290387	64.21233333183851	0.0	0.07619601970411319	0.5229532946237715	0.0	0.0527109421001675	0.0796798380463669	0.904830801146371	13.82010679784406	4.343064042401916	0.30215786174372816	0.023552826275058596	0.3091083545639219	1.8638755962898907
Track_726	695	726	142	4	0	0	0	2	146.24528	119.19991999999999	265.4452	1.2310298257159635	143.02431354283794	14.312373116607292	0.0	0.1556361957756281	1.8902290487061255	0.0019323112887557692	0.06972839363109071	0.2904971774022673	0.9062148622224029	22.20405839486752	2.9830985716796703	0.0554416586294205	0.008417569618082467	0.05408490985103235	1.7833078889762464
Track_727	696	727	119	5	0	0	0	3	127.21336	124.20831999999999	251.42167999999998	2.31284040874679	26.605982530650767	113.08784391509495	0.0	0.21276956874936523	0.9121944126926592	0.002274098277351614	0.16913686928308838	0.16751776649501746	0.8963655363611814	26.76165661791711	2.723658872252955	0.0864236635933191	0.018180798060414335	0.08544830055951587	1.5907603881102383
Track_743	710	743	44	3	0	0	0	4	49.082319999999996	126.21167999999999	175.29399999999998	3.9856406488179696	55.32149183500323	3.7634416863521905	0.0	0.36509710335094564	1.8709223396382237	0.014842270525057103	0.2521545580047814	0.4158300929943386	0.8991448865695433	17.013835820953005	5.524674889755908	0.23425879329983565	0.08120318372925261	0.22241530536383614	1.3839500935140885
Track_744	711	744	160	0	0	0	0	0	159.26711999999998	126.21167999999999	285.4788	2.5720399937559413	18.0072830066743	97.59842390169055	0.0	0.2701992375910321	1.6612526435349344	0.01962803604875821	0.16902448404339687	0.2865564043056028	0.9157628826797009	43.03385439731939	4.271032158818116	0.0597678276737432	0.016149221469917593	0.05976782767374317	1.5875689599136071
Track_769	735	769	56	1	0	0	0	2	57.09576000000001	129.21671999999998	186.31248	0.351146957127408	7.484971448322072	33.391553337080765	0.0	0.1896975765005026	0.735754304069264	0.010167371503106199	0.14873798323753865	0.14137476584621392	0.9120581671595573	10.530182978520905	0.8806447899665423	0.03334670991412639	0.0061501406956910275	0.0324207657743837	1.9588481283531574
Track_773	739	773	97	0	0	0	0	0	96.16127999999998	131.22008	227.38135999999997	4.973709060161945	136.07126323663084	13.551125200026961	0.0	0.1787789078891465	0.7365130480593765	0.005586927014381796	0.1151781745768106	0.159813493594257	0.8988250457134443	17.19160861962239	6.347813050493861	0.2893102774853184	0.05172257544993106	0.2893102774853179	1.3000974400916063
Track_779	745	779	55	4	0	0	0	1	58.097440000000006	133.22343999999998	191.32088	0.07949941439668802	108.43715922717861	28.20479925040682	0.0	0.053512277100491785	0.12927422866544236	0.0039682885227416195	0.04803490065372052	0.03023433816570072	0.8868826985359192	3.029109208239455	0.151774926010648	0.02624514632237171	0.001368380679022828	0.025571340880394946	1.9357298381516135
Track_784	750	784	57	5	0	0	0	4	67.11255999999997	135.2268	202.33935999999997	2.6638009206180127	160.38198286327443	90.95188136000847	0.0	0.2399488086777958	0.9050817055540943	0.018467207672071675	0.13800303628123547	0.23794913302265236	0.8957021602413111	15.872603109786693	4.448068180498844	0.16782382210360772	0.03969154090706738	0.1654167033617797	1.29393074575631
Track_791	757	791	50	5	0	0	0	1	54.090720000000005	133.22343999999998	187.31416	2.4894370175655234	76.71319527549777	97.9051237892437	0.0	0.2429591353409716	1.0018248111350871	0.021425352908667535	0.16182476917296454	0.2079655763469647	0.8910343718528747	13.483724484604405	2.657062916103175	0.18462532517687824	0.046023366255163976	0.18942842462200182	1.711480919845954
Track_797	763	797	73	6	0	0	0	4	85.1428	136.22848	221.37127999999998	0.2504927574256972	164.51652943971877	52.139968992307814	0.0	0.052778234483977816	0.14845634387206832	0.004038758510545545	0.05059733844883489	0.028342099890752915	0.8903126487993214	4.006468136365603	0.2504927574256972	0.06252208900703433	0.002942031004685038	0.05574326298425474	1.9999631806628475
Track_807	772	807	49	8	0	0	0	4	66.11088000000001	138.23183999999998	204.34271999999999	1.809577947328205	96.93890873198123	92.35659801924032	0.0	0.3255379511475063	1.8146175168904912	0.014017093868443265	0.20094286979414938	0.3967866036033839	0.8876895624764112	18.156551250453766	2.415001185329726	0.09966529008547151	0.027371862957023183	0.08408194147729513	1.3595832760101842
Track_830	793	830	147	3	0	0	0	2	150.25199999999995	144.24192	294.49391999999995	3.3351965236500347	27.318175536958414	64.19248644338549	0.0	0.1897628485131696	1.7601346141869378	0.008070919512308539	0.09406331378014003	0.25472700119242153	0.9068693595678627	28.317460040406708	4.959253192152281	0.11777880215566583	0.022197351939741473	0.11697417125460662	1.5933864481009057
Track_844	807	844	147	3	0	0	0	2	150.252	146.24527999999998	296.49728	1.951453573581833	144.13497095549653	57.09727435465705	0.0	0.10978479977500845	0.7181691268236948	0.002986945590591445	0.07554944245259616	0.1145700771038885	0.8950639144093001	16.816987234362454	2.393265462170406	0.11604061693014743	0.012987870867488172	0.11830299726469735	1.682567287398093
Track_847	810	847	144	5	0	0	0	2	150.252	146.24527999999998	296.49728	0.6678785375247821	23.683707151840885	2.403836059482277	0.0	0.1813086027875557	1.2245978691905108	0.003603825965186845	0.0894314718499719	0.21005434853872093	0.9061951546205415	26.429271110548136	2.3258871044210605	0.025270410777928205	0.004445055889604013	0.024516519466053176	1.603027691719171
Track_850	812	850	47	6	0	0	0	3	56.09408000000002	147.24695999999997	203.34104	4.317393295524664	91.58059015373756	2.0331240052147788	0.0	0.36007378973871235	1.6509418985168025	0.01284400415361265	0.1629221629532013	0.4466042769117799	0.901256263256073	18.007685097420616	5.016952879792989	0.23975282065228246	0.07696700428146183	0.21375342075665368	1.4096309146898347
Track_857	818	857	64	3	0	0	0	2	68.11424	149.25032	217.36455999999998	3.8628397803116044	76.81690368978886	26.980627918237364	0.0	0.568381993231571	1.827120139803976	0.03541827795023589	0.3313656807700636	0.4935638253630298	0.8962774481624365	36.7825202764485	4.249769511397098	0.10501835522088855	0.05671119255403282	0.09977654681070705	1.7359327442832515
Track_864	823	864	84	4	0	0	0	1	87.14616000000001	150.25199999999998	237.39816	1.8013923639699154	73.7420893002519	3.3761326160499503	0.0	0.4331550247454986	1.9612233197443238	0.015450608320914626	0.25849552080271193	0.4355485748811946	0.9024086679731097	37.37522268594627	2.3148019100097925	0.0481975018344779	0.02067093218989701	0.04772178783344894	1.7822718972823157
Track_869	828	869	50	5	0	0	0	4	58.097440000000006	154.25871999999998	212.35616	1.81272681644852	68.4156301144939	87.14121600632214	0.0	0.385460294498654	1.7298837798445794	0.019685066358696022	0.1714583724282848	0.4801135805343325	0.8944738924503326	21.60770387678814	1.83511317978272	0.08389261657717476	0.031201492121658368	0.08094605998846224	1.4476290305711998
Track_872	831	872	138	7	0	0	0	4	148.24863999999997	152.25536	300.50399999999996	3.3069692960644224	43.893267880937906	99.04146945238469	0.0	0.22319053033643974	1.6928262703470662	0.005452230794282083	0.1159194465415439	0.31436640482210576	0.8970968425273895	31.893000546480213	3.365355602255946	0.10368950049854708	0.022306911524209754	0.09994560024829048	1.5723406268376263
Track_875	834	875	53	3	0	0	0	4	58.09743999999998	153.25704	211.35447999999997	0.23985210213842276	101.92779961219036	22.176595717782018	0.0	0.06576601237225412	0.22563113717063651	0.003457264928575788	0.054895444418473424	0.04130898082034924	0.8949295259871572	3.583236861672953	0.3562131422844118	0.06693727247113658	0.004128445283276214	0.06277475453290451	1.9869685411272167
Track_877	836	877	82	1	0	0	0	1	82.13775999999999	153.25704	235.39479999999998	0.5934940434049871	6.838217389856193	118.44236248398352	0.0	0.36145674951578927	1.7440300378114029	0.03529885485770305	0.1999170871665084	0.4361620768168281	0.9088271114884353	29.43184294588841	2.636434960140821	0.020165031612058716	0.007225593240002981	0.019990201454758976	1.4841159796530399
Track_878	837	878	81	3	0	0	0	2	84.14112	153.25704	237.39816	1.3690053514283453	103.56739028432334	27.39796208025626	0.0	0.3340133787079536	1.5901946226328831	0.00867760862853286	0.18503759711283568	0.35233186128268157	0.9033519117920487	27.644414879461582	2.8046643469728716	0.04952195072305357	0.016270348569502584	0.04871166727644359	1.7747624082049218
Track_883	842	883	59	1	0	0	0	1	59.09912	154.25871999999998	213.35783999999998	1.4171566211985567	44.10871520003658	64.23800119267844	0.0	0.37929110504848845	1.7524774984050606	0.007851691117560547	0.06351768450012649	0.5735136296608117	0.905152869426598	22.053180995559757	2.7365041120652496	0.06426087109537125	0.02397931849405806	0.06322141008551348	1.7662469301232582
Track_886	845	886	51	4	0	0	0	3	57.095759999999984	153.25704	210.35279999999997	2.833036469980703	133.09104762577846	65.7006673126101	0.0	0.06915180322884334	0.29950328687282907	0.0	0.05115720529961041	0.06934042632945292	0.8869232067874834	4.505537322034635	2.833036469980703	0.628789923928839	0.04961903423267689	0.7175378213706609	1.539879648477835
Track_890	849	890	54	6	0	0	0	4	68.11424	155.26039999999998	223.37463999999997	1.0027175963708774	124.69375477273447	79.19998979155547	0.0	0.19926301585394518	1.6441498225576425	0.01536132881765741	0.1113454407968287	0.25985340137579305	0.8900681115962841	11.914851217089451	1.3710847181601975	0.0841569548877523	0.014721115531361394	0.07387781153604342	1.8050232501345758
Track_892	851	892	67	3	0	0	0	1	69.11591999999999	155.26039999999998	224.37631999999996	2.6961667228229573	97.07026901699722	86.4510007676991	0.0	0.5350252423778953	1.9232786679239167	0.011647210774411694	0.19071353576311	0.6020493286594839	0.8972012507381724	37.07149193307568	5.788392249425403	0.07272884316849955	0.03900934434241717	0.07291122222391214	1.7601353196185228
Track_893	852	893	69	0	0	0	0	0	68.11424	155.26039999999998	223.37463999999997	4.409160460167738	15.292903616863114	14.995203924693634	0.0	0.3038085740826211	1.926983379078958	0.008104674128973841	0.26586783615750476	0.2854381898462441	0.9044800072476484	20.693690129121435	4.441194972146818	0.21306786912610118	0.06473184550202334	0.21306786912610123	1.482550225403512
Track_896	855	896	43	5	0	0	0	3	54.090719999999976	157.26376	211.35447999999997	1.9208242984860804	155.56631247773083	121.85939538892946	0.0	0.15368585649137043	0.45494354353034605	0.005511561234241599	0.15300241225724254	0.10696518147453557	0.8960944317107977	8.062055833910511	1.9208242984860804	0.23825489900562768	0.03551116159086219	0.23106330277605064	1.5498605155868832
Track_897	856	897	133	6	0	0	0	3	142.23855999999998	156.26208	298.50064	1.471870359782005	28.848618349626015	121.53115875643445	0.0	0.13143629132443063	0.8500688573922572	0.0	0.07396865716393684	0.15174573560402133	0.893584004022125	18.864433277781878	1.9480604657214928	0.07802356625870878	0.010347899752233188	0.07872939542010479	1.646415511204715
Track_914	873	914	91	3	0	0	0	1	93.15623999999997	160.2688	253.42503999999997	0.8301051324868939	12.746830142173684	111.28389928790264	0.0	0.23385779945750831	1.7315391002941531	0.0	0.14223151869307707	0.34052114315710574	0.89990829373454	21.534634160613	3.721695734280835	0.0385474453058117	0.008910891342189146	0.03810388775939989	1.4918073292066398
Track_918	877	918	53	4	0	0	0	4	64.10752	161.27048	225.378	0.42510002316812945	96.28729848335873	112.55308615570901	0.0	0.09333809695073363	0.4264476473815529	0.0047389257362555615	0.05092634158795534	0.0930944389834468	0.898206003432004	5.401887182343559	0.5289861327011111	0.07869472442105015	0.0066310477018628935	0.07104331370033118	1.8824116267838291
Track_928	884	928	130	5	0	0	0	2	135.22679999999997	165.2772	300.50399999999996	2.5606737508439372	160.44938261664055	55.33732113001082	0.0	0.11035634498142034	1.3544630423305486	0.011006263090071678	0.07260138030191357	0.14903771580992256	0.8997282683849335	14.756533460552118	2.6500782648303796	0.17352813638035347	0.01893614099308671	0.1715908677138121	1.8073724586506839
Track_933	889	933	53	4	0	0	0	1	56.09408000000002	164.27551999999997	220.3696	5.651989868913143	111.98983241970475	3.971149952767878	0.0	0.2979574793775524	0.9688110697930504	0.00509479445567516	0.19768011282651177	0.2528454661037258	0.8934832608924722	15.992442155838473	5.91024386172475	0.3534163083935077	0.10075911520276544	0.33816608803798487	1.4638369222238168
Track_940	895	940	84	8	0	0	0	3	98.16464000000002	167.28055999999998	265.4452	0.46948650995004665	91.27470032023416	93.89895224181276	0.0	0.1949255678098542	1.3656513483335049	0.00775891550578245	0.09423003924640751	0.2893844291729744	0.900515676963897	18.68856445017803	1.029949108149503	0.025121593004195367	0.004782643831323036	0.0245357440024923	1.5980942538457454
Track_953	906	953	41	5	0	0	0	2	46.07728	164.27551999999997	210.35279999999997	2.4121610014832804	84.65498692366964	123.06437060931425	0.0	0.3316343142078799	1.6364230630082037	0.01823929135856568	0.18697995930515715	0.4443239220304536	0.8973423300719843	14.61538769754189	2.8057212795701303	0.16504256003342102	0.052350334079687	0.15785560129604678	1.4215763984152994
Track_967	919	967	62	4	0	0	0	2	66.11087999999998	170.2856	236.39647999999997	2.2732991137121212	59.74316054157607	76.25438736279075	0.0	0.17149682234288785	1.6972354838236003	0.009265346567321708	0.11643747405906052	0.2517758205679809	0.8908813230452999	10.77839429161706	2.431125438034375	0.21091259534643197	0.034386157221203556	0.20050608956737667	1.8485104877856904
Track_969	921	969	127	3	0	0	0	2	130.2184	168.28223999999997	298.50064	3.7578244620730374	108.49120823151227	89.04676025323235	0.0	0.1318660140630642	0.8182693153092059	0.006421870531348503	0.09759348392541273	0.12047856604357214	0.9025879812052869	16.932319994582507	4.687986823158266	0.22193204848924145	0.028857860809786	0.2188422924195228	1.9297396841092618
Track_970	922	970	124	4	0	0	0	3	130.2184	168.28223999999997	298.50064	1.4664081105883826	13.338276811354204	90.79967159845799	0.0	0.17856334640862753	1.2374178250336956	0.006983253961294424	0.09341176792845604	0.21568986931309708	0.8954619496099411	22.376416929332517	2.3540522220903957	0.06553364263901053	0.011261143667779534	0.06306525888022581	1.6728264250110767
Track_973	925	973	126	3	0	0	0	2	129.21671999999998	171.28727999999998	300.50399999999996	6.50019698777579	71.08423786389375	104.85982246108173	0.0	0.24693405719131908	1.5302185531875365	0.004164336247587331	0.1667979016766295	0.23082780918846824	0.9056381157466343	31.806242672098275	7.043034814217506	0.20436859061878523	0.050304612187770985	0.20371678479650165	1.4239365509167694
Track_976	928	976	59	3	0	0	0	3	63.10583999999997	169.28392	232.38975999999997	6.208231045006634	4.2100033404135	105.91866323026656	0.0	0.39573681383204046	1.7446844322938815	0.01863796890887783	0.26125743590359307	0.44670124122257854	0.9120558783159418	24.285349675744307	6.748151977043651	0.25563688099608806	0.0983780747551516	0.24859470061055644	1.1884887145736955
Track_977	929	977	69	0	0	0	0	0	68.11424	170.2856	238.39983999999998	1.9861817885125301	124.81808704556586	25.74002467885832	0.0	0.2362529792695609	1.4326032473800496	0.015009726839483576	0.16934907934689442	0.24272354953256067	0.9077758840892626	16.0921921306819	2.611200834058947	0.12342518485878694	0.029159567639784726	0.123425184858787	1.4246999677165737
Track_983	935	983	74	7	0	0	0	4	88.14784	169.28392	257.43176	2.4079104883202334	92.2568150533402	59.83980719633798	0.0	0.1254407313968007	1.5046047408876801	0.0030780557279257337	0.05589958963495782	0.28318541830026733	0.8924213019577233	10.653096387232399	2.5241447489914868	0.22602916568051365	0.02731672708395615	0.2177660061431438	1.7498762258980016
Track_985	937	985	88	7	0	0	0	3	97.16296	170.2856	267.44856	5.347430320802893	109.16326066539217	70.69963784300522	0.0	0.24044691177425973	1.7177411568892234	0.0053525290973854035	0.13586941353290266	0.2890316401878482	0.8949737189845606	22.647822455857565	5.39607833133416	0.2361123384477897	0.05503568768183774	0.2288891434526189	1.424113912064245
Track_986	938	986	110	2	0	0	0	4	114.19151999999997	173.29064	287.48215999999996	0.11379378784843708	74.57062636237592	64.65612038440125	0.0	0.116588263290692	1.1774584195463123	0.007053346730183725	0.07825470452007992	0.16363928262222235	0.9062774203040384	12.996785542718692	1.0596829818690146	0.008755533241232006	9.965169729629407E-4	0.008547318099063743	2.0258271718596017
Track_994	946	994	97	11	0	0	0	4	123.20664000000002	168.28223999999997	291.48888	2.5901518327887034	93.19277334097113	103.34825834543624	0.0	0.20299695785787664	1.5449518239921864	0.010580589103881955	0.09562516309602481	0.30554062824556394	0.8918736091594106	22.4982144302881	2.787910569306678	0.1151269955584442	0.021022826633278067	0.10356227430756221	1.5944430754533465
Track_1002	954	1002	116	5	0	0	0	2	121.20327999999998	174.29232	295.49559999999997	1.4296118347751365	38.40674229316857	56.58977859444469	0.0	0.11943852754665729	0.5187601789530896	0.0047198193403201055	0.08973551008931643	0.10867038129043789	0.8947431162513536	14.002131442187864	1.6721416455667517	0.10209958681488827	0.011795157975717627	0.09875505180780116	1.7288871083329647
Track_1009	961	1009	124	2	0	0	0	2	126.21167999999997	174.29232	300.50399999999996	0.21036664088149645	116.65425665786204	85.3852436681203	0.0	0.05761045020446205	0.2590490356661037	0.0017772574226209434	0.03777146641892463	0.05553215662512787	0.9068028114495739	7.268596560890822	0.34454631549255155	0.02894185130777356	0.001666776330696941	0.028931840053002148	2.0828510266962645
Track_1011	963	1011	90	8	0	0	0	4	101.16967999999997	175.29399999999998	276.46367999999995	4.928151606607727	141.03389696760652	120.48334131710506	0.0	0.16018595651176967	0.8235307576975227	0.00799325904941852	0.10189236083092361	0.1510103896739267	0.9034051411681705	15.331567092269681	5.0181238848836545	0.3214382180861699	0.04871174453262805	0.3040949755732735	1.1356872475445239
Track_1018	970	1018	77	3	0	0	0	4	82.13776000000001	175.29399999999998	257.43176	3.8392762522042254	103.4302535646196	20.28426794977345	0.0	0.2719041674805976	1.6183592045078976	0.01055616565430345	0.14866014460849	0.34732813376039906	0.9001581993970004	22.051717270600303	4.166302563631169	0.17410327754033056	0.046741915681706256	0.17190584504388534	1.7591416543180642
Track_1019	971	1019	53	2	0	0	0	3	57.095759999999984	175.29399999999998	232.38975999999997	1.471842699905295	77.15635564890879	20.177214603375806	0.0	0.24574124564637462	1.6000289028053942	0.01660644889281031	0.1369546639362392	0.30573737674819895	0.9077100135245413	13.095544323510685	2.106476793338615	0.11239263245154821	0.025778493883001036	0.10490096530273424	1.6338848764464664
Track_1024	976	1024	101	6	0	0	0	2	110.18480000000002	176.29567999999998	286.48048	2.779906305746365	44.05421285145634	52.9392774535737	0.0	0.1959530850421117	1.9331870007100178	0.00520813048304542	0.08635017520591426	0.32876362082744903	0.8988841884207017	22.17695260483014	2.823972407436973	0.1253511406766005	0.025229489963646205	0.12875270607872394	1.515161064917167
Track_1028	980	1028	113	3	0	0	0	2	116.19488000000001	177.29735999999997	293.49224	4.39573559294948	79.82314662396399	46.67132000464304	0.0	0.16585984305354448	1.9309335239588588	0.003412994567716839	0.07009358976267104	0.3213001210418297	0.9094099740011502	18.792789460810035	4.39573559294948	0.23390543496037275	0.03783071674887464	0.2280884634423642	1.9207005772379262
Track_1036	988	1036	60	9	0	0	0	3	72.12096	180.30239999999998	252.42335999999997	2.12397653613064	71.87164895399643	44.85930054477351	0.0	0.08523285105013617	0.6265908359588813	0.004621468750187961	0.04349903736481592	0.12727637426063573	0.8859542598327	5.7999718182789595	2.3125420039658855	0.36620463041506524	0.02945019778065406	0.3455263717898007	1.8593076130803952
Track_1047	999	1047	86	1	0	0	0	1	86.14447999999999	178.29904	264.44352	0.09262350387280754	147.6120727032138	40.29391510007917	0.0	0.04809658789609409	0.19561355550500284	0.0075795691187626815	0.04000120681230546	0.03565545911052341	0.896409259979115	4.162069173568781	0.198316849329856	0.022254196172666486	0.0010752111321910302	0.022355247622011618	2.1065235958735617
Track_1054	1006	1054	115	1	0	0	0	2	116.19488000000001	183.30743999999999	299.50232	2.0923627447574087	128.70716855563614	42.2308956407072	0.0	0.16725068146041716	1.588275183776507	6.974368846190205E-4	0.06339184541290736	0.2666526775202495	0.9059139998062797	19.35013732188085	2.8688320498337982	0.10813167420736573	0.018007357507984934	0.1076668707759298	1.7734659681470568
Track_1056	1008	1056	113	7	0	0	0	2	120.20159999999998	180.30239999999998	300.50399999999996	0.022777314942090655	126.38287365495347	19.91255467841334	0.0	0.05971903305206933	0.20823992037426775	0.0030921186861770675	0.049550925097297305	0.03869884464974234	0.8936842611405702	7.090514503196747	0.36459800447750124	0.003212364198933877	1.8949261026550944E-4	0.003173068962792647	1.8339573141390069
Track_1059	1011	1059	77	0	0	0	0	0	76.12767999999997	184.30911999999998	260.43679999999995	4.620348788414328	105.58020813217503	60.70499903027667	0.0	0.12290571265540079	0.6713105261377192	0.00973587770673918	0.053768478713416105	0.14800679118821353	0.9145046085506291	9.356526763202291	4.620348788414328	0.49381024661687645	0.06069210027698638	0.4938102466168761	1.7745640680909256
Track_1062	1014	1062	107	1	0	0	0	2	108.18143999999998	184.30911999999998	292.49055999999996	4.261418721459047	11.366746916942157	38.709991145417256	0.0	0.14391747181377512	0.5184842404630893	0.00909903247277854	0.10170785181218993	0.12672759295891406	0.9000110927029191	15.56031518872625	4.261418721459047	0.2738645502853649	0.039391403196879685	0.27370827669798825	1.6319309136917344
Track_1099	1051	1099	51	8	0	0	0	3	61.102479999999986	191.32088	252.42335999999997	1.7055677806071565	121.79078568951125	69.67945873450891	0.0	0.17223405978289769	0.585791365763814	0.008820569089841888	0.12477171622687262	0.1444726416036864	0.8883560521929872	9.901738772169098	1.8246686988950658	0.17224932103854432	0.027913233318961145	0.16206569916627397	1.2263444777318373
Track_1121	1073	1121	61	5	0	0	0	2	66.11087999999998	194.32591999999997	260.43679999999995	3.864914968721868	85.86564036263181	123.34941922975712	0.0	0.3095641637709723	1.6863854386935553	0.02135941126226999	0.1784096112501444	0.3650950935847763	0.8926679374741726	19.78335440768543	4.990472795819161	0.19536196385484694	0.05846110305477508	0.18884971161593142	1.5430920298768198
Track_1122	1074	1122	65	13	0	0	0	4	90.15119999999999	194.32591999999997	284.47711999999996	0.7878272506513788	16.92144693719077	128.2273346055707	0.0	0.21089594870909437	0.6566401390392562	0.014943353713692148	0.17118141352592164	0.16332919264146456	0.8870690950980553	17.414242007907013	1.5666290530248397	0.04524039865149815	0.008738954674495503	0.041437280933972996	1.3617867375986943
Track_1139	1090	1139	84	9	0	0	0	3	97.16295999999997	197.33095999999998	294.49391999999995	0.4180674336143136	77.76690149210994	103.62143282833529	0.0	0.08441545431167959	1.623734287664235	8.117922129263479E-4	0.03984764300590579	0.24131904192025752	0.8860878348350525	7.3748056716666825	1.5564067020269605	0.056688603364898116	0.00430274493093164	0.05097105697074142	1.919694031478955
Track_1143	1094	1143	45	5	0	0	0	1	49.08232000000001	198.33263999999997	247.41495999999998	0.09816109435776528	108.47773496216915	27.90071067033473	0.0	0.21032966062024916	1.8647478205447636	0.004018037746411009	0.055948946083792285	0.4998475366707147	0.8890199833446079	9.42451916602094	3.62953346983413	0.010415501589903307	0.0019999277613153834	0.009508538907055334	1.9547531173187425
Track_1145	1096	1145	78	5	0	0	0	3	84.14112	199.33432	283.47544	0.18007437235908133	124.19431986424658	128.63123982966167	0.0	0.10370869780638603	0.4457368489371863	0.004972992204456881	0.08334155443376623	0.08084970106983884	0.9031974528080378	8.279530494234944	0.7631948512674291	0.021749345869849446	0.002140147080988241	0.020636138783496114	1.7920581682085566
Track_1166	1117	1166	91	1	0	0	0	2	92.15455999999998	202.33935999999997	294.49391999999995	0.9348289454324175	8.554031441315086	44.02376858179313	0.0	0.13377599575672094	1.3478320082453916	0.011118014770816117	0.09646615222419322	0.18739384988653787	0.906674903172713	12.245013236996416	1.3712787333498873	0.07634364515082566	0.010144142030870938	0.07582931432122264	2.044250488218599
Track_1170	1121	1170	89	7	0	0	0	2	97.16296000000003	202.33935999999997	299.50232	5.891725056943643	81.01240385634088	87.86514257966594	0.0	0.3819108843668654	1.4446287778786437	0.03275299870744641	0.30614565531630794	0.28969904793414886	0.9031727287206757	36.30158693988709	7.276746701083216	0.1622993800987249	0.06063756247178597	0.1587741144699538	1.5767549409969086
Track_1177	1128	1177	80	1	0	0	0	1	80.1344	203.34104	283.47544	1.129143701199974	31.71266809646975	58.26843767435164	0.0	0.589962594687497	1.8119791066275341	0.005740873892062965	0.20056152365421961	0.616197723632078	0.8998521842062474	46.78818238542866	3.987630739827507	0.024133096086066928	0.014090624016651702	0.023883927800737097	2.0397258659100603
Track_1186	1134	1186	87	2	0	0	0	3	90.15119999999996	207.34776	297.49895999999995	2.563020340481313	133.83069240259738	2.109717386214345	0.0	0.10529815585734519	0.6575450133567944	0.009318308492433812	0.06816249983915625	0.11203703148381011	0.8999964464669941	9.307008209102106	2.9863630640333603	0.2753860620832718	0.0284302409782822	0.26999752034402813	1.5395889187817802
Track_1187	1135	1187	89	2	0	0	0	4	93.15624000000003	206.34607999999997	299.50232	2.6159031353637734	29.552486813953017	71.48407261937523	0.0	0.2134829661823869	1.4621837668779745	0.01931108944469625	0.1340226881976241	0.2567088281332526	0.9107525435726295	19.419421868515983	2.6159031353637734	0.13470551044595433	0.028080814933747568	0.13153655973543585	1.7149681582253737
Track_1202	1150	1202	83	3	0	0	0	2	86.14447999999999	209.35111999999998	295.49559999999997	0.3252634716155681	132.63505551257907	94.11734240538745	0.0	0.04976079081422789	0.15486000961925117	0.008958527431269455	0.04592086053735361	0.026234948836697518	0.9005817842770771	4.2874829030032755	0.3274611779868458	0.0758635028929746	0.003775790063571899	0.07587881948396011	1.9566697649315241
Track_1218	1165	1218	75	2	0	0	0	3	79.13272	214.35951999999997	293.49224	3.4652402738142474	88.9447040551105	15.823814543366504	0.0	0.2733227033748717	1.6815342706696275	0.014166329785634596	0.1726529953004578	0.3277991241220507	0.9012783829371135	20.47276342642318	4.902996253821721	0.1692609933323331	0.04379023334234242	0.16021440151747138	1.7048800467631242
Track_1230	1177	1230	86	1	0	0	0	2	87.14615999999998	213.35783999999998	300.50399999999996	4.615355534861764	43.656865094885084	64.99800625312717	0.0	0.35199663273869514	1.8021767749502842	0.006382302940717189	0.07227500049731234	0.5726203177705976	0.9118269203707229	30.210280677766523	5.0097952200782645	0.1527743348064445	0.05296108898959822	0.15045907847906576	1.7027585318817822
Track_1232	1178	1232	73	5	0	0	0	3	80.1344	213.35783999999998	293.49224	2.43045178719546	43.699026771632234	74.54805988470498	0.0	0.16547003177966468	1.6284932730287782	0.0025581079388829224	0.04877736207813154	0.34449752705866915	0.9021227719032601	12.547307726632095	2.686459770482933	0.19370305089726475	0.030329693454938952	0.18329417797734598	1.9523144530032834
Track_1234	1180	1234	83	2	0	0	0	2	85.1428	213.35783999999998	298.50064	7.082024340610775	136.1062169500131	13.273578527379343	0.0	0.15844061273520632	1.6734156421936945	0.011676512829084829	0.04511251358856574	0.2871092581952869	0.901738175426621	13.241792025326768	7.5725769752579275	0.5348237101946186	0.08317819405294136	0.5249802599031399	1.6252203490257289
Track_1236	1182	1236	41	2	0	0	0	4	45.07559999999998	215.36119999999997	260.43679999999995	6.300830144917553	145.57751274305298	2.591188480217584	0.0	0.458163915487733	1.9913677996008063	0.017565037742048026	0.3477553771357523	0.46255684092605276	0.89557402889903	19.281720857955804	6.647784743882712	0.3267773759061436	0.1397836111980219	0.3050951994969244	1.7687334948133724
Track_1238	1184	1238	59	4	0	0	0	1	62.10416000000001	215.36119999999997	277.46536	3.498654283851261	45.059351750030764	6.840426130783608	0.0	0.2569528297004951	1.6009459625133724	0.004815425340863483	0.12567139339536032	0.35231104187625245	0.8944057175668619	15.08822695210617	4.4272235233140425	0.23187974935404074	0.05633526455959247	0.21924360445945276	1.644224797258547
Track_1239	1185	1239	70	3	0	0	0	3	77.12935999999999	215.36119999999997	292.49055999999996	5.039887779534018	37.739692300664714	4.277317709977832	0.0	0.2587752560797761	1.276383135579962	0.017753979658758034	0.1875802327223722	0.2412414786890991	0.8976089239120484	20.198961068098438	5.280805581782887	0.2495122280073032	0.065343311282941	0.2525098893643709	1.5698786247554237
Track_1251	1196	1251	80	2	0	0	0	2	82.13775999999999	218.36623999999998	300.50399999999996	3.0553158003560736	8.110705893825603	80.5503665162627	0.0	0.20528147602913263	1.7496181728941067	0.0063607550938865175	0.10699318776216392	0.28306045948167646	0.9003926508128643	16.656243380942357	3.3519612680696236	0.18343366691266574	0.037197457056974456	0.1812022096513743	1.565502357994673
Track_1255	1200	1255	72	3	0	0	0	4	78.13103999999998	220.3696	298.50064	1.728004761221718	115.79461212388317	11.778903269771213	0.0	0.3246204871169356	1.679662694231656	0.0047196501572296466	0.10012525055096597	0.4889761271491135	0.9001481028066741	25.15471460644211	1.8862645957040214	0.06869506524948515	0.022116751053380554	0.06813110056548466	1.8833762922287811
Track_1270	1215	1270	77	1	0	0	0	2	78.13103999999998	222.37295999999998	300.50399999999996	2.9709606630738707	106.33828474021861	97.38274342148074	0.0	0.15627962609523785	0.6606727969093331	0.010551548356549133	0.08980082162836713	0.15025557639164627	0.89937891511174	12.050085312991166	3.5696744393536437	0.24655100656182788	0.03802535667097061	0.2433161482469743	1.3729761947067292
Track_1300	1244	1300	44	2	0	0	0	3	48.08063999999999	228.38303999999997	276.46367999999995	4.83020006809047	81.8699156135952	13.70676062748053	0.0	0.19399562279681115	0.5842376365242535	0.005205517585462358	0.14110038153449844	0.15029924261608774	0.8925345634872263	9.371948017021895	4.843973366439881	0.5153891228715279	0.10046039462225276	0.5178487698532964	1.1468658428514071
Track_1303	1247	1303	64	6	0	0	0	4	72.12096	228.38303999999997	300.50399999999996	8.527557466403392	50.59614159699041	49.214763458192884	0.0	0.28244451246445207	1.6515783915835747	0.02357276998543949	0.22864400417450367	0.23450681011017724	0.8998223161324859	19.245136358169468	8.527557466403392	0.44310195093959337	0.11823965552321257	0.4186296787695388	1.1465322618012324
Track_1304	1248	1304	70	2	0	0	0	2	72.12096	228.38303999999997	300.50399999999996	4.3906809315830015	19.248441436393346	49.05867469648181	0.0	0.307812760230567	1.849027890839411	0.0068894001155043825	0.16677142133630543	0.4283009645218572	0.9077995811189924	21.74775168698265	4.3906809315830015	0.2018912573022935	0.06087940220960733	0.1977806318490684	1.3713897835476252
Track_1306	1250	1306	68	3	0	0	0	2	71.11927999999997	229.38472	300.50399999999996	3.0007279253861077	64.09075085713825	10.285745885755702	0.0	0.4806589789645927	1.7895799378424897	0.012740481567185123	0.31809679437158805	0.4748349112124528	0.9070072875303381	33.68062068802609	5.355877713457062	0.0890936052865827	0.042192889542555956	0.08778134059504182	1.6446975965050472
Track_1307	1251	1307	63	1	0	0	0	2	64.10752	229.38472	293.49224	5.97927905108199	21.060775711387734	13.042056970135928	0.0	0.4340751580467985	1.492041099465743	0.023069231392609107	0.37568963091086693	0.3186132529134968	0.9040631831638397	27.119283437628134	7.401299616835308	0.22048071678714462	0.0932695423420215	0.2148695695042883	1.6954929650160127
Track_1309	1253	1309	65	5	0	0	0	2	70.11760000000001	229.38472	299.50232	0.05214038367319851	164.51207159499103	52.048276745795384	0.0	0.0577561333018998	0.18339711381409093	0.003069725955507021	0.049297445064136955	0.03772357687908553	0.8918283187426054	3.968285432483643	0.2113272242065154	0.013139272504539888	7.436133534690078E-4	0.01287505431816274	2.0879792023225736
Track_1322	1264	1322	66	2	0	0	0	2	68.11424000000002	231.38807999999997	299.50232	6.846548439197338	150.116038302722	89.39654081119062	0.0	0.22196204351775628	0.9201813635861665	0.00509097624982898	0.18397134927303363	0.19245056288022386	0.902658586249207	14.888366097391591	6.866421655994713	0.45985895258156223	0.10051566954571226	0.45285071245828257	1.361048223040207
Track_1332	1273	1332	61	1	0	0	0	2	62.10416000000001	234.39311999999998	296.49728	2.154037716767036	80.1149407500866	48.37001131508758	0.0	0.1338122877265065	1.5622800903831346	0.01339355456492723	0.08405655991773596	0.207003657600668	0.9162263362134089	8.384094617950801	2.3476529490342872	0.25691953811627133	0.03468427423810315	0.2592009659755084	1.973613341947862
Track_1341	1281	1341	48	3	0	0	0	4	58.097440000000006	235.39479999999998	293.49224	2.0604648119453626	44.33947502927277	113.15381484784638	0.0	0.1827781064329947	1.3761806199649935	0.007428035769656335	0.08782936889844609	0.29193363085298596	0.9031113510330518	10.309696849018671	2.1550498119702377	0.19985697369379857	0.03546567304764827	0.1940367680778538	1.504920736026761
Track_1342	1282	1342	58	2	0	0	0	2	60.10079999999999	235.39479999999998	295.49559999999997	0.38003591559066385	47.048624451304455	42.17904264968707	0.0	0.18317607902935998	0.6734103966246873	0.019884303589992346	0.1356462308127632	0.16159602198511852	0.8962476962599261	10.887170479160329	1.4772058269070667	0.03490676630058374	0.0063233087677811925	0.03452038498306143	1.771413823952978
Track_1365	1305	1365	49	3	0	0	0	2	52.08736000000002	239.40151999999998	291.48888	2.1885909638417473	74.01707519363475	3.30240221853209	0.0	0.3707450538283419	1.2945374165496644	0.04588089761909839	0.25276572995845376	0.307030714617737	0.9069937467575073	19.50830715768538	2.610612465056349	0.1121876412008175	0.04201769803349117	0.11333313175621142	1.7227401416373738
Track_1366	1306	1366	49	2	0	0	0	3	53.08903999999998	239.40151999999998	292.49055999999996	4.1492277962393045	51.19733220699606	5.183328168319721	0.0	0.26166872105079925	1.1410318177571108	0.023583201775609106	0.19199802051369802	0.25074776619251304	0.9010387160340134	13.195584389956407	4.659924741818178	0.3144406245014369	0.07815601480530267	0.2986830618938585	1.6570166100879102
Track_1371	1311	1371	47	6	0	0	0	3	58.09743999999998	239.40151999999998	297.49895999999995	0.2533584327356184	139.32399892486845	26.348084623109035	0.0	0.1006580836820527	0.2996171451245852	0.005704320194110683	0.08915256297591252	0.0741799006692069	0.8955613704437905	4.9998483344911495	0.5312261554922004	0.050673223623172864	0.004360922490485269	0.04332411596727845	1.796883432795944
Track_1389	1329	1389	45	2	0	0	0	4	49.08232000000001	244.40991999999997	293.49224	2.5733155235784295	48.10855193206467	91.07335298110817	0.0	0.21807593359357397	1.0600011364837247	0.013120280656253055	0.11794553664788053	0.21991547252551974	0.8959711366229587	9.77371642381731	3.0027041192256596	0.26328935811024606	0.05242856335190409	0.2404142561169299	1.4288138699796455
Track_1390	1330	1390	51	4	0	0	0	3	58.09743999999998	242.40655999999998	300.50399999999996	0.8826146670985664	95.94457199063162	112.87398858059912	0.0	0.14136246502102714	0.7974020313998752	0.0013311369636458577	0.09427311583968619	0.1570475782155479	0.89659295946944	7.858995951671435	1.185363415269245	0.11230628855469174	0.015191971747783839	0.10746821474515239	1.6952348066252265
Track_1391	1331	1391	49	4	0	0	0	3	54.090720000000005	242.40655999999998	296.49728	0.24347464072620464	90.60573310861386	119.20585954326505	0.0	0.04486158301063822	0.16525120354016998	0.00554899361149927	0.039144087882324624	0.028966547743569753	0.8934396493191622	2.287065704248416	0.24347464072620464	0.10645721295804056	0.0045012275807422165	0.10033590610645239	2.0366199223500496
Track_1400	1340	1400	47	3	0	0	0	2	50.084	243.40823999999998	293.49224	3.085323396186896	107.91115250099185	23.611377385578315	0.0	0.2863391724197843	0.9383267063148258	0.0	0.22168793703421152	0.22303618395784675	0.9016957879066467	14.184017524922778	3.085323396186896	0.2175211212736917	0.06160297492586247	0.2151398790646434	1.6529445496902975
Track_1401	1341	1401	52	1	0	0	0	2	53.08903999999998	244.40991999999997	297.49895999999995	1.9034659508495535	120.19852444262932	36.91789234352885	0.0	0.24351828672339706	1.571303126035912	0.01802907809926204	0.13732716115837432	0.34851814482581117	0.9105930305444278	12.882144277313364	1.9034659508495535	0.14776002425323953	0.035854216818566584	0.14723418639722935	1.883063111425429
Track_1404	1344	1404	48	6	0	0	0	3	55.092400000000026	244.40991999999997	299.50232	0.36363476581993875	148.0197702470215	48.512824292779065	0.0	0.11577258062746389	0.46127753022479656	0.012515995770088828	0.08755997536772236	0.09968788169232318	0.886740413804849	5.971927810218498	0.6996636747007438	0.06089068344023306	0.0066004524366326135	0.057012225181986106	1.5872192694370932
Track_1413	1353	1413	53	2	0	0	0	2	55.0924	245.41159999999996	300.50399999999996	1.448398060083028	2.5026068223185423	68.82999832331564	0.0	0.20180495743079793	1.1332232974373262	0.013001625673347578	0.1068494756085588	0.24074754586884817	0.8980224031322407	10.785135197483495	2.018859765439675	0.1342957722422417	0.026290342408082205	0.13027599887925237	1.8227949285067033
Track_1421	1360	1421	47	5	0	0	0	2	52.08735999999999	248.41663999999997	300.50399999999996	4.595622904725142	139.02646536986242	87.44257799521242	0.0	0.31810401915428166	1.7890837850096735	0.002143883427518754	0.1876581949526633	0.4088393354977574	0.9035510674436041	16.343279733276987	4.595622904725142	0.28119343116717704	0.08822913859955933	0.27735939594264564	1.6799837638504687
Track_1446	1383	1446	48	2	0	0	0	2	50.083999999999975	250.42	300.50399999999996	0.7106226327687117	147.63476718578195	12.434656396809956	0.0	0.14972381934882786	0.6547989748955231	0.016475052420978287	0.10038083303704827	0.1451655726427677	0.9008777911464373	7.246301093658022	1.0295451337984811	0.09806694803099615	0.014188615780862394	0.09476525406959886	1.5966281648664276
Track_1449	1386	1449	33	5	0	0	0	4	47.078959999999995	251.42167999999998	298.50064	0.1839016811113342	111.59281770661204	29.383025510324103	0.0	0.052902277022064695	0.1936189384491497	0.005088952551769937	0.03611638001596098	0.043764024642478375	0.8898511872147069	2.052187418302207	0.19749489513540755	0.08961251758549309	0.0039062392438434118	0.07383877337102487	1.924726664592016
Track_1451	1388	1451	39	8	0	0	0	2	47.07895999999997	247.41495999999998	294.49391999999995	0.43071458687078196	108.67517372232814	72.4028254376789	0.0	0.18651857589131257	0.9866215551549986	0.017297260488576154	0.1325714128690464	0.18942308081612835	0.8873530412331606	8.053813397843129	0.8630401715017317	0.0534795835952855	0.00914877021223031	0.0490501826346854	1.5577460630708808
Track_1459	1396	1459	45	2	0	0	0	2	48.08063999999999	252.42335999999997	300.50399999999996	0.9027904352933781	35.65662324713266	24.73389440603166	0.0	0.4296270964584685	1.909821430981949	0.019193024105149222	0.25029396108251506	0.4692029351734379	0.9056390431192186	20.61207334885893	2.3154639618346544	0.04379910841639596	0.018776589398422697	0.04370438818501711	1.7235054827537062
Track_1475	1412	1475	44	2	0	0	0	2	46.07728000000003	253.42503999999997	299.50232	3.421226603040725	108.18556670385097	103.11134745760741	0.0	0.23409623196970747	1.7027927958025706	0.008475635901477367	0.07985670290019752	0.4266552401867377	0.9056218483231284	10.232656229571457	3.421226603040725	0.3343439402521593	0.07424975178744758	0.3171761935794663	1.874536827881513
Track_1479	1416	1479	41	4	0	0	0	4	47.078959999999995	253.42503999999997	300.50399999999996	0.3062136027529139	58.62878535903106	109.7074035480942	0.0	0.2883249069454474	1.6064150384949152	0.006193911351429344	0.13944134235000896	0.41478890564424986	0.8992681939427446	12.431270267135949	1.2985050730822894	0.024632527181267915	0.006504255887405201	0.022558772172380656	1.726815618789646
Track_1492	1429	1492	34	6	0	0	0	3	45.07560000000001	254.42672	299.50232	1.1194579870131365	135.67056970034338	73.02143427310199	0.0	0.12788615247358248	1.446305885963751	0.008330900025079987	0.03282344065893862	0.29931132896553697	0.8869456526111154	5.036405522560742	1.3826712868328372	0.22227320298146927	0.02483512115231159	0.19419710947549065	1.7329441539983956
Track_1494	1431	1494	44	1	0	0	0	2	45.07559999999998	255.42839999999998	300.50399999999996	6.243885154399405	41.84341718288841	91.60050207063487	0.0	0.31102725346935606	0.7940722956137845	0.02306089007730786	0.3173693073397088	0.1838309290535757	0.9122592508792877	14.078304194504597	7.35393326721916	0.4435111692526631	0.13852028934499835	0.4453638316252761	1.02229259686455
Track_1503	1440	1503	43	1	0	0	0	2	44.07391999999999	256.43008	300.50399999999996	2.586055940404909	10.455104458929103	74.54952608185722	0.0	0.2753074751692923	0.8092541716885305	0.02931478507440462	0.19837458467327945	0.21103785222351093	0.9080396405486173	11.97975536050923	3.5011072346899135	0.21586884394398703	0.05867542393335809	0.21312688257838747	1.2377452293497886
Track_1513	1450	1513	41	2	0	0	0	2	44.07391999999999	256.43008	300.50399999999996	1.8580739518135785	61.542503639584204	15.217569590099485	0.0	0.19285817757747203	1.6491619974341158	0.007181036100976156	0.10090663300100325	0.314199381407127	0.9042055098021903	8.658262134279289	2.5019759687291394	0.21460125865873245	0.04215812779561199	0.21859652686325357	1.4714529840883033
