# Supplementary material for: Adhesion pilus retraction powers twitching motility in the thermoacidophilic crenarchaeon Sulfolobus acidocaldarius
Source: Nat Commun. 2024 Jun 14;15:5051. doi: 10.1038/s41467-024-49101-7 (PMC11178785; doi:10.1038/s41467-024-49101-7)
Supplement: Supplementary file 15 — Source Data [file 41467_2024_49101_MOESM15_ESM.zip › TWITCHING FULL TRACK DATASET/Figure 4/Sso/Sso P2-01 trackss.csv]

LABEL	TRACK_INDEX	TRACK_ID	NUMBER_SPOTS	NUMBER_GAPS	NUMBER_SPLITS	NUMBER_MERGES	NUMBER_COMPLEX	LONGEST_GAP	TRACK_DURATION	TRACK_START	TRACK_STOP	TRACK_DISPLACEMENT	TRACK_X_LOCATION	TRACK_Y_LOCATION	TRACK_Z_LOCATION	TRACK_MEAN_SPEED	TRACK_MAX_SPEED	TRACK_MIN_SPEED	TRACK_MEDIAN_SPEED	TRACK_STD_SPEED	TRACK_MEAN_QUALITY	TOTAL_DISTANCE_TRAVELED	MAX_DISTANCE_TRAVELED	CONFINEMENT_RATIO	MEAN_STRAIGHT_LINE_SPEED	LINEARITY_OF_FORWARD_PROGRESSION	MEAN_DIRECTIONAL_CHANGE_RATE
Label	Track index	Track ID	Number of spots in track	Number of gaps	Number of split events	Number of merge events	Number of complex points	Longest gap	Track duration	Track start	Track stop	Track displacement	Track mean X	Track mean Y	Track mean Z	Track mean speed	Track max speed	Track min speed	Track median speed	Track std speed	Track mean quality	Total distance traveled	Max distance traveled	Confinement ratio	Mean straight line speed	Linearity of forward progression	Mean directional change rate
Label	Index	ID	N spots	N gaps	N splits	N merges	N complex	Lgst gap	Duration	Track start	Track stop	Track disp.	Track X	Track Y	Track Z	Mean sp.	Max speed	Min speed	Med. speed	Std speed	Mean Q	Total dist.	Max dist.	Cfn. ratio	Mn. v. line	Fwd. progr.	Mn. ? rate
									(sec)	(sec)	(sec)	(micron)	(micron)	(micron)	(micron)	(micron/sec)	(micron/sec)	(micron/sec)	(micron/sec)	(micron/sec)	(quality)	(micron)	(micron)		(micron/sec)		(rad/sec)
Track_15337	0	0	55	7	0	0	0	1	61.01606333333333	0.0	61.01606333333333	0.09108416255804114	82.72880034222779	29.71697051848262	0.0	0.04799036514843755	0.22872309850728645	0.009051001521860273	0.040559931216008795	0.04140955272794053	0.9065603895620866	2.7532413757196332	0.2624917095643411	0.03308251988412526	0.0014927898914166998	0.03110603319644259	1.7976010187887137
Track_15338	1	1	171	1	0	0	0	1	171.04503	0.0	171.04503	3.950028035549021	10.144352262960275	107.19091087880743	0.0	0.06745145705905264	1.3064659997717005	0.0014019448487599783	0.03893884141667901	0.1317044545958592	0.9286298120928089	11.474103752743034	3.950028035549021	0.3442559105851484	0.023093497867485664	0.342372112840612	2.053770796842491
Track_15340	3	3	98	8	0	0	0	3	111.02923	0.0	111.02923	1.7368145687411303	35.48696319076735	105.79674154267627	0.0	0.058748321067813	0.9847268567152739	0.0037630325431266165	0.038760107993924015	0.11307342357429205	0.9072523986806675	6.028847160612397	1.7840683711079135	0.2880840270902984	0.015642858810613478	0.26626903588541667	1.8195606076706223
Track_15343	6	6	200	2	0	0	0	2	202.05319333333333	0.0	202.05319333333333	1.0021938229580505	33.927204263759144	110.94115975150912	0.0	0.08405297126030853	1.4710194364171365	0.0	0.03138633904281904	0.22517987376246013	0.9218897262215614	17.536452499144204	1.5462961309550056	0.05714917672242767	0.004960049412852885	0.05901099435844832	2.009588863697487
Track_15344	7	7	49	3	0	0	0	3	54.014219999999995	0.0	54.014219999999995	0.5634838176475245	55.970692763270556	33.40261927448712	0.0	0.04762000705972306	0.24772417310781272	0.005582368739203036	0.03796229102234566	0.04284914448367886	0.9159203500163798	2.3666173424325256	0.6055264830275446	0.23809671616297215	0.010432138382217212	0.21907049213860158	1.8533289646942972
Track_15345	8	8	97	7	0	0	0	4	107.02817666666667	0.0	107.02817666666667	0.10715287285682232	112.75899182312759	110.1111940388939	0.0	0.051804198604878386	0.2566103500048018	0.002020568925427883	0.039719039878751965	0.05092876494437332	0.9086867675338823	5.221469438950281	0.29948864904965794	0.020521593415351716	0.0010011650781508127	0.0193259447132251	1.9644757402975028
Track_15346	9	9	121	10	0	0	0	3	135.03555	0.0	135.03555	1.9455617200972648	159.06504581615175	32.77096222934736	0.0	0.0712208899466902	0.649499393220812	5.329483652933521E-4	0.04800427802042282	0.0870740589982927	0.9057276997684447	9.181490566313038	1.9455617200972648	0.2119004214016781	0.014407774249797663	0.2022970263441257	1.8199507291505976
Track_15350	12	13	48	3	0	0	0	2	51.01343	0.0	51.01343	0.44081987912153053	13.438924854311052	109.546325874238	0.0	0.05487309637839305	0.35831858314135256	0.006602293164249198	0.03382505598351809	0.07023413822563071	0.9145923952261606	2.958192746722248	0.7744653325268819	0.1490166182071706	0.008641251512033802	0.1574770166503015	2.046239688287413
Track_15351	13	14	208	14	0	0	0	4	228.06004	0.0	228.06004	1.0114444806557794	69.57697830040036	38.760283180940085	0.0	0.22169782137747995	1.9743960191171117	0.004153158945314053	0.13824539406283717	0.2697098778795546	0.9189117937706984	48.02548050757509	2.9882898443942856	0.02106058013300343	0.004434992121617533	0.020004671647477178	2.0030998444447534
Track_15352	14	15	103	0	0	0	0	0	102.02685999999999	1.0002633333333333	103.02712333333332	0.021628482533530054	40.73973183200193	111.92078074928735	0.0	0.07156154609572836	1.4316309583978142	0.0	0.03953733916762236	0.18936031963952954	0.9146816261763712	7.301199844892434	1.4456454516463355	0.0029623189329162514	2.1198812286813548E-4	0.0029623189329162558	1.9204815432314437
Track_15356	17	19	67	5	0	0	0	3	75.01975	0.0	75.01975	8.99424853952386	134.0567205159708	35.94013489634945	0.0	0.3194171923652956	1.7848453975568883	0.012249116614050818	0.2019539874482173	0.3876197577466559	0.9117995838620769	22.515548226689322	8.99424853952386	0.39946833401384024	0.11989174236816116	0.3753453014859926	1.303523438098846
Track_15357	18	20	170	4	0	0	0	3	176.04634666666666	0.0	176.04634666666666	5.362589386929061	121.40536243032747	110.95898773427874	0.0	0.2085464350891896	1.278691108878047	0.0029663180324363794	0.0655803438560083	0.3370614551149066	0.910996672335793	35.88597045707192	5.362589386929061	0.14943414706713817	0.030461236421354468	0.14606452710796533	1.8385979308171145
Track_15358	19	21	144	13	0	0	0	4	169.04450333333332	0.0	169.04450333333332	0.854940277484623	162.61025001273626	41.144136187699004	0.0	0.07130073357434913	1.184192089792581	8.858543941409615E-4	0.03779752126849319	0.16553643190256226	0.909436821937561	11.476228642300102	1.3768993282766064	0.07449662290043685	0.00505748640521481	0.0709317583660075	1.7968268469782294
Track_15360	21	23	164	9	0	0	0	3	178.04687333333334	0.0	178.04687333333334	0.47833099989534356	129.63054995767925	37.939994472933755	0.0	0.05475269548006172	1.0106829220888145	0.0	0.03334454394274806	0.09479281350796365	0.9106084333687294	10.071517426821273	1.2804055877101244	0.047493439133760425	0.0026865453514582555	0.049066905800766746	1.7776527831378686
Track_15362	22	25	146	9	0	0	0	3	161.04239666666666	0.0	161.04239666666666	2.1259663288755526	106.06363537920025	43.62373121328809	0.0	0.37646886271297	1.9625045641036187	0.002574296231035708	0.07232266305028606	0.5315425523350609	0.9059950856313314	56.3158383221647	3.6577089221751287	0.03775077122555801	0.013201283468700361	0.03506606993621508	1.7769847364348503
Track_15365	25	28	45	4	0	0	0	3	51.01342999999999	1.0002633333333333	52.01369333333333	1.4588747490291059	87.64212578796537	44.250822378704946	0.0	0.07321764829095093	1.547076243643014	0.0025927894377260202	0.03724177604994766	0.2282553575681095	0.9111453109317356	3.3252450463383068	1.4777079360310812	0.4387269896501581	0.028597856466995183	0.39058692998925004	2.0505551685297796
Track_15366	26	29	293	1	0	0	0	2	294.07741999999996	0.0	294.07741999999996	0.8262522359804445	28.462744380141903	41.49358147352416	0.0	0.08003620119056656	1.5315216842392558	0.0	0.04275261904465126	0.17536612705260116	0.940647976186902	23.433558052709692	1.6574313046690639	0.035259358997977795	0.0028096418826730886	0.035104638162215096	1.9622920299528817
Track_15367	27	30	240	2	0	0	0	1	241.06346333333332	0.0	241.06346333333332	8.824000012671656	54.45676089883682	112.62603008690733	0.0	0.25479675679361896	1.7278172007113295	0.004421691472774046	0.2005291745629674	0.25023776227294053	0.9216450390716394	61.6365581652139	8.958136202495366	0.14316179026446185	0.036604468759623546	0.14366143910251003	1.9702736389830546
Track_15368	28	31	27	6	0	0	0	3	36.009479999999996	0.0	36.009479999999996	1.8626372216355815	75.65154678660075	41.00701141587633	0.0	0.41636446734199895	1.5328775049839571	0.029025283293599744	0.32337655110065	0.3084203321942104	0.9075947911651047	13.795429162274026	3.014705600025878	0.13501843253483434	0.0517263015637988	0.12423322742694844	1.037022272530251
Track_15371	31	34	172	9	0	0	0	3	185.04871666666665	0.0	185.04871666666665	5.925946389000266	55.85759402820224	46.86148612344011	0.0	0.09650933268404922	1.0722232039720276	0.0	0.05504700658459941	0.148155700855242	0.9175558131794597	16.855816948906476	5.925946389000266	0.35156684525959525	0.03202370973301499	0.33181982345535144	1.7176008436275154
Track_15373	33	36	173	10	0	0	0	3	189.04977	0.0	189.04977	1.383308425814252	58.55010641329145	117.35196279044808	0.0	0.05618309387653787	0.8860355317651893	7.813912429754576E-14	0.035326619509821716	0.09653828559773771	0.9072055527240555	10.324843621192388	1.383308425814252	0.13397863217753003	0.007317165346534154	0.13023784988796802	1.9710693894151927
Track_15374	34	37	170	7	0	0	0	3	182.04792666666665	0.0	182.04792666666665	6.056814844442817	68.94605313394528	116.82574178713101	0.0	0.15231829699457783	1.8642965199719252	0.003966331527113954	0.05965887911672356	0.27628162806825235	0.9116527245325201	27.11170794245775	6.056814844442817	0.22340218688169267	0.03327044122580404	0.21842708251253878	1.6563198300590898
Track_15376	36	39	301	0	0	0	0	0	300.079	0.0	300.079	0.1446321328430081	78.52017811831566	116.00556657816031	0.0	0.03720799577998369	0.11844193384276668	0.0	0.033529322442695284	0.021942763295527	0.9160760100497756	11.165338165661733	0.17310802861001542	0.01295367240087853	4.8198018802717983E-4	0.012953672400878538	2.036084987323945
Track_15377	37	40	40	1	0	0	0	3	42.01106	0.0	42.01106	3.6666334885369505	46.879743210574404	118.64842641150531	0.0	0.15654594489809842	1.2955484277314064	0.010981910744549602	0.06771692202281274	0.2419209714456473	0.9137499019503593	7.244151489167014	4.12684693334687	0.5061508575600712	0.0872778141883816	0.5575220376688388	1.6829811252724367
Track_15380	40	43	49	1	0	0	0	1	49.012903333333334	0.0	49.012903333333334	1.2625771813760343	132.23152483883888	119.25320250153258	0.0	0.09994762554316701	0.3645993711319577	0.015589652166526479	0.07328104856104996	0.0808427654109241	0.9076681720967196	4.967935412279287	1.3982111000589303	0.25414524879999684	0.02576009776016195	0.25773596541356814	1.7821603726324569
Track_15381	41	44	80	1	0	0	0	2	81.02132999999999	0.0	81.02132999999999	0.8869365139463723	54.3653156978156	50.22939187668483	0.0	0.049869540392104124	0.36236674491820314	0.001072296196193602	0.04002627207382773	0.047372704457102136	0.9279141969978809	3.9571716461509316	0.8869365139463723	0.224133950522232	0.01094695080846454	0.21951176454390942	1.9267198975228292
Track_15382	42	45	42	5	0	0	0	2	47.01237666666666	0.0	47.01237666666666	2.0002817995834827	117.68670103424446	48.19303732901366	0.0	0.29643601528165076	1.494709669678942	0.0315587480346185	0.1958561381983857	0.284486151318628	0.9093951554525466	12.780572682974942	2.2953605617210324	0.1565095594071514	0.04254798292301076	0.14353175973771248	1.7070828683641515
Track_15383	43	46	301	0	0	0	0	0	300.079	0.0	300.079	4.873944761218228	141.25389314626003	47.17139188799748	0.0	0.09859915756483428	1.3273672121838422	0.0	0.04758581606112279	0.16524838738786754	0.9194278932885078	29.587536602897938	5.005219097112416	0.164729657173989	0.01624220542329929	0.16472965717398916	1.9205841766509435
Track_15384	44	47	54	5	0	0	0	4	63.016589999999994	0.0	63.016589999999994	0.14158230099924365	42.13538413387442	124.62745605539904	0.0	0.1799128458213735	1.2508599951775687	0.0027664890486890576	0.06955290054281274	0.27474973175361306	0.9026471398494862	10.065428503363744	0.954926049791724	0.014066197077643398	0.0022467464678625686	0.012487971370833914	1.9201560417579038
Track_15385	45	48	275	24	0	0	0	3	300.079	0.0	300.079	7.6097812189932235	55.478737437941426	121.7175159242942	0.0	0.150179048656092	1.624826838990874	0.0	0.05540276971202954	0.23939825849389548	0.908224834095348	44.35684682923919	7.9394721346823545	0.17155820945272873	0.025359259458320054	0.16886016848057425	1.6650563980002682
Track_15387	47	50	34	2	0	0	0	1	35.00921666666667	0.0	35.00921666666667	1.8827313619475956	80.4061185172488	55.06251023883669	0.0	0.12396982652228962	1.457587315226758	0.0029678481621968032	0.05174108751420762	0.2571090588661775	0.9041239180985619	4.259262382035139	1.8827313619475956	0.44203225654485234	0.0537781630441392	0.4338004218669287	1.5293517421901281
Track_15388	48	51	77	5	0	0	0	2	82.02159333333333	1.0002633333333333	83.02185666666666	1.5563690701347532	48.74320732413439	52.34815029225008	0.0	0.06508739071382125	0.413355011374852	0.005357822703433928	0.041507987445772186	0.08053088013678746	0.9201592145028052	5.075558005860288	1.56467157408425	0.3066399927530637	0.018975113831423824	0.2915328702429375	1.7241014941195336
Track_15390	50	53	137	8	0	0	0	3	146.03844666666666	0.0	146.03844666666666	3.8793964442937843	30.186104633596653	123.51494142077073	0.0	0.07565457007887756	0.7518871271629795	0.0	0.036143016519011084	0.12163330030329991	0.9153664016375577	10.538609942052965	3.9081021973105092	0.3681127269748881	0.02656421327972984	0.35112503120477656	1.6761839746923661
Track_15392	52	55	82	3	0	0	0	1	84.02212	0.0	84.02212	0.5658904354369444	158.2025554222936	56.1224660892187	0.0	0.045877033818015875	0.1606894148209911	0.0031129509096989613	0.041628518494501505	0.029261475128880127	0.9149198408533887	3.7821575333361497	0.5664050659067025	0.14962106428649632	0.006735017343491742	0.14680585868319382	1.9814559037271806
Track_15393	53	56	93	6	0	0	0	3	101.02659666666666	0.0	101.02659666666666	1.159035618971896	11.83988856381699	127.8772177531584	0.0	0.07471111620518062	0.5841790767040734	0.005393408414430602	0.04931255433198461	0.08937389107358704	0.9256797708490844	7.795677099058878	1.7307399658440152	0.14867670944347078	0.011472579075350712	0.1535591978554214	1.9981201348230084
Track_15394	54	57	89	7	0	0	0	4	99.02606999999999	0.0	99.02606999999999	3.253790461075083	7.628253075488726	58.09976089636245	0.0	0.21340024461466156	1.6027367023499717	0.0039063535259066685	0.11040328552757428	0.31664374632989856	0.9139507138327266	21.134325111328224	3.841900724655359	0.15395762315263223	0.03285791772888779	0.1539731961798806	1.4955155465172312
Track_15395	55	58	71	2	0	0	0	1	72.01895999999999	0.0	72.01895999999999	2.792560207009789	43.0944383175339	56.689504803275945	0.0	0.11447183398896298	0.8840902053951409	0.004251693218421541	0.07570540926644674	0.12385864208041794	0.9232125811173882	8.25997752213915	2.792560207009789	0.3380832695397672	0.0387753475891597	0.3387326492287902	1.7469654796363134
Track_15397	57	60	35	1	0	0	0	2	36.009479999999996	0.0	36.009479999999996	4.9030772234528115	19.85561903965188	54.45836471879762	0.0	0.20473220403210537	1.1924215252055204	0.011089823451999842	0.07000230514863713	0.27795244667518954	0.9232627493994576	6.994150438248573	4.9030772234528115	0.7010254164164943	0.13616073388043404	0.665067494018097	1.5398022330256331
Track_15399	59	62	73	4	0	0	0	4	79.02080333333333	0.0	79.02080333333333	1.2531306911456077	84.35200576760545	128.64545486311474	0.0	0.14391279292627732	0.8644461879526925	0.003202388831265527	0.08788639056321462	0.17369356748031106	0.9141403371340608	11.942709893699192	2.739294435821443	0.10492850469446152	0.01585823780934659	0.1101933850833563	1.6595321500418134
Track_15401	61	64	127	10	0	0	0	3	140.03686666666667	0.0	140.03686666666667	1.671770838335812	111.54026893417348	56.2659352731501	0.0	0.19626139959792174	0.7993619098141863	0.009325824883353052	0.14979997460393318	0.14680558273367192	0.9069605056695113	26.370752111558406	1.9465124490572618	0.06339488654944613	0.011938076580327743	0.060827430176209535	1.6440512006590977
Track_15403	63	66	61	5	0	0	0	4	71.01869666666666	0.0	71.01869666666666	0.48227524774347436	87.98082783940036	60.19737268988313	0.0	0.051908895961184184	0.31681376944639644	0.0	0.03783807395959089	0.06096223584576601	0.907431137366373	3.305013301908651	0.6257828945988216	0.14592233182993833	0.006790820873650799	0.1308219091912253	1.7631687798894728
Track_15408	68	71	79	2	0	0	0	4	83.02185666666666	1.0002633333333333	84.02212	0.8535294958688249	54.553194730664046	65.30512723286299	0.0	0.04624129668331924	0.15265473459579762	0.00271020096618639	0.037479451139000405	0.03272851970446774	0.9159310165839859	3.731202320977893	0.8872684217854155	0.2287545467770634	0.01028078062980152	0.2223289865811686	1.7657737397439348
Track_15409	69	72	41	5	0	0	0	2	46.012113333333325	1.0002633333333333	47.01237666666666	0.10528966953786588	75.23339921633367	68.1743958132269	0.0	0.09387186004243336	0.2330663773533389	0.0056722221187366015	0.09274603873467904	0.06151174786140639	0.9137882343152675	4.031923937077674	0.16672511052837735	0.026114001945726065	0.00228830327299027	0.024376882187653222	2.052189560781492
Track_15410	70	73	268	21	0	0	0	4	300.079	0.0	300.079	1.2688002457873857	51.256371791785035	68.53300914078203	0.0	0.23589582096580733	1.7954148407307178	0.0022860814592843668	0.06091369505200235	0.328155011370597	0.9134934517874647	64.0387935788229	1.9793623647626413	0.019812994200549203	0.004228220721168045	0.01792410185079505	1.9816039172549782
Track_15411	71	74	177	8	0	0	0	4	196.05161333333334	0.0	196.05161333333334	2.443290324359569	28.46172418850503	67.87354209840183	0.0	0.07964086731441651	1.5042278379239629	0.0	0.0447929658309508	0.18262413313443165	0.9187065447117649	16.309644339503727	2.4798811175830613	0.14980647483781453	0.012462485173255919	0.15648354410876653	1.8856213321229571
Track_15412	72	75	243	9	0	0	0	3	255.06715	0.0	255.06715	1.243749092624221	115.31302721042107	69.74841441339925	0.0	0.05713220002367668	0.7195866002506986	0.0	0.038947091753392296	0.06685393505156843	0.9094463770772204	14.369283691271876	1.3760676630815258	0.08655609558183427	0.0048761633657028	0.08534877641123612	1.9557873708034132
Track_15414	74	77	111	3	0	0	0	1	113.02975666666666	0.0	113.02975666666666	4.109951438231584	17.205822828018785	75.04099067855371	0.0	0.19772584630020423	1.3952714774413004	0.0030713052923411117	0.11983485347858527	0.22176843517358122	0.9224162203771574	22.553064053082377	5.540112628288654	0.18223472555915823	0.036361676424307834	0.18389946031183216	1.5463574420213468
Track_15416	76	79	226	2	0	0	0	3	229.0603033333333	0.0	229.0603033333333	1.7888384435169622	34.41750491017587	76.25541679898629	0.0	0.06557964318140974	1.6792418278941152	0.0025093360705705607	0.040376995075598096	0.16287815295102215	0.923243531347376	14.9640165435388	2.5009993329497133	0.11954266679084576	0.007809465094935316	0.11908367774024596	2.037687075289694
Track_15420	80	83	153	8	0	0	0	3	162.04265999999998	0.0	162.04265999999998	0.9124955019006709	57.59802138550757	79.81166238496881	0.0	0.05257223985766694	1.842891156672196	0.0	0.03307088010035321	0.15458811111379847	0.9115676279940637	8.155553732024504	1.5983799079263221	0.11188639445995734	0.0056312053992490065	0.10711366710824616	1.9071495689808557
Track_15427	86	90	35	3	0	0	0	2	38.01000666666666	0.0	38.01000666666666	0.627705557450913	129.29284064649724	82.64098695247642	0.0	0.1184157967986812	0.7971978477044422	0.005733808721945221	0.10825154718540135	0.1336412261330963	0.9071899465152196	4.2162191198373815	0.7004695487573345	0.14887877968617616	0.016514218557119778	0.13945959072669684	1.8041341993659448
Track_15429	88	92	33	2	0	0	0	2	35.00921666666666	1.0002633333333333	36.009479999999996	1.875077473059176	98.13809164926279	2.9631042065798563	0.0	0.3583625135073911	1.740459298490906	0.007835325560232555	0.1419702327763082	0.5281991734119322	0.9180525703863665	11.768688117077973	2.8780503247367366	0.15932765439999913	0.05355953807571177	0.14945630766876267	1.5975327784282523
Track_15430	89	93	82	2	0	0	0	4	88.02317333333333	0.0	88.02317333333333	3.961230244410085	37.23103556158672	5.4529647443223315	0.0	0.15890369104972385	1.8516129882024424	0.00407975737930763	0.06849778220477475	0.2982913740585931	0.916922341759612	13.114312643500309	5.646302033685322	0.30205397355486585	0.04500212948934908	0.28320380220285185	1.6205452649387992
Track_15431	90	94	81	4	0	0	0	1	84.02212	0.0	84.02212	3.266456266477619	138.92266224227598	83.82749744628707	0.0	0.1290425741932177	0.7010332093492028	0.008281046470890391	0.05775246056459577	0.15588429098535111	0.9065346401414753	11.546526237821249	3.748000072818642	0.28289514951935685	0.03887614673942551	0.30126605101054144	1.5132445292457488
Track_15432	91	95	48	6	0	0	0	2	55.01448333333333	0.0	55.01448333333333	3.950454803097468	83.21862532902956	84.93148814976823	0.0	0.25668964732024185	1.5893364417070173	0.0	0.0781131908770693	0.4117032410772847	0.9043367356061935	13.948138754894632	4.051599112839671	0.28322451278391453	0.07180754164610838	0.2797445958407604	1.589891141228263
Track_15435	94	98	83	5	0	0	0	1	87.02291	0.0	87.02291	2.6663107299670656	7.006463974663545	4.977264581284079	0.0	0.17607172827630943	1.8023508709190657	0.005006210712379593	0.06193998200778685	0.3434461076732814	0.9138762024511774	15.703161264079615	3.4433020704741737	0.16979452004139767	0.03063918145195404	0.17401533881618952	1.8347126814978818
Track_15436	95	99	41	0	0	0	0	0	40.01053333333333	0.0	40.01053333333333	1.6900537126760151	154.71700767654767	6.87296430687466	0.0	0.14287041278796286	1.7256934408831712	0.008915928260432547	0.04076662320164697	0.35117022654808555	0.907775532908556	5.716321413199874	1.6900537126760151	0.29565407374984526	0.04224021955908316	0.2956540737498449	2.084413058696845
Track_15441	100	104	53	6	0	0	0	2	59.01553666666666	0.0	59.01553666666666	0.20624625555817275	74.06585342724517	5.33865512189981	0.0	0.05769496705660626	0.1678752410631113	0.008741013917254499	0.05168441889292349	0.03790816957510655	0.9078028584426304	3.1778269164442516	0.2516733657525336	0.06490166424449156	0.003494778954957219	0.06057337638356542	1.9023998069452208
Track_15443	102	106	216	2	0	0	0	1	217.05714333333333	0.0	217.05714333333333	0.6106914747915934	58.06637410571224	12.202949695701008	0.0	0.12050544061367854	1.6007036992699568	4.452918647569687E-4	0.04271186074092881	0.27790740471772735	0.9349774304363463	25.9755999624356	1.3903854090822523	0.023510197095533494	0.0028135055378194036	0.023347539525946044	1.940795720414725
Track_15444	103	107	55	2	0	0	0	3	58.01527333333333	0.0	58.01527333333333	1.7316309289482281	143.32573040344067	87.99550669546807	0.0	0.06733811303754815	0.7175124070714199	0.014717707003848161	0.042055588191960085	0.10445846456642109	0.9055439970710061	4.539146752112249	1.8515070389648514	0.3814882010903107	0.029847845738809956	0.4432533730514042	2.026062199910091
Track_15447	106	110	113	5	0	0	0	3	119.03133666666666	0.0	119.03133666666666	0.023805786824838523	137.99322163074598	11.4808160836236	0.0	0.0331476176219721	0.08405179605834764	0.0	0.030824622494447274	0.01837553538262089	0.9085090592899153	3.831867346700905	0.11196812156848177	0.006212581144108347	1.9999596317651919E-4	0.006033494336074114	1.9661636389225516
Track_15452	111	115	57	7	0	0	0	4	67.01764333333333	0.0	67.01764333333333	0.34743285279666264	32.8372088048966	93.40537916314213	0.0	0.04304217441947065	0.1935669912813641	0.0	0.040251358154665316	0.033211589756143745	0.9076441014022157	2.510822563942194	0.34743285279666264	0.1383741160311882	0.005184199794501816	0.1204446537477131	1.8913910929778393
Track_15455	113	118	299	1	0	0	0	2	300.079	0.0	300.079	0.06440256920241727	59.72922058551391	18.412601500794658	0.0	0.06649678581803045	1.6221621289301396	0.0	0.04384837822293883	0.13094622724726557	0.933575655106318	19.84111156761171	1.5944488150609886	0.0032459153804440537	2.1461871441326208E-4	0.0032275050857430874	2.05159766657607
Track_15460	117	123	114	9	0	0	0	3	124.03265333333333	1.0002633333333333	125.03291666666667	1.5055118075190366	133.10488593966795	25.58742274936705	0.0	0.07447205922427926	0.7764513384158935	0.0	0.037790122027747175	0.11796376853805034	0.9055040776729584	9.39625987401426	2.519136165066016	0.16022458166387998	0.01213802790683698	0.1629876766302678	1.7311681203657692
Track_15461	118	124	74	4	0	0	0	3	81.02132999999999	0.0	81.02132999999999	0.1122205338314284	6.691480989356367	102.53167265087829	0.0	0.03518942204571022	0.08809510322025094	0.0014389645643073119	0.03285180497491783	0.01792124034194198	0.9162100553512573	2.6931359388559324	0.18615620725232357	0.041669093717972755	0.0013850739531359015	0.039360520082902285	1.925376737616567
Track_15462	119	125	89	2	0	0	0	1	90.02369999999999	0.0	90.02369999999999	0.11363972845640836	33.72090936354207	23.81818405054467	0.0	0.04600371132695672	0.10073761761306897	0.0	0.04530046813643012	0.025686158249994734	0.9423773315515411	4.082574681285562	0.11946014670883466	0.02783530916833696	0.0012623312356236011	0.027439769514506863	2.138669122015471
Track_15464	120	127	79	4	0	0	0	2	84.02212	0.0	84.02212	0.5469682468577226	146.59112009910436	104.85909015993694	0.0	0.06916813291896236	0.4165177232194588	0.005530736570358276	0.045850791442122445	0.07249622617350521	0.906237135959577	5.566760264930976	0.8679778403023891	0.0982561168124068	0.006509812497681832	0.09411577590664118	1.9220847801805685
Track_15465	121	128	50	7	0	0	0	4	62.016326666666664	0.0	62.016326666666664	0.20356612521540313	71.06966286832643	104.58902522694228	0.0	0.15483937881364043	0.40611627189672556	0.0076603124605465435	0.1457882185168741	0.09252252063598236	0.9013826119899749	8.312469033559564	0.522845867196878	0.024489249150108663	0.0032824602190574194	0.021199130635935193	1.7885106003987508
Track_15470	125	133	58	6	0	0	0	3	68.01790666666666	2.0005266666666666	70.01843333333333	2.499530084870376	55.31045260545677	59.77436257733395	0.0	0.16299989509013424	1.7166923744575808	0.0037149419392672927	0.10924653063742726	0.2624422964951019	0.9164029010410967	10.203328254639503	2.6461125533722214	0.24497203485870678	0.036748118361239035	0.22544872400634605	1.7193339758285187
Track_15472	127	135	38	0	0	0	0	0	37.00974333333333	2.0005266666666666	39.01027	0.41028462755670236	7.788073497979002	73.10226034157613	0.0	0.260810407113595	1.7410513765416542	0.009416343661014842	0.06510771693528054	0.4684946183331113	0.9371318801453239	9.652526225936322	1.510046843681403	0.04250541443278012	0.011085854442745456	0.04250541443278011	1.813356161221034
Track_15475	130	138	268	20	0	0	0	4	298.07847333333336	2.0005266666666666	300.079	4.049728337295144	45.302080330823266	72.4248903786803	0.0	0.09490714776050672	1.0703062434106678	0.0017953486212277474	0.04985814776159867	0.13793382352199077	0.9209537005691386	26.286177885785055	4.266813716406564	0.15406303475885483	0.013586114730151743	0.1431516492776245	1.811810651812248
Track_15479	134	142	47	1	0	0	0	1	47.01237666666667	2.0005266666666666	49.012903333333334	1.4260632939240911	94.54531555107486	11.810136591645234	0.0	0.06339301945248985	0.31305490534120023	0.0024805917349897655	0.047402913395829714	0.06278884651748044	0.9270660027544549	3.2299841387231067	1.450070176634973	0.4415078318272639	0.03033378431461469	0.47850354150346897	1.9032371688227738
Track_15491	146	154	43	4	0	0	0	3	51.01343	2.0005266666666666	53.013956666666665	4.062820223068144	19.837079238890293	119.35507107094081	0.0	0.33552311825585923	1.7742955044062325	0.0372311588886867	0.14823327255218283	0.4210880520973118	0.9077225272045579	15.435415933123966	4.92049109619381	0.26321417191936153	0.0796421691909002	0.23736715849835308	1.3993382155695764
Track_15494	149	157	44	3	0	0	0	1	46.01211333333333	3.00079	49.012903333333334	0.09991209261998016	78.62957558112542	24.367715376343174	0.0	0.06338343943268065	0.1855391290845935	0.007134303911502199	0.049549068918334514	0.04196735429887923	0.9191811084747314	2.798967090054556	0.200812849304826	0.03569605836917244	0.002171430203524235	0.03425863637189496	1.952198394128264
Track_15495	150	158	93	8	0	0	0	2	101.02659666666666	0.0	101.02659666666666	0.0538227081720542	19.91095237068187	24.177722262069448	0.0	0.03172711182716117	0.10945504919333	0.0032247583852362018	0.02923329123533195	0.019837019015194895	0.9044013093876583	3.0366233856161577	0.11283436576369574	0.017724525348451498	5.327578078240143E-4	0.01679187852730822	2.042318753534637
Track_15499	154	162	55	13	0	0	0	3	80.02106666666666	0.0	80.02106666666666	0.057066936461695576	118.3601232551474	105.66839679216022	0.0	0.028068027948032058	0.18049783410777467	0.003142419946328295	0.024028397408289364	0.027246542865062593	0.9044440323656255	1.9032840478895847	0.15123765752371165	0.029983405012495645	7.131489098915901E-4	0.025407873727786825	1.7156090108695075
Track_15502	157	165	60	1	0	0	0	3	62.016326666666664	3.00079	65.01711666666667	7.082164398881691	20.44531790996485	32.910892086183786	0.0	0.25911512279622273	1.7464785999033403	0.006461095638725252	0.17165286430287044	0.3353268671727155	0.9427777638038	16.24757516592932	7.082164398881691	0.43589054530012444	0.1141983858048836	0.440724511068747	1.327382766609131
Track_15504	159	167	29	6	0	0	0	3	36.009479999999996	0.0	36.009479999999996	0.021577928586087206	113.75607449797761	47.52488427333345	0.0	0.3157823065456501	1.390118720959724	0.004444905143574008	0.04581638746666925	0.5436433980095358	0.9058848722227688	8.943624587769039	1.3378665794510356	0.002412660367654112	5.992291081706042E-4	0.0018976019103970237	1.858499085388245
Track_15506	161	169	84	2	0	0	0	1	85.02238333333334	4.001053333333333	89.02343666666667	0.4336735589224207	92.24487208585653	50.67814738983223	0.0	0.04038632221721965	0.10150763353371085	0.005457784041938327	0.03466682830820281	0.021676164004152315	0.9140439359914689	3.5289984008759743	0.45130609686723955	0.12288856770656895	0.005100698685688306	0.12629767717530627	1.945765331571467
Track_15507	162	170	46	5	0	0	0	2	51.01343	4.001053333333333	55.01448333333333	0.08693749368654113	76.23695515352105	50.86564402178912	0.0	0.03535585669399187	0.1126429535145254	1.6863729380577812E-4	0.03477628388836418	0.024725599656108033	0.9126540033713632	1.7094434145318116	0.16231160227962071	0.05085719301820346	0.0017042079641878842	0.04820157460581306	1.7895544051752963
Track_15509	164	172	77	5	0	0	0	1	81.02133	3.00079	84.02212	2.8402497188294875	114.95871770501546	125.88007601494695	0.0	0.23787914477636127	1.321953440789577	0.0034740656002882355	0.08848993714063391	0.34435095983653147	0.9057430338549923	19.69115472382613	2.962156641044997	0.14423987616088402	0.035055580040829835	0.14736718544110644	1.718754079582545
Track_15511	166	174	39	2	0	0	0	1	40.010533333333335	4.001053333333333	44.011586666666666	1.3605645942138918	69.34724048887638	64.56563909990437	0.0	0.6512168359330889	1.3472038323632962	0.03069005992046841	0.5725599670461048	0.5883532464398793	0.9112238196226267	25.96327137740925	1.3920034574515907	0.05240343462256165	0.03400516016317099	0.052217876269195454	1.9350230319318653
Track_15518	173	181	51	5	0	0	0	3	58.01527333333333	0.0	58.01527333333333	0.08696504209919376	105.37679029962617	4.035873261757199	0.0	0.036161147029446936	0.09186742183198715	0.005172602578327433	0.032322304637638674	0.022935260529783015	0.9093202609641879	1.888323616314557	0.11940512736797283	0.046054098644872914	0.0014990025402367105	0.041453401326457785	1.8042059324937743
Track_15519	174	182	46	8	0	0	0	4	65.01711666666667	4.001053333333333	69.01817	1.4469131369956099	61.85182431646117	87.76976867302936	0.0	0.13943176401381494	0.7122496270347152	0.007887966606289237	0.07140084117234793	0.1559900393251145	0.9045319090718809	8.056553154359376	1.8018283006990072	0.17959456224932738	0.022254341797618062	0.1596074033418461	1.4257899921584456
Track_15522	177	185	71	5	0	0	0	2	77.02027666666666	0.0	77.02027666666666	3.479049664403914	24.746049699522622	96.5023227796918	0.0	0.22875516570310217	0.9876260222573393	0.009390852571109214	0.17903682189790016	0.21913535330511866	0.9177488407618563	16.906838969660008	3.479049664403914	0.2057776542763083	0.045170568257768925	0.19746250590203115	1.3008279204676672
Track_15531	186	194	34	1	0	0	0	3	36.009479999999996	8.002106666666666	44.011586666666666	2.8903750192263233	13.5778590509546	13.450321259825564	0.0	0.21294323562300804	1.7137602610327791	0.028739390195113186	0.13073208922213286	0.3025965543183262	0.9244409484021804	7.128568163958335	3.201655826511796	0.4054636152376163	0.08026705798657252	0.3769411024103921	1.645246452703249
Track_15532	187	195	274	11	0	0	0	4	292.0768933333333	8.002106666666666	300.079	4.299000671700391	141.74747279780104	17.40902488458945	0.0	0.2025602362405051	1.669395635204508	0.0	0.09090667513174595	0.34248694527756657	0.9152419643245474	58.461693507557825	4.299000671700391	0.07353534278210096	0.014718729108071373	0.07266346732828372	1.8792729888884856
Track_15535	190	198	71	1	0	0	0	2	72.01895999999999	7.001843333333333	79.02080333333333	7.730206965424857	50.83083274556088	29.539966313537718	0.0	0.20547117470695328	1.788190529380735	0.0	0.09969305065855828	0.30331882771328283	0.9306476317660909	15.528013574923815	7.730206965424857	0.4978233003291784	0.10733572055782058	0.5223882167944225	1.4465346217776331
Track_15536	191	199	32	4	0	0	0	4	42.01106	0.0	42.01106	0.7056083555957599	18.15777809232364	116.26464987716216	0.0	0.25531588430062097	1.7348755335489097	0.020606905436100297	0.1430197855310586	0.39489455345641566	0.90561817958951	8.287875072534115	2.1700275596776364	0.08513742659250917	0.016795776055061686	0.06578429736586834	1.7663495989858542
Track_15538	193	201	30	6	0	0	0	3	39.01026999999999	8.002106666666666	47.01237666666666	0.03384542781088745	68.07191881446109	44.20588314704508	0.0	0.03744777641570957	0.07222844724475244	0.0010312552986037635	0.036674744363914186	0.02159593856730088	0.9138852715492248	1.1994692332056234	0.07159558284899804	0.028217003716247364	8.67603013536883E-4	0.023168345268503532	1.707038929367837
Track_15539	194	202	42	1	0	0	0	1	42.01105999999999	5.001316666666666	47.01237666666666	0.0705462624348228	82.7449758758483	47.488257888560995	0.0	0.050472751772978164	0.2123752656014804	0.008368980566421413	0.03359362286323207	0.05224873716155396	0.9082498706522442	2.1197364339817786	0.19875196685559365	0.033280676457641725	0.0016792307176925032	0.03327004489958324	2.1948145033786313
Track_15571	226	234	171	25	0	0	0	4	213.05609	11.002896666666667	224.05898666666667	0.17484403275671415	120.83088361420995	77.74479998761326	0.0	0.13571596607453845	0.3904282063276673	0.0030865924575535137	0.1285725254605759	0.0926572149277137	0.9068369485481441	25.393325990507407	0.530789344047273	0.006885432527510368	8.206478996057524E-4	0.0060468043911284025	1.882674310539444
Track_15581	236	244	98	2	0	0	0	3	101.02659666666665	7.001843333333333	108.02843999999999	2.4512860916516823	14.103965168494058	70.20639515308315	0.0	0.26455338179594073	1.7507233743989359	0.008523989933773153	0.14448559606196965	0.31778056020907414	0.9226509217096834	26.16040053446285	6.327435189983197	0.09370216210651816	0.024263769863886498	0.091715969378921	1.6186739739615554
Track_15586	241	249	39	6	0	0	0	4	49.01290333333333	12.00316	61.01606333333333	3.4795571975662973	112.61481591298471	41.52868238882904	0.0	0.3412376307952108	1.7051829960987142	0.00981988404458578	0.2585303088483686	0.31930421852048047	0.9072109827628503	14.770315721925481	3.4795571975662973	0.2355777129666323	0.07099267664072198	0.2080446886097603	1.3625888998194973
Track_15601	256	264	45	4	0	0	0	4	51.01343	13.003423333333332	64.01685333333333	0.6077589810052016	85.58476026306141	42.16319425874353	0.0	0.04177324991647688	0.09057511371538181	0.013015063016128283	0.04215164818423153	0.01663778825139032	0.9213508566220602	2.081728222285166	0.6171787388794022	0.2919492441419895	0.011913705489029099	0.28519939226298746	1.879338408227987
Track_15619	274	282	63	5	0	0	0	2	69.01817	14.003686666666667	83.02185666666666	0.19520410049323667	106.91806392207272	114.56567141069395	0.0	0.04271712698204744	0.08464040450403566	0.0020617425086448694	0.04431089441187815	0.02153765629305077	0.9015649727412632	2.7489536046778373	0.19520410049323667	0.07101032922529572	0.0028283001489786915	0.06620998060490656	2.0657911759517047
Track_15627	282	290	274	10	0	0	0	1	283.07452333333333	17.004476666666665	300.079	2.7441555007101615	65.29087001689263	79.58218281011871	0.0	0.11615540220851457	1.688382788952452	0.0	0.03538332542713954	0.2865734717751081	0.9086412056519168	33.54771010944646	3.4755981018698288	0.08179859345861744	0.009694109764441046	0.08345810509130532	1.988609546661391
Track_15639	294	302	68	6	0	0	0	3	78.02054	18.004739999999998	96.02528	1.6302953284154147	125.95093722443674	25.29415376024274	0.0	0.19481689190416385	1.163627656614106	0.0064455057759823685	0.05893099478371318	0.27580304150218704	0.9062082574648016	13.512928113528112	2.7912171142521585	0.12064708068588684	0.020895719619672137	0.10725825371421774	1.3919692876539596
Track_15661	316	324	87	7	0	0	0	1	93.02448999999999	21.00553	114.03002	2.364166113692138	93.00418943906632	44.53649270536078	0.0	0.21649353291993714	1.2315963986425515	0.005727396622620543	0.16086462910835891	0.20226274510839598	0.9116617256197436	20.476044805157606	2.404090703302385	0.11546009672222636	0.025414448535994536	0.11739125965205259	1.604565096665515
Track_15672	327	335	160	1	0	0	0	4	163.04292333333333	23.006056666666666	186.04898	6.165526472957483	20.64618834436789	35.4910763146098	0.0	0.3024960702781132	1.9658458727559212	0.0035139900941144778	0.11430855208760954	0.49127874938406413	0.9358920197933912	48.330765016877436	6.165526472957483	0.12756939541106868	0.03781535774081015	0.12501107107289997	1.7278863427004505
Track_15676	331	339	33	2	0	0	0	2	35.00921666666667	23.006056666666666	58.01527333333333	1.0879246176466262	28.73100070546735	60.89279423469146	0.0	0.176013458498863	1.223679468480719	0.010072771525127247	0.06170933623535198	0.3321564081681089	0.9238851052342039	5.731913045766351	1.3029653266878147	0.18980131222510052	0.03107537732149466	0.17655114322803558	1.9164334714952647
Track_15683	338	346	50	2	0	0	0	1	51.01343	24.00632	75.01975	1.188673658732727	39.68014309442043	79.55499792823439	0.0	0.13309302618470073	1.5265885846381757	0.0066264417568316575	0.04904730213484277	0.300678473002832	0.9084439158439637	6.576378219500773	1.2434439377667172	0.18074898052669508	0.023301190661610616	0.17507446730735715	1.674968685551322
Track_15694	349	357	55	4	0	0	0	3	63.01659000000001	26.006846666666664	89.02343666666667	1.406962323700744	9.861918296805168	54.96815346769557	0.0	0.1719603434975749	1.098097466125178	0.0	0.09063503159430444	0.21407066311510164	0.9119064623659308	10.11728333551253	1.4090129440416124	0.1390652289792247	0.022326855891452457	0.1298372371055849	1.3919485233455051
Track_15709	364	372	180	12	0	0	0	4	199.05240333333333	26.006846666666664	225.05925	3.8395018943701795	73.31483924883216	31.56001623542422	0.0	0.18916085975806965	1.8849837467107156	0.005546723928499909	0.04798036308271751	0.4222507614486563	0.925835343533092	36.401141817674656	3.9037144879107384	0.10547751259016554	0.019288899958371998	0.10197088331614611	1.9651913442482905
Track_15717	372	380	33	4	0	0	0	1	36.009479999999996	28.007373333333334	64.01685333333333	0.1841629897814988	79.38579662849763	53.3079425227142	0.0	0.04326744152254408	0.10639545776459716	0.002788508947581648	0.04262485913965781	0.02280834517395442	0.9086073709256721	1.4554680523216832	0.1841629897814988	0.1265317981303211	0.005114291841523367	0.11820185482561095	1.9973862461454934
Track_15727	381	390	66	10	0	0	0	4	81.02133	31.008163333333332	112.02949333333333	1.429982987239687	159.88921784002062	9.532224710375207	0.0	0.07169418476633697	0.47295251154984047	0.007573362908824873	0.046234889157032444	0.07991286754813576	0.9024759585207159	6.461530364691785	1.7437958006482133	0.22130716819867444	0.017649463261584165	0.24617705493279043	1.7492732718034338
Track_15740	394	403	27	6	0	0	0	4	40.01053333333333	33.00869	73.01922333333333	0.850524690367885	102.15790735494687	61.186741742169225	0.0	0.39590277217914827	1.9366390895763264	0.025362040190277466	0.21348827142119195	0.48115004486496876	0.8999722136391534	12.528435123317605	1.6879691976967686	0.0678875439746589	0.021257519445743084	0.05369378781748953	1.4485176851526038
Track_15752	406	415	32	2	0	0	0	4	38.01000666666666	35.00921666666667	73.01922333333333	0.08457245097577172	29.01793144403631	27.21971966464271	0.0	0.04559050515512374	0.10293990411602721	0.0014068661271623103	0.04112972502347179	0.024557173300958034	0.9053119774907827	1.491181220371493	0.08500834787812901	0.056715072467652505	0.002225004897195626	0.04880412905329623	2.113402138961424
Track_15764	418	427	60	3	0	0	0	2	63.01659	39.01027	102.02686	0.6195358573460575	24.889924083896684	119.63973909665422	0.0	0.07794135920719038	0.5398840256415962	0.005166084262621033	0.04249004551969606	0.10521500416817263	0.9129567076762517	5.505814583764124	1.1665893436720725	0.11252392319439561	0.00983131358497909	0.1261373125254931	1.7607905958606482
Track_15766	420	429	79	5	0	0	0	1	83.02185666666666	37.00974333333333	120.0316	3.339394631951467	40.96917283437721	4.299949869241757	0.0	0.16895527493733364	1.0847774340759588	0.005445915746160209	0.06400763257593792	0.23765821557753222	0.9202241671236255	13.323027351083832	3.493965514492061	0.25064833569374956	0.04022307818721954	0.23806938375933206	1.7410940822085195
Track_15777	430	440	43	6	0	0	0	1	48.012640000000005	41.010796666666664	89.02343666666667	0.07707796906750063	75.50089675025008	77.36153545941171	0.0	0.055866086677295174	0.2379702839268695	0.005311533315008966	0.040610406750529335	0.05137235972721818	0.9072036285733067	2.4801095459364384	0.3055469271139572	0.03107845344726399	0.0016053682752604442	0.02873600731215867	1.9048573246970488
Track_15779	432	442	42	1	0	0	0	1	42.01106	40.01053333333333	82.02159333333333	5.810938829381383	32.61568346512854	9.874937811164783	0.0	0.3096690222768528	0.8397659164954121	0.009214315048382408	0.3275981710208429	0.22397781410817913	0.9381176914487567	13.030936963502405	6.256898338415521	0.4459340756276317	0.13831926234142589	0.44666806296744976	1.1814239487741238
Track_15784	437	447	45	7	0	0	0	3	58.015273333333326	41.010796666666664	99.02606999999999	1.242768932878885	61.501157160672506	106.71982988823142	0.0	0.06327588772295445	0.6909458200377903	0.0	0.041635058391813064	0.10208686904081746	0.9061477594905429	3.158631701433821	1.2590634984528746	0.3934516747599113	0.0214214095956838	0.3385398509061581	1.7069490583460671
Track_15803	456	466	67	12	0	0	0	4	88.02317333333333	42.01106	130.03423333333333	1.1592426830776774	113.1222296278187	47.61414350432708	0.0	0.34593948017778064	1.6560052270718886	0.008196703872181608	0.0855876139533522	0.5244141542284	0.9042872065928445	25.558556812016043	1.4088044327954785	0.04535634353707615	0.013169744275041785	0.03806950356829398	2.185035047897868
Track_15807	460	470	107	3	0	0	0	1	109.02870333333333	42.01106	151.03976333333333	1.1262104460157984	100.43216781176967	4.545164259821776	0.0	0.08542154029515445	0.6075380560302169	0.005966101026153264	0.06566254467373625	0.0844801416460841	0.908794668790336	9.132271935502319	1.4197970508582087	0.123322044499965	0.010329485828815524	0.12092366624535646	1.9593154704727285
Track_15815	468	478	55	6	0	0	0	4	68.01790666666668	44.011586666666666	112.02949333333333	0.04931558479777566	139.73557757150127	20.842685853619244	0.0	0.0443662723693808	0.19747039963300017	0.003620087044912314	0.03960327633702112	0.03275273271575353	0.901075973293998	2.653321212624807	0.19752240017156938	0.01858636058202318	7.250382614603986E-4	0.01634210454788581	2.043281176565692
Track_15819	472	482	75	15	0	0	0	4	103.02712333333332	44.011586666666666	147.03870999999998	0.08570070002935108	52.484670840060744	109.25020105198038	0.0	0.026752363428369938	0.07095132979105644	0.0012621721101543043	0.023872293585400453	0.017683080396704933	0.9023082900047302	2.296896145459209	0.1419454260008433	0.03731152590367437	8.318265836858859E-4	0.031093573691652346	1.747650229659036
Track_15821	474	484	72	7	0	0	0	3	82.02159333333333	44.011586666666666	126.03317999999999	0.04089469185420725	16.977952472419727	45.81848850382582	0.0	0.051868039071318935	0.1451119157391949	0.0029767296049725126	0.047286386919105895	0.0313214008166105	0.9161838706996706	3.9652481633965095	0.18357452408046138	0.010313274269113618	4.985844604116922E-4	0.00961255658279533	1.928074903152092
Track_15824	477	487	141	12	0	0	0	4	158.04160666666667	45.011849999999995	203.05345666666665	0.3934219310226553	63.037961934801615	34.51073832283514	0.0	0.06480610749869808	0.7183187337126359	0.0024753218133001143	0.04067838475568618	0.09518351348262889	0.9071778972098168	10.174762127614368	0.8416435808206922	0.03866644999541618	0.002489356691067061	0.03841237789381303	1.8778017350974765
Track_15842	494	505	36	3	0	0	0	4	41.010796666666664	45.011849999999995	86.02264666666666	0.2547199735219879	118.39998777766885	58.00773891361099	0.0	0.04499318791193575	0.16989600735274346	0.009307381310578955	0.03415857495793254	0.03871437946750462	0.9068577703502443	1.7920957237603297	0.2547199735219879	0.14213524988917026	0.006211046705391675	0.13804415720771843	1.782136165234051
Track_15845	496	508	225	20	0	0	0	3	251.06609666666668	49.012903333333334	300.079	0.8864739509747618	66.80235852915072	84.85467246399807	0.0	0.09306841883902364	1.484951998928401	0.0	0.04380258733808818	0.19974706013952967	0.9062480282783508	22.169161766269152	3.3109055802629603	0.03998680510886752	0.0035308389413952136	0.03793809957706868	1.8078284019294928
Track_15850	500	513	25	8	0	0	0	4	37.009743333333326	49.012903333333334	86.02264666666666	2.6997418749221667	2.789701836537065	101.07635087804698	0.0	0.2069578735289483	1.7180686874178996	0.00453041274588122	0.06476840557892684	0.4411639297127515	0.9030558347702027	5.347341092368449	2.828576744569348	0.5048755686775153	0.07294678729886267	0.3524716699829215	1.6386283157914954
Track_15852	502	515	35	3	0	0	0	2	38.01000666666666	49.012903333333334	87.02291	5.704933436930006	33.481199902210015	28.17323060649094	0.0	0.5062462504535014	1.6613510511184335	0.011210459578376965	0.3330872571036175	0.5436060657309343	0.9224683608327593	19.595250756662065	7.046371018486583	0.29113857780005303	0.15009030350770808	0.2964768694548462	1.1382874587037504
Track_15855	505	518	229	16	0	0	0	4	252.06636	48.01264	300.079	3.8946447311604304	39.95870464840684	61.23409025739525	0.0	0.19946800509659632	1.9696513417987687	0.003599605521734823	0.05885181165049262	0.37282365793796063	0.9179184587761825	50.47353496993533	4.345610371270169	0.07716211542306843	0.015450870680087698	0.07746039608008969	1.7679091295979052
Track_15863	513	526	25	5	0	0	0	4	36.009479999999996	51.01343	87.02291	2.0356400737968476	63.97625961468357	83.67038031710919	0.0	0.2579368013164009	0.6172985573800788	0.03226103636645459	0.26762545765791634	0.1498520193317962	0.903388659954071	7.668498373916483	2.0356400737968476	0.2654548484643152	0.056530671195386545	0.21916481443081323	1.4076222794751694
Track_15866	516	529	35	4	0	0	0	4	41.010796666666664	50.01316666666666	91.02396333333333	1.8340671479282629	93.56152612146643	12.30692951058568	0.0	0.35167052709396124	1.8776989286203365	0.0063795626309113874	0.12931558691412876	0.5299392762697108	0.9107127342905317	12.549637911990315	1.882971871227479	0.1461450251226721	0.04472156839174456	0.12716894065960668	1.719139448364125
Track_15872	522	535	43	9	0	0	0	4	59.01553666666666	51.01343	110.02896666666666	2.674461133299151	84.02217512289822	57.29818258462035	0.0	0.18635546886775703	0.8604560379421518	7.422018839760212E-4	0.1299085117831728	0.17254802358128316	0.9034966590792634	11.089669390529727	3.3335401581251722	0.24116689498273658	0.04531791599905501	0.24317996286555912	1.187858442561818
Track_15873	523	536	59	1	0	0	0	1	59.01553666666666	51.01343	110.02896666666666	2.115083414398861	5.6741996522532645	128.5970210245399	0.0	0.19243778388053911	1.509085036263906	0.009982038172450901	0.14164113235486847	0.214838466346779	0.9230724522622965	11.56438909422707	2.115083414398861	0.18289625134238244	0.03583943371294476	0.18623906901356257	1.2423793858047392
Track_15874	524	537	56	5	0	0	0	4	64.01685333333333	54.014219999999995	118.03107333333332	1.3800997841312315	92.05314461362721	127.81239475729562	0.0	0.3246233092611086	1.8055815989325377	0.011208884272696161	0.18567766310546016	0.42914978981317353	0.9105287215539387	19.824291254258846	1.9470939228267112	0.06961660149311745	0.0215583820864344	0.06641045627778397	2.061519702564478
Track_15884	534	547	62	2	0	0	0	2	64.01685333333333	54.014219999999995	118.03107333333332	6.44478055054927	25.77132327298766	107.7450444154988	0.0	0.3677277530070523	1.9201669808767665	0.015437412701562554	0.0735608221182241	0.5762418122781913	0.9110949347096104	22.654735219878013	6.44478055054927	0.28447829948126724	0.10067318549681818	0.27377097505851694	1.8266157038608213
Track_15905	555	568	31	5	0	0	0	4	41.010796666666664	56.01474666666667	97.02554333333333	0.17527100756252037	101.4653336836884	84.29807454890016	0.0	0.039819547641439496	0.08517349760534111	0.008982667201192767	0.04049701955180025	0.01966042268733299	0.8995479133821302	1.4294506569850647	0.22143499686174115	0.12261424114645159	0.004273777195481296	0.10732862246364779	1.7332372237996514
Track_15913	563	576	77	6	0	0	0	1	82.02159333333333	57.01501	139.03660333333332	1.1344983411375038	17.608061285232733	64.38187685943711	0.0	0.388788170090745	1.8039724182143138	0.019929667958528727	0.246730615996418	0.4242893203475647	0.9159003999326136	31.444492651847796	3.5966551275690644	0.036079397231770456	0.013831703275098986	0.0355764509806731	1.5980847066214214
Track_15919	569	582	75	0	0	0	0	0	74.01948666666667	58.01527333333333	132.03476	0.8108620358037346	154.8522622976537	5.788490758423459	0.0	0.0482844616994941	0.7213248739742067	0.002211855108731539	0.028693627651364743	0.09322335151618986	0.911752773920695	3.57399106897288	0.9689717352023569	0.22687858479645448	0.01095471033803983	0.22687858479645445	2.03567635832649
Track_15924	574	587	189	7	0	0	0	2	197.05187666666666	60.0158	257.06767666666667	1.2311847896837074	67.33243374523508	16.192670768365822	0.0	0.36294109844033734	1.3384137388327082	9.355498480238931E-4	0.1009438370273965	0.4631222392129143	0.9294178072737638	70.56086361452978	1.3637371417087498	0.017448550465731315	0.006248023670266191	0.017214979778029417	2.160542858579006
Track_15932	582	595	76	7	0	0	0	1	82.02159333333333	58.01527333333333	140.03686666666667	0.18819771668827653	86.95880975631182	44.43420406546884	0.0	0.11292042134962416	1.4855435610355976	0.005132835171179152	0.04729251091211574	0.24863513923804373	0.9070705159714347	9.962846929860294	1.4772239635797766	0.018889953646102596	0.002294489890283484	0.02031953000936195	1.7509845078256985
Track_15934	584	597	157	6	0	0	0	2	163.04292333333333	59.01553666666666	222.05846	0.855025937355073	150.31472657727497	45.904011039662606	0.0	0.1414734927650266	1.1087539179403691	0.007925593169547994	0.08237446474541574	0.16637720417098045	0.909809068889375	23.019502941338946	3.4066384162872176	0.037143544738300935	0.005244176931291976	0.03706826507776996	1.5506954556239587
Track_15953	603	616	28	5	0	0	0	3	38.01000666666667	63.016589999999994	101.02659666666666	0.4318946359228935	2.957656508451192	88.68551319906942	0.0	0.05660643188782583	0.17430103478673106	0.004983284645298471	0.03408353539617615	0.05400361039097794	0.903244429400989	1.7419066439496365	0.4318946359228935	0.2479436182318051	0.011362656147641476	0.20073083161571267	1.7555070123894043
Track_15959	609	622	162	12	0	0	0	3	175.0460833333333	64.01685333333333	239.06293666666664	0.2849524815556624	111.26513195066457	70.25732307798336	0.0	0.07686288210199002	0.5659535257040114	0.005806317257317196	0.06566297891207912	0.063835449281781	0.9049847975925163	12.838864722916776	0.6989248669529183	0.02219452324682847	0.0016278712218486984	0.021178899064553187	2.0567261367112866
Track_15961	611	624	43	6	0	0	0	4	57.01500999999999	65.01711666666667	122.03212666666666	0.6073395426584283	76.07335835613831	8.874174572402987	0.0	0.3801738946563207	1.8547992054610773	0.014724931633933121	0.10389752330015185	0.5476652284070433	0.9126146505045336	18.925585045847406	1.8572162287050562	0.03209092565366632	0.010652274596784748	0.028019479365921387	1.764325644277109
Track_15965	615	628	39	2	0	0	0	1	40.01053333333333	65.01711666666667	105.02765	3.1845205855752443	110.52162627504771	96.4702270820054	0.0	0.12147622815058633	1.1190777005942476	0.0	0.048382214533438044	0.21003127980891376	0.9098447973911579	4.6986106240441625	3.1845205855752443	0.6777579247105777	0.07959205539812628	0.6552068384891	1.3220519847429155
Track_15971	621	634	39	5	0	0	0	4	51.01343	67.01764333333333	118.03107333333332	0.0845479832880695	76.13347978877411	50.924135670146164	0.0	0.036896761307663443	0.10866604361360827	0.005748239880588108	0.02935272045980008	0.025928150505820997	0.908604499621269	1.5970203956696347	0.171052281896256	0.05294107922311056	0.001657367153866531	0.04491904153989517	1.9169478461551692
Track_15976	626	639	87	14	0	0	0	3	112.02949333333333	64.01685333333333	176.04634666666666	0.7549096273208002	116.09597269432231	40.37960216612258	0.0	0.13621674793287902	1.2632850868199346	0.003770682732570267	0.09248199341713928	0.18991933923253043	0.903204351321034	13.822840010634165	2.0418250995414002	0.05461320732498057	0.006738490060600711	0.0494688807570205	1.591470539994469
Track_15990	640	653	219	6	0	0	0	4	232.06109333333336	68.01790666666666	300.079	2.683049007547281	21.45810968713429	90.51660979939541	0.0	0.059645753389114944	1.6646130218798791	0.0016039081012174687	0.03611883557797384	0.15071040806628047	0.9302734114808034	15.64352275886272	2.9775732943043534	0.17151181667359547	0.011561821798768052	0.19384149150303176	1.952965829405135
Track_15992	642	655	28	3	0	0	0	4	37.00974333333333	69.01817	106.02791333333333	0.09129653292182073	117.75184311849016	48.092497580037005	0.0	0.10159011393892084	0.3232073886160242	0.00963588182462253	0.06878261473270968	0.09012808516166709	0.9052250853606633	3.0348663554561766	0.3565322264701674	0.03008255462639566	0.0024668242656952786	0.02428212913688049	1.6158964500593334
Track_15998	648	661	34	7	0	0	0	4	45.011849999999995	69.01817	114.03002	0.06421027239802421	82.70638866248062	29.743598064571806	0.0	0.04048290730225753	0.15967680140503066	0.00522909262523785	0.0332144447278496	0.03185402573926906	0.908761029734331	1.5503279061863833	0.21434529795013135	0.04141722028082021	0.0014265192920980634	0.03523757030213375	1.8738555574695384
Track_16021	671	684	56	12	0	0	0	4	79.02080333333333	72.01895999999999	151.03976333333333	0.36378713168420934	9.78278196001601	98.29489175811743	0.0	0.29674492783170203	1.1415034354676705	0.03071477801150154	0.21373616575839485	0.24773616152993796	0.905046960072858	19.007048584378033	1.0915714467588402	0.01913959077177334	0.004603688096533854	0.015513957155637791	1.7064551414547413
Track_16023	673	686	217	8	0	0	0	3	226.05951333333334	74.01948666666667	300.079	5.944208527634677	16.253696760164374	6.199792709556109	0.0	0.18962674266206875	1.9788910550643042	0.002858907440430789	0.07933143965014046	0.31946553871616973	0.9210921899514264	42.89573161544477	5.984109656219224	0.1385734268603649	0.02629488332512561	0.1386665348778646	1.8315652185248348
Track_16027	677	690	47	8	0	0	0	4	64.01685333333333	74.01948666666667	138.03634	0.26665714295570425	32.94906858345693	96.17383820945854	0.0	0.04831424474297651	0.24388374332312454	0.005928979975786708	0.04246390767839412	0.04232475583741282	0.9035382917586793	2.5537554859291283	0.40595138338292247	0.10441764860612208	0.004165420964495562	0.08621517290925039	1.7961806970956298
Track_16030	680	693	218	7	0	0	0	3	226.05951333333334	74.01948666666667	300.079	1.831988590208993	13.492001497541601	35.1924755381438	0.0	0.1093490547902482	1.6983410505483547	0.003047233222291682	0.061842197415249704	0.19566568573701767	0.9277319328500591	24.431639993580838	2.222697077314578	0.07498426592280867	0.00810401014845881	0.07411138728179961	1.8322513547959363
Track_16041	691	704	135	14	0	0	0	4	163.0429233333333	75.01975	238.06267333333332	0.6749056192309805	82.29390182509108	47.790834308245316	0.0	0.18093088406038507	1.6638145505239086	0.0	0.035713994733685965	0.4587867350288518	0.9045746021800571	24.735900723042676	1.8011844038642588	0.027284456983701976	0.004139435220081087	0.022878544155565863	1.7750908080849435
Track_16047	697	710	39	1	0	0	0	1	39.01026999999999	75.01975	114.03002	3.304928643077973	66.42734991228049	3.401712574751368	0.0	0.260892977509627	1.6468854366417636	0.005916813235970453	0.09361697054837531	0.4364164260792061	0.9129804464486929	9.922462185757556	3.304928643077973	0.333075458611652	0.08471945062359153	0.3247287505868776	1.6927924285651055
Track_16048	698	711	54	3	0	0	0	1	56.01474666666665	73.01922333333333	129.03396999999998	3.8651940786219336	45.174593941008254	82.5642215582378	0.0	0.233689041824882	0.936541226916538	0.0	0.13182503814925264	0.2213505838898066	0.9093317025237613	12.822151051477121	3.8651940786219336	0.3014466186760965	0.06900315200250721	0.2952776538585649	1.5145351246728562
Track_16063	713	726	127	17	0	0	0	3	147.03871	77.02027666666666	224.05898666666667	1.2441282757071301	77.51752795057483	24.37324347482625	0.0	0.05598811846331413	0.6947768090858168	0.004403869086318099	0.04116563278425125	0.076326179633909	0.90870479805263	8.268691641159984	1.2441282757071301	0.15046253140147284	0.008461229534094322	0.15112544886891477	1.8241596252917402
Track_16071	721	734	217	5	0	0	0	2	222.05846000000003	78.02054	300.079	3.65554749219639	9.213432179956333	77.87484008425683	0.0	0.24511185415225	1.8287146805863117	0.00473044746013503	0.08160172112733609	0.40114160969946255	0.9305647073253509	53.80151946608715	4.188236599222308	0.0679450604457482	0.016462095126645433	0.06716156255919016	1.8383185900459758
Track_16087	737	750	217	1	0	0	0	4	220.05793333333335	80.02106666666666	300.079	3.1893547934576914	31.648321684341152	25.73872706138541	0.0	0.15211548105560344	1.8372758807112994	0.0031317174123669457	0.043890870364036626	0.37069125151719756	0.9434500388835433	32.88369796934608	3.429109586117249	0.09698893343536917	0.014493250686975268	0.09527794663895837	2.0858489903646302
Track_16099	749	762	67	4	0	0	0	2	72.01896	83.02185666666666	155.04081666666667	6.1976058658478195	137.79061979313872	34.756076918559664	0.0	0.28062808007563766	1.835833468984258	0.009870779874018985	0.05954274919944986	0.49535977466107073	0.9071285537819365	19.022237315664302	6.1976058658478195	0.32580846106594713	0.08605519804573433	0.30665212840618045	1.7841058007403685
Track_16100	750	763	180	12	0	0	0	3	195.05134999999996	83.02185666666666	278.07320666666664	1.0606522597981694	13.562565735225203	109.68992184217217	0.0	0.14738290271920537	1.6902635804043564	0.003613740623299602	0.04549656493649328	0.3512367253506024	0.9127337800131904	28.48082390209309	1.0939032070262888	0.03724092615593964	0.0054378104012003485	0.03689580202908944	1.8648195543956347
Track_16109	759	772	39	5	0	0	0	2	44.01158666666666	84.02212	128.03370666666666	0.10920842371133106	105.32576061382845	4.007786352877235	0.0	0.02877984621409938	0.06256645948012333	0.001930339409326095	0.028829567207042207	0.016395701400221074	0.9082510838141808	1.1817790308691403	0.12273879464922835	0.09241018909517598	0.0024813562060020653	0.08621853596932834	1.717736545601004
Track_16121	771	784	66	12	0	0	0	4	89.02343666666667	87.02291	176.04634666666666	0.8223525404173039	18.740997244591025	94.79029908656975	0.0	0.07807166046829325	0.8109881706761047	0.0031204806281650206	0.046849567638794005	0.13373139704879505	0.9133838108091643	5.750861221577063	0.8223525404173039	0.14299641544676148	0.009237483647103684	0.11832057358194968	1.7837649270949245
Track_16126	776	789	109	4	0	0	0	1	112.02949333333333	84.02212	196.05161333333334	2.907206468010463	87.64249581314878	60.43389866790689	0.0	0.18406034777704186	1.7220471259114052	0.00695415008627421	0.04745957490916879	0.42004258195879496	0.913768594418097	19.934232013758816	2.907206468010463	0.14583990323800178	0.025950367010590152	0.14098836237137102	2.080221454053054
Track_16131	781	794	38	5	0	0	0	3	44.01158666666666	87.02291	131.03449666666666	0.4340935089789181	86.01807602951666	85.50481417579579	0.0	0.1903214277279176	1.5337850123193115	0.015736894460239743	0.10121239908889962	0.316872077937638	0.9040840393618533	7.531440019611831	1.447656153839983	0.057637517904748733	0.009863164267778836	0.051823719407355216	1.8787849513597534
Track_16137	787	800	172	14	0	0	0	3	191.05029666666667	88.02317333333333	279.07347	2.4953510324281574	69.61172247757624	64.55526423900082	0.0	0.3785994475836589	1.416110303489292	0.0	0.06521134093725145	0.5369030076067635	0.9096857936576356	67.84912412147223	2.5868782642764336	0.03677794024224482	0.01306122563516297	0.0344987973926635	1.9658002447533038
Track_16152	801	815	206	6	0	0	0	1	211.05556333333334	89.02343666666667	300.079	1.2945639719996427	68.27482885007734	21.39761798806401	0.0	0.04974467215371191	1.228589037727466	0.0	0.03373711775260746	0.09109409095964131	0.919694829623676	10.34679530909361	1.4502138224903143	0.1251173849802435	0.006133759051662885	0.12330484423958936	1.964985581846195
Track_16154	803	817	40	0	0	0	0	0	39.01026999999999	89.02343666666667	128.03370666666666	0.8776372004218919	6.899539541167874	102.44289242453473	0.0	0.07341727612532495	0.8082299978721872	0.007862289072046277	0.04183973660723367	0.13130370353176307	0.9252035737037658	2.8640277643134815	0.9845627364088237	0.3064345993280777	0.02249759359322281	0.30643459932807793	2.0923896554835966
Track_16156	805	819	203	7	0	0	0	3	211.05556333333334	89.02343666666667	300.079	3.116992945076843	48.19242158604319	51.50839601069101	0.0	0.06042949491115298	0.455644052274612	0.0	0.04229089807005456	0.06647285143472982	0.9217744554792132	13.179462259326732	3.1512881521543625	0.23650380294317666	0.014768589350824077	0.24439372482821065	1.8299486138793386
Track_16160	809	823	118	0	0	0	0	0	117.03081	90.02369999999999	207.05451	1.3625510337175204	139.74967975347568	82.72470804895418	0.0	0.13065221992630832	1.7510457027108803	0.004257368707814753	0.04509075661215175	0.3232628846656818	0.906245334168612	15.290335126274003	1.7077975838183264	0.08911191432136721	0.011642669427969612	0.08911191432136721	2.0358457274095643
Track_16161	810	824	108	16	0	0	0	4	139.03660333333332	90.02369999999999	229.0603033333333	0.16030794398023432	29.40905303611978	87.29761452789346	0.0	0.03372665356287021	0.12460790861844685	0.0	0.027322281240256624	0.024077881204675505	0.9074351848275574	4.076557464348929	0.18351786288499092	0.03932434299827471	0.0011529909400613306	0.034186342795973754	1.6856581423994867
Track_16170	819	833	36	2	0	0	0	3	39.01026999999999	90.02369999999999	129.03396999999998	0.3320346219344891	56.22290089094265	33.13489338768302	0.0	0.04995363614991111	0.16918833160630997	0.0019283491961306623	0.04310488548668609	0.040915923906422985	0.9052056024471918	1.8085599983293728	0.3320346219344891	0.18359060370748032	0.00851146690177969	0.17038733429207706	1.9271095636867808
Track_16172	821	835	27	7	0	0	0	3	35.009216666666674	90.02369999999999	125.03291666666667	1.6404632786651614	151.8468962497082	39.604089075548416	0.0	0.12369478010232811	0.7675051210603394	0.006344299987627764	0.04984514408505437	0.17392402495280138	0.901780225612499	3.9136254732075235	1.8363325856301813	0.41916716096000695	0.04685804010653845	0.3788198666732301	1.6839552251384933
Track_16177	826	840	53	4	0	0	0	2	57.01500999999999	90.02369999999999	147.03870999999998	4.508878404598582	10.454003956133281	52.05163153915548	0.0	0.28537243498449993	0.9655258835097333	0.003548816294092901	0.17832054654969512	0.24976023119042515	0.9143324831746659	15.559025125329038	4.508878404598582	0.2897918326038586	0.07908230489828176	0.2771196345665871	1.4908146313605848
Track_16203	851	866	43	6	0	0	0	3	50.01316666666666	96.02528	146.03844666666666	1.2854639164875765	42.859372122307356	127.31090453858866	0.0	0.49893315950862444	1.9784191789454748	0.0027876915728670005	0.06587403249202929	0.6562887945133835	0.9046564310096031	21.13568589674367	2.500014666270391	0.060819597848282995	0.02570251000211764	0.05151493644445445	1.8689567682013062
Track_16210	858	873	47	11	0	0	0	3	64.01685333333333	95.02501666666666	159.04187	3.9659317629890727	44.43232427384957	95.54003385906141	0.0	0.29438490333152345	1.8952748297749888	0.0013630765503217853	0.06957446252582193	0.4925407217517697	0.9066033528206197	17.224026151463303	3.9659317629890727	0.23025579084203485	0.061951369935954466	0.21044343386789618	1.688314814370663
Track_16213	861	876	207	0	0	0	0	0	206.0542466666667	94.02475333333332	300.079	3.4401933851158937	44.66929648343273	29.367880993319954	0.0	0.08084430563577981	1.5636179475352356	0.0	0.046283878650747644	0.1795474265038401	0.9299105607369096	16.658312495070334	3.4628130036168256	0.20651511887137095	0.01669557138844648	0.20651511887137056	1.9044436056297147
Track_16228	876	891	47	7	0	0	0	4	61.016063333333335	103.02712333333332	164.04318666666666	1.7894098449108218	161.17400771196083	46.99767146150942	0.0	0.17468371572733418	1.2559726087434842	0.0031224974606889134	0.05832489766247861	0.3328083426227677	0.903964546132595	9.139831764246658	1.8950842423110807	0.19578148603464063	0.02932686488040371	0.16788551101225915	1.7456916978032369
Track_16230	878	893	190	12	0	0	0	2	203.05345666666668	97.02554333333333	300.079	1.3437115501999124	134.09404587318377	50.174126760316234	0.0	0.11778441907113331	1.5453793170113597	0.0036776294024018206	0.0748816937660527	0.20917837680074347	0.9151054830927597	23.002439419867997	1.5820829902900497	0.05841604560598484	0.006617526104988966	0.05618337431364718	1.8879228195729219
Track_16231	879	894	82	2	0	0	0	1	83.02185666666666	99.02606999999999	182.04792666666665	3.5852090718148277	122.08351728102875	115.26187087236619	0.0	0.11024650537033184	1.6905774334237487	0.003676991038449012	0.0354713612741867	0.27987820561607346	0.9028409603165417	8.947375127758662	3.7383705317490117	0.4006995370845629	0.043183918256724456	0.3917032844865627	1.9196908409339617
Track_16236	884	899	85	7	0	0	0	4	97.02554333333333	102.02686	199.05240333333333	2.602399797403661	19.910590309387477	57.49631189668834	0.0	0.2641814658112851	1.694444351357398	0.011246903708742473	0.13650024025108992	0.4128931320773311	0.9153711571412928	23.254609521756475	2.602399797403661	0.1119089871179697	0.02682180081654437	0.101527943052993	1.621310885565676
Track_16242	890	905	166	24	0	0	0	4	199.05240333333333	100.02633333333333	299.07873666666666	0.7582872140252211	53.77393611187397	70.42074968431812	0.0	0.038100191065233234	0.314213046010476	0.0	0.03239785101362934	0.032544275883977666	0.9060748025595423	6.899740715653415	0.806803136343007	0.1099008274767337	0.0038094853482145237	0.09998599066582407	1.7552936352711397
Track_16243	891	906	58	8	0	0	0	4	69.01817	107.02817666666667	176.04634666666666	7.958423187784859	82.54592669465191	80.39203997480584	0.0	0.2139028974862902	1.679898774155189	0.005334570340721766	0.08886170011663991	0.32456644095877535	0.9055192974107019	13.548567742361358	7.958423187784859	0.5873995937520254	0.11530910175950564	0.5390721823527248	1.4168246730720406
Track_16251	899	914	46	3	0	0	0	4	51.01343	105.02765	156.04108	1.9592197790902355	122.23925009660296	92.88439418862977	0.0	0.6371935343798558	1.7686646139376507	0.09957396639481175	0.48534239253974193	0.4668633359790058	0.9238713914933412	30.5802671064208	3.365368329984474	0.06406810549666085	0.03840596053020225	0.06027361932914242	1.8446525644553853
Track_16281	929	944	70	2	0	0	0	4	76.02001333333334	105.02765	181.04766333333333	2.797859782845692	23.59809145799804	80.67202166240389	0.0	0.1465502011392138	1.7195948700433328	0.0	0.043605031836607036	0.26984204251065946	0.9327494868210384	10.333893901352788	3.317003436235694	0.27074593658054014	0.03680425272457672	0.251137510822076	1.6273376615737596
Track_16289	937	952	45	2	0	0	0	4	49.01290333333333	105.02765	154.04055333333332	2.3415477253528567	88.70170897734735	116.49352992766761	0.0	0.15714949185805255	1.3880796762319076	0.009048091573478209	0.09411096429788071	0.222926697523988	0.9070421086417304	8.14926959235345	2.3415477253528567	0.2873322202458435	0.04777410775746449	0.30400421402963945	1.6955075524132772
Track_16290	938	953	168	7	0	0	0	2	175.04608333333334	104.02738666666666	279.07347	1.6908229370734265	120.5545908972526	122.07077093075172	0.0	0.17160382645274908	1.8182786311278032	0.0	0.07611234029230779	0.28990305734310345	0.9085599159200987	30.03460937172308	5.087414813061347	0.05629581913808071	0.009659301738580801	0.056288382014840904	1.5480192857027186
Track_16304	952	967	180	7	0	0	0	4	191.05029666666667	109.02870333333333	300.079	0.03144156324644844	19.976887248701885	24.19309174905507	0.0	0.03533235459349004	0.19486121961577094	0.0	0.030857166910552493	0.024399369967847504	0.9139689412381914	6.421160358695015	0.1312634559786513	0.004896554748686944	1.645721770393575E-4	0.004657832146564039	1.938086350078984
Track_16308	956	971	106	20	0	0	0	4	132.03476	109.02870333333333	241.06346333333332	4.306999114895227	101.78923118316395	118.48289830656385	0.0	0.11361907716072572	1.8790869995893622	0.0088046833956389	0.0720449854059159	0.1946492731435369	0.9011316192599962	14.789557370741912	4.672118918042801	0.29121893285432165	0.032620191189768714	0.2871013566113034	1.52549573678666
Track_16310	958	973	72	2	0	0	0	4	77.02027666666667	109.02870333333333	186.04898	2.006561245561233	102.85811213787757	69.54436628510346	0.0	0.15054611764248474	1.6761109760653103	0.0050327715500762035	0.031430170608546124	0.3943764110821984	0.909641929798656	10.736427834834354	2.0350601031425177	0.18689281727866158	0.02605237649619669	0.1730524632861379	1.866986605638548
Track_16324	972	987	47	5	0	0	0	1	51.01343	110.02896666666666	161.04239666666666	0.6765568701740305	35.104307642918464	92.1423514079118	0.0	0.21631598056034448	0.6434444803683724	0.009560547231105122	0.1605100680538541	0.16547964187459893	0.9104790040787231	10.645728696490586	0.6765568701740305	0.06355195491662874	0.01326232857061426	0.061309980595328877	1.9375974371330837
Track_16328	976	991	43	4	0	0	0	4	51.01343	112.02949333333333	163.04292333333333	2.756564372508255	61.4933946674605	25.06120152224455	0.0	0.13696877446401248	0.7465888719861312	0.013450132491538695	0.08684153074962195	0.14341191456754354	0.9265929266463878	7.188861906464378	2.756564372508255	0.3834493426601356	0.054036052320109725	0.39451365854417636	1.5732456106507893
Track_16329	977	992	49	5	0	0	0	3	55.014483333333345	113.02975666666666	168.04424	3.103697475988733	101.30019817954259	108.47039596443551	0.0	0.17562515077235405	0.8385083463218741	0.005975232743918543	0.07749592574430719	0.19251198509523818	0.9017420605737336	9.424740544660395	3.103697475988733	0.32931383747716414	0.05641600698462251	0.3212296572359909	1.6821220569773279
Track_16330	978	993	37	5	0	0	0	3	44.01158666666666	112.02949333333333	156.04108	0.07123865993376802	32.11755590359067	37.03417547685598	0.0	0.0452067602118805	0.16356953768820065	0.007694693372544086	0.035586738823796135	0.029963434036108273	0.9044691904171093	1.8192592912442314	0.18328400339638112	0.0391580574998995	0.0016186342126975055	0.035805136336050085	1.9090331928188784
Track_16344	992	1007	164	3	0	0	0	2	167.04397666666665	114.03002	281.07399666666663	0.7423525659152518	84.18573774583678	17.502809239689906	0.0	0.06540615476860048	1.2176695635556976	0.0	0.03988676251699541	0.13517894611273926	0.9158502133881173	12.131035006601154	1.418690691031605	0.06119449540054064	0.004444054677868472	0.06794551206367398	1.994783695672194
Track_16347	995	1010	34	2	0	0	0	4	39.01026999999999	115.03028333333333	154.04055333333332	0.4676095334257987	117.72231408262971	48.10620836535597	0.0	0.22227585623459561	0.6397785868575523	0.01994546117504474	0.20022896046223054	0.15756701327376377	0.9068446194424349	7.6039176348192035	0.8679981525697748	0.061495870402982995	0.01198683150426282	0.053927726147691056	2.018031294367519
Track_16358	1006	1021	31	4	0	0	0	2	35.009216666666646	112.02949333333333	147.03870999999998	3.4909988447002256	140.833559581006	1.6017769413519378	0.0	0.17319886995020206	0.9672986211047437	0.0	0.055977664972864105	0.22468162250204712	0.9050588627015391	6.140646986289497	3.4909988447002256	0.5685066821940324	0.09971656543872669	0.5757345037377962	1.0155501977285986
Track_16365	1013	1028	68	5	0	0	0	4	77.02027666666666	118.03107333333332	195.05134999999999	1.4683523589590015	159.70738340463436	9.195999272207095	0.0	0.3452175286136972	1.68909884969707	0.0	0.06852763713858433	0.5357000308387432	0.9050505275235456	23.9628188516767	1.855015460548646	0.06127627838977131	0.01906449083939067	0.05522457366504144	1.7348369592086692
Track_16384	1030	1047	40	6	0	0	0	4	50.01316666666666	119.03133666666666	169.04450333333332	1.4030692164832512	129.9442337152874	2.097504952622025	0.0	0.30683436247522994	0.8443167975845745	0.05811750593465604	0.27447540301477474	0.21582372725419463	0.9086787968873977	13.226403801898563	1.632197954148503	0.10608093004705103	0.02805399677718037	0.09143042699282128	1.7909427179172632
Track_16388	1034	1051	58	5	0	0	0	3	67.01764333333333	120.0316	187.04924333333332	0.04226856819154905	79.61410548686614	53.46822278086711	0.0	0.20570574690577867	1.6829323894261432	0.009145169737094868	0.047135204466317464	0.4657384665786224	0.9071425343381947	11.905757382041266	3.355424020333048	0.0035502628547854735	6.307080656553832E-4	0.0030660692525244435	1.6024165367421765
Track_16390	1036	1053	181	0	0	0	0	0	180.0474	120.0316	300.079	4.341211391285672	17.80787087650078	74.13727342881778	0.0	0.20011098034861377	1.8619383617738854	0.0055914977829978115	0.09701697807634699	0.30785773117935383	0.9228360228117	36.02946172321901	4.435004543877908	0.12049059807318742	0.024111491703216328	0.12049059807318742	1.8742740218635277
Track_16393	1039	1056	102	8	0	0	0	3	115.03028333333332	121.03186333333333	236.06214666666665	1.6684655255110012	146.61730986706877	104.83730212310189	0.0	0.08247135342618842	1.7533972640114857	0.004000372092299644	0.031838757971509986	0.2860265520660558	0.902725358804067	8.498367611890812	1.709475282831959	0.19632776572014898	0.014504576335573675	0.1758741154715646	2.0874005541911234
Track_16398	1043	1061	39	7	0	0	0	1	45.011849999999995	121.03186333333333	166.04371333333333	0.8759108389066992	92.41548743750198	50.889448549591	0.0	0.07096209746409265	0.7990890074730304	0.009263362953795049	0.04125377783222681	0.12762672992173635	0.9071058523960602	2.8303740854901522	0.8759108389066992	0.30946822308649446	0.019459560957985494	0.27422471507176316	1.8716841738472247
Track_16400	1045	1063	33	3	0	0	0	1	35.00921666666666	122.03212666666666	157.04134333333332	0.793974220682134	54.1322193997891	22.015296638630144	0.0	0.386840899934732	1.196498091702987	0.006908843987091581	0.2847329876276252	0.3265337777015131	0.9160392591447541	13.034915701570013	0.9531802681688236	0.06091134295456183	0.022679005595635078	0.0586261835278056	2.058642792910707
Track_16406	1051	1069	107	1	0	0	0	1	107.02817666666665	122.03212666666666	229.0603033333333	2.873679174590105	25.27063617866688	57.703634004173395	0.0	0.09261988791023686	1.642232337400456	0.003052794514892077	0.04620119513494268	0.17803382072190999	0.9327020015671988	9.827930463532352	3.3116744189430585	0.29239921723634665	0.026849744283134153	0.28989178122473813	1.8170437330221825
Track_16410	1055	1073	98	1	0	0	0	1	98.02580666666665	123.03238999999999	221.05819666666665	4.779111299552125	78.72617910257048	12.942093865957723	0.0	0.11795605472524005	1.3578822931205798	0.004436663237706888	0.057340594615939044	0.20523921233507464	0.9348697528547171	11.475195365489581	4.779111299552125	0.4164731969553032	0.048753603383273614	0.4133200580236208	1.940151345875203
Track_16411	1056	1074	53	4	0	0	0	3	59.01553666666666	123.03238999999999	182.04792666666665	1.6540412268639648	104.08110753942006	95.21028152119221	0.0	0.1768164235524628	1.480413766651209	0.006558141810111198	0.04715048363647389	0.35604126284015375	0.8995953674586314	11.265631558484081	1.7739669762737205	0.14682188195816825	0.02802721656512878	0.15851025601596838	1.754043439260931
Track_16416	1061	1079	31	4	0	0	0	4	37.00974333333333	124.03265333333333	161.04239666666666	0.06635191961187473	28.516091811939287	60.45741610556348	0.0	0.03376967086838553	0.06423454823608345	0.008615522875505403	0.03265211090620163	0.016106141358415392	0.904926755735951	1.0971992647809636	0.08789035943781938	0.060473900905430075	0.0017928230145847555	0.05308973906118698	1.920139247436118
Track_16421	1066	1084	61	7	0	0	0	4	73.01922333333333	124.03265333333333	197.05187666666666	0.04143868196162088	142.7765241883363	98.08728972890044	0.0	0.04886450974734337	0.1011488449694639	0.0024040327264175615	0.049389831940880154	0.026838967981327785	0.8992405260195497	3.1121679316649766	0.1010759340926425	0.01331505332344056	5.675037349062585E-4	0.011613822339374072	2.119715230473383
Track_16422	1067	1085	31	6	0	0	0	3	40.01053333333331	125.03291666666667	165.04344999999998	0.10872458922271494	75.84308908662352	68.87213156894961	0.0	0.35479370818631517	1.087921751790186	0.026470909703051385	0.28419134874287066	0.27493963549326794	0.9062723690463651	12.270210516823775	1.4831718115753125	0.008860857690554034	0.002717399148792026	0.0076590962187103396	1.5681440375253148
Track_16428	1073	1091	54	13	0	0	0	3	73.01922333333331	125.03291666666667	198.05213999999998	3.8339775236078153	67.68813437104923	96.88230773362096	0.0	0.22331254055896177	1.7263135080192273	0.0028223753294125214	0.1307573442016793	0.2961490925188968	0.9021857678890228	17.385755857596024	5.75870107097518	0.22052406320503512	0.05250641336057053	0.23512523402915264	1.350010820517648
Track_16435	1080	1098	36	2	0	0	0	1	37.00974333333335	126.03317999999999	163.04292333333333	0.05932562943744276	88.73578013613152	29.040187056260606	0.0	0.04052367671161404	0.09440934079654639	0.002392529209199795	0.037831328722248876	0.02039896939891791	0.9060936901304457	1.4847286696165445	0.07624965340085234	0.0399572195590219	0.0016029732739056932	0.039556461900365596	2.047830259754722
Track_16436	1081	1099	67	11	0	0	0	3	82.02159333333333	126.03317999999999	208.05477333333332	0.01616978833876698	82.7561529809021	29.73055584630964	0.0	0.04512329713693238	0.2455650572443121	0.0025977717780907377	0.03838231926791441	0.043762911340765195	0.9042794882361569	3.3420127978334473	0.2029509249440376	0.004838338246116082	1.9714062701822236E-4	0.004368932226294858	1.8472880436181711
Track_16443	1088	1106	60	11	0	0	0	3	79.02080333333333	128.03370666666666	207.05451	3.234590291807719	139.94626178159533	21.174603600695956	0.0	0.1407595105608625	1.8412897394206102	9.268366409557316E-4	0.03881601418573042	0.2940546787774287	0.9058248698711395	10.63175748615218	3.4447440407711687	0.3042385321543272	0.04093340177982312	0.2908038086856239	1.6006685732930446
Track_16447	1092	1110	39	1	0	0	0	1	39.01027000000002	129.03396999999998	168.04424	1.5482296688071981	5.981116625135215	101.48971749917915	0.0	0.7174153972986372	1.5846720128703944	0.020495712172704746	0.3165370302020375	0.6599342133437855	0.9083227209555798	27.293979789363988	1.874657393585543	0.05672421833515527	0.03968774552975915	0.05532045406217899	2.098222172783639
Track_16457	1102	1120	133	2	0	0	0	4	137.0360766666667	127.03344333333332	264.06952	3.7347252966001867	24.21445033680338	62.391767850518754	0.0	0.23396682556661458	1.5600700985784297	0.004661836282050312	0.11765578669026194	0.3244197226782243	0.9313795225960868	31.111285483694807	3.7347252966001867	0.12004406884947035	0.027253591809146115	0.1164848552487905	1.6661917318737063
Track_16463	1108	1126	33	5	0	0	0	4	42.01106	127.03344333333332	169.04450333333332	0.638432118481187	48.54837638029601	58.40748017771783	0.0	0.23533801095605922	1.285184968404348	0.008777315096431818	0.07215911306391998	0.38719695319954023	0.9175977562413071	9.17260352792998	1.4062176581668584	0.06960206189411794	0.015196762911509183	0.06457419627952335	1.6214110902261059
Track_16475	1120	1138	58	5	0	0	0	3	64.01685333333333	132.03476	196.05161333333334	3.6605963002979203	17.757973015244055	45.75854872567736	0.0	0.36141635136783473	1.8617100071931776	0.0	0.2555656168784884	0.40459504435069743	0.9101166940968612	21.9972356758933	3.6605963002979203	0.1664116507288939	0.05718175932886507	0.15821575065005242	1.8062128927053693
Track_16485	1130	1148	26	5	0	0	0	4	35.009216666666674	134.03528666666665	169.04450333333332	0.03370559953176928	136.78050621863284	63.536936769742006	0.0	0.05417618501155351	0.21211189886299497	0.010898230172269518	0.04169184626902245	0.04988998630970785	0.9004264932412368	1.496853875695315	0.15331397614153786	0.022517628526774153	9.627636017306662E-4	0.01777097448861246	1.899472154821832
Track_16492	1137	1155	52	4	0	0	0	1	55.01448333333332	133.03502333333333	188.04950666666664	0.08481609530889239	49.67160959454988	9.931121762958984	0.0	0.07277950507600646	0.2725361528950137	0.005425153552466253	0.07164699539250961	0.044653941113803844	0.9028750142225852	3.86757144378197	0.19133786516379495	0.02193006555709635	0.0015417048415231095	0.02118322788693118	1.9907530340605435
Track_16497	1142	1160	68	6	0	0	0	4	76.02001333333334	133.03502333333333	209.05503666666667	0.05832270537768277	110.86653494750223	98.40168991708167	0.0	0.05357833477180096	0.14947835948893265	0.00909977450700112	0.04446751792416352	0.035379509787228126	0.9039763817015816	3.7293012877342586	0.1974139589984106	0.01563904358425189	7.672019882704936E-4	0.01431925780332917	1.8728486129563466
Track_16501	1146	1164	167	1	0	0	0	1	167.04397666666668	133.03502333333333	300.079	3.97327583685972	10.457231444888425	39.66729915868009	0.0	0.22264288835390975	1.0558681742859335	0.004635533960572683	0.19631984225913496	0.18400679929184868	0.9316718132196072	37.498820547521845	5.9825582596642	0.10595735489398742	0.023785807283481536	0.10683389646684775	1.2884489001243633
Track_16503	1148	1166	56	4	0	0	0	3	62.016326666666686	134.03528666666665	196.05161333333334	4.860506814693707	92.15851855920077	46.722444140460915	0.0	0.2371407589072847	1.6936968323307975	0.018567868793386365	0.14665394699838097	0.3281124784955706	0.9117834663816861	13.998038023210006	5.204843152078488	0.3472277191013876	0.07837463255149862	0.3304983627135177	1.708411891194036
Track_16509	1154	1172	43	1	0	0	0	1	43.01132333333334	135.03555	178.04687333333334	1.3104529625925396	66.85784218251065	2.1074201513767945	0.0	0.14717869820410193	0.8821175777917921	0.005366586634238024	0.03812955506308214	0.2698644368687817	0.9231395319450734	6.188501120809811	1.3501625619278854	0.21175611622432045	0.03046762715103332	0.20701111997051333	2.073452195385515
Track_16514	1159	1177	149	12	0	0	0	4	165.04345	135.03555	300.079	0.4332461262937349	55.770411712031795	32.75183274883613	0.0	0.04274335607839663	0.19892121306823568	0.004045850962595879	0.03599288452263892	0.028080993648034396	0.9114122414748941	7.0956502071742085	0.7322385471049974	0.06105798815388224	0.002625042837469375	0.061414055383361095	1.9173627192230591
Track_16515	1160	1178	51	7	0	0	0	4	67.01764333333333	135.03555	202.05319333333333	1.6783839013896185	153.05412734437627	38.688554677710634	0.0	0.14262944022433938	0.596825291178428	0.008792339995917688	0.07426683824851785	0.15579727345249067	0.9008807563314251	7.995747056877562	1.9486518643195332	0.2099095793614372	0.025043911094301666	0.17558724941295803	1.783335428531424
Track_16533	1178	1196	34	5	0	0	0	4	45.01184999999998	138.03634	183.04818999999998	0.837960075381503	23.088572012786194	95.17255857001152	0.0	0.14306372775674162	1.7003362347161364	0.0	0.041662389117202	0.30554013230801574	0.913622689597747	5.474822764723859	1.7688266442034024	0.15305702328498452	0.018616432681205133	0.1301268530683024	1.3527132412267455
Track_16534	1179	1197	57	5	0	0	0	4	64.01685333333333	138.03634	202.05319333333333	1.0201520133216344	89.88100675967684	106.0471859490271	0.0	0.1383154477453286	0.9996479666523793	0.0030437669621640566	0.06732428454877874	0.20160760841976308	0.9104992987816793	8.134346092215909	1.7641151268443964	0.12541290987088194	0.015935678812729854	0.1152125743906147	1.7712676896295767
Track_16539	1184	1202	125	5	0	0	0	2	131.03449666666663	140.03686666666667	271.0713633333333	1.927682785385902	15.894571906744678	113.96936489425256	0.0	0.12855837251035748	1.2630475715419056	0.005282609340977493	0.07199282916085961	0.16620306894636594	0.9140368576049804	16.846086178178282	2.9335134083810024	0.11442911813445084	0.014711261800697083	0.11443254541443304	1.628581652488829
Track_16540	1185	1203	65	10	0	0	0	3	80.02106666666666	140.03686666666667	220.05793333333332	0.27545607357595336	113.03714218332365	47.67518452932735	0.0	0.10647337327073682	0.3049134234576724	0.013060998817917453	0.08932507705184056	0.06590303752191297	0.9055832349337064	7.524931456029357	0.3082896880237476	0.036605791718573595	0.0034422944488278926	0.03233009665313172	1.96168168077793
Track_16543	1188	1206	149	6	0	0	0	3	158.04160666666664	140.03686666666667	298.0784733333333	1.7781024454516319	95.03044178982013	126.24569447873093	0.0	0.4762540728901296	1.6561583878592896	0.0074142590373515544	0.0760019954494077	0.6695731092614179	0.910035935024287	71.52521839631518	1.8234573459221897	0.024859797499663917	0.011250850222004612	0.023623630457854688	2.000702045014546
Track_16544	1189	1207	73	8	0	0	0	3	82.02159333333333	139.03660333333332	221.05819666666665	3.5296420957477355	44.73969548786623	125.74280024109066	0.0	0.22552481924626627	1.7489514765605134	0.006241321323209156	0.06488967965062714	0.36860651389211574	0.9084653135848372	18.271321349165877	3.5296420957477355	0.19317935623243093	0.04303308375641247	0.19081307281493326	1.5865917944972812
Track_16558	1203	1221	41	4	0	0	0	3	48.012640000000005	142.0373933333333	190.05003333333332	2.3437398790744943	44.21843900921591	103.41533766321264	0.0	0.14036615610395117	0.8557097732725808	0.005020570500159641	0.06460373914439158	0.18600026592102104	0.9063992732908668	6.245088430584543	2.4364921610939687	0.3752933053111498	0.04881505951504633	0.3477694400842272	1.510298522061908
Track_16571	1216	1234	113	0	0	0	0	0	112.02949333333333	145.03818333333334	257.06767666666667	1.2068364936553169	41.17906562802128	111.58727175691203	0.0	0.11844316769209999	1.8754437702013347	0.0	0.032734548773727896	0.3398586683828554	0.91681802536534	13.26912806534107	1.923758221837077	0.09095070058202022	0.010772489080750255	0.0909507005820207	1.8747560234357914
Track_16586	1231	1249	146	8	0	0	0	2	154.04055333333335	146.03844666666666	300.079	1.2876580069123895	87.41371503696047	44.76302042920433	0.0	0.05416039717561573	0.7439120552901342	0.0	0.03738852564754523	0.0828303518789674	0.9126790157736164	9.565991140988787	1.8746408522769085	0.13460790292758842	0.008359214369517257	0.15434182180039052	1.8615771914252182
Track_16589	1234	1252	92	10	0	0	0	2	103.02712333333335	147.03870999999998	250.06583333333333	0.7293564046230532	37.233604948129496	95.30525050016414	0.0	0.10231812278968748	1.4788942492594979	0.004104893942812724	0.04819403909977277	0.19943738214246318	0.9102680566518203	10.028944205199046	2.1529739676387774	0.07272514331518086	0.0070792659352751	0.06918877851019967	1.9705978616181266
Track_16599	1244	1262	36	6	0	0	0	2	42.011059999999986	148.03897333333333	190.05003333333332	1.5402979997511683	36.08493660843601	128.149587335601	0.0	0.29118029938069395	0.7942380775434218	0.04684175604862024	0.2378724954671706	0.19779897762496687	0.9074741005897522	11.724642849378927	1.6828704107312515	0.13137270103138027	0.03666410701732279	0.12591547949948195	1.4803809019111693
Track_16601	1246	1264	30	4	0	0	0	3	36.009479999999996	148.03897333333333	184.04845333333333	4.114919647373268	71.47125653595302	3.31255982310071	0.0	0.28852476342059485	1.940688864076591	0.017349877530883455	0.09773723109852916	0.49546323075714	0.9109281917413076	8.6027004588552	4.138600423630437	0.4783288302381342	0.11427323158716174	0.396060394374471	1.5012413688713775
Track_16609	1254	1272	29	6	0	0	0	4	38.01000666666667	149.03923666666665	187.04924333333332	0.9019467328014671	141.43637345743932	108.59536643504349	0.0	0.06770255524471011	0.36290766035725536	0.0012440720229627573	0.05036209211353927	0.06958580791176355	0.8996286823831755	2.7402091687221533	1.1030518827840248	0.3291525125514683	0.023729191649746278	0.3504918176866056	1.4308911958461807
Track_16613	1258	1276	134	11	0	0	0	4	150.0395	150.0395	300.079	0.7251725572617576	7.008379760918076	129.00319254739	0.0	0.1260114898556712	0.9787269904066045	0.0	0.07902928101995688	0.13060654069985375	0.9169189921065942	18.301936450649166	1.2037462447178637	0.03962272294066652	0.004833210969523076	0.038355319622511035	1.6316384985005237
Track_16614	1259	1277	58	9	0	0	0	4	72.01895999999999	151.03976333333333	223.05872333333332	1.1631842561809242	136.3496741750964	57.935962872730066	0.0	0.10015511668907341	0.3457281756694009	0.005498080167383008	0.05600307688837835	0.0894236231609626	0.9012123973205172	6.9197248897109676	1.2158481139014432	0.1680968932609559	0.016151083772674924	0.16126069547515143	1.5584577953709566
Track_16619	1264	1282	106	6	0	0	0	2	112.02949333333336	152.04002666666665	264.06952	3.5302649212476243	60.47500613717835	5.93156466812627	0.0	0.22268866744699023	1.7133441613606095	0.004182370948699468	0.09120238543281206	0.3513283598750151	0.9143047439602187	24.87081660829758	5.060439697011891	0.14194406950312327	0.031511924371055114	0.14150663674233152	1.756749862238224
Track_16623	1268	1286	133	12	0	0	0	4	149.03923666666668	151.03976333333333	300.079	0.5436221679464148	65.2768579675009	97.64072966973966	0.0	0.18567543525257174	1.8107452690516541	0.002130078276074823	0.03877408813805477	0.39605089525272535	0.907366022579652	25.24416683596212	2.6196494675739976	0.021534565647537484	0.003647510414738983	0.0196445502323844	1.8094903064231398
Track_16643	1288	1306	131	10	0	0	0	3	145.03818333333334	154.04055333333332	299.07873666666666	2.4927413635938214	116.74331145591555	106.64680363332792	0.0	0.13084978318167745	0.9471199232018453	0.0035927322578424977	0.05507699924973985	0.20010169522483315	0.9057350249690864	19.129491082626362	2.5221950553484445	0.1303088175648206	0.0171867938931977	0.1313475152598061	1.576285336149998
Track_16657	1302	1320	111	9	0	0	0	3	122.03212666666667	155.04081666666667	277.07294333333334	3.8603443886267907	122.99313839495481	47.01722878501856	0.0	0.13870675977340038	0.8722406931691635	2.1310670262967327E-14	0.07925253351996125	0.15783117400857674	0.9061714453740163	16.519261548344417	4.4931499279815	0.23368746704138718	0.031633836876181	0.22806269087288839	1.7497564240300225
Track_16660	1305	1323	53	7	0	0	0	4	63.01658999999998	155.04081666666667	218.05740666666665	1.7713219676808212	42.44531019227554	5.4911369380172514	0.0	0.39835118118397433	1.6445157034358993	0.01833086840088508	0.20056223040347312	0.4689833777904027	0.9169902137990268	22.56687471110016	2.3382991976927787	0.07849212575321944	0.028108819720026452	0.07056291294651562	1.4461281151463328
Track_16662	1307	1325	45	5	0	0	0	4	59.01553666666666	156.04108	215.05661666666666	6.362686045879387	103.03768099966103	126.16830263940956	0.0	0.20272472086633195	1.1818111123874637	0.01764594884960725	0.12106837741648034	0.2293617424923332	0.9074570417404175	11.154892901878819	6.362686045879387	0.5703941850313703	0.10781374541787703	0.5318233758425783	1.456861812344296
Track_16677	1322	1340	52	2	0	0	0	2	54.014219999999995	157.04134333333332	211.0555633333333	0.17173696877043845	55.00084302045769	10.182988266082155	0.0	0.15659960519568716	1.4422884713007504	0.01782169888106541	0.06947827797609427	0.25077790708916214	0.932739162674317	8.191976876112074	2.0399021457733215	0.020964044621662202	0.0031794769742197236	0.020303224712773977	1.8040599855033173
Track_16711	1355	1374	36	5	0	0	0	3	45.01185000000001	162.04265999999998	207.05451	2.691374733005231	4.208804001110951	124.27407202053206	0.0	0.10103304088441517	0.653788252204113	0.0017860324219179941	0.046428813194445216	0.14189081127929087	0.903207638197475	5.1798600916123005	2.7860924670649743	0.5195844454106684	0.05979258202018425	0.5918121586441089	1.443967338009521
Track_16727	1371	1390	48	2	0	0	0	1	49.01290333333333	164.04318666666666	213.05608999999998	5.390630807472673	49.79106092341311	118.17422693418047	0.0	0.21068419436310734	0.7339340022271842	0.00830091347928005	0.1654283374800491	0.18436395964908786	0.9071165037651857	10.062859547242171	5.411717162017792	0.5356957216947374	0.1099839111919441	0.5220320941702462	1.4119883547643521
Track_16731	1375	1394	48	1	0	0	0	1	48.012640000000005	165.04344999999998	213.05608999999998	2.543498822312745	161.2125150267876	47.20027338704867	0.0	0.10747104021836468	1.262299845910515	0.0037228383019536323	0.04057657583890446	0.24303271453508954	0.9092840900023779	5.106020317712408	2.543498822312745	0.498137230964306	0.05297560855459614	0.49292915046656127	1.9870173199356884
Track_16733	1377	1396	105	7	0	0	0	4	118.03107333333335	165.04344999999998	283.07452333333333	1.4583713325316954	19.96413729463274	118.8557597331089	0.0	0.051737981446622186	0.45353244032103435	0.0031282698732295433	0.04137181716671047	0.06215402673782871	0.9113558911141895	5.977342903354284	1.502417344221903	0.24398321396507242	0.012355825388565998	0.2388153739881298	1.8453422759167806
Track_16740	1384	1403	116	16	0	0	0	3	134.03528666666668	166.04371333333333	300.079	0.30856572366744717	2.7238554035682903	88.66222167169569	0.0	0.045944251058949795	0.3147869830288972	0.0037217084140009466	0.029645387055607715	0.05283540777930857	0.9040227897208313	5.644527524965994	0.3723046981351677	0.05466635113437703	0.0023021230553624396	0.05010687958344667	1.9297293294680293
Track_16750	1394	1413	24	7	0	0	0	4	37.00974333333332	168.04424	205.05398333333332	0.4504168790187503	24.602971760284436	41.9208948829107	0.0	0.08891470654683749	0.24401047038969384	0.029869380174963704	0.08292291355844532	0.05791968869806859	0.9046844268838564	2.790788777023969	0.507987407519643	0.16139411292138856	0.012170224336926876	0.13687526855319465	1.4458853885059215
Track_16755	1399	1418	37	0	0	0	0	0	36.009479999999996	168.04424	204.05372	0.25117113285411236	68.66487737905443	58.449583171030724	0.0	0.24060294302737362	1.5104767348510841	0.025490094820877662	0.08127496904814413	0.4376160294654516	0.9054166465192228	8.663986864885327	1.3932031863675027	0.028990248573909482	0.006975139125977726	0.028990248573909413	2.1048709029425683
Track_16759	1402	1422	128	3	0	0	0	4	133.03502333333336	167.04397666666665	300.079	2.9094271075200244	19.171541744315082	64.95261614669599	0.0	0.23041348902414766	1.6528814577152742	0.0	0.09476549910649502	0.31998352643511524	0.9272716813720763	30.643274947327605	4.5378516941634786	0.09494504463119582	0.021869632782565433	0.09491472428627416	1.6592568754669712
Track_16761	1404	1424	24	4	0	0	0	4	35.009216666666674	169.04450333333332	204.05372	0.19035497592456002	53.64058642159708	65.51397203895094	0.0	0.08445460321853193	0.31034720786711156	0.0021720528191561624	0.062133684836429365	0.08428033297015991	0.9226847017804781	2.224943834892157	0.19035497592456002	0.08555495781033347	0.0054372817803090895	0.06438111805746999	1.9617438098390594
Track_16782	1425	1445	67	6	0	0	0	3	76.02001333333334	175.0460833333333	251.06609666666665	4.406773019205649	8.701790071975426	58.28312619636217	0.0	0.2339977626351133	0.9049011347796024	0.009696695394486091	0.18015568257762238	0.2212208057496756	0.9177375444725379	16.227312493842547	4.471025214710398	0.2715651788229135	0.057968590453710986	0.24773138768897066	1.2885742936861087
Track_16788	1431	1451	67	4	0	0	0	3	72.01895999999999	171.04503	243.06399	1.7375438059366215	5.714840821579968	94.8060133346141	0.0	0.33054801510745324	1.4819025129148393	0.005004572361853858	0.12897695996407924	0.3982996818014568	0.9103232497599587	22.335844385315525	1.8940736641641245	0.07779172239751778	0.02412619962766224	0.0729884873754858	1.8368947675581662
Track_16797	1440	1460	39	2	0	0	0	3	42.011060000000015	172.04529333333332	214.05635333333333	1.3943546093963408	110.89230171926575	17.18424768876346	0.0	0.1648230154080992	1.7387474398013882	0.01008524958737958	0.03904456066583603	0.43737554012730656	0.9140668618373382	6.380027440361553	3.031255447450216	0.21854993923307067	0.033190179190821185	0.2013685959369377	1.7984714058918745
Track_16848	1490	1511	49	2	0	0	0	3	52.01369333333332	177.04661	229.0603033333333	0.10263215967231108	0.9568279645573101	94.54419507602698	0.0	0.08052480461197996	1.4984160666498243	0.011052465972296352	0.04360430628939323	0.21493910761595222	0.9190412565153472	4.971309285624026	1.512319921840487	0.020644895293298597	0.0019731757753594973	0.024503949868211677	1.8952840832352227
Track_16860	1502	1523	66	2	0	0	0	1	67.01764333333333	180.04739999999998	247.0650433333333	0.9705180502548815	1.7028137907706602	74.09975860081245	0.0	0.2079491883372191	0.6132798140324208	0.032275019289724524	0.17333825745823433	0.1425902038915458	0.9191972234032371	13.786433681724887	1.3215805570946266	0.07039659948760986	0.014481530563939778	0.06963975517161396	1.9480563214609101
Track_16862	1504	1525	27	4	0	0	0	4	36.009479999999996	180.04739999999998	216.05687999999998	0.12026520260925797	134.49584355833372	11.953433939687569	0.0	0.06454012360491512	0.2224965261234962	0.003027838900459211	0.050692268633640444	0.05891018961355692	0.9014739107202601	1.8253962388954281	0.18784577619146448	0.06588443651118295	0.0033398205863916387	0.051747973196278337	1.7826094901143432
Track_16863	1505	1526	106	8	0	0	0	4	119.03133666666668	180.04739999999998	299.07873666666666	2.497944538994567	103.84055202683457	100.04541914738681	0.0	0.10868565962288819	0.7873606626832658	0.0	0.0509152426961599	0.1442030843149827	0.905180885544363	12.029050810820792	2.5516338994508656	0.20765932227566358	0.020985604370635343	0.1930853108261945	1.6979225165198921
Track_16865	1507	1528	112	7	0	0	0	3	120.03160000000003	180.04739999999998	300.079	0.7803730799079677	52.54433000499819	109.07119708595336	0.0	0.11077050365983535	1.6707291603568721	0.007702710826349201	0.03695936962517287	0.27777167830331656	0.9164951661867755	12.584977632376019	1.1454677970362321	0.06200830090475376	0.006501396964699025	0.05869249258506702	1.8971232622585543
Track_16866	1508	1529	117	2	0	0	0	3	120.03160000000003	180.04739999999998	300.079	2.534789082854171	4.244469476841626	50.476589890630244	0.0	0.20339026770757374	0.9743401640610415	0.004550908775999447	0.15548462933486404	0.17356576186110195	0.9419950307943882	24.818987535868818	2.6121935199212762	0.10213104298436233	0.021117681367691262	0.10382837687225727	1.986439812228458
Track_16869	1511	1532	117	2	0	0	0	2	119.03133666666668	181.04766333333333	300.079	5.074425423323929	128.02158080471023	108.80215698753751	0.0	0.13979956334977334	1.9480808297402363	0.0019689596557447924	0.053350050363684606	0.3078408753307073	0.9085382915969588	16.54063338523032	5.074425423323929	0.30678543591051677	0.04263100428363888	0.3049437584935633	1.918776988095548
Track_16871	1513	1534	64	4	0	0	0	2	68.01790666666668	182.04792666666665	250.06583333333333	0.6680396677990779	69.64314592754417	115.42801371175668	0.0	0.04169073948952418	0.2815491160732791	0.0032616501550868024	0.03273664072956519	0.04045321397135114	0.9105573417618871	2.798552709847975	0.6967400414895761	0.2387089817705694	0.009821526426458843	0.23558052811528424	1.9782533219474159
Track_16875	1517	1538	78	12	0	0	0	4	98.02580666666665	181.04766333333333	279.07347	0.6567185063077827	58.56009846931158	73.32162120088037	0.0	0.26103161067397074	1.827235284073339	0.0016214467940235764	0.08333228539116899	0.3862898747855558	0.9049190275180035	22.72899943348282	2.9125275500869616	0.028893419097910204	0.006699445060839246	0.025665263465760372	1.8844175236009904
Track_16878	1520	1541	39	7	0	0	0	2	47.012376666666654	181.04766333333333	228.06004	0.37461288031237205	70.8718727344581	25.492916649003494	0.0	0.29638369065886855	1.043961178627745	0.007226906518792889	0.15652903794635534	0.3084571288895761	0.9044149686128665	12.369413637579447	1.2554146201187872	0.03028541944577411	0.007968388472859002	0.026885381092141305	1.615865079657183
Track_16890	1532	1553	109	5	0	0	0	4	118.03107333333335	182.04792666666665	300.079	4.178032781185421	26.581039949896038	121.62257497778562	0.0	0.18809415663914855	1.6976991645514468	0.007812662555766004	0.06534776633957971	0.38313917600048025	0.9130289488976154	22.240478711955298	4.315663686976463	0.18785714261355055	0.03539773606384291	0.1881915775392859	1.8368672450595076
Track_16903	1545	1566	101	10	0	0	0	3	114.03002000000001	186.04898	300.079	1.1907593243694548	130.62635892087178	38.50410200419521	0.0	0.11631962539300701	1.3533044701964458	0.006906981983065904	0.04231047449366725	0.26576062861434463	0.9039885543360568	12.122537030030067	1.5195095156184681	0.09822690757056003	0.010442507371036632	0.08977425207272394	1.897596931455133
Track_16913	1554	1576	49	0	0	0	0	0	48.012640000000005	187.04924333333332	235.06188333333333	0.06551984212216819	66.50555815141536	2.2874816548856702	0.0	0.3127732573680092	1.7048532963073082	0.005190178071380414	0.04619278471636222	0.5864451875761789	0.9287493155927075	15.017069807637604	1.6989068754941188	0.004363024408985909	0.0013646373563746584	0.004363024408985917	2.007053769444354
Track_16918	1559	1581	53	12	0	0	0	4	68.01790666666668	185.04871666666665	253.06662333333333	0.11603305750263611	127.29744362158777	88.12439989032974	0.0	0.043062636826787876	0.09291990442863234	0.008636064112212351	0.040443690149526555	0.023560580293951323	0.9035645149788767	2.536529105906019	0.1291652323690587	0.04574481610814808	0.0017059192672787748	0.039614835341842736	1.9373697051650272
Track_16923	1564	1586	113	2	0	0	0	1	114.03002000000001	186.04898	300.079	2.731810694248587	68.75610643141206	4.042423059479175	0.0	0.15860997669911364	1.979550427892	0.00832971133262332	0.058689511394155146	0.3489011442865648	0.9176849707038002	17.820860953426816	2.7900166871655534	0.15329285725240344	0.023956943042267174	0.15104310296769025	2.0461101267220294
Track_16929	1570	1592	25	4	0	0	0	4	36.009480000000025	188.04950666666664	224.05898666666667	0.04370117443173205	83.41521050886398	97.5471368031825	0.0	0.04374722460823758	0.10530084660767862	0.0021745133825960086	0.04374956361323554	0.027360855062506264	0.9048334074020385	1.2730779290113563	0.16991929850124035	0.03432717937830357	0.0012136019301509497	0.027741232524324047	1.924212213625617
Track_16930	1571	1593	113	0	0	0	0	0	112.02949333333336	188.04950666666664	300.079	2.497923659979604	19.29143419737288	37.82110446322511	0.0	0.2710614395868293	1.9985081797203732	0.0058440800010508935	0.1853722893073457	0.2611883075910951	0.9361906990540766	30.366875739116445	3.203825813970595	0.08225817108876818	0.022297018273101207	0.08225817108876818	1.6640807615163191
Track_16944	1585	1607	101	5	0	0	0	3	108.02844000000002	189.04977	297.07821	0.09709850796198546	58.9258334431364	87.35432795073669	0.0	0.08575875206329964	1.7669052886958583	0.0017106111787322535	0.04486864125467932	0.22462289809106747	0.9050057400571238	8.715761578506818	1.7924345418697865	0.011140564950908208	8.988235687008481E-4	0.010480837781284584	1.7004749979767588
Track_16947	1588	1610	27	6	0	0	0	4	36.009479999999996	197.05187666666666	233.06135666666665	0.05692131267013405	79.34465538546725	53.77799903865002	0.0	0.31141885059138863	1.3391340053284086	0.009763421790065212	0.046036623901665824	0.5189786272292273	0.9021872193725021	8.939385554939536	1.3502953094295793	0.006367474847159006	0.001580731314924127	0.0050759011919872445	1.7237393100218639
Track_16948	1589	1611	79	3	0	0	0	1	81.02133	199.05240333333333	280.07373333333334	2.7786063749156322	21.955732308695598	57.70837615570642	0.0	0.3597874324994331	1.7339243857681272	0.016376115966674546	0.1929119638476071	0.4239794599212956	0.9265821636477604	28.42386423116195	4.26519990945562	0.09775610917355006	0.034294751455149305	0.09531948133069751	1.8046240764694204
Track_16951	1592	1614	105	1	0	0	0	1	105.02765000000002	195.05134999999999	300.079	0.15295880808036555	87.07787434120557	61.26919759884469	0.0	0.15899198072236842	1.5378101683068626	0.004709249870938918	0.03315377279073666	0.35317074228233625	0.9091867662611461	16.54531296799596	1.7903033426216886	0.009244842232736113	0.0014563670431583067	0.009160003143186277	1.7803000293689766
Track_16953	1594	1616	35	4	0	0	0	2	39.01026999999999	200.05266666666665	239.06293666666664	0.15429109975643382	101.92129954856055	1.0659587553685361	0.0	0.10009575529396236	0.42663643414258007	0.006556315953617663	0.06312859597140885	0.10281622884233871	0.905845332145691	3.812037548702568	0.3592357891610698	0.04047470618670768	0.003955140524698595	0.03951356891291836	1.981335563946624
Track_16957	1598	1620	103	3	0	0	0	2	106.02791333333334	194.05108666666666	300.079	3.3383858627481935	22.30314795770131	72.53922053266487	0.0	0.10118754442762254	1.3710441950113461	0.005622703482199885	0.04683862392888738	0.19132766303303114	0.9352522995865461	11.402856905425276	3.7372771792879838	0.2927674959386581	0.03148591496140161	0.3111639395886602	1.900019913123018
Track_16958	1599	1621	100	4	0	0	0	2	104.02738666666667	196.05161333333334	300.079	1.5602944631686644	30.99834497186321	3.5317013830016926	0.0	0.2321857783036859	0.8318427933354791	0.01415932332441856	0.19375921536872548	0.1539910633151094	0.9248771864175797	23.549280181896446	2.2314016338933964	0.0662565671271831	0.014998881671115046	0.06459862348458464	1.7815973646060284
Track_16959	1600	1622	69	2	0	0	0	3	73.01922333333334	191.05029666666667	264.06952	2.95021634537	48.21536451109983	10.50231712946934	0.0	0.22331237444749477	1.8302578324581091	0.003063434823830974	0.07808260932024767	0.38874752242261196	0.9132456356200619	15.586069811140897	4.461345815401907	0.1892854568931284	0.040403283008122924	0.180927201674722	1.7328322842326853
Track_16970	1611	1633	38	2	0	0	0	4	42.011059999999986	199.05240333333333	241.06346333333332	0.6626110994130743	140.86594507427222	34.807269652248436	0.0	0.4069694024635435	1.8677316636634538	0.022973799190451998	0.2605686553292875	0.4649102438947794	0.9069523842711198	15.516846076467184	3.743266122049933	0.0427026920385573	0.015772301375234866	0.038755496800887274	1.8156081099685129
Track_16973	1614	1636	36	3	0	0	0	2	39.01026999999999	197.05187666666666	236.06214666666665	4.770053308578352	106.01514909240053	104.58670202140922	0.0	0.30566473325274146	1.406721891065478	0.011076454686177403	0.2167777104518383	0.3187704389281362	0.903028580877516	12.406910771379264	5.681073693026318	0.38446744693143864	0.12227685962128314	0.4000358769560029	1.4114824433589355
Track_16975	1616	1638	83	1	0	0	0	1	83.02185666666665	196.05161333333334	279.07347	6.537908525319657	29.91749279853379	35.91091697674482	0.0	0.1889292695551688	1.8065188090876314	0.005202494205914704	0.06365460857402783	0.3316904179706988	0.9325669221131199	15.576787288502336	6.843660801499396	0.41972124316966636	0.07874924493160164	0.4168186597927128	1.7131167488177599
Track_16979	1620	1642	32	3	0	0	0	2	36.009479999999996	199.05240333333333	235.06188333333333	3.059062778729629	95.90001233953191	42.0799116246443	0.0	0.18048401486582294	0.6877781396061735	0.028130864537380267	0.1142615436835809	0.18919026668638703	0.9059537071734667	5.9308282781332435	3.059062778729629	0.5157901451991599	0.08495159548901093	0.4706876426267801	1.1432946731024882
Track_17000	1641	1663	24	6	0	0	0	4	37.00974333333332	201.05293	238.06267333333332	0.25506546218161646	9.874764998216317	98.13518743088953	0.0	0.24313842028176127	0.5750592272769999	0.03157622337584513	0.24194890615692677	0.16835969952073856	0.9030693595608076	6.798706608181265	0.43535250328814257	0.03751676265522061	0.006891846287188065	0.028345360964348785	1.8856544580738548
Track_17007	1648	1670	87	8	0	0	0	4	101.02659666666668	199.05240333333333	300.079	0.30663304141642916	130.59398244002873	81.50963230510953	0.0	0.07195073931514541	0.24030567198581507	0.008107671947685134	0.06200476819444389	0.050514830032816746	0.9070624948918135	6.640039380881546	0.30663304141642916	0.046179401028751114	0.003035171445279434	0.042184020263993864	1.967579862757861
Track_17058	1699	1721	66	8	0	0	0	2	75.01975000000002	205.05398333333332	280.07373333333334	7.055328962689513	93.47553251481489	83.62615462958456	0.0	0.18558057201064945	0.8233440871103117	0.0026320438124406596	0.10897188339849606	0.20595130570486606	0.9031751914457842	13.039326438959469	7.055328962689513	0.5410807832534427	0.09404628731353426	0.5067679568750195	1.4844092795833808
Track_17062	1703	1725	41	1	0	0	0	1	41.010796666666664	205.05398333333332	246.06477999999998	2.2242477532876186	17.994525610173095	48.12955706398302	0.0	0.31030343736214183	1.5889304886484736	0.01961112713705194	0.19477132445373835	0.37459241540019217	0.9173996899186111	12.610228638261788	3.796516707651491	0.1763844111865534	0.054235663144175744	0.174782669522541	1.6797678823707975
Track_17093	1732	1756	90	2	0	0	0	1	91.02396333333334	209.05503666666667	300.079	5.993296491876997	14.445706597300237	16.53428378846443	0.0	0.293309642055474	1.4862108092160125	0.00893599826668988	0.24510215990406098	0.2462063050748364	0.9241519980960422	26.68505147381223	6.0082708377370695	0.22459377669773684	0.06584306233655536	0.224483115778725	1.8021794296396685
Track_17095	1734	1758	59	4	0	0	0	3	64.01685333333333	209.05503666666667	273.07189	4.222706864222574	34.387252199457365	110.38505632427916	0.0	0.4333407393670473	1.9952016375000643	0.005888659768094788	0.16123411504936624	0.5079194640932704	0.9121844748319206	26.19425061895792	4.222706864222574	0.16120739339519097	0.06596242464832033	0.1522183784166413	1.9360294720681934
Track_17099	1737	1762	38	1	0	0	0	1	38.01000666666667	210.0553	248.06530666666666	1.019123836217083	77.51164939658993	7.201851481085054	0.0	0.21774113419362037	1.78291314527543	0.01960327392503096	0.10679806484343246	0.30017695373015413	0.9099616518146113	8.212247980968867	1.2557263169945037	0.12409803485949392	0.02681198783137325	0.12313698985112946	1.5749641925157174
Track_17107	1745	1770	83	3	0	0	0	3	89.0234366666667	211.0555633333333	300.079	5.526302069835265	93.82564653258191	105.42975455060258	0.0	0.501980777151348	1.6125066364791882	0.004633025644497018	0.19684066008656925	0.5533124455874094	0.9112532756414758	43.10057848161062	5.858245531497217	0.12821874472504188	0.062076934757389506	0.12366396799029858	1.731851218283856
Track_17111	1749	1774	35	7	0	0	0	3	47.012376666666654	211.0555633333333	258.06793999999996	0.16920129575411358	115.50706495367247	40.62613125931544	0.0	0.09502632837928134	0.20502128262528296	0.005051766189904321	0.09000260914384708	0.059650201647914895	0.9019469669886998	3.71974755784629	0.4146275693533321	0.045487306093449	0.003599079811552751	0.037874554062403	1.815683390086326
Track_17114	1752	1777	27	7	0	0	0	4	39.01027000000002	211.0555633333333	250.06583333333333	1.8368354774456386	5.380436614703854	61.89602292705778	0.0	0.4873998885993089	1.9361158272821253	0.021721131398965723	0.15477069000577603	0.5873550973848591	0.908100284911968	14.266523217798115	1.8927163126993043	0.12875144486178003	0.04708594627634307	0.0966063952366891	1.7798190063142547
Track_17118	1756	1781	73	10	0	0	0	4	88.02317333333335	212.05582666666666	300.079	1.2798000602788375	88.10303338163999	118.6658389679124	0.0	0.038389283446165094	0.19728016164638376	0.00431201495718976	0.03219290281688341	0.0284972992614876	0.906161754915159	3.726433097233741	1.3700448826671714	0.34343835697167807	0.014539353806666183	0.37873470149697713	1.9361224566511568
Track_17120	1758	1783	40	7	0	0	0	2	47.012376666666654	212.05582666666666	259.0682033333333	0.05428892907910529	161.2172685295813	47.30499191023093	0.0	0.27684165684045314	1.3894817861563926	0.006514108114192951	0.05851222779425314	0.4665809846234507	0.9056685000658036	12.241822801040112	2.6811596050280095	0.0044347095985160555	0.0011547795054913264	0.004171263525405204	1.8505397145774711
Track_17121	1759	1784	36	10	0	0	0	4	58.01527333333334	212.05582666666666	270.0711	0.33754635003209327	72.19548094715778	19.378531669801195	0.0	0.14468731407346969	0.417567876228079	0.022451300637053657	0.13563449339399294	0.10449447309494514	0.9035234269168642	6.842737898249777	0.5726761540345262	0.049329136239228195	0.005818232521161839	0.04021245786764306	1.6025599467210956
Track_17125	1763	1788	83	4	0	0	0	2	87.02291000000002	213.05608999999998	300.079	0.8938577665271119	139.73835549970025	82.58145478519026	0.0	0.07213693554980584	0.7872777957956503	0.0	0.04003202694720877	0.12491617566833546	0.9038188249231821	6.0891097088116215	0.9443591132003852	0.1467961342909621	0.010271522367237681	0.14238922528315423	1.914300235305151
Track_17131	1769	1794	49	4	0	0	0	4	58.01527333333331	213.05608999999998	271.0713633333333	0.07928291421096888	63.15073572422647	34.30898288098628	0.0	0.04961177144112792	0.1254148499659672	0.0033635577394193887	0.04263097318359879	0.03186678531487609	0.9083814645300106	2.51943299591512	0.13483043952701432	0.03146855436898467	0.0013665869288495794	0.0275456184924025	1.9926099039315623
Track_17170	1807	1833	50	5	0	0	0	3	60.015799999999984	218.05740666666665	278.07320666666664	0.32569739036427775	28.636276863413773	80.796626542074	0.0	0.2006452758548657	1.5310308363491218	0.013981897062447101	0.11147759799633943	0.34918281551400143	0.9078411912918091	11.398490991780184	1.4165222358616838	0.02857372880315022	0.005426860766069566	0.02704703982163537	1.8175662863644668
Track_17177	1814	1840	72	8	0	0	0	3	82.02159333333336	218.05740666666665	300.079	0.05337891814266743	102.07044847964706	70.24013587339384	0.0	0.033719390311743806	0.08219088955193135	0.0017842254108957833	0.03216855540304304	0.01845881177715232	0.9023571767740779	2.61620789702426	0.07574508196475664	0.020403163755977474	6.507910413997576E-4	0.019300201912995436	1.9177047775581761
Track_17180	1817	1843	36	4	0	0	0	1	39.01026999999999	220.05793333333332	259.0682033333333	1.1593382858718364	69.01865335423834	97.83240211698109	0.0	0.1368211706646524	0.4081776771281651	0.007473938688425695	0.08387722315901182	0.12463116692298268	0.9100151989195082	5.347776682800057	1.9740207356860116	0.21678883667685528	0.029718796764847736	0.21720905193603604	1.6764520241733218
Track_17191	1828	1854	43	1	0	0	0	3	45.01185000000001	222.05846	267.07031	0.34776922491348916	68.72936911274	57.695587204898985	0.0	0.060057901934471164	0.350155865129881	0.004236811997000484	0.044210115021403075	0.06283921186786742	0.9097013930941737	2.5755923359021122	0.34776922491348916	0.13502494943233379	0.007726170439861705	0.12864536041055324	2.032898261505269
Track_17194	1831	1857	75	3	0	0	0	1	77.02027666666669	223.05872333333332	300.079	0.494741011901836	53.94055562255486	65.70240799873942	0.0	0.056617511670046	0.23771235120039352	0.003231973040523019	0.04680148601800778	0.0390176651117459	0.9223367094993591	4.322742037053413	0.5458119376578517	0.11445073697691087	0.006423516420786282	0.11345458730544496	1.9635662056774403
Track_17222	1859	1885	53	2	0	0	0	3	56.01474666666667	227.05977666666666	283.07452333333333	0.6027836808453786	23.775522040300977	41.789534123586066	0.0	0.06619192095956512	0.6590064815546599	0.003436654150614465	0.048746902244196574	0.08836863965890919	0.9129281381391129	3.5290331397082055	0.7525663463284735	0.17080703325308505	0.010761160528537816	0.1625751356439938	2.0938777198296186
Track_17233	1870	1896	43	3	0	0	0	4	48.012639999999976	227.05977666666666	275.07241666666664	2.777321170599103	110.15990157657306	24.37304353963104	0.0	0.1871415185656642	1.3112132402852474	0.006926550215285325	0.06784499279231553	0.302398533341229	0.9092939967332885	9.14325553404566	3.3421680644646505	0.3037562671476829	0.05784562503955426	0.30910097066064685	1.6017662567935613
Track_17247	1884	1910	71	0	0	0	0	0	70.01843333333335	230.06056666666666	300.079	0.582329141110203	58.28698981113501	13.056948801868923	0.0	0.15409892094250274	1.6502250098476552	8.022822789579531E-4	0.03850662186626714	0.3915947477245691	0.9483803451900751	10.789765022751233	1.7839369194790393	0.05397051185844245	0.008316797640100529	0.05397051185844244	2.089697186914234
Track_17254	1891	1917	47	10	0	0	0	3	62.016326666666686	231.06082999999998	293.07715666666667	0.11014613014573871	83.45534024240614	97.50470318350168	0.0	0.04204815734375518	0.19729002304458987	0.006063410260941834	0.032605575633009296	0.03943497722173432	0.9013531918221331	2.1214260647288627	0.21529834216716054	0.05192079609892809	0.0017760827844216938	0.04223925367054094	1.6741994292925915
Track_17263	1900	1926	66	1	0	0	0	3	68.01790666666668	231.06082999999998	299.07873666666666	2.67352354353881	85.39474305488045	10.36078311703664	0.0	0.21857281881834692	1.7741195036488175	0.0	0.062063395236044115	0.3604445674931112	0.9247311597520654	15.488443622488575	2.8952665636285366	0.17261408626344904	0.03930617207378737	0.1798310159803275	1.4937057028066647
Track_17270	1907	1933	50	5	0	0	0	3	56.01474666666664	232.06109333333333	288.07583999999997	0.9393778823221973	37.945659158107254	78.54780591558648	0.0	0.1323012852774727	0.969003213138417	0.009712958078099925	0.04961363832918245	0.19713797520903853	0.9221347367763519	7.304347636140085	1.1182366783351285	0.12860530866225348	0.01677018889172633	0.1267575659341069	1.7737986018852991
Track_17272	1909	1935	69	0	0	0	0	0	68.01790666666668	232.06109333333333	300.079	1.3044232721291806	27.947849823122525	95.09764020072375	0.0	0.059336827580467	1.0935012839550866	0.005261118208043885	0.041149312672779846	0.13052629780269964	0.9333591728970625	4.035966800264288	1.3389963201200505	0.3231997032393237	0.019177645065169807	0.32319970323932296	1.9193692982842354
Track_17279	1916	1942	64	2	0	0	0	3	67.01764333333335	233.06135666666665	300.079	1.0925919588603938	73.47517870094651	31.609406568632114	0.0	0.2852118644527637	1.5868611592007478	0.005820101398188559	0.05177398344367554	0.4988478558993671	0.9313485911116004	18.099797281299548	2.010006307282228	0.0603648727043614	0.01630304953318104	0.05716118985604515	2.0391248297376583
Track_17280	1917	1943	28	5	0	0	0	3	36.009479999999996	233.06135666666665	269.07083666666665	0.47369637918567614	121.10052873556658	112.0741626094126	0.0	0.07724359351787749	0.36460917172933854	0.0036277289358443935	0.05464670002329168	0.08523629564032931	0.9044075842414584	2.4171778457775144	0.5597683870183396	0.19597084261431577	0.013154768666075605	0.17030239100710695	1.7302875704607037
Track_17282	1919	1945	51	11	0	0	0	4	67.01764333333335	233.06135666666665	300.079	1.3707183771130365	150.18872034066578	53.46180992542826	0.0	0.26260731535864995	1.4219605974038814	0.004278151024682106	0.09088421907079564	0.401440275870168	0.9060015549846724	15.49016455777921	1.3707183771130365	0.08848959428417805	0.020453097258215078	0.07788472012016012	1.6059712575458633
Track_17300	1937	1963	33	3	0	0	0	1	35.009216666666646	236.06214666666665	271.0713633333333	0.04086824758590005	138.10258682083798	11.455846284372821	0.0	0.03167255254954785	0.06519878047876188	0.0	0.03415023852292563	0.017321132962656326	0.9047636913530754	1.047444122120632	0.06780527133820104	0.03901711482533226	0.0011673568127793035	0.03685704873180385	1.710350584890504
Track_17307	1944	1970	42	4	0	0	0	2	46.0121133333333	235.06188333333333	281.07399666666663	0.18007738806061097	139.51388574427762	37.83244952563645	0.0	0.22109398418424497	0.9782969272533756	0.011833785568780314	0.1742752150718835	0.20548210562666974	0.9049438152994428	10.380432336884054	1.3441193243908849	0.017347773408315063	0.003913695220996393	0.017701500271192275	1.6477317761905699
Track_17313	1950	1976	50	8	0	0	0	3	61.01606333333331	237.06241	298.0784733333333	1.212423105248945	153.21850167551997	38.51512407580087	0.0	0.1095722300057676	0.5316660084405096	0.008848288593582488	0.07897060890769059	0.1073092996040728	0.90376433968544	6.442835928465341	1.212423105248945	0.18818158939796867	0.01987055603088365	0.1813466425739233	1.8506283232561802
Track_17315	1952	1978	43	3	0	0	0	4	50.01316666666665	238.06267333333332	288.07583999999997	3.048298036971277	69.05745673332657	40.33648124168069	0.0	0.278953560413792	1.6300665799273213	0.007503992711795869	0.10460502620634331	0.4649250529720108	0.9238055514734845	11.975634443867447	3.372022060925337	0.2545416738678315	0.06094991059630187	0.218494829411356	1.890501666510653
Track_17317	1954	1980	48	9	0	0	0	3	62.016326666666686	238.06267333333332	300.079	0.22895688508800824	128.78821059255708	55.78808134700039	0.0	0.24890551825727242	0.7453348989021474	0.01994888543162633	0.20184750715561886	0.1663900041321904	0.9043407042821249	13.021466346442203	0.8563291095705226	0.01758303396841056	0.00369188079001575	0.014832458580527603	1.7692181146450892
Track_17324	1961	1987	61	1	0	0	0	1	61.01606333333336	239.06293666666664	300.079	0.07472595088302378	79.27251435157436	53.411646519773036	0.0	0.08007600239881915	1.3469784799271225	0.007593738977884527	0.03445146625886925	0.23802756153870633	0.9181310153398358	4.835319431144558	1.3735295682910336	0.015454191175397806	0.0012246930857337144	0.015294133686071403	2.031400269395992
Track_17332	1968	1995	51	5	0	0	0	4	60.01580000000001	240.0632	300.079	3.211871927948532	13.47448956737141	86.89466130799	0.0	0.15418506310355382	0.7921443339054997	0.0	0.08415878129756384	0.17923996640925505	0.9198885840528152	10.33180927783565	3.2733170837850794	0.31087216590794137	0.05351710596123906	0.347096566191343	1.404854535272194
Track_17333	1969	1996	52	9	0	0	0	1	60.01580000000001	240.0632	300.079	2.0878596114955763	139.6656608880339	21.147447713607374	0.0	0.1900638281879295	1.9000522627112235	0.004775107849967792	0.03701461063446875	0.4325812172522368	0.9045295566320419	10.328726751655669	2.3162621652050714	0.20214104426384383	0.03478849922013163	0.18303587564138604	1.9069636097146851
Track_17342	1977	2005	38	4	0	0	0	2	42.011060000000015	241.06346333333332	283.07452333333333	0.7046106769260679	75.56392487414148	50.87051367816649	0.0	0.04175044029458534	0.23587324660255335	0.0071652134474089	0.032008942602461586	0.04045680723113475	0.908311095676924	1.8690364447095877	0.7222711582187276	0.3769914058768131	0.016772028054661502	0.40172098632542286	1.8355379696250635
Track_17350	1985	2013	57	1	0	0	0	1	57.01501000000002	243.06399	300.079	0.7281219230786529	23.325962584487357	77.91168657341647	0.0	0.08014853100635295	0.4009082517607716	0.011733526200051893	0.055352636017243086	0.07741421751204704	0.9275548803178888	4.52551104770771	0.9076236415039781	0.16089275120595845	0.012770705873394614	0.15933799051641193	2.084790720791345
Track_17355	1990	2018	47	3	0	0	0	4	53.013956666666644	245.06451666666666	298.0784733333333	0.6131846066880924	36.11249740407642	70.41691947150089	0.0	0.18103374808748948	0.7283395549672631	0.01890194960645122	0.13618803512348418	0.14111495289405154	0.9068095455778405	8.660791142832895	0.6689393285594736	0.07080006855903966	0.011566475042479556	0.0638912642790213	1.922601287830428
Track_17368	2003	2031	50	6	0	0	0	1	55.014483333333345	245.06451666666666	300.079	0.09079408577080146	82.79666921390942	29.71852257918996	0.0	0.06050655314703254	0.1698954495907555	0.004512094837035786	0.05740508437514979	0.03284570784452396	0.9049449348449707	3.238245783204694	0.22485015603735303	0.02803804647618443	0.0016503669628355705	0.027275838351345758	1.9402919924052957
Track_17381	2016	2044	27	5	0	0	0	3	35.009216666666646	246.06477999999998	281.07399666666663	0.10703063972791525	81.99928983740745	47.61236594653479	0.0	0.037447660333864374	0.08945654446453297	0.0	0.03197463839583521	0.023161653743731355	0.9060072302818298	1.1280654903816139	0.12449594326760198	0.0948798102951521	0.003057213211794665	0.08163963207682672	1.6732601832574765
Track_17386	2021	2049	49	3	0	0	0	2	52.01369333333335	248.06530666666666	300.079	0.25443805948551357	42.25022688930477	59.88282157990107	0.0	0.24955258498128938	0.9940147827954339	0.012113973614652255	0.12951831694204471	0.2801286943762864	0.915485933118937	12.369413519984981	1.3142592277473273	0.020569937214438158	0.004891751444276985	0.01960208684932577	1.7601067270334187
Track_17387	2022	2050	27	7	0	0	0	3	40.01053333333331	248.06530666666666	288.07583999999997	2.6113964154305234	79.76499823468956	64.40251397994848	0.0	0.15819942024975192	1.2648074443329012	0.006499036952043962	0.05675480989347776	0.2949662469379276	0.9040495444227148	4.423426184724013	2.749172827399805	0.5903560512547479	0.06526772321864888	0.4125661340326639	1.5384439823411384
Track_17400	2035	2063	51	0	0	0	0	0	50.01316666666668	250.06583333333333	300.079	2.2309091776873426	120.99840955520618	118.15244979019451	0.0	0.09695191295214793	0.3865952907715987	0.008261437436448969	0.06899942385648472	0.08604501519533163	0.9110361010420556	4.848872181127934	2.2583440796820216	0.4600882626624308	0.04460643719195296	0.46008826266243075	1.1865819762945082
Track_17413	2048	2076	29	5	0	0	0	2	36.009480000000025	251.06609666666665	287.0755766666667	3.183306632775978	110.91342649528224	97.48693481818839	0.0	0.2534916129199182	1.6522041297874166	0.0	0.034717716715649084	0.5451263855952262	0.9027990986560953	7.173445498213264	3.2111860676639292	0.44376257316917855	0.08840190507544057	0.34873700181697165	1.4668668605836592
Track_17417	2052	2080	27	5	0	0	0	4	37.00974333333332	251.06609666666665	288.07583999999997	0.02495783823213878	117.24381544282636	66.15557449359292	0.0	0.051992025389867	0.13206275058915018	0.004152511409214037	0.05412457548296525	0.03369140731424714	0.9018883837593926	1.525265071378541	0.16163945056836956	0.01636295139806865	6.743585873415169E-4	0.012970423488694215	1.8933793641298562
Track_17428	2062	2091	47	0	0	0	0	0	46.01211333333336	254.06688666666665	300.079	1.2035329078149748	89.40853653838438	54.982701010464474	0.0	0.28943888746209584	1.2256001721106773	0.00901338982342895	0.0885108702979436	0.32327311445852275	0.908406100374587	13.317694892979912	1.2035329078149748	0.09037096265430941	0.026156870889542	0.09037096265430966	2.1333643603398675
Track_17434	2068	2097	39	4	0	0	0	3	46.01211333333336	254.06688666666665	300.079	0.07215471056985656	29.464014627462028	87.29173498337778	0.0	0.04379184338878114	0.09858054879239728	0.0063034627810093615	0.0457579060215182	0.025504525856063793	0.9055592188468347	1.7835363793172834	0.1182321816046804	0.040455979147157366	0.0015681677137308159	0.03580958444267177	2.006432777044108
Track_17445	2079	2108	42	2	0	0	0	1	43.01132333333331	255.06715	298.0784733333333	2.5867042013210324	113.74265480241668	88.15877279761533	0.0	0.10989553810209095	1.0150057828693	0.009835049091434468	0.05849579830007967	0.16590051531367886	0.9062459894589016	4.57651583329951	2.751982836472965	0.5652125537291341	0.060140074772272	0.5472476481838868	1.4084722911331202
Track_17451	2085	2114	46	0	0	0	0	0	45.01185000000001	255.06715	300.079	0.1329581812982768	61.413040604613954	119.91117489109983	0.0	0.04593488889491123	0.19252510650237425	0.008517250604631963	0.03543101731572397	0.03713139851726459	0.9082447264505469	2.0676143287044066	0.18686447304230822	0.06430511699035771	0.0029538484043263443	0.0643051169903576	2.0821795592370114
Track_17455	2089	2118	32	5	0	0	0	4	42.011059999999986	256.0674133333333	298.0784733333333	1.687692944953559	44.2349140375874	122.21853926138955	0.0	0.10024829430059923	0.5710423186535589	0.003941485664496592	0.04626441167714199	0.14534723352984724	0.9074631594121456	4.201696570557714	1.694832063372773	0.401669401065185	0.04017258657490574	0.40073087382859945	1.4723961572483215
Track_17461	2095	2124	39	3	0	0	0	3	43.01132333333334	257.06767666666667	300.079	0.29561218670511374	110.87569606620181	17.454225253962576	0.0	0.08074812279843588	0.2283345694050754	0.011815182922503767	0.06636960394399559	0.06207547201274773	0.9173588355382284	3.3430484746483855	0.5528448805405384	0.0884259348755646	0.00687289215479723	0.08511519421886003	2.012776343267643
Track_17464	2098	2127	38	3	0	0	0	3	42.01106000000004	258.06793999999996	300.079	0.32229347778093503	120.82828896955544	77.73408400146845	0.0	0.10525031231015582	0.2748059728825218	0.011016581977209328	0.08257443400143999	0.07128814214541743	0.9051742036091653	3.9679929321464007	0.32449280429775695	0.08122329935870054	0.007671634035916607	0.07288941825948725	1.7189077161594064
Track_17468	2102	2131	28	6	0	0	0	4	41.01079666666669	259.0682033333333	300.079	0.014005588490461787	24.34678704679242	23.04956605235605	0.0	0.04293887042845878	0.14441060329490646	0.0036941783524402105	0.039047047531202146	0.02830845846386199	0.8999537591423307	1.3817292290542549	0.11816250572155988	0.010136275759359973	3.415097883686185E-4	0.007953394790336044	1.9461684501277914
Track_17491	2125	2154	23	8	0	0	0	4	38.0100066666667	262.0689933333333	300.079	1.4483828072760163	63.296831135634065	82.73583994176973	0.0	0.34375687311118386	1.208634917100972	0.053823474337755126	0.2980654009650498	0.25089326977852017	0.9031568895215574	10.169319944759154	1.9286151483917104	0.14242671241968866	0.03810530263721821	0.11084957310771652	1.261272876923528
Track_17502	2136	2165	30	5	0	0	0	3	36.009479999999996	264.06952	300.079	1.5306425768274132	110.09017050389669	63.42878218467099	0.0	0.09990567779580367	1.6626304379257353	0.002802837772416352	0.035028643316247096	0.3038185935705548	0.905197278658549	2.9660566029426008	1.7888136267203505	0.5160530568799244	0.042506655936920316	0.4254678700423743	1.7323745452166073
