# Supplementary material for: Adhesion pilus retraction powers twitching motility in the thermoacidophilic crenarchaeon Sulfolobus acidocaldarius
Source: Nat Commun. 2024 Jun 14;15:5051. doi: 10.1038/s41467-024-49101-7 (PMC11178785; doi:10.1038/s41467-024-49101-7)
Supplement: Supplementary file 15 — Source Data [file 41467_2024_49101_MOESM15_ESM.zip › TWITCHING FULL TRACK DATASET/Figure 4/Sso/Sso P2-06 tracks.csv]

LABEL	TRACK_INDEX	TRACK_ID	NUMBER_SPOTS	NUMBER_GAPS	NUMBER_SPLITS	NUMBER_MERGES	NUMBER_COMPLEX	LONGEST_GAP	TRACK_DURATION	TRACK_START	TRACK_STOP	TRACK_DISPLACEMENT	TRACK_X_LOCATION	TRACK_Y_LOCATION	TRACK_Z_LOCATION	TRACK_MEAN_SPEED	TRACK_MAX_SPEED	TRACK_MIN_SPEED	TRACK_MEDIAN_SPEED	TRACK_STD_SPEED	TRACK_MEAN_QUALITY	TOTAL_DISTANCE_TRAVELED	MAX_DISTANCE_TRAVELED	CONFINEMENT_RATIO	MEAN_STRAIGHT_LINE_SPEED	LINEARITY_OF_FORWARD_PROGRESSION	MEAN_DIRECTIONAL_CHANGE_RATE
Label	Track index	Track ID	Number of spots in track	Number of gaps	Number of split events	Number of merge events	Number of complex points	Longest gap	Track duration	Track start	Track stop	Track displacement	Track mean X	Track mean Y	Track mean Z	Track mean speed	Track max speed	Track min speed	Track median speed	Track std speed	Track mean quality	Total distance traveled	Max distance traveled	Confinement ratio	Mean straight line speed	Linearity of forward progression	Mean directional change rate
Label	Index	ID	N spots	N gaps	N splits	N merges	N complex	Lgst gap	Duration	Track start	Track stop	Track disp.	Track X	Track Y	Track Z	Mean sp.	Max speed	Min speed	Med. speed	Std speed	Mean Q	Total dist.	Max dist.	Cfn. ratio	Mn. v. line	Fwd. progr.	Mn. ? rate
									(sec)	(sec)	(sec)	(micron)	(micron)	(micron)	(micron)	(micron/sec)	(micron/sec)	(micron/sec)	(micron/sec)	(micron/sec)	(quality)	(micron)	(micron)		(micron/sec)		(rad/sec)
Track_1607	0	0	243	1	0	0	0	1	242.98299	0.0	242.98299	4.793346597871757	67.9944762200767	72.09833751624322	0.0	0.15219261502554401	1.698272087296171	0.0	0.049748317078960366	0.2545980156140681	0.9057849260514655	37.137074314214615	6.179730321039412	0.12907173455064155	0.019727087060175518	0.1296192135003694	1.8494787324506343
Track_1612	5	5	123	5	0	0	0	1	126.99110999999999	0.0	126.99110999999999	3.333530592857417	126.30070722867714	75.39954508845523	0.0	0.1270071969392194	1.0960784056357982	0.003834324807646259	0.08624354435799486	0.14583923991116973	0.8977999241371465	15.711340698490098	3.333530592857417	0.21217352846137302	0.02625010989239654	0.20668206625297617	1.866439296900205
Track_1614	7	7	301	0	0	0	0	0	299.979	0.0	299.979	10.921652393296267	43.524297394213924	71.48148498719736	0.0	0.14261962499969946	1.7572759000457898	0.0017375133330840267	0.07585002928773045	0.19450295767089684	0.8869993082708695	42.78289248778481	10.921652393296267	0.255280832085268	0.03640805654161214	0.2552808320852678	1.7948722122110623
Track_1616	9	9	301	0	0	0	0	0	299.979	0.0	299.979	0.12674173339322686	74.97462727489234	76.00831411080436	0.0	0.039737891361262434	0.23729216668203212	0.0016060884748669998	0.035728364374175293	0.02795755139030783	0.9362635366940419	11.920532912660146	0.23259041874078962	0.010632220415131054	4.2250201978547453E-4	0.010632220415131058	2.0071483264528487
Track_1624	16	17	296	2	0	0	0	3	299.979	0.0	299.979	0.3909610115770304	134.38760226398563	80.08627049423092	0.0	0.05634689594081128	1.6056866159046692	0.0	0.03862556638031281	0.13116323300750443	0.9054014010203851	16.699557054173404	1.5773618088977417	0.023411459975180893	0.001303294602545613	0.023129838490387095	1.9463103438594156
Track_1625	17	18	296	5	0	0	0	1	299.979	0.0	299.979	1.314360209461011	108.5608918142785	83.0573184416868	0.0	0.06293362397242268	1.4178127751716345	7.720834964313429E-4	0.034099482130688676	0.17754764178186105	0.867580551956151	18.750873200180823	2.6978889681619207	0.07009594675560687	0.0043815074037216305	0.06962108849224373	2.0009331831590638
Track_1628	20	21	295	3	0	0	0	3	299.979	0.0	299.979	0.40271295166443594	83.95109961780136	79.71618060963138	0.0	0.1323226532075376	1.8202950258347788	0.0	0.043096436940850115	0.308159155599358	0.8931664822465283	39.82669387090915	2.215018336955999	0.010111633995273504	0.0013424704784816136	0.010145431987190092	1.8829990442308013
Track_1632	24	25	301	0	0	0	0	0	299.979	0.0	299.979	3.4020466843266024	19.557434362820132	83.72687295782794	0.0	0.2101312481587202	2.053202602701782	0.00828924212105944	0.13665728420059756	0.2624956587570464	0.9037252476445068	63.0349616914047	3.601831969234508	0.053970790066974805	0.011340949480885671	0.05397079006697479	1.962655212618041
Track_1633	25	26	213	0	0	0	0	0	211.98516	0.0	211.98516	4.144130615667899	117.09233846569747	85.09036492181856	0.0	0.10851236241896728	2.1185372623233274	0.0	0.040189429101912845	0.29666553216314484	0.9011382583721143	23.003010509362824	4.144130615667899	0.18015601105694973	0.01954915436376725	0.18015601105695014	1.8659865088946028
Track_1635	27	28	195	13	0	0	0	3	208.98537	0.0	208.98537	0.7476830157590788	112.83480544904022	83.7131985808047	0.0	0.0964435754311917	0.4496162871279314	0.004026912004036865	0.07738361957088112	0.07017577622327367	0.8720341550998199	19.48819080638347	0.7700248082458683	0.03836595316555351	0.0035776811350913167	0.03709610639273569	1.9355945420612284
Track_1636	28	29	301	0	0	0	0	0	299.979	0.0	299.979	0.33071428634224964	89.01640807728273	86.09242354621492	0.0	0.10521166317182967	0.4948548116625094	0.0038416251289874782	0.07866008286139589	0.08292934894610199	0.9076341628236232	31.5612895066223	0.5008035490004282	0.010478478272342391	0.0011024581265430236	0.010478478272342393	2.04871999727715
Track_1640	32	33	204	3	0	0	0	1	205.98558	0.0	205.98558	1.0579164971270039	5.920596676795159	91.06082351654037	0.0	0.13520743274632094	1.8435284694571588	0.0	0.045962419398963804	0.2700141862467662	0.8926801567568499	28.41881013790584	3.0249239611816314	0.037225925082483444	0.005135876487698818	0.037985163858076196	2.1004544797688744
Track_1643	35	36	275	18	0	0	0	4	299.979	0.0	299.979	0.5518772908119327	34.34547175506455	92.26982103203568	0.0	0.17374607051235164	1.264983240944706	0.006894943832477126	0.1424289423009303	0.15328795101839982	0.8676663201505488	49.86118433366175	1.4699332518238248	0.011068274815112147	0.001839719749755592	0.010588554574676301	2.0027019981327636
Track_1645	36	38	216	1	0	0	0	1	215.98488	0.0	215.98488	10.264955460933862	78.51224846077312	86.11078327183101	0.0	0.21687715404161087	1.4020208079063177	0.003053630178893527	0.14082875881656565	0.2228767671746166	0.8988378089335229	46.69047558352694	10.264955460933862	0.21985116520328363	0.04752626878758301	0.21913912047400086	1.5344615570955942
Track_1649	39	42	161	3	0	0	0	3	167.98824	0.0	167.98824	0.6145063611220329	141.42547061973875	92.39356904804924	0.0	0.07801492448130443	0.8750378594053022	0.0035164804190803783	0.052390877467397554	0.11747354699382165	0.8785928461862647	13.321873149924587	0.8066569747016943	0.04612762441185019	0.003658032021301211	0.04688887473290864	2.0848418853380255
Track_1651	41	44	141	5	0	0	0	4	153.98922	0.0	153.98922	13.5554349589088	48.98816593153788	87.21985446787859	0.0	0.330713664368969	2.079056282532054	0.006059160669478802	0.1463552729101972	0.4242921537420467	0.9087088598427198	47.944514214809416	13.591570337409314	0.2827317197995867	0.08802846692066367	0.2661772899182433	1.519541271156167
Track_1655	45	48	135	3	0	0	0	4	139.9902	0.0	139.9902	2.512213980413863	84.87489907915673	96.10007736569997	0.0	0.3149358004146304	1.9176297465720755	0.008794012252032999	0.12478758292112015	0.428890054434036	0.8867246760262384	43.7256628362474	3.442176462588432	0.05745399423267988	0.017945641769308587	0.056981904710998746	1.711269769295282
Track_1656	46	49	100	0	0	0	0	0	98.99307	0.0	98.99307	2.4624523607230144	74.34415785366818	93.50803997819638	0.0	0.06798685159826556	0.5687827854227414	0.001962616519300271	0.03913287918571517	0.09788982705323727	0.8892243891954422	6.730227159346715	2.543124170621467	0.36587953161480485	0.024874997418738647	0.3658795316148048	1.9370910714583334
Track_1661	49	54	299	2	0	0	0	1	299.979	0.0	299.979	0.36073537497133434	126.37059537138224	95.73152313621208	0.0	0.09197072542596658	1.2100791366252845	0.0018368542565512572	0.06821959092217411	0.13308346367050122	0.8847533470412162	27.51495553863752	1.4326950896856068	0.013110520003013501	0.0012025354273843647	0.013075197806853945	1.9409937418272887
Track_1672	59	65	299	2	0	0	0	1	299.979	0.0	299.979	8.048365947407842	132.59169624029676	106.49736485294949	0.0	0.16476608909110366	1.426803484179533	0.001045523047678846	0.06940804599991883	0.20749968384787862	0.8903171651339451	49.46364012392812	8.149744683317216	0.16271277098173836	0.026829764574879716	0.1628354761764407	1.6689535260434627
Track_1674	61	67	243	0	0	0	0	0	241.98306	0.0	241.98306	0.9718370270212091	98.90059866073724	103.69906082664752	0.0	0.06150783533253721	0.887589430851735	0.0022098959968973146	0.041242699878671324	0.08320672134356605	0.9176318142639757	14.88385420774349	1.373595984080308	0.06529471556605279	0.004016136613121634	0.06529471556605287	1.9953782520703989
Track_1675	62	68	300	1	0	0	0	1	299.979	0.0	299.979	2.0399920111425347	136.52951384702385	100.46129364749805	0.0	0.08243548349847193	0.9648190155325553	0.0	0.044787133828696056	0.1300776780404776	0.8933798970778783	24.68564617055076	3.563291838329709	0.0826387932909848	0.0068004494019332515	0.08249420168754525	1.8827016716715708
Track_1693	76	86	301	0	0	0	0	0	299.979	0.0	299.979	1.4505004890951938	45.69793933671785	115.4863295990976	0.0	0.1328831780899662	1.8927046608494293	0.0016467964503854723	0.060316936039612114	0.2082039955510886	0.8867846963017486	39.86216288024999	3.325716153253925	0.036387902318613406	0.004835340104124602	0.03638790231861343	1.9026311431947738
Track_1694	77	87	300	1	0	0	0	1	299.979	0.0	299.979	0.19435187007508417	56.88048676480328	114.52918310493332	0.0	0.043308342018415956	0.13120859800765303	0.0	0.03901235863231725	0.02477050118681192	0.9097067626317342	12.962583245115903	0.2712102923292659	0.014993297740117727	6.478849188612676E-4	0.014959818101227894	1.9468740600998924
Track_1696	79	89	277	0	0	0	0	0	275.98068	0.0	275.98068	4.211358860775323	2.456467188030584	113.76444694471913	0.0	0.16948751472373613	2.12712841951234	0.0031057636961170825	0.1136499299646642	0.20714185707888208	0.904432766919532	46.77527956496673	5.010550937225945	0.09003385762614453	0.015259614770045941	0.09003385762614458	1.9757200185310337
Track_1702	84	95	289	7	0	0	0	4	299.979	0.0	299.979	4.085536564164751	104.59638336315517	120.7523704770008	0.0	0.22624183505376805	1.9082956409306229	0.0021612440072095035	0.08168214245496382	0.3832640090021213	0.8883755683486437	65.76028431283471	5.46534069707947	0.06212772050572414	0.013619408572482576	0.060198453434776214	1.74396773453811
Track_1703	85	96	301	0	0	0	0	0	299.979	0.0	299.979	3.0985488027027466	63.98573966811381	118.46129333253157	0.0	0.11214546566349148	0.7194996554980482	0.0013531908383500367	0.06691344912636288	0.11979467578666543	0.91307967247757	33.64128464426847	4.722809453929478	0.09210554339608587	0.01032921905434296	0.09210554339608576	1.7784088037565902
Track_1705	87	98	207	1	0	0	0	1	206.98551	0.0	206.98551	12.47906376799653	102.86816696663476	112.51208013186577	0.0	0.14594030024874421	1.4305966247262565	0.0015330739685622795	0.07190148499056499	0.19030485530536706	0.8996452225579156	30.07726806541951	12.689381111030885	0.4149001744724276	0.06028955248121731	0.4131110623896095	1.5910728453706258
Track_1706	88	99	201	0	0	0	0	0	199.986	0.0	199.986	6.652086954105318	116.3658373580811	116.18207427076395	0.0	0.1393041767370376	1.214966623857567	0.0	0.07702491096338486	0.16513952403356144	0.9135978150723586	27.858885088933203	6.652086954105318	0.23877793145239057	0.03326276316394807	0.23877793145239062	1.5861803537277424
Track_1709	90	102	301	0	0	0	0	0	299.979	0.0	299.979	1.8344719168171613	161.32204938674553	121.815549703275	0.0	0.06730668531470561	1.1872403340054516	0.002551545722172834	0.043877944915817	0.1046294173353257	0.8968640680724996	20.190592154020067	3.938471984885663	0.09085775705948808	0.006115334462802934	0.09085775705948804	1.8875597514421179
Track_1716	96	109	151	1	0	0	0	1	150.98943	0.0	150.98943	5.107412190409898	75.27452481142487	121.90427139441412	0.0	0.2773353972997849	1.6971925020885517	0.002733097600163452	0.12624790802566402	0.3563826243921128	0.9003608392563877	41.73143813629284	8.267407802099568	0.12238763911584688	0.0338262896310682	0.12196888662756514	1.8108578139528568
Track_1727	106	120	123	8	0	0	0	2	131.99076	0.0	131.99076	1.1575687793413358	26.524289203256753	1.7411053746522693	0.0	0.4081227604769376	1.5701685971903627	0.01138416636923718	0.2896824737058118	0.3544816617910297	0.8790211212344285	52.10176251571438	3.150998807634098	0.0222174591309114	0.008770074354760408	0.021488814651041722	1.9377803005462542
Track_1728	107	121	154	1	0	0	0	1	153.98922	0.0	153.98922	3.419984685933653	127.87982600535813	1.8984428756569054	0.0	0.2623861850462811	1.756173698339553	0.0025301591578465676	0.16652935654416018	0.33217857064903084	0.894230627781385	40.173621315512385	4.007904234578548	0.08513010711865007	0.02220924741312186	0.08464335654411255	1.7955966371752778
Track_1730	109	123	301	0	0	0	0	0	299.979	0.0	299.979	2.3405797439273233	72.65579929460198	2.7415944159095105	0.0	0.2835205798527051	1.7376613573139579	0.004573557028681771	0.08792652512670172	0.45270409847654863	0.9138030397931602	85.05022002363461	4.738347540108033	0.027519972826371284	0.007802478653263473	0.027519972826371277	1.9935478287580937
Track_1732	111	125	301	0	0	0	0	0	299.979	0.0	299.979	4.35334217175107	14.074330966300169	5.405190813636732	0.0	0.07960123134747524	1.935349770322883	0.0	0.053648455129571296	0.17076730789427827	0.8950173553834326	23.87869777838427	4.845483222398184	0.18231070270891608	0.014512156423453208	0.18231070270891606	1.9601056451748597
Track_1733	112	126	299	1	0	0	0	1	298.97907	0.0	298.97907	5.112779203369661	96.97704874596543	6.1501368875676965	0.0	0.14203701847346922	1.966932206751433	0.004974806993291595	0.05676568306244817	0.32152564979127984	0.8994094757332052	42.332827974625374	5.407441003916551	0.12077575366413745	0.017100793053405585	0.1203967334515671	2.0468609220345844
Track_1737	115	130	300	1	0	0	0	1	299.979	0.0	299.979	3.7362717619459973	136.38895734756022	5.974118416793387	0.0	0.08299868001009435	1.5636868844927256	0.0	0.043684482817322505	0.17107271501209406	0.8896725416183472	24.907098609346193	4.366077536659813	0.15000830970107418	0.012455111064261157	0.15006396562868662	1.9966015751123758
Track_1738	116	131	250	4	0	0	0	1	252.98229	0.0	252.98229	0.16100171262369053	89.66217043670913	7.171611806675573	0.0	0.10923972580735059	0.7256165523042496	0.008267214862916981	0.09103865175317492	0.08248143385386483	0.8884543378353119	27.455433517738204	0.7851028164771529	0.005864111106447171	6.364149546740625E-4	0.005825856390342926	1.9839049350196905
Track_1742	119	135	189	1	0	0	0	3	190.98663	0.0	190.98663	4.629657791742628	144.83847424405144	8.90235721432242	0.0	0.1313659061506774	1.4241640055602522	0.0	0.05588914404276123	0.2299865148838583	0.8994546977300493	24.71758381752196	4.944498558100926	0.18730219854501823	0.02424074288206786	0.18452841831170105	1.9198639766369845
Track_1743	120	136	301	0	0	0	0	0	299.979	0.0	299.979	4.7118556180491264	68.45313828366542	10.54640264487975	0.0	0.10609142816696758	1.6108311183131767	0.0	0.046925389197446495	0.17912688149911146	0.9235398076301398	31.82520053009878	6.75703136123038	0.14805423185292657	0.01570728490344033	0.14805423185292665	1.8248267411841879
Track_1745	122	138	154	2	0	0	0	2	155.98908	0.0	155.98908	5.121102647441135	154.87310070315473	8.294293364205151	0.0	0.23136784509598518	1.385725733651552	0.010715205772515569	0.17463064326655725	0.2407198446308562	0.8981990965155812	36.23771052503894	5.259042808783495	0.14131970737783334	0.03282987916488215	0.14189473542126113	1.2608945921107688
Track_1751	127	144	291	8	0	0	0	2	299.979	0.0	299.979	0.2854777330856954	18.78841076804286	13.968031021120174	0.0	0.16103511474616172	1.4632599122034233	6.10547236202452E-4	0.055898692285235814	0.2853234166161397	0.8724915202950284	47.32471627549492	1.6716676925939438	0.006032317899674716	9.516590597531675E-4	0.0059096369214457324	1.9147844739974416
Track_1752	128	145	120	0	0	0	0	0	118.99167	0.0	118.99167	0.2734010741549944	145.63234202080312	13.720627120409489	0.0	0.06642890941786998	0.4052291741469858	0.0	0.05455453014545211	0.055274663413408046	0.8853743622700373	7.904486867911075	0.5955664524398865	0.03458808632662658	0.0022976488535289435	0.03458808632662656	1.909788487079303
Track_1755	129	148	219	1	0	0	0	1	218.98467	0.0	218.98467	2.715199736291916	101.10367740214046	13.743215346947363	0.0	0.2956831416067503	1.6130701510826797	0.0022590904559323275	0.10369697732537034	0.3535053981934447	0.8959978315383876	64.64758000394517	3.694789128472787	0.04200002128658519	0.01239904024465236	0.04193353796660721	1.8548440739316916
Track_1757	131	150	300	1	0	0	0	1	299.979	0.0	299.979	0.15341319112107693	156.54518627842356	15.035460188450903	0.0	0.0699514180619829	0.21797914828282416	0.005779897379775638	0.06403953172705419	0.04196316205213884	0.9084560813506445	20.96492918159603	0.2733951989383514	0.007317610748513762	5.114131026541089E-4	0.0073109754858858384	2.0591232260878383
Track_1758	132	151	291	8	0	0	0	2	299.979	0.0	299.979	0.7987773503619536	73.93894382753398	17.659473746854104	0.0	0.04425487574538901	0.4247206792795192	0.0	0.03645881714364115	0.03908070253847263	0.8979154302901828	13.019230192950888	0.9493231032783547	0.061353654442214446	0.00266277756230254	0.06016913430335367	1.9918940651106003
Track_1771	141	164	296	3	0	0	0	3	299.979	0.0	299.979	0.12288587708124574	28.14387804877609	20.586084118526163	0.0	0.11475079412114682	1.60346560113547	9.310963758204334E-4	0.052771965281261254	0.26692776807933527	0.8832443239721092	34.6798397264874	1.5470703377066974	0.003543438437156019	4.096482656494146E-4	0.003569894821093205	2.033340347311191
Track_1773	143	166	301	0	0	0	0	0	299.979	0.0	299.979	2.573953268114758	56.32011652087775	20.493762026076112	0.0	0.28363863303552717	1.284082999189823	0.016513163779356885	0.2513435752219705	0.1832493393150097	0.8867179428620195	85.08563349936439	2.573953268114758	0.030251326366794763	0.008580444858189267	0.030251326366794763	2.0034153261571164
Track_1775	145	168	301	0	0	0	0	0	299.979	0.0	299.979	1.1714023018251047	152.1612955727526	20.92545024172039	0.0	0.060974773493992204	1.5914185638620715	0.0	0.03542393728307972	0.17173521230610203	0.8979499203422141	18.29115157795427	2.3790867975167953	0.06404202036338476	0.003904947685755019	0.0640420203633847	1.9775702303204894
Track_1777	147	170	292	6	0	0	0	2	299.979	0.0	299.979	6.763266892545793	5.92975015856576	23.785966484668982	0.0	0.36655605088921817	1.8392672814617348	0.0021662297411653188	0.13898121866138316	0.4419984701455177	0.9081941794042718	108.36446049412407	6.781576663833405	0.0624122231745206	0.02254580118123533	0.061507104101929555	1.9211039081194023
Track_1779	149	172	125	0	0	0	0	0	123.99132	0.0	123.99132	1.786546112164438	136.9837338438434	21.50264762525766	0.0	0.15763576068150822	1.6590429188691824	0.0023402204530104556	0.05087982321056761	0.30622947314748333	0.9115486369132996	19.545466046104295	3.0787456607374453	0.09140463102544047	0.014408638541507889	0.09140463102544043	1.858911220026743
Track_1781	150	174	231	0	0	0	0	0	229.9839	0.0	229.9839	1.4188213225703141	71.46450304765962	28.363731125711084	0.0	0.07976340558234181	2.2549368506395644	0.002966037623230837	0.042943725158822076	0.19404048027777845	0.9083443320158756	18.344299093108756	1.6607092407267614	0.07734399201457147	0.006169220204415675	0.07734399201457152	1.8596574739094645
Track_1783	151	176	300	1	0	0	0	1	299.979	0.0	299.979	1.435437858964888	119.93597162774334	26.18050066302008	0.0	0.15871261774579967	0.6889341890412453	0.0	0.11917938491976432	0.1264341926732556	0.8823049559195837	47.60956098724779	1.781463462575252	0.03015020153933723	0.004785127822163845	0.030149637061798656	1.973676458273487
Track_1785	153	178	250	0	0	0	0	0	248.98257	0.0	248.98257	5.588931673919608	30.69548489509112	26.040089088608315	0.0	0.14532878925154	1.870648968066431	0.0	0.0578434501688758	0.24626368568023718	0.9361672067642212	36.184335442836854	6.361772664512825	0.15445721485610447	0.022447080026202666	0.15445721485610467	1.555567772015309
Track_1788	156	181	213	2	0	0	0	1	213.98502	0.0	213.98502	0.9917502197042796	144.41086445425194	30.548547914876554	0.0	0.060470401500552384	1.1607129796594087	8.341585795600662E-4	0.03507804702612463	0.12176882014165717	0.8775398658474846	13.352481972254415	1.4881160233661772	0.07427459716965518	0.004634671248035398	0.07664363280262099	1.9228443669541262
Track_1791	159	184	122	4	0	0	0	3	127.99104	0.0	127.99104	3.2645446956369017	111.31527497432208	31.900724945048225	0.0	0.10884959273685883	1.907934398471192	0.004816142572138247	0.07126427368814632	0.2055473681684678	0.8696590300466194	13.447727203105048	3.2645446956369017	0.24275809929302597	0.02550604085752332	0.23432371418406256	1.9954907261790993
Track_1800	166	193	285	1	0	0	0	1	284.98005	0.0	284.98005	7.075451324515787	41.369110076690866	31.601830657396995	0.0	0.08961978157728798	1.632586078453489	0.002751853045288286	0.04825877016907643	0.15974969494320732	0.9372545788162633	26.09302489581032	7.075451324515787	0.2711625559998554	0.024827882950107513	0.2770357449342362	1.6384240463703905
Track_1809	174	202	301	0	0	0	0	0	299.979	0.0	299.979	3.9418548846183215	138.68440062799468	39.57080852287201	0.0	0.2641946062214659	2.3740191020463675	0.006236003882800341	0.06826165131029403	0.4465713219759384	0.8998415309725409	79.25283377970914	5.170122602200391	0.04973771531722242	0.013140436112588954	0.04973771531722244	2.0493354747782453
Track_1811	175	204	301	0	0	0	0	0	299.979	0.0	299.979	0.1171532219114909	14.19523307583656	40.41190362363692	0.0	0.04816832536800947	0.23265049421600606	0.0030700069332830256	0.04436667544096266	0.028917244077834952	0.9382137402743597	14.449486075570109	0.27255544896094686	0.008107777764467557	3.905380773703856E-4	0.008107777764467555	2.1192123520447637
Track_1813	177	206	301	0	0	0	0	0	299.979	0.0	299.979	0.6098914248951776	46.66679704546148	38.11563226108987	0.0	0.11560697696913359	1.6696298139510775	0.002272153997231555	0.059761202075167864	0.20848424165831603	0.9281702881239577	34.67966534422369	5.029329608463011	0.017586427632490468	0.0020331137342786583	0.01758642763249045	1.6505056117240129
Track_1814	178	207	153	0	0	0	0	0	151.98936	0.0	151.98936	4.3637142888880325	125.10314914128668	38.394326477623096	0.0	0.21261317537362762	1.4372732392685472	0.018267563172274365	0.17069004876476856	0.1893834855182325	0.886830719857434	32.31494045260542	4.3637142888880325	0.13503705183328613	0.028710656383368102	0.1350370518332861	1.4493064746542814
Track_1815	179	208	146	0	0	0	0	0	144.98985	0.0	144.98985	4.022878536756742	96.42277619299237	43.08312966979357	0.0	0.07515102472343527	0.8714766716376507	0.0	0.04576063575017389	0.11059484944482025	0.8954868034957206	10.896135801997172	4.125665129043936	0.3692023126234698	0.02774593212391586	0.36920231262346986	1.9063515291399922
Track_1816	180	209	228	2	0	0	0	1	228.98397	0.0	228.98397	0.12738571361302256	7.8796734714645025	40.92604889060951	0.0	0.13169129416292238	0.4849567607004132	0.004048587986824325	0.1125393114841483	0.09048376068623129	0.8918383322786867	30.04549834795689	0.5225751328405223	0.004239760383993926	5.563084333502584E-4	0.004224337203809534	2.0039716934774754
Track_1821	185	214	299	2	0	0	0	1	299.979	0.0	299.979	3.096875708484636	156.11556243565602	41.95718711166954	0.0	0.151920385077445	2.0627486521220924	0.00663553162369135	0.1070884327372381	0.18283981227354784	0.8980749285340708	45.4517690912541	3.3559270169851283	0.0681354272980442	0.010323641683199944	0.06795428854355012	2.0117009457018775
Track_1822	186	215	273	1	0	0	0	4	275.98068	0.0	275.98068	3.6346604429858504	43.71709860196434	42.512001798183555	0.0	0.1318994367350374	1.851900430988771	0.0031433879962419376	0.05690749066369557	0.2642794685770939	0.9310226174064609	37.056755343909124	3.6346604429858504	0.09808361280565449	0.01316998147473892	0.09984865592106416	1.8330327813105498
Track_1826	190	219	299	2	0	0	0	1	299.979	0.0	299.979	4.631019407122783	109.10244673885283	49.28921976736686	0.0	0.2047690075945332	2.059837324785763	0.007991558643404867	0.06318284391881386	0.35392035825600643	0.886671795294835	61.18906012716013	4.8017984542149925	0.07568378068724742	0.015437812003916218	0.07539135040633155	1.924032100364219
Track_1830	193	223	210	6	0	0	0	2	215.98488	0.0	215.98488	4.246320603596821	154.01847824094412	51.017771744896024	0.0	0.08053409224918426	1.6025910360207303	0.0032966355599603593	0.03994523983001749	0.19085223143110233	0.8769752224286397	17.228281408186408	4.390791310851328	0.24647383583942886	0.019660267902071763	0.24412354262639505	2.0772243522708904
Track_1831	194	224	301	0	0	0	0	0	299.979	0.0	299.979	5.419899938106532	46.31805304145266	50.20160453883638	0.0	0.09957217315556098	1.3737648469665882	0.004405173350491647	0.06078778781660441	0.14610178340530833	0.8885223077381172	29.86956093103201	5.5824451014413015	0.18145228015306056	0.018067597858871895	0.18145228015306045	1.9058399082627615
Track_1832	195	225	202	3	0	0	0	2	204.98565	0.0	204.98565	0.11697000445005867	41.32197441299296	48.34452224999785	0.0	0.06084449383213513	1.818987922691842	0.0016946050626212743	0.040143722859621686	0.17460704692804818	0.8993869208463348	12.328487068127291	1.8738882681133449	0.009487782548148993	5.706253313344553E-4	0.00937842186523505	2.000902191797302
Track_1834	197	227	200	1	0	0	0	4	202.98578999999998	0.99993	203.98572	3.1250868875639823	7.619042088070903	48.42918704500741	0.0	0.26076631943224265	1.7669773276579748	0.005912702124303814	0.06068768330942367	0.462142746281328	0.9097461301088333	52.5215279503169	4.738185953331167	0.05950106574432069	0.015395594379113841	0.05903981163147959	1.8142604696580722
Track_1835	198	228	298	3	0	0	0	1	299.979	0.0	299.979	2.5749479874360643	121.36859771093584	51.019289048209885	0.0	0.29607655829503593	1.9395689319374363	0.0017902562845758827	0.1311024041701261	0.4454162113910611	0.8966520764683718	88.2165552156978	2.8769596028851656	0.029188942836637338	0.008583760821377712	0.02899169346876871	1.8926243106834544
Track_1836	199	229	128	1	0	0	0	3	129.9909	0.0	129.9909	4.528863274496864	95.92920205413617	51.9391747371662	0.0	0.1378667864593297	1.6189019603763979	0.0025401860629399205	0.04077484406334506	0.31653997636456843	0.8858731482177973	17.65565472769944	4.787603420607108	0.2565106389054869	0.03483984859322355	0.2527066125785213	1.7854753394394325
Track_1837	200	230	301	0	0	0	0	0	299.979	0.0	299.979	1.3522643029975183	16.674632080567086	51.897733544790405	0.0	0.09806972521322772	1.495187056354771	0.0	0.04232748612959465	0.17482940708017117	0.9442430405917753	29.418858099738838	2.5949156342808077	0.04596590045789448	0.004507863227084291	0.04596590045789448	1.7739701442716542
Track_1838	201	231	300	1	0	0	0	1	299.979	0.0	299.979	0.18210226586381106	74.17452721832801	51.396691849157236	0.0	0.048212915995061015	1.2827868515219731	0.0	0.03763360281910944	0.10314082688520365	0.9291584676504135	14.431334472755404	1.344639533487742	0.012618532694089926	6.070500463826171E-4	0.012591025327005817	2.0614411181223264
Track_1841	203	234	171	6	0	0	0	3	177.98754	0.0	177.98754	5.400335558808744	127.9381279038624	54.96907557029204	0.0	0.1530525555808538	1.8406772121501853	0.00341744066978461	0.07111188211149383	0.30221605683783	0.8711506497790242	26.470804870451566	6.803588491171172	0.2040110070410798	0.03034108768967055	0.19823966724712494	1.803803713072562
Track_1848	210	241	139	0	0	0	0	0	137.99034	0.0	137.99034	0.6267306445866464	121.57114607179133	56.92508328667424	0.0	0.06616434115369384	1.4233762953892868	0.001091682679963083	0.03798629627977575	0.16969305735244952	0.896245178987654	9.13003993167418	1.9987115380720175	0.06864489632869793	0.0045418443391519025	0.06864489632869773	2.021831185206476
Track_1850	212	243	300	1	0	0	0	1	299.979	0.0	299.979	3.4877651924366173	69.45859054241365	54.454884992422805	0.0	0.18164430027328543	1.5869816321347596	0.005401260852136218	0.15317520846315733	0.15844108805812349	0.9123107155164083	54.44318142672528	3.5431506220546636	0.06406247947010182	0.01162669784363778	0.06400805214446757	1.963463986796187
Track_1852	214	245	204	0	0	0	0	0	202.98579	0.0	202.98579	19.518106434333415	47.4583847270049	55.11382348347503	0.0	0.24411032992842316	2.037914818969222	0.002926560257779289	0.14381986244107656	0.2762067113871126	0.8892131021209791	49.55092816768162	20.01788399433793	0.3938999158256661	0.09615503841098146	0.3938999158256661	1.567278979838852
Track_1853	215	246	157	1	0	0	0	3	158.98887	0.0	158.98887	0.37988122401764723	18.835235468339796	57.658158116533315	0.0	0.06367463875484286	0.2479893874029237	0.007364459740585879	0.05840597987205348	0.03879794972532248	0.9065838999049679	9.962815610855065	0.522493241642317	0.03812990612851899	0.0023893573431753258	0.03752447426321048	2.0685094873478596
Track_1854	216	247	215	0	0	0	0	0	213.98502	0.0	213.98502	15.369050203867436	52.37478758902958	60.45635305624534	0.0	0.2838710999699542	2.080154426388176	0.003045347015999824	0.1801188902331493	0.32663681548286383	0.9091449537942576	60.744163004492535	15.369050203867436	0.2530127907553976	0.07182301921820246	0.2530127907553972	1.710243163020031
Track_1855	217	248	296	2	0	0	0	3	299.979	0.0	299.979	1.4460032273980872	68.04232318076946	60.66723432905004	0.0	0.09607524629437705	1.5763048620641313	0.002812212576648644	0.04975257118366768	0.18265893959139973	0.884168010507081	29.63864489271362	2.1947864190797617	0.04878776450921929	0.00482034818236639	0.05017263414133457	2.001419176448052
Track_1860	222	253	205	0	0	0	0	0	203.98572	0.0	203.98572	2.3107581017708996	58.16583723736215	62.20466817878495	0.0	0.16176433771458884	1.586574235330273	0.0	0.0846373065871385	0.22178299899540402	0.9075976665427045	32.99761489903352	2.913621453103405	0.07002803411220428	0.011328038559615347	0.0700280341122042	1.8095993578245029
Track_1862	224	255	161	2	0	0	0	2	162.98859	0.0	162.98859	2.998855539198428	157.28214816810643	62.37572500648002	0.0	0.2455755852924182	1.5722013911991015	0.0015741476234175892	0.16623950876132096	0.25414695974245594	0.8925461176759708	40.036490630964174	3.3864888686926267	0.07490305698469778	0.018399174685776645	0.07492265431788708	1.793904001655298
Track_1865	227	258	301	0	0	0	0	0	299.979	0.0	299.979	0.1204429317885886	14.126478308434482	64.78296188615599	0.0	0.11102496514142718	1.5394000564799066	0.0	0.06718896312231307	0.20966298246008033	0.9146694752861099	33.3051580181602	1.452242521898796	0.0036163447032112883	4.015045446134183E-4	0.00361634470321129	2.052148312274382
Track_1869	231	262	300	1	0	0	0	1	299.979	0.0	299.979	0.16955906208328206	115.61838398254105	68.85017042226033	0.0	0.11123969118028802	1.6405144895955894	0.0020757775819524415	0.04487528488075599	0.27057453676937365	0.907560352285703	33.75684954316287	1.4071743319133103	0.005022952804481265	5.652364401617516E-4	0.0050812478366706664	2.020352760824581
Track_1870	232	263	153	2	0	0	0	2	154.98915	2.99979	157.98893999999999	9.07770994958314	81.94226366313033	71.0983520767333	0.0	0.2003308436190331	1.6131590703707774	0.0033547165685244924	0.07564573105813376	0.2845255989415661	0.9097156345454696	31.22128307203344	9.07770994958314	0.2907539042722599	0.0585699705404097	0.29236621521841916	1.6433424173556905
Track_1871	233	264	170	3	0	0	0	3	173.98782	0.0	173.98782	8.570436443757519	141.8109696014617	65.1663935098937	0.0	0.19927216935020392	1.8528131622571369	0.002578849368488795	0.08151428172065396	0.31011266086216854	0.8783003919264849	34.52653771852391	8.958491532200027	0.24822750875363256	0.049258829978773906	0.24719372574403853	1.5301507861490644
Track_1872	234	265	297	2	0	0	0	3	299.979	0.0	299.979	1.2914188683810317	4.067011587858827	67.87925140889926	0.0	0.05611153185057227	0.8407004273208235	0.0	0.042790488195841775	0.0708197773153095	0.8684745436967022	16.643279063100934	1.429903212538557	0.07759401638852396	0.004305030913434046	0.0767227479174611	1.937353672341031
Track_1876	238	269	301	0	0	0	0	0	299.979	0.0	299.979	2.2290619757265677	105.04313023896178	64.40640892614572	0.0	0.1330567042837066	1.580174107633818	0.0	0.03839938719047785	0.3196627136882278	0.9008362313045616	39.91421709432203	3.7572631602448205	0.05584631587434197	0.00743072673662679	0.055846315874341974	1.9577524805494326
Track_1877	239	270	298	3	0	0	0	1	299.979	0.0	299.979	0.11337033873713136	148.0716835700596	70.83402456713219	0.0	0.06875291415845085	1.868834788937981	0.004473392222794335	0.03842254806278533	0.19535736115706856	0.8762462325144134	20.468854807403076	1.9069782211976998	0.005538675211870091	3.77927584054655E-4	0.005496895494257411	2.034345682162012
Track_1878	240	271	226	1	0	0	0	2	226.98411	0.0	226.98411	0.8389018083174641	34.91232949445274	70.62106046233369	0.0	0.09414037488820401	1.8873993053547176	0.0	0.04047775870386783	0.21175525152781238	0.9304275663025612	21.201498632893475	1.7875397628210108	0.039568042940885964	0.003695861390109925	0.039259046870154586	1.8238784670541228
Track_1880	241	273	225	2	0	0	0	1	225.98418	0.0	225.98418	4.6309552725639564	124.30495395394715	70.51018732050686	0.0	0.11275732795666493	1.3890158159838235	0.0034573987355678328	0.04632326599351745	0.19846914344897038	0.8859167782465617	26.84438282315891	4.6309552725639564	0.17251114704595802	0.020492387000558873	0.18173884901240778	1.8602005730162654
Track_1882	243	275	298	3	0	0	0	1	299.979	0.0	299.979	0.1846176634682125	134.18817334144902	69.99598290382337	0.0	0.06901880177593642	0.3136895831696386	0.0028746756339639943	0.05756293058559015	0.05048721435144415	0.8752260666165576	20.6197374541788	0.47111603561076115	0.00895344394556284	6.154352920311506E-4	0.00891692229066955	2.0449239221570488
Track_1883	244	276	228	0	0	0	0	0	226.98411	0.0	226.98411	1.886339975949554	72.15366881120816	69.7910934411998	0.0	0.15754014110687947	1.2035480166641928	0.008540040047192462	0.09878985027014235	0.22585432417273035	0.9144096424182256	35.75910871841941	2.3963209085357224	0.052751314100228285	0.008310449466923275	0.05275131410022822	2.0142631009000826
Track_1893	254	286	296	3	0	0	0	3	299.979	0.0	299.979	0.8468859983645307	142.1009770587939	19.98497144977623	0.0	0.06708907626836966	1.362218852848791	0.0	0.04713265441652202	0.11289212520274275	0.8972367150960742	20.23564000307041	1.3621234975290917	0.04185120896774356	0.0028231509484481607	0.04208063526102215	2.0510575492253635
Track_1912	272	305	286	4	0	0	0	2	289.9797	9.9993	299.979	5.43964766597253	113.34251541731595	79.13125083389981	0.0	0.13062941677342294	1.539548442799949	0.002367662397729066	0.08952859536731016	0.13848631209402829	0.8936676735227759	38.13094546047492	5.632135222179212	0.1426570361758027	0.018758718855052717	0.1436025614934021	1.8519109591067524
Track_1955	312	348	257	8	0	0	0	2	264.98145	16.99881	281.98026	2.260153171575732	118.90036153163814	97.76956354470946	0.0	0.1186893006872912	2.2978508044602326	0.0	0.050908550488055565	0.2894203922238879	0.8916342840584336	30.754241892217824	3.564187960278015	0.07349077826391326	0.008529476956125541	0.07186390775524087	1.8752086532534145
Track_1970	327	363	281	0	0	0	0	0	279.9804	19.9986	299.979	0.7831827885239155	162.5848809085505	8.94546891452882	0.0	0.07179216133611352	1.5815718203725218	0.0	0.03888096712193344	0.16155057620814162	0.8928518452254054	20.100398047749536	2.044775660574094	0.038963546227463966	0.0027972771969892022	0.038963546227463855	1.9614424127397418
Track_1981	337	374	129	3	0	0	0	1	130.99083000000002	20.99853	151.98936	4.687781408475343	98.86659671916027	36.32324294860214	0.0	0.22930835358537308	2.0015958278447132	0.00201322828887967	0.1211622376525468	0.28116374746839123	0.8835241956304211	30.47254564382869	7.109903789224789	0.15383622567236072	0.035787096001112004	0.15606538288535668	1.629712252374992
Track_2004	360	397	217	2	0	0	0	1	217.98474000000002	25.998179999999998	243.98292	11.701771735314594	11.451472334808116	16.383309156120184	0.0	0.24000506493585294	1.9671586050470735	0.01085459851258201	0.1435684172034894	0.2964875298043525	0.9012778143179582	52.652733068762586	11.701771735314594	0.22224433668110824	0.0536816097095356	0.22366865350897194	1.8535793815588144
Track_2010	366	403	170	0	0	0	0	0	168.98817	27.99804	196.98621	8.490047494170298	52.01598348655898	26.37334778589849	0.0	0.2494070399777797	1.715476148482768	0.0	0.1179705759700187	0.36809502957253276	0.9273008115151349	42.14683927096178	9.890792900154377	0.2014397198230651	0.05024048425502388	0.20143971982306486	1.6593474132788406
Track_2028	383	421	154	3	0	0	0	2	156.98901	30.99783	187.98684	1.8656230708174455	52.424579411106585	16.02913018929839	0.0	0.20325258017325765	1.8611088608194306	0.006809943436462094	0.06328692717499015	0.3584625479613888	0.9237452606102089	31.687902602716612	3.893854387796497	0.05887493073326681	0.011883781360347742	0.05846804675354038	1.7944454739167472
Track_2034	389	427	130	2	0	0	0	2	131.99076	32.99769	164.98845	7.490034673831892	97.21701259876589	73.43134030028783	0.0	0.21362408973425606	1.3185829318592217	0.008523099395382325	0.1303607409729864	0.23000524201590228	0.8995707993323986	27.856577845000842	7.505498438898879	0.2688784930980335	0.05674665918911212	0.26563792154575727	1.5689041851187804
Track_2057	412	450	251	9	0	0	0	2	261.98166	37.99734	299.979	8.401888065428267	152.27437856906562	126.42367994260695	0.0	0.23277674740235235	1.5008545260462283	0.0030903833097891513	0.15925860754624419	0.23984569559505767	0.8835243131534987	60.362220255527795	8.617435706939222	0.13919117007063447	0.032070519995286186	0.13777372677113922	1.5417308863295736
Track_2061	416	454	210	6	0	0	0	2	215.98487999999998	38.99727	254.98215	0.22626597444613325	164.92588286364818	95.8722347762561	0.0	0.03596187787118797	0.21870054185178317	0.0	0.0319371737552683	0.02668525935354318	0.870418659845988	7.6181050755762865	0.3370525926614676	0.029701083432354326	0.0010476009915422473	0.029130875625979668	1.9784261252893127
Track_2075	430	468	247	5	0	0	0	3	252.98229	39.9972	292.97949	4.318436173858554	126.46529084585751	101.48718705386847	0.0	0.19822736869864827	1.7544690633723539	0.0	0.08714378739056666	0.24813013630758157	0.8898899509356573	50.357651781282	6.7099244012812065	0.08575531267055074	0.017070112591116772	0.08611380306958176	1.5640012686996416
Track_2078	433	471	261	0	0	0	0	0	259.98179999999996	39.9972	299.979	1.2788786560672303	115.07771729366601	3.9794436256868755	0.0	0.07545890998800808	1.2965388285752422	0.0	0.04244954313455032	0.14673344745183645	0.9089411129439927	19.617943244720315	1.2935678646537336	0.0651892321286743	0.0049191083993849975	0.06518923212867428	1.8932550795806686
Track_2079	434	472	254	3	0	0	0	4	258.98186999999996	40.99713	299.979	0.47260454442928873	78.95552344680084	61.6327360734825	0.0	0.06734310667350052	1.4689058315511603	0.0	0.03632286676661715	0.18867588601057816	0.9193309491544258	17.97781448515441	1.7468904870526543	0.026288208993343026	0.0018248557106692017	0.02709788426477927	1.9657394465737543
Track_2086	441	479	131	0	0	0	0	0	129.9909	43.99692	173.98782	0.5957616527916261	154.34541752189017	54.3584936608273	0.0	0.04374942732520946	0.5940648667594957	0.0016664953187386074	0.03812021984677429	0.05422599671031406	0.9000852990696449	5.687027432488572	0.6816433772040382	0.10475800580601882	0.004583102761744291	0.10475800580601884	2.0571818378199263
Track_2087	442	480	204	7	0	0	0	1	209.9853	43.99692	253.98221999999998	0.8295296651928614	84.04843020973043	56.430122642615004	0.0	0.2578662411596801	1.4998208078374673	0.0	0.22829264719294723	0.21607107067703993	0.8873267901294372	52.89465766453065	2.6324700114188766	0.015682673861960084	0.003950417792068594	0.015319639260659764	1.9919987644744703
Track_2091	446	484	251	5	0	0	0	1	254.98215	43.99692	298.97907	3.0519339207017713	89.20632011469948	127.39768757393894	0.0	0.15026991636177628	1.6427287722707864	0.0029428573801358673	0.049561552973354996	0.29691534388977375	0.8971952302047456	39.61253938331176	3.122064989222952	0.07704464213136285	0.011969206160908798	0.07965137966865449	1.8969574481632505
Track_2094	449	487	149	3	0	0	0	2	151.98936	44.99685	196.98621	2.6768964233762054	119.24676518597867	103.24404911709121	0.0	0.37119169008264785	1.8092107110011215	0.010803937797087496	0.18289774728809427	0.41040691931055284	0.8837923163535611	56.39343899140952	4.002603618966151	0.04746822451781989	0.01761239354765495	0.04744824309976728	1.9440996736332816
Track_2098	453	491	242	2	0	0	0	4	245.98278	45.99678	291.97956	1.1201041412367756	49.635426463846635	95.52529454379349	0.0	0.061448761433255714	0.5202769008678414	0.004128773271930192	0.03982112542071004	0.07132419210923267	0.912360077061929	15.335180219735296	2.0217767577138166	0.07304147230009599	0.004553587617949418	0.07410381449096291	1.836360446654709
Track_2099	454	492	171	2	0	0	0	1	171.98796	45.99678	217.98474	3.0094954428634133	81.03208538062746	118.34229546248817	0.0	0.24376742671491294	1.9831709878178423	0.0027131890039591923	0.08017445451684255	0.39489283472596654	0.8901642219364991	41.695233385883625	3.0094954428634133	0.0721784050232061	0.017498291408674267	0.07178273013948903	1.9530296082717535
Track_2101	456	494	136	5	0	0	0	3	142.98999	45.99678	188.98677	6.154134333529983	58.131754231580196	42.83675860064731	0.0	0.22296769048571324	1.6261763950521781	9.893150969319173E-4	0.1033053641232343	0.27975093590517774	0.9145900041741484	32.68696857872154	6.5898524759632755	0.18827485695740478	0.04303891715448042	0.19302759543647044	1.7026838698271178
Track_2103	458	496	154	2	0	0	0	1	154.98915	46.99671	201.98586	2.013794627693943	109.24860228827599	94.87022507901821	0.0	0.2388092537227033	2.098176144700525	0.008492978456459103	0.08989923416982339	0.37010589464418264	0.8817839320603903	37.60565668787978	2.1746608532495033	0.053550311444048905	0.012993132923781715	0.05440799601035926	1.8727151140118246
Track_2107	462	500	161	2	0	0	0	1	161.98866	48.99657	210.98523	4.26764496287119	101.72124484933995	24.39900222858851	0.0	0.24596643196873924	1.7765500620528156	0.0	0.15369645225115525	0.3020605795099279	0.8954464722864376	40.26911156277428	6.294936466538919	0.10597812559679866	0.026345331598342684	0.10710945956109574	1.6834598349166912
Track_2109	464	502	251	1	0	0	0	1	250.98243	48.99657	299.979	2.704940860681788	143.46204177675756	56.769387527611755	0.0	0.30056207592284007	1.8780347351316569	0.002343877364739804	0.07481034556981168	0.4973185424252701	0.8987407608336186	75.15944729281202	4.075851875199465	0.035989366049269486	0.01077741123425169	0.03585752194837267	1.89324495644466
Track_2118	473	511	129	5	0	0	0	2	135.99048	49.9965	185.98698	2.8483085897247373	125.80344528977416	65.01487326794465	0.0	0.31638070313901506	1.5384570135063356	0.0051260452178243975	0.2566366478128388	0.2835821232987663	0.8895263556362123	43.77118737819145	3.833044077503826	0.06507268274709582	0.02094491165649785	0.06620160916481316	1.5281898109357281
Track_2133	488	526	247	1	0	0	0	1	246.98271	52.99629	299.979	3.8080825838824137	87.90268364209872	37.63160635640471	0.0	0.1267140079791662	2.062741161111456	0.002828383263621349	0.05492916129028575	0.29207569477598033	0.9228595594162883	31.365442518264278	3.941733111226797	0.12141013415209893	0.015418417685523062	0.12167887301029966	2.0225427773435447
Track_2155	509	548	187	2	0	0	0	3	190.98663000000002	57.99594	248.98257	4.689763055942159	52.59875320574453	104.55960400633991	0.0	0.2877166480040833	1.6111686993313112	0.025385664537445105	0.15775783592847578	0.34066015414349293	0.8928083433186944	54.268239856510306	4.891962507127517	0.08641818987205552	0.024555452158835193	0.08534595522775136	1.9524894205832246
Track_2157	511	550	141	0	0	0	0	0	139.99020000000002	57.99594	197.98614	0.6685072533630403	82.60674057484287	111.40539504566547	0.0	0.16344603651267398	1.3006019823854966	0.003312066390146053	0.0921549257716268	0.21150461253820246	0.9002007195290099	22.88084334061655	2.9501406264503847	0.02921689744609853	0.0047753860867620745	0.02921689744609855	1.5462046378763814
Track_2177	530	570	236	1	0	0	0	1	235.98348	63.99552	299.979	3.1227205260787843	135.5469226416658	75.31998721270989	0.0	0.08749650893528439	1.84258139700474	0.003141009829488038	0.03721029591595435	0.25231696108036455	0.8923201760498144	20.597447973415033	3.5005694954833118	0.15160715687250456	0.013232792931432253	0.1512379532904531	1.9164884513320894
Track_2178	531	571	235	1	0	0	0	1	234.98354999999998	64.99545	299.979	1.100384771413798	141.05993974746295	111.80478436658743	0.0	0.0783655436256522	1.1166729827287267	0.0	0.04692102952043155	0.12693239757868746	0.8786069923258842	18.354403580547046	1.9531961825792539	0.05995208542652092	0.0046828161861279145	0.05975606075672063	1.788245991574911
Track_2180	533	573	174	1	0	0	0	1	173.98782	63.99552	237.98334	5.793621977064304	159.84704441405628	30.911658796413423	0.0	0.11360140078505707	2.2783004924940435	0.0	0.05183969041453948	0.23102253995051275	0.9056430205531504	19.686045432254495	6.24456241726192	0.2943009553138476	0.033299008959732375	0.2931214644327913	1.6645738387285391
Track_2184	537	577	181	4	0	0	0	4	191.98656	63.99552	255.98208	7.611457783817001	161.47362347881574	68.63335649984802	0.0	0.18196379396395446	1.6655679795070608	0.005995722876661112	0.058863606609829006	0.32365413116830155	0.8788430733575346	35.49061082856931	7.611457783817001	0.2144639837443968	0.03964578449562824	0.21787732401030147	1.8537251181020535
Track_2191	544	584	154	1	0	0	0	3	155.98908	66.99531	222.98439	3.6906049708676014	29.385958569007027	70.61216483466963	0.0	0.2150106765398197	1.527885878348181	0.0063397428139812155	0.10252901655961624	0.26795658970957154	0.9177880976107213	33.37962961398764	3.6906049708676014	0.11056458725117381	0.023659380328851235	0.11003816512557947	1.771271937184353
Track_2192	545	585	198	3	0	0	0	1	199.986	66.99531	266.98131	1.4458111061207577	2.779110885780398	73.73947267300964	0.0	0.16440689731953845	1.40115605246513	0.0019071334311354857	0.11534942090839403	0.16167656858045779	0.8862400470357953	32.444459329441436	1.5484062915986778	0.044562650634426486	0.007229561599915783	0.043973590632663845	1.9040794495414841
Track_2193	546	586	214	12	0	0	0	3	230.98382999999998	67.99524	298.97907	1.5568757307047687	30.582020397101232	88.36025568464564	0.0	0.28161906244759005	1.2990163685609306	0.0027173051020626888	0.08326430225918179	0.3958861999050069	0.9116045033263269	61.70553510202643	2.1667490995704948	0.025230730567858576	0.0067401935914941265	0.02393372640656558	1.9441770442798247
Track_2202	555	595	170	8	0	0	0	4	184.98704999999998	68.99517	253.98221999999998	3.0552633894866816	87.02361592261484	52.823584867647185	0.0	0.3801124099245102	1.8125765809743721	0.014553533596969363	0.3041416585424905	0.2974297751499587	0.8828069974394406	67.24536672111974	3.2654929772394947	0.045434556140610885	0.016516093367004242	0.04345055024718692	1.9950022258607705
Track_2226	577	619	202	0	0	0	0	0	200.98593	75.99468	276.98061	6.307969706994766	125.46172156557307	85.00008423493931	0.0	0.12395302485181325	1.427255744347268	0.004043168759895759	0.04233897906453607	0.23091003670542062	0.9111306062429259	24.912813976154837	6.307969706994766	0.2532018146578064	0.03138513082480334	0.25320181465780683	1.8773508254483418
Track_2231	581	624	224	0	0	0	0	0	222.98439	76.99461	299.979	2.8054338006317434	40.86932288850472	84.74782339758364	0.0	0.12405914211021335	2.068765063071018	0.0	0.04919209187480251	0.23389530401887892	0.9125817162649972	27.663252127369212	3.7401146219125496	0.1014137378972926	0.012581301321728142	0.10141373789729252	1.9082759864662886
Track_2240	590	633	205	14	0	0	0	3	221.98445999999998	77.99454	299.979	0.9548759983885176	57.77147405952803	14.904698559492667	0.0	0.35628126648348823	1.7445304809186222	0.007287460210057907	0.18645367154761783	0.42711554055817574	0.8970290236356782	78.35664399233512	2.9820353016635552	0.012186279934116678	0.0043015443440884	0.012073450806282441	1.8533550680897488
Track_2242	592	635	186	1	0	0	0	1	185.98698	77.99454	263.98152	0.7127105037832365	58.44799048972462	26.75213768440557	0.0	0.276985353488394	1.8474672953368005	0.006957907744446999	0.06367449474604565	0.500455850946378	0.9217232725312633	51.2811540409729	3.8138198445344353	0.013898097987689418	0.003832045145220577	0.01383482952061992	1.8659534562968485
Track_2252	602	645	218	1	0	0	0	1	217.98474	81.99426	299.979	3.8976055948888164	71.34382631597359	103.70165453303926	0.0	0.14419458178808436	1.6508363456962891	0.0	0.05427772948581054	0.2770848386921723	0.8951394120487598	31.532480139287934	4.280282586516919	0.12360605882163356	0.017880176359541575	0.12400033439411187	1.8184291903715082
Track_2253	603	646	212	5	0	0	0	3	217.98474	81.99426	299.979	2.280860824069255	10.53292130374574	111.40174544734046	0.0	0.14626065383222991	1.7611293632511367	0.0	0.049412110893211895	0.34415916024769466	0.8847118408050177	31.004284049498203	4.308351392921355	0.07356598915259165	0.0104633967683667	0.07153938187893559	1.8634071752932078
Track_2256	606	649	217	1	0	0	0	1	216.98480999999998	82.99419	299.979	4.405817501860323	40.333933948049456	104.93682378291177	0.0	0.15712997479306842	1.5989780739064938	0.0	0.0706353918696336	0.20814584442019826	0.8905578997277994	34.152936575360414	5.616657152859747	0.12900259666218258	0.0203047277911312	0.1292224976034739	1.7042391514074209
Track_2257	607	650	133	1	0	0	0	2	133.99062	82.99419	216.98481	5.645972490114364	112.7481176853752	55.534128526355865	0.0	0.3149906892214853	2.1657966465864336	0.0	0.17001556460673622	0.4315896047357893	0.8915470878880724	41.95845140269773	5.856797649440684	0.13456103124319202	0.042137072655640845	0.13377243867044022	1.5652860109633895
Track_2258	608	651	137	0	0	0	0	0	135.99048	82.99419	218.98467	2.6607801469351826	31.174138521434276	73.41455978415453	0.0	0.0751460563679675	1.6813587251532451	0.0031853804539912892	0.045107848895957946	0.18318235508610714	0.8896111528368762	10.219148275586939	2.6607801469351826	0.26037200705773694	0.019565929519001497	0.26037200705773644	2.041661252159334
Track_2262	611	655	208	3	0	0	0	1	209.9853	84.99405	294.97935	8.324571807644263	140.77314514061416	104.68430481479284	0.0	0.12918390368697177	1.3526457304139357	0.0	0.051765128919896805	0.2131948204747033	0.8906279501433556	28.439233096820864	8.324571807644263	0.29271435623117564	0.03964359318316217	0.30687718865674934	1.7404523133520386
Track_2273	622	666	212	0	0	0	0	0	210.98523	88.99377	299.979	0.5823124320915929	15.312836831174899	75.98466291702185	0.0	0.5604348589123795	2.150707190568794	0.0	0.2717676750768749	0.5128877980699011	0.8992019962027388	118.2434776076459	2.152179896009906	0.004924689664691824	0.002759967757418815	0.004924689664691822	2.037127140708545
Track_2275	624	668	213	0	0	0	0	0	211.98515999999998	87.99384	299.979	0.4412865203240133	146.95326385366496	111.77161592426418	0.0	0.06274698927813234	1.4553493867942826	0.001396725631732772	0.041831770945615555	0.13984061535621128	0.8878509586965534	13.301430561643183	2.092935855225674	0.033175869187825106	0.0020816859082211855	0.03317586918782515	2.0934727310716643
Track_2288	637	681	205	1	0	0	0	1	204.98565	94.99334999999999	299.979	10.215911047614107	131.53120898334583	121.21142082639204	0.0	0.24802536170617448	1.3694591191730423	0.00204013590561767	0.1688236029200636	0.2555890400028189	0.8966336474186036	51.13462498195058	10.215911047614107	0.1997846087894475	0.04983720103145809	0.20093590707267342	1.4422954832633281
Track_2293	642	686	205	0	0	0	0	0	203.98572	95.99328	299.979	6.098697063105909	64.57867484484488	39.02158242265468	0.0	0.08203779903018094	1.2921140093780135	0.0019362810098113986	0.043553245480546975	0.141847572277731	0.9285941653135347	16.734539502386767	6.395702031352434	0.36443769858358405	0.02989766667542174	0.3644376985835842	1.8201890669609477
Track_2304	652	697	200	2	0	0	0	2	202.98578999999998	96.99321	299.979	4.493121574394453	123.8206793954295	12.541540446701251	0.0	0.21410648087298942	0.8539674578614632	0.016265621774904527	0.1891326760093637	0.15072613915021932	0.8993721315264702	43.04803092946699	4.667826255836753	0.10437461313285872	0.022135153275480286	0.10338385454390392	1.9004709999660523
Track_2318	664	711	199	1	0	0	0	3	200.98593	98.99307	299.979	2.48807735200298	94.40402806979496	125.6379134445593	0.0	0.10828325410167251	1.6319785617519496	0.004897135702303048	0.05934411602808177	0.18326898056965477	0.895853850709733	21.94574876421074	4.3326313214939285	0.11337400144034054	0.01237936084383111	0.11432387165062027	1.6624038085721955
Track_2326	672	719	198	3	0	0	0	1	199.986	99.993	299.979	0.08466396909521574	77.387663561278	108.18356219447176	0.0	0.3258971510624132	1.36738607349283	0.011044962210000172	0.15472184047714616	0.3686225188153751	0.8793163356756923	64.36449778152578	1.4982688256330379	0.001315383045209069	4.2334947993967454E-4	0.0012990278637280818	2.0273650216122188
Track_2327	673	720	196	3	0	0	0	3	199.986	99.993	299.979	12.508196632929831	128.72062614280333	35.866223939040644	0.0	0.2357729693475519	1.7771449344187693	0.0	0.10667212773352217	0.3168847867256402	0.8765590142230598	47.024143461201085	12.944679077015287	0.26599520400090126	0.06254536133994296	0.265277913380075	1.5547948903629294
Track_2349	694	742	195	2	0	0	0	1	195.98628	103.99271999999999	299.979	9.345846058861925	22.10126577533708	72.58048293178018	0.0	0.22044074048130044	1.2158950019901278	0.0	0.15520174380763152	0.19663873528380674	0.9136423896520566	43.27035666798613	11.339669738727377	0.21598726653844555	0.04768622609124437	0.2163222006382686	1.7041070673283536
Track_2368	713	761	189	2	0	0	0	1	189.98669999999998	109.9923	299.979	3.399152134588611	118.78213772063052	108.61912522063413	0.0	0.19188327887584306	1.9661917707452383	0.0011775761576313843	0.07482117094542547	0.27734971567429784	0.8990068795189025	36.328769531541056	3.8821879949074063	0.09356639870880923	0.0178915267994476	0.09324171915482123	1.7795149082944717
Track_2441	781	834	176	0	0	0	0	0	174.98775	124.99125	299.979	3.594679179797872	9.12570077170138	128.33653247845697	0.0	0.14355401846181068	1.7183021392744358	0.002752165234621385	0.05194565374450603	0.28127261314655233	0.9105408997698263	25.120194694090696	4.173104472287565	0.14309917672109002	0.02054246185688925	0.1430991767210899	1.891712511392147
Track_2457	796	850	129	0	0	0	0	0	127.99104	126.99110999999999	254.98215	8.258206938389725	152.2344852324086	27.164551241676627	0.0	0.29600284146368483	2.123357880768652	0.007653719088850875	0.16720355887071917	0.3785670606652418	0.8882713082224823	37.8857115218921	8.258206938389725	0.21797682045954858	0.06452175822924577	0.21797682045954833	1.4737834557918565
Track_2460	799	853	172	1	0	0	0	1	171.98796	127.99104	299.979	0.3080974234779546	43.52667786384668	90.04136298141397	0.0	0.05240376966476118	0.18237774638270696	0.0011398731491793885	0.04640293286063795	0.034473147993911046	0.9076679785584294	8.994489425673516	0.4967914468874857	0.03425402031142907	0.001791389487252216	0.034184363047012487	2.0174421153161384
Track_2471	810	864	151	15	0	0	0	3	168.98817	130.99083	299.979	2.2247921568577813	33.28198375839314	49.47628735600532	0.0	0.6159621862293578	2.2191164967773434	0.07330282004711743	0.5364256458167549	0.4237909774124111	0.8750450883480098	97.5404551315006	4.0237282775046275	0.02280891711914195	0.013165372208349149	0.021373669524977837	1.8490130372943505
Track_2484	823	877	165	1	0	0	0	3	166.98830999999998	132.99069	299.979	1.00531198123922	128.66951213496554	73.52721211081118	0.0	0.09900335600866257	0.6808991610184586	0.007576936479403526	0.0834026749595307	0.08824224853668121	0.8920383312485435	16.297939339571588	1.4108672645848848	0.06168337973858515	0.0060202536407441935	0.06080858148098974	2.0067945270684056
Track_2489	827	882	166	0	0	0	0	0	164.98845	134.99054999999998	299.979	3.311177982911006	132.11915628611123	96.01151635791051	0.0	0.0812788389998195	1.5664673573323886	0.0	0.04781066209128603	0.17222655068206513	0.8971024694212948	13.410069664379787	3.504611607122773	0.24691728423352285	0.0200691501914892	0.2469172842335232	1.8589786960191275
Track_2498	836	891	163	2	0	0	0	1	163.98852	135.99048	299.979	2.5493346988468146	80.11000085340403	91.95240636188518	0.0	0.1650927863973879	1.4299987352354553	0.0031417534428580403	0.05248558672059126	0.309570776689579	0.895092605081804	27.41113563953252	2.6223163853332445	0.093003614748823	0.015545811980294809	0.09416408990078548	1.8252741442917495
Track_2501	839	894	161	2	0	0	0	2	163.98852	135.99048	299.979	0.7074238446146965	22.61421911288426	59.61121645861444	0.0	0.1198115099346445	1.698659105398213	0.001684408451702621	0.04675639559542872	0.28669475655373955	0.9135747799962204	19.249911699875696	2.8644227918350005	0.036749459199818806	0.0043138619984782875	0.03600540549761404	2.0004571932898356
Track_2512	850	905	158	2	0	0	0	3	160.98872999999998	138.99027	299.979	7.596711837865697	84.46571953075433	66.86799053314424	0.0	0.1589077915934298	1.9093153585577616	0.00811219621113688	0.06011401646450517	0.2919840746708849	0.90369129822224	25.02736870094175	8.228717641417322	0.3035361778795324	0.04718784872621641	0.29695113281133434	1.6669579451406475
Track_2541	878	934	150	2	0	0	0	4	153.98922	145.98978	299.979	4.672064874529374	162.15140279282605	3.725883264397308	0.0	0.17954498708472144	2.0108402902223816	0.0	0.0616205509969499	0.2739454099679944	0.8928655536969503	27.771496289026626	5.296848220720752	0.16823237847560454	0.030340207415359168	0.1689838736686233	1.7499038821205457
Track_2546	882	939	154	0	0	0	0	0	152.98928999999998	146.98971	299.979	3.0745671262157432	64.73625383460222	12.025681334315198	0.0	0.1369586622571268	1.5648248291966365	0.006335172291837602	0.0589450179342084	0.2754470292167014	0.9141662434324042	20.953208498067664	4.701422843121047	0.1467349082360959	0.02009661673843799	0.14673490823609617	1.6427151085804015
Track_2551	887	944	154	0	0	0	0	0	152.98928999999998	146.98971	299.979	3.6104271027586052	96.6330342545226	44.271680556609084	0.0	0.11898567772236296	1.6661826741518957	0.004166187439092308	0.04791221150998115	0.24530854444108338	0.8955135209993883	18.203534354913156	3.6104271027586052	0.1983365994958087	0.023599214708157713	0.19833659949580906	1.926971498599987
Track_2564	898	957	150	1	0	0	0	1	149.9895	149.9895	299.979	0.6448885014432207	140.12073502905307	80.99978786878096	0.0	0.054947291650280464	0.3525396122205526	0.0	0.042453184401739744	0.05051105607092722	0.8790582545598348	8.218779265845807	0.6985567349376851	0.07846524168414375	0.004299557645323311	0.07824876379146097	2.011353229203567
Track_2568	902	961	151	0	0	0	0	0	149.9895	149.9895	299.979	2.0028575797739214	130.46966572104364	2.3813392294795817	0.0	0.1323505932255982	1.7787635889303914	0.0	0.06027786783319256	0.22068768207155437	0.9090220857140244	19.85119930261082	2.788387816452673	0.10089353037277232	0.013353318597461299	0.10089353037277211	1.6035011470747562
Track_2625	956	1018	139	0	0	0	0	0	137.99033999999997	161.98866	299.979	7.094388228511648	36.13289740967649	40.439015542518895	0.0	0.1191903434018541	0.6386124668789505	0.003535195709867882	0.0532440129916543	0.1522253803280844	0.9185633968106277	16.447116010738593	7.094388228511648	0.43134542395637054	0.051412209206178124	0.4313454239563703	1.7951990154792972
Track_2630	961	1023	139	0	0	0	0	0	137.99033999999997	161.98866	299.979	1.9702334894947153	129.09922981647057	14.309706216765706	0.0	0.19179652475079165	2.170571812749997	0.0013590347848396213	0.054186733094064285	0.40358715572805937	0.8912027885587953	26.46606766118008	3.8599055761871255	0.07444375623601296	0.01427805373546232	0.07444375623601275	1.7535853793416725
Track_2635	966	1028	138	0	0	0	0	0	136.99041	162.98859	299.979	2.169364174177475	34.568398950805665	118.48385448933534	0.0	0.22636373988148722	1.6943242545088781	0.007330274628062013	0.09192413148389025	0.36654056177938	0.9027400461659916	31.009661535498342	2.3509829007716445	0.06995768630670454	0.015835883505841575	0.06995768630670467	1.8022523197413518
Track_2639	970	1032	122	8	0	0	0	4	134.99054999999998	164.98845	299.979	0.8835499257001178	160.11159579472266	58.28032096117718	0.0	0.305887902247757	1.7005954927779006	0.007777760920251649	0.12324417449477085	0.4300926636319099	0.885174429318944	38.52002603005946	2.156188008209522	0.02293741766972409	0.006545272433515664	0.02139761783783869	1.9444407469730067
Track_2640	971	1033	117	9	0	0	0	4	134.99054999999998	164.98845	299.979	0.3148593896654894	46.10648063074094	77.88923096981229	0.0	0.18897943070136392	1.8735295541313959	0.0038282032345638406	0.08831669915076501	0.31736473526905573	0.907319059738746	23.33962313865226	1.8849965376572202	0.013490337345852742	0.0023324550471532225	0.01234237524420899	1.9255339100813582
Track_2649	978	1042	133	1	0	0	0	1	132.99069	166.98830999999998	299.979	0.1805268523892385	100.45427393201875	42.66129735930743	0.0	0.09196176627562581	0.4470306129869206	0.005094725721351633	0.06002187251912847	0.08580473884126505	0.8876107984915712	12.53946177720197	0.8178850503805716	0.014396698645986136	0.0013574397755905959	0.014760914568801417	1.9160244663526713
Track_2655	984	1048	117	6	0	0	0	4	131.99076	167.98824	299.979	3.060679294018764	15.19972349155629	96.93885404290319	0.0	0.2238653853543104	1.664068184717231	0.0	0.06900001263669583	0.3620939365018001	0.8725081814659966	28.63251839407453	5.545862139944324	0.10689521794395034	0.023188587549755484	0.1035827290273351	1.7730818113854037
Track_2656	985	1049	125	1	0	0	0	3	126.99111000000002	167.98824	294.97935	2.0453077761632454	24.13061782527313	120.92455091722077	0.0	0.07859606466531611	0.8217365219008208	0.0	0.041977931768344356	0.12079695931875173	0.9074137959480285	10.999930811219873	2.8606016783152226	0.18593824009120513	0.01610591305299438	0.20492009519277884	1.7319818123507182
Track_2657	986	1050	130	2	0	0	0	2	131.99076	167.98824	299.979	0.9650191342444099	73.73144458815432	127.26543836867965	0.0	0.3199356635034781	1.6665212759245385	0.003948462090213227	0.11801333606758287	0.4147819092639985	0.8852599226511442	42.03434183456862	2.7589610049706987	0.022957874255349654	0.007311262805399483	0.02285229075538808	1.6728043477964147
Track_2663	991	1056	128	2	0	0	0	2	129.99089999999998	169.9881	299.979	3.1422488526454417	104.43311825128573	82.66607328190227	0.0	0.24823617907845547	1.4315253770560872	0.0036834460316753715	0.1272054115436248	0.2896664455780823	0.8964506913907826	33.78448451322653	3.2879464669496627	0.09300863689115221	0.024172837118947882	0.09737838057565339	1.6053263915574232
Track_2668	996	1061	125	2	0	0	0	3	127.99104	171.98796	299.979	0.1791002509009341	135.71455013121036	37.96436721203103	0.0	0.056116348964454825	0.3564953888593439	0.002614495185411664	0.04687270287394613	0.050928651416989386	0.8816256837844849	7.116970414331887	0.48608579556265963	0.02516523752020505	0.0013993186624699206	0.024936024675380714	1.9943266324539026
Track_2697	1022	1090	122	0	0	0	0	0	120.99152999999998	178.98747	299.979	4.010750864911606	128.11891499343773	51.691517997407765	0.0	0.18786761452931824	1.4968486088589923	0.004480360363597633	0.05879254762454904	0.3749181589271808	0.8983895304750223	22.730390119352485	4.620669939369122	0.1764488354072235	0.03314902179443145	0.17644883540722386	1.8184457096929274
Track_2710	1035	1103	118	2	0	0	0	1	118.99167	180.98733	299.979	1.970771781356515	144.71119215812357	51.79604757933706	0.0	0.13206776671726428	1.2162969456689066	0.0	0.0634475047654676	0.1832704476426416	0.8945034095796488	15.56482717799204	3.3657446099600334	0.12661700376237373	0.016562266765030823	0.12540733576943083	1.701136299520828
