# Supplementary material for: Adhesion pilus retraction powers twitching motility in the thermoacidophilic crenarchaeon Sulfolobus acidocaldarius
Source: Nat Commun. 2024 Jun 14;15:5051. doi: 10.1038/s41467-024-49101-7 (PMC11178785; doi:10.1038/s41467-024-49101-7)
Supplement: Supplementary file 15 — Source Data [file 41467_2024_49101_MOESM15_ESM.zip › TWITCHING FULL TRACK DATASET/Figure 4/Sso/Sso P2-05 tracks.csv]

LABEL	TRACK_INDEX	TRACK_ID	NUMBER_SPOTS	NUMBER_GAPS	NUMBER_SPLITS	NUMBER_MERGES	NUMBER_COMPLEX	LONGEST_GAP	TRACK_DURATION	TRACK_START	TRACK_STOP	TRACK_DISPLACEMENT	TRACK_X_LOCATION	TRACK_Y_LOCATION	TRACK_Z_LOCATION	TRACK_MEAN_SPEED	TRACK_MAX_SPEED	TRACK_MIN_SPEED	TRACK_MEDIAN_SPEED	TRACK_STD_SPEED	TRACK_MEAN_QUALITY	TOTAL_DISTANCE_TRAVELED	MAX_DISTANCE_TRAVELED	CONFINEMENT_RATIO	MEAN_STRAIGHT_LINE_SPEED	LINEARITY_OF_FORWARD_PROGRESSION	MEAN_DIRECTIONAL_CHANGE_RATE
Label	Track index	Track ID	Number of spots in track	Number of gaps	Number of split events	Number of merge events	Number of complex points	Longest gap	Track duration	Track start	Track stop	Track displacement	Track mean X	Track mean Y	Track mean Z	Track mean speed	Track max speed	Track min speed	Track median speed	Track std speed	Track mean quality	Total distance traveled	Max distance traveled	Confinement ratio	Mean straight line speed	Linearity of forward progression	Mean directional change rate
Label	Index	ID	N spots	N gaps	N splits	N merges	N complex	Lgst gap	Duration	Track start	Track stop	Track disp.	Track X	Track Y	Track Z	Mean sp.	Max speed	Min speed	Med. speed	Std speed	Mean Q	Total dist.	Max dist.	Cfn. ratio	Mn. v. line	Fwd. progr.	Mn. ? rate
									(sec)	(sec)	(sec)	(micron)	(micron)	(micron)	(micron)	(micron/sec)	(micron/sec)	(micron/sec)	(micron/sec)	(micron/sec)	(quality)	(micron)	(micron)		(micron/sec)		(rad/sec)
Track_0	0	0	135	1	0	0	0	3	137.01689666666667	0.0	137.01689666666667	2.1817270601099525	4.104873534323081	66.60434328616458	0.0	0.3077935424792464	0.8908669267276078	0.00946486545432432	0.2909825710156432	0.17124015122888997	0.8829197949833341	41.44043994214744	2.301395232119081	0.0526472948442568	0.01592305119431829	0.0517328955833826	1.8979581082584986
Track_6	5	6	129	1	0	0	0	1	129.01591	0.0	129.01591	1.3853828241892987	37.99613835931367	70.0357229755075	0.0	0.07400590754146462	0.45284947849306784	1.5886259275471885E-14	0.041742571707762084	0.08695738661002952	0.8469208816225214	9.616127618116154	1.5856465631537369	0.14406868119962637	0.010738077375025287	0.14509757033935258	1.7825473137986787
Track_8	7	8	275	4	0	0	0	4	283.0349033333333	0.0	283.0349033333333	2.3443743454788097	42.56474153019922	71.63359582059095	0.0	0.07398324360475021	1.4419054002888738	0.0	0.04068027331985136	0.13921117347081763	0.8833750315146013	21.79449616428534	2.4428705390580814	0.10756726504742688	0.008282986719548911	0.11195760439755967	1.9096602555097768
Track_11	10	11	161	0	0	0	0	0	160.0197333333333	0.0	160.0197333333333	0.1925723505697132	57.51525249644682	72.0202016065086	0.0	0.06474422819457308	0.4058099013317977	2.3486626092134735E-4	0.05324159967347941	0.056302068044515666	0.8937666982597445	10.360354130568066	0.46135088363386645	0.01858742936223883	0.001203428768179299	0.018587429362238832	1.9400754501945674
Track_12	11	12	167	2	0	0	0	2	169.02084333333332	0.0	169.02084333333332	1.6533551798956234	15.605267865056755	74.89676966449908	0.0	0.220558809918933	1.7257468742972657	0.00600041020236363	0.07746842327454562	0.3923397634702133	0.899629937674471	37.91890190996601	3.022882998545588	0.043602401351740656	0.009781960303173793	0.04435080288458747	1.6934942781536801
Track_14	13	14	224	11	0	0	0	3	236.02910666666665	0.0	236.02910666666665	0.21541313951904192	22.699114027520782	73.5587385780029	0.0	0.20326192096811113	1.5349531176090332	0.007915873563170295	0.09281264204136061	0.33352475297369527	0.8833251145801374	45.85865511591828	2.985435201433215	0.004697327886623272	9.126549795541118E-4	0.0044900440535406245	1.9909692998511583
Track_18	15	18	124	0	0	0	0	0	123.01516999999998	0.0	123.01516999999998	1.028000246006828	86.18830778383197	75.06475536091475	0.0	0.05610069002786569	1.456260922727699	0.0049520622917170265	0.03961826780336188	0.13155475021364219	0.8891379554425517	6.901235920895203	1.167688650702065	0.148958861541641	0.008356694918251369	0.14895886154164106	1.8926923233217172
Track_20	17	20	197	0	0	0	0	0	196.02417333333332	3.0003699999999998	199.02454333333333	3.3583425902383994	41.75055189792329	76.64976057482544	0.0	0.09590356166260713	0.9425110507289364	0.00329141426097798	0.06254913255229005	0.14126537923995347	0.9203810177478694	18.79941639463491	3.6731246011437735	0.17864078967881275	0.017132287988418843	0.17864078967881267	1.9435678247742023
Track_22	19	22	300	1	0	0	0	1	300.037	0.0	300.037	2.911383992411717	25.52229051971425	78.90306224019439	0.0	0.08379633199462656	0.7573931608864122	0.0	0.04970374592595911	0.10624946920895761	0.8910477602481842	25.17468326266206	3.5443471293788176	0.11564729383228224	0.009703416553330813	0.11579762887417368	1.7668646410901794
Track_23	20	23	260	2	0	0	0	4	265.0326833333333	0.0	265.0326833333333	3.8301157880470487	56.532827438117074	78.27754028405087	0.0	0.18559213074981626	1.2369357432578079	0.00811701824817773	0.12901205221977566	0.18669925412496738	0.8899622646661906	48.356946801106666	6.707397332604641	0.07920507892693082	0.01445148477491694	0.07786690479025737	1.8124629316960064
Track_26	23	26	269	0	0	0	0	0	268.0330533333333	0.0	268.0330533333333	7.375567752006174	3.7554651407125883	83.29643106533169	0.0	0.1013929302358235	1.1453129873083507	8.497490112435448E-4	0.0583148146393646	0.12145034011272657	0.9101341579483344	27.176656677521414	7.375567752006174	0.27139349183105055	0.027517381383682236	0.27139349183105044	1.635337803573466
Track_28	24	28	301	0	0	0	0	0	300.037	0.0	300.037	1.5193223285766992	150.08199501794516	80.25603014511624	0.0	0.05526282271976129	0.3756788221896551	0.0	0.047893110941136546	0.045060416832035446	0.8764080147806592	16.580891540369024	1.592323236617018	0.09163091893325812	0.005063783228657463	0.09163091893325814	2.056998692817276
Track_29	25	29	236	0	0	0	0	0	235.02898333333331	0.0	235.02898333333331	1.5996375015306556	135.67102358101744	80.78240224028717	0.0	0.15798486661256694	1.318652859774853	5.486412300752826E-4	0.06693826965921867	0.25158365900346913	0.8971128562244318	37.13102258200392	1.9162263421861245	0.043080890056228685	0.006806128669083958	0.043080890056228734	1.7851078071272106
Track_31	27	31	187	0	0	0	0	0	186.02293999999998	0.0	186.02293999999998	0.08014444315073158	52.1495312564485	82.22235446859355	0.0	0.04793791829226009	1.0041553751679904	0.001644906763128837	0.03376155952129632	0.09931695772812861	0.9067703255995072	8.917552498206	0.9414765310599568	0.008987269003109848	4.308309671416417E-4	0.00898726900310985	1.981516301030393
Track_32	28	32	292	4	0	0	0	3	300.037	0.0	300.037	4.173217240329554	83.58114587322169	83.31353695094485	0.0	0.1822242076690032	1.5321690034821922	0.0018342068353866087	0.06359509170715827	0.31209050803573213	0.8870025497593291	54.937815405992964	4.173217240329554	0.07596256257168742	0.013909008690026743	0.0763290940756424	1.9225248827844788
Track_37	33	37	301	0	0	0	0	0	300.037	0.0	300.037	1.4053372262922508	17.256151904474507	84.08636778264362	0.0	0.14248694008524868	1.930966616396014	0.0	0.05276923372767504	0.2780165341865073	0.9015108558822708	42.75135404235775	3.4010731712307636	0.032872344227971174	0.004683879742472598	0.03287234422797117	1.9098347850335118
Track_41	35	41	294	5	0	0	0	3	300.037	0.0	300.037	2.8473120538531824	48.62714959151496	88.00151255387779	0.0	0.2727268795918573	2.4366623476473674	0.004955596732507078	0.08152341899866157	0.4267591358819956	0.8856499882376924	80.19235794276788	3.774538530668702	0.03550602734346916	0.009489869762239932	0.034796239286871034	2.0157591036018183
Track_44	38	44	294	4	0	0	0	4	300.037	0.0	300.037	0.822678400529264	116.19439998133852	87.58890019403036	0.0	0.1004995299149511	1.2346391263051433	0.0	0.057819645737169974	0.1630111459421319	0.8619513935377808	30.38081022576829	1.2035066944077226	0.027078882834779945	0.002741923164573916	0.027282945172920712	1.9889534001143896
Track_47	41	47	144	0	0	0	0	0	143.01763666666665	0.0	143.01763666666665	3.698521412553019	157.4561563390192	91.33159209745348	0.0	0.155478423777137	1.7010275797464358	0.0	0.05086263048237247	0.3307833885472955	0.8913405285113387	22.236156721264614	3.8267606945019907	0.16632916645240647	0.025860596628185222	0.16632916645240653	2.0148711456929527
Track_48	42	48	261	3	0	0	0	3	265.0326833333333	0.0	265.0326833333333	0.06919625916561038	105.42484546126381	90.65794224008565	0.0	0.05695476936420198	0.22582260988183145	0.003457373894465302	0.051947025740865765	0.034157214269147286	0.9066888596362994	14.860516086467502	0.16860880006709542	0.004656383315558124	2.610857585386245E-4	0.004584089470525111	2.069070468924406
Track_51	43	51	177	0	0	0	0	0	176.02170666666666	0.0	176.02170666666666	0.5583640043887951	148.99189295966153	91.20043025024651	0.0	0.04843348805428979	0.4448356473243918	0.004382155869543175	0.0401280237835598	0.042325559546671276	0.8824649544085487	8.525345227135706	0.5583640043887951	0.06549459165730358	0.0031721315226546022	0.0654945916573036	2.033036316087665
Track_52	44	52	301	0	0	0	0	0	300.037	0.0	300.037	1.7095716517590838	11.666953359147598	94.727451677854	0.0	0.09527358125835216	1.9890336923897234	0.0	0.053361941670468926	0.1615776918229882	0.9121977851240342	28.58559950001221	4.09427087367839	0.059805345406814134	0.005697869435299926	0.05980534540681415	1.9024356604310113
Track_62	53	62	188	0	0	0	0	0	187.0230633333333	0.0	187.0230633333333	0.33556984496770403	162.8231957832845	95.93747591876063	0.0	0.07447563879535866	2.3825683380617533	0.0020345610645841326	0.04332546744167838	0.2064702956197651	0.8658131532212521	13.928662111214827	2.3516617725640474	0.02409203714529883	0.0017942698562776406	0.024092037145298843	2.097088883998688
Track_65	54	65	301	0	0	0	0	0	300.037	0.0	300.037	3.133583548890937	5.187487122123926	97.68213724590842	0.0	0.12448444466432794	1.467656152145808	0.0	0.07274661135128437	0.1583795896614083	0.9217568123063375	37.349939323750945	4.298159440175815	0.08389795554228066	0.010443990404153279	0.08389795554228063	1.803786099649817
Track_66	55	66	301	0	0	0	0	0	300.037	0.0	300.037	3.421102461487797	135.18842009801938	96.62701596826967	0.0	0.0967205938445089	0.6968069768733185	0.0023396527123231274	0.06064021631510471	0.10645518364302521	0.9054564625717872	29.019756815324918	3.494748027963665	0.1178887363963423	0.011402268591833	0.11788873639634231	1.7315093396863253
Track_70	59	70	113	2	0	0	0	4	120.0148	0.0	120.0148	6.494447243252354	62.448022007481796	98.04100324826425	0.0	0.23803314781162338	2.0229240265859874	0.008640935524523313	0.1117869400224229	0.368430128700097	0.9035529246372459	28.462616776016297	6.494447243252354	0.22817463672998706	0.05411371966834386	0.2273369073418666	1.8851476117053059
Track_77	63	77	245	9	0	0	0	3	255.03144999999998	0.0	255.03144999999998	6.082737952180487	129.55330763308243	103.57561775234136	0.0	0.23380198874330238	2.2000854569513786	0.0013461389241260931	0.07036286028034532	0.3985766406798806	0.905009063166015	57.71187968307291	7.702726789067564	0.1053983683356717	0.02385093270724253	0.10201338677845519	1.7366938682528616
Track_81	66	81	281	1	0	0	0	2	282.03477999999996	0.0	282.03477999999996	3.6389500123328884	158.30892328935712	103.89367745358098	0.0	0.15096826999598165	1.627895217518735	0.0	0.06312559876787094	0.22854299556850394	0.8759791259239577	42.85931329260552	5.713794924010985	0.0849045337588438	0.012902486751218729	0.08546489107652991	1.838249088643757
Track_86	70	86	301	0	0	0	0	0	300.037	0.0	300.037	0.4263950351270772	13.327267612093303	103.92586320667709	0.0	0.15545621200410648	0.6762788156381322	0.011958832724400755	0.13230746644948302	0.10935198942833506	0.9063758061969795	46.642615481076064	1.183424624859442	0.009141747964371233	0.0014211415096374023	0.009141747964371227	2.165963606738145
Track_87	71	87	301	0	0	0	0	0	300.037	0.0	300.037	0.8850586427926904	37.87429670364111	103.34084328077196	0.0	0.06026893725146075	1.6765255986149767	0.0014706382289648592	0.040230408309482504	0.1380392723845815	0.8688046433204828	18.082911126116514	1.616435952232076	0.04894447783434777	0.002949831663403815	0.04894447783434773	2.069619102154168
Track_88	72	88	301	0	0	0	0	0	300.037	0.0	300.037	2.742100114738381	104.24133073980803	101.52604780492658	0.0	0.11066134402089262	1.956657463845362	0.0	0.06420060356456223	0.19688573635218928	0.880250795339033	33.20249767599652	3.1557350770998047	0.08258716381812324	0.009139206546987142	0.08258716381812316	1.834703691543637
Track_89	73	89	216	0	0	0	0	0	215.02651666666665	0.0	215.02651666666665	7.834202999340708	97.82760915780102	108.36867111137826	0.0	0.11871965191825572	1.3282382785024973	0.007854151308333007	0.06183439263874376	0.16783677262531885	0.9048058169859426	25.527873211861692	7.84547995704926	0.3068881976309916	0.036433660000572216	0.3068881976309918	1.5856913999615891
Track_90	74	90	193	0	0	0	0	0	192.02367999999998	0.0	192.02367999999998	1.5860864942769473	45.002940709387936	106.30157338372742	0.0	0.09540255626025693	1.0000152035013188	0.0	0.057785735945669006	0.1275820695834352	0.882813658739001	18.319549934501538	2.393549017496052	0.08657890067975098	0.008259848443051125	0.08657890067975084	1.7882636983735691
Track_92	76	92	300	1	0	0	0	1	300.037	0.0	300.037	0.20101021834121444	37.962088937744895	107.09447368531742	0.0	0.21531959023783226	1.3724395286508786	0.012402242021694456	0.18055675217444583	0.16860889096763432	0.9037626190980276	64.40090152149938	1.2677567841382171	0.003121232988859789	6.699514337938803E-4	0.0031114281475915976	2.00861021253981
Track_96	78	96	301	0	0	0	0	0	300.037	0.0	300.037	2.6134159478783276	154.5394482532832	110.1422059913941	0.0	0.07988442421613282	0.9256642226628433	0.0	0.049552923409208936	0.10636799522722279	0.8958889362819963	23.96828298853582	4.5006846061068115	0.10903642739566873	0.008710312221087159	0.10903642739566863	1.7743141184822149
Track_98	80	98	296	3	0	0	0	3	300.037	0.0	300.037	3.928911425366636	115.26504451132341	114.29696598951557	0.0	0.19027550352439615	1.4241200426992866	0.005036222963346661	0.10170545933849502	0.2744867007134424	0.8620985452387784	56.34181519444973	4.1251656297690955	0.06973349033585406	0.013094756397933043	0.06881998026747621	1.9840934095011582
Track_101	83	101	300	1	0	0	0	1	300.037	0.0	300.037	0.70508656195257	163.8186620069985	111.16609592431365	0.0	0.0730060322415653	0.6967759505707893	0.0	0.049220824513136564	0.08778098185668202	0.8705283977588018	21.88240171835432	2.293757360624472	0.03222162589955398	0.002349998706668078	0.03218910320851718	1.8467166703165363
Track_102	84	102	219	2	0	0	0	3	222.02738	0.0	222.02738	4.122040406741913	145.25195134070006	111.92819954332572	0.0	0.15581531926343448	1.4726125725805859	0.007016976580928477	0.07373253321598444	0.24253872260503445	0.871259772614257	34.89326030913587	4.705783214754845	0.11813285345716654	0.01856545983987161	0.11915041427013529	1.8433415634304706
Track_104	86	104	301	0	0	0	0	0	300.037	0.0	300.037	0.14669831294118232	51.9701798829395	112.38944700626168	0.0	0.05452697660575236	0.17946999647124703	0.0015630767333497878	0.04979102832444267	0.03372918675473408	0.9264258839363275	16.360110479860143	0.19392782414966236	0.008966828990658282	4.88934074601407E-4	0.008966828990658296	2.0696199783477596
Track_107	89	107	301	0	0	0	0	0	300.037	0.0	300.037	0.13601043250540978	57.77365040310011	113.97377441938929	0.0	0.0640419417829768	0.2336934146084353	0.007163744175746214	0.055427676028002006	0.039398017608319916	0.9118116890077179	19.21495208673899	0.20526872586860787	0.007078364384747857	4.533121998467182E-4	0.00707836438474785	2.0591128550652216
Track_108	90	108	169	0	0	0	0	0	168.02071999999998	0.0	168.02071999999998	2.4169148400797313	104.0938767033871	113.72108105531909	0.0	0.20278372568932668	1.53034708218223	0.0014284282323441767	0.10839286002410906	0.29737876091970233	0.9000834138435725	34.07186759460317	3.095406473861387	0.07093578986737316	0.01438462375402112	0.07093578986737317	2.1027323866243637
Track_110	92	110	301	0	0	0	0	0	300.037	0.0	300.037	0.1504983263426125	72.22825154294891	114.4699435754486	0.0	0.1879874892057592	0.6653619109691591	0.008811323677489335	0.17334909317372665	0.1029739120762184	0.8963091919984533	56.40320229882838	0.6960799152834348	0.0026682585422235627	5.015992239044268E-4	0.002668258542223563	2.1657825715216785
Track_113	94	113	144	0	0	0	0	0	143.01763666666665	0.0	143.01763666666665	1.480991834606471	97.95862985113996	115.82499370467241	0.0	0.10589343739336993	1.3508216062093215	0.008268206023718937	0.055243021254470476	0.18409740537058092	0.9027516796357102	15.144629154509374	1.951562971080866	0.09778990422921645	0.010355309101200161	0.09778990422921634	1.6165101313717414
Track_114	95	114	301	0	0	0	0	0	300.037	0.0	300.037	0.045540939373489846	34.216183429623705	116.64051548804623	0.0	0.050335774089493156	0.22472624081763876	0.00261425341812654	0.04415904337320667	0.03259543499774407	0.882203370629751	15.102594650489253	0.18249556658302216	0.003015438103678068	1.5178441116758882E-4	0.003015438103678067	2.0579419745602365
Track_115	96	115	301	0	0	0	0	0	300.037	0.0	300.037	0.12000227619639166	73.06980796918785	118.01346108911297	0.0	0.046035752130623456	0.42528112662881923	0.002347955694335872	0.03734782115013375	0.04252328457574597	0.9136600597356245	13.812428962015847	0.3640413827851879	0.0086879922804597	3.9995825913601214E-4	0.008687992280459687	2.1104124603001146
Track_116	97	116	301	0	0	0	0	0	300.037	0.0	300.037	0.044970115088913624	126.10713732558227	119.18335242209083	0.0	0.0469161628879007	0.21622105342693326	0.0	0.04251651420740104	0.02789654670184639	0.8877588255064828	14.076584764397069	0.28640690906183525	0.003194675117692853	1.498818981956013E-4	0.0031946751176928543	2.1253752665619134
Track_118	99	118	301	0	0	0	0	0	300.037	0.0	300.037	6.591711339675263	120.56418632987288	122.30338190034604	0.0	0.10740629671608026	1.2076668503399484	0.006713607233080413	0.06724881967903473	0.12618510017422857	0.8930436602462566	32.22586304780254	6.679482529748201	0.2045472398954028	0.021969661540660865	0.20454723989540263	1.6849396145481133
Track_120	101	120	301	0	0	0	0	0	300.037	0.0	300.037	0.08808931800638754	4.803162373317032	121.34060277077518	0.0	0.07445648361203186	1.3228317708601836	0.0018066233182072865	0.04854386834355881	0.1451281173397476	0.8981330515538339	22.33969997350313	1.3005265790329261	0.003943173727080905	2.935948499897931E-4	0.003943173727080893	2.0510035227752947
Track_121	102	121	288	6	0	0	0	4	300.037	0.0	300.037	0.07808982464382978	130.13174742884118	121.40488657072127	0.0	0.11030179166143382	1.6075699259679543	0.0	0.04114512993907884	0.26332570023370966	0.881795936367578	32.89440701607549	1.3447336840285549	0.002373954472128569	2.602673158438119E-4	0.002359592821870838	1.9624064472745006
Track_129	109	129	301	0	0	0	0	0	300.037	0.0	300.037	1.1108599568183313	163.85919224922665	122.53521561220218	0.0	0.10300157834658302	1.5127856688200627	0.0	0.05760444237036491	0.17528609017667104	0.876843907112299	30.904284562373746	2.023704865192049	0.03594517629347788	0.003702409892174403	0.035945176293477904	2.012953115278961
Track_130	110	130	301	0	0	0	0	0	300.037	0.0	300.037	0.055766580198349236	33.80002531449178	2.0597609671593227	0.0	0.04110164104733779	0.21860716876999062	0.0	0.03514321537169419	0.03286010741161446	0.8792012448722738	12.332013074920093	0.32983405405919114	0.004522098692204848	1.858656772276394E-4	0.00452209869220485	2.0412040961324713
Track_136	113	136	301	0	0	0	0	0	300.037	0.0	300.037	4.33207754746063	93.84033066274318	122.7340813423702	0.0	0.10538573826874123	1.6693305104318334	0.002121440606868112	0.06602193350669425	0.15328218405029922	0.8654409246983322	31.61962075293828	5.073802520438592	0.13700599325050627	0.014438477745946766	0.13700599325050614	1.7982244470800517
Track_139	116	139	282	0	0	0	0	0	281.03465666666665	0.0	281.03465666666665	1.2311716582687404	31.43394223766083	125.18048902238836	0.0	0.10760806506330046	1.513000041793247	0.0	0.05045316982002663	0.22770709043121728	0.8979039589564005	30.241595619628963	1.7986562683832323	0.040711200353119655	0.004380853496403559	0.04071120035311964	1.885736353764372
Track_140	117	140	241	6	0	0	0	2	247.0304633333333	0.0	247.0304633333333	1.69144539527712	38.44473664432829	1.4358774909490355	0.0	0.17117458000415986	0.7492233594175369	0.005757958704041212	0.13683567182308506	0.1293560541497412	0.8877435672827282	42.74208418422137	2.050281265272918	0.03957330176008433	0.006847112588680001	0.04000075588626304	2.03169526969509
Track_141	118	141	301	0	0	0	0	0	300.037	0.0	300.037	0.1419328818094032	104.95374820458159	125.48825580928545	0.0	0.03906046030154075	0.12586224872999865	4.7825678442238364E-4	0.036723025574609165	0.023064279805432533	0.8865536387972658	11.719583327493364	0.15364050733813558	0.012110744711924875	4.7305126304223545E-4	0.012110744711924857	2.034853904495329
Track_142	119	142	301	0	0	0	0	0	300.037	0.0	300.037	1.0905483730807743	118.86620991919662	4.123834527095293	0.0	0.13139290576710982	1.56133130873047	0.0028668476172482847	0.0606407796730799	0.23362211376442688	0.9012861093413395	39.422733267646294	1.5492086978297133	0.027662931580032597	0.0036347129623372264	0.027662931580032572	2.0060174378832323
Track_143	120	143	182	0	0	0	0	0	181.02232333333333	0.0	181.02232333333333	1.4032102648460876	138.32027483525397	125.27291806823042	0.0	0.07559639827672114	0.40914337219710584	0.0010396894516386853	0.05668668275440267	0.0715256343304797	0.8742519705505162	13.684635651684047	1.5365686746096756	0.10253910301758067	0.0077515868706547605	0.10253910301758058	1.880215000792307
Track_153	128	153	298	1	0	0	0	1	298.0367533333333	2.0002466666666665	300.037	7.985605074098435	52.924923416554975	10.311582119318185	0.0	0.30598498838012816	1.6165750394171738	0.0019865892026823353	0.09456029233527026	0.43950631796170647	0.9092055651165495	90.98818692608623	7.985605074098435	0.08776529507710158	0.02679402786664735	0.08756647837037307	1.7269943846695466
Track_155	129	155	297	4	0	0	0	1	300.037	0.0	300.037	7.126827007724702	67.88335404124416	6.670297233053107	0.0	0.12807498673451026	1.79566050795074	0.0	0.05252152270338863	0.2467067856174927	0.867258987844191	38.019185056893186	7.271541323900511	0.18745343954795135	0.02375316046929113	0.18546291570991633	1.8477747489263423
Track_156	130	156	126	3	0	0	0	1	128.01578666666666	1.0001233333333333	129.01591	2.628497670860479	12.987799666902031	5.570621403677576	0.0	0.260559512219625	1.7925787155232193	6.539256255235858E-4	0.1380125596530386	0.36932837924235	0.8954932278110868	32.84302956036316	5.5174426400653385	0.08003213181139354	0.020532605698894632	0.078801980875631	1.8013781880608233
Track_158	132	158	211	1	0	0	0	1	211.0260233333333	0.0	211.0260233333333	0.8796605550230575	84.40720489964465	8.38579982072196	0.0	0.04556639431884494	0.3286219574729547	0.0	0.032855946080368306	0.04572146051981414	0.9185896507371658	9.585407738481127	1.093681207698326	0.09177080193382005	0.004168493255609332	0.09148174477973484	1.9107000861227723
Track_160	134	160	298	1	0	0	0	3	300.037	0.0	300.037	5.657157438108098	89.75014306234213	7.123510088476602	0.0	0.07379153783583473	0.5542884963351775	0.003273786420219478	0.04486524882245264	0.08230564922854751	0.8987456542133485	22.232540032143454	5.771780650451663	0.25445394138182453	0.01885486602688368	0.2555152877939801	1.8225151241924655
Track_161	135	161	301	0	0	0	0	0	300.037	0.0	300.037	7.900962901203671	78.80528184503225	10.058585919928527	0.0	0.20437031996554827	1.998318277978847	0.0015237175968787922	0.06239535811821717	0.38019372621102604	0.9089015783661624	61.31865769150314	8.696236859692883	0.12885087832407816	0.026333295230933754	0.12885087832407802	1.8764803900132718
Track_163	136	163	301	0	0	0	0	0	300.037	0.0	300.037	3.1839984957266614	137.03214218336424	10.276251208315458	0.0	0.1169919531809635	1.7451080626837119	6.724563438668021E-4	0.06602571757331492	0.17208654743726584	0.8837653208412601	35.10191465655672	3.1839984957266614	0.09070725989962257	0.010612019503350126	0.09070725989962251	1.9555678008569835
Track_165	138	165	261	2	0	0	0	1	262.0323133333333	0.0	262.0323133333333	1.591707780815884	8.947518155685673	12.068199347646264	0.0	0.2112893014659036	1.5424970598988732	0.0026783940321770112	0.10012987121225322	0.2884719979800217	0.8815413832207749	55.89896948107046	2.1186939046644513	0.0284747249473874	0.006074471352665044	0.028749545341486684	1.959396246716374
Track_167	140	167	172	1	0	0	0	3	174.02146	0.0	174.02146	3.950964380180376	102.89676597834732	12.437637581165284	0.0	0.1512019450015245	1.6200430788246136	0.0043563483603725976	0.07308464905237212	0.2525447813959716	0.8837467542914457	26.712788499696888	3.9868367334780035	0.14790535178404185	0.02270389169347491	0.15015608227292312	1.7609694005522396
Track_168	141	168	139	2	0	0	0	1	140.01726666666664	0.0	140.01726666666664	2.6544914097472625	118.78587531202783	11.856805093037735	0.0	0.2011151328920368	1.912126455212478	0.005658683736784116	0.09336336251830277	0.32872366816433995	0.8872138694893542	27.813121660218933	2.7803290892068078	0.0954402545020316	0.01895831473461556	0.09426597820857575	1.8509403383709486
Track_170	143	170	170	2	0	0	0	3	174.02146	0.0	174.02146	1.993211661131212	2.778366009125344	12.703928819524542	0.0	0.22518583805977513	1.4682089179130104	0.006183659205322465	0.1307482477353316	0.2769988230749844	0.9231096846215865	38.23803029274907	2.092822731675116	0.0521264208922701	0.011453826793150754	0.05086388598784955	1.9739727809878587
Track_171	144	171	253	8	0	0	0	1	260.03206666666665	1.0001233333333333	261.03218999999996	0.566642450863065	27.72545034480478	12.157830759530933	0.0	0.1387957913625165	0.9075460581447564	0.004282043775017922	0.0748036201203328	0.1634915417356343	0.871709835152381	35.921794549211185	1.5182875539603196	0.015774335830766786	0.002179125282996116	0.015700225933396823	1.9397081103746434
Track_177	149	177	301	0	0	0	0	0	300.037	0.0	300.037	0.5601649328908798	87.83723238851319	15.481693906350145	0.0	0.13654223943712313	1.7616130658282347	0.0	0.0452844857129019	0.3482210446722758	0.9008562982676434	40.967723893996045	2.0948600870724254	0.013673323281037191	0.0018669861813405673	0.01367332328103717	1.8319795527119889
Track_179	151	179	241	1	0	0	0	1	241.02972333333332	0.0	241.02972333333332	0.3638630018533705	25.866222235198915	16.258222454049395	0.0	0.08997188758452909	1.5941799836394273	0.0	0.04842049954820383	0.1970892671471668	0.9098141715239687	21.642452887479184	1.4888301056913444	0.01681246593189427	0.0015096188006247025	0.016778783252784455	2.024829668815965
Track_182	153	182	301	0	0	0	0	0	300.037	0.0	300.037	0.17026296258920648	19.35607104360793	17.754239343042652	0.0	0.10495363216871627	0.326842528416475	0.004847091310842659	0.09509914750144988	0.06331180400471584	0.8778509184767638	31.489972935005156	0.4566889397918324	0.0054068945356233475	5.674732202668554E-4	0.005406894535623354	2.0604976667233568
Track_184	154	184	301	0	0	0	0	0	300.037	0.0	300.037	0.17136917137721483	51.14834606416886	19.464613016016465	0.0	0.11493390038099228	1.2565280467251079	0.0034445177855654727	0.09025507952968813	0.12664572134242802	0.855860809551125	34.48442266861176	2.1105531118862717	0.004969466156474113	5.711601281749079E-4	0.004969466156474109	1.854443967672196
Track_185	155	185	301	0	0	0	0	0	300.037	0.0	300.037	2.693238090560537	82.5151162636977	19.6811677461464	0.0	0.12177256991706954	1.6654251420743804	0.0017365392991896048	0.07863805543420986	0.1721278217798909	0.8969278955380386	36.53627656020782	5.577445440937136	0.07371408211568502	0.008976353218304867	0.07371408211568507	1.6290802637284791
Track_194	164	194	298	3	0	0	0	1	300.037	0.0	300.037	1.22784416815411	1.7479404951179407	22.341924964071225	0.0	0.19064527718402524	1.5022561509732077	0.004093189927018641	0.1442541481427533	0.17504436590157318	0.9101549034950717	57.18819426941785	1.7585659992328337	0.021470238461624516	0.004092309175715362	0.021465568075757554	1.9359956029503922
Track_197	167	197	171	0	0	0	0	0	170.02096666666665	0.0	170.02096666666665	0.028308056599931	56.75517350689185	24.63262092840054	0.0	0.09976788048908311	0.8299185704496526	0.0031997143460743335	0.07360500413180014	0.10144995901529673	0.8921364221656531	16.962631483038383	0.7802218440870092	0.0016688481753693325	1.6649744531467198E-4	0.0016688481753693325	1.9036371928875822
Track_198	168	198	297	2	0	0	0	3	300.037	0.0	300.037	1.0374937267749225	27.248288386699624	26.592561843057386	0.0	0.3375869429391756	1.6020615492410797	0.006887986067439515	0.1959289856708808	0.38138061040088717	0.9186441191920528	100.69173128416695	1.8376429475939042	0.010303663603190632	0.0034578859499825774	0.010242949326999292	2.0888586268900236
Track_204	173	204	173	4	0	0	0	4	180.0222	0.0	180.0222	1.5207331959915908	23.310359603398645	31.094643747504698	0.0	0.16087790415612843	1.6060669145621664	0.007300114370235814	0.09028413874306818	0.27901475653801155	0.8860060686320927	28.492923478894426	1.7259039151630262	0.0533723117993857	0.00844747590014782	0.052508614806106205	1.84716910966332
Track_205	174	205	120	0	0	0	0	0	119.01467666666666	0.0	119.01467666666666	1.1103206715104141	99.81732130923926	27.70437718575431	0.0	0.10748758399332993	0.5326845301850084	0.005756816942985954	0.08023178828616065	0.09483759117261546	0.8822772845625877	12.792600054647327	1.8013617212254025	0.08679397986080666	0.009329275200403834	0.08679397986080659	1.7799553617765222
Track_206	175	206	133	0	0	0	0	0	132.01628	0.0	132.01628	5.379309157064981	70.42929106690652	23.971370639034493	0.0	0.2392192419078166	1.9360484455861782	0.006478635422697398	0.15532937096722546	0.3059647225735995	0.9109336442517159	31.580834421090017	8.62265505948372	0.1703346113449308	0.04074731659659688	0.17033461134493064	1.7026638497212234
Track_207	176	207	259	1	0	0	0	2	260.03206666666665	0.0	260.03206666666665	5.1583913393214	158.28996120451774	26.417962597025188	0.0	0.27921764823500783	1.67244650669495	0.0033309030121042252	0.1340012296095757	0.32508459180071475	0.8858872410413381	73.45306221153139	5.976972584920631	0.07022704274011309	0.019837520062223352	0.07104679875222929	2.079669145426195
Track_209	178	209	301	0	0	0	0	0	300.037	0.0	300.037	1.0821169897120144	64.70564254996425	29.356592298080134	0.0	0.13051176477639628	1.3473565827014398	0.005244319475173502	0.09689432178866664	0.12683126729205943	0.8862800998149124	39.15835836821564	2.0275241150747716	0.02763438087819217	0.003606611816915962	0.027634380878192186	1.9003454999362726
Track_210	179	210	133	0	0	0	0	0	132.01628	0.0	132.01628	2.321980620343468	95.96169229910238	29.704834931090588	0.0	0.10963981222281544	1.4600404734277876	0.004033712248374929	0.054070899762381844	0.24129290625873612	0.8955525612472591	14.474240149554628	3.731261383233023	0.16042159010432858	0.017588593015524057	0.16042159010432863	1.9148313944234598
Track_211	180	211	301	0	0	0	0	0	300.037	0.0	300.037	1.086047680700451	141.8178431040696	30.84394842974694	0.0	0.06358366539364786	0.8116189261555242	0.0	0.04256304241277432	0.08661196635427885	0.8560736933815914	19.077452213713897	1.356054021811945	0.056928339724512146	0.0036197125044592875	0.05692833972451208	1.9626738824943883
Track_214	183	214	214	1	0	0	0	2	215.02651666666665	0.0	215.02651666666665	0.12444643303420234	91.39092765772419	32.60689784989824	0.0	0.056460967343818586	0.266632683201044	0.0015596754845240148	0.045819580232674496	0.03991376519986748	0.8967519009781775	12.057421483316144	0.3439469458315623	0.010321148116651548	5.787492396908367E-4	0.010250430818277484	1.9651058254549851
Track_221	188	221	137	4	0	0	0	4	147.01812999999999	0.0	147.01812999999999	4.700964875228498	80.78205575850865	35.57713866824767	0.0	0.09610772161085679	1.1537727332478065	0.006791846190710375	0.05605417581106089	0.13305601765669944	0.8962814555551014	15.205295440556668	4.700964875228498	0.3091662962818692	0.03197540925890227	0.33270385274943587	1.7093919966578548
Track_229	194	229	301	0	0	0	0	0	300.037	0.0	300.037	1.034140602123918	30.05670388101718	38.82999294432258	0.0	0.14132130332325554	0.5611358453524868	0.011418638042100351	0.11695430858282996	0.08896797812177469	0.8860009799764006	42.401619885199615	1.349983432015116	0.02438917675607217	0.003446710246149368	0.024389176756072165	2.045847814853887
Track_230	195	230	298	3	0	0	0	1	300.037	0.0	300.037	5.045437649486407	72.16520864566237	40.17993234124529	0.0	0.1497815970929984	1.974195442355137	0.001958119417263273	0.05769881470088047	0.28652084486450774	0.8852092809725127	45.112194117093054	5.944970042130585	0.111841991910003	0.01681605151860073	0.11227047811594475	1.7669344222958734
Track_238	201	238	122	0	0	0	0	0	121.01492333333333	0.0	121.01492333333333	4.452263975154575	80.27555580843187	40.448301850052246	0.0	0.20826239218094836	1.931672945338808	0.0027831994502691393	0.0697260375122957	0.404768770429757	0.8888907730579376	25.202857422994054	4.463401085290772	0.17665711075651733	0.03679103248192703	0.17665711075651724	1.6454925469507664
Track_239	202	239	272	1	0	0	0	4	275.03391666666664	0.0	275.03391666666664	4.670305160815169	90.26224647000285	44.55413748930377	0.0	0.09063149682303047	0.9671453986603619	0.004138287278894077	0.054291604075078555	0.11671618709959364	0.9081865888746345	24.71238438552001	4.764913176981702	0.1889864242946824	0.016980833554704627	0.18736128332804505	1.628424970363706
Track_241	204	241	301	0	0	0	0	0	300.037	0.0	300.037	2.0544354179064173	142.51332279570133	45.369686281145654	0.0	0.06377253379647951	0.8502367321430775	0.0	0.05001656497695777	0.06842070815509427	0.8988683241546352	19.13411972269431	2.2135451759845726	0.10737026043950813	0.0068472735626153355	0.10737026043950806	2.0045221722758066
Track_243	206	243	240	7	0	0	0	1	246.03033999999997	0.0	246.03033999999997	0.11584111454131243	85.87133055679	43.34650833995308	0.0	0.2787570666118022	1.8211191775382005	0.012794713579780348	0.24460860522469163	0.22238700591851085	0.8687465158601602	67.86903021300336	1.6599357639703964	0.0017068332076906247	4.7084076923729185E-4	0.0016890720474289746	2.0627144890283584
Track_244	207	244	300	0	0	0	0	0	299.0368766666666	0.0	299.0368766666666	15.760955292747209	10.297206468884028	54.904305237804586	0.0	0.1312910416975331	1.773556040476982	0.00759330929856353	0.07033026182173169	0.22412456716517148	0.8866289083162944	39.26086304354334	15.760955292747209	0.40144189584592394	0.05270572468664387	0.4014418958459234	1.5466730183368345
Track_245	208	245	297	3	0	0	0	2	300.037	0.0	300.037	0.19656167288266904	129.6052857807612	45.84316321674463	0.0	0.26675668724887924	1.1615973888661817	0.014670732097401105	0.16252317175080044	0.25612547973822786	0.8690097645075634	79.66413269582472	1.3500881007428933	0.002467379813613047	6.551247775529986E-4	0.0024558888637786196	2.0838808638233983
Track_246	209	246	184	1	0	0	0	1	184.0226933333333	0.0	184.0226933333333	5.357649625959337	163.9383696936707	48.4515727635387	0.0	0.09668055080631036	0.9751610778554529	0.001207342650072916	0.05182786723888715	0.12241429262280823	0.8938622257631758	17.94889714426442	5.492445103193063	0.29849464192129355	0.02911407027531462	0.30113678534622434	1.8778040852498281
Track_247	210	247	301	0	0	0	0	0	300.037	0.0	300.037	1.8563430428869148	100.8383930468709	45.3114905800833	0.0	0.10272211248633968	1.607498748602564	0.0017924640811674299	0.04587946576072212	0.2413398607990615	0.8694050670462193	30.82043446406387	1.8563430428869148	0.06023091741459326	0.006187047073817279	0.06023091741459321	2.018592422929774
Track_249	211	249	301	0	0	0	0	0	300.037	0.0	300.037	2.231994683920125	117.94123587020471	47.86219701575033	0.0	0.09763903171525108	1.3714383392745628	3.7662319778923776E-4	0.049927176450374054	0.14751507071135614	0.9034237043802128	29.29532215874879	3.245658165167168	0.07618945686362966	0.007439064795075691	0.07618945686362966	1.7823224362589762
Track_250	212	250	301	0	0	0	0	0	300.037	0.0	300.037	10.846691576460364	126.71443384174644	53.09214207684075	0.0	0.13280620297498658	0.7708808289370893	6.029739421341643E-4	0.08490645861197892	0.13078157526616943	0.9082412662300161	39.84677472200607	11.376701486302492	0.2722100258335361	0.03615117994267495	0.2722100258335362	1.439127571358205
Track_251	213	251	144	2	0	0	0	4	148.01825333333332	0.0	148.01825333333332	0.2046003994127028	80.28513684055928	48.57561897533933	0.0	0.17104769521198332	1.5872616558393005	0.00836051282861547	0.1368764872782063	0.18924787031359072	0.8937640852398343	24.54554630901401	1.5264823314804412	0.008335540665377904	0.0013822646518598482	0.008081165023280648	2.139947036990282
Track_252	214	252	301	0	0	0	0	0	300.037	0.0	300.037	4.646179522256442	61.21408375838215	50.59646627010033	0.0	0.07169276679034906	0.7120047353756025	0.0	0.0397193623388442	0.09614911729111526	0.9161711652017511	21.510482669475905	4.693419811656959	0.2159960607880513	0.015485355213711782	0.21599606078805078	1.820309632002091
Track_253	215	253	215	1	0	0	0	1	215.02651666666665	0.0	215.02651666666665	6.68428644472626	76.72463828268704	50.471159519156615	0.0	0.23069779768108806	2.5402733036450567	0.0057266697131492916	0.08539400095111445	0.43440375601043596	0.8952002015224723	49.46509929769773	6.68428644472626	0.13513136614763388	0.031085870470050993	0.13474714879169963	1.6802194273653153
Track_255	217	255	300	1	0	0	0	1	300.037	0.0	300.037	0.019924594453902038	128.84592078606525	49.958853042120765	0.0	0.056255689302193816	0.25670874393016074	0.0	0.04503725234121633	0.04438521967836654	0.8544813670714696	16.831046754238006	0.2703483911715928	0.001183800077608666	6.64071246343019E-5	0.0011804517100053062	2.026499886690589
Track_258	220	258	210	0	0	0	0	0	209.02577666666664	0.0	209.02577666666664	2.7898736053749023	37.71681534034459	51.75778080508676	0.0	0.06611017638050377	1.0031780860456259	0.0037457489031373693	0.04134085244366302	0.11479408311670582	0.9101436714331309	13.818730963505116	2.7898736053749023	0.20189072446253428	0.013347031403805824	0.2018907244625342	1.8389488832673122
Track_260	221	260	301	0	0	0	0	0	300.037	0.0	300.037	0.5166330231980285	69.07350222637304	51.70361061850718	0.0	0.18515242641110474	1.0017719782253813	0.0064284114584654386	0.14707362985764913	0.14295163172291467	0.8975951835958664	55.55257856310861	0.7720650144730083	0.009299892760353602	0.0017218977099425355	0.0092998927603536	2.036830277856511
Track_261	222	261	163	0	0	0	0	0	162.01997999999998	0.0	162.01997999999998	0.02969444605269043	99.84867420714002	51.83231797691139	0.0	0.07641053850798026	0.2500836275947843	0.005199609907633545	0.07290481357145948	0.041535994202542996	0.8968023595634413	12.380033920852188	0.255622074441599	0.002398575500077983	1.832764456130067E-4	0.002398575500077983	2.0860214862532818
Track_263	223	263	301	0	0	0	0	0	300.037	0.0	300.037	1.3760064587086798	7.2926886620697156	52.56869862360315	0.0	0.1710622903825377	1.6653775976274328	0.0014217880257421192	0.0563348804641233	0.36295194079701315	0.9078355995919617	51.3250164195054	2.8257238935020283	0.026809664267067754	0.004586122573911484	0.026809664267067726	2.025754456104378
Track_264	224	264	169	0	0	0	0	0	168.02071999999998	0.0	168.02071999999998	4.338581490063807	139.0809258150855	54.89876284923358	0.0	0.08895780442997726	1.6118310971200207	0.0	0.04079568691605154	0.22237599372740305	0.9106529912299658	14.946754349943959	4.338581490063807	0.2902691372645777	0.025821705144840515	0.29026913726457754	1.9886667005611514
Track_265	225	265	197	0	0	0	0	0	196.02417333333332	0.0	196.02417333333332	4.3142982883663015	25.797575616648086	52.191002752998195	0.0	0.10928885385507216	0.8256142702118027	0.005055120355469585	0.06853780445329594	0.11409652319315901	0.9170922960726743	21.423257231487973	4.481354759660292	0.20138386248871304	0.022009011516298884	0.20138386248871282	1.8121108441739746
Track_266	226	266	260	0	0	0	0	0	259.0319433333333	0.0	259.0319433333333	6.852982640592464	30.717614104338658	55.400542395007044	0.0	0.25423036364616963	1.83115662341324	0.010558115146876339	0.10267879271628517	0.4107806577127823	0.9127180906442496	65.85378514960743	9.477815365223204	0.10406361039116847	0.02645612951208012	0.10406361039116864	1.740259810178835
Track_267	227	267	281	0	0	0	0	0	280.0345333333333	0.0	280.0345333333333	2.0849512659667684	43.52933132685948	56.13402035576144	0.0	0.22060810952972254	0.8839338089227339	0.012361421508870042	0.18939540649712047	0.145128015704557	0.8786721301672722	61.77788900170476	2.3950377079555683	0.03374915037820788	0.007445336263170764	0.033749150378207894	1.9551720848213943
Track_268	228	268	129	0	0	0	0	0	128.01578666666666	0.0	128.01578666666666	0.023092204470072663	78.65865689080431	55.03873060362455	0.0	0.0758247397894695	1.1175884212942666	0.0014800297426761423	0.04203477319275046	0.17483624843512297	0.8991624481918276	9.706763712944234	1.1465078395401562	0.002378980796583992	1.80385599865126E-4	0.0023789807965839908	2.0245510403697313
Track_269	229	269	286	11	0	0	0	3	300.037	0.0	300.037	2.259556967110699	5.666604693837393	55.98359247725688	0.0	0.2789101084225167	1.1534528755820976	0.01564624739672831	0.240253072421642	0.19023863740314373	0.8482503417905394	80.76575645977468	2.309594043492449	0.027976670635606188	0.007530927742614075	0.027001272148966315	2.05315475891772
Track_270	230	270	301	0	0	0	0	0	300.037	0.0	300.037	1.5191311856025587	66.92826027746054	56.09346191281491	0.0	0.06526356858983136	1.0779457664032421	0.0	0.03830909099735381	0.11671100115251672	0.9068955610756858	19.581485328987224	2.1905988760759696	0.07757997721213367	0.005063146163981638	0.07757997721213365	1.9522931468415372
Track_271	231	271	301	0	0	0	0	0	300.037	0.0	300.037	2.1901405876869977	147.25697116098866	58.80994146348884	0.0	0.10248784054914863	1.388871243257528	0.0	0.04926127357091013	0.18121068830216303	0.8885988373296998	30.75014421484489	2.2308103850376084	0.07122375011918444	0.007299568345527378	0.07122375011918441	1.9992272107435858
Track_275	234	275	146	1	0	0	0	1	146.01800666666665	0.0	146.01800666666665	4.2382158287445915	152.81610362690338	57.63218602063973	0.0	0.10672965068435973	1.539514290657626	0.0033563180811328553	0.051371405058175446	0.19499713525377604	0.9064017513843432	15.49813120932762	4.2382158287445915	0.27346625031757393	0.02902529575287033	0.2719515670365042	1.8534460972306803
Track_276	235	276	188	1	0	0	0	1	188.02318666666665	0.0	188.02318666666665	1.481799992791608	56.54563439829227	56.867335303960935	0.0	0.15885686086648124	1.5083355393871605	0.0029750559576019577	0.086585046224072	0.26722478412592254	0.9234787862985692	30.420786188153237	1.6050275178307682	0.04871011497292155	0.007880942872320258	0.04961033995846216	2.0743515222006064
Track_280	238	280	301	0	0	0	0	0	300.037	0.0	300.037	1.290327689061376	59.72779186634904	59.27316483880484	0.0	0.08935185974853194	0.9871636357586675	0.0	0.056313705847946906	0.10807493764338942	0.8827940302829805	26.808863943370227	2.2694959285737473	0.04813063663521897	0.004300561894237631	0.04813063663521888	1.7076431827299245
Track_281	239	281	299	1	0	0	0	2	300.037	0.0	300.037	6.239737826406141	74.30896869383423	62.50256906740018	0.0	0.08649563602745379	1.1893241141946762	0.0	0.04609746916553811	0.1272838050113791	0.9013895372483244	25.98175356019039	6.386751780764289	0.2401584562778224	0.020796561178808418	0.24043480265533362	1.8251968367573645
Track_282	240	282	301	0	0	0	0	0	300.037	0.0	300.037	6.266192078131558	135.9085930803527	56.5145621146938	0.0	0.15685680256343765	1.6519328610488455	0.006531575101833945	0.06706817725692679	0.2385946884531972	0.879751995948462	47.06284447072612	7.07001566121442	0.13314520506785846	0.020884731143597485	0.1331452050678584	1.9107763145998176
Track_284	241	284	301	0	0	0	0	0	300.037	0.0	300.037	1.1702276847856832	38.688956001657424	60.427163986009106	0.0	0.05384808559453733	0.48601117250603965	0.0	0.04267602087045583	0.05163401318240741	0.9085669163057575	16.156418057528175	2.012732540545086	0.07243113421668418	0.0039002779150094265	0.07243113421668408	1.9122290361360945
Track_285	242	285	301	0	0	0	0	0	300.037	0.0	300.037	0.7279068232494974	26.5564029256995	60.01020107786764	0.0	0.10353214960824317	1.9480533947891583	0.003735262174943596	0.0531393335235663	0.22985780047022047	0.9221640498535182	31.063475572008365	2.984705273445316	0.023432884113760346	0.002426056863818454	0.02343288411376028	1.8885432052543067
Track_286	243	286	301	0	0	0	0	0	300.037	0.0	300.037	1.8879978556920207	70.708557436056	59.58349069474176	0.0	0.2678053241398763	1.099698861483027	0.004519487898815217	0.23148211038302383	0.16931925446438414	0.8897570577570766	80.35150603895603	2.142684824245695	0.023496732653357874	0.006292550104460519	0.023496732653357867	2.0145235085531707
Track_296	252	296	206	0	0	0	0	0	205.0252833333333	0.0	205.0252833333333	0.8547850870602341	54.09734609600539	63.987804422146866	0.0	0.2887243378794027	1.557046779488166	0.0030741498141980063	0.04922107522794575	0.5193694176922504	0.9006859851114958	59.195789178953596	3.436427002271936	0.014439964377806513	0.0041691691539843465	0.014439964377806511	1.9811713336997245
Track_298	253	298	300	1	0	0	0	1	300.037	0.0	300.037	1.0489676419282452	68.86589743586654	65.46037215428545	0.0	0.07372888080566523	1.9649886679352837	6.569347962525544E-4	0.04171731078570834	0.17547985289806317	0.9028987497091293	22.060299686388987	2.879523560705798	0.04755001776224505	0.0034961276173546773	0.0474186991468076	1.9799415357102077
Track_300	255	300	236	2	0	0	0	3	239.02947666666665	0.0	239.02947666666665	2.6748821473951367	43.521682879385835	63.63592374877654	0.0	0.19014869868742204	2.048137464126239	0.005137150652465978	0.06292657734164372	0.3615304431893977	0.8509519628043902	46.347705805149275	3.7567497221847663	0.05771336684151376	0.011190595338688438	0.05885181132416908	2.1168642508863105
Track_301	256	301	294	2	0	0	0	1	295.03638333333333	5.000616666666666	300.037	8.345517345771604	88.92753500295511	83.16812920130351	0.0	0.1411510391490984	1.3920062185711481	9.098264706840828E-14	0.06652594847336618	0.211017940238534	0.8947371923599113	42.11169162563974	8.815748371952703	0.19817578025505933	0.028286400651619987	0.20039810420198856	1.7630688539214807
Track_304	259	304	294	2	0	0	0	2	297.03663	3.0003699999999998	300.037	7.07922570833138	98.46409593294462	100.98751658465783	0.0	0.1145257732980582	1.270498890879888	0.003830376395095634	0.06402057542827591	0.1373299725503771	0.9011353175250851	34.06386419550219	7.437221183115555	0.2078221562797953	0.023832837412447686	0.20810020946483124	1.7340241344113396
Track_338	292	338	289	0	0	0	0	0	288.03551999999996	12.001479999999999	300.037	3.0062454506959315	126.37810043788144	30.362479856727386	0.0	0.05612346140431005	0.9200835584556505	0.0	0.038547641998584285	0.07363417793513215	0.8961936819099637	16.16555038979035	3.2235921562618404	0.18596616744918137	0.010437065021341577	0.18596616744918112	1.8201528511367169
Track_339	293	339	288	0	0	0	0	0	287.03539666666666	13.001603333333332	300.037	3.7976753983103286	144.15368355503406	38.04664197372839	0.0	0.10055242225019936	1.6003585272988456	0.0	0.053552205343007885	0.18469899373245233	0.9126378349545929	28.862104406380134	4.062720446075054	0.13157998962372372	0.013230686676321518	0.13157998962372372	1.8378477497974366
Track_341	294	341	193	3	0	0	0	3	198.02442	15.00185	213.02626999999998	4.670735386895771	116.64358141450353	68.85118467461119	0.0	0.20073446184241162	1.5853728047428959	0.002099690603239041	0.08579741782721992	0.2758200920465149	0.886112378977741	40.405267084024004	4.670735386895771	0.11559719125684362	0.023586663639240914	0.11750181519782008	1.639899989619284
Track_346	298	346	191	0	0	0	0	0	190.02343333333332	13.001603333333332	203.02503666666664	2.172667321670325	81.180959864714	4.642064245513819	0.0	0.21373220735640694	1.5039287633611444	0.004686363994371191	0.12172514137703162	0.27538530061410854	0.8678913593916369	40.614127855776346	2.69365615706603	0.05349535829959519	0.011433681012694357	0.053495358299595154	2.110331840573708
Track_352	304	352	271	7	0	0	0	3	279.03441	21.002589999999998	300.037	2.926737639860143	42.7424518997533	34.10657104739039	0.0	0.16305131001806694	1.6430684933010133	0.008608479185036889	0.0972888486246151	0.2599477797981397	0.88850902169393	44.315834555797814	4.205807896817854	0.06604270616127299	0.01048880544826046	0.0643282500894856	1.9846768065524467
Track_354	306	354	282	0	0	0	0	0	281.03465666666665	19.002343333333332	300.037	3.1046667646193855	105.92930342373054	44.90338155599802	0.0	0.05500061273073787	0.5143137430679068	0.0	0.036581274506425336	0.07006120121496968	0.898838942566662	15.457078315239206	3.4506081360863408	0.20085728371826128	0.011047273675936026	0.2008572837182612	1.8296495875285212
Track_355	307	355	125	0	0	0	0	0	124.01529333333332	18.002219999999998	142.0175133333333	2.702154233626228	95.29389084300534	57.74151203824963	0.0	0.09995386535020492	0.5211836044701871	2.1313653388885017E-14	0.0615735774026384	0.10698665220215756	0.9001676106452942	12.395807931206162	2.793314869126085	0.2179893596788973	0.021788879105121887	0.21798935967889727	1.7848369064099774
Track_356	308	356	204	5	0	0	0	2	209.02577666666664	17.002096666666667	226.0278733333333	0.9478277027363976	33.498612324248874	61.07623806465018	0.0	0.2302145845496636	1.5647041443983263	0.003513599527093797	0.08639516907499155	0.38609836930816877	0.9088075944021636	48.05202776918521	1.72987618067781	0.019725030279455144	0.004534501523455158	0.01969684732322831	1.845465156399843
Track_361	313	361	204	0	0	0	0	0	203.02503666666667	18.002219999999998	221.02725666666666	9.692945660200966	99.50785764299474	86.99905615660633	0.0	0.3047232793801739	2.165871859509699	0.007496291563616467	0.17070560567380524	0.3752196628524795	0.8591534641443515	61.86645496934673	9.692945660200966	0.15667530433097512	0.047742612533621505	0.15667530433097512	1.754418063041801
Track_362	314	362	218	0	0	0	0	0	217.02676333333332	17.002096666666667	234.02885999999998	4.423804933615783	70.03278265788285	100.9731679717835	0.0	0.23959494404791562	1.992276586684478	0.0037988104567941	0.09033174947772277	0.367175754809396	0.9022717899685606	51.99851521775023	7.634821359030091	0.08507560100688552	0.02038368386308753	0.08507560100688552	1.706645604944656
Track_373	324	373	215	0	0	0	0	0	214.02639333333332	25.003083333333333	239.02947666666665	0.7540846830727008	17.510535775769295	92.74958612549165	0.0	0.07160691062338462	0.4832082417571257	0.0017500963562353967	0.04929608420391489	0.07452507929646088	0.9178528855013293	15.325768818465361	2.36540663263394	0.04920370990877381	0.0035233256577765107	0.04920370990877382	1.977203557252147
Track_374	325	374	272	2	0	0	0	4	276.03404	24.002959999999998	300.037	4.410350966082907	57.1869499771039	6.704511059398831	0.0	0.12657950251336353	1.291392134879558	0.0032501002253635916	0.059173515741765874	0.20426704189285852	0.9147212369477048	36.46420222115526	4.450069943013648	0.12095015652156994	0.01597756191983752	0.12622550731032223	1.9897371651117695
Track_389	338	389	269	2	0	0	0	1	270.0333	30.0037	300.037	1.0860807718403747	112.3718914746462	111.59569461101849	0.0	0.05328113456926156	0.2888223340412449	9.01373527958405E-12	0.04465223738771344	0.04117389140836962	0.8460397339221714	14.339256190011325	1.3011532945065503	0.07574177889345018	0.004022025327396194	0.07548685589958405	1.8719919710703312
Track_395	344	395	138	0	0	0	0	0	137.01689666666664	32.003946666666664	169.02084333333332	3.4905106631138088	27.157325589461617	119.31800148376286	0.0	0.28769769791638217	1.5934053836987006	0.00812476356407813	0.22770036372409852	0.23161494521210152	0.8464964161748472	39.419445746646765	3.877700706879984	0.08854793863789247	0.0254750381013627	0.08854793863789236	2.023886987770996
Track_399	348	399	266	0	0	0	0	0	265.0326833333333	35.00431666666666	300.037	1.2859534271664526	105.46900221948944	30.912529471028947	0.0	0.05539239224709293	1.3151048399322265	0.0	0.043490721487164305	0.08453233768676857	0.9035624601787194	14.680794353499602	1.2859534271664526	0.08759426746277578	0.004852056021894857	0.08759426746277599	2.0314465820324856
Track_402	351	402	262	2	0	0	0	1	263.0324366666666	36.004439999999995	299.0368766666666	0.5583561999288633	141.74233229734236	52.86936979648317	0.0	0.08151335919164572	0.7734963300688323	0.004404211790136886	0.04579383510664182	0.12903018099921046	0.8882932421815304	21.325538196670642	0.8908876725711857	0.026182513884504648	0.002122765568401938	0.026041934591495765	2.032726303831789
Track_408	356	408	142	2	0	0	0	2	144.01776	37.00456333333333	181.02232333333333	3.676334437032095	79.99132867888189	15.735659273882783	0.0	0.10632961716030995	1.0288827012962092	0.0045161996178865	0.047293457718958175	0.1413324380379104	0.8918884585440998	16.36373176268672	3.676334437032095	0.22466357248748298	0.02552695193309558	0.24007376885980286	1.6330171814209897
Track_417	365	417	260	1	0	0	0	1	260.03206666666665	40.00493333333333	300.037	2.6922614040598676	80.65068707921372	118.67962438955077	0.0	0.08359375373200577	0.6936303344844491	0.0028862180436220533	0.05574459715592922	0.08914782074344274	0.8924228918093902	21.667881576435057	3.0491965370695295	0.12425125153849102	0.010353574613207453	0.12385584031074981	1.9547100121438634
Track_424	372	424	258	0	0	0	0	0	257.0316966666667	43.00530333333333	300.037	3.4751691696899334	75.44698522727757	81.37770097695163	0.0	0.1284757124721209	1.6760007103975287	0.002301423430044507	0.056133401210645945	0.2136113324133463	0.8917951759441879	33.022330357168	5.522840164998753	0.10523694518535379	0.013520391511077836	0.1052369451853536	1.6847598811181874
Track_434	382	434	254	0	0	0	0	0	253.0312033333333	47.00579666666666	300.037	5.330499484250817	40.06756196373765	82.72231641643647	0.0	0.14368370643431375	1.6313287646819206	0.0	0.05183287632350601	0.23145453158970125	0.8934797649308452	36.35646113846781	6.030503121909757	0.1466176662230405	0.02106656971167555	0.14661766622304048	1.8466965877298829
Track_436	384	436	256	1	0	0	0	1	256.0315733333333	44.005426666666665	300.037	1.2110843773512252	26.20396205494105	122.8420677986543	0.0	0.18530230891923957	1.4096978853698559	0.0	0.04938009688728977	0.3838437775396737	0.9381239176727831	47.2979889539657	1.3617376336228608	0.025605409535064003	0.0047302149558503355	0.02552701573681906	2.117104454827575
Track_449	396	449	251	0	0	0	0	0	250.0308333333333	50.006166666666665	300.037	5.659481629190003	58.646098788351644	17.222727143379647	0.0	0.24176427051926166	1.9130830957967637	0.0025816101839647543	0.1120827864366764	0.34312825921858203	0.898804857673873	60.44852202815642	5.978329215321123	0.09362481396243011	0.022635134850128497	0.0936248139624301	1.9146138124987366
Track_455	401	455	251	0	0	0	0	0	250.0308333333333	50.006166666666665	300.037	2.997429774524164	12.78660849396379	66.71563295140135	0.0	0.10120349679906614	0.6228642834935516	0.0069329259046140845	0.07525597144329983	0.08781270044348467	0.9093288992980562	25.30399464091783	3.0926025924231806	0.11845678190577742	0.011988240548429016	0.11845678190577738	1.6973535735377498
Track_465	411	465	247	0	0	0	0	0	246.03033999999997	54.00666	300.037	4.126747130144159	63.100984746781194	104.76102132356635	0.0	0.08323506839785527	1.601237668006714	0.0	0.04332218633393549	0.17575068381659853	0.8844035895247209	20.478352177847587	5.385732112072501	0.2015175388285518	0.016773326127761966	0.2015175388285518	1.9333847012791188
Track_466	412	466	247	0	0	0	0	0	246.03033999999997	54.00666	300.037	0.3605653624015585	65.12001179238185	111.01982854760752	0.0	0.13689926658498675	1.2591106550051931	0.0013784438400072767	0.06330519085345063	0.25644127213238815	0.8869901444265235	33.68137310365491	1.3390198085368106	0.010705185958182685	0.0014655321063311076	0.010705185958182682	1.9748815463507026
Track_468	414	468	247	0	0	0	0	0	246.03033999999997	54.00666	300.037	5.272269074992175	110.8753537505242	119.98764422093387	0.0	0.08763639740872727	0.8187539262061571	0.0024761001553665852	0.0570387574762832	0.10866048511117858	0.8835211072856115	21.561212650844304	5.4010155190393	0.24452562851494908	0.02142934515715491	0.2445256285149493	1.8859899143035423
Track_476	421	476	146	2	0	0	0	1	147.01812999999999	56.006906666666666	203.02503666666664	0.34533840848627834	49.12950529216794	41.728340613453355	0.0	0.07955746363816468	1.3737555984497134	0.0	0.05384390444193458	0.13536469401669513	0.8904024378894126	12.449665121146836	1.8560858081343379	0.027738770892695826	0.0023489511700786722	0.029525214387954066	1.897647064790439
Track_480	425	480	231	7	0	0	0	4	241.02972333333332	59.00727666666666	300.037	4.655042525168146	42.021357002781286	30.597984119731837	0.0	0.2702803178609877	2.3350716967802554	0.006834917324543668	0.18318614201196748	0.29307424241464197	0.8550075997005809	64.10750197043295	5.93581632445502	0.07261306995420132	0.019313147195254548	0.07145598816850514	2.0243677420027715
Track_510	453	510	229	3	0	0	0	3	233.02873666666665	67.00826333333333	300.037	1.798699429785115	12.346557348870798	42.38977994403245	0.0	0.30781723619894097	1.9964532440876626	0.0038134608352920745	0.12753403642091768	0.4277276208743666	0.8837152323868598	71.07051519836989	3.746113260925289	0.025308658939148524	0.007718788058135699	0.02507587993918274	2.004042574633289
Track_512	455	512	227	4	0	0	0	2	231.02848999999998	69.00851	300.037	5.490596148346625	10.891092322134071	4.5101510069653665	0.0	0.45838467013521583	2.2786430130147495	0.001888864842577493	0.24964899035641044	0.5077416933134276	0.9040920828932707	105.11471757668195	8.013425093398999	0.052234323365243265	0.023765883369391477	0.05184702918267519	1.8572391268297692
Track_517	460	517	231	1	0	0	0	1	231.02848999999998	69.00851	300.037	4.0005239938873345	146.85695656860668	49.25429749088015	0.0	0.17349849444968504	1.6574242764464977	0.001449594733365995	0.11044180736347008	0.2188253723746128	0.9068589078915583	39.979931840449105	5.6559895596058904	0.10006330200492897	0.017316150029320344	0.09980576537130739	1.6857923542651594
Track_520	463	520	143	2	0	0	0	3	147.01812999999999	69.00851	216.02664	3.4047941289353236	130.0515329040565	92.42560924727233	0.0	0.10747904411008044	1.3028723639576518	0.007517501881414619	0.0625866919668516	0.16804618342639585	0.9005376213080399	15.828162735289137	3.6069484896292665	0.21510987635629256	0.02315900854496873	0.21547464193344693	1.7404285617547886
Track_522	465	522	220	7	0	0	0	2	228.02812	72.00887999999999	300.037	0.8771260781470225	73.228057057907	108.84166788755014	0.0	0.19765371300146026	0.6042934988098851	0.011041855352275257	0.16932472486344535	0.1187785050697511	0.8609998759898272	44.18706764838811	1.0836299939402285	0.01985028934543972	0.0038465697921248594	0.019461156250054564	2.0178772504555464
Track_532	475	532	138	0	0	0	0	0	137.01689666666664	74.00912666666666	211.0260233333333	1.8556672124501632	161.50140422884346	38.81874150629058	0.0	0.14030262128056778	1.331083356605666	0.0	0.05384849661355976	0.21733049822295486	0.9084679950838503	19.223829762062028	3.2733829224679454	0.09652952795661443	0.01354334580328886	0.09652952795661447	1.7833392274255464
Track_537	479	537	196	5	0	0	0	3	204.02515999999997	75.00925	279.03441	7.359131519851057	120.11730432340256	35.62121542535408	0.0	0.24221060563592947	1.6506204488021974	0.0025784111019231917	0.12231336234730568	0.340980156511864	0.8847350797482899	48.472101532701714	8.422096477509086	0.15182200249531613	0.036069725517436466	0.14891885275929426	1.753627813557006
Track_547	488	547	224	0	0	0	0	0	223.0275033333333	77.00949666666666	300.037	2.4831187963078234	48.635181313708884	120.12693626416869	0.0	0.11136816564280912	0.6562583312118967	0.0022722622193853065	0.06651387806051169	0.12445863391825857	0.9064487892069987	24.83816393412883	3.296101374514132	0.09997191430465997	0.011133688711910093	0.09997191430466	1.6997555164862121
Track_549	490	549	192	1	0	0	0	1	192.02368	78.00962	270.0333	6.2731464903689185	71.27346624417189	122.27488016937656	0.0	0.09694796441224864	0.6074122749655438	0.004045781835837601	0.05590389606924195	0.10968670542490179	0.8804809513191382	18.710841521620036	6.3137953247655485	0.33526800401363094	0.03266860884224757	0.33697054951388067	1.790049407910072
Track_555	495	555	221	0	0	0	0	0	220.02713333333332	80.00986666666665	300.037	5.6613783775099025	138.29239830343852	93.56770721399309	0.0	0.13104975820858902	0.9722914528689622	0.0	0.10644894409045433	0.10850823507618544	0.8938352247169115	28.834502622662335	7.169004435651143	0.19634042076593233	0.025730364667948088	0.19634042076593253	1.51798456110218
Track_559	499	559	157	0	0	0	0	0	156.01924	80.00986666666665	236.02910666666665	1.0351069417101972	89.22588495685629	115.0960152882372	0.0	0.05512654344111438	0.23183506688647648	0.0	0.043698263797792826	0.041828041284834784	0.8784727044166274	8.600801411509648	1.1659843978546547	0.12035005718478867	0.006634482655537851	0.12035005718478864	1.8815095299531297
Track_562	502	562	214	3	0	0	0	4	220.02713333333332	80.00986666666665	300.037	1.3866942238763578	136.90286575943455	26.760002376950307	0.0	0.36413886683796054	1.5232241550579146	0.011929319388691632	0.2910768820751338	0.29369789290726006	0.8804210067909455	78.60096037323362	1.9431304297022305	0.01764220459001638	0.0063023782697544176	0.017307623117745724	1.952517823040291
Track_564	504	564	164	0	0	0	0	0	163.02010333333334	79.00974333333333	242.02984666666666	10.006110751793942	3.544301436726661	45.69287007536548	0.0	0.1349277400066756	0.6351584267668346	0.007484969622308927	0.10369575993884267	0.10524360852168325	0.9258001941006359	21.995934118421374	10.006110751793942	0.4549072886799531	0.06137961237415039	0.4549072886799528	1.5746491581060162
Track_569	509	569	208	10	0	0	0	2	218.02688666666666	82.01011333333332	300.037	0.8573267669587257	52.47390323960344	61.03733613116568	0.0	0.1339461203377187	1.4768176975661291	0.004896069558023446	0.049672403875600124	0.28179928404304033	0.8958572238110579	28.226047879954915	1.741388864328188	0.03037360280138854	0.003932206619404062	0.029356629437939517	1.884105514507692
Track_580	520	580	215	0	0	0	0	0	214.02639333333332	86.01060666666666	300.037	4.088766667429009	88.70681471848427	23.58556153730649	0.0	0.09059671627509641	0.6554221804853726	0.0	0.05188071804695952	0.10422641101845614	0.8875707024751708	19.39008843220219	4.22709843098192	0.21086890251818388	0.019104030132680874	0.21086890251818394	1.872867950910559
Track_586	526	586	199	0	0	0	0	0	198.02441999999996	88.01085333333333	286.0352733333333	4.49722037229175	14.485216626444078	26.965720131926073	0.0	0.2523375018764251	1.8114862959512876	0.0025793337687664702	0.10132191279418822	0.3636313685902447	0.9184974815378237	49.96898745332806	6.651259945388219	0.09000023017260926	0.022710433250059517	0.0900002301726094	1.7893815725172795
Track_610	547	610	207	2	0	0	0	1	208.0256533333333	92.01134666666665	300.037	1.0168129257197676	93.7549833435346	107.61404943265855	0.0	0.07866513347027486	1.0646453245757512	7.380102600835496E-4	0.05216589499454155	0.12247859022022252	0.8701867262522379	17.019675331185248	1.9257050020806872	0.0597433797022353	0.004887920837775044	0.06213579793418948	2.11207062135912
Track_624	560	624	203	0	0	0	0	0	202.0249133333333	98.01208666666666	300.037	0.475454653629093	94.34183035040252	78.06352050559197	0.0	0.21175275830286047	1.4048491891481822	0.004164964014403154	0.06356395131594643	0.3595604170512316	0.8919063521723442	42.77933264422977	2.5147742409867093	0.011114120399753923	0.0023534456507579896	0.011114120399753952	1.8538503892070877
Track_627	563	627	201	0	0	0	0	0	200.02466666666663	100.01233333333333	300.037	6.621456617217434	111.14684190043151	69.18004768062397	0.0	0.24184699448767288	1.6903475207082592	0.0026879118022606523	0.0821774360914892	0.4117005039679818	0.8836076855659485	48.37536445673203	7.112261769769184	0.1368766249428427	0.03310320035804302	0.136876624942843	1.8999042192510154
Track_642	578	642	167	0	0	0	0	0	166.0204733333333	103.01270333333332	269.03317666666663	3.8885898647564843	66.94250693091128	81.06067093948387	0.0	0.1539549384644346	1.567208411308468	0.0038457674067710326	0.06426949608716682	0.278063730782631	0.8859757409838145	25.559671755869616	4.105042220833986	0.15213770747519456	0.023422351392463712	0.15213770747519445	1.7780249758778879
Track_643	579	643	140	1	0	0	0	3	142.01751333333334	103.01270333333332	245.03021666666666	0.9712690481913409	137.1994706522181	116.60774322662662	0.0	0.0698857973191434	0.7319832938128621	0.002000437692458074	0.050602776930047305	0.08841454274258782	0.8607534285102572	9.737337510467432	0.9712690481913409	0.09974688123393557	0.006839079388129038	0.09786079075405568	1.9445747640612157
Track_658	594	658	192	1	0	0	0	1	192.02367999999998	108.01332	300.037	6.531051905615717	164.03576600318652	81.46700775614416	0.0	0.16815675489929974	1.6609297874695725	0.003306637329516679	0.08578346766489134	0.27363274310804286	0.862592407502234	32.289205502951965	6.531051905615717	0.20226734612651373	0.03401170056534547	0.20226187515163035	1.638706667342451
Track_665	600	665	189	1	0	0	0	2	190.02343333333332	110.01356666666666	300.037	4.900294999907151	135.2559263535828	126.3008405762838	0.0	0.10315787094733585	1.355897322361545	0.002689585608612683	0.054701628997393864	0.17254217241827105	0.8747196903935185	19.579495270884337	5.225024514430339	0.2502768805891604	0.02578784581431703	0.24998427727809777	1.6998409073145324
Track_683	617	683	141	0	0	0	0	0	140.01726666666661	117.01442999999999	257.0316966666666	0.011685737447852767	51.21626711535766	70.99763909678214	0.0	0.12497522503852551	1.254410106965288	0.0029849193881724217	0.05505131302469712	0.23703703566732995	0.8761799162161266	17.498689410945893	1.2242700673874694	6.678064381520498E-4	8.345925989022858E-5	6.678064381520496E-4	2.0550332352507437
Track_685	619	685	179	3	0	0	0	4	186.02294	114.01405999999999	300.037	0.13156917912759356	157.25979935807462	90.33690518995652	0.0	0.05723527297718245	0.18070590896095073	0.004783061140895805	0.053917130745741906	0.031020632025851185	0.8900700757623384	10.309712481278419	0.22468902976694274	0.01276167297259863	7.07273947651798E-4	0.012357308891210521	2.1237995020690517
Track_705	639	705	143	8	0	0	0	1	150.01850000000002	114.01405999999999	264.03256	0.22597388232045554	76.00715060064833	112.70630511915097	0.0	0.21804989421048612	0.993060586327128	0.0011531763367371019	0.18383427554010093	0.17632241572390153	0.8733696962569977	32.08100123190598	0.8754155324903832	0.0070438537964243614	0.0015063067709679507	0.006908083016604884	2.022286363271272
Track_708	641	708	177	1	0	0	0	1	177.02183	123.01516999999998	300.037	4.303640981656035	94.06414472632675	89.04440264537794	0.0	0.10617371164041674	1.1727212785794505	0.0037584703138973286	0.06165486930938703	0.14152017675652043	0.8781476468689697	18.703114913511047	4.303640981656035	0.23010290005474457	0.02431135742781574	0.2289771832612587	1.6676969258551317
Track_729	659	729	174	0	0	0	0	0	173.02133666666666	127.01566333333332	300.037	3.5489762110465195	154.5777476796083	93.49049529307732	0.0	0.10046563073866367	1.6771188467485376	0.0	0.054685148073801405	0.19229101694650283	0.8973413476313667	17.382697719463252	3.8152548199252125	0.20416717061545414	0.020511783572009855	0.2041671706154531	1.771313808415789
Track_782	709	782	153	1	0	0	0	1	153.01887000000002	140.01726666666664	293.03613666666666	8.351342573434666	57.16149290536458	23.639092579638458	0.0	0.20644489537869476	1.6496504647590173	0.00857174330867148	0.10190534860561387	0.30440982204203165	0.8849638287538018	31.507922407054963	8.932406429794574	0.2650553237227952	0.054577207199573916	0.26436694934723154	1.860352803806423
Track_783	710	783	161	0	0	0	0	0	160.01973333333333	140.01726666666664	300.037	0.41692341390631993	162.40302172410466	128.90095564950332	0.0	0.05231554728905392	0.16685166748941113	0.0012323089139465388	0.05093213888879169	0.029913214841095406	0.877002447658444	8.3715199263818	0.4659860136713433	0.049802594698776	0.002605449998081403	0.04980259469877602	1.9204015653927418
Track_788	715	788	148	1	0	0	0	2	149.01837666666668	142.0175133333333	291.03589	4.511662990393817	146.8803192588003	118.41817686340778	0.0	0.09060316067693452	0.7781536496838746	0.0	0.05600175414320517	0.10548154611601765	0.8834384035419773	13.768568401334042	4.511662990393817	0.32767843822867454	0.03027588335957905	0.3341592405096591	1.7135461977377522
Track_791	718	791	160	0	0	0	0	0	159.01961	141.01738999999998	300.037	0.7915250608022858	107.95873563666028	77.73206801941936	0.0	0.18766586762696408	0.8656529703370887	0.017287727950960848	0.15328267570075726	0.13149254434378166	0.8479758996516467	29.84255308035144	1.459520219020217	0.026523369454050896	0.004977531140984976	0.026523369454050885	2.014134656009302
Track_794	720	794	155	1	0	0	0	3	157.01936333333333	143.01763666666665	300.037	4.41255969827715	158.52290155929296	68.65652161372024	0.0	0.13565224136656975	1.9713640723280215	0.0046330134710324995	0.04578722315511747	0.3170049610796989	0.8861276930378329	20.964400405851187	5.4595598638213225	0.21047869783318962	0.028102009870654063	0.20716214923950046	1.877657152546673
Track_798	724	798	155	1	0	0	0	1	155.01911666666666	145.01788333333332	300.037	1.3115049186394272	21.269078994155464	71.00159622331383	0.0	0.2816236473184935	1.8879649343910019	0.0025322149036910175	0.0844320805767399	0.3978400641024424	0.8923559242679227	43.557765247147934	2.2796504094402987	0.030109554776235947	0.008460278621374938	0.030041080363564246	2.01652506156392
Track_801	726	801	154	2	0	0	0	1	155.01911666666666	145.01788333333332	300.037	3.2917827802826327	3.9382378649140777	115.99613472954154	0.0	0.09615622315272467	0.5054266345297296	0.005138233908240682	0.07362100212882233	0.08390213915737704	0.8570799366994337	14.797873089178358	3.6707622488279545	0.2224497237167079	0.021234689314872452	0.22083530965172637	1.6917114704460359
Track_808	732	808	134	1	0	0	0	1	134.01652666666666	145.01788333333332	279.03441	5.1890682898022735	73.54118058515785	25.60012285176025	0.0	0.10281702314059543	0.9017748860390656	0.008403389120036036	0.05049397859079597	0.15249690999330656	0.9109879990122212	14.158942038747115	5.1890682898022735	0.3664870069813097	0.03871961480324596	0.3765875885192617	1.859240034311743
Track_809	733	809	154	0	0	0	0	0	153.01887	147.01812999999999	300.037	0.0680534174873262	114.9129572827463	37.376958269696196	0.0	0.20818826067573853	1.8198737899818027	8.955566071556037E-4	0.05466391900140574	0.35130897493860286	0.8528451729904521	31.856732395866924	3.3397029989560227	0.0021362334542558235	4.4473872723884447E-4	0.002136233454255822	1.974912719559669
Track_830	751	830	149	0	0	0	0	0	148.01825333333332	152.01874666666666	300.037	1.7019524321631008	112.76047669157445	81.8850088015138	0.0	0.08889255303021781	0.6583155217768321	8.234862922231172E-4	0.06775813317405151	0.08091249110397708	0.8627406994768437	13.157720433873534	1.7619428575659877	0.1293500983484613	0.011498260476904476	0.1293500983484612	1.9817415517607184
Track_834	755	834	146	1	0	0	0	1	146.01800666666665	154.01899333333333	300.037	5.923372764218516	149.7289216198197	123.03607294954048	0.0	0.20251250315109973	1.538498933050852	0.005708558030990313	0.12537341353731035	0.28337551556591856	0.9013581092226995	29.493576677646512	6.072343150497477	0.20083602707663128	0.040566043184937665	0.20031377102020367	1.7004203517488936
Track_837	758	837	146	1	0	0	0	1	146.01800666666665	154.01899333333333	300.037	0.7733486062304632	88.02818472980749	35.52454049765072	0.0	0.11780831834785657	1.6104200490019407	0.0020178084359485406	0.05272956048936561	0.2776587650343635	0.8916432224724391	17.124945092931625	3.1638354281674705	0.04515918749133188	0.005296255057062117	0.04495654577993115	2.0089919905701885
Track_850	770	850	143	0	0	0	0	0	142.0175133333333	158.01948666666667	300.037	0.494935087800854	68.02809327852849	101.13588595102685	0.0	0.10445999007329215	0.9091386366409917	0.006644234105122334	0.07497036392820447	0.11431026981213852	0.9048492399962632	14.83514803303361	1.2954769015817746	0.03336232888938997	0.0034850285446075785	0.03336232888938991	1.8714912922608946
Track_852	772	852	140	1	0	0	0	4	143.01763666666665	157.01936333333333	300.037	3.433093818608801	97.98182202585836	28.516661520179262	0.0	0.11770471135456484	1.5772872184992022	0.0011979932855021333	0.05692599729252441	0.2540402372248256	0.8903150839465005	16.614949492705634	3.779925047736323	0.20662679836107914	0.024004688502931738	0.2039399122319056	1.8767296215701732
Track_853	773	853	143	0	0	0	0	0	142.0175133333333	158.01948666666667	300.037	4.197474387077801	98.19096107332656	41.213433670556114	0.0	0.0803189399328605	1.6794590176317625	0.0020042432658852463	0.042237465348352245	0.18359378582367925	0.8681135727809026	11.406696122834207	4.319457320546577	0.3679833618671749	0.02955603353810167	0.3679833618671746	1.7443857419897175
Track_857	777	857	140	2	0	0	0	1	141.01738999999998	159.01961	300.037	0.1042422714518323	0.9409405233291924	129.00209695736203	0.0	0.058555063224287024	0.1968802517428131	0.0020340866958106904	0.04684431881758167	0.03881278950477487	0.8829981454781124	8.252005251192564	0.27608725650996496	0.012632356412614669	7.39215719790533E-4	0.012624283521974353	1.860178884588605
Track_862	782	862	140	0	0	0	0	0	139.01714333333334	161.01985666666664	300.037	2.7646050537570703	130.61312482396372	37.21814339290873	0.0	0.11120061634859177	0.5954224141893126	0.005062056030699152	0.06871824133419882	0.12166916839649349	0.8956206236566816	15.458792021687207	2.9761159677233855	0.17883706889119108	0.019886792286676037	0.17883706889119128	1.6497569019903207
Track_870	790	870	133	1	0	0	0	1	133.01640333333333	167.02059666666665	300.037	1.859031622333114	132.4627827859554	18.780797169832116	0.0	0.28362778568112423	1.3110584072505094	0.001035389484984683	0.10043419006483228	0.34044531785726084	0.9099585718678352	38.416290023404336	3.2443717179887006	0.04839175311308138	0.013975957669479767	0.049275699966831156	1.798675329884334
Track_873	792	873	131	2	0	0	0	2	133.01640333333333	167.02059666666665	300.037	0.44552067128633027	42.852673248111344	128.47782770961706	0.0	0.09804013921576067	0.6336312264325363	0.004179283079259669	0.0838818885714344	0.07987343727542742	0.8675982328771635	13.058279559188904	0.6128131049869818	0.03411786899391539	0.0033493663948338374	0.03416321540979006	2.015515440595048
Track_895	813	895	132	0	0	0	0	0	131.01615666666666	169.02084333333332	300.037	2.9306201243259435	42.566610892774676	111.17870592400492	0.0	0.12924377688151908	1.6036299396307028	0.0	0.08943890041944602	0.16585206373971143	0.8926326591860164	16.933022920100836	3.890537443670873	0.17307129023294865	0.022368387219463878	0.17307129023294887	1.6508266393818756
Track_922	836	922	126	0	0	0	0	0	125.01541666666665	175.02158333333333	300.037	4.681966621747654	23.65867672723795	2.02276984956956	0.0	0.13597943871718585	0.5887441694036043	0.002701870429522511	0.0943483524569974	0.12114794752831978	0.9354613801789662	16.999526189328467	4.681966621747654	0.27541747749927176	0.03745111400325417	0.275417477499272	1.528906058847908
Track_933	845	933	125	0	0	0	0	0	124.01529333333332	176.02170666666666	300.037	0.4495696333508043	138.88365840995394	108.19215753955919	0.0	0.066292387969478	0.33953014047875857	0.004299567191772329	0.05172773238990126	0.056684523325588154	0.8916698122024536	8.221269939801953	1.0877773899798502	0.05468372120641428	0.0036251144618303878	0.054683721206414286	1.9203264896046823
Track_951	862	951	118	1	0	0	0	1	118.01455333333334	182.02244666666664	300.037	4.674705382215881	150.89548930580582	68.40380867958363	0.0	0.1357648830591301	0.5548931482833223	0.0056286832768998535	0.11315648090431336	0.10624257864815573	0.8621177173266976	16.034606885339915	4.8618041658080635	0.2915385089041291	0.03961126191794436	0.2917636801608878	1.4851089601405103
