# Supplementary material for: Adhesion pilus retraction powers twitching motility in the thermoacidophilic crenarchaeon Sulfolobus acidocaldarius
Source: Nat Commun. 2024 Jun 14;15:5051. doi: 10.1038/s41467-024-49101-7 (PMC11178785; doi:10.1038/s41467-024-49101-7)
Supplement: Supplementary file 15 — Source Data [file 41467_2024_49101_MOESM15_ESM.zip › TWITCHING FULL TRACK DATASET/Figure 3/aapX 1/MW159-04 tracks.csv]

LABEL	TRACK_INDEX	TRACK_ID	NUMBER_SPOTS	NUMBER_GAPS	NUMBER_SPLITS	NUMBER_MERGES	NUMBER_COMPLEX	LONGEST_GAP	TRACK_DURATION	TRACK_START	TRACK_STOP	TRACK_DISPLACEMENT	TRACK_X_LOCATION	TRACK_Y_LOCATION	TRACK_Z_LOCATION	TRACK_MEAN_SPEED	TRACK_MAX_SPEED	TRACK_MIN_SPEED	TRACK_MEDIAN_SPEED	TRACK_STD_SPEED	TRACK_MEAN_QUALITY	TOTAL_DISTANCE_TRAVELED	MAX_DISTANCE_TRAVELED	CONFINEMENT_RATIO	MEAN_STRAIGHT_LINE_SPEED	LINEARITY_OF_FORWARD_PROGRESSION	MEAN_DIRECTIONAL_CHANGE_RATE
Label	Track index	Track ID	Number of spots in track	Number of gaps	Number of split events	Number of merge events	Number of complex points	Longest gap	Track duration	Track start	Track stop	Track displacement	Track mean X	Track mean Y	Track mean Z	Track mean speed	Track max speed	Track min speed	Track median speed	Track std speed	Track mean quality	Total distance traveled	Max distance traveled	Confinement ratio	Mean straight line speed	Linearity of forward progression	Mean directional change rate
Label	Index	ID	N spots	N gaps	N splits	N merges	N complex	Lgst gap	Duration	Track start	Track stop	Track disp.	Track X	Track Y	Track Z	Mean sp.	Max speed	Min speed	Med. speed	Std speed	Mean Q	Total dist.	Max dist.	Cfn. ratio	Mn. v. line	Fwd. progr.	Mn. ? rate
									(sec)	(sec)	(sec)	(micron)	(micron)	(micron)	(micron)	(micron/sec)	(micron/sec)	(micron/sec)	(micron/sec)	(micron/sec)	(quality)	(micron)	(micron)		(micron/sec)		(rad/sec)
Track_0	0	0	299	0	0	0	0	0	299.828	0.0	299.828	0.47087354997413655	43.739843411092814	90.82230212362443	0.0	0.17037974510178816	1.571088403148993	0.009065340470013368	0.11261988007978277	0.2432083099102559	0.9984479319291769	51.084618214378885	1.7970268904658062	0.00921752117238294	0.0015704789078209392	0.00921752117238293	2.005327033394255
Track_1	1	1	299	0	0	0	0	0	299.828	0.0	299.828	0.1092578518934824	112.66737704159162	91.1189692282472	0.0	0.40842899819954476	3.06153325980648	0.008200214626646878	0.32225319243316275	0.3680254799185271	0.9999612858861585	122.45844967217312	2.5932916385865914	8.922034550165438E-4	3.6440176332257966E-4	8.92203455016544E-4	2.1081076269326013
Track_2	2	2	299	0	0	0	0	0	299.828	0.0	299.828	0.6591095945473371	97.02337064082577	90.99417691995788	0.0	0.21055483563661517	1.7185065412790552	0.012433694772287177	0.1702292324058278	0.20631585866353835	0.999983207637251	63.130235259255066	1.5324001556923785	0.010440474232997727	0.002198292336097153	0.01044047423299773	2.059187691568041
Track_8	6	8	299	0	0	0	0	0	299.828	0.0	299.828	0.7871738733271061	64.62863811347842	98.26242047117897	0.0	0.29469350062947924	2.210776617321255	0.024276626026080734	0.18852621583864373	0.3354259260661317	0.9971251114953721	88.35736290673559	2.3447722119023675	0.008908978804154633	0.002625418150830163	0.008908978804154642	1.906620280932808
Track_9	7	9	299	0	0	0	0	0	299.828	0.0	299.828	2.5282730615709164	78.19561183063107	93.10483350236377	0.0	0.1772170275886968	1.745885199047136	0.012146225784658439	0.12526104924185272	0.21367982624603835	0.9992877709427007	53.13462694786376	3.7702659489816717	0.04758239977955776	0.008432411454470285	0.04758239977955774	2.0648703613415758
Track_11	9	11	299	0	0	0	0	0	299.828	0.0	299.828	0.24619123543658683	121.32575415117773	101.03154648476631	0.0	0.22015576112071186	1.6934157432558625	0.010240080798905033	0.17228670151053666	0.23345633213709402	0.9998948308935134	66.00886154530087	1.5880989549607651	0.0037296694666916737	8.21108220168186E-4	0.0037296694666916785	2.006012476199018
Track_13	11	13	298	1	0	0	0	1	299.828	0.0	299.828	0.9191849218003358	12.538605759243808	102.31641923344448	0.0	0.2816288881435819	1.7277873859121733	0.005543892446209756	0.2286243197791615	0.24097412598530563	0.9938722328851687	84.24844242953445	1.6663984567032357	0.010910408492942095	0.003065707411583761	0.010885628359335006	2.016603220540177
Track_15	13	15	288	2	0	0	0	5	295.8034630872483	0.0	295.8034630872483	22.416193820892133	9.202016316361657	90.32368815306036	0.0	0.6533642500077321	3.207773883804436	0.028414458592176284	0.46582887895324326	0.5153770364205363	0.9853499554511573	198.56915131645607	22.416193820892133	0.1128886016396769	0.075780701101124	0.1159853804370643	1.9457710342962482
Track_17	14	17	101	1	0	0	0	1	101.61955704697985	0.0	101.61955704697985	0.09080975264052502	27.245219670560058	100.8658788606991	0.0	0.2673239680872254	1.5549534770186262	0.035493016614202365	0.22572149668787186	0.23108981008596424	0.9958168999983532	26.995815018881316	1.8819738512575297	0.003363845565581598	8.936247635732427E-4	0.003342853130481966	1.9859438856216414
Track_21	16	21	281	2	0	0	0	12	299.828	0.0	299.828	6.617818987862652	26.539527242588093	102.75674609573481	0.0	0.2966156670933365	2.0901723749292582	0.0072976618918633085	0.18944438849510262	0.36030598639141054	0.996388725538695	87.23324089761059	8.578520170989517	0.07586350019518673	0.022072051268936365	0.07441296505080064	1.9973319276426398
Track_22	17	22	299	0	0	0	0	0	299.828	0.0	299.828	0.21291035989952595	137.5713700673479	102.79294879702307	0.0	0.22473785276905012	1.6906440086816765	0.004448501763644407	0.15964220648384508	0.2825664292644147	0.9897513206188495	67.38270092003873	1.5892346982513796	0.0031597183994179906	7.101083284400589E-4	0.0031597183994179897	2.084642027526497
Track_23	18	23	166	1	0	0	0	1	167.0182818791946	0.0	167.0182818791946	0.22396323013119854	90.43805611904638	104.17077891627532	0.0	0.2665313387666188	1.2140357611146138	0.008581140390080094	0.20905406432334944	0.19573853038335795	0.9777369854680027	44.36890578875098	1.3579048481622735	0.0050477519368526055	0.0013409503894501356	0.005031117149883466	1.994987024928674
Track_28	23	28	299	0	0	0	0	0	299.828	0.0	299.828	1.3233818378606534	15.047291287993897	107.72906221466172	0.0	0.20049558610102836	1.7771772218826594	0.0020634399552580973	0.12578292281340356	0.28734787227721137	0.9851228995466711	60.11419058949912	4.717289355815458	0.02201446654913166	0.0044138033734696346	0.022014466549131657	1.9798197608135037
Track_31	26	31	275	2	0	0	0	17	299.828	0.0	299.828	17.81741436314246	133.3837795846904	106.79469607937816	0.0	0.285697985404745	3.8020782377556936	0.00483080428851488	0.1817822703977383	0.37587724351817897	0.9979589655182578	83.5743195636737	18.043699679532956	0.21319245500488593	0.05942545180284184	0.2080009479893759	1.927179341997413
Track_33	27	33	299	0	0	0	0	0	299.828	0.0	299.828	0.8593815788260462	73.27099695407037	112.49200698127889	0.0	0.19973813488091	1.2949904641885845	0.005912313259508898	0.14091786649734514	0.20539726826357402	0.9999531023079735	59.88708550507346	1.610601980640254	0.01435003175690094	0.002866248578605221	0.014350031756900937	2.0844360004987323
Track_34	28	34	299	0	0	0	0	0	299.828	0.0	299.828	1.3467468197987407	51.083884336455014	116.86866385381154	0.0	0.21110372877580003	1.4706659533300777	0.010071121352692782	0.16831360970242568	0.17381535374674184	0.9985201195330923	63.294808791390565	1.9377205284016696	0.021277366114453397	0.004491731325288968	0.021277366114453397	2.021147693960379
Track_35	29	35	299	0	0	0	0	0	299.828	0.0	299.828	0.5140272685835457	21.53915588176138	116.78209407135039	0.0	0.25928868741417677	2.3991484719630263	0.017163152971942798	0.18366265188360703	0.27300288240039244	0.9774016113982951	77.74200857001775	2.0540038967517145	0.00661196279898777	0.0017144071553809044	0.0066119627989877664	2.0138908955729984
Track_38	32	38	299	0	0	0	0	0	299.828	0.0	299.828	0.4845389228780357	84.08958532497071	115.69530126274722	0.0	0.23680484385797962	1.4806840504503032	0.011891181501245008	0.18944413518229458	0.19321678216843094	0.999048097875206	71.00072272425031	1.3629603828794445	0.006824422404260138	0.0016160562818617198	0.006824422404260138	2.056256651418827
Track_41	35	41	299	0	0	0	0	0	299.828	0.0	299.828	0.11633694233991838	44.9541686173746	123.4426331148164	0.0	0.1320521104638372	1.699957824734061	0.0	0.059467454900417084	0.27905708903442944	0.9783561941373309	39.59292017615137	1.7213708537045695	0.002938326898403252	3.880122681668103E-4	0.0029383268984032513	2.0236355655102414
Track_42	36	42	299	0	0	0	0	0	299.828	0.0	299.828	0.31100471216551884	1.2612172828371815	124.00171805354316	0.0	0.21658811092348504	2.8557401291300617	0.0	0.1725641768658927	0.27283442719248735	0.9861247296317365	64.93918012196661	2.6783542089535057	0.004789169059131946	0.0010372770794105917	0.004789169059131943	1.9965428274042658
Track_46	40	46	298	1	0	0	0	1	299.828	0.0	299.828	0.26075054971574096	5.338353839125199	120.18724888974411	0.0	0.19406293147947182	1.630152641080256	0.0	0.10545354265233944	0.31739435724895226	0.9949927138002127	57.99614273858445	1.785822767410223	0.004495998137170342	8.696671081945015E-4	0.0044813664390434904	2.096992445643306
Track_50	43	50	254	5	0	0	0	8	270.6501073825503	0.0	270.6501073825503	10.679259313488561	27.792878184009933	122.87045013275603	0.0	0.2869822259291461	1.795148268465701	0.0051406856321044615	0.193542925904015	0.32816839108721974	0.9955102815402774	76.41278259995943	11.578358537092294	0.1397574980274862	0.03945780556589237	0.137492158053141	1.9026966132605228
Track_51	44	51	299	0	0	0	0	0	299.828	0.0	299.828	0.1937890843364407	59.127054185724575	127.7776328413326	0.0	0.10463671808386746	1.4112403848575987	0.0010333783732927333	0.08332200071994184	0.13184427933899198	0.99926551169775	31.37301790964977	1.195645473086064	0.006176934743559838	6.463341793843161E-4	0.006176934743559831	2.0831064307087868
Track_55	48	55	87	4	0	0	0	3	94.57661744966441	1.0061342281879193	95.58275167785233	18.790748629571613	26.569451807153754	123.68314032575921	0.0	0.46410471670062775	3.965866797703857	0.020024536530769407	0.2191967511607903	0.637594413750695	0.9930630353675491	52.9768988110764	18.790748629571613	0.3546970292953963	0.198682815438736	0.42809910843223986	1.7021947192048263
Track_56	49	56	299	0	0	0	0	0	299.828	0.0	299.828	0.40874936034167786	8.672062600946026	2.2675648787449374	0.0	0.2760718580231213	1.3984756851848077	0.019050637976389118	0.2352402665511972	0.19187920906742306	0.9999098008292974	82.77407304735635	1.0202919247251399	0.004938132742457	0.0013632794813749145	0.0049381327424569965	1.9787099360260543
Track_57	50	57	255	0	0	0	0	0	255.5580939597315	0.0	255.5580939597315	0.4094775681143259	54.68712510413814	3.7000133644309745	0.0	0.3479204697853199	2.516924772125647	0.033554167282336254	0.3063491389570803	0.28067947604381605	0.9645474658292883	88.91389210791068	2.074638358187326	0.004605327226226492	0.001602287612063845	0.004605327226226491	2.0378941086851117
Track_60	53	60	299	0	0	0	0	0	299.828	0.0	299.828	0.9917064509548709	125.28867597991454	6.256212881398123	0.0	0.15289065618841075	1.3309292998029154	0.0053926742525870815	0.09558208830228966	0.19954498293619083	0.9902623054574564	45.84089966365886	1.448788127348041	0.021633660295307482	0.0033075845183067323	0.021633660295307507	1.983593094612485
Track_63	56	63	299	0	0	0	0	0	299.828	0.0	299.828	0.275656664911131	79.41929660955014	4.3674455144065405	0.0	0.264250827207615	1.8213408439769267	0.022153707631029734	0.21853313188930748	0.2444153745867709	0.9839697446312793	79.22979702000464	1.5117717058825102	0.003479204482141116	9.193826624302301E-4	0.00347920448214111	2.068330610659161
Track_64	57	64	278	5	0	0	0	8	299.828	0.0	299.828	3.2797659583852194	156.85541455070828	6.065057579750375	0.0	0.19608426393525066	1.6797945741315756	0.00403153238965685	0.06502059479088015	0.3700154442849584	0.9876075552093039	57.80266506630777	4.29738336252447	0.05674073945592072	0.010938824787495563	0.055786346991657076	2.042676691066885
Track_65	58	65	299	0	0	0	0	0	299.828	0.0	299.828	0.2880425486976551	52.34248878120903	10.773527856861282	0.0	0.20310048519684884	1.6688869074552388	0.010424511420188175	0.13372611905409246	0.26515003806957554	0.998607725204034	60.89521227560074	1.8893846046028566	0.004730134569430952	9.606926260978132E-4	0.004730134569430948	1.9685789898399388
Track_66	59	66	299	0	0	0	0	0	299.828	0.0	299.828	1.472313660343435	68.48110878501483	11.422403649589379	0.0	0.1422605993560302	1.6499892407632644	0.010194691737525215	0.08810637793197082	0.2020098898240494	0.9681964078077105	42.65371098371978	1.6502119277630687	0.034517832713439466	0.004910527570285081	0.034517832713439445	1.9841327876233181
Track_67	60	67	299	0	0	0	0	0	299.828	0.0	299.828	0.17888578880466796	116.52322144437842	11.943250807776181	0.0	0.21149935190365612	1.2997740217103853	0.0	0.1660414511196525	0.2031850924174326	0.98325858407196	63.41342768256941	1.35646453660443	0.0028209449534903268	5.966280294190936E-4	0.002820944953490327	2.062441615737756
Track_70	62	70	299	0	0	0	0	0	299.828	0.0	299.828	0.7053053763326532	34.48452887520492	9.84990611904403	0.0	0.1904769589822756	1.5904703483453029	0.009624036748292734	0.1235155976222246	0.2571382184091755	0.9902832348609848	57.11032565773773	1.668958958782999	0.012349874881812956	0.0023523666112993226	0.012349874881812958	1.9736536568597842
Track_71	63	71	91	1	0	0	0	7	97.59502013422818	0.0	97.59502013422818	7.65139347793806	89.6944411021889	9.703193768391111	0.0	0.28984843466884613	1.2532577777795466	0.059141914603490164	0.23304768001259532	0.24466423269866835	0.9879348395944951	32.0057464210174	7.65139347793806	0.23906311626944515	0.07839942516959009	0.27048421102967823	1.921351923935264
Track_73	65	73	299	0	0	0	0	0	299.828	0.0	299.828	1.165373662613944	153.25570642371684	16.532290684646384	0.0	0.2255355449933191	1.3158634727781078	0.010168809680268334	0.19861732177282213	0.16701628586641115	0.9911801516013002	67.62187138425685	1.498532091562162	0.017233679558966722	0.0038868073115717813	0.017233679558966715	2.0162922608248186
Track_75	66	75	299	0	0	0	0	0	299.828	0.0	299.828	0.26038339713128794	81.27593324450078	16.785441112215736	0.0	0.3971069840160421	2.0315314765241643	0.004210414437860996	0.3140579370365183	0.29739813420760264	0.991473820695909	119.06379280356168	1.2272103160131502	0.0021869234214710724	8.684425641744198E-4	0.002186923421471069	2.0001395940217357
Track_76	67	76	299	0	0	0	0	0	299.828	0.0	299.828	1.694115551940623	68.89654140594108	19.606050336704136	0.0	0.21169541401274924	1.9743717416518751	0.017265459699311096	0.14320859572547878	0.2496259462405193	0.9886751467966316	63.47221259261453	1.8359480035369424	0.026690664823897224	0.005650291340170441	0.026690664823897203	2.094245352412327
Track_78	69	78	299	0	0	0	0	0	299.828	0.0	299.828	2.267491030923122	124.35041992497598	22.890202133492746	0.0	0.1382660541250117	1.7608969578405533	0.003501044859061875	0.04590827306104227	0.28953936335501773	0.9711704288039319	41.45603447619406	3.3314084326611413	0.054696283896261674	0.007562639349637533	0.05469628389626175	2.048828477025058
Track_80	71	80	299	0	0	0	0	0	299.828	0.0	299.828	0.12665381158964437	99.03945510479919	25.6940347264983	0.0	0.13712390376616174	1.8348754229830717	7.665102905312358E-4	0.0634726649566224	0.2695507547171276	0.9778337576317548	41.11358581840081	1.8409793783362651	0.003080582952532424	4.2242156032673523E-4	0.0030805829525324293	2.0884969684605657
Track_81	72	81	299	0	0	0	0	0	299.828	0.0	299.828	0.6609315654761725	59.610842617536726	25.945408009960968	0.0	0.260346286926683	1.7511944458771669	0.006766704782175582	0.19081009582717756	0.2562821627447531	0.9996305955293585	78.05910651665344	1.5458265596925544	0.008467065470896297	0.002204369056512976	0.008467065470896292	2.0968140308275554
Track_83	74	83	178	0	0	0	0	0	178.0857583892617	0.0	178.0857583892617	11.01387425712345	142.51983962523389	19.70403010992981	0.0	0.21097422013846867	3.000395373801543	0.008236949432481443	0.12343884809630619	0.36366214503692823	0.9926256289642849	37.57150399394227	11.01387425712345	0.2931443537341289	0.06184590141705328	0.2931443537341291	1.9943319039718503
Track_85	76	85	299	0	0	0	0	0	299.828	0.0	299.828	0.7341883406800704	69.01052388374163	28.74768953708083	0.0	0.4195121325552042	1.8052752356396804	0.019123282353954028	0.3696678509676614	0.276333880011751	0.9969646729354475	125.78148367976179	1.9864011352030493	0.005837014473046808	0.0024486983893434585	0.00583701447304681	1.9609384208969052
Track_86	77	86	278	2	0	0	0	1	280.7114496644295	0.0	280.7114496644295	5.253443910736922	44.59583723840945	28.850501163925696	0.0	0.7243726250125472	2.763576749128244	0.010007637703103409	0.6092324123301582	0.5206529112759373	0.9913122278752087	204.34740155180788	5.253443910736922	0.02570839595141622	0.018714747535296616	0.025835801753237776	2.004817726674206
Track_87	78	87	93	1	0	0	0	17	109.6686308724832	0.0	109.6686308724832	16.62371153194498	160.8612797682272	22.640002748074185	0.0	0.3501759158528671	4.925323269776588	0.007075848331327832	0.23754330126695156	0.5399952162473752	0.9940072368550045	36.93562265900652	16.89849541837384	0.45007259483390333	0.15158128080648822	0.4328718051248787	1.925383825261813
Track_88	79	88	267	0	0	0	0	0	267.63170469798655	0.0	267.63170469798655	7.42756068461299	89.11388745569562	25.922409382323547	0.0	0.22637465579330524	3.3705317534852974	0.011111860446889863	0.16326694692316826	0.3125188988437658	0.9904195014457131	60.585035030382265	7.42756068461299	0.1225972829905637	0.027752917738183315	0.1225972829905638	2.0080864302055117
Track_90	80	90	268	0	0	0	0	0	268.6378389261745	0.0	268.6378389261745	0.37787982722824054	122.72740121070849	27.824463673344138	0.0	0.18699905617416707	1.8431907898652522	0.01709255858994354	0.14593273204751425	0.23452777488856694	0.9949288875309389	50.235022331862524	1.6993674078825642	0.007522238663136077	0.001406651530323274	0.007522238663136074	2.1000085934272597
Track_91	81	91	299	0	0	0	0	0	299.828	0.0	299.828	0.2427339876245053	32.4600584899001	35.55928721482952	0.0	0.13308679492296846	1.6854673435545915	0.0	0.09752855334045354	0.1904481751305482	0.9997955548723406	39.90314754816376	1.7437693768557339	0.00608307871782599	8.095774498195809E-4	0.006083078717825986	2.0178503940419854
Track_92	82	92	140	0	0	0	0	0	139.85265771812078	0.0	139.85265771812078	8.380126695105435	94.60554102298943	35.54220031825597	0.0	0.2871094934300453	2.629789286644814	0.017900986638935874	0.18955850680422606	0.35289071216652335	0.9855335124901363	40.15302571229514	8.380126695105435	0.20870473759937302	0.05992111148860647	0.20870473759937283	1.909085720560149
Track_94	84	94	298	1	0	0	0	1	299.828	0.0	299.828	0.9450931115859628	16.481273909876844	36.41966744644846	0.0	0.5632898209551054	2.2660188735274103	0.004370206997729862	0.4398112340160428	0.4172057770540773	0.9996899952424453	168.74781636884765	1.9873824760991938	0.005600624244643176	0.00315211758603587	0.005595907237754072	2.0046489813128634
Track_95	85	95	299	0	0	0	0	0	299.828	0.0	299.828	0.0816879287769243	134.34083813144878	31.266844354601705	0.0	0.23205957162556606	1.700936521811958	0.01362099476790479	0.18060351527787782	0.22036686575778439	0.9871714990274564	69.57795724135023	1.5193679490345524	0.0011740489663064884	2.7244930018852244E-4	0.0011740489663064888	2.038725391943758
Track_98	88	98	220	0	0	0	0	0	220.34339597315432	0.0	220.34339597315432	0.2186717799211185	148.79542236458136	34.71835508954305	0.0	0.26207700206917794	2.0364706987498384	0.01563427561046916	0.15897622317283402	0.3927887784200753	0.9939974042502316	57.74693664238604	2.094130821226895	0.0037867251950576063	9.924135867805202E-4	0.003786725195057605	1.9723063660924867
Track_99	89	99	291	1	0	0	0	1	292.7850604026845	0.0	292.7850604026845	6.659801310700872	47.38527472585278	43.055534805081514	0.0	0.18670200434717943	2.520912481058992	0.005331213576370608	0.10424067621882606	0.3341819868517073	0.9994202362712716	56.7229021740463	6.659801310700872	0.11740938942556575	0.02274638364929295	0.12183256269169554	2.063530343646534
Track_100	90	100	298	1	0	0	0	1	299.828	0.0	299.828	0.05695796661563644	110.39280057134258	42.59184466284323	0.0	0.4761711883371643	1.774267942642891	0.016497933356530797	0.33403438781952455	0.37961756801575886	0.9774305206417238	142.64286547417507	1.7087977130075993	3.993047000724229E-4	1.8996880416651029E-4	3.9895064804298567E-4	1.9696921417701243
Track_102	92	102	299	0	0	0	0	0	299.828	0.0	299.828	0.08096394535216173	12.392360626601054	45.559987474358906	0.0	0.6050585044813231	2.492324731307711	0.043882935126176796	0.5164925419271882	0.4066730470305309	0.9999575596988002	181.41348128162602	2.115668057924145	4.462950866726019E-4	2.700346376994868E-4	4.462950866726016E-4	1.9530309705968494
Track_103	93	103	299	0	0	0	0	0	299.828	0.0	299.828	0.233320111337389	99.65932679064463	40.07636973934875	0.0	0.1331130267901038	1.5799287099217205	0.0020996567545519085	0.09124347171475146	0.21083480945150915	0.9959013912590052	39.91101259642325	1.433627459437606	0.005846008310956729	7.781798609115527E-4	0.00584600831095673	2.104300196205258
Track_106	95	106	278	1	0	0	0	2	280.7114496644295	0.0	280.7114496644295	10.886110612108476	76.71560119227857	42.235815624534524	0.0	0.3137781583653226	2.5058540872349	0.011225302880531666	0.24767893297557353	0.3208847838073529	0.988550025567734	91.68513899011776	11.155023499439425	0.11873364355462045	0.038780429601721074	0.12359187077823999	2.017328960181001
Track_108	97	108	289	1	0	0	0	10	299.828	0.0	299.828	1.4646420747540272	38.63845827529339	48.48417403647255	0.0	0.2134580539191494	1.7337134403814256	0.00441264445448348	0.1424981533048556	0.258674653785407	0.9985619513221266	65.42849366362219	3.319999001175461	0.02238538582722039	0.004884940948657321	0.022884781618535553	2.0847928316959745
Track_110	99	110	280	0	0	0	0	0	280.7114496644295	0.0	280.7114496644295	0.48981187844819907	118.78863164358302	49.2263977620507	0.0	0.2152203769803503	1.6624725345347493	0.007078272091260178	0.15275432128011265	0.26004161877925286	0.9743713065981865	60.41482401947909	1.7486133866389706	0.008107478361441106	0.0017448945493093858	0.008107478361441099	1.9722654105022657
Track_111	100	111	172	0	0	0	0	0	172.0489530201342	0.0	172.0489530201342	2.6640025533195533	90.58303444987696	45.5923006643156	0.0	0.3386436806931367	1.9934659159160033	0.03352409315683268	0.24541841470225656	0.3598157478514529	0.9879584509965985	58.26329071013882	3.766149497572689	0.04572351682937076	0.015483980033332697	0.045723516829370765	2.0265198089547662
Track_112	101	112	274	2	0	0	0	3	278.69918120805363	0.0	278.69918120805363	6.354758706643629	156.01030730415636	46.403554124171016	0.0	0.3184569201587049	2.011699500119025	0.0	0.23421987181759238	0.2925144654449867	0.9985245403147092	90.23751415032321	6.354758706643629	0.07042258163337124	0.02280149758279948	0.07159994378968501	2.0002887121219755
Track_113	102	113	161	0	0	0	0	0	160.9814765100671	0.0	160.9814765100671	1.0933152612842028	132.0980978446385	47.21517983186113	0.0	0.3025353340426637	2.307836986774042	0.015089987785488455	0.1861029082874085	0.36971184626164616	0.9842941757314694	48.702584770654376	1.96467151019398	0.022448813886013236	0.006791559407866603	0.02244881388601324	2.037550993082677
Track_116	104	116	147	0	0	0	0	0	146.89559731543622	0.0	146.89559731543622	1.8750271809858583	98.54405438585869	53.77307703599114	0.0	0.3017154472603768	1.1286668673797442	0.03201046692958044	0.2573405220731519	0.19001847971242886	0.9661619123958406	44.320670844607086	1.8750271809858583	0.042305929609231324	0.012764352473815258	0.04230592960923136	2.045474142885631
Track_118	106	118	192	0	0	0	0	0	192.1716375838926	0.0	192.1716375838926	6.250277805329407	93.849322442581	53.69066054395858	0.0	0.2799430760823879	1.85844560083579	0.008515990756315784	0.2193117749939578	0.2748003903293814	0.9884747574105859	53.79711936102467	6.250277805329407	0.11618238819414659	0.032524455137667475	0.11618238819414649	2.024531135258073
Track_121	107	121	299	0	0	0	0	0	299.828	0.0	299.828	0.35852694875970137	6.150127193048202	53.13215271777206	0.0	0.18929853900260477	2.55576803409016	0.008476058941030193	0.08679420544147853	0.3685688510080924	0.99664415802844	56.75700235207301	2.7971423201968415	0.006316876048803631	0.0011957754070990748	0.006316876048803635	1.9050813539093332
Track_122	108	122	299	0	0	0	0	0	299.828	0.0	299.828	4.953470884680008	149.66981993037933	58.137029193693714	0.0	0.4302651518487439	2.3125127966723733	0.006441623589903935	0.2842815944973508	0.4061035276271282	0.9765558314562641	129.00553994850515	5.035866044552577	0.038397350118896244	0.016521041679496272	0.03839735011889623	1.9743876149736093
Track_127	112	127	299	0	0	0	0	0	299.828	0.0	299.828	1.876490574590001	96.98119328714459	61.80650383457992	0.0	0.40632045059051125	2.784886050730118	0.00635658967895369	0.268553145363009	0.3886660276830511	0.9911519755487856	121.82624805965168	3.7646122012788896	0.01540300718832928	0.006258556821210831	0.015403007188329267	1.8674841486424103
Track_130	114	130	290	1	0	0	0	9	299.828	0.0	299.828	4.860303201441658	59.084359813909884	61.77611360721273	0.0	0.4664607556991402	2.453825926097268	0.023462368641710266	0.38864118358540456	0.39155577875120573	0.994577621385969	139.42052807366142	4.860303201441658	0.034860743023966786	0.016210304579431067	0.034751700719463006	2.04202888184116
Track_131	115	131	272	1	0	0	0	18	290.7727919463087	0.0	290.7727919463087	3.8326087810487586	129.30883405559848	61.02151769305327	0.0	0.2511151495633894	2.8350658709425285	0.005421037461372689	0.1240309190678935	0.41812450012497265	0.9923314452171326	69.73429910413913	3.8326087810487586	0.054960167812474245	0.013180768239679216	0.05248894088069336	1.977741905932051
Track_132	116	132	299	0	0	0	0	0	299.828	0.0	299.828	0.477658767925995	11.476279874830654	61.556616380235084	0.0	0.5741934530645484	2.171138838922224	0.01088629742658669	0.44356770582122956	0.40881141832293655	0.9934290882735747	172.15927464543748	1.923837252128079	0.0027745166149760712	0.0015931092757380733	0.002774516614976073	1.9791861617053845
Track_135	118	135	213	1	0	0	0	1	214.3065906040268	0.0	214.3065906040268	5.03235113419527	124.77523521607729	68.13828021598847	0.0	0.3138518330066773	1.7925045866037808	0.006823950042655586	0.23179119231689552	0.3058349837974515	0.9926939908887299	67.42853645481931	5.03235113419527	0.07463236485293155	0.023482017608564918	0.07481880027148138	1.910859233686244
Track_136	119	136	296	3	0	0	0	1	299.828	0.0	299.828	0.537488093271195	134.20932154936065	69.90530585351799	0.0	0.28795446725284407	2.8931159868262464	0.019414387282442085	0.19068399770204114	0.37289619956294767	0.9994773993621001	86.63343860240315	5.183505492248159	0.006204164372811649	0.0017926547663033305	0.006225479963570959	1.981138615467114
Track_137	120	137	299	0	0	0	0	0	299.828	0.0	299.828	0.34966135513733	29.15346930092826	63.5058825142103	0.0	0.6985777818805258	2.9134356875029956	0.040440760634176294	0.5887276413343653	0.48601843377803844	0.9930008789368696	209.453179185674	2.59111123679404	0.0016694010398732866	0.0011662064755037223	0.0016694010398732846	2.006090059165457
Track_139	122	139	299	0	0	0	0	0	299.828	0.0	299.828	1.3108178048110044	74.02160627484247	66.0439977616494	0.0	0.20251305576428577	1.5709087052345183	0.00328115547770835	0.14837492250301304	0.229498699536654	0.9787731575327973	60.7190844836942	2.4941138028362064	0.021588234011713694	0.004371899238266621	0.02158823401171367	2.0152761704023994
Track_147	127	147	299	0	0	0	0	0	299.828	0.0	299.828	0.5927006264382663	89.36679777764395	80.5409194942422	0.0	0.13791772871767988	1.188250926568171	0.0	0.10078900178950223	0.15593850795164924	0.9998315496986925	41.35159676596456	1.4558484382474854	0.014333198057447276	0.0019768021213437915	0.01433319805744729	2.1251724139590946
Track_149	129	149	111	0	0	0	0	0	110.67476510067112	0.0	110.67476510067112	1.6489471018615418	140.03439773249747	81.82739441072043	0.0	0.4078208385445809	1.3938966723890176	0.026180751985563782	0.3849878362632702	0.24836215314586235	0.9998589163427954	45.135475509080216	2.7739555479770424	0.03653328303874436	0.01489903412364724	0.03653328303874436	2.080652632055436
Track_152	130	152	299	0	0	0	0	0	299.828	0.0	299.828	0.04419636600704079	68.57657857821539	80.77968055898899	0.0	0.14241665243625565	1.830183672094455	0.0	0.057005208249073	0.3029781459774178	0.9997166857671578	42.700500066657696	1.8325122930837188	0.0010350315789756086	1.4740573264351828E-4	0.0010350315789756097	2.018959323985346
Track_167	143	167	157	0	0	0	0	0	156.9569395973154	10.061342281879194	167.0182818791946	1.392093427465711	45.246939314979414	20.816265849571714	0.0	0.3069122931107857	1.881993651135862	0.03702289124562722	0.23537236258150732	0.29022495043715796	0.9997329643577527	48.172014251463146	2.454504603204381	0.02889838527819975	0.008869269692931255	0.028898385278199743	2.0746994277133157
Track_168	144	168	139	2	0	0	0	13	158.96920805369123	10.061342281879194	169.03055033557044	17.484212140151026	105.87452645920014	20.15513924057228	0.0	0.3515009990012354	3.7614315460800403	0.017124687154796057	0.26354197005708946	0.4123389955665112	0.9760864642884234	56.27778926592504	17.863874634688244	0.31067695387845184	0.10998489804544917	0.31290066986427717	1.8898030803530648
Track_171	147	171	281	1	0	0	0	8	289.76665771812077	10.061342281879194	299.828	14.691812623011721	38.37500410886403	76.17032297186299	0.0	0.5182749175413605	1.7423663762300527	0.023242671871311155	0.45815935481010006	0.3256609684807619	0.9940272419053889	149.88844423337173	15.192737218065549	0.09801831420797869	0.05070221929157779	0.09782881165097392	1.949511885241941
Track_173	149	173	284	0	0	0	0	0	284.73598657718117	15.09201342281879	299.828	0.1928024630878508	96.70528503411408	127.04114141003699	0.0	0.7380812398313572	2.528232634524268	0.0402741871343895	0.6560248070038908	0.46487306706123394	0.9987418477384138	210.1582899974904	4.483512391258428	9.174154542756944E-4	6.771271359322518E-4	9.174154542756938E-4	2.021697652629019
Track_188	164	188	267	2	0	0	0	1	269.6439731543624	30.18402684563758	299.828	3.895568601362145	116.26953892002493	73.07113695715984	0.0	0.46270571139807604	2.4211862642190973	0.018248869284048636	0.3335180417523532	0.4359021488988422	0.9683602947867318	124.37147570783245	5.341032577393278	0.03132204212574778	0.014447082038551844	0.031223046706943924	2.022241684731618
Track_189	165	189	102	2	0	0	0	10	114.6993020134228	32.19629530201342	146.89559731543622	2.4770890130330416	74.52010363975961	83.75970518284649	0.0	0.7119703633610381	2.7674793093884142	0.029524823884579374	0.6043642518463668	0.5266966265019337	0.9981907939209658	81.26717326229023	9.431215383835362	0.030480806869438215	0.021596373905947205	0.03033324842904415	1.7751220754303398
Track_199	174	199	41	1	0	0	0	9	49.30057718120805	39.239234899328856	88.5398120805369	37.4318726076579	134.7357703511968	20.49678240194461	0.0	1.1266731727923673	3.3745967541212827	0.04803025382395696	0.7265527878230764	0.9166859530534706	0.980456919204898	49.88774977722127	37.4318726076579	0.7503219282251388	0.7592583038140545	0.6738940112795043	1.10836343301886
Track_213	188	213	237	0	0	0	0	0	237.44767785234896	51.312845637583884	288.76052348993284	2.905464649878681	90.42327152411723	99.73421336579743	0.0	0.25179175482662947	2.044145828865085	0.007103293803366256	0.18469997311760175	0.2634021072625137	0.999978910518598	59.787367485951144	4.517638330629869	0.04859663122918747	0.012236231055859696	0.04859663122918747	2.078174357128907
Track_214	189	214	119	0	0	0	0	0	118.7238389261745	51.312845637583884	170.03668456375837	5.752986899666296	118.25893248219043	113.09996740655377	0.0	0.4198035614393095	2.1406284379960527	0.04389252789867704	0.33574420195455174	0.37673524694152255	0.9998795951113981	49.84069040895498	5.752986899666296	0.11542751218856802	0.04845688070484016	0.115427512188568	1.898274615632649
Track_234	207	234	107	0	0	0	0	0	106.65022818791945	79.48460402684563	186.13483221476508	6.661186031497268	38.6347368936216	37.739109327605746	0.0	0.31240691304360513	1.6740527035945758	0.015667095098926713	0.2662753871153029	0.25194356641380516	0.9853561509435422	33.318268563584	6.661186031497268	0.19992593609074186	0.062458244531461746	0.19992593609074186	1.9373577589206352
Track_246	218	246	40	2	0	0	0	7	51.312845637583905	96.58888590604025	147.90173154362415	20.71910467869925	37.7915779940012	88.02911003629748	0.0	0.8355901617430864	3.628862684632233	0.02727694225482433	0.5727998020336204	0.8262786232415495	0.9949071124196053	39.326156607857186	20.71910467869925	0.5268530277520094	0.4037800753642791	0.48322741680200254	1.5088546623171866
Track_255	227	255	185	1	0	0	0	7	192.17163758389262	107.65636241610737	299.828	5.350677519455939	94.84151567027398	28.358629058169033	0.0	0.23133735308663628	1.4998274309659985	0.004191443015134552	0.1554881221609952	0.28510240324899266	0.9641097935470375	43.976919844452155	5.650281556366824	0.12167012920371562	0.02784322175076485	0.12035765681272194	1.9411133213883538
Track_258	230	258	116	0	0	0	0	0	115.70543624161073	115.70543624161073	231.41087248322145	15.811999673477615	18.404527711045212	65.12692697603967	0.0	0.26133546571237465	2.494980681041598	0.008462370386462935	0.14773691677347553	0.3690131793927271	0.9978964945365643	30.237934065654777	15.811999673477615	0.5229193118532988	0.13665736189317615	0.5229193118532982	1.640267744495826
Track_268	240	268	114	0	0	0	0	0	113.69316778523489	135.8281208053691	249.521288590604	23.521073180751845	138.9019370285469	87.6470894060758	0.0	0.5047784874414767	2.7010593543470223	0.03827828253564333	0.3590306460998279	0.44716181421194556	0.9991171590068884	57.38986526706083	23.521073180751845	0.40984715805304167	0.20688202852420196	0.40984715805304117	1.743135576630036
Track_280	250	280	146	1	0	0	0	13	158.96920805369126	140.8587919463087	299.828	13.624113548634092	77.84067216099734	123.46761863839151	0.0	0.3928229506279245	2.182195974282493	0.020300923729070684	0.36240222925967813	0.3013491558281479	0.9888803028080562	62.47713700562177	13.993139988123156	0.21806558689474162	0.08570284595009493	0.21817168730365571	1.8675321866622963
Track_282	251	282	91	1	0	0	0	9	99.60728859060401	144.88332885906038	244.4906174496644	12.12269847494551	24.4098264859171	39.323021534187404	0.0	0.4622549945110699	2.9061380787347653	0.041318501112119294	0.271432430446529	0.5582957988156874	0.9920333119539114	45.6509198381921	13.922146520384185	0.2655521185096366	0.12170493391072035	0.2632852762130747	1.8123409023924388
Track_301	266	301	119	1	0	0	0	19	137.84038926174497	161.987610738255	299.828	5.104446284338594	6.33814151125791	37.099553345509406	0.0	0.32404786354967685	1.671889520121842	0.024450376343178662	0.28014760014362067	0.26017656815317086	0.9915291817248368	44.48039228150908	11.135816145263828	0.11475722273385974	0.0370315718903388	0.114278093009744	1.782248729282766
Track_305	270	305	64	3	0	0	0	16	94.57661744966444	165.00601342281877	259.5826308724832	32.05340174361099	17.811679915888263	106.554549115192	0.0	0.648508876743215	3.003550785034035	0.01868363162910407	0.45979661732135446	0.6669384085519041	0.9941185638308525	48.5185257031446	32.05340174361099	0.6606425335288689	0.338914655735816	0.5226060396240549	1.0917813032748285
Track_311	275	311	44	0	0	0	0	0	43.263771812080535	171.04281879194627	214.3065906040268	13.871961497366687	152.6167105584506	66.71232427267529	0.0	0.6633478113633968	3.8796636746522495	0.09407086264224471	0.45985288924051315	0.7550453943062573	0.984103874726729	28.698928342869117	13.912744836147091	0.48336165488958	0.3206368958679932	0.48336165488958116	1.9137418698302784
Track_313	277	313	118	1	0	0	0	2	119.72997315436243	180.09802684563755	299.828	4.675722686576256	94.41230370669038	53.58436153931424	0.0	0.3463034336108632	1.6771643461790886	0.0321870534778845	0.26131377820644464	0.3388949613873084	0.9853709592657575	43.1790625668315	5.730470364498617	0.10828680403469358	0.039052231979940885	0.11276882695833558	1.9882172990198719
Track_314	278	314	124	0	0	0	0	0	123.7545100671141	176.07348993288588	299.828	7.050750351639191	53.235866073972865	56.28186238644909	0.0	0.23407429302873367	1.4157304139624831	0.02470908681045173	0.16646207198589924	0.23991472158850446	0.999784367699777	28.967749453077026	8.059298664584084	0.24340000465207845	0.056973684012125735	0.2434000046520784	1.9764064587986105
Track_322	285	322	117	0	0	0	0	0	116.71157046979866	183.11642953020132	299.828	16.58148583632951	79.99028877143704	67.82558725161435	0.0	0.4369442360401073	2.297559871983251	0.017917121088586913	0.31909448266134355	0.42440346538054446	0.9955730275211171	50.99644799596745	17.37414448488733	0.3251498190156438	0.14207233926837	0.32514981901564466	1.8149847770673144
Track_360	321	360	66	0	0	0	0	0	65.39872483221478	234.4292751677852	299.828	16.496410993904927	14.565367372430153	4.194687070977516	0.0	0.43248998588985177	1.9848780796823347	0.052539112177825795	0.2634419613433525	0.49796425758249957	0.9910061964482972	28.284293579898858	16.821886322734983	0.5832357434455648	0.25224361845322946	0.5832357434455646	1.609537617124582
