# Supplementary material for: Adhesion pilus retraction powers twitching motility in the thermoacidophilic crenarchaeon Sulfolobus acidocaldarius
Source: Nat Commun. 2024 Jun 14;15:5051. doi: 10.1038/s41467-024-49101-7 (PMC11178785; doi:10.1038/s41467-024-49101-7)
Supplement: Supplementary file 15 — Source Data [file 41467_2024_49101_MOESM15_ESM.zip › TWITCHING FULL TRACK DATASET/Figure 3/aapX 1/MW159-03 tracks.csv]

LABEL	TRACK_INDEX	TRACK_ID	NUMBER_SPOTS	NUMBER_GAPS	NUMBER_SPLITS	NUMBER_MERGES	NUMBER_COMPLEX	LONGEST_GAP	TRACK_DURATION	TRACK_START	TRACK_STOP	TRACK_DISPLACEMENT	TRACK_X_LOCATION	TRACK_Y_LOCATION	TRACK_Z_LOCATION	TRACK_MEAN_SPEED	TRACK_MAX_SPEED	TRACK_MIN_SPEED	TRACK_MEDIAN_SPEED	TRACK_STD_SPEED	TRACK_MEAN_QUALITY	TOTAL_DISTANCE_TRAVELED	MAX_DISTANCE_TRAVELED	CONFINEMENT_RATIO	MEAN_STRAIGHT_LINE_SPEED	LINEARITY_OF_FORWARD_PROGRESSION	MEAN_DIRECTIONAL_CHANGE_RATE
Label	Track index	Track ID	Number of spots in track	Number of gaps	Number of split events	Number of merge events	Number of complex points	Longest gap	Track duration	Track start	Track stop	Track displacement	Track mean X	Track mean Y	Track mean Z	Track mean speed	Track max speed	Track min speed	Track median speed	Track std speed	Track mean quality	Total distance traveled	Max distance traveled	Confinement ratio	Mean straight line speed	Linearity of forward progression	Mean directional change rate
Label	Index	ID	N spots	N gaps	N splits	N merges	N complex	Lgst gap	Duration	Track start	Track stop	Track disp.	Track X	Track Y	Track Z	Mean sp.	Max speed	Min speed	Med. speed	Std speed	Mean Q	Total dist.	Max dist.	Cfn. ratio	Mn. v. line	Fwd. progr.	Mn. ? rate
									(sec)	(sec)	(sec)	(micron)	(micron)	(micron)	(micron)	(micron/sec)	(micron/sec)	(micron/sec)	(micron/sec)	(micron/sec)	(quality)	(micron)	(micron)		(micron/sec)		(rad/sec)
Track_0	0	0	149	0	0	0	0	0	148.01332	0.0	148.01332	1.5832713798635472	156.35712672468674	2.468962849982963	0.0	0.2187517542933682	1.5886824355078828	0.012532837535645136	0.1616943092970337	0.24425046279672505	0.954888699438748	32.37817340878567	1.5888254169270783	0.04889934215479659	0.010696816880153403	0.04889934215479658	2.0814605716377423
Track_5	5	5	301	0	0	0	0	0	300.027	0.0	300.027	2.532752897095717	44.467542044588946	15.781329910299554	0.0	0.4113955289497016	2.4865938271168546	0.008339648151251069	0.31608865150921045	0.3329838896903878	0.99453460833559	123.42976636419202	4.062326071702506	0.0205197900936033	0.00844174989949477	0.020519790093603284	1.9627735680562193
Track_7	7	7	301	0	0	0	0	0	300.027	0.0	300.027	0.9155189234744223	163.4869908345179	13.997974220941137	0.0	0.2914654684716797	2.0339419752126497	0.014375028004557786	0.22916621663407383	0.2622547077664064	0.9336897788253733	87.44751010915273	1.7599960051494605	0.010469353813866898	0.0030514551139544854	0.01046935381386691	2.0541605229001085
Track_8	8	8	301	0	0	0	0	0	300.027	0.0	300.027	0.2536931818600305	90.68369570925769	22.949467352380484	0.0	0.15988450137365393	1.847089356138125	0.008664901347897873	0.10687587419936641	0.20814128361416653	0.9851981005399331	47.96966729363326	1.7596999248059826	0.00528861666492529	8.455678384279764E-4	0.005288616664925289	2.098265091122409
Track_9	9	9	220	4	0	0	0	4	226.02033999999998	0.0	226.02033999999998	1.1525719358117383	73.94496511822983	19.95617995341233	0.0	0.5659050970581719	2.119399314388333	0.010301300529222504	0.45715415160881423	0.3882648308467769	0.9901270758021962	124.45496081958076	3.297874641642848	0.009260956158128506	0.005099416874657115	0.00901108136534936	1.9751541227799807
Track_11	11	11	300	1	0	0	0	1	300.027	0.0	300.027	0.23258754945386872	125.09613203944708	32.83372758784165	0.0	0.12590091990417382	1.4320671440369774	0.0016610476752786467	0.08312555895848424	0.19427380152133492	0.9815912761290868	37.68757889313726	1.2833504034469252	0.006171464346737909	7.752220615273583E-4	0.006157397913513247	2.0725565744828613
Track_13	13	13	301	0	0	0	0	0	300.027	0.0	300.027	0.5428793823215243	103.05854261753689	26.2366294964242	0.0	0.615609043156736	2.007906085868403	0.013439471988112595	0.5082576482278471	0.42984247178657925	0.9350905739191758	184.69933439118614	2.1278687709865993	0.002939260090519474	0.0018094350919134756	0.0029392600905194756	2.0795534180612107
Track_14	14	14	143	0	0	0	0	0	142.01278	0.0	142.01278	5.16715038023958	129.49745879054743	36.11092619890578	0.0	0.3277524163420178	4.94195790180634	0.011536668313793203	0.18972067468344994	0.5431272223747468	0.9841391840181151	46.54503179644737	5.574133349376558	0.11101400473495802	0.03638510829968669	0.11101400473495801	2.067468341197252
Track_18	17	18	300	1	0	0	0	1	300.027	0.0	300.027	0.38536649081317437	62.965430790889464	40.50211883484113	0.0	0.662577395793009	2.5732150085374985	0.024380638851577773	0.537380416108531	0.49710003674901637	0.9841667534907659	198.26734008498363	2.247444619966026	0.0019436710587230057	0.0012844393698339628	0.0019385499384516056	2.0501467201110612
Track_20	19	20	301	0	0	0	0	0	300.027	0.0	300.027	0.27188628785663155	5.44599344897032	52.76146308111485	0.0	0.09884905104570595	1.4786631816899578	0.002258188562374888	0.056341084471812	0.18446213393358213	0.9968523840571559	29.657384238090028	1.3710989112414527	0.00916757478252038	9.06206067642684E-4	0.009167574782520383	2.0494557272119245
Track_22	20	22	300	1	0	0	0	1	300.027	0.0	300.027	1.4254527127186662	107.57149284857171	49.4947238950528	0.0	0.6141918663688398	2.088460385863015	0.010324703830608857	0.5046683654395321	0.4252119986374876	0.8917362986008326	183.97593801119524	2.262631685090172	0.007748038836643546	0.004751081445065498	0.007735500427829401	2.0668050565246774
Track_23	21	23	245	2	0	0	0	2	247.02222999999998	0.0	247.02222999999998	1.6728524361956405	100.38814211045259	49.061658183173186	0.0	0.3378136436319025	2.403649729477247	0.021718016817903207	0.16099480895088272	0.3980285995979529	0.9631547047167408	82.59766492091379	1.8435573299661263	0.02025302334875175	0.006772072441397848	0.02004677007296074	2.033673488188223
Track_25	23	25	207	0	0	0	0	0	206.01853999999997	0.0	206.01853999999997	1.7109011011410034	132.0622088208469	53.26779651421698	0.0	0.34679320051330303	2.194007616599189	0.03680777028765593	0.25037592579065404	0.3545106057859209	0.9892836875385709	71.44582885167792	2.278912039946604	0.023946829767946945	0.008304597737373557	0.023946829767946938	1.9981243345563302
Track_26	24	26	149	0	0	0	0	0	148.01332	0.0	148.01332	1.6984117378808494	33.98325190127881	53.14259900653928	0.0	0.22169732112691407	1.9092865782352315	0.00577982461882264	0.15295622759918992	0.24124271085756777	0.9965286974938924	32.81415653510071	2.3935791202768106	0.05175850660869766	0.011474722260677955	0.051758506608697685	2.0990087753394526
Track_29	26	29	301	0	0	0	0	0	300.027	0.0	300.027	0.34115292177871276	58.78341605914678	58.73368096970873	0.0	0.5115311041109901	1.8484484349992465	0.040981771917999545	0.43772431775165216	0.34766101910853164	0.9916780501901113	153.47314257310813	1.6438217317396417	0.0022228835355749747	0.0011370740692628089	0.002222883535574976	2.0411972968804473
Track_30	27	30	298	3	0	0	0	1	300.027	0.0	300.027	0.25368976062027626	93.5111101631661	68.07846783603779	0.0	0.16888167171608426	2.230611444279073	0.0	0.052698970391158985	0.3631168123840191	0.8682200802652628	50.79918826766079	2.183263920501457	0.004993972724201528	8.45556435321742E-4	0.005006798113315995	2.0863840511267524
Track_31	28	31	133	0	0	0	0	0	132.01188	0.0	132.01188	0.46397551499010575	7.488265336366715	67.43425582719672	0.0	0.2725733449844755	1.0222890282212813	0.017464305277373922	0.25159733548340757	0.16221587016929775	0.9989409962094816	35.98291970928916	0.7824587594489386	0.012894326495421334	0.0035146497041789403	0.012894326495421327	2.129682761736653
Track_32	29	32	294	0	0	0	0	0	293.02637	0.0	293.02637	0.08237356419152793	115.42403243464521	64.44532327707215	0.0	0.21864817270212636	1.8212383996985606	0.010961168994232967	0.16547970944638285	0.22537618994136527	0.9830902695250349	64.06968035403722	1.675912180581197	0.0012856871415051056	2.811131441567117E-4	0.0012856871415051064	2.0738231987575597
Track_33	30	33	301	0	0	0	0	0	300.027	0.0	300.027	0.15920372434662527	40.180207975759124	64.65054097822109	0.0	0.3563394589205129	1.7170532990005751	0.015421999671320913	0.3040963320555929	0.26666917017704755	0.9915429706193284	106.91145884154473	1.6118528029896608	0.001489117500328789	5.306313243362273E-4	0.001489117500328789	2.1030006991610968
Track_36	33	36	231	0	0	0	0	0	230.02069999999998	0.0	230.02069999999998	1.4535069947466328	121.2764285226459	69.13541012190493	0.0	0.29521404322737604	2.0605980667476627	0.008390331069074945	0.18324646070129882	0.34195179965331524	0.967615943708461	67.9053408729913	1.9491547576941874	0.021404899468294273	0.006319026916910665	0.021404899468294276	2.1308996814023193
Track_38	35	38	108	1	0	0	0	18	125.01124999999999	0.0	125.01124999999999	2.041699215362312	33.896033108061864	86.18255966025718	0.0	0.2976848130063765	1.7978187373721792	0.022407158040301613	0.1669263686180185	0.3610640393490966	0.9710615597389363	35.08188541700992	4.53696821770501	0.05819810398138883	0.01633212383175364	0.0548638127246478	1.8404999337783405
Track_39	36	39	301	0	0	0	0	0	300.027	0.0	300.027	0.32102492495060536	46.13974679932009	90.1192295878101	0.0	0.5319563845740726	2.2895973419986664	0.01869488254561772	0.4414120101110329	0.4078810868656918	0.9915439912251064	159.60127819460513	2.724249943347308	0.0020114182579363373	0.0010699867843580923	0.0020114182579363355	2.0896069112549647
Track_41	37	41	280	0	0	0	0	0	279.02511	0.0	279.02511	0.43800671848026124	98.58736678969203	87.49400169773914	0.0	0.3767576592878283	2.04501808097336	0.01942421351967048	0.3016512025743559	0.3227712235510325	0.9865261309913227	105.12484732612891	1.9486135137298055	0.004166538450433441	0.00156977527391804	0.004166538450433445	2.05553855609189
Track_48	41	48	301	0	0	0	0	0	300.027	0.0	300.027	0.34449090509978947	114.59540254061724	101.9493218122241	0.0	0.1437053189714347	2.2768295403884857	0.006572328349816123	0.07348791118108641	0.24433292029712605	0.9376348767961774	43.11547573504264	2.131281218248339	0.007989959503561739	0.0011481996790281858	0.007989959503561739	2.044241167563483
Track_49	42	49	301	0	0	0	0	0	300.027	0.0	300.027	0.6344633401254426	90.21534872804918	99.58035785939018	0.0	0.5178501080814101	2.2210896327929297	0.023444023099182157	0.414388268159012	0.37360745743367574	0.9545699114419297	155.36901437734133	1.8891111041144986	0.004083589914424863	0.002114687478545073	0.004083589914424866	2.0900194959318097
Track_54	46	54	301	0	0	0	0	0	300.027	0.0	300.027	1.8322997696018437	114.83690450376828	122.88934426656274	0.0	0.1246080535612053	1.7730888049067153	0.0	0.06477059480847458	0.2267991120575298	0.9965354519032956	37.38578048580772	3.0327334809061166	0.04901060632657959	0.006107116258209574	0.04901060632657956	2.0753940702323415
Track_55	47	55	103	0	0	0	0	0	102.00917999999999	0.0	102.00917999999999	0.37906823340797624	68.48184428419437	119.01136276177866	0.0	0.29672828877519675	1.5393224600718867	0.009270612726819113	0.19119769158566188	0.3349977496384591	0.9866440782269228	30.269009420761037	1.5332209512402197	0.012523311487953066	0.003716020787619078	0.012523311487953073	2.0790901142486113
Track_59	51	59	242	28	0	0	0	6	299.02691	0.0	299.02691	0.12873986613184996	110.89950206534805	129.84302284328822	0.0	0.23848102866981433	1.8315858933939273	0.007416909319603675	0.17768770829232441	0.23184212437939442	0.8964219452921024	61.874061256376855	1.815473482182748	0.002080675868332173	4.3052936651035844E-4	0.0018052981778539795	1.9205441362997344
Track_72	64	72	292	0	0	0	0	0	291.02619	9.00081	300.027	9.757762904494026	27.70815714252124	90.36210873638917	0.0	0.6716743203779184	2.837567276826863	0.0246089838367144	0.5099571535073514	0.4964067420203382	0.9617054478762901	195.4748183804248	10.466293877503857	0.04991826049687833	0.03352881369368862	0.049918260496878294	2.009344824788255
Track_73	65	73	60	1	0	0	0	16	75.00675	10.0009	85.00765	20.699183717814073	77.00750619534354	20.576930699511536	0.0	0.8753146071423081	5.132997246443347	0.047158728030026215	0.29700944745893204	1.0964394765499212	0.9882950554291408	53.85564101289147	20.699183717814073	0.3843456939424283	0.2759642794523703	0.315274390716873	1.9034774791471154
Track_74	66	74	288	0	0	0	0	0	287.02583	13.001169999999998	300.027	0.8167128635174634	40.54578007064469	35.7368612041765	0.0	0.1925767100456822	2.237809418909612	0.014361133915855022	0.12073266862641786	0.2751624429208907	0.9960368683354722	55.274490039531265	2.1181121556278595	0.014775583871210135	0.0028454333309216925	0.014775583871210134	2.0949482127607184
Track_83	75	83	108	0	0	0	0	0	107.00962999999999	26.002339999999997	133.01197	21.300550309316467	24.271412223298345	78.26821855115675	0.0	0.36324094149697167	1.7415031084059638	0.01965264415282874	0.29846637681014876	0.25975695830635215	0.9956306693730531	38.87027875044257	21.300550309316467	0.547990675499695	0.19905264890007068	0.5479906754996949	1.4287984834223235
Track_104	96	104	256	1	0	0	0	1	256.02304	44.00396	300.027	0.7176447738711231	128.674115649584	41.6929511780329	0.0	0.4402226150949	1.8083300564604023	0.02534262630513785	0.3182725747753639	0.3591043888344746	0.9249252423178405	112.3230624567874	2.0695607848153297	0.006389113314527134	0.0028030476236479466	0.006367341266744522	2.003742516425159
Track_111	103	111	248	4	0	0	0	3	253.02276999999998	47.00423	300.027	7.041909256498124	155.2528259642249	87.43336522956704	0.0	0.33345419662157433	2.566185528328372	0.010439924908770248	0.2203887668278066	0.36050056696924376	0.9794847083187872	85.53158183956249	8.388543460842518	0.08233110045488368	0.027831128623317672	0.08346312298747963	2.1232358813536503
Track_116	108	116	125	0	0	0	0	0	124.01116	53.00476999999999	177.01593	1.5040100287767797	89.60008690107438	106.06217989584869	0.0	0.34087451807152386	2.0214910438236102	0.012447177249350043	0.2804956097002011	0.29977244236999834	0.9995765357017518	42.27224440049064	2.4934089572213325	0.035579138276351445	0.012128021613351409	0.03557913827635145	2.1238920787856017
Track_118	110	118	98	0	0	0	0	0	97.00873	54.004859999999994	151.01359	5.3135297414827125	43.50388749646378	29.553274982156605	0.0	0.3125756548870484	2.1337359431486664	0.031249637957648416	0.2340113796410699	0.3240547264139441	0.9991081557711776	30.322567309510852	5.3135297414827125	0.17523350471106358	0.05477372749321337	0.17523350471106353	2.0105573191301898
Track_119	111	119	147	2	0	0	0	19	166.01493999999997	62.005579999999995	228.02051999999998	20.353692459162108	83.53287331275935	100.71923205807003	0.0	0.39744565277979615	3.9674890832733323	0.013272438563402707	0.2647559263062734	0.5393436962691434	0.9978466277219811	65.20175649121704	20.353692459162108	0.3121647874916351	0.12260157103428229	0.30847380057320545	1.9088381058656718
Track_124	115	124	228	0	0	0	0	0	227.02042999999998	73.00657	300.027	2.8525771382321548	42.082407196268704	70.88985048637173	0.0	0.19097368495553052	1.4477540030815024	0.010301501008803008	0.1419160078463932	0.18885756680037996	0.9759410590979091	43.35492807728907	3.5756271424727633	0.06579591443784315	0.012565288235213698	0.06579591443784315	2.0041980572566938
Track_148	137	148	202	0	0	0	0	0	201.01809	99.00890999999999	300.027	0.19725614530938876	6.142752109005903	20.64660026661632	0.0	0.4422946179529364	1.9426975760208096	0.026481926640293935	0.35959525448844104	0.31613318749120145	0.9994868760061736	88.90921931817897	1.7875652882372821	0.002218624196929108	9.812855415619E-4	0.0022186241969291078	2.130598760499814
Track_157	146	157	187	1	0	0	0	9	195.01755	105.00944999999999	300.027	3.525103464617406	103.74536590322526	97.14343654401365	0.0	0.24055771016084823	2.73145776421535	0.015213168297136882	0.14372227392070067	0.3461415258952991	0.991239614983931	48.0994939430623	5.413036901456887	0.073287745371921	0.01807582684028902	0.07514133231565377	2.048616904517819
Track_158	147	158	195	0	0	0	0	0	194.01746	106.00953999999999	300.027	0.43622682860948414	34.7450588926552	76.89053182881837	0.0	0.6410943563005183	2.1574307860262913	0.018803638453990964	0.5285991150985875	0.44352941933047935	0.96570863479223	124.38349862976163	2.2333579158777126	0.003507111742434191	0.0022483895449898384	0.003507111742434194	1.9305023620982744
Track_207	193	207	145	0	0	0	0	0	144.01296	156.01404	300.027	0.766871900317305	123.15189570682918	59.164025629183406	0.0	0.5540320731976811	1.6749089939737487	0.023209549395410898	0.5267046365524363	0.35840212477622085	0.9560510376404072	79.78779879613467	2.486659090148134	0.009611393118849348	0.005325020055954027	0.009611393118849341	2.086961691185184
Track_213	199	213	52	1	0	0	0	6	57.00512999999998	157.01413	214.01925999999997	27.40993459947431	118.71577502960803	8.176732388895026	0.0	0.6439552849185429	4.501267640519072	0.04776624201193522	0.21555823351737	0.9793011800179743	0.9357645156291815	34.66569455313495	27.40993459947431	0.7906933627843764	0.48083277065545366	0.7466865819981221	1.4021596397760303
Track_246	231	246	105	1	0	0	0	1	105.00945000000002	195.01754999999997	300.027	0.1646305192845	159.6756722161305	61.22066661796236	0.0	0.5449375733163323	2.0303641500343317	0.028814724517334293	0.4750028350903464	0.39535914283546814	0.9107559976123628	56.94973381799736	1.4366411394298753	0.002890804016935952	0.0015677686082966817	0.0028769691888846935	2.1282247247697152
Track_253	238	253	31	0	0	0	0	0	30.002700000000004	202.01817999999997	232.02087999999998	22.052991338482546	55.95699426058033	85.29523682759489	0.0	0.8948426778012761	3.621578183927622	0.12980671589065834	0.7143296129496362	0.7778493698979124	0.993795104565159	26.84769640926835	22.052991338482546	0.8214109323312155	0.7350335582625078	0.8214109323312156	1.184238555484987
Track_256	241	256	31	2	0	0	0	5	36.003240000000005	205.01844999999997	241.02168999999998	27.264853807922037	100.80443650104691	14.833881919144655	0.0	1.1060907616964764	4.469740113933926	0.015780075991012926	0.5305048227180286	1.320065697259573	0.9380079469373149	42.93481901121532	27.264853807922037	0.6350289679991428	0.7572888942195767	0.6846534845459501	1.3271594052926394
Track_272	256	272	79	0	0	0	0	0	78.00702000000001	222.01997999999998	300.027	0.6019250738838692	120.92718255187746	96.9641810985251	0.0	0.8186644008090098	2.1456311523020455	0.07556856954770973	0.8099475447672241	0.5200167179493199	0.9871284803257713	63.86157028719644	2.5357956553983834	0.009425466226040305	0.007716293660286844	0.009425466226040303	2.0925814545765915
Track_275	259	275	75	0	0	0	0	0	74.00666000000001	226.02033999999998	300.027	0.6460627255349524	74.48595024333638	20.197539584621207	0.0	0.6045467393520029	2.788849301644606	0.04264177985182563	0.4229028413082522	0.4642855644366548	0.9775735338528951	44.74048499333233	2.3165472936050424	0.014440226243216519	0.008729791690841773	0.014440226243216527	1.9797707342411544
Track_287	271	287	67	0	0	0	0	0	66.00594000000001	234.02105999999998	300.027	17.485198815682722	94.76489948220177	122.10546593143258	0.0	0.5373465569371232	5.339440486856008	0.023574214555182698	0.41950920879540987	0.7023007937337834	0.9955292584291145	35.46806459639833	17.485198815682722	0.4929842948763065	0.26490341347585866	0.4929842948763063	1.189345158574599
