# Supplementary material for: Adhesion pilus retraction powers twitching motility in the thermoacidophilic crenarchaeon Sulfolobus acidocaldarius
Source: Nat Commun. 2024 Jun 14;15:5051. doi: 10.1038/s41467-024-49101-7 (PMC11178785; doi:10.1038/s41467-024-49101-7)
Supplement: Supplementary file 15 — Source Data [file 41467_2024_49101_MOESM15_ESM.zip › TWITCHING FULL TRACK DATASET/Figure 3/aapX 2/MW159a-02 tracks.csv]

LABEL	TRACK_INDEX	TRACK_ID	NUMBER_SPOTS	NUMBER_GAPS	NUMBER_SPLITS	NUMBER_MERGES	NUMBER_COMPLEX	LONGEST_GAP	TRACK_DURATION	TRACK_START	TRACK_STOP	TRACK_DISPLACEMENT	TRACK_X_LOCATION	TRACK_Y_LOCATION	TRACK_Z_LOCATION	TRACK_MEAN_SPEED	TRACK_MAX_SPEED	TRACK_MIN_SPEED	TRACK_MEDIAN_SPEED	TRACK_STD_SPEED	TRACK_MEAN_QUALITY	TOTAL_DISTANCE_TRAVELED	MAX_DISTANCE_TRAVELED	CONFINEMENT_RATIO	MEAN_STRAIGHT_LINE_SPEED	LINEARITY_OF_FORWARD_PROGRESSION	MEAN_DIRECTIONAL_CHANGE_RATE
Label	Track index	Track ID	Number of spots in track	Number of gaps	Number of split events	Number of merge events	Number of complex points	Longest gap	Track duration	Track start	Track stop	Track displacement	Track mean X	Track mean Y	Track mean Z	Track mean speed	Track max speed	Track min speed	Track median speed	Track std speed	Track mean quality	Total distance traveled	Max distance traveled	Confinement ratio	Mean straight line speed	Linearity of forward progression	Mean directional change rate
Label	Index	ID	N spots	N gaps	N splits	N merges	N complex	Lgst gap	Duration	Track start	Track stop	Track disp.	Track X	Track Y	Track Z	Mean sp.	Max speed	Min speed	Med. speed	Std speed	Mean Q	Total dist.	Max dist.	Cfn. ratio	Mn. v. line	Fwd. progr.	Mn. ? rate
									(sec)	(sec)	(sec)	(micron)	(micron)	(micron)	(micron)	(micron/sec)	(micron/sec)	(micron/sec)	(micron/sec)	(micron/sec)	(quality)	(micron)	(micron)		(micron/sec)		(rad/sec)
Track_3	1	3	301	0	0	0	0	0	300.061	0.0	300.061	0.2155513802671116	71.87064932784631	1.9480853795124884	0.0	0.1830722201220227	1.2813650906292595	0.005159467807863605	0.162587452407147	0.1536435307803456	0.9197404717290124	54.93283344203422	1.3663740374952478	0.003923907921017109	7.183585346549921E-4	0.003923907921017106	2.0360091493252086
Track_4	2	4	101	2	0	0	0	1	102.02074	0.0	102.02074	0.31758453016450355	116.92383140097704	2.3530226183895957	0.0	0.13428655996784605	0.4664845725512371	0.00687850307983954	0.11908089925346398	0.0891812984639729	0.9204929087421682	13.551429495554787	0.5455072600339377	0.023435500311511738	0.0031129408605005565	0.023181328505592277	2.1444208729566427
Track_7	4	7	301	0	0	0	0	0	300.061	0.0	300.061	0.4318337033315912	157.48243675275856	7.658304851766487	0.0	0.4481753390368728	1.6657808849000695	0.016218945612728197	0.36910178191237025	0.31675640326809296	0.9141728470095765	134.47994040674308	1.40186646995431	0.003211138419793189	0.0014391530499851405	0.003211138419793189	2.09749966205908
Track_8	5	8	301	0	0	0	0	0	300.061	0.0	300.061	0.4813155706570212	63.585453920707316	6.184777324777913	0.0	0.0856379017600347	1.4068795016073474	0.0020654517369612852	0.05340406189942124	0.1575722632900369	0.9128373393980768	25.69659444001775	1.4458829955543102	0.01873071436686023	0.0016040590768444456	0.018730714366860215	2.0522391002615845
Track_12	7	12	286	7	0	0	0	4	297.06039	0.0	297.06039	2.9737235163434024	123.528521398025	9.898239939804542	0.0	0.22155110685261362	1.5712809631447806	0.0038971304598264637	0.11686473455330623	0.31964520672769625	0.9134216250239552	63.74974187232031	3.333966261798645	0.04664683226952127	0.010010501623401903	0.04518371298438769	2.0639893273426195
Track_17	10	17	301	0	0	0	0	0	300.061	0.0	300.061	0.592656486306979	57.101167733592085	17.662815637732063	0.0	0.35416817023014885	2.054304601014661	0.010523132933174166	0.28211026035965914	0.27928620784468394	0.8800418622469981	106.27205532742866	1.4831248313859091	0.005576785773842234	0.0019751200132872284	0.005576785773842233	2.141428572022111
Track_18	11	18	242	0	0	0	0	0	241.04900333333333	0.0	241.04900333333333	0.24047229134120862	84.16296245572663	17.892132691616105	0.0	0.18831627827652658	1.1830116456431157	0.0013637262824511493	0.16191576974658356	0.14708654919839798	0.9148051625440928	45.39345118999939	1.006521263096292	0.005297510654889068	9.976074906589544E-4	0.005297510654889068	2.053730298017327
Track_19	12	19	301	0	0	0	0	0	300.061	0.0	300.061	0.7426141578836405	96.30030713061282	19.592596213718355	0.0	0.26542899585589735	1.9083080460869923	0.008887989755593835	0.20552010136316406	0.2521266521110817	0.9199712987357992	79.64488992551645	1.6313382690543765	0.009324065342775035	0.0024748773012275523	0.00932406534277504	2.0594728222635297
Track_20	13	20	301	0	0	0	0	0	300.061	0.0	300.061	0.5404816056714851	23.640810963726587	25.912027594558797	0.0	0.13915001717983425	1.0814263085337539	0.003909293412754598	0.11591129631939846	0.10812387745125435	0.9129543292562035	41.75349330499823	0.9381675038992854	0.012944584102781768	0.0018012391002878918	0.012944584102781764	2.0387071832004464
Track_22	15	22	190	0	0	0	0	0	189.03843	0.0	189.03843	0.37601532020453726	102.5039187855492	22.278020342308064	0.0	0.27971662253683416	1.0935318755057348	0.019564187108999473	0.24346070940534453	0.18169022349356953	0.9278544187545776	52.87719116926576	0.8395959970984975	0.007111106166756674	0.0019890945994660305	0.007111106166756675	2.0731122086386633
Track_25	18	25	301	0	0	0	0	0	300.061	0.0	300.061	0.42932370712175777	113.26505389693452	29.572875779898425	0.0	0.23849795194430407	0.8556815178122518	0.012017990418749206	0.20478263182030965	0.15396688398996558	0.8768891189185488	71.56393395835984	0.8687601691691753	0.005999163033317367	0.0014307880968261713	0.005999163033317369	1.9996385309627158
Track_31	22	31	301	0	0	0	0	0	300.061	0.0	300.061	0.46660250998360436	44.41155666893326	35.009235431089564	0.0	0.46113877604032605	2.0901161216759934	0.01194754428023187	0.4390341127881507	0.26901200636708894	0.8663406752272698	138.36976227743628	1.711958736312121	0.00337214216678388	0.0015550255114246917	0.0033721421667838804	2.0738700961692556
Track_32	23	32	147	0	0	0	0	0	146.02968666666666	0.0	146.02968666666666	0.17327484743874122	131.1632851309047	31.188771601363275	0.0	0.20994092857519692	0.7941453673607577	0.02021032348754767	0.18786022458476578	0.13290141263612337	0.9350377146889564	30.65760801834506	0.9076687581603641	0.0056519362937596474	0.0011865727537597576	0.005651936293759649	2.007603246030828
Track_35	25	35	301	0	0	0	0	0	300.061	0.0	300.061	0.23206974391887625	124.81664126449233	39.33456659378165	0.0	0.19107897258880538	1.9055211210225862	0.009197960428275987	0.13402855389992005	0.22107467226993185	0.9185933551915064	57.33534759396953	1.5426335374227935	0.004047585889987437	7.734085533237451E-4	0.004047585889987438	2.1075759000281713
Track_37	26	37	301	0	0	0	0	0	300.061	0.0	300.061	0.3680560269317486	41.05718521790624	38.08849877319517	0.0	0.1096487853792706	1.3558236758832274	4.504683043619113E-4	0.049510064445333284	0.21309880429498215	0.8826904021624314	32.90132418968929	1.6343637506394773	0.01118666302941968	0.0012266040136230587	0.011186663029419673	1.9340417583761909
Track_38	27	38	301	0	0	0	0	0	300.061	0.0	300.061	0.3701011861837644	140.14405183169336	43.83988043992581	0.0	0.3805235846711712	1.9624739157468423	0.0039045310638906945	0.28416437701055364	0.32063612401301145	0.928434044419729	114.1802873400162	1.87316278608127	0.0032413755018994147	0.001233419825248081	0.003241375501899412	2.072716817215941
Track_42	30	42	301	0	0	0	0	0	300.061	0.0	300.061	0.14737544699115912	82.21058647860708	40.24931410805214	0.0	0.2669807252549347	1.0577494380254184	0.009070190667656321	0.21032578424765735	0.20534904954104932	0.9064100875806967	80.11050340072094	0.8964707974732077	0.0018396519898766837	4.911516224739607E-4	0.0018396519898766833	2.078897092754446
Track_44	31	44	301	0	0	0	0	0	300.061	0.0	300.061	0.6672384147142292	96.90516087269906	42.727933276870466	0.0	0.32373328208433916	1.6856875347390707	0.013035892655687553	0.27473214129701173	0.2381630262039116	0.9158752192294479	97.13973235550881	1.497077611567563	0.0068688516895670645	0.0022236759016141024	0.006868851689567059	2.0786454645308314
Track_45	32	45	301	0	0	0	0	0	300.061	0.0	300.061	1.0138568708591018	146.90922984277333	48.58410081218225	0.0	0.2192636291273391	1.1856479384339682	0.005214840508829739	0.183956777394684	0.1674135847347285	0.9251639995464059	65.79246381957844	1.0138568708591018	0.015409924055122549	0.0033788358729028496	0.015409924055122539	2.071353087933107
Track_48	35	48	222	0	0	0	0	0	221.04493666666667	0.0	221.04493666666667	3.5469268431017995	163.6168062636253	48.009166196616384	0.0	0.5220910749320984	2.9277531298703816	0.006230200857603276	0.2248720922331606	0.5192316244295189	0.9250061469035106	115.40558859259758	3.5469268431017995	0.030734446107485203	0.016046180005699594	0.030734446107485196	2.0256699265910507
Track_50	36	50	301	0	0	0	0	0	300.061	0.0	300.061	0.1340450320328852	81.3461198953467	49.66640918196704	0.0	0.341395228238312	1.2079503665476512	0.01879961157618144	0.28764211257231054	0.22867570162472003	0.9043753184749439	102.4393935804162	1.6008300962058615	0.0013085301205698586	4.467259391686531E-4	0.0013085301205698595	1.9612629407087196
Track_51	37	51	301	0	0	0	0	0	300.061	0.0	300.061	0.02312327787011417	86.01293655248715	50.68718506700371	0.0	0.3306991098550853	1.1467216884310736	0.0030493914534219487	0.30109200945435927	0.20491121639558937	0.9344779241124657	99.22990560222674	0.9056216330024055	2.33027308952668E-4	7.706192364257325E-5	2.3302730895266794E-4	2.1352626493586446
Track_56	41	56	301	0	0	0	0	0	300.061	0.0	300.061	0.24225723800036608	64.35448001333764	55.836913235916384	0.0	0.41491006551079	2.3146069580039184	0.004453848234040303	0.3510097375666327	0.30390789950809005	0.9108421061918189	124.49832916723304	2.090722881556949	0.0019458673832879537	8.073599634753136E-4	0.001945867383287952	1.9945353328695463
Track_60	44	60	300	1	0	0	0	1	300.061	0.0	300.061	0.3602569508078438	121.28267034665943	65.14649570375396	0.0	0.35241947335135376	1.2819385834225616	0.010322274503927174	0.3095506248808503	0.2198257382227981	0.9237970829010009	105.57730242960031	1.26437534201358	0.003412257582997687	0.001200612378175917	0.003406770819894323	2.068339075003246
Track_61	45	61	301	0	0	0	0	0	300.061	0.0	300.061	1.0885453830217733	159.35332976541378	65.37881878671732	0.0	0.5541258383563141	2.115129248825698	0.03361985721570906	0.4585806483385196	0.3650859489258248	0.9006761882788319	166.27155318303414	2.80046002398997	0.006546792654444544	0.003627746968189046	0.0065467926544445516	2.0512927665422036
Track_62	46	62	301	0	0	0	0	0	300.061	0.0	300.061	0.14333031765489182	149.89244171322804	66.01028731689611	0.0	0.3454701281048209	1.2091405808941438	0.011673549292430238	0.30309514275221217	0.2127236224522952	0.9323772637551013	103.66211210926063	1.5471578024395969	0.0013826683128337247	4.7767059916114336E-4	0.0013826683128337243	2.085327072264888
Track_63	47	63	54	0	0	0	0	0	53.010776666666665	0.0	53.010776666666665	0.9788936933223628	102.1085058418888	69.36248317159043	0.0	0.19731725615762905	0.7634487929053262	0.019974076028669567	0.1633824216833736	0.15691357274928738	0.9245544362951208	10.459940998651533	0.9788936933223628	0.09358501099084202	0.018465937586194508	0.09358501099084204	1.81044411247431
Track_67	50	67	164	0	0	0	0	0	163.03314333333333	0.0	163.03314333333333	0.34818985244141754	40.609941049812065	73.24085736389965	0.0	0.25329746566905653	1.4958097126657195	0.021381047910628996	0.20913035805271576	0.21424381919400504	0.9180773863705193	41.295882026393365	1.1093235268792412	0.008431587736009116	0.0021356998050974067	0.008431587736009114	2.0002763131124146
Track_73	55	73	300	1	0	0	0	1	300.061	0.0	300.061	0.2845712746213953	65.45524680883274	78.52687403882436	0.0	0.20148892985845632	1.5715955738668925	0.006158976821131329	0.1530157556494659	0.24621329995608723	0.8814545883735021	60.27118055974938	3.3727312960275224	0.004721514859648181	9.483780785286836E-4	0.004706849548483425	2.016678618576022
Track_77	57	77	301	0	0	0	0	0	300.061	0.0	300.061	0.35748212481100744	145.78839649557307	77.1689678830521	0.0	0.4462711081289258	1.480501237825947	0.02136798613154194	0.3641605328385106	0.2956224407153475	0.9347820226536241	133.90855497627336	1.762713779000929	0.002669598853294683	0.0011913648385195258	0.002669598853294679	1.9530302590424118
Track_78	58	78	296	5	0	0	0	1	300.061	0.0	300.061	0.07462198558959725	110.3589958434319	83.42028828246752	0.0	0.5852110358616596	2.2541177196128146	0.01807481146108046	0.47614234895396373	0.4026810438957365	0.8640687560310235	174.04232131698154	2.374184968623296	4.2875770114378657E-4	2.4868938512368237E-4	4.249567589878313E-4	1.9365674668613864
Track_80	60	80	288	6	0	0	0	4	300.061	0.0	300.061	3.7424880880185962	85.62015234558757	85.23907974667215	0.0	0.4970817163268367	2.8043381858372074	0.005125562418358	0.368383863636245	0.41512088235543776	0.8730507087376382	143.57568539262297	5.291659308047923	0.026066308357047815	0.012472424233801115	0.025091295503615666	2.030164642665232
Track_82	62	82	74	0	0	0	0	0	73.01484333333333	0.0	73.01484333333333	0.8311517988022182	134.89093451822058	82.8047341362546	0.0	0.2565269927160368	0.8025710440028854	0.017027666929973134	0.24537888702574887	0.1438395031365576	0.9176129658479948	18.730278183932562	0.8311517988022182	0.04437477065958407	0.011383326469766922	0.044374770659584055	2.104312927820734
Track_83	63	83	301	0	0	0	0	0	300.061	0.0	300.061	0.3262905844585599	72.94891606552756	83.59439771619066	0.0	0.38779365134682564	2.342573867879398	0.018402668037691104	0.3021057915708388	0.3377987383548905	0.9059591861658318	116.36175081677973	2.222072718065304	0.0028041051476814646	0.001087414173979824	0.002804105147681462	1.9921082566222905
Track_87	66	87	270	0	0	0	0	0	269.05469666666664	0.0	269.05469666666664	1.736066202851046	60.37779049936741	93.14375415509714	0.0	0.5550011110453146	1.8206121188263595	0.02545098023779012	0.4424289394895414	0.4168264277395019	0.9315372398606053	149.3256555819601	2.9066734119026214	0.011626041058284018	0.006452465704406075	0.011626041058284018	1.9207344731954206
Track_89	68	89	301	0	0	0	0	0	300.061	0.0	300.061	3.341049172418647	111.25121415224532	90.4162911334283	0.0	0.2406168710415385	1.955452784704667	0.0068885429749731015	0.14420850499280843	0.3141875995576237	0.9150074767907989	72.19973894159511	4.17069027325186	0.04627508660552551	0.011134566546197763	0.04627508660552553	1.9958184402643258
Track_93	71	93	229	1	0	0	0	2	230.04676666666666	0.0	230.04676666666666	2.5847054688694895	21.050616475693744	96.38819323954266	0.0	0.5449593741758815	2.336894382437272	0.02107110356222467	0.45859258872702113	0.3809947478910586	0.9151490169321085	124.31815240472775	3.0349034317088193	0.02079105439449239	0.011235565299705682	0.02061725301394575	1.9672374133165667
Track_96	73	96	299	1	0	0	0	2	300.061	0.0	300.061	0.6135541722937611	17.042041731172453	105.87224597010898	0.0	0.5467315698009645	1.7706746011453895	0.05274388544062435	0.4774869537015421	0.36429943027353184	0.8775660943825508	163.2492532402553	1.4842607452049839	0.0037583888447611344	0.0020447648054687582	0.003739979394665552	2.0684177392186722
Track_99	75	99	149	0	0	0	0	0	148.03009333333333	0.0	148.03009333333333	0.9109710504518543	55.34396233470486	101.4785447511339	0.0	0.3203772281340511	1.9092290272059038	0.028639497518265337	0.2636613180105116	0.2754917670116767	0.9394261480977871	47.42547098255823	1.5220068639887019	0.019208476617699467	0.006153958495456292	0.019208476617699477	2.1079409430858287
Track_100	76	100	121	0	0	0	0	0	120.0244	0.0	120.0244	0.2241123908455201	72.2811817739245	101.65074440141568	0.0	0.1418604068453356	0.384710809171191	0.004141822001956608	0.12800136831143777	0.08781267525003257	0.8901071770132081	17.0267102153673	0.4926559598461359	0.01316240119264199	0.0018672235882497233	0.01316240119264199	2.008421773748409
Track_103	79	103	66	0	0	0	0	0	65.01321666666666	0.0	65.01321666666666	0.34971859387542	12.057523520327107	108.81138599978675	0.0	0.46832540003122597	1.905170102128462	0.044124144675831235	0.32539284812943653	0.4231010563707033	0.8705777083382462	30.447340702733428	1.414296442111416	0.011486014404010784	0.005379192290522773	0.011486014404010782	2.05560477100282
Track_106	80	106	301	0	0	0	0	0	300.061	0.0	300.061	0.7701116588717557	57.066673587121414	113.08770965317943	0.0	0.291147388545723	2.299806677171686	0.004111127339861043	0.195699658833372	0.3288250975087833	0.9303124931167527	87.36197655441813	2.374033564242698	0.008815181263579242	0.0025665170044482815	0.008815181263579238	2.071201913990295
Track_107	81	107	301	0	0	0	0	0	300.061	0.0	300.061	0.18698207932559263	64.34762255357532	113.87065830895025	0.0	0.28927996644744325	1.4603523132705365	0.0034555776293332128	0.257058801334593	0.20614999235471113	0.9342546136276271	86.80163601218635	1.477979213942371	0.0021541308196004697	6.23146891217428E-4	0.002154130819600472	2.0575541970930793
Track_108	82	108	300	1	0	0	0	1	300.061	0.0	300.061	1.922546154275819	109.98645017460605	110.3483172255543	0.0	0.5294395849121529	2.866618338532018	0.00262698027504882	0.44160260777383686	0.3905047004588995	0.8689979012807211	158.56877814412857	2.964800853228646	0.012124367588481708	0.006407184386760756	0.012101823455123527	2.0725873547549085
Track_109	83	109	296	5	0	0	0	1	300.061	0.0	300.061	0.7022597877962365	157.22807578582288	110.69045519427232	0.0	0.3976556359165927	1.8789491326967394	0.027150497876555647	0.2965685858679908	0.31831278788783773	0.8880202764192143	117.91987714140605	2.6801608404071247	0.005955397892368115	0.002340390080004521	0.005885469407745078	2.0616382766340453
Track_110	84	110	300	1	0	0	0	1	300.061	0.0	300.061	1.0704988047105255	92.36788870855823	112.0403295013218	0.0	0.5825469352205619	2.265677098486331	0.010672146089237855	0.45267566209450893	0.42521284760427236	0.9174635984500249	174.41687898468058	3.2366867967667385	0.0061375872045305304	0.0035676039362347177	0.006124148494376619	1.9344339133582278
Track_111	85	111	301	0	0	0	0	0	300.061	0.0	300.061	0.6464434829520693	49.596949214970884	116.71073781550443	0.0	0.24142255230292473	1.8597527041110806	0.0020506451367351005	0.17567629597753165	0.24620325673691956	0.9278553019330351	72.44149246656782	2.134240729617834	0.008923663234166618	0.0021543735538842746	0.00892366323416661	2.079244097244292
Track_112	86	112	300	1	0	0	0	1	300.061	0.0	300.061	0.4874151065014179	158.48553539061857	114.31419816960158	0.0	0.16756936513175036	1.6473996892082519	0.0027970669419354844	0.09885177451288164	0.2814419056582452	0.9084508329629898	50.15402916617472	2.0277288788507475	0.009718363900265549	0.0016243867297030202	0.009693816816849884	2.0104675240211143
Track_113	87	113	130	0	0	0	0	0	129.02623	0.0	129.02623	2.0457042002204098	21.540126245868375	115.0764884560244	0.0	0.38147937465622633	1.8989567711645696	0.011199080278489988	0.2865310620564981	0.35580054923956184	0.9202365884414085	49.22084553465041	2.0457042002204098	0.041561744378817676	0.01585494825525329	0.04156174437881766	1.9689042441424272
Track_123	92	123	301	0	0	0	0	0	300.061	0.0	300.061	0.3440272204840293	39.71689192092595	124.63707111832638	0.0	0.10055019654994575	1.090652812752914	0.0023996363383105897	0.0633465131623673	0.14764136640479444	0.911979560836209	30.17119252697324	1.0468514182960136	0.011402506552449551	0.0011465242750108456	0.01140250655244954	2.033255158331542
Track_124	93	124	278	1	0	0	0	1	278.0565266666667	0.0	278.0565266666667	0.638184716226465	100.213686967954	124.77779759532967	0.0	0.14782900646474992	2.2286492548582837	0.0019650767771590403	0.07645683037477301	0.2640903998354676	0.9072432511573215	41.04087610266223	2.7381120737544062	0.015549977895941343	0.0022951617927369095	0.015525787851954445	1.9948928023648274
Track_127	95	127	50	0	0	0	0	0	49.00996333333333	0.0	49.00996333333333	0.5480781266515536	103.04651797619805	129.7971106520291	0.0	0.23459634506117455	0.6442355280009484	0.023257343485860407	0.19158807994153915	0.15175338268084826	0.9722074449062348	11.497558269582186	0.6078847762026653	0.047669088844850056	0.011182994015398236	0.047669088844850084	1.9614825940141314
Track_165	128	165	263	0	0	0	0	0	262.0532733333333	38.00772666666667	300.061	9.724276384627201	138.11771833855747	8.75984082153952	0.0	0.30370982076359143	2.5182856024916567	0.011428008685152815	0.2118997894246179	0.28580868064291787	0.9236850026895791	79.58815267457912	10.028289790651128	0.12218246130662092	0.037108013423888295	0.12218246130662096	1.9978965603682548
Track_168	131	168	257	0	0	0	0	0	256.05205333333333	44.00894666666667	300.061	2.8894633698941634	19.397998011787152	123.13862577867766	0.0	0.20042623390471095	1.5198529189948438	0.0061019782883780975	0.1583674397892355	0.18897208941062796	0.9057822983552509	51.319548733168155	3.4375294518245405	0.056303366674514126	0.011284671738728868	0.056303366674514084	1.993534764261202
Track_169	132	169	255	1	0	0	0	1	255.05184999999997	45.00915	300.061	1.8215717357909178	25.839533049115175	65.51198135903064	0.0	0.17818403740380342	2.017452970318221	0.0021767114085189006	0.11489397374351258	0.2539684442419235	0.931107472672182	45.32460416875653	2.965032726407258	0.04018946815307383	0.007141966371900137	0.040081965118541465	2.0232132821288635
Track_177	138	177	107	0	0	0	0	0	106.02155333333332	62.01260666666667	168.03415999999999	2.950728241615279	160.54654288509167	75.91409769191807	0.0	0.23558938552393147	2.1840217689073493	0.05097049144164412	0.18843613253843902	0.22919152659349068	0.9282639706246206	24.97755260209272	4.526055577625027	0.11813520278075823	0.02783139983186387	0.11813520278075822	1.8324420093564393
Track_179	140	179	65	0	0	0	0	0	64.01301333333333	65.01321666666666	129.02623	3.1629993419775286	16.70330687300289	61.70217011681321	0.0	0.27149121145555355	1.1081010710968922	0.021020409209033888	0.21956841834503985	0.21359395420253868	0.9034555471860446	17.378970538787154	3.9556902299646777	0.18200153656502305	0.049411817648810294	0.1820015365650229	2.0877818797770775
Track_182	143	182	234	0	0	0	0	0	233.04737666666665	67.01362333333333	300.061	0.5323458334956547	12.238801650143524	113.25204684315199	0.0	0.4477971563604145	2.443678278559818	0.02866653044803332	0.37070336033574863	0.3536736679536904	0.9043567035442743	104.35795256858779	2.3527987868464306	0.0051011525273627605	0.0022842815959137866	0.005101152527362762	2.1701943069634804
Track_194	153	194	114	0	0	0	0	0	113.02297666666668	88.01789333333333	201.04087	0.9470957670125174	105.15886846767631	118.3451608922296	0.0	0.25117079558376776	1.3695296423487437	0.0058711653190841534	0.20816496553754674	0.21539394950998839	0.8914825937204194	28.388070968612293	2.1022129969060965	0.033362455943543624	0.008379674601968255	0.03336245594354363	2.0518689014630556
Track_200	158	200	204	0	0	0	0	0	203.04127666666665	97.01972333333333	300.061	2.616252675324605	146.2471716283595	21.806590163739102	0.0	0.22973279337571492	2.3225682234064386	0.020984484158354015	0.16268108276008347	0.25405790377160736	0.9274103103899488	46.645239659204705	3.3891346032139875	0.05608831028502023	0.012885324197501541	0.05608831028502024	1.9906699396303698
Track_203	161	203	108	0	0	0	0	0	107.02175666666668	98.01992666666666	205.04168333333334	7.837310538687948	85.263486566915	91.73878251898576	0.0	0.4528447022135238	2.4712874670202694	0.04063346605440041	0.33110157878086816	0.3978167878063692	0.9377893021813145	48.46423552808486	7.837310538687948	0.1617132810058719	0.07323100258107594	0.16171328100587187	1.865410017988715
Track_213	168	213	196	1	0	0	0	1	196.03985333333333	104.02114666666667	300.061	1.2927164873790513	124.79158536495156	31.379914326621535	0.0	0.33638341215598594	2.586854528441577	0.016183909017343706	0.2492258208127905	0.3233907010957946	0.8827634435527179	66.21353334373468	2.8804430760086808	0.01952344818495284	0.006594151471746925	0.01960308158325334	2.0667124230962566
Track_215	170	215	103	0	0	0	0	0	102.02073999999999	110.02236666666667	212.04310666666666	21.86525300979686	53.72164875652053	86.73822676182805	0.0	0.48871631250586395	2.817186243170031	0.009190788121106672	0.2891274482245876	0.5346286089049653	0.9183924209724352	49.85919985191949	21.86525300979686	0.4385399901068626	0.21432164685138397	0.4385399901068626	1.7432956474606196
Track_216	171	216	191	0	0	0	0	0	190.0386333333333	110.02236666666667	300.061	0.5305807000962987	65.83167022640013	62.173574094025575	0.0	0.14490554580062484	1.0491921778993205	0.0	0.11928040126067535	0.13796650907551541	0.8787739904139055	27.537651886371464	0.9409774610304932	0.019267463409212676	0.002791962301505529	0.019267463409212666	2.106857163780962
Track_218	173	218	185	0	0	0	0	0	184.03741333333332	116.02358666666666	300.061	4.432063060436644	59.56989860208702	39.65773980403648	0.0	0.1959221902816983	1.7137164897266812	0.011401273565513795	0.1480594240412418	0.18161739699822985	0.8968466584746903	36.057013114044885	4.694533921127791	0.12291819753395693	0.024082402486331284	0.1229181975339569	2.0545034311661787
Track_219	174	219	83	0	0	0	0	0	82.01667333333333	113.02297666666666	195.03965	0.040094984308316	147.263056449823	56.90947443037609	0.0	0.19602370151682375	0.6248909764609747	0.04187920339814049	0.1708900786937904	0.11937934868092483	0.9367105788495167	16.077211892896173	0.5214590961689334	0.0024939015903642	4.888638209618841E-4	0.0024939015903642004	2.048283277738647
Track_223	177	223	155	1	0	0	0	1	155.03151666666668	127.02582333333334	282.05734	0.09753300669047846	96.23381036626002	4.686834643843677	0.0	0.32793340798062187	1.8996595727155345	0.017195030552665264	0.2208848071123497	0.35391057240305435	0.9199685904287522	50.547979664786844	2.1460833485590425	0.0019295134511265683	6.291172839402985E-4	0.0019184299880098646	2.058710099697757
Track_226	180	226	42	15	0	0	0	14	139.0282633333333	132.02684	271.0551033333333	0.12373389313021385	113.76487942309834	19.165877260604002	0.0	0.13422508669116354	0.337793857344127	0.004766848557212831	0.10274626845826616	0.10875222658745619	0.896217520747866	7.765666383998175	0.29799579848993635	0.015933454646619664	8.899909282010538E-4	0.006630585609147866	1.2865237097088547
Track_228	182	228	152	7	0	0	0	3	162.03293999999997	138.02806	300.061	4.174712130431011	110.79009607228545	7.771621792768855	0.0	0.2575679793785267	1.6078851464532	0.012742542550465911	0.18454267232421606	0.2626750309094086	0.9277059259383302	39.966240800355884	4.508405307990205	0.10445596200265693	0.025764589165826482	0.10003024921029628	2.0313655150536163
Track_238	192	238	56	0	0	0	0	0	55.01118333333335	151.03070333333332	206.04188666666667	6.15553871169867	22.162283938005917	3.2936690805714273	0.0	0.40747183412911026	1.0603888844274776	0.05171381033090256	0.40797612974532654	0.2224872962466629	0.8633052068097251	22.4155077704461	6.15553871169867	0.2746107192724176	0.1118961334534463	0.2746107192724178	1.9251241024733206
Track_246	199	246	121	0	0	0	0	0	120.02440000000001	165.03355	285.05795	1.086363399501784	117.38317698433914	58.7766254767031	0.0	0.22348734500269712	1.3135853037506564	0.005743643074818893	0.1476235685238499	0.24457688990050205	0.9184915300243157	26.8239344915417	1.539875794369614	0.040499778279891915	0.009051187920970935	0.040499778279891874	2.0092052740626336
Track_247	200	247	83	0	0	0	0	0	82.01667333333333	165.03355	247.05022333333332	5.470144326850659	102.20047606558231	86.58247126018804	0.0	0.2379253502312294	0.7765942056408847	0.036143416166121926	0.22182289226753768	0.13801991667482766	0.88973527644054	19.513845727633655	5.703600326743623	0.280321183389513	0.06669551573518254	0.2803211833895129	1.7219029428358736
Track_250	203	250	135	0	0	0	0	0	134.02724666666666	166.03375333333332	300.061	1.7361549666360914	153.9379856304317	80.32313197204013	0.0	0.43082995608233526	2.151006738340926	0.018228856829601226	0.34024783331115555	0.3301227789943725	0.8631404157038088	57.742952795236306	3.104695074850757	0.03006695852206784	0.012953746419591882	0.030066958522067838	1.970800139585372
Track_275	224	275	77	0	0	0	0	0	76.01545333333334	211.04290333333333	287.05835666666667	8.123194574772086	122.74714081379986	122.82992519186443	0.0	0.44225016132932216	1.5691015127983008	0.0133626881007754	0.3854140726933332	0.3158385433046839	0.9064766818826849	33.61784650018821	8.173825423665045	0.24163340072144743	0.1068624104516128	0.24163340072144726	2.00778233993091
Track_304	248	304	64	0	0	0	0	0	63.01280999999997	237.04819	300.061	1.2833692739254368	123.97755046198726	54.205250387374974	0.0	0.24475734555313425	1.1807027867607198	0.08255598355163529	0.19946031002960174	0.19756314340960385	0.8852713266387582	15.422848111444013	1.3935182471996908	0.08321220987537024	0.020366799606705958	0.08321220987537038	1.903949439103056
Track_307	251	307	58	0	0	0	0	0	57.011589999999984	243.04941	300.061	0.38455840317186957	84.49947858785282	13.637588670450969	0.0	0.2331359780211539	0.7445010538432607	0.0136069355377983	0.2260108953051143	0.14302392595094146	0.8926222447691292	13.291452793191027	0.6168299605134889	0.028932759206643833	0.006745267114491451	0.028932759206643816	1.9404906212357145
Track_310	254	310	53	0	0	0	0	0	52.0105733333333	248.05042666666668	300.061	0.672914959816508	104.91932040801916	79.12934532416769	0.0	0.29795253374971015	0.9934594879944977	0.028646444157604978	0.26494412097097625	0.18048435030641147	0.8883858401820345	15.496682106441757	1.0501786515152083	0.04342316343553221	0.012938041569044585	0.043423163435532194	2.149462207699733
