# Supplementary material for: Adhesion pilus retraction powers twitching motility in the thermoacidophilic crenarchaeon Sulfolobus acidocaldarius
Source: Nat Commun. 2024 Jun 14;15:5051. doi: 10.1038/s41467-024-49101-7 (PMC11178785; doi:10.1038/s41467-024-49101-7)
Supplement: Supplementary file 15 — Source Data [file 41467_2024_49101_MOESM15_ESM.zip › TWITCHING FULL TRACK DATASET/Figure 3/aapX 2/MW159a-01 tracks.csv]

LABEL	TRACK_INDEX	TRACK_ID	NUMBER_SPOTS	NUMBER_GAPS	NUMBER_SPLITS	NUMBER_MERGES	NUMBER_COMPLEX	LONGEST_GAP	TRACK_DURATION	TRACK_START	TRACK_STOP	TRACK_DISPLACEMENT	TRACK_X_LOCATION	TRACK_Y_LOCATION	TRACK_Z_LOCATION	TRACK_MEAN_SPEED	TRACK_MAX_SPEED	TRACK_MIN_SPEED	TRACK_MEDIAN_SPEED	TRACK_STD_SPEED	TRACK_MEAN_QUALITY	TOTAL_DISTANCE_TRAVELED	MAX_DISTANCE_TRAVELED	CONFINEMENT_RATIO	MEAN_STRAIGHT_LINE_SPEED	LINEARITY_OF_FORWARD_PROGRESSION	MEAN_DIRECTIONAL_CHANGE_RATE
Label	Track index	Track ID	Number of spots in track	Number of gaps	Number of split events	Number of merge events	Number of complex points	Longest gap	Track duration	Track start	Track stop	Track displacement	Track mean X	Track mean Y	Track mean Z	Track mean speed	Track max speed	Track min speed	Track median speed	Track std speed	Track mean quality	Total distance traveled	Max distance traveled	Confinement ratio	Mean straight line speed	Linearity of forward progression	Mean directional change rate
Label	Index	ID	N spots	N gaps	N splits	N merges	N complex	Lgst gap	Duration	Track start	Track stop	Track disp.	Track X	Track Y	Track Z	Mean sp.	Max speed	Min speed	Med. speed	Std speed	Mean Q	Total dist.	Max dist.	Cfn. ratio	Mn. v. line	Fwd. progr.	Mn. ? rate
									(sec)	(sec)	(sec)	(micron)	(micron)	(micron)	(micron)	(micron/sec)	(micron/sec)	(micron/sec)	(micron/sec)	(micron/sec)	(quality)	(micron)	(micron)		(micron/sec)		(rad/sec)
Track_1	0	1	301	0	0	0	0	0	300.24000000000007	0.0	300.24000000000007	0.4440720065669379	29.545646426524527	83.54537694922614	0.0	0.17887490533045045	1.4360879074765591	0.013219520453788124	0.15358642537138978	0.14680613720874128	0.9292478375260617	53.70540157641444	1.105684889272881	0.008268665600332445	0.0014790567764686178	0.008268665600332441	2.225304698973625
Track_3	2	3	298	3	0	0	0	1	300.24000000000007	0.0	300.24000000000007	0.5160725483603587	47.07988899889247	1.463418843591525	0.0	0.4726526646519855	1.697380978078865	0.00627809900054065	0.3755180120587431	0.3449452119665814	0.9356144356647594	141.2086746490321	2.8623050017479748	0.003654680207452085	0.0017188667344802775	0.00363663819761998	2.0627709658178754
Track_4	3	4	301	0	0	0	0	0	300.24000000000007	0.0	300.24000000000007	0.6478774661190883	73.51925312715575	85.49016907932925	0.0	0.42354881785537657	1.6561831682989117	0.02059176437992187	0.35630007153167964	0.27425844587009124	0.9225976570104047	127.16629707289822	1.1676044638877838	0.005094726205227882	0.0021578652615210766	0.005094726205227879	2.063144599053779
Track_7	6	7	166	2	0	0	0	9	178.14240000000004	0.0	178.14240000000004	1.400548567558779	31.664693916469375	2.790783496408786	0.0	0.49224397486342175	1.8576899334700179	0.01352197890472227	0.3182274587622631	0.4193707413697613	0.9339680186955326	81.47549627436614	3.0538603677652434	0.017189813276404925	0.007861960810894984	0.01597167504808234	1.8878241374792375
Track_8	7	8	36	0	0	0	0	0	35.028000000000006	0.0	35.028000000000006	5.465849511748275	113.12174130406953	87.42768663374146	0.0	0.3018920181421261	1.0664812403805293	0.03193648169769553	0.19548176419030544	0.26852049247338694	0.8851898892058266	10.5746736114824	5.465849511748275	0.5168811551604996	0.15604229507103673	0.5168811551604999	1.7837195489367328
Track_9	8	9	301	0	0	0	0	0	300.24000000000007	0.0	300.24000000000007	0.0628477424776092	43.12996402081814	3.3758939619093167	0.0	0.16044160061574303	1.9295629835262587	0.0016759349400444117	0.10435429464129668	0.2595254647258309	0.9313057102634266	48.170986168870634	1.870839912533843	0.0013046804202282052	2.093250149134332E-4	0.0013046804202282035	2.0923989433136856
Track_13	10	13	301	0	0	0	0	0	300.24000000000007	0.0	300.24000000000007	0.057205038328188296	161.0616957713455	1.0353151678921315	0.0	0.33796441298386365	1.2601856857429183	0.015760276434656915	0.27640511995537304	0.24173467549090757	0.9338690068238598	101.4704353542753	2.035535223292643	5.637606474088913E-4	1.90531036264949E-4	5.637606474088916E-4	2.0088284195251798
Track_14	11	14	301	0	0	0	0	0	300.24000000000007	0.0	300.24000000000007	1.2340185820052383	164.08035022103806	86.30042022698817	0.0	0.14570379711718356	1.6220473223423784	0.008099014263211312	0.10629809128976163	0.18657233886044366	0.900870084168507	43.746108046463206	1.5456050111508062	0.028208648428668763	0.004110107187600713	0.028208648428668767	2.064957589044767
Track_15	12	15	165	0	0	0	0	0	164.13120000000004	0.0	164.13120000000004	4.470313026006478	59.54351561776095	89.41921368052165	0.0	0.18765252452397604	2.1583701620317157	0.0	0.10197739430505393	0.28060624297613196	0.899458126227061	30.799634033149612	4.865005623089349	0.14514175789215822	0.027236217282311206	0.14514175789215816	2.068757735498819
Track_16	13	16	301	0	0	0	0	0	300.24000000000007	0.0	300.24000000000007	1.2436565987235473	82.99600213054516	89.9916141693477	0.0	0.19233602220081727	1.6886958587533163	0.014747454717734242	0.14010861282835488	0.2212017142704223	0.942657627536609	57.74696730557337	1.640747234496063	0.021536310160542707	0.004142208229161827	0.0215363101605427	1.9923694206844387
Track_17	14	17	74	0	0	0	0	0	73.0584	0.0	73.0584	1.1066755554465797	75.2505965484896	3.3519183112600133	0.0	0.17450414209454287	1.1682986982333015	0.014616720665137849	0.13303106379025942	0.2043909583526417	0.895980879261687	12.748993414799955	1.1066755554465797	0.0868049358439444	0.015147820859019355	0.08680493584394441	2.037912275467615
Track_19	15	19	301	0	0	0	0	0	300.24000000000007	0.0	300.24000000000007	1.5737663953089684	52.550930327964124	8.087053139256778	0.0	0.2154717819871651	1.169519454387795	0.006060691499748576	0.16430983456305392	0.191271387878804	0.9156547355097394	64.69324782382651	2.341199045140545	0.024326594323949687	0.005241694628660299	0.024326594323949707	2.0804908300803584
Track_20	16	20	301	0	0	0	0	0	300.24000000000007	0.0	300.24000000000007	0.39934265638921135	114.47781401139181	7.298704991989998	0.0	0.2234202944951192	1.3960519014338313	0.00516232205007904	0.1639190258146518	0.1925782516683646	0.9157847280914205	67.07970921921465	1.457227491922768	0.0059532556273339	0.0013300781254636665	0.005953255627333905	2.0325747312309206
Track_24	18	24	301	0	0	0	0	0	300.24000000000007	0.0	300.24000000000007	1.0081398136227764	94.7754570475582	98.38874197067665	0.0	0.4453328215683651	1.732782047189542	0.00756707454588235	0.3611389921980458	0.3444335404439861	0.9338952629669164	133.70672634768613	2.1956865555840497	0.007539933413680671	0.003357779821552012	0.0075399334136806795	1.9907086422668696
Track_25	19	25	301	0	0	0	0	0	300.24000000000007	0.0	300.24000000000007	0.10593566555712389	93.88386764941392	10.699307975989553	0.0	0.26678696802887397	1.3764582420076084	0.0051940844484580926	0.20675137619933023	0.20154058218280094	0.9284037876366776	80.1001192809891	1.0605929740166784	0.0013225406716999306	3.5283661589769475E-4	0.0013225406716999301	2.085727773134222
Track_27	20	27	301	0	0	0	0	0	300.24000000000007	0.0	300.24000000000007	0.3958487870709604	156.75125633254314	14.538275673156342	0.0	0.09944219195584796	0.8695542883555875	0.0038963012687591655	0.0697061137189759	0.1066196777657761	0.9174675097893242	29.856523712823844	0.8433346154573579	0.013258368284213113	0.001318441203940049	0.013258368284213133	1.9803212443092064
Track_30	21	30	301	0	0	0	0	0	300.24000000000007	0.0	300.24000000000007	1.3515524165971926	77.22992569285095	20.10780142469233	0.0	0.14334332671110495	1.784357463717219	0.006008176350641357	0.11043745344256384	0.13511125955564054	0.9222096660208464	43.03740041174214	1.7337496415917917	0.03140413695220404	0.004501573463220065	0.03140413695220402	2.065676705511981
Track_33	23	33	301	0	0	0	0	0	300.24000000000007	0.0	300.24000000000007	0.1462347769637604	136.38166953093676	22.338629649803792	0.0	0.27092674995761534	0.9971761139234472	0.010597545560821788	0.22578420685336284	0.19232006141589453	0.9115039025034223	81.34304740727447	0.8549139919913291	0.0017977538538921606	4.870596088587808E-4	0.0017977538538921608	2.107988197638868
Track_34	24	34	301	0	0	0	0	0	300.24000000000007	0.0	300.24000000000007	2.313774326723963	164.97923790168983	103.98691608841091	0.0	0.1231782765892147	0.9654369417591077	4.503717587156369E-4	0.08949365258216586	0.12428527360949815	0.8926114277586192	36.98304576314585	2.774910850227998	0.06256310909442923	0.007706415956314823	0.06256310909442928	2.037938060632127
Track_36	26	36	301	0	0	0	0	0	300.24000000000007	0.0	300.24000000000007	0.11288906739284109	154.5689007438173	21.347719804614254	0.0	0.423192763869875	1.588853071835934	0.01429542862222638	0.35245634611825416	0.30943301756023867	0.9101387206898179	127.05939542429124	1.2968051274971093	8.884747721006308E-4	3.7599609443392305E-4	8.884747721006304E-4	2.0922460173867083
Track_37	27	37	301	0	0	0	0	0	300.24000000000007	0.0	300.24000000000007	5.1458464157779025	121.78841155145383	97.36549001492874	0.0	0.3595594031419985	2.8689529408172842	0.004960544232053806	0.2283550249344395	0.3703046787095324	0.925757424181878	107.95411519935371	5.489782867105602	0.047666977829194504	0.01713911009784806	0.047666977829194525	2.0316987639676105
Track_38	28	38	301	0	0	0	0	0	300.24000000000007	0.0	300.24000000000007	1.5528159459311688	121.59842303183586	106.72939956384499	0.0	0.2276987714618399	1.4186976727780247	0.005263222908892552	0.18458997472394528	0.18953645229599655	0.9124928619774473	68.36427914370283	2.117305332422665	0.022713849474915466	0.005171915620607409	0.02271384947491547	1.9821171617885607
Track_39	29	39	301	0	0	0	0	0	300.24000000000007	0.0	300.24000000000007	0.6076002754333181	68.80233177928667	22.737714511128807	0.0	0.24857957555979374	1.4073164521203365	0.005500692598179957	0.20262455976285454	0.2065843099401058	0.917429289350478	74.63353176607252	1.8342070815301967	0.008141116480160002	0.0020237152792210162	0.008141116480160006	2.0062307225064173
Track_40	30	40	123	0	0	0	0	0	122.09760000000001	0.0	122.09760000000001	0.058920046896548874	30.78838257125482	104.32068572998938	0.0	0.1533117014428093	0.5209868988302698	0.009163210121805222	0.1392262144230042	0.09443485300705007	0.9270811851431684	18.718990798083563	0.614581462800543	0.0031476080912749347	4.8256515194851384E-4	0.0031476080912749356	2.0485934953967706
Track_41	31	41	301	0	0	0	0	0	300.24000000000007	0.0	300.24000000000007	0.35963342626235645	65.39585546753747	103.71141463023984	0.0	0.15905781872612787	1.6629015195435917	0.011762972102783171	0.12272392752022616	0.18903627451886595	0.933193158865767	47.75551949433266	1.4355675476404153	0.007530719591586384	0.0011978198316758473	0.007530719591586387	2.0705476594979286
Track_42	32	42	301	0	0	0	0	0	300.24000000000007	0.0	300.24000000000007	0.28342766694509314	140.3722839200639	109.58806935789978	0.0	0.34301402125038805	1.5770513333952079	0.02023005640499215	0.27202922637036503	0.25604495013466655	0.9091154742874576	102.98652974021648	1.4975513442253678	0.002752084837308718	9.440036868674829E-4	0.002752084837308717	1.9679228220504001
Track_43	33	43	301	0	0	0	0	0	300.24000000000007	0.0	300.24000000000007	0.23787897632426863	129.98098809586617	107.7250068180936	0.0	0.31346270033926316	1.5168125526465794	0.010575720372565916	0.2520700510046763	0.25100561704653446	0.9312276469908679	94.11404114986034	1.1511205698008118	0.0025275609613393127	7.922960842135245E-4	0.0025275609613393114	2.0586721238473253
Track_44	34	44	134	0	0	0	0	0	133.1064	0.0	133.1064	4.010437369086699	57.47828226075248	106.75414137288675	0.0	0.15619893751200786	1.5947282129649565	0.004362097741849233	0.09594185993099176	0.19163242369816674	0.8865271699962332	20.791078256048348	4.010437369086699	0.19289222616051765	0.030129560780598818	0.19289222616051785	2.0761372639886626
Track_46	35	46	139	0	0	0	0	0	138.11040000000003	0.0	138.11040000000003	4.549066459943041	40.01410031060659	111.85443814901973	0.0	0.38355206561220107	1.799816805315807	0.022408102667992237	0.25281635208784226	0.4003045998088289	0.9233618155657817	52.97252920252737	5.612850502852425	0.08587595360136213	0.032937899390219995	0.08587595360136216	1.9432513382586452
Track_47	36	47	301	0	0	0	0	0	300.24000000000007	0.0	300.24000000000007	1.7582124929484253	75.46226404992264	26.877763705220698	0.0	0.22200568660539566	1.7012602492542488	0.013154996326335136	0.17521871983692924	0.20819370528437015	0.9271208639952827	66.6549873464039	2.1653385093572894	0.026377808517328936	0.005856023491035255	0.026377808517328894	2.0627479736054424
Track_49	38	49	301	0	0	0	0	0	300.24000000000007	0.0	300.24000000000007	1.1755233417761948	140.5536851251785	33.40968744190672	0.0	0.12303857522710417	1.1909850262238528	0.007178678276481626	0.09065005599102494	0.14508133088981337	0.8982973197765921	36.94110182618572	1.9016933208884992	0.03182155603553017	0.003915278916121085	0.03182155603553013	2.0710807688727635
Track_54	41	54	301	0	0	0	0	0	300.24000000000007	0.0	300.24000000000007	0.5823949386730914	86.33056222705802	32.32994676609305	0.0	0.25047301802310235	2.112826752460122	0.007785228361487976	0.1785328935511304	0.2872890467544838	0.9240139621832838	75.20201893125636	2.0764016231590365	0.007744405628331203	0.0019397646505232191	0.007744405628331213	2.004811189694147
Track_55	42	55	301	0	0	0	0	0	300.24000000000007	0.0	300.24000000000007	0.553331534895114	50.505058632369284	113.61401209893482	0.0	0.14163606636392617	1.5142061921784553	0.0012915916227633367	0.12007216584202635	0.13495821634182859	0.895569488851731	42.52481256510524	1.036139770494793	0.013011968813453713	0.0018429640783876695	0.013011968813453725	2.007658545151331
Track_56	43	56	301	0	0	0	0	0	300.24000000000007	0.0	300.24000000000007	0.576043903704774	120.939055347586	35.91274935541723	0.0	0.29641229041357	2.3023428118716085	0.014407700851180693	0.2254980839306518	0.2596169738079792	0.9037511922988385	88.99482607377035	1.9499086221573743	0.006472779701005031	0.0019186114565173655	0.006472779701005037	2.1286952061467543
Track_57	44	57	300	1	0	0	0	1	300.24000000000007	0.0	300.24000000000007	0.6397297779452926	129.52774459078302	122.16334623310448	0.0	0.2457408774542171	1.6820628708984446	0.00967076713540787	0.17739354838041563	0.25657397832622225	0.9126455028851826	73.9682617653959	2.207862286875942	0.008648706386724547	0.002130728010742381	0.008670629131042098	2.076693118793474
Track_59	45	59	301	0	0	0	0	0	300.24000000000007	0.0	300.24000000000007	0.4135036044481761	22.475677345148952	118.16677037065274	0.0	0.38409640604270334	1.8213600935584973	0.023190669760903695	0.2997589865560695	0.3108259303732311	0.9205335511321642	115.32110495026143	1.4943293778315623	0.0035856715440467056	0.0013772435533179323	0.0035856715440467104	2.0227575636462793
Track_60	46	60	290	6	0	0	0	3	300.24000000000007	0.0	300.24000000000007	8.593281955724306	12.020459354375985	39.791699301377044	0.0	0.3873462941894026	3.2227264314848436	0.02058419045497874	0.25968411212708453	0.39313159614971593	0.8793692677185453	114.2479179518618	9.62508144885461	0.07521609242231507	0.028621376084879777	0.07389092528889574	2.0325096788541215
Track_62	47	62	301	0	0	0	0	0	300.24000000000007	0.0	300.24000000000007	0.13420276873999026	49.90425152432903	39.46475989324543	0.0	0.5551279587866259	2.078669335266769	0.01668167199328474	0.4688945827505893	0.4008383036012791	0.9308848953326279	166.6716183460965	2.050254498330039	8.051926901034578E-4	4.469849744870445E-4	8.051926901034573E-4	2.055940138614167
Track_64	48	64	301	0	0	0	0	0	300.24000000000007	0.0	300.24000000000007	0.319286842121864	26.639882229830654	39.16709394652557	0.0	0.09585676384858578	1.1360054087042983	0.0033564979188458422	0.07924105368563163	0.09889878756480264	0.9135918900420104	28.780034777899395	1.0853135534892444	0.011094039482087387	0.0010634387227613372	0.011094039482087384	2.0064510905282877
Track_67	50	67	301	0	0	0	0	0	300.24000000000007	0.0	300.24000000000007	1.1518562921317699	56.018941764179765	51.431015260724195	0.0	0.4229671289179401	1.9907954034113882	0.01345263297096744	0.32221395991967566	0.3450306382589857	0.922666766318768	126.99165078632231	2.681488484491717	0.00907033088395628	0.003836451812322707	0.009070330883956274	1.9681975949888557
Track_68	51	68	188	0	0	0	0	0	187.14960000000002	0.0	187.14960000000002	1.00922001484431	47.263796619762935	125.51696487611099	0.0	0.37178100314224344	1.1380169054402156	0.002562093613070015	0.3424088314801398	0.208214125631233	0.8783326247271072	69.57866602566959	1.00922001484431	0.014504733598542683	0.0053925844075772	0.01450473359854268	2.0343770632401053
Track_70	53	70	301	0	0	0	0	0	300.24000000000007	0.0	300.24000000000007	0.17630222243855895	63.04392414465144	47.61995749722464	0.0	0.08753960318007058	1.8897148245979705	9.662081569854148E-4	0.06439409318624432	0.15533402674651833	0.9219587247237019	26.28289045878443	1.725755924188368	0.006707870381114575	5.872043113461195E-4	0.006707870381114584	2.1200174232591946
Track_72	55	72	180	0	0	0	0	0	179.14320000000004	0.0	179.14320000000004	1.5944403689773021	112.2024743498163	128.15245510349823	0.0	0.26003894725314025	0.9076184140766728	0.02365712341309151	0.21971341239701891	0.16425087576137307	0.9013396475050185	46.58420913555878	1.5944403689773021	0.0342270567336997	0.008900367800604778	0.03422705673369971	2.0391742011092737
Track_74	57	74	301	0	0	0	0	0	300.24000000000007	0.0	300.24000000000007	0.2093730725048261	67.59005707496507	53.186054213973456	0.0	0.38394075708525993	1.9738405563407007	0.011284914192462678	0.27909686608923995	0.34300287441781135	0.9413829804258885	115.27437290727835	3.6693649577453233	0.0018163019865068935	6.973523597949175E-4	0.0018163019865068916	1.981062832177183
Track_76	58	76	301	0	0	0	0	0	300.24000000000007	0.0	300.24000000000007	0.7150481931549559	154.8051010880025	55.02363384187758	0.0	0.41259461974556594	2.221401156493383	0.006719851515401077	0.326913433682153	0.3186072642771794	0.8831634095736912	123.87740863240865	1.4492355287810657	0.005772224338957362	0.0023815887062182115	0.005772224338957357	2.1118278967147464
Track_80	60	80	301	0	0	0	0	0	300.24000000000007	0.0	300.24000000000007	0.4039017422715957	164.6442386491828	66.34133103287269	0.0	0.17485969725525574	1.6713121120307308	0.008303592387705226	0.15460551536538836	0.14164918609279276	0.9427419087023434	52.49987550391801	1.7304152976826048	0.0076933847631972556	0.00134526293056087	0.007693384763197258	2.0232472185908064
Track_81	61	81	301	0	0	0	0	0	300.24000000000007	0.0	300.24000000000007	0.5949886060051707	53.936636801197615	69.88920563127616	0.0	0.2664188748053883	1.221622263590985	0.006363710674574324	0.20665126334687958	0.22584271911838316	0.9365409353246721	79.98960297156981	1.5423001853370033	0.007438324280927406	0.0019817099853622787	0.007438324280927407	2.0783022002759117
Track_82	62	82	301	0	0	0	0	0	300.24000000000007	0.0	300.24000000000007	0.3570368283723526	27.238546871077453	67.57299796132514	0.0	0.08046541509435695	1.0603931823711683	0.0034150522785473406	0.04890015991851956	0.11071051684119365	0.9261424802862529	24.15893622792973	1.229373446957939	0.014778665128458286	0.0011891714241018937	0.014778665128458282	2.160918392099614
Track_84	63	84	301	0	0	0	0	0	300.24000000000007	0.0	300.24000000000007	0.6149344234875894	81.55751713851225	70.84656774745821	0.0	0.43704837227213894	1.6164532286377529	0.018516033670780963	0.36343650404798344	0.3023591548113823	0.9421261661868555	131.21940329098703	1.8103369971138212	0.004686307116668827	0.0020481428973074516	0.004686307116668827	1.9981941267509413
Track_85	64	85	301	0	0	0	0	0	300.24000000000007	0.0	300.24000000000007	1.7691373344956998	151.5187556626941	68.78232319678682	0.0	0.18874816841204797	2.762104020808213	4.7870362278567424E-4	0.12182390581702061	0.27136568229919206	0.943786812185053	56.669750084033346	3.0968973413663554	0.031218371915745446	0.005892410519903075	0.031218371915745474	2.1089299965141737
Track_86	65	86	301	0	0	0	0	0	300.24000000000007	0.0	300.24000000000007	0.5396044455934541	21.020640820838405	73.635274200282	0.0	0.1496038057573959	1.4919559312253787	0.00729110973895448	0.12344633457519029	0.14622817919325942	0.9049307925756588	44.91704664060053	1.0944935741702977	0.012013355417399715	0.001797243690359226	0.01201335541739971	2.0378837338319924
Track_89	66	89	300	1	0	0	0	1	300.24000000000007	0.0	300.24000000000007	0.28627513700074725	98.7106950846654	77.6482527679454	0.0	0.446285530674028	1.6999479610257846	6.96211394471944E-4	0.35407213036492907	0.33043121558572275	0.9308526953061421	134.1005041384676	2.053850159270702	0.0021347804681267216	9.534876665359285E-4	0.0021364969307785305	2.10016194083618
Track_92	67	92	132	0	0	0	0	0	131.10480000000004	5.0040000000000004	136.10880000000003	8.462504941351037	101.78430409047152	89.5504450655576	0.0	0.24077477785183962	2.308173568862628	0.003438293311244451	0.15567459883618723	0.2808417826283542	0.8984621040748827	31.566729095309885	8.62917192921144	0.26808304768606445	0.06454763625245631	0.2680830476860645	2.081877026800113
Track_94	69	94	69	0	0	0	0	0	68.05440000000002	1.0008000000000001	69.05520000000001	6.9172555057102585	28.56514425195538	8.325348927886814	0.0	0.32613947011999395	1.3723367936485775	0.041634559662677935	0.24775089289551838	0.24070086378830466	0.9067064834677655	22.195225955334127	6.920092187265396	0.311655106356232	0.10164303124721188	0.31165510635623206	1.816237143375734
Track_96	71	96	294	0	0	0	0	0	293.23440000000005	7.005600000000001	300.24000000000007	0.5928046582043053	1.9669354167664412	108.99847438376169	0.0	0.23926844395816219	0.865474632545677	0.005032970846293851	0.2136622660357382	0.16175844249650656	0.9183396208448474	70.16173860300529	1.4913694753435083	0.008449115857270293	0.0020216068039912954	0.008449115857270288	2.0264330545194227
Track_98	73	98	299	0	0	0	0	0	298.23840000000007	2.0016000000000003	300.24000000000007	0.18728571889760612	153.52656574942017	49.80893528558525	0.0	0.24960755663590894	1.4011250286718502	0.0020842500057992527	0.17939203070329665	0.22926883519671773	0.8945098523312189	74.44255831900293	0.9755732943521394	0.0025158420549579335	6.279731882199142E-4	0.002515842054957935	1.978846790709734
Track_102	76	102	291	0	0	0	0	0	290.2320000000001	10.008000000000001	300.24000000000007	2.2425653638376595	77.5350936652524	45.79688179396542	0.0	0.4136430006634547	3.0932152165326445	0.0	0.29072927430014023	0.38719857455021905	0.8982471407893597	120.0524353685556	4.302233733736105	0.018679882311034207	0.007726802571176365	0.018679882311034176	2.075542336395317
Track_103	77	103	181	0	0	0	0	0	180.14400000000003	12.009600000000002	192.15360000000004	5.804967071942822	4.011615260411661	79.23103519160885	0.0	0.27011752659677224	2.7082876892655428	4.1475863174486566E-4	0.23251897507356853	0.254374710778504	0.90679040435928	48.66005171124901	5.804967071942822	0.11929636052155809	0.03222403783608014	0.11929636052155825	2.0142674856643286
Track_106	80	106	275	0	0	0	0	0	274.2192	22.0176	296.2368	2.1058973047859064	42.071476091807526	61.52754550258702	0.0	0.19583319161661733	1.481725416844742	0.006222014999287074	0.13905358340515028	0.19213426511698298	0.9074976947090843	53.70122113855555	2.6329466850905976	0.03921507295620784	0.007679612896492684	0.039215072956207866	2.006548682729692
Track_114	88	114	100	0	0	0	0	0	99.07920000000001	41.03280000000001	140.11200000000002	7.9370921998965684	104.50907475633389	65.08566379551648	0.0	0.34287821968936316	2.856198326155296	0.057552164237140574	0.26338079560921884	0.366453924054573	0.9111739552021026	33.97209970424634	7.9370921998965684	0.23363560889656967	0.08010856163449612	0.2336356088965696	1.9514978817994264
Track_116	90	116	257	1	0	0	0	2	258.20640000000003	40.032000000000004	298.2384	6.6768289646750745	91.40325124807056	41.23421800442666	0.0	0.27082076456143944	2.0932571972203995	0.0026549927600635266	0.18440492634699648	0.3004332745647571	0.9227189347437847	69.64672258994794	7.928387346362451	0.09586709490962804	0.02585849523743437	0.0954819519814479	2.0093290390438905
Track_119	93	119	205	0	0	0	0	0	204.16320000000002	44.0352	248.19840000000002	4.6969671640828485	122.186224146164	8.75784368100732	0.0	0.20600325545437395	2.2923104518024	0.003455029765724345	0.13510414095902146	0.2664960232973884	0.9298850853268693	42.05828384398247	4.6969671640828485	0.11167757537389085	0.023005944088272754	0.11167757537389093	1.9536402632147374
Track_124	95	124	248	0	0	0	0	0	247.19760000000005	53.04240000000001	300.24000000000007	5.338679249797036	98.11297051615051	37.64180419435862	0.0	0.3030467750200518	3.267273114916437	0.015041659180694842	0.2485951115253104	0.2795687534982036	0.9321862620211416	74.91243547269677	5.927647257945356	0.07126559450523828	0.021596808584699183	0.07126559450523828	1.8931193276374094
Track_126	96	126	46	0	0	0	0	0	45.03600000000001	60.04800000000001	105.08400000000002	8.348438531003604	13.051196963384518	61.77434272975115	0.0	0.3724242998604633	2.974199285458999	0.036045632853326265	0.21619214089798086	0.5427959770970974	0.923673619394717	16.772500768515823	8.348438531003604	0.4977456043212539	0.1853725581979661	0.4977456043212537	1.68293432072858
Track_129	99	129	117	19	0	0	0	7	166.1328	68.05440000000002	234.18720000000002	0.420396135620225	165.52571735972202	11.481510070792824	0.0	0.24139663637655934	0.7758470627327899	0.018579858327162253	0.18365758393930878	0.18978941979187502	0.9693041780056098	32.42649328749632	0.7132560608624572	0.012964588304167014	0.0025304824551215955	0.01048267487527973	1.82670800108078
Track_131	101	131	151	0	0	0	0	0	150.12	66.0528	216.17280000000002	0.9021152738641838	81.28107838544028	97.45983823352535	0.0	0.18590329473350842	0.5878255427813697	0.011148254546472593	0.15786895997673558	0.1244697069369564	0.931130742395161	27.907802605394256	1.2325550757793664	0.03232484071281969	0.006009294390249026	0.032324840712819665	2.0555077512637263
Track_132	102	132	228	0	0	0	0	0	227.18160000000006	73.0584	300.24000000000007	2.746466420249673	78.16568270701922	40.4774844102598	0.0	0.34505454291647725	1.3402858094041847	0.004002949945891524	0.26702856434236133	0.2566485861089221	0.8953605699434615	78.39004314703395	3.531815703928807	0.03503590902607625	0.012089299574656013	0.03503590902607623	2.0245168324622114
Track_135	105	135	222	2	0	0	0	1	223.17840000000007	77.06160000000001	300.24000000000007	2.4176907772499447	69.58501982627807	26.62763278737107	0.0	0.09624456353986696	1.7973452992338301	7.479087032165991E-4	0.06232114846648733	0.13669913958272284	0.8951207592680648	21.51237553281991	2.7036223805502546	0.11238604372452707	0.010832996281225889	0.11255696823580674	2.0296796007432896
Track_136	106	136	39	0	0	0	0	0	38.0304	78.06240000000001	116.09280000000001	12.128899608118559	89.53399689925007	70.02663992094035	0.0	0.5236281093486838	3.5967496507157324	0.058406712684790474	0.3785085889304346	0.5853606447842427	0.9054114497624911	19.913786449774175	12.128899608118559	0.6090704868564111	0.3189264274927047	0.6090704868564107	1.6829550497168253
Track_140	110	140	218	0	0	0	0	0	217.17360000000005	83.06640000000002	300.24000000000007	3.6301052352440397	151.86702214444256	99.12697407169007	0.0	0.2291503154545072	1.280155954899189	0.004873385843802368	0.1825631993540995	0.19684242114327635	0.9241629822538533	49.76539894839096	4.508152092328747	0.07294436118172444	0.01671522337541966	0.07294436118172441	2.114756329750343
Track_144	114	144	39	0	0	0	0	0	38.030400000000014	87.06960000000001	125.10000000000002	10.275145480735311	115.89933229200655	113.68707158523411	0.0	0.41465979223415456	1.6556951269994604	0.03524818874027866	0.3416447190949693	0.3950918256946246	0.9246030373451037	15.76967776258181	10.275145480735311	0.6515761219367532	0.27018241934703047	0.6515761219367537	1.5291116838478624
Track_145	115	145	213	0	0	0	0	0	212.16960000000006	88.0704	300.24000000000007	8.82593182801497	19.229866360837935	51.06597441449036	0.0	0.23653304790685745	2.423451683253961	0.004976563275436297	0.19731213551144963	0.22378324779070288	0.9099754534416915	50.1851221611788	9.845357651473599	0.1758674971372762	0.041598475125630474	0.17586749713727623	1.960434713403573
Track_146	116	146	211	0	0	0	0	0	210.16800000000006	90.07200000000002	300.24000000000007	1.0366055201715476	14.420061821788273	32.81368846928504	0.0	0.21302602562006898	1.7334566203221407	0.012112508804833697	0.18262576913072476	0.1767302679432946	0.902283446201216	44.77125375251867	2.2536527175367778	0.02315337260603813	0.004932270945964882	0.02315337260603813	2.0471914638199022
Track_149	119	149	200	1	0	0	0	1	200.16000000000005	100.08000000000001	300.24000000000007	1.9630045193972436	116.58658146505233	125.07080006751376	0.0	0.4132333168410674	2.018707591857995	0.024924361638678345	0.2817396518152836	0.349508655389654	0.8978525325655937	82.64320670376978	3.0629975338251514	0.023752763205734863	0.009807176855501814	0.023732783528859866	2.1401818248557514
Track_150	120	150	199	0	0	0	0	0	198.15840000000006	102.08160000000001	300.24000000000007	8.677875170308003	90.91972805403975	61.1816035198046	0.0	0.24194890961284202	1.1933408741171794	0.023549794058651315	0.18478457270757975	0.19707580092649563	0.9229848348914679	47.94420881062535	9.350159942473534	0.18099944467922516	0.0437926182806684	0.18099944467922496	1.9997257662122112
Track_156	125	156	179	3	0	0	0	8	188.15040000000005	112.08960000000002	300.24000000000007	0.5228801214064325	101.9832248440489	31.06811643933219	0.0	0.16005508854003253	1.4823840725724833	0.009985900698127957	0.13903291017166688	0.14024632386158048	0.9398274158632289	29.090573540523348	0.9382108505064259	0.01797421149768867	0.0027790539983249163	0.01736310931239045	2.105890022801951
Track_169	134	169	170	0	0	0	0	0	169.13520000000005	131.1048	300.24000000000007	0.8309281466399886	39.78818172579166	111.82265846461472	0.0	0.37303459372201786	1.7199782209874912	0.015014744537199863	0.30962596682417975	0.28129676647447505	0.9246616367031546	63.09328061609229	1.401759842110328	0.013169835813356895	0.004912804352021272	0.0131698358133569	2.092899753212126
Track_173	136	173	163	2	0	0	0	2	165.13200000000006	135.108	300.24000000000007	2.5949148876179455	118.63409460807678	59.58395838619062	0.0	0.2811173903756034	2.9597100395297784	0.03649000095418112	0.22004451489100238	0.2923524200985178	0.907730197613956	46.37227499023824	3.6085117236532644	0.0559583261369902	0.015714185546217237	0.05589901615556894	2.16296300714219
Track_183	145	183	77	0	0	0	0	0	76.0608	152.12160000000003	228.18240000000003	8.692307278211686	12.60768452555173	72.65662432825177	0.0	0.3008391482460664	1.6632279117040825	0.022703957104679928	0.23472059455419272	0.27809455121211724	0.8882405982389079	22.882066286914377	8.692307278211686	0.37987422854301306	0.11428103935551145	0.37987422854301256	1.7779317825452787
Track_184	146	184	149	0	0	0	0	0	148.11840000000004	152.12160000000003	300.24000000000007	0.3732089279465422	126.85453095349203	129.4063782659401	0.0	0.186806387728622	1.5978888942232174	0.013501856933375822	0.13294248762803595	0.19773813816317024	0.9911325325901876	27.669463260143075	1.6626648189283275	0.01348811592179083	0.0025196662126146523	0.013488115921790804	2.1920920706312694
Track_186	148	186	111	0	0	0	0	0	110.08800000000002	155.12400000000002	265.21200000000005	2.789743508153211	138.91713473289877	48.56389536213629	0.0	0.23289333379466465	2.2288694020360187	0.016520252029488362	0.17885940837755454	0.26985350980997636	0.9250313328193115	25.63876133078705	2.789743508153211	0.10880960558743079	0.02534103179413933	0.1088096055874308	1.88934825326116
Track_187	149	187	142	1	0	0	0	3	144.11520000000004	156.12480000000002	300.24000000000007	3.222586947858594	69.74943164790247	80.40407790414055	0.0	0.25312084093402965	1.6340100271297682	0.002322280381434809	0.19834300230431645	0.23738770675487	0.8796097124126595	38.34465571044201	4.456478885019274	0.08404266222114024	0.022361187077134078	0.08834194369227	1.8358401003764824
Track_190	152	190	44	0	0	0	0	0	43.034400000000005	163.1304	206.1648	4.996019665011672	122.85645510639614	15.629028047341375	0.0	0.3504538460968678	2.1356573129043523	0.02498275420979885	0.23375575559461864	0.4063168253852718	0.9273849712176756	15.081570994471132	5.9177594586774385	0.3312665283240851	0.11609362893433327	0.33126652832408693	1.9604711506375292
Track_191	153	191	138	0	0	0	0	0	137.10960000000006	163.1304	300.24000000000007	0.8673012819834404	48.1090010377876	91.57970318227059	0.0	0.11225926206709622	1.5504605112719743	0.007648413672948143	0.07849818706635636	0.1864966139160157	0.8856358070304429	15.391822518314722	2.303887022102878	0.05634818624964256	0.0063256058072041635	0.05634818624964249	2.1086155315117057
Track_199	158	199	131	0	0	0	0	0	130.10400000000004	170.13600000000002	300.24000000000007	6.9324153197978555	163.3236958910774	14.055791729272894	0.0	0.19724717031650615	1.7280286647653729	0.010228792676248509	0.13615897180318337	0.24910311672227875	0.9584578289330461	25.66264584685874	7.308196332167177	0.2701364216755703	0.05328364477493277	0.27013642167557045	1.720983393246718
Track_203	161	203	69	0	0	0	0	0	68.05440000000002	174.13920000000002	242.19360000000003	6.27520373468742	76.43158158405745	4.550145099861214	0.0	0.3637220895208146	2.1839485264901963	0.0019104816193635514	0.2715844781184994	0.39581521936036895	0.9203361264173535	24.752888569085346	6.338142898871725	0.2535139976562055	0.09220864095029004	0.25351399765620575	1.924293073657952
Track_204	162	204	106	3	0	0	0	10	125.10000000000005	175.14000000000001	300.24000000000007	0.9093677001554632	74.11647335869905	61.91471543590035	0.0	0.3955677364965302	1.7247046600506253	0.007427631466290482	0.34133475698508897	0.2919103399324669	0.9372006401700793	42.40335975081548	1.3616165107391571	0.02144565207802843	0.00726912630020354	0.01837643879802948	2.090443972228033
Track_209	166	209	112	1	0	0	0	1	112.08960000000005	188.15040000000002	300.24000000000007	0.26080975345141466	92.25918852056559	37.54011379432528	0.0	0.24371216237647614	1.7788897234825993	0.015314089005764472	0.1902884005827332	0.23579149281171588	0.9028615658836705	27.27394259059424	2.191096852750208	0.009562598168016903	0.0023267970752988195	0.009547316197147694	1.985487829181319
Track_216	170	216	55	11	0	0	0	11	96.07679999999999	200.16000000000003	296.2368	0.7137734097627024	58.66651841491071	7.583999008941817	0.0	0.14521835281630024	0.38705387961526716	0.009600668456601675	0.1294855681158588	0.08905713300789697	0.9076599381186745	9.564075997461531	0.7433065731903161	0.07463067106034603	0.0074291963279657786	0.051158797658059356	1.7667370704013428
Track_226	176	226	90	1	0	0	0	1	90.07200000000003	210.16800000000003	300.24000000000007	0.8739446614238068	25.355528381196457	125.39891184239488	0.0	0.2666628002851313	1.2061051230130577	0.04235657738157144	0.2100045703617158	0.20904013423304074	0.8780514174037509	23.82246436480623	2.154151579575895	0.036685736959897235	0.009702734050801652	0.036385780245414535	1.9720300866940674
Track_248	192	248	57	0	0	0	0	0	56.04480000000004	244.19520000000003	300.24000000000007	1.852105208670062	125.14633084634603	4.845214237963896	0.0	0.5070691538498496	1.6169289987462685	0.0324671350407147	0.3724629172975215	0.3903749644680099	0.9289646284622058	28.41858931368412	2.4613095726861576	0.06517231338355829	0.033046869801838186	0.06517231338355839	2.08419396979433
Track_258	201	258	37	0	0	0	0	0	36.02879999999999	261.20880000000005	297.23760000000004	3.2741497001286333	61.1399917042066	88.18998602457081	0.0	0.37554128344602106	1.0770361486818436	0.03989546592310435	0.3192235741475498	0.2510876246498593	0.8995802724683607	13.530301793020039	3.2741497001286333	0.24198645013355793	0.09087590205970318	0.24198645013355863	1.94952165636946
Track_261	204	261	35	0	0	0	0	0	34.02720000000005	266.2128	300.24000000000007	2.922070177077506	147.94577678946325	29.451775900099783	0.0	0.35016007976758057	0.7857527528854722	0.03601447609060674	0.34227275465321455	0.18656845691600069	0.8782411422048296	11.914967066267446	2.922070177077506	0.2452436637739605	0.0858745408695838	0.24524366377396073	1.8873565197518554
