# Supplementary material for: Adhesion pilus retraction powers twitching motility in the thermoacidophilic crenarchaeon Sulfolobus acidocaldarius
Source: Nat Commun. 2024 Jun 14;15:5051. doi: 10.1038/s41467-024-49101-7 (PMC11178785; doi:10.1038/s41467-024-49101-7)
Supplement: Supplementary file 15 — Source Data [file 41467_2024_49101_MOESM15_ESM.zip › TWITCHING FULL TRACK DATASET/Figure 3/aapA 3/MW153-03 tracks.csv]

LABEL	TRACK_INDEX	TRACK_ID	NUMBER_SPOTS	NUMBER_GAPS	NUMBER_SPLITS	NUMBER_MERGES	NUMBER_COMPLEX	LONGEST_GAP	TRACK_DURATION	TRACK_START	TRACK_STOP	TRACK_DISPLACEMENT	TRACK_X_LOCATION	TRACK_Y_LOCATION	TRACK_Z_LOCATION	TRACK_MEAN_SPEED	TRACK_MAX_SPEED	TRACK_MIN_SPEED	TRACK_MEDIAN_SPEED	TRACK_STD_SPEED	TRACK_MEAN_QUALITY	TOTAL_DISTANCE_TRAVELED	MAX_DISTANCE_TRAVELED	CONFINEMENT_RATIO	MEAN_STRAIGHT_LINE_SPEED	LINEARITY_OF_FORWARD_PROGRESSION	MEAN_DIRECTIONAL_CHANGE_RATE
Label	Track index	Track ID	Number of spots in track	Number of gaps	Number of split events	Number of merge events	Number of complex points	Longest gap	Track duration	Track start	Track stop	Track displacement	Track mean X	Track mean Y	Track mean Z	Track mean speed	Track max speed	Track min speed	Track median speed	Track std speed	Track mean quality	Total distance traveled	Max distance traveled	Confinement ratio	Mean straight line speed	Linearity of forward progression	Mean directional change rate
Label	Index	ID	N spots	N gaps	N splits	N merges	N complex	Lgst gap	Duration	Track start	Track stop	Track disp.	Track X	Track Y	Track Z	Mean sp.	Max speed	Min speed	Med. speed	Std speed	Mean Q	Total dist.	Max dist.	Cfn. ratio	Mn. v. line	Fwd. progr.	Mn. ? rate
									(sec)	(sec)	(sec)	(micron)	(micron)	(micron)	(micron)	(micron/sec)	(micron/sec)	(micron/sec)	(micron/sec)	(micron/sec)	(quality)	(micron)	(micron)		(micron/sec)		(rad/sec)
Track_3	2	3	301	0	0	0	0	0	300.024	0.0	300.024	4.041811584378179	69.01639985990826	43.74415623107002	0.0	0.13494110140598384	2.5704456938123674	0.005808232637823665	0.08091414397439621	0.20474089113615576	0.897471026526733	40.485569008229	4.3372069930688975	0.09983338960992866	0.013471627551056511	0.09983338960992892	1.922013964493307
Track_4	3	4	278	4	0	0	0	11	300.024	0.0	300.024	4.5240356377480415	24.62631435299051	42.481577582991946	0.0	0.25592439992076177	1.7992080702522513	0.0036469874792942358	0.18729321530646442	0.23891156964689228	0.8841814621746968	73.73943261536591	5.298474257368471	0.061351646972197034	0.015078912479495112	0.05891940152702822	1.5974703644381685
Track_5	4	5	301	0	0	0	0	0	300.024	0.0	300.024	0.06516393273801699	0.5817734538602258	45.489335222769235	0.0	0.0807414955264783	0.27670526233573284	0.003555260556065093	0.06744257296417672	0.05364073054185405	0.9835902400983132	24.224386453836143	0.3105738982561518	0.002690013753793038	2.1719573346804584E-4	0.00269001375379304	2.070356961176916
Track_7	6	7	301	0	0	0	0	0	300.024	0.0	300.024	0.9179905894300437	74.55693222606378	52.1145030963588	0.0	0.06675997835918644	0.9456335771542236	0.0027050570353897973	0.04862707127152534	0.09606396250115198	0.8976407868917599	20.02959574723654	1.5306088599157095	0.045831708288805464	0.003059723853525197	0.04583170828880544	1.9656278887097287
Track_11	10	11	299	2	0	0	0	1	300.024	0.0	300.024	4.003082399201001	5.479177095074435	56.60085748835302	0.0	0.36253832959189475	2.2616575198669557	0.014990334356804984	0.2838572863606938	0.3136435212618702	0.8657429218292236	109.53827267180364	5.084876983502733	0.0365450568240651	0.013342540594089144	0.036803117091394694	1.8133846751869447
Track_14	12	14	301	0	0	0	0	0	300.024	0.0	300.024	0.5575113939377233	80.32793552644341	57.85566885505429	0.0	0.06825167481903502	0.29322814513724943	0.0015673649933816906	0.05417036675337249	0.04931190299946133	0.9005139388911352	20.477140485906165	0.6233091212033627	0.027226037459744078	0.0018582226553133193	0.02722603745974408	2.0905702707899927
Track_16	14	16	301	0	0	0	0	0	300.024	0.0	300.024	0.5982910232469553	152.19780168829917	66.0531528890418	0.0	0.08187834912507747	0.598017581345544	0.0044469276693866735	0.0572894369144501	0.0825014891355723	0.9573623480590872	24.565469817902272	1.3193259745247845	0.02435495952985789	0.001994143879312839	0.024354959529857917	1.9236465184923115
Track_22	18	22	59	0	0	0	0	0	58.00464	0.0	58.00464	0.023599280446844728	108.36402729906698	71.20350683538399	0.0	0.3615224817532303	1.7886709272457764	0.00418641160630616	0.09474095615346372	0.5978622139747702	0.9382536805282204	20.9699814060027	1.757277778822694	0.0011253839471736197	4.068515975074533E-4	0.00112538394717362	1.9490653217371898
Track_23	19	23	77	0	0	0	0	0	76.00608000000001	0.0	76.00608000000001	0.9841060037954056	95.89396086473216	76.7137299034127	0.0	0.09885381658731844	0.42383577676916695	0.0054863539341338035	0.07707337439220015	0.07975212673688911	0.9135073407903894	7.513491091841053	0.9841060037954056	0.13097852805922036	0.01294772738964311	0.13097852805922036	1.9886822343422588
Track_24	20	24	300	1	0	0	0	1	300.024	0.0	300.024	0.05738634552640743	161.86174363965168	69.84270371233792	0.0	0.05450574940729054	0.2314198295450082	0.002773831147274761	0.04494410707995311	0.03829018474424168	0.8664985646804174	16.322553904655223	0.24438179291114326	0.0035157700113363226	1.912725166200285E-4	0.0035092172605637895	1.9906397121391077
Track_25	21	25	218	0	0	0	0	0	217.01736000000002	0.0	217.01736000000002	6.577668123516114	135.10689405327528	71.60162151765694	0.0	0.21766751736203685	1.9190444371822355	0.005689374303471212	0.11483780209654054	0.26549728879416024	0.9232218394038874	47.23762997566338	7.435421509264997	0.13924636199794316	0.030309409917787744	0.13924636199794307	1.5264264546981374
Track_26	22	26	171	0	0	0	0	0	170.01360000000003	0.0	170.01360000000003	0.5814130392727602	89.30489424996317	78.28926195587944	0.0	0.25625705447500846	1.7663344512169232	0.0018323249886119857	0.17731879961958055	0.2491603307024318	0.9398169005126283	43.56718435669235	2.8056813297824377	0.013345205751939978	0.003419803117355083	0.013345205751939994	1.7677486811297178
Track_27	23	27	301	0	0	0	0	0	300.024	0.0	300.024	4.2984221330669445	145.80341420077488	77.37028978217107	0.0	0.12541159471848387	1.355597067758396	0.0	0.06709095489181904	0.16541942795066703	0.930814967599026	37.62648829381839	4.795105606291766	0.11423925877699108	0.014326927622680001	0.11423925877699104	1.9574581940851454
Track_29	25	29	58	0	0	0	0	0	57.004560000000005	0.0	57.004560000000005	2.332588486618734	126.04015646327282	76.86010623709673	0.0	0.3508537477797016	1.7200302528259879	0.016639497203985363	0.2531260434562325	0.3371013405713626	0.9017179464471752	20.00026351653287	3.0306066095061515	0.11662788766210708	0.04091933148188029	0.11662788766210709	1.6556127878781215
Track_30	26	30	101	0	0	0	0	0	100.00800000000001	0.0	100.00800000000001	6.065402839200277	58.93202024982903	80.26902864640032	0.0	0.3614298842409881	1.4955206440812328	0.0111694954590112	0.3216338494817111	0.3210435715822627	0.9125328134782243	36.14587986317277	7.30355104086126	0.16780343602536046	0.06064917645788613	0.1678034360253606	1.793973291637852
Track_33	29	33	277	0	0	0	0	0	276.02208	0.0	276.02208	6.436640862014682	83.6178350496699	84.8876688855544	0.0	0.1539881646061455	1.8522799193264694	0.0034707155014632503	0.07163126285371355	0.23473981688488035	0.9381115819572972	42.50413348997068	6.6810386369778385	0.15143564480695693	0.023319296999771474	0.15143564480695698	1.7029455675658918
Track_48	36	48	62	0	0	0	0	0	61.00488000000001	0.0	61.00488000000001	2.756507880825433	158.29393241184312	93.87726334914434	0.0	0.39458253837832685	1.065226585804195	0.014468341936001133	0.35828045727008856	0.22939941505274147	0.9007626829608795	24.071460403865238	3.332787222522066	0.1145135290745721	0.045185038980905014	0.11451352907457216	1.354747979647564
Track_50	38	50	223	1	0	0	0	3	225.01800000000003	0.0	225.01800000000003	0.22664023763041174	76.8917730812587	100.23327564628808	0.0	0.07097958034584252	0.7050849195329641	0.0	0.05527543344472848	0.07523503790780267	0.9127576947212219	15.77092475566717	0.5265411556725493	0.014370763993973796	0.00100720936827459	0.014190128532277033	1.9453119865566209
Track_54	40	54	286	3	0	0	0	12	300.024	0.0	300.024	5.047930521831223	56.25131108404582	106.50522856834588	0.0	0.19280913929530083	1.675722356738481	0.0053085714467392825	0.09145291352862521	0.2594784181523655	0.9094209991968595	55.95732688624156	5.047930521831223	0.09021035854863854	0.01682508906564549	0.0872629229461819	1.8348350755771985
Track_57	42	57	132	2	0	0	0	5	139.01112	0.0	139.01112	3.021643994560171	123.85539837589444	109.3884389294464	0.0	0.18728308623092582	1.2231071224756864	0.0	0.07411433308447851	0.24353396952047296	0.9000374733498602	25.43096848437936	4.734957921188948	0.1188174959367425	0.02173670706746461	0.1160633749951268	1.6918734231452324
Track_59	43	59	66	0	0	0	0	0	65.0052	0.0	65.0052	3.0540895188512613	67.32746836860063	109.89065088360425	0.0	0.155923936955522	1.1362594414658111	0.001854245546108325	0.06318240083151667	0.23809801210152576	0.9032779769463972	10.135866706581101	3.0540895188512613	0.3013150830869033	0.04698223401899019	0.3013150830869033	1.4532381864244548
Track_60	44	60	301	0	0	0	0	0	300.024	0.0	300.024	8.596757091909474	11.812685105071589	106.02747487523072	0.0	0.22540784407370693	2.3099499642039407	0.005458069953317655	0.13004547667437263	0.2737691221758169	0.9726823021803187	67.62776301036983	8.602527711231614	0.12711875580730467	0.028653564687856552	0.12711875580730464	1.912398189483783
Track_62	45	62	269	1	0	0	0	3	271.02168	0.0	271.02168	10.436995683827561	95.31034062211202	111.52740922632036	0.0	0.16677258334291525	1.4187971970562652	3.511611716147417E-4	0.05992780071195002	0.23740349064024813	0.8795873531621629	45.868528972583746	10.505667031458525	0.22754153921234094	0.038509818416842374	0.23091216580640878	1.9152505401730746
Track_67	49	67	301	0	0	0	0	0	300.024	0.0	300.024	0.13919458543877788	142.09571075769543	118.33953157924999	0.0	0.09157695907604516	1.5628184762440205	0.0030746557164111946	0.06772680495066176	0.13157337774891645	0.9134887955909552	27.475285569831403	1.6888902726782338	0.005066174292711165	4.639448358757229E-4	0.005066174292711171	2.047630206987736
Track_68	50	68	90	1	0	0	0	2	91.00728000000001	0.0	91.00728000000001	5.1313220704242415	48.683852586890076	116.19921547090277	0.0	0.2170087845026635	1.8271343849010682	0.0188111026157426	0.1284023028216164	0.28085926428782326	0.8625879108905792	20.061749363219743	5.220563447523309	0.2557764020236323	0.056383643928532325	0.25982194249763324	1.9696739758078885
Track_71	53	71	110	0	0	0	0	0	109.00872000000001	0.0	109.00872000000001	1.974346164499801	75.32419309129789	125.2765640393785	0.0	0.08228630805032622	0.6649249764193491	0.004949773320150804	0.04944278646163397	0.09727727442102775	0.8841524817726829	8.969925114091756	1.974346164499801	0.22010731855476723	0.018111818618728858	0.2201073185547672	1.7584289936195694
Track_72	54	72	297	1	0	0	0	4	300.024	0.0	300.024	0.4493286070519466	70.56142642410306	119.80611992122346	0.0	0.336482482554354	1.6493437002180475	0.022966065084780645	0.2531538082200465	0.28871438516769976	0.917409138045327	99.864478578317	2.4827779162038337	0.004499383699275697	0.0014976422121295184	0.004450877206921449	1.9691111766567837
Track_73	55	73	301	0	0	0	0	0	300.024	0.0	300.024	0.08160816681711688	97.27671628105507	119.87229181324811	0.0	0.11992028522408583	1.22482961207965	0.00303156380983694	0.04710714188748703	0.23480875174744495	0.9504459664671128	35.97896365407112	1.2764451904881202	0.0022682189404275043	2.7200546228674E-4	0.002268218940427504	2.0752839105247496
Track_75	57	75	301	0	0	0	0	0	300.024	0.0	300.024	0.09677829830328134	162.6753650227115	120.82505007705024	0.0	0.0632410983812679	0.39954632602420526	0.0	0.050898499851701966	0.05314527290645532	0.9065230837296013	18.973847300741532	0.46401635656973444	0.005100615429718309	3.225685221958288E-4	0.0051006154297183115	2.0565543029316835
Track_79	60	79	109	0	0	0	0	0	108.00864000000001	0.0	108.00864000000001	2.7668441627582707	99.43788051470895	127.80876950477928	0.0	0.12044280734154644	2.031767371252661	0.004128302574478393	0.07174070837974407	0.21712803405563533	0.9151894482997579	13.008863818742459	2.7668441627582707	0.21268914805395633	0.025616878082700332	0.2126891480539565	1.9294420440760887
Track_83	63	83	301	0	0	0	0	0	300.024	0.0	300.024	0.3423988748562835	91.33520505476913	3.238704359309586	0.0	0.2914769464138542	0.966705415878743	0.0014929751846944738	0.24460118305387546	0.20273363998937333	0.8626633951830309	87.45007937087009	1.143002083295563	0.003915363797489448	0.001141238283791575	0.003915363797489443	1.969866874885605
Track_84	64	84	291	4	0	0	0	4	300.024	0.0	300.024	0.6212805458590063	23.510119463598887	3.7209096311374337	0.0	0.2646981945355777	0.9150637812454621	0.02102091893316011	0.22633138035885492	0.17188402935529928	0.9203138953631687	77.56193073722876	1.3288811645530958	0.008010122233339394	0.00207076949130405	0.007823134173382965	1.9750779340315583
Track_86	66	86	157	0	0	0	0	0	156.01248	0.0	156.01248	0.41664431817694614	87.55956390714155	0.6322849224648158	0.0	0.16047941516153755	0.9624561154496104	0.005327607988537176	0.14379717568188735	0.12583553685804083	0.9808760862441579	25.036791548301064	0.9366614969882845	0.016641282385291042	0.002670583264729502	0.016641282385291035	2.0896188966789673
Track_89	69	89	284	9	0	0	0	4	300.024	0.0	300.024	1.2525712728532368	26.84965544459255	9.297915210942776	0.0	0.4835704588343829	1.6963480250423077	0.008959945793749969	0.43152924934761805	0.2843779626384305	0.8922785986477221	141.7726424883825	3.2406686076812585	0.008835070369488798	0.0041749035838907446	0.008633495921057907	1.9140479887846313
Track_97	75	97	301	0	0	0	0	0	300.024	0.0	300.024	0.31036399582691815	37.48630325141365	19.497895607557883	0.0	0.3727715036860406	1.3831683872175795	0.0	0.30478744210646563	0.24732397283120458	0.8850822486354664	111.84039762190068	1.1952491371355938	0.002775061627339408	0.0010344638956447422	0.0027750616273394084	2.0492894226876723
Track_101	79	101	301	0	0	0	0	0	300.024	0.0	300.024	0.14861616055287383	114.88132578356925	33.98272419770012	0.0	0.14247171069738138	0.5907940808732071	0.0	0.13128893533467995	0.08859217147010368	0.8694934227141827	42.74493253027112	0.7492089600423898	0.003476813548544656	4.953475740369897E-4	0.003476813548544653	2.089780144023624
Track_103	80	103	301	0	0	0	0	0	300.024	0.0	300.024	11.591038760990623	26.441765395309915	31.654018651730567	0.0	0.3934366690254052	1.9185530358500251	0.006812235147558739	0.22612253406034077	0.4418413405074183	0.9354915834740547	118.04044318767824	12.510125163785823	0.09819548663131895	0.038633705173554855	0.09819548663131901	1.7674313933831984
Track_104	81	104	301	0	0	0	0	0	300.024	0.0	300.024	16.874765779535448	7.881179435083533	20.12048876699078	0.0	0.1709372229671281	1.674776874260197	0.004469413035664512	0.08082670337636612	0.21735806559906812	0.9128935384591949	51.285269383489585	16.874765779535448	0.32903728463144216	0.05624471968754315	0.3290372846314418	1.587891081807835
Track_108	85	108	287	13	0	0	0	2	300.024	0.0	300.024	0.3782995808303056	40.83269241233361	40.24152855176531	0.0	0.6549749227766581	2.407877675533626	0.028364414255244757	0.5616605172075662	0.4226405099068216	0.8708824793636176	192.34264792678383	2.8333756905983054	0.0019668003165595766	0.0012608977309492096	0.001925108408126286	1.981856371540146
Track_109	86	109	301	0	0	0	0	0	300.024	0.0	300.024	0.9246839108537099	4.5625798062999365	43.95280986119847	0.0	0.25983445145244627	0.993067486536062	0.006293218538465961	0.20613404451895026	0.20447465053771208	0.9324726781179739	77.95657146256868	1.246567803811781	0.01186152614853903	0.003082033140194484	0.01186152614853902	1.9776593509683167
Track_111	88	111	243	6	0	0	0	1	248.01984000000002	0.0	248.01984000000002	7.225979751484934	19.583011170389494	32.39864303058259	0.0	0.3912829383042191	3.2718194388931923	0.012035713118768988	0.31538922245590495	0.3260573063578936	0.9168434336842823	95.51773042872854	8.647281634126923	0.07565066421753674	0.029134684352207202	0.0744593783681803	1.8764203087034996
Track_116	92	116	69	0	0	0	0	0	68.00544000000001	2.00016	70.0056	4.757084808910057	51.606589263035914	66.97912304483947	0.0	0.1527273081994205	1.062674472140994	0.00395058278840265	0.058996819933364225	0.2334055667101119	0.8837798877038817	10.386287794117202	5.396469944876468	0.4580158862538425	0.06995153342012134	0.4580158862538426	1.7863933109531422
Track_119	95	119	197	2	0	0	0	4	203.01624	5.000400000000001	208.01664000000002	0.8252610027184586	20.40764505845134	45.903612261522134	0.0	0.5210299728286885	1.982678330095139	0.008534938589819565	0.4244418538066903	0.4317305580498677	0.8850603599838799	102.94746554527744	5.104459054145938	0.008016331420568092	0.004064999936549207	0.007801854305003206	1.7591644386585787
Track_148	118	148	157	1	0	0	0	1	157.01256000000004	31.002480000000002	188.01504000000003	8.411879913182716	135.27393936792723	39.54306992141484	0.0	0.22573970231181853	2.5230303142586643	0.004448282589256212	0.08162288881261354	0.3708677660457477	0.8707030366180809	36.323369807644475	8.411879913182716	0.23158313663432142	0.05357456698484958	0.2373289520460429	1.9129545809638837
Track_150	120	150	173	0	0	0	0	0	172.01376000000002	34.002720000000004	206.01648000000003	5.890389156501979	48.96015851360821	116.62529297985594	0.0	0.16617624571222445	1.9268799308836309	0.005980643837483455	0.09545472181987488	0.23667254925750303	0.8667891594026819	28.58460084764363	6.141899591045709	0.20606861673170968	0.034243709087586824	0.20606861673170987	2.006505035286146
Track_151	121	151	120	0	0	0	0	0	119.00952000000001	37.00296	156.01248	6.515294585007286	68.30646889295782	68.09157657880957	0.0	0.18655839463950943	1.918118989398051	0.004273431907885629	0.06496948760078582	0.2860014296888243	0.8893279954791069	22.202224998018586	7.3282298014675735	0.29345232676403993	0.05474599498432802	0.2934523267640398	1.6690158942574993
Track_160	128	160	253	1	0	0	0	1	253.02024	47.00376000000001	300.024	7.909609758301408	134.4603393916273	56.67030563089254	0.0	0.1783816382663883	1.5290722924869118	0.0	0.08224282666557864	0.24510979812417527	0.8777690975091202	46.48496363522759	12.040126317104006	0.1701541560916117	0.03126077881477548	0.1752466179736046	1.8057695745104647
Track_162	130	162	27	4	0	0	0	19	55.004400000000004	50.004000000000005	105.00840000000001	1.5756929027593012	14.847265663171655	129.64372185712708	0.0	0.483100071297487	2.0473712699036355	0.05747803303915929	0.43403039650779784	0.505801240494915	0.9567457680348996	17.712065971806503	3.02481184129661	0.0889615533991031	0.02864667013474015	0.059297590368393646	1.3934840899748577
Track_174	139	174	207	0	0	0	0	0	206.01648000000003	64.00512	270.02160000000003	1.4526205789634408	109.53799612548266	34.409722152925305	0.0	0.285174455985153	1.5172000532478118	0.013612588933535764	0.2359837413160902	0.2296575105432386	0.9029118231529198	58.750637607976195	2.0142340049984995	0.02472518832316856	0.007050992129190056	0.024725188323168574	1.9355569690568382
Track_181	145	181	176	0	0	0	0	0	175.014	69.00552	244.01952000000003	12.480488572166346	155.19859173519492	75.45341495828305	0.0	0.258007978701888	3.5939809031574175	0.0017359687303762185	0.1002576963664581	0.42343260521794	0.9175053743476217	45.155008384532245	12.84032246882951	0.2763921216863623	0.07131137264542463	0.2763921216863624	1.8015363507978317
Track_186	150	186	219	2	0	0	0	4	223.01783999999998	77.00616000000001	300.024	4.08718908911274	43.20410123353775	46.8172852800888	0.0	0.12039883876284342	0.9283645324742593	0.0055575736684287174	0.06596233183749221	0.15646437766467003	0.896112696493053	28.15781077835485	4.48859221968714	0.1451529425098132	0.01832673605444632	0.1522168838400971	1.9148167587221596
Track_189	153	189	192	8	0	0	0	9	213.01704	87.00696	300.024	9.58649153366784	101.47060891242604	115.62988148299928	0.0	0.40084079499189307	2.911325115721926	0.0017225083077717451	0.3105991262684488	0.4029021851976301	0.8993078625450531	81.36498720803093	13.34564971720208	0.11782084484518457	0.045003402233304145	0.11227251017255949	1.4788330130300713
Track_195	159	195	213	0	0	0	0	0	212.01695999999998	88.00704	300.024	3.257241083816818	107.96252023549543	92.25358481122056	0.0	0.06860767640495881	0.6155781514047922	0.002662196856113758	0.04710585818829378	0.08501214635090026	0.9168644015777838	14.54599098404311	3.4648038589427688	0.22392706604795765	0.015363115685730133	0.22392706604795787	1.9843586738971755
Track_205	169	205	51	2	0	0	0	2	53.004239999999996	94.00752000000001	147.01176	15.053667667287048	88.97109016014909	110.64793310086749	0.0	0.5414803789714938	1.4405294340323385	0.06123229288846817	0.5346288473105333	0.31835879779508997	0.864843485402126	28.455266350701592	15.053667667287048	0.5290292307144714	0.2840087447209327	0.5245042216679919	1.3636248130452495
Track_211	175	211	205	0	0	0	0	0	204.01632	96.00768000000001	300.024	2.423125898729032	108.86353596068018	77.19045103875649	0.0	0.07960823727052152	1.6700494378212531	0.0056028045221511984	0.04727900701853544	0.1563084175911705	0.9151048764949892	16.241379609618633	2.4520547135949053	0.14919458549531	0.011877117961587738	0.1491945854953099	2.020807022636732
Track_218	181	218	165	1	0	0	0	4	168.01344	110.00880000000001	278.02224	6.491915741672027	89.84031435488251	115.30275314918458	0.0	0.2206755747483265	1.3022649202871062	0.0	0.09395904276528438	0.28013390899277657	0.8991924267826659	36.99538866910258	6.97806247513405	0.17547905226074503	0.03863926446403351	0.1750953385217207	1.6385109722904263
Track_225	188	225	169	3	0	0	0	7	180.0144	120.0096	300.024	4.3506347335057844	88.22030800422638	100.61016519827325	0.0	0.2635829877789578	2.2544396644731575	0.008821567482466479	0.21171341469024477	0.2683438023740053	0.8806546210537295	48.730141731248956	4.486020029126914	0.08928015759732283	0.02416825950316077	0.09169127228889451	1.8078625758710842
Track_226	189	226	43	3	0	0	0	12	58.004639999999995	120.0096	178.01424	7.938528612787565	130.1797746275749	107.6025421328024	0.0	0.36701792640667047	0.8605589039437396	0.07716335527222556	0.34567188261247467	0.19178621893566328	0.8817097059516019	19.618061862510814	8.131253957962981	0.40465407176423057	0.13686023416036314	0.3728979548773227	1.2538708196559791
Track_244	203	244	159	1	0	0	0	1	159.01272	141.01128	300.024	6.084199121954006	80.61263291097326	117.11225330538863	0.0	0.2244810771900375	2.537457158497012	0.0017432523071020578	0.10450913970020045	0.3271074151048832	0.8920511044796158	35.55917287707824	6.600029106942729	0.1711006930050371	0.03826234229534597	0.1704479628051431	1.896685472221651
Track_248	205	248	132	1	0	0	0	1	132.01056000000003	140.0112	272.02176000000003	4.813484536690086	65.83980343779854	75.53640086578291	0.0	0.17200796059517534	0.8746454972413503	0.00640491554624666	0.12830190926224855	0.1491362437890328	0.8658821153821368	22.84151047449623	4.813484536690086	0.2107340730405986	0.036462874914628685	0.2119836476664292	2.104438983698179
Track_260	215	260	153	0	0	0	0	0	152.01216	148.01184	300.024	1.6132713788645359	86.65681131346625	34.618520404400776	0.0	0.215435532402648	1.5463891401649297	0.005953801167413297	0.15462070810890555	0.21044840261289186	0.9007816341967364	32.748820621276515	3.0783280950794367	0.04926196877503469	0.01061277847025222	0.04926196877503469	2.0590588542571595
Track_262	217	262	149	2	0	0	0	1	150.012	150.012	300.024	16.240769134398622	159.0429827506338	88.29605451364964	0.0	0.28143306889726916	2.4366442805476405	0.007338525750300509	0.11487974205290491	0.34834941736070607	0.900851815738934	44.55857904323796	17.131686484627526	0.36448130714938626	0.10826313317866985	0.38468518857032	1.735581676992972
Track_264	219	264	76	1	0	0	0	1	76.00608000000003	150.012	226.01808000000003	2.8671634049515213	18.752015871770585	21.35801499989995	0.0	0.22579366351952987	1.8668448709750123	0.004250194728819798	0.07297759557132238	0.32002439389683646	0.9061232601341448	17.89135187468357	3.4073819834053953	0.16025415100178006	0.03772281645036187	0.1670676486769482	1.806201583424526
Track_267	221	267	126	2	0	0	0	13	143.01144	157.01256	300.024	0.9350526406954828	139.71602859488917	105.32847707061279	0.0	0.14364694510251114	1.1090793448605967	0.007516972498212663	0.0984428448116442	0.16281182396036448	0.9284563267987872	18.30890775202029	0.9350526406954828	0.051070913314984874	0.0065383065906859114	0.0455165028815612	1.9966981974498712
Track_271	224	271	85	1	0	0	0	1	85.0068	160.01280000000003	245.01960000000003	6.320805373780473	67.78832477378674	63.183261831975514	0.0	0.2612306176472442	3.320167171443057	0.019216061324710078	0.12687105814977817	0.42432081853800524	0.8759342326837427	21.99122282268973	7.206876272262058	0.2874240066022568	0.07435646764471164	0.28463917558515195	1.7510379423143527
Track_275	228	275	138	0	0	0	0	0	137.01095999999998	163.01304000000002	300.024	1.9021695399524359	130.2111120914279	24.2250556697114	0.0	0.10600908060252728	1.2247603680236245	0.0063036248075581894	0.07108097144941565	0.14040030956754915	0.8737576565016871	14.52440590206961	2.0561631702128755	0.1309636726471127	0.013883338529650738	0.13096367264711242	2.038793248881581
Track_277	230	277	52	0	0	0	0	0	51.004080000000016	168.01344	219.01752000000002	6.4998156346670575	84.874701576202	29.229563753129728	0.0	0.2865103270724867	1.751660535058121	0.017776197637236504	0.18084748352145696	0.29794955422083313	0.863708577477015	14.613195642831274	7.064199652681566	0.44479084476335207	0.12743717041199557	0.44479084476335173	1.3222972520432825
Track_305	252	305	92	1	0	0	0	3	94.00751999999997	206.01648000000003	300.024	9.064131969434467	60.91991953499978	22.316860376473013	0.0	0.39474449840648546	1.6345327879087632	0.022910498754384268	0.3389811956344335	0.3016800644624371	0.895308832111566	37.932661585984874	11.514010728257064	0.23895322897097804	0.09641922230726296	0.24425729223963985	1.2855309788420977
Track_308	254	308	97	1	0	0	0	3	99.00791999999998	201.01608000000002	300.024	7.509176508195804	129.31575534053712	106.96536729832539	0.0	0.47608138876055994	2.1129125558660693	0.04193444618504948	0.42754806455801925	0.3003801433813924	0.8780379418245295	47.867456819588625	9.287709098488778	0.15687435696652366	0.0758442002235357	0.15930931562141099	1.310197897217017
Track_310	256	310	44	4	0	0	0	19	65.0052	209.01672000000002	274.02192	2.556276534883029	16.86439626067131	40.99969951255934	0.0	0.6197803776385236	3.9845096585582462	0.06365924240960183	0.45921741335541605	0.6728473238629835	0.8780373727733438	30.606118753446502	3.4238190349352586	0.0835217479052345	0.03932418537106307	0.0634485808035669	1.7276887912855965
Track_326	268	326	54	0	0	0	0	0	53.00423999999998	247.01976000000002	300.024	0.6638966894608288	8.61239053184297	40.858976365066944	0.0	0.3364262682823974	0.8238872961025697	0.013991034131560538	0.2861290935082855	0.19070920395474952	0.8689304126633538	17.832018666344524	0.8360382788117768	0.03723059637178612	0.012525350603288134	0.037230596371786016	2.215744365201722
Track_327	269	327	54	0	0	0	0	0	53.00423999999998	247.01976000000002	300.024	2.7102119070611814	58.767138146378194	62.71686033315569	0.0	0.2576623144747862	1.2138385441757598	0.014516650756530866	0.1255058968310609	0.27695902216573226	0.8975678428455636	13.657195155377034	5.331850598048278	0.19844571862869897	0.05113198315948276	0.19844571862869892	1.64666140909904
Track_332	274	332	51	2	0	0	0	1	52.004159999999985	248.01984000000002	300.024	0.072521297235543	127.12696319904941	91.95550707891393	0.0	0.05126383982029311	0.2003651454668718	0.0055137030625736876	0.04556693977798989	0.03926086024588166	0.9207856666808035	2.6027598526208044	0.19171539331287665	0.027863230317817806	0.0013945287691512183	0.027202971412983883	1.9514303427860635
