# Supplementary material for: Adhesion pilus retraction powers twitching motility in the thermoacidophilic crenarchaeon Sulfolobus acidocaldarius
Source: Nat Commun. 2024 Jun 14;15:5051. doi: 10.1038/s41467-024-49101-7 (PMC11178785; doi:10.1038/s41467-024-49101-7)
Supplement: Supplementary file 15 — Source Data [file 41467_2024_49101_MOESM15_ESM.zip › TWITCHING FULL TRACK DATASET/Figure 3/aapA 1/MW153 aapA-03 tracks.csv]

LABEL	TRACK_INDEX	TRACK_ID	NUMBER_SPOTS	NUMBER_GAPS	NUMBER_SPLITS	NUMBER_MERGES	NUMBER_COMPLEX	LONGEST_GAP	TRACK_DURATION	TRACK_START	TRACK_STOP	TRACK_DISPLACEMENT	TRACK_X_LOCATION	TRACK_Y_LOCATION	TRACK_Z_LOCATION	TRACK_MEAN_SPEED	TRACK_MAX_SPEED	TRACK_MIN_SPEED	TRACK_MEDIAN_SPEED	TRACK_STD_SPEED	TRACK_MEAN_QUALITY	TOTAL_DISTANCE_TRAVELED	MAX_DISTANCE_TRAVELED	CONFINEMENT_RATIO	MEAN_STRAIGHT_LINE_SPEED	LINEARITY_OF_FORWARD_PROGRESSION	MEAN_DIRECTIONAL_CHANGE_RATE
Label	Track index	Track ID	Number of spots in track	Number of gaps	Number of split events	Number of merge events	Number of complex points	Longest gap	Track duration	Track start	Track stop	Track displacement	Track mean X	Track mean Y	Track mean Z	Track mean speed	Track max speed	Track min speed	Track median speed	Track std speed	Track mean quality	Total distance traveled	Max distance traveled	Confinement ratio	Mean straight line speed	Linearity of forward progression	Mean directional change rate
Label	Index	ID	N spots	N gaps	N splits	N merges	N complex	Lgst gap	Duration	Track start	Track stop	Track disp.	Track X	Track Y	Track Z	Mean sp.	Max speed	Min speed	Med. speed	Std speed	Mean Q	Total dist.	Max dist.	Cfn. ratio	Mn. v. line	Fwd. progr.	Mn. ? rate
									(sec)	(sec)	(sec)	(micron)	(micron)	(micron)	(micron)	(micron/sec)	(micron/sec)	(micron/sec)	(micron/sec)	(micron/sec)	(quality)	(micron)	(micron)		(micron/sec)		(rad/sec)
Track_0	0	0	111	1	0	0	0	1	111.30441471571908	0.0	111.30441471571908	1.4964713505284837	121.90041980542075	3.057069704640192	0.0	0.09746871833510934	3.110208861493234	0.0	0.03485345377783023	0.32525987026124614	0.9958583454828005	11.060343746654619	2.0757809077830656	0.13530061857083925	0.013444851710065576	0.13794017136698708	1.9458275508849332
Track_1	1	1	283	0	0	0	0	0	282.7733779264214	0.0	282.7733779264214	1.7271217073523166	140.73250114755217	6.221492938398279	0.0	0.07715391316882714	1.0263409038810094	0.0	0.041066607166423054	0.14548991053544275	0.9867503084900522	21.81707264699104	1.8795865423104234	0.07916376936988002	0.006107794588080776	0.07916376936987995	1.9106315717621951
Track_5	5	5	134	0	0	0	0	0	133.3647491638796	0.0	133.3647491638796	0.7407614694033868	58.30096831321839	16.58013464740356	0.0	0.05161389736264073	0.6745002073279803	0.0	0.04266128790971013	0.06076448210680944	1.0	6.883474475138796	0.7407614694033868	0.10761447174371201	0.005554402299314743	0.10761447174371183	2.012641283082467
Track_6	6	6	176	0	0	0	0	0	175.4799331103679	0.0	175.4799331103679	4.407545222065358	52.832954705709206	19.633224041640087	0.0	0.15857659345508202	1.5388847170928148	0.0	0.05160528618420902	0.26617479166203883	0.9999820623885501	27.827010012367765	4.810513268411966	0.1583909022243646	0.025117089709016684	0.15839090222436444	1.7635172160922268
Track_7	7	7	125	0	0	0	0	0	124.34006688963211	0.0	124.34006688963211	1.5923340344722277	25.520447724377807	24.601553850214465	0.0	0.06610666863069989	1.3629696248065708	0.006168148971898554	0.04316158889730817	0.12731851574245104	0.9995191822052002	8.219707599391974	1.5923340344722277	0.19372149376578984	0.01280628259501927	0.19372149376578995	2.0007788803194155
Track_11	9	11	300	0	0	0	0	0	299.82	0.0	299.82	0.43594377524258077	156.7684445175504	40.238634527332266	0.0	0.11831897200275095	1.965134369094878	0.0	0.03969361132503726	0.29880668076283795	0.99963636358579	35.47439418586476	2.2189177419836383	0.01228897026284633	0.0014540183284723527	0.01228897026284632	1.9595537172875204
Track_12	10	12	88	1	0	0	0	8	95.26053511705686	0.0	95.26053511705686	4.560186541943648	160.59428172274505	42.8061779433782	0.0	0.05340596060764152	0.48953752406091466	0.0	0.026128210547876955	0.08146797734985364	1.0	8.030066667657156	4.724857091421534	0.5678890015086417	0.04787067946175252	0.8963546187933	1.7242476373580315
Track_14	12	14	300	0	0	0	0	0	299.82	0.0	299.82	0.40063449376433913	97.1767521615137	45.866706382683795	0.0	0.05860542889339607	1.9296136196433127	0.0	0.030781740944290065	0.21433314855672256	1.0	17.571079690818006	1.9912784802849086	0.022800789753044934	0.0013362500625853483	0.02280078975304493	2.0895807402467668
Track_16	14	16	150	0	0	0	0	0	149.4086287625418	0.0	149.4086287625418	3.0429286580349144	65.099823820012	54.64799104167014	0.0	0.07481743551337472	1.923973355763529	0.0	0.03329435903619555	0.20645575645953015	0.9999789305528005	11.178370447583234	3.3223738378056655	0.27221576456994195	0.020366485411435663	0.27221576456994245	1.8349517644562732
Track_17	15	17	97	0	0	0	0	0	96.26327759197325	0.0	96.26327759197325	1.4944312344314217	120.55155094800067	64.6316078452567	0.0	0.0639982603207537	1.0924251574643844	0.0013982422097722437	0.03744139138236872	0.11858210905592212	1.0	6.160682298660082	1.4944312344314217	0.2425756047761874	0.015524416701930709	0.24257560477618745	1.9984832844643359
Track_19	16	19	48	0	0	0	0	0	47.128896321070236	0.0	47.128896321070236	4.031772383356708	130.73033391896095	69.1030775115128	0.0	0.17037012022836928	1.2191315967705825	0.0	0.04518161306658012	0.29018234506311147	0.9999012959500154	8.029355732451087	4.1081864128454475	0.502129002338516	0.08554777849856408	0.502129002338516	1.8432192172559936
Track_20	17	20	78	0	0	0	0	0	77.21117056856188	0.0	77.21117056856188	1.057117783020015	41.95423681741667	74.8460272653127	0.0	0.13372053807578602	1.5781437990834788	0.0034263994972794187	0.04907267265746631	0.2885444225028922	0.9999591264969263	10.324719273889388	1.7690367762321935	0.10238707271135246	0.013691254454966677	0.10238707271135246	1.7727770611218536
Track_23	20	23	79	0	0	0	0	0	78.21391304347827	0.0	78.21391304347827	2.299919765462463	13.698873313461068	78.91716205548279	0.0	0.10596987616121278	1.3627937206763232	0.0016997706885527961	0.05453774486002661	0.19263740918183161	0.999960054325152	8.288318679301259	2.4663701835236753	0.2774893020470053	0.02940550697398252	0.2774893020470053	1.8874118988082398
Track_24	21	24	300	0	0	0	0	0	299.82	0.0	299.82	0.3664870007030349	105.57903160934984	84.83721160670653	0.0	0.054616413862248206	0.21469842781819407	0.0	0.046350951728969345	0.03876571297560237	0.9999730241298675	16.375093204179247	0.5831100214893414	0.02238075815101316	0.001222356749726619	0.02238075815101315	1.9844980689333906
Track_25	22	25	300	0	0	0	0	0	299.82	0.0	299.82	0.19083492884902914	118.12562764014443	85.38554143650957	0.0	0.05139918754010027	0.3108076489323949	0.0	0.04126155692654266	0.040700775969148006	0.9997166379292806	15.410504408272859	0.30984185593140956	0.012383431703026072	6.364983284938601E-4	0.012383431703026068	2.0563780856843312
Track_26	23	26	300	0	0	0	0	0	299.82	0.0	299.82	0.49040222998821664	84.21394352908581	86.86503896356365	0.0	0.05247515721131293	0.6951554661979025	0.002960595052758897	0.03902024462608125	0.06454861338777301	0.9999054312705994	15.733101635095837	0.7640971239159602	0.03117009229091079	0.0016356554932566761	0.031170092290910778	1.9808525200784686
Track_27	24	27	114	0	0	0	0	0	113.30989966555184	0.0	113.30989966555184	0.13049272773756315	33.33333538844779	95.6184546782905	0.0	0.07288461092442075	0.2253556393587686	0.0	0.06114554473355538	0.04753766006707815	0.9943336698046902	8.258547951008897	0.3009974508558019	0.015800928748209504	0.0011516445440577438	0.015800928748209497	1.9512361618536007
Track_29	26	29	300	0	0	0	0	0	299.82	0.0	299.82	0.1431898509035314	48.20572613266829	101.72235525993418	0.0	0.07877524696664977	0.2556372153872573	0.0	0.07002278092030556	0.05169489074029272	0.999754524230957	23.618394545540937	0.49945819492172727	0.006062641159941377	4.775860546445581E-4	0.006062641159941378	1.9666311385177657
Track_31	28	31	45	0	0	0	0	0	44.12066889632107	0.0	44.12066889632107	0.04295441213615227	52.381471089449455	110.41252388312799	0.0	0.07979849613643064	0.2616140365430247	0.007539129385227278	0.061553280350132536	0.06135773172163503	0.9999295473098755	3.520763026459812	0.3446289898978101	0.012200313344957973	9.735666573208719E-4	0.012200313344957973	1.7829752976470297
Track_32	29	32	300	0	0	0	0	0	299.82	0.0	299.82	0.21015475034299316	83.08120255196226	116.20125900561392	0.0	0.05211668817886489	0.17350121127793164	0.0	0.04541241173795517	0.03381700756439127	0.9882563875118892	15.625625449787284	0.31273258139337656	0.013449365660166522	7.009363963144325E-4	0.013449365660166534	2.044955890825267
Track_35	32	35	217	0	0	0	0	0	216.59237458193982	0.0	216.59237458193982	0.9149376592111953	49.85674268335396	124.05157642397386	0.0	0.08834120337355444	1.2439896515911208	0.0	0.051096581188975004	0.13750149910394024	0.995288688740972	19.134031012104245	2.3230111209115147	0.04781729780998071	0.004224237630605329	0.04781729780998075	1.8866552278809023
Track_38	34	38	162	0	0	0	0	0	161.44153846153847	6.016454849498328	167.4579933110368	1.8769338739664108	67.1197434331636	18.22614636315625	0.0	0.15092456595752698	2.855747602820478	0.0	0.04148325774651335	0.3587982415947718	0.9988501465614931	24.3654941198231	6.1913047482167	0.07703245683162192	0.011626090111954477	0.07703245683162195	1.8374738158327961
Track_40	36	40	27	0	0	0	0	0	26.071304347826093	12.032909698996656	38.10421404682275	7.389678788324106	85.11853676969885	56.97732347955703	0.0	0.6458904804437771	1.923909090076948	0.026314188668626306	0.520452145063938	0.4817837967573434	0.9984480120517589	16.83920729101333	7.392694433065486	0.4388376875832983	0.2834410848700127	0.43883768758329833	1.4520333432438013
Track_41	37	41	284	0	0	0	0	0	283.7761204013378	16.04387959866221	299.82	6.526373637737425	83.87270353186564	78.43264196993748	0.0	0.11576264612521937	1.6543240035996631	0.0033108634256682934	0.0467461380840055	0.21757972153722593	0.9998288150404541	32.85067460480771	7.383346314132474	0.19866787261599456	0.022998318634095537	0.19866787261599456	1.8965780823939158
Track_44	40	44	280	0	0	0	0	0	279.7651505016722	20.054849498327762	299.82	1.5077440251832213	154.6486969466361	15.27703560236999	0.0	0.06377747244576708	1.6542301325250695	0.0	0.032872742366490085	0.14993324615618703	0.9935436421207019	17.842714177406272	2.9667269332293813	0.08450194349312815	0.0053893203727467445	0.0845019434931281	1.9093005086095496
Track_46	41	46	104	0	0	0	0	0	103.28247491638797	41.112441471571906	144.39491638795988	2.4197907160789804	50.33777791748521	32.786302625240914	0.0	0.13679369674907804	2.7551079698733343	0.0	0.03268150990157548	0.31972770994423894	1.0	14.128391553206633	4.415697097738053	0.17127149307592454	0.023428860685589834	0.17127149307592449	1.6074163170014166
Track_50	44	50	150	0	0	0	0	0	149.4086287625418	48.131638795986625	197.54026755852843	9.419228583003811	140.80167410671885	71.55312829474875	0.0	0.19863433073333578	1.4602384187216313	0.003251931295001876	0.05919305537163405	0.30851562663751797	0.9998989077409108	29.677682980032902	9.419228583003811	0.31738423074810296	0.06304340425996402	0.31738423074810285	1.7950946559279508
Track_51	45	51	65	0	0	0	0	0	64.17551839464883	59.16180602006689	123.33732441471572	5.519857109532644	127.251886750374	48.402545346102265	0.0	0.14800042931181706	0.8214792156295964	0.0034622649777226195	0.03859719085928663	0.22667828538762316	0.9991696366896996	9.498004273716447	5.519857109532644	0.5811596784397735	0.08601188190780408	0.5811596784397738	1.8412072670946746
Track_52	46	52	240	0	0	0	0	0	239.6554515050167	60.16454849498328	299.82	3.914524760703398	4.013064515810526	48.86466806097103	0.0	0.15831409600591329	3.8044641823820715	0.0	0.0593377120814591	0.3067898373433258	0.9995746985077858	37.94083615790576	6.876215395138144	0.10317444624603314	0.01633396918835145	0.10317444624603327	1.5647274360780623
Track_57	51	57	221	0	0	0	0	0	220.60334448160535	79.21665551839466	299.82	1.7810457730798983	32.77643215117799	61.54772328613704	0.0	0.11706432100560504	1.6525570780631933	0.0022457331667575854	0.041283216399300854	0.25631835895801086	0.9986427032569954	25.82478073330468	3.4488705590621227	0.0689665399862617	0.008073521175597625	0.06896653998626161	1.9674937211901389
Track_62	56	62	53	0	0	0	0	0	52.14260869565217	107.29344481605352	159.4360535117057	4.409895511245679	33.271753917174145	96.2386584420616	0.0	0.2497337159284665	2.1979285930499897	0.009971588918403258	0.07870410140238031	0.42909350074190067	0.9967471709791219	13.021767427769179	4.497515140513502	0.3386556806291509	0.0845737415438018	0.33865568062915075	1.902946750204102
Track_65	59	65	176	0	0	0	0	0	175.47993311036788	124.34006688963211	299.82	5.1247151077099025	123.18616526033321	40.796341382484115	0.0	0.19067269873700016	2.147069046465465	0.0	0.05560357895450808	0.3601534556408397	0.9991119761358608	33.45923242034217	7.007568280961967	0.15316296092298387	0.029203995105735077	0.15316296092298412	1.8031888560648281
Track_67	61	67	173	0	0	0	0	0	172.4717056856187	127.34829431438128	299.82	7.669967547452304	144.46941546683112	26.22347312358247	0.0	0.2915741375524359	1.9212628675417749	0.00390570336006603	0.08942035599829944	0.3973041115612208	0.9994334974729946	50.28828883748184	8.049436510784796	0.1525199549390031	0.04447087432087623	0.15251995493900317	1.9617412939350576
Track_69	63	69	69	0	0	0	0	0	68.18648829431439	151.4141137123746	219.60060200668897	8.259040530664592	151.00935699286026	29.741368573757974	0.0	0.4214846871380965	3.4065879661152128	0.0	0.14120000158845739	0.6428553375657794	0.9996197828348132	28.73956068577446	9.474178043101096	0.2873753228507999	0.12112429804297838	0.28737532285079875	1.6814495437705994
Track_70	64	70	140	0	0	0	0	0	139.3812040133779	160.4387959866221	299.82	3.8507040611625034	31.85395520437945	90.40613821417749	0.0	0.45113519313917955	1.5523213751165443	0.03708515949974069	0.36827518640619716	0.34031498096567053	0.9920112422534397	62.87976639254662	5.781696720821223	0.06123915978191265	0.027627140175894235	0.06123915978191264	1.8708129371777313
Track_71	65	71	79	0	0	0	0	0	78.21391304347827	165.45250836120402	243.6664214046823	3.1215864920124665	64.50685045820958	73.00895438882036	0.0	0.21677980275670816	1.7548344119196078	0.0037588170493895864	0.08744806391788945	0.3052008331592841	0.9964509040494508	16.95519664239558	4.498451971879422	0.18410794978379094	0.03991088504007222	0.18410794978379136	1.6050127865318995
Track_72	66	72	132	0	0	0	0	0	131.35926421404682	168.46073578595318	299.82	2.3619383934019265	66.34820903513743	11.407809127056428	0.0	0.09630146452504618	1.5287424574312396	0.0	0.042948998605626426	0.1912059115339331	0.9988169191461621	12.650089522745203	4.045491727598269	0.18671317615223967	0.017980752309583615	0.18671317615223976	1.8084271047440759
Track_77	71	77	104	0	0	0	0	0	103.28247491638794	196.53752508361205	299.82	2.3640396375346495	68.2098727729573	77.71121492879375	0.0	0.08392952477668378	0.7588138626563264	0.0	0.047115841287322276	0.11889364607958905	1.0	8.668449037492211	2.3640396375346495	0.27271771770357756	0.022889068445043088	0.27271771770357783	1.7939668842345593
Track_88	79	88	55	0	0	0	0	0	54.14809364548492	245.67190635451507	299.82	2.72032795926727	60.73723023698117	62.15781381215154	0.0	0.2704366923210639	1.0849632217047052	0.00238507930379812	0.1884803447960629	0.2682739632788553	0.9992909344759855	14.64363134097619	3.8580732333222985	0.18576867280557502	0.05023866541041379	0.18576867280557544	2.037057599895123
