# Supplementary material for: Adhesion pilus retraction powers twitching motility in the thermoacidophilic crenarchaeon Sulfolobus acidocaldarius
Source: Nat Commun. 2024 Jun 14;15:5051. doi: 10.1038/s41467-024-49101-7 (PMC11178785; doi:10.1038/s41467-024-49101-7)
Supplement: Supplementary file 15 — Source Data [file 41467_2024_49101_MOESM15_ESM.zip › TWITCHING FULL TRACK DATASET/Figure 3/aapA 1/MW153 aapA-04 tracks.csv]

LABEL	TRACK_INDEX	TRACK_ID	NUMBER_SPOTS	NUMBER_GAPS	NUMBER_SPLITS	NUMBER_MERGES	NUMBER_COMPLEX	LONGEST_GAP	TRACK_DURATION	TRACK_START	TRACK_STOP	TRACK_DISPLACEMENT	TRACK_X_LOCATION	TRACK_Y_LOCATION	TRACK_Z_LOCATION	TRACK_MEAN_SPEED	TRACK_MAX_SPEED	TRACK_MIN_SPEED	TRACK_MEDIAN_SPEED	TRACK_STD_SPEED	TRACK_MEAN_QUALITY	TOTAL_DISTANCE_TRAVELED	MAX_DISTANCE_TRAVELED	CONFINEMENT_RATIO	MEAN_STRAIGHT_LINE_SPEED	LINEARITY_OF_FORWARD_PROGRESSION	MEAN_DIRECTIONAL_CHANGE_RATE
Label	Track index	Track ID	Number of spots in track	Number of gaps	Number of split events	Number of merge events	Number of complex points	Longest gap	Track duration	Track start	Track stop	Track displacement	Track mean X	Track mean Y	Track mean Z	Track mean speed	Track max speed	Track min speed	Track median speed	Track std speed	Track mean quality	Total distance traveled	Max distance traveled	Confinement ratio	Mean straight line speed	Linearity of forward progression	Mean directional change rate
Label	Index	ID	N spots	N gaps	N splits	N merges	N complex	Lgst gap	Duration	Track start	Track stop	Track disp.	Track X	Track Y	Track Z	Mean sp.	Max speed	Min speed	Med. speed	Std speed	Mean Q	Total dist.	Max dist.	Cfn. ratio	Mn. v. line	Fwd. progr.	Mn. ? rate
									(sec)	(sec)	(sec)	(micron)	(micron)	(micron)	(micron)	(micron/sec)	(micron/sec)	(micron/sec)	(micron/sec)	(micron/sec)	(quality)	(micron)	(micron)		(micron/sec)		(rad/sec)
Track_0	0	0	301	0	0	0	0	0	300.433	0.0	300.433	0.20068854053789262	110.67187602248404	29.37239574699115	0.0	0.06453014305015088	1.3564704204067177	0.0	0.04114943236679192	0.12227360737922705	0.9999791581765362	19.386984466986043	1.2649217185537927	0.010351715135463367	6.679976585058653E-4	0.010351715135463402	2.0836143090994104
Track_2	1	2	291	6	0	0	0	3	300.433	0.0	300.433	0.6254172183801306	73.03037001091428	30.456440860379942	0.0	0.4278891005348337	1.3500844224936481	0.0062713167651600454	0.38136170081057674	0.28511701281914276	0.9999309989185268	126.69960608737445	2.256817945358051	0.004936220701024367	0.002081719446199754	0.004865091079903038	1.9406120947741627
Track_4	3	4	301	0	0	0	0	0	300.433	0.0	300.433	0.11397491701764234	43.854541990063645	33.7246751682766	0.0	0.08251791856737622	1.5744949012975977	0.0	0.05240055741674797	0.13832368272528262	0.9988266027646999	24.79110582895256	1.3699350702442614	0.004597411579943945	3.7936883437452725E-4	0.004597411579943949	2.0793305553476396
Track_5	4	5	301	0	0	0	0	0	300.433	0.0	300.433	5.339553338991726	129.4011224920848	33.630698518453265	0.0	0.12358175085178451	3.437078378927629	0.0019108382460395479	0.05386818014922125	0.3188691653671511	0.9920272712295634	37.128036153654286	5.5664701913732575	0.14381459113253384	0.01777285897019211	0.14381459113253428	2.0059838348583874
Track_7	5	7	301	0	0	0	0	0	300.433	0.0	300.433	0.35161687671361996	76.76719967993401	36.69947906430892	0.0	0.3855162433681084	1.4124569081899918	0.011956623693256114	0.3222091986692762	0.2521230108388481	0.9997831820649562	115.82180154381102	1.0678122631280234	0.0030358436151644262	0.001170367025971248	0.003035843615164429	2.012944000829643
Track_8	6	8	299	0	0	0	0	0	298.4301133333333	0.0	298.4301133333333	7.999607261876235	59.93845032736488	32.84375784143107	0.0	0.281589948235508	2.709067121596212	0.0	0.1887006293913806	0.29161679398001367	1.0	84.03492016545017	7.999607261876235	0.0951938461549841	0.026805630211120906	0.09519384615498418	1.5885751329925446
Track_9	7	9	301	0	0	0	0	0	300.433	0.0	300.433	8.879578718349586	56.59783285186297	38.35590183556527	0.0	0.10805739794582638	3.984053587446987	0.0	0.04907785471737198	0.32454816355208366	1.0	32.46400823705845	10.296545641751472	0.27352071418628254	0.029555936659253768	0.27352071418628254	1.82484405431632
Track_10	8	10	301	0	0	0	0	0	300.433	0.0	300.433	0.25631787004568535	83.0657641390247	40.26692617696653	0.0	0.04590852915382094	0.3149460014585994	0.0	0.03875013769255578	0.03580556930989902	1.0	13.792437139269902	0.4023873699349808	0.01858394332035023	8.531615037152554E-4	0.018583943320350252	1.9771715139975543
Track_11	9	11	297	2	0	0	0	3	300.433	0.0	300.433	3.7088931915668004	5.78429504448304	40.09331789306313	0.0	0.132714760938828	1.9274143400257546	0.0	0.059164889172785055	0.25531158582981917	0.9996911829168146	40.383772318574586	7.0683386070235015	0.09184117725081588	0.012345159125551456	0.09302024159348551	1.8851548089270713
Track_12	10	12	280	0	0	0	0	0	279.40268999999995	0.0	279.40268999999995	5.362502031215178	149.78665572867325	45.121645510662525	0.0	0.12011524450684513	2.343036218972689	0.0	0.045306377466603584	0.25780246950352687	0.998793237549918	33.560522425220256	5.972794543803562	0.15978601176915333	0.019192735872425492	0.15978601176915339	1.8761701438228129
Track_13	11	13	301	0	0	0	0	0	300.433	0.0	300.433	0.4741143398853076	141.66932278248314	45.298477770803785	0.0	0.05983252049176314	1.2443411176795922	0.0	0.04111237721864191	0.11030852144726401	0.9999810904759505	17.97566362890185	1.6906817670653804	0.026375345560150077	0.0015781034037050112	0.026375345560150042	1.9838453424264895
Track_15	13	15	301	0	0	0	0	0	300.433	0.0	300.433	1.163624137972773	120.29016693151668	47.338211494762334	0.0	0.48616933897766396	3.0268742377514517	0.028693116026088306	0.42016362952498354	0.36566138643477064	1.0	146.0613130170765	4.176750811964638	0.007966682716570746	0.0038731568701599792	0.007966682716570745	1.9973269885962206
Track_17	15	17	301	0	0	0	0	0	300.433	0.0	300.433	0.44681027491909464	74.99551960201117	48.704887128200376	0.0	0.1927747853410482	1.3300718743556625	0.004810365469392395	0.1577852064800558	0.15816114518771246	1.0	57.915907084367156	1.2805780781876432	0.00771481096321634	0.001487221027380796	0.007714810963216343	2.049789872005594
Track_18	16	18	301	0	0	0	0	0	300.433	0.0	300.433	0.1287559934667563	31.849933936244803	51.398753870673524	0.0	0.05337966663034097	0.8929301995747793	0.0	0.041651309197966925	0.07761747464051699	1.0	16.037013384753223	0.8868897153966536	0.008028676560759609	4.2856807829618024E-4	0.008028676560759606	2.0340557958616374
Track_19	17	19	301	0	0	0	0	0	300.433	0.0	300.433	0.11264389501157333	115.66858140153525	54.86025373114889	0.0	0.570053719768777	2.42005823255384	0.016125231606108792	0.44234055603286027	0.4245684971517693	0.9992915987968445	171.26294919129305	1.7370572003148756	6.577248350765882E-4	3.7493848881971464E-4	6.577248350765885E-4	1.97409441778159
Track_20	18	20	301	0	0	0	0	0	300.433	0.0	300.433	1.9752808361168435	21.276583292516783	53.79890279743207	0.0	0.19317883726675306	1.6538950971104185	0.0031916383333172264	0.16119389725053115	0.15379384754856176	1.0	58.037297616562405	2.1049214339141704	0.03403467971867021	0.006574779854799052	0.034034679718670205	2.029886717422094
Track_24	21	24	301	0	0	0	0	0	300.433	0.0	300.433	0.6804846816364823	106.46276496677915	59.92253237875579	0.0	0.44958981493387484	1.8699459217036756	0.018257358992949217	0.39740841324876974	0.2997447116112747	0.9999894703741485	135.0716168700289	1.7964280931002887	0.005037954659943627	0.002265013103209309	0.00503795465994363	2.0511669153538694
Track_25	22	25	301	0	0	0	0	0	300.433	0.0	300.433	1.0944739408022026	31.92551858434751	60.04237927738123	0.0	0.4219070664644858	1.3464366850580063	0.023879169084895898	0.37122533741210517	0.2786081949831918	1.0	126.7548056991249	1.5116387707809518	0.00863457550793089	0.0036429884227172204	0.008634575507930894	2.0663003334872267
Track_26	23	26	301	0	0	0	0	0	300.433	0.0	300.433	0.7976741387345353	11.623552188974099	62.392357850775745	0.0	0.04972647206287448	0.5573898991983202	0.0	0.03984333470639966	0.05572969603592202	0.9999219553415165	14.939473181265553	0.9152166023218657	0.05339372607427933	0.002655081627965421	0.05339372607427928	2.014131502497169
Track_35	30	35	204	1	0	0	0	2	205.2958833333333	0.0	205.2958833333333	6.987940769431809	68.92104275052651	74.35133798791239	0.0	0.20737894828416223	1.679912182004441	0.003769430555810581	0.06946439953726168	0.3205161897706886	0.9958016884093192	42.79403873127272	6.987940769431809	0.16329238783263547	0.03403838720957537	0.16413617433787958	1.7837348455021191
Track_36	31	36	301	0	0	0	0	0	300.433	0.0	300.433	6.660986808658593	99.51283811013305	80.43926363067695	0.0	0.09126054042824308	2.6518654000163666	1.8061396508409932E-13	0.047987415887923865	0.18819317446665096	1.0	27.417677942478335	6.693626347822792	0.24294496501976542	0.02217128880202439	0.24294496501976526	1.7628789143643968
Track_38	33	38	301	0	0	0	0	0	300.433	0.0	300.433	1.3059110262049511	92.66110090288797	80.66834462530815	0.0	0.5606937456238391	2.0009702422739504	0.026427998526002937	0.4532368769835272	0.40632374938159677	0.9986519886805766	168.4509040790068	2.4109670745363427	0.007752472646822086	0.004346762926193032	0.007752472646822083	1.9883694176696478
Track_40	35	40	301	0	0	0	0	0	300.433	0.0	300.433	2.8600055719183497	150.5189788378381	79.20313803418044	0.0	0.06213392781663843	1.2147398171878225	0.0	0.04540405582189384	0.09733974998871443	0.9999286488837182	18.667082335736136	3.008540651055932	0.15321117250568797	0.009519611933170956	0.153211172505688	1.8810907271263226
Track_41	36	41	301	0	0	0	0	0	300.433	0.0	300.433	10.429339250351939	157.09749944236663	80.67079636180716	0.0	0.43263724410651744	2.318640510216232	0.0	0.3647721962409734	0.35291447949554966	0.9743174534303405	129.97850515865335	10.658953585494055	0.08023895364561826	0.03471435977523088	0.08023895364561826	1.9852019471510516
Track_42	37	42	204	1	0	0	0	1	204.29443999999998	0.0	204.29443999999998	5.807482952352959	24.10590650042962	89.01605402911184	0.0	0.1211764899386101	1.9423383112999637	0.0	0.06823284277745181	0.1844288033224944	0.9997922994342505	26.579473518097505	6.646376298635623	0.2184950333346048	0.028427024016673973	0.23459190830725948	1.735629389566928
Track_43	38	43	301	0	0	0	0	0	300.433	0.0	300.433	5.784274890075459	137.06747722242307	87.39739080589563	0.0	0.11860665843121337	4.150844065843327	0.0	0.05585973129038666	0.2782727351910767	0.9915850714987695	35.6333542124647	8.079589356702446	0.16232754445698783	0.019253127619387547	0.16232754445698772	1.8478746624125282
Track_44	39	44	290	5	0	0	0	3	300.433	0.0	300.433	2.7561753110741307	33.364813874201246	88.9475638136443	0.0	0.5247609105762515	2.4530182182293916	0.015385434670641216	0.4100152115143584	0.3955130381334591	0.9876525453452406	156.66285729412826	3.8936906613713527	0.017593036145763137	0.009174009882649811	0.017482266109675793	1.8646393406530382
Track_45	40	45	301	0	0	0	0	0	300.433	0.0	300.433	0.04922395985428726	64.21586996756061	94.29736431579255	0.0	0.07120360104594632	0.3633292200469493	0.0	0.05888378870982853	0.0515652891800931	0.9998490986633934	21.391911473036814	0.30745455747952966	0.002301054766252704	1.6384338556113095E-4	0.002301054766252706	2.0179857971693576
Track_47	42	47	301	0	0	0	0	0	300.433	0.0	300.433	2.4265796604933243	120.06161376631216	98.79503228767753	0.0	0.07338275757379004	1.4624443764918311	0.002378203201812625	0.05398063396944825	0.11014841782861039	0.9979908076235622	22.046602006166488	3.3041098809850236	0.11006592579729993	0.008076941149918034	0.11006592579730007	1.9466773635550654
Track_49	44	49	301	0	0	0	0	0	300.433	0.0	300.433	0.9306687152996851	10.337991108106953	102.61877409357275	0.0	0.12011026601655786	1.321027751889808	0.00580375292408202	0.08788197747733228	0.13979667978137658	0.9683351178105883	36.08508755015254	1.34978237402858	0.025790950735707748	0.003097757953685797	0.025790950735707755	1.8833637098311364
Track_50	45	50	301	0	0	0	0	0	300.433	0.0	300.433	4.053576712838005	24.969333521355708	103.0730475705288	0.0	0.10070236497565456	0.992697142639439	0.0	0.070681552530722	0.11829469005448227	0.9743745687396027	30.25431361673079	4.068520229421409	0.13398343007181482	0.013492448275781973	0.13398343007181468	1.9578289591197406
Track_52	47	52	301	0	0	0	0	0	300.433	0.0	300.433	0.7106639710795989	96.46702192579848	106.29920593854301	0.0	0.08723502077454875	0.7590188317077061	0.0	0.07602823695843021	0.0743238878281771	0.984616070886783	26.208278996360022	1.2750659564406217	0.027116010600249662	0.002365465748035665	0.027116010600249676	1.9399823758935022
Track_55	50	55	301	0	0	0	0	0	300.433	0.0	300.433	0.168777955286769	101.26255583036435	113.5327122240979	0.0	0.0679386553484705	0.2266189353475094	0.0	0.06045612290702424	0.04488296021487714	0.9979707337297078	20.411014042307055	0.2513604381009279	0.008268964733302003	5.617823451044626E-4	0.008268964733302011	1.9607781010403522
Track_60	55	60	298	0	0	0	0	0	297.42866999999995	0.0	297.42866999999995	2.5586253369613483	78.85165528484167	125.70441256798011	0.0	0.20906426850087256	1.7899129090352985	0.0	0.11990559394965743	0.25203480598017786	0.9741797055174041	62.1817073247374	3.162497081065173	0.041147556846569004	0.008602483872726017	0.041147556846569	1.9647501380418166
Track_61	56	61	301	0	0	0	0	0	300.433	0.0	300.433	0.14441128435794542	148.91493450568927	4.405348135046587	0.0	0.21356260506526156	1.684036821693596	0.006366129672387234	0.17615268018364633	0.17849185899978257	0.9992156151521245	64.16125412757174	1.4729356845588988	0.0022507553245579123	4.8067717047709614E-4	0.0022507553245579128	2.013908337102322
Track_62	57	62	301	0	0	0	0	0	300.433	0.0	300.433	1.0405940988915048	65.96684572136155	4.774285735207222	0.0	0.4974240954360644	2.1341277212987513	0.030877161409188093	0.4051925617520312	0.37998800046180903	0.9998580328253812	149.44261326414315	1.55092708383746	0.006963168511060707	0.00346364779798326	0.006963168511060707	2.049458310580255
Track_64	59	64	301	0	0	0	0	0	300.433	0.0	300.433	9.43311231303507	86.04236647774012	4.080231713561534	0.0	0.18877018225987077	3.722033257009481	0.0	0.072127565259634	0.3700243530883913	0.9999123972119683	56.71279216687968	10.157040314498943	0.1663312976246656	0.0313983893681289	0.16633129762466542	1.873916150104517
Track_66	61	66	301	0	0	0	0	0	300.433	0.0	300.433	0.07878543521336895	45.82105965441897	12.833081329750568	0.0	0.05197266722057383	0.48184668090745914	0.00514055334367586	0.0431204123406086	0.045676723976530435	0.9999894830475614	15.614304331078676	0.4638969837068221	0.0050457217653017425	2.622396181956341E-4	0.005045721765301749	2.097463169477818
Track_67	62	67	158	0	0	0	0	0	157.22660333333332	0.0	157.22660333333332	1.3322903844642677	41.94494307455119	15.013623175620989	0.0	0.07557152037761904	1.8076680364474214	0.0	0.037284788849230276	0.21570412566285066	1.0	11.8818534577088	1.783792051006027	0.11212816158744107	0.008473695648310246	0.11212816158744084	1.9003596044197546
Track_68	63	68	301	0	0	0	0	0	300.433	0.0	300.433	1.0346660907717582	95.2497045450756	17.39627680793741	0.0	0.385308932937095	1.7193319269055796	0.016514142148497068	0.2809452974412756	0.33541839584972954	0.9943883684386446	115.7595186490903	1.9656149164147623	0.008938064902534813	0.00344391625011819	0.008938064902534817	2.0676521781005817
Track_69	64	69	301	0	0	0	0	0	300.433	0.0	300.433	8.779720062705563	126.19751763917404	17.686239451829064	0.0	0.6045588070492465	3.6051791682314915	2.8380746552879122E-14	0.13825260420546345	0.7271562736710807	0.9994203994836522	181.62941607822628	9.183977623891321	0.04833864608651393	0.02922355421243859	0.048338646086513934	1.9593026987772268
Track_70	65	70	209	28	0	0	0	11	300.433	0.0	300.433	0.4211936464960874	129.99370683316286	19.79329783078098	0.0	0.58495847826858	2.11685682898372	0.021396665200549597	0.48209065555168146	0.4315725399853228	0.9962802520779331	134.62432257847058	2.552708541380599	0.0031286593568601224	0.0014019553327899645	0.0023966749519378117	1.7693027396860825
Track_71	66	71	301	0	0	0	0	0	300.433	0.0	300.433	0.10921629424760049	7.608693295568673	21.339948809101603	0.0	0.06333630272200512	0.533196497055337	0.0	0.04414337562864394	0.06894869458207965	0.9946205085298152	19.028315435680184	0.5497730751794363	0.005739672259311401	3.635296197408423E-4	0.005739672259311407	2.0967505243725415
Track_72	67	72	301	0	0	0	0	0	300.433	0.0	300.433	0.896034203467403	152.9022205707558	25.070641984630214	0.0	0.09893919988204809	2.046008412136733	0.0	0.060927565918365206	0.1749055302716589	0.9978386320148988	29.724600638163345	2.007643498221989	0.030144532953522235	0.002982475971239521	0.030144532953522228	2.0911372342374217
Track_74	68	74	301	0	0	0	0	0	300.433	0.0	300.433	0.08944968094684946	100.47754352244051	29.20038888576222	0.0	0.36541386686257027	2.074334425292538	0.007793888698079309	0.3065890864818849	0.2977042546744906	0.9997382857078729	109.7823842631226	1.9957519913287074	8.147908386873762E-4	2.977358710489509E-4	8.147908386873763E-4	2.0079944581993847
Track_83	75	83	269	0	0	0	0	0	268.38681333333335	32.046186666666664	300.433	3.8845920128839397	70.43966958704928	102.00608825557282	0.0	0.07280503103787919	1.3445061106094214	0.0031229755693687315	0.049052003495766924	0.10601447346277278	0.9994478010776761	19.539910274890804	4.093564667612794	0.19880296061930858	0.014473855718311023	0.19880296061930838	1.91738941657436
Track_88	80	88	225	2	0	0	0	3	229.33052333333333	43.06206333333333	272.39258666666666	9.770605344790265	46.85976848938302	90.91124315717772	0.0	0.16501457674095302	1.7662807504303326	8.579546836383768E-4	0.06998813434116023	0.2502116758367324	0.997665606074863	40.34051726723856	9.953707731659861	0.24220327369786093	0.042604905804835363	0.25818874093601063	1.863414884185125
Track_90	82	90	137	0	0	0	0	0	136.1962933333333	45.064949999999996	181.2612433333333	5.300775829460787	111.51340945219333	48.788977975302984	0.0	0.12870539042905366	2.6324230786601435	0.0019853399356835025	0.04435442310504565	0.2946850776597106	0.9997735754416807	17.529197108456575	5.300775829460787	0.3023969550153295	0.03892011815980495	0.3023969550153294	1.7951087351026276
Track_93	85	93	247	0	0	0	0	0	246.35505999999998	54.07794	300.433	4.4768963993573285	145.7730101387323	56.61465399799717	0.0	0.18661563267988682	1.6610148119885613	0.0010788400263650824	0.10857612922028766	0.2569701225136442	0.9996315296362286	45.973705385791554	6.064587407937916	0.09737949903731144	0.018172536822898336	0.0973794990373116	1.911338648141248
Track_94	86	94	248	3	0	0	0	1	250.36083333333335	50.07216666666666	300.433	12.972654096434274	135.6955956504263	75.08890112772984	0.0	0.19228176027175872	1.7765744690727843	0.003407119495194176	0.07660222090247552	0.26983091415868293	0.9916023479834679	48.590742175082475	13.537002636181896	0.2669778957006074	0.051815828872730785	0.2694786484141689	1.7903433722197255
Track_96	87	96	235	1	0	0	0	1	235.33918333333332	65.09381666666665	300.433	1.0325870699215713	154.58414142465483	84.36657730218597	0.0	0.09163465723339728	0.7985097164485084	0.0	0.06546423150620402	0.10860881860914054	0.9740894931427976	21.770913222403216	1.7477816850729515	0.047429662659212404	0.00438765468332156	0.04788204393176286	1.9445598296533997
Track_98	89	98	236	0	0	0	0	0	235.33918333333332	65.09381666666665	300.433	2.1390499135709566	157.91696187125956	5.939327869857168	0.0	0.17488300744824184	2.0892839216898214	0.0	0.052532889071502456	0.33667666162019866	0.9947543315968271	41.15682415174651	5.507585037791537	0.05197315287701043	0.009089221281698834	0.05197315287701047	1.894359187082112
Track_99	90	99	199	0	0	0	0	0	198.28578	69.09958999999999	267.38536999999997	16.290767409312796	153.87997673755962	34.37520766838097	0.0	0.24651543610497506	3.5267005820119266	0.005286419360559621	0.08701724721819172	0.43182749949890736	0.9986469541961823	48.880505530115066	16.97577909678283	0.33327739213491	0.082158021666066	0.33327739213490953	1.743232278134482
Track_104	95	104	209	0	0	0	0	0	208.30021333333332	92.13278666666666	300.433	4.462068047981026	155.52222874883313	69.17290521694004	0.0	0.11243747306622194	1.375683640749941	0.003252346457468512	0.07093262274431261	0.17341330222044016	0.9990479552574705	23.420749626354947	4.595123268347253	0.19051772975532522	0.021421332108002126	0.1905177297553252	2.0037806314834934
Track_114	104	114	147	1	0	0	0	5	151.2179433333333	128.18474666666665	279.40268999999995	1.8113659013400483	15.058248394657609	23.77229289329792	0.0	0.5534413849125482	1.7334425807642369	0.023863219735892772	0.4446140408664173	0.40555361623223807	0.9953486307137678	85.31427871243669	5.951608243509345	0.02123168511387762	0.01197851168592613	0.021643686237556862	1.7968406759241393
Track_123	112	123	143	0	0	0	0	0	142.20495333333335	158.22804666666664	300.433	0.811220454860024	34.82409607566542	4.221821375427889	0.0	0.08530272225503373	0.9048389903833787	0.002878294821737945	0.048367655968906985	0.12179688777856446	1.0	12.130469637483387	3.0816819370310293	0.06687461236895043	0.00570458648482163	0.06687461236895052	1.7054021882404797
Track_124	113	124	133	4	0	0	0	5	140.20206666666667	160.23093333333333	300.433	2.7178764373258706	142.6885735330382	60.095576771717205	0.0	0.5573728611980906	2.6932076904135656	0.005351861297334669	0.42854353460177985	0.5096980085404402	0.964627184365925	76.27358166677371	4.942812287780923	0.03563326092643466	0.019385423495843882	0.03477999171716811	1.7040726952727996
Track_126	115	126	115	7	0	0	0	16	142.20495333333335	158.22804666666664	300.433	0.5226514964586852	62.7970368425012	78.53566580915081	0.0	0.42420726802686354	1.445907571413486	0.00543984781420266	0.3892642501437841	0.2964207782663845	0.9711213972257531	49.93592484420583	1.0877248565530717	0.010466442708116372	0.003675339601100758	0.0086640184601175	1.9218088977996006
