# Supplementary material for: Adhesion pilus retraction powers twitching motility in the thermoacidophilic crenarchaeon Sulfolobus acidocaldarius
Source: Nat Commun. 2024 Jun 14;15:5051. doi: 10.1038/s41467-024-49101-7 (PMC11178785; doi:10.1038/s41467-024-49101-7)
Supplement: Supplementary file 15 — Source Data [file 41467_2024_49101_MOESM15_ESM.zip › TWITCHING FULL TRACK DATASET/Figure 3/aapA 1/MW153 aapA-01 tracks.csv]

LABEL	TRACK_INDEX	TRACK_ID	NUMBER_SPOTS	NUMBER_GAPS	NUMBER_SPLITS	NUMBER_MERGES	NUMBER_COMPLEX	LONGEST_GAP	TRACK_DURATION	TRACK_START	TRACK_STOP	TRACK_DISPLACEMENT	TRACK_X_LOCATION	TRACK_Y_LOCATION	TRACK_Z_LOCATION	TRACK_MEAN_SPEED	TRACK_MAX_SPEED	TRACK_MIN_SPEED	TRACK_MEDIAN_SPEED	TRACK_STD_SPEED	TRACK_MEAN_QUALITY	TOTAL_DISTANCE_TRAVELED	MAX_DISTANCE_TRAVELED	CONFINEMENT_RATIO	MEAN_STRAIGHT_LINE_SPEED	LINEARITY_OF_FORWARD_PROGRESSION	MEAN_DIRECTIONAL_CHANGE_RATE
Label	Track index	Track ID	Number of spots in track	Number of gaps	Number of split events	Number of merge events	Number of complex points	Longest gap	Track duration	Track start	Track stop	Track displacement	Track mean X	Track mean Y	Track mean Z	Track mean speed	Track max speed	Track min speed	Track median speed	Track std speed	Track mean quality	Total distance traveled	Max distance traveled	Confinement ratio	Mean straight line speed	Linearity of forward progression	Mean directional change rate
Label	Index	ID	N spots	N gaps	N splits	N merges	N complex	Lgst gap	Duration	Track start	Track stop	Track disp.	Track X	Track Y	Track Z	Mean sp.	Max speed	Min speed	Med. speed	Std speed	Mean Q	Total dist.	Max dist.	Cfn. ratio	Mn. v. line	Fwd. progr.	Mn. ? rate
									(sec)	(sec)	(sec)	(micron)	(micron)	(micron)	(micron)	(micron/sec)	(micron/sec)	(micron/sec)	(micron/sec)	(micron/sec)	(quality)	(micron)	(micron)		(micron/sec)		(rad/sec)
Track_0	0	0	301	0	0	0	0	0	300.19	0.0	300.19	3.313899081792805	162.4430202132122	47.75656758971646	0.0	0.08601625366442855	1.5891183909153395	0.0	0.04701556276858786	0.16067008523454257	0.9994172901410201	25.821219187524807	3.531385657685397	0.12834014760208817	0.01103933869147142	0.12834014760208817	1.8074489030746932
Track_1	1	1	119	0	0	0	0	0	118.07473333333333	0.0	118.07473333333333	2.7619935845980748	125.83762098100978	51.234033553248764	0.0	0.14702275146755228	2.785254508474694	0.001773102297206744	0.06672763757886847	0.331382416046872	0.9984700850078038	17.359672173464155	3.385845207180805	0.15910401746065425	0.02339191041660684	0.15910401746065406	1.9427638220478574
Track_2	2	2	301	0	0	0	0	0	300.19	0.0	300.19	0.0868980197347878	144.6730112810719	52.310000792285486	0.0	0.051861185546136154	0.9219506888562743	0.0	0.03344467344778796	0.09766734790340817	0.9999747739677809	15.568209289094606	1.081457257476232	0.005581760761377938	2.8947673051996336E-4	0.005581760761377936	1.9853781521188545
Track_4	4	4	301	0	0	0	0	0	300.19	0.0	300.19	3.853916623911454	70.49805979415974	58.491636321064185	0.0	0.12193291416579083	4.596797490936955	0.0	0.04715877171649408	0.3313688899853482	1.0	36.603041503428756	4.998357461777457	0.10528951872894066	0.012838257849733348	0.10528951872894067	1.8491135439694084
Track_5	5	5	293	0	0	0	0	0	292.18493333333333	0.0	292.18493333333333	0.6398184551784055	161.1446587985452	59.90904663335014	0.0	0.05741465933180719	0.7737976408059752	0.0	0.04130180518954924	0.07804035971632797	0.9997853065106649	16.77569840922013	1.207244707605526	0.038139601676837095	0.0021897722373264246	0.0381396016768371	1.9940244214677643
Track_6	6	6	95	0	0	0	0	0	94.05953333333332	0.0	94.05953333333332	1.8681476425546215	21.99198607925947	61.7188056600664	0.0	0.09748192640335285	0.9526384793741342	0.0	0.0505878155597102	0.16799116949988105	0.9986025138905174	9.169104505933712	1.8681476425546215	0.20374373978894722	0.01986133224725002	0.20374373978894716	1.8198742653917648
Track_7	7	7	301	0	0	0	0	0	300.19	0.0	300.19	0.13945735195126185	163.56734496743636	67.70738910834022	0.0	0.05087092178663447	0.49104895958092487	0.0011586389734406118	0.042134676144238555	0.05201616764334515	0.9996941632210614	15.270942011129808	0.5125705658469148	0.009132203622384406	4.645636162139374E-4	0.009132203622384412	2.0467807357017844
Track_8	8	8	301	0	0	0	0	0	300.19	0.0	300.19	0.36419506898358023	151.84041572749032	77.52466388969579	0.0	0.46744413463545226	2.0569142030867242	0.04089804497562783	0.40388046154582224	0.30564874142483395	0.9992106337087892	140.3220547762163	2.0246452651161513	0.002595422861818789	0.001213215193655952	0.0025954228618187873	2.0239036410689635
Track_9	9	9	301	0	0	0	0	0	300.19	0.0	300.19	4.628395781512957	127.42853941008136	79.49021653405825	0.0	0.12336196619518401	3.79959556335763	0.0	0.05106778259538968	0.2751738436164877	1.0	37.0320286321323	5.868898871430565	0.1249835872479572	0.015418221065035334	0.12498358724795726	1.8305319004719955
Track_10	10	10	301	0	0	0	0	0	300.19	0.0	300.19	0.07448136893299798	86.98980506425762	85.68829984202762	0.0	0.05592991743916195	1.4285063503807978	0.0	0.039028600043853036	0.12117014981458737	1.0	16.789601916062033	1.4022551719529033	0.00443616050608944	2.4811409085245334E-4	0.004436160506089441	1.9748054792544345
Track_12	11	12	301	0	0	0	0	0	300.19	0.0	300.19	0.5276844512683084	9.452713769496977	86.48350714291209	0.0	0.29980614879370765	1.0330554009483792	0.010765881081727022	0.26487495918069387	0.17998148472727565	0.9908947770381686	89.9988078063833	1.0534390295035443	0.0058632382375945384	0.0017578348754732284	0.0058632382375945515	2.0282206189146783
Track_13	12	13	301	0	0	0	0	0	300.19	0.0	300.19	3.469338013382462	55.72675526505998	86.93621905505603	0.0	0.15804551558913885	1.96256439364744	0.0	0.058662701083290164	0.2830837459597069	1.0	47.443683324703606	4.776249567635271	0.0731253935247477	0.01155714052227743	0.07312539352474773	1.8368258261602581
Track_14	13	14	301	0	0	0	0	0	300.19	0.0	300.19	0.07918062146845173	81.67495909853439	103.51466039795561	0.0	0.06602915265231105	0.7525408971023727	0.0022911523958196378	0.044319226937995726	0.08377723106514405	0.9558634858986864	19.821291334697236	0.7409589320967235	0.00399472567813207	2.6376835160548897E-4	0.003994725678132066	2.0096434919628576
Track_15	14	15	300	1	0	0	0	1	300.19	0.0	300.19	8.700543672991353	64.49347892550111	105.53641666216281	0.0	0.23315726796353498	2.4027070351470794	0.0	0.07604822827431681	0.32831817743633324	0.9993661282459895	72.1624040853429	8.700543672991353	0.12056892759145955	0.028983456054470013	0.12430861069706362	1.9215154442606326
Track_16	15	16	301	0	0	0	0	0	300.19	0.0	300.19	0.21848695602300708	36.84703237789885	109.1634562688311	0.0	0.09604438385709801	0.610158031165704	0.0	0.06814107690329237	0.08329281652427545	0.9999520691526292	28.831563590062252	0.612316713784292	0.0075780474180843875	7.278288951097874E-4	0.0075780474180843875	2.095902646790296
Track_18	17	18	150	0	0	0	0	0	149.09436666666664	0.0	149.09436666666664	8.81061111530465	45.218073937124736	118.5228253255851	0.0	0.18609494218098008	6.005995455404728	4.33743050142539E-4	0.06062036091995008	0.6267224026090076	0.9997021484375	27.745707544343247	11.235374564530384	0.31754861905119963	0.05909419190198322	0.31754861905120046	1.8814600456793678
Track_19	18	19	301	0	0	0	0	0	300.19	0.0	300.19	0.08598647929993472	146.75794554061028	5.666297115458654	0.0	0.07027852315639165	1.6275480959046056	0.0	0.03721532020631401	0.1884273905160071	0.9927737582165538	21.096909866317173	1.6910844560864644	0.004075785498672424	2.864401855489347E-4	0.004075785498672417	1.905116171080393
Track_20	19	20	301	0	0	0	0	0	300.19	0.0	300.19	7.001205280006965	42.74141634527198	6.5601065216549586	0.0	0.1118573614572665	2.0751341687495723	0.0	0.048752793677831065	0.23980852408193065	0.9982081029898304	33.57846133585693	7.001205280006965	0.20850286169994015	0.023322579966044723	0.20850286169994076	1.8076674611336192
Track_21	20	21	301	0	0	0	0	0	300.19	0.0	300.19	0.09557167699496782	23.651394325855303	8.389353133163766	0.0	0.06158413347229593	0.9901611751162439	0.0030526002397039025	0.03977423545892492	0.11743163280630528	0.9996694443233781	18.486941027048537	0.9628984288264673	0.005169685826072328	3.1837062192267504E-4	0.005169685826072333	2.002164052911463
Track_26	21	26	47	2	0	0	0	2	49.03103333333333	0.0	49.03103333333333	8.070055813071585	144.94625729484	20.49094746503248	0.0	0.8616792534542714	3.425128761922922	0.08121057325314482	0.6583927605879875	0.7237723726091939	0.9692909299059117	41.111406147256616	8.070055813071585	0.19629724617459002	0.16459077576864417	0.19101164976276044	1.5118950393424484
Track_27	22	27	149	3	0	0	0	6	156.09879999999998	0.0	156.09879999999998	1.4312462045420935	67.1833196888451	25.091539566627333	0.0	0.4824204828751152	1.7655692701070493	0.009283525062172842	0.41165838439449165	0.34284690787025446	0.9992578393660936	72.5360730569441	5.515954297992313	0.01973150936112161	0.009168848220115041	0.01900592645957073	1.7376564179686398
Track_28	23	28	301	0	0	0	0	0	300.19	0.0	300.19	0.026837907561478264	63.85716713782823	28.926656557873674	0.0	0.0932074085577506	1.6213042934604414	0.0	0.040116009890003905	0.25227897928593274	0.9999894927506431	27.97993197495115	1.6976817283084502	9.591841604727533E-4	8.940306992730692E-5	9.591841604727531E-4	1.9920395932200514
Track_31	24	31	301	0	0	0	0	0	300.19	0.0	300.19	1.0118042951010158	119.65089623365105	39.54331903630322	0.0	0.06925459757300557	0.9803410837825826	0.0	0.03822688132059966	0.12400384503799257	0.9996689221391646	20.7895376454406	1.2963928099381825	0.04866891762371237	0.003370546304343968	0.0486689176237125	2.0032661703555643
Track_32	25	32	301	0	0	0	0	0	300.19	0.0	300.19	0.6005144800324737	13.788484139252278	44.25248027609222	0.0	0.5195140329495691	2.516586936221332	0.0	0.4364630210277092	0.4255046331347713	0.9999371349217487	155.952917551131	3.0632962141401463	0.0038506139510701225	0.0020004479830523125	0.0038506139510701195	1.955531970141148
Track_38	30	38	272	0	0	0	0	0	271.1716333333333	29.018366666666665	300.19	1.0515291495207817	152.34349608676968	20.45425176798987	0.0	0.20186674200878046	1.4725484111997305	0.0	0.06127777209982194	0.3584778625133416	0.9977133438429412	54.74053414619968	3.382033355578963	0.0192093330092904	0.0038777254707471802	0.01920933300929042	1.8011411384787923
Track_40	32	40	266	0	0	0	0	0	265.1678333333333	35.022166666666664	300.19	3.0158240769773887	33.3761426492446	7.983118783192674	0.0	0.14574190274668453	1.355775235042184	0.0	0.05546790749149676	0.2209305863282196	0.999664224628219	38.64606457721569	4.027628512717578	0.07803702938372174	0.011373265147082529	0.07803702938372169	1.8605046964908099
Track_41	33	41	257	0	0	0	0	0	256.1621333333333	44.02786666666666	300.19	4.829118133198648	88.64831878274035	96.97011833855618	0.0	0.07211539042644197	0.7927052557084766	0.003155107906140827	0.047466789505986866	0.09772308777486499	0.9999489007293019	18.47323225780363	4.876289784717195	0.26141165042510023	0.018851803232426682	0.26141165042510045	2.003456604830223
Track_45	37	45	247	0	0	0	0	0	246.1558	54.0342	300.19	4.3833354365893085	69.00688212653532	41.75439505519137	0.0	0.1252312876468449	1.4600310127775007	0.0	0.050843581969159966	0.22877022375229583	0.9989476085674425	30.826407795739186	5.003529875737176	0.14219416889681097	0.01780715886682056	0.1421941688968108	1.8562220605783764
Track_46	38	46	123	0	0	0	0	0	122.07726666666665	57.0361	179.11336666666665	5.320019351250582	102.95122867890453	22.865940877001712	0.0	0.11189004452655284	0.8625192144981524	0.0035948013616172183	0.052210601736686735	0.1750564062592028	0.999974192642584	13.659230803013196	5.5102162752887995	0.3894816207422893	0.04357911588712872	0.3894816207422893	1.9540243791810041
Track_53	43	53	191	0	0	0	0	0	190.12033333333335	110.06966666666666	300.19	0.49530873407192644	86.84609792042897	22.825185288391406	0.0	0.43795266673798716	3.03651776188217	0.024843007588622814	0.34843301659702003	0.36270796721837534	1.0	83.26370698444853	1.9780683698535824	0.005948675023133874	0.0026052380899391422	0.005948675023133885	1.972528676390336
Track_54	44	54	117	1	0	0	0	2	118.07473333333333	111.07029999999999	229.14503333333332	3.687732427604116	158.1747995459483	8.123329010913455	0.0	0.2877085423551488	1.7030432140774443	0.005274139536251572	0.10330253310464993	0.4252019040551738	0.9771195660289537	35.500564181219815	3.925957963026226	0.10387813581720391	0.031232189338877323	0.1085549601107226	1.9010092099975164
Track_56	46	56	84	0	0	0	0	0	83.05256666666665	134.08486666666667	217.13743333333332	3.292579901551342	62.958723738782076	36.55565532187294	0.0	0.12364491521243853	0.9921806132459084	0.0	0.052841482856061446	0.21351308230113125	0.9997864578451429	10.269027563675392	3.712651150133003	0.32063210280963483	0.03964452916628315	0.32063210280963467	2.013768449152534
Track_59	47	59	150	0	0	0	0	0	149.09436666666667	151.09563333333332	300.19	4.15745199996089	33.30710912723254	115.85644554432197	0.0	0.226226202383978	1.474960264787348	0.0038369318486525415	0.08393852160610496	0.31353845626483484	0.9915473520755768	33.72905236784433	4.370328847149141	0.12326026698349836	0.027884702104512042	0.12326026698349828	1.8184598046805118
Track_63	49	63	102	5	0	0	0	1	106.06713333333335	194.12286666666665	300.19	6.638229688732268	63.83035677025098	82.24429571016447	0.0	0.3485022297109828	1.6292143312110978	0.012059567847586721	0.20069702773226095	0.34722229422315476	0.9686692023978514	37.39704763613258	6.8630830187559235	0.17750678484893256	0.06258517110923083	0.1795832731432837	1.8071877633147406
Track_65	50	65	78	3	0	0	0	16	102.06460000000001	198.12539999999998	300.19	0.051101150847167175	156.17114079832785	8.894957007760754	0.0	0.19005758676903975	1.5884701349209693	0.00532533946401705	0.05962601168726512	0.34205784160878117	0.9817230311723856	14.993091937755452	1.498000334937802	0.0034083130457223955	5.006745810708823E-4	0.002634330939281619	1.8334105375618561
Track_68	53	68	82	0	0	0	0	0	81.05130000000003	219.13869999999997	300.19	6.868071947954531	54.06822462238549	37.77378015684619	0.0	0.2201815974281943	1.3463617971888902	0.006884947726844722	0.06286451718918307	0.33367038541415944	0.9966783131041178	17.846004707631767	7.70378832931078	0.3848520753229113	0.08473734471815417	0.38485207532291044	1.9080743795981376
Track_71	55	71	69	0	0	0	0	0	68.04306666666668	232.14693333333332	300.19	1.9551409282991181	111.42070130081835	74.28430260593684	0.0	0.14572950780536753	2.1028224839616643	0.003300681613847854	0.042169939231866425	0.31626941846304485	0.9997842545094697	9.915882614901129	1.9759961576297116	0.19717265766751038	0.028733874354562473	0.1971726576675101	2.0565157821101847
Track_78	60	78	20	1	0	0	0	3	22.01393333333334	278.17606666666666	300.19	0.7005440918046003	151.6758539548892	10.318943866364371	0.0	0.6557149567591507	2.2456444705591125	0.039189874032437524	0.45988982838186004	0.6166558209514122	0.9972038626670837	13.019388580343323	2.6465368466869523	0.05380775659943678	0.031822758849907186	0.048531390845787795	1.7079024869516852
Track_81	63	81	6	0	0	0	0	0	5.0031666666666865	295.1868333333333	300.19	1.8222716591977535	106.93395451900403	12.933656170701099	0.0	0.5228568216693685	1.4622538471999145	0.047741758901470886	0.3974513637149497	0.5468360090568105	0.9989420771598816	2.615939821615459	1.8222716591977535	0.6966030503226255	0.36422365685687325	0.6966030503226218	1.3552408367766104
