# Supplementary material for: Adhesion pilus retraction powers twitching motility in the thermoacidophilic crenarchaeon Sulfolobus acidocaldarius
Source: Nat Commun. 2024 Jun 14;15:5051. doi: 10.1038/s41467-024-49101-7 (PMC11178785; doi:10.1038/s41467-024-49101-7)
Supplement: Supplementary file 15 — Source Data [file 41467_2024_49101_MOESM15_ESM.zip › TWITCHING FULL TRACK DATASET/Figure 3/aapB 2/MW154a-01 tracks.csv]

LABEL	TRACK_INDEX	TRACK_ID	NUMBER_SPOTS	NUMBER_GAPS	NUMBER_SPLITS	NUMBER_MERGES	NUMBER_COMPLEX	LONGEST_GAP	TRACK_DURATION	TRACK_START	TRACK_STOP	TRACK_DISPLACEMENT	TRACK_X_LOCATION	TRACK_Y_LOCATION	TRACK_Z_LOCATION	TRACK_MEAN_SPEED	TRACK_MAX_SPEED	TRACK_MIN_SPEED	TRACK_MEDIAN_SPEED	TRACK_STD_SPEED	TRACK_MEAN_QUALITY	TOTAL_DISTANCE_TRAVELED	MAX_DISTANCE_TRAVELED	CONFINEMENT_RATIO	MEAN_STRAIGHT_LINE_SPEED	LINEARITY_OF_FORWARD_PROGRESSION	MEAN_DIRECTIONAL_CHANGE_RATE
Label	Track index	Track ID	Number of spots in track	Number of gaps	Number of split events	Number of merge events	Number of complex points	Longest gap	Track duration	Track start	Track stop	Track displacement	Track mean X	Track mean Y	Track mean Z	Track mean speed	Track max speed	Track min speed	Track median speed	Track std speed	Track mean quality	Total distance traveled	Max distance traveled	Confinement ratio	Mean straight line speed	Linearity of forward progression	Mean directional change rate
Label	Index	ID	N spots	N gaps	N splits	N merges	N complex	Lgst gap	Duration	Track start	Track stop	Track disp.	Track X	Track Y	Track Z	Mean sp.	Max speed	Min speed	Med. speed	Std speed	Mean Q	Total dist.	Max dist.	Cfn. ratio	Mn. v. line	Fwd. progr.	Mn. ? rate
									(sec)	(sec)	(sec)	(micron)	(micron)	(micron)	(micron)	(micron/sec)	(micron/sec)	(micron/sec)	(micron/sec)	(micron/sec)	(quality)	(micron)	(micron)		(micron/sec)		(rad/sec)
Track_362	1	7	301	0	0	0	0	0	300.477	0.0	300.477	0.8217936882398534	31.162330076060194	30.96059968916983	0.0	0.09097629775041441	0.8368956161318406	0.003078217345786244	0.058090996769649045	0.11025102923163888	0.8722957350882977	27.336285019151255	0.827227528035298	0.03006237634938768	0.0027349637018469083	0.030062376349387663	2.0415096938821824
Track_363	2	8	62	13	0	0	0	7	97.15423	0.0	97.15423	0.3158264945060772	160.0445468638012	0.4141649157165733	0.0	0.1264897380401425	0.7201961926161283	0.006048293969930428	0.0845968126643889	0.12209636380123363	0.8673920833295391	9.630433584370788	0.5276346254968068	0.03279462879206513	0.0032507745108584277	0.02569990705354113	1.7770636047131936
Track_365	4	10	284	12	0	0	0	3	300.477	0.0	300.477	0.36270939767110494	12.567418730576009	74.80295347234285	0.0	0.07015112046142924	0.8336153889095104	0.0019331634167032354	0.05134803954771028	0.09576683733601091	0.8127010869728007	20.589011517767133	0.8293264714671479	0.01761664941311571	0.0012071120174625843	0.01720730915661259	1.9139397560371345
Track_367	5	12	155	5	0	0	0	4	164.26076	0.0	164.26076	0.18011018355717195	17.198692920539653	4.216441252509465	0.0	0.13795635588802413	0.3370775012011463	0.0052071877350240315	0.12276537813083209	0.07971808701493295	0.825367469172324	21.584974884190736	0.5291274380764993	0.008344238736598588	0.0010964894084087517	0.007948089099270974	1.9971069967109334
Track_370	6	15	26	0	0	0	0	0	25.039749999999998	0.0	25.039749999999998	5.493697239020466	145.8247171700962	56.24409627186477	0.0	0.4372184542576384	1.0635756523821773	0.062310449724447874	0.380274822971571	0.2531861452535658	0.8178582168542422	10.947840789997697	5.510207112963652	0.5018064606894618	0.21939904507914282	0.5018064606894617	1.598847325721585
Track_371	7	16	261	23	0	0	0	4	300.477	0.0	300.477	0.5981250117193323	130.99410173991666	35.518492267451364	0.0	0.19856164202580023	0.9103906227730602	0.015375763771896166	0.1742978174528888	0.12974193102510412	0.8078898223423866	54.92183364821381	1.2826248176109576	0.01089047782982724	0.00199058500890029	0.010025022902669397	1.9069263426583398
Track_375	8	20	226	32	0	0	0	11	299.47540999999995	1.00159	300.477	1.0902692852969704	152.72833183223426	79.08775505796379	0.0	0.2778079034127004	0.9401955553062249	0.010796694538177382	0.21507790139592523	0.21184562061493514	0.8108552488605533	69.27498750469992	1.1510127069729534	0.01573828194805523	0.00364059702029282	0.01310472803534496	1.8836689096477046
Track_381	11	26	131	23	0	0	0	17	219.34821	1.00159	220.3498	3.527938471928067	156.2447029662325	67.41415033694811	0.0	0.23770400534212446	1.8911103526257491	0.008140922738943365	0.1845779879773696	0.2271979073603817	0.8145822559604208	35.323011222972774	3.527938471928067	0.09987649268230074	0.01608373495242139	0.06766286890821326	1.8547866963103155
Track_386	13	31	149	35	0	0	0	16	298.47382	2.00318	300.477	0.6386164438872264	119.71217879865179	37.35107112041628	0.0	0.16263328212160477	0.9756803437456921	0.003673853868092046	0.13154479478543257	0.14314645832056067	0.8010164267264757	29.701208625077946	0.8580275459623732	0.021501362181874862	0.002139606227062817	0.013156017016633671	1.7031669969853853
Track_390	15	35	28	7	0	0	0	19	89.14151	2.00318	91.14469	6.19562181314283	135.22955976203608	81.36495631827677	0.0	0.3506029870807167	2.295272075062976	0.00969951369352154	0.1562985070720728	0.5613763412859518	0.8063609089170184	11.23861967963453	6.19562181314283	0.5512796045914693	0.06950321812074789	0.19823909288241942	1.3123402087055014
Track_392	16	37	42	7	0	0	0	8	67.10652999999999	2.00318	69.10970999999999	0.39883977609445137	14.351778888046615	84.60559155788103	0.0	0.1062097028007406	0.299143418150962	0.006309205318333582	0.09046263857729034	0.0742466926755494	0.8017414453483763	4.954430723692106	0.5393639660864403	0.08050163547291077	0.005943382500845319	0.05595894107712234	1.9411104906920549
Track_399	20	44	30	1	0	0	0	1	30.0477	11.01749	41.06519	6.3308188656824615	12.617277030201045	129.508857547934	0.0	0.5393582352557346	1.633104895618978	0.047964294181521504	0.30394033461151176	0.46072248212723593	0.8805258313814799	15.906703527808034	6.3308188656824615	0.3979969108379338	0.210692294774058	0.3906351678753159	1.7024041134524788
Track_401	21	46	11	3	0	0	0	18	37.05883	12.019079999999999	49.077909999999996	0.2656092954895004	68.8634543302259	2.442748082065765	0.0	0.27139661816699673	0.9829660570328335	0.016703119477662877	0.14120610348698132	0.3390861572057124	0.8077748201110146	3.663227163037536	1.2656668665104753	0.07250691362237499	0.007167233706231427	0.02640870676517148	1.0609132139007338
Track_406	25	51	19	7	0	0	0	17	57.09063	11.01749	68.10812	1.133078185508771	92.59388852792965	126.79133158721224	0.0	0.12848872624821508	0.3055459176644723	0.011140755046369284	0.10849794624507841	0.08618727956662406	0.8007641403298629	3.7890307607370177	1.133078185508771	0.2990416961641061	0.019847007915463028	0.15446497521597724	1.2543997488325485
Track_421	38	66	13	3	0	0	0	1	15.023850000000003	26.041339999999998	41.06519	0.334408826828508	159.21181882924358	129.9585497334673	0.0	0.15808596642778736	0.2755675374947312	0.009930082308785499	0.1884461088503659	0.07860770799388994	0.8723920216927161	2.229067176483549	0.3881537735479413	0.15002187029466404	0.022258530724714898	0.14080016858980618	1.698702200972302
Track_432	49	77	27	5	0	0	0	10	51.081089999999996	40.0636	91.14469	2.6192930725201933	25.14955293691144	94.14504971066299	0.0	0.29183462313662517	1.1443337000769547	0.050420685981719095	0.2353701313897088	0.24225242126643987	0.8145926086990921	10.269498354482428	2.927958808109458	0.25505560078082345	0.05127715701681764	0.17570621492985686	1.6714365392445987
Track_434	51	79	20	1	0	0	0	1	20.031799999999997	42.06678	62.09858	7.233897762751828	24.411612486264723	122.87700419100295	0.0	0.5715961447014878	2.3773822012463843	0.10576625738298123	0.35773465725889536	0.5520178110627878	0.8028061419725419	11.235898124223636	7.295165562898029	0.6438201630856871	0.36112070621471004	0.6317759655347271	1.480235350115838
Track_440	57	85	51	10	0	0	0	13	107.17012999999999	47.07473	154.24486	1.3125336705133743	107.71747317416765	74.50482502527093	0.0	0.23852652686467768	1.3086200854958547	0.025007958131626075	0.1804029441213652	0.2498152267573993	0.8074294574120465	15.651809716217764	1.390207762301304	0.0838582690635052	0.012247196775009739	0.05134521906638037	1.6821807202439
Track_443	59	88	60	10	0	0	0	16	88.13991999999999	50.079499999999996	138.21941999999999	0.5154309577108468	59.373487188815105	59.70841156234284	0.0	0.1925661962618289	0.531376491984522	0.016328124890061906	0.15474619205416684	0.11613250627417927	0.8091514746348063	13.897848793966633	1.3375628294553288	0.03708710357638996	0.005847871857733101	0.030368112219352622	1.910854313663791
Track_455	69	100	16	3	0	0	0	8	25.039750000000012	67.10652999999999	92.14628	0.2370183055499204	55.23086768297506	129.8838778266181	0.0	0.26351416391319493	0.7209500867487464	0.027290518504650658	0.1938277017781645	0.21029063532914496	0.896513007581234	4.333928680391748	0.5417966098042507	0.054689018446998555	0.009465681787953964	0.03592096017682027	1.8313248201007168
Track_466	75	111	39	5	0	0	0	3	46.073139999999995	90.1431	136.21624	5.265484616710888	44.31587756673614	81.94509776278973	0.0	0.3165176136297672	0.8952017057094709	0.02646984718588634	0.2601664431871644	0.22127202009536778	0.8126893991079086	14.926508068873991	5.265484616710888	0.35276064518337813	0.11428534318934826	0.36107103765488574	1.842680679808977
Track_467	76	112	87	11	0	0	0	9	129.20511	90.1431	219.34821	0.7501509083646469	14.340967752321347	84.37294779644347	0.0	0.1410734701954231	0.4944763303616177	0.009256430165290493	0.10296605577776058	0.12082770230599774	0.8062018265669373	13.759247937790551	0.9934170705628548	0.05451976094596821	0.005805891952451779	0.04115509418184102	1.9338761338823494
Track_468	77	113	56	16	0	0	0	17	168.26711999999998	90.1431	258.41022	1.1608344903031855	153.01553203346106	25.835956342617674	0.0	0.3664495438724165	1.2299062496940463	0.0072752127903789685	0.30325725993989866	0.31701233857724787	0.8022670203021595	24.00350276836345	1.499215213928623	0.04836104553178639	0.006898760080419667	0.01882594806236557	1.4742642833802462
Track_473	81	118	24	3	0	0	0	2	27.042930000000013	98.15581999999999	125.19875	9.223484908453699	140.27125148498348	71.5490090069337	0.0	0.6367140792607973	2.7965601925842667	0.06452246996161201	0.36253798236847357	0.6728172483803795	0.8078895881772041	15.15383782817815	9.223484908453699	0.6086566989190606	0.34106825364166143	0.5356694075897139	1.480941126295243
Track_484	92	129	19	6	0	0	0	19	92.14628	105.16695	197.31323	0.5249763550114996	69.03823014246554	2.2759084654184196	0.0	0.17427688742445174	0.5265969095314293	0.002131189596936966	0.1544021005592125	0.15147757553609212	0.8059171375475431	4.563533375462616	0.5249763550114996	0.11503725552533765	0.005697206170574651	0.03269054350677662	1.1976498024188271
Track_489	96	134	6	2	0	0	0	17	33.052469999999985	105.16695	138.21941999999999	0.30380656574793974	132.92785270028483	43.43342810705061	0.0	0.0902162117343238	0.1875217436872	0.010544727298441449	0.10809895134678499	0.07238617824864992	0.8092013597488403	0.9252065219102358	0.30380656574793974	0.3283662172210836	0.009191644852803433	0.10188462446053213	0.46957184885502873
Track_503	109	148	10	2	0	0	0	10	20.031800000000004	106.16854	126.20034	3.892177973215554	26.916003701066956	86.03872053175843	0.0	0.3602393176446137	1.3242698079206894	0.04634625365486137	0.26992726559316244	0.4053006846803482	0.8106280028820038	4.60862609932771	3.892177973215554	0.8445419284032027	0.19429996172164027	0.5393635625118597	1.0057861598936126
Track_505	110	150	163	9	0	0	0	6	179.28461000000001	120.1908	299.47541	7.5109874217296255	41.754827970344856	76.0525477623148	0.0	0.24941385367868552	1.705050555470241	0.016900773259936153	0.19269763108549107	0.25532429686310953	0.8237298617333723	42.05867719911382	8.209854278548258	0.17858353904406393	0.04189421178833824	0.16797066871156904	1.7943250622794047
Track_510	115	155	4	1	0	0	0	11	14.022260000000003	125.19875	139.22101	0.36272839751543406	7.432460390503975	77.10877535478554	0.0	0.6040202459616356	0.9252049104560597	0.014811790050251303	0.8720440373785959	0.5109613224058137	0.8077013492584229	1.9781306632188995	1.0427905549230418	0.1833692810388909	0.025868041065807795	0.042826447025172736	1.3794486293683375
Track_513	118	158	174	0	0	0	0	0	173.27506999999997	127.20193	300.477	1.8480786487961787	96.65052033554169	58.711952054223396	0.0	0.21549330724224133	1.0794768249369382	0.01399537597572646	0.12645579015347086	0.2437751881928785	0.915962527538168	37.33961789693082	3.2004704337571717	0.049493775054084956	0.010665577274308296	0.04949377505408489	1.9396976005728779
Track_523	125	168	14	0	0	0	0	0	13.020670000000024	134.21305999999998	147.23373	6.963555835371027	66.53115645683054	43.551476675008644	0.0	0.6346640621854391	1.3328407966108577	0.16269205066849754	0.634868842192357	0.3593323467759041	0.8214946346623557	8.263751314576114	6.963555835371027	0.8426628017094704	0.5348077967854967	0.842662801709472	1.1182160743486993
Track_528	128	173	18	0	0	0	0	0	17.027030000000025	138.21941999999999	155.24645	1.934606801564243	60.186601360059576	101.50003594940803	0.0	0.3372165774986298	0.8000392521121418	0.08678494844189633	0.27704163388479064	0.22644479909401666	0.8603250980377197	5.741796781566512	1.934606801564243	0.3369340426284526	0.1136197446979444	0.3369340426284531	2.0014945002661766
Track_538	135	183	28	2	0	0	0	1	29.04611	150.2385	179.28461	5.0761144437461665	81.16534090493829	28.882922758984726	0.0	0.311737062392882	1.9360438518940293	0.03774003405436135	0.20743415897871845	0.373957304309346	0.815616562962532	8.753443210474831	5.198506363485014	0.5798991690117805	0.17476055980460609	0.5606024463794923	1.8989900043108103
Track_547	144	192	13	2	0	0	0	2	15.02385000000001	157.24963	172.27348	4.075715950778814	55.692154093513096	68.03107127531251	0.0	0.3939378163914155	1.1494141131817415	0.08126619579205716	0.258716512233458	0.3408965867401588	0.8070554045530466	5.696356340555262	4.075715950778814	0.7154952582165052	0.2712830566585004	0.6886443630711359	1.020616445189142
Track_552	148	197	113	9	0	0	0	11	133.21147	167.26552999999998	300.477	17.620235367906485	119.11223097016361	104.8984164391449	0.0	0.3060288044933266	1.5452217950793394	0.030393003682718297	0.23289285890050693	0.2745433588841229	0.8093777868600018	36.97328436963271	17.620235367906485	0.47656667965312066	0.1322726591629571	0.43222290588610757	1.7048685794602707
Track_557	153	202	15	3	0	0	0	14	39.062010000000015	171.27188999999998	210.3339	0.09575717810587324	108.66964577466366	71.73006541031232	0.0	0.2751298653227836	0.7358510038567021	0.03000415764038584	0.2095232927603891	0.2027885111560894	0.8075067400932312	4.965174683767228	0.686319002280272	0.019285762174477892	0.002451414510053968	0.008910026932837543	1.3742012228287943
Track_559	155	204	22	3	0	0	0	16	54.08586	177.28143	231.36729	3.5073968989538744	77.29061458555984	108.18736057649998	0.0	0.31783474688024055	0.7165310766348918	0.058805115373355456	0.297287448624613	0.17446280393861632	0.8160504048520868	9.174105149025642	3.7616908287765733	0.3823148788878211	0.06484868501589648	0.20403271087390368	1.6627832659159267
Track_560	156	205	12	2	0	0	0	6	18.02861999999999	182.28938	200.31799999999998	7.3414456065351645	152.2488501997044	69.63516782880556	0.0	0.7078208749050143	2.3438278691607537	0.030514723233603522	0.2929232394187165	0.7743704403067984	0.8049466063578924	8.238159156413037	7.3414456065351645	0.8911512228821385	0.4072106243592227	0.5753018013404424	0.5539552255925371
Track_572	164	217	34	5	0	0	0	19	90.14310000000003	175.27824999999999	265.42135	1.1502895149589536	71.69492689577491	111.46252786222792	0.0	0.2397908255313236	0.8054897115093398	0.013203219085667468	0.1967549129959202	0.17874019345299696	0.8276454736204708	10.37511731347244	1.3791355422574005	0.11087002490711732	0.01276070508956263	0.05321598547937654	1.608674516864077
Track_574	166	219	14	3	0	0	0	15	45.07155	174.27666	219.34821	0.04442328335256062	67.86655035601443	65.28210164391285	0.0	0.07380561455916687	0.16102112187120618	0.0040102051511115636	0.08232805457550722	0.04922862508638058	0.806556625025613	1.2287222574965941	0.2313422839486692	0.036154047899375465	9.856169435610849E-4	0.013354227174288441	1.7007969190620198
Track_575	167	220	11	3	0	0	0	19	65.10335	174.27666	239.38001	0.29015304389598034	41.396203152184746	90.71944293951032	0.0	0.08671359360285932	0.19096199583483317	0.004454617066654362	0.08229731057378838	0.07060592929260534	0.8072089932181619	1.3338663736781848	0.34711978365799284	0.21752781959400688	0.004456806660425006	0.051396862651509875	1.1076005427095132
Track_579	171	224	7	1	0	0	0	19	25.039749999999998	194.30846	219.34821	0.19425051416007383	30.38199604176821	66.5631913462777	0.0	0.06348500722232316	0.12352146644354527	0.007726396318249127	0.08111943723450947	0.04548016665658797	0.8036437290055412	0.5285506347823474	0.2007297255379796	0.36751543064566466	0.00775768584590796	0.12219713260393447	1.6238832629935402
Track_581	172	226	89	4	0	0	0	11	106.16853999999998	194.30846	300.477	1.2418541130347687	143.1300405453984	80.01244336955492	0.0	0.16346637125700175	1.4285875687683918	0.025340707603921993	0.13689855977025306	0.16574835242816693	0.8326022805792562	15.881077605060387	1.7459963145790305	0.07819709366819422	0.011697006599457513	0.07155604244170494	1.7111793283640568
Track_582	173	227	51	15	0	0	0	13	107.17012999999997	193.30687	300.477	1.6131162710536024	126.93153733666253	90.76087460138721	0.0	0.1730531992617508	0.6322745908873588	0.013841774149442678	0.16095723261932318	0.13021400947572798	0.8012273346676546	11.944715071541003	1.920936166502315	0.13504853497066233	0.015051920446990247	0.08697857370567033	1.6846131098907347
Track_603	189	248	6	1	0	0	0	18	23.03657000000001	196.31163999999998	219.34821	0.0982832426222169	14.354562905123169	120.03447203706973	0.0	0.04904050562528944	0.0847378264125362	0.004695784285916636	0.06283202331368233	0.034474925989503434	0.805784692366918	0.33025091063893086	0.1176831731366953	0.2976017308538831	0.004266400884429272	0.08699748972875912	1.4760395762859635
Track_604	190	249	15	0	0	0	0	0	14.022259999999989	206.32754	220.3498	5.529423728579131	103.80618086450224	129.3280558881757	0.0	0.7487968885200339	1.9923594106689841	0.1381671693666647	0.5407546502622325	0.6087874750167722	0.8798054059346517	10.499824658018891	5.529423728579131	0.5266205778356706	0.3943318501139713	0.5266205778356691	1.9705386128000861
Track_606	192	251	36	9	0	0	0	10	85.13515000000001	206.32754	291.46269	0.7325542042277615	44.400618231065344	129.893596003822	0.0	0.19025184141896936	0.6097240944878505	0.013879085607872196	0.15823864896318654	0.14678442503591382	0.875858442650901	8.401302657567324	1.0909839617043	0.08719531173751088	0.008604603436157232	0.04522743838893165	1.5945604343675963
Track_650	228	295	18	6	0	0	0	14	52.08268000000001	242.38478	294.46746	0.829592225422795	124.75527472857763	61.6736957678823	0.0	0.21497175468105661	0.794040218816907	0.01935850978060031	0.18247424593146036	0.19082419028295844	0.8081886238522	5.178220255924055	0.8456968368595826	0.16020798351976515	0.015928370533597636	0.07409517849091292	1.2958096297900823
Track_655	233	300	7	2	0	0	0	15	24.038160000000005	251.39909	275.43725	0.08713720160383237	67.96669461755432	65.17259909790857	0.0	0.049233468294329924	0.10945529153846557	0.0012709675647643928	0.04716565883682362	0.04947991345008735	0.8079393761498588	0.3206379626921343	0.08713720160383237	0.2717619612855966	0.003624953058130587	0.07362782236790054	1.4272218710606734
Track_657	235	302	21	3	0	0	0	15	48.07631999999998	252.40068	300.477	1.2850870381702615	152.6978766361594	25.832132429992424	0.0	0.43909239615995066	1.4420233611936766	0.022120234815187833	0.35541688337729094	0.39553923668232716	0.8318640447798229	9.96371590378747	1.6665953060423988	0.1289766840583809	0.02673014569688907	0.06087590204397876	1.5782600642635474
Track_662	238	307	21	2	0	0	0	3	24.038159999999976	255.40545	279.44361	1.638257889199446	111.6139508861031	18.308917396526265	0.0	0.364012454257878	1.618089824976033	0.02502300734585059	0.22326193108029976	0.42029064214220546	0.8127829716319129	8.656288366356499	1.6863447951682264	0.18925639025228105	0.06815238309419056	0.18722541577082757	1.7825992451431607
Track_663	239	308	13	2	0	0	0	7	23.03657000000001	255.40545	278.44202	1.0554136059423813	87.00191746680686	83.40600955909697	0.0	0.20214452363561852	0.3828660217723006	0.023968266633897426	0.1728642416421857	0.12283793182757662	0.8091813188332778	3.345328081344221	1.0863233940097219	0.31548881911704596	0.04581470270714697	0.22664330392512436	1.5386744600758684
Track_688	261	333	10	2	0	0	0	15	25.03974999999997	275.43725	300.477	1.7499629662641099	93.78127457945192	125.16289822954245	0.0	0.2390499261626307	1.4512395478798195	0.01712487180010026	0.076653734780426	0.4573387220213079	0.8068076789379119	2.512431863318511	1.8083048140994076	0.6965215621619666	0.06988739768824018	0.29235481813407593	1.1281475296496397
Track_700	273	345	6	2	0	0	0	14	24.038160000000005	271.43089	295.46905	0.39982037062635595	78.83023435912257	103.65646115840237	0.0	0.16616978918713773	0.5099221437190073	0.009222758730601376	0.09489624372309544	0.20578094697871294	0.8180345396200815	1.4367295603505519	0.709095596589377	0.27828505910938633	0.01663273605909753	0.10009482554236145	1.4172081935411411
