# Supplementary material for: Adhesion pilus retraction powers twitching motility in the thermoacidophilic crenarchaeon Sulfolobus acidocaldarius
Source: Nat Commun. 2024 Jun 14;15:5051. doi: 10.1038/s41467-024-49101-7 (PMC11178785; doi:10.1038/s41467-024-49101-7)
Supplement: Supplementary file 15 — Source Data [file 41467_2024_49101_MOESM15_ESM.zip › TWITCHING FULL TRACK DATASET/Figure 3/aapB 1/MW154 aapB-02 tracks.csv]

LABEL	TRACK_INDEX	TRACK_ID	NUMBER_SPOTS	NUMBER_GAPS	NUMBER_SPLITS	NUMBER_MERGES	NUMBER_COMPLEX	LONGEST_GAP	TRACK_DURATION	TRACK_START	TRACK_STOP	TRACK_DISPLACEMENT	TRACK_X_LOCATION	TRACK_Y_LOCATION	TRACK_Z_LOCATION	TRACK_MEAN_SPEED	TRACK_MAX_SPEED	TRACK_MIN_SPEED	TRACK_MEDIAN_SPEED	TRACK_STD_SPEED	TRACK_MEAN_QUALITY	TOTAL_DISTANCE_TRAVELED	MAX_DISTANCE_TRAVELED	CONFINEMENT_RATIO	MEAN_STRAIGHT_LINE_SPEED	LINEARITY_OF_FORWARD_PROGRESSION	MEAN_DIRECTIONAL_CHANGE_RATE
Label	Track index	Track ID	Number of spots in track	Number of gaps	Number of split events	Number of merge events	Number of complex points	Longest gap	Track duration	Track start	Track stop	Track displacement	Track mean X	Track mean Y	Track mean Z	Track mean speed	Track max speed	Track min speed	Track median speed	Track std speed	Track mean quality	Total distance traveled	Max distance traveled	Confinement ratio	Mean straight line speed	Linearity of forward progression	Mean directional change rate
Label	Index	ID	N spots	N gaps	N splits	N merges	N complex	Lgst gap	Duration	Track start	Track stop	Track disp.	Track X	Track Y	Track Z	Mean sp.	Max speed	Min speed	Med. speed	Std speed	Mean Q	Total dist.	Max dist.	Cfn. ratio	Mn. v. line	Fwd. progr.	Mn. ? rate
									(sec)	(sec)	(sec)	(micron)	(micron)	(micron)	(micron)	(micron/sec)	(micron/sec)	(micron/sec)	(micron/sec)	(micron/sec)	(quality)	(micron)	(micron)		(micron/sec)		(rad/sec)
Track_901	0	2	299	1	0	0	0	2	300.0419999999999	0.0	300.0419999999999	0.22772414274300426	76.9628436878385	40.912575888680514	0.0	0.4737866137761275	1.9826934762455357	0.02124828949123765	0.3864004157132311	0.3498801298105419	0.9808296551273818	141.4970171686335	1.682401166325505	0.001609391825352805	7.589742194192957E-4	0.00160193259444414	2.104634218804182
Track_903	1	4	287	2	0	0	0	13	300.0419999999999	0.0	300.0419999999999	0.2695216530867535	119.74789052608197	41.05702600755067	0.0	0.5304319981831507	2.1717655321818046	0.01565846572355031	0.45596403640055144	0.36714380095328825	0.9451974370753724	152.48997400488605	1.5708970825771966	0.0017674713032485505	8.982797511240213E-4	0.0016934871089995178	2.013732518691985
Track_904	2	5	301	0	0	0	0	0	300.0419999999999	0.0	300.0419999999999	0.35178763415257114	129.93109681656347	44.630249409994654	0.0	0.3875891844580265	1.4859291300580029	0.011268317354872265	0.3222172850801084	0.26474071930443843	0.997584824744253	116.29303408315516	1.467438254093974	0.0030250103707933694	0.0011724613025928744	0.00302501037079337	2.1038815272372786
Track_905	3	6	239	4	0	0	0	7	249.03485999999995	0.0	249.03485999999995	0.1453118489443742	7.822737775785552	42.65058947110636	0.0	0.44894461281494424	1.6424482822028543	0.028536119871275446	0.32616365123517005	0.38420542431354093	0.9606206746280942	111.02264403563176	4.210758089420808	0.0013088487506903333	5.835000326635967E-4	0.001299714967075719	1.8890582622471197
Track_907	4	8	301	0	0	0	0	0	300.0419999999999	0.0	300.0419999999999	1.3747134399108745	30.395477159827557	44.67099583756754	0.0	0.1939872616516093	2.3300209263922853	0.01325613559636566	0.15994207450704934	0.18048652967931092	0.9933662812575154	58.20432596047214	2.5733412164746556	0.023618750277161066	0.004581736689899664	0.02361875027716107	1.953153404583784
Track_908	5	9	301	0	0	0	0	0	300.0419999999999	0.0	300.0419999999999	0.19235226496546187	108.99320700838626	44.26135348056792	0.0	0.17062557585302773	1.1725370333579346	0.0	0.05398637805832104	0.2819428594763447	0.9996105618651127	51.194839030094116	1.309639122516238	0.0037572589075314895	6.41084464726478E-4	0.0037572589075314878	2.07371649017045
Track_909	6	10	67	3	0	0	0	3	73.01021999999999	0.0	73.01021999999999	0.4035442365220687	42.146823391712694	46.90741595018991	0.0	0.305900210238556	0.8846102883770354	0.02302636101547886	0.2981819877396892	0.17059117639358892	0.8714562352023908	20.59750778143302	0.5699465471629958	0.01959189630144629	0.0055272294279084325	0.0180687336684013	2.139909146752769
Track_910	7	11	301	0	0	0	0	0	300.0419999999999	0.0	300.0419999999999	1.1214627395788208	162.78749405877372	44.7849017988997	0.0	0.4232333931576557	2.47288731684875	0.00854151594437276	0.32996264561932576	0.33849049533474934	0.9919098039402122	126.9877937498093	1.9051814985389728	0.008831264064547187	0.0037376858559095764	0.008831264064547189	2.025312623375219
Track_912	8	13	300	1	0	0	0	1	300.0419999999999	0.0	300.0419999999999	0.34575046321234054	148.52797354759483	48.62404330098381	0.0	0.5599076181234233	3.050152647896065	0.03299065791448617	0.4685166593027608	0.4249063230567033	0.9902613312005997	168.11042026811575	2.996527576002168	0.0020566866864106964	0.001152340216410838	0.0020580899046757062	1.972056854216545
Track_914	9	15	174	0	0	0	0	0	173.02421999999996	0.0	173.02421999999996	2.512621971936129	120.37904651649029	49.168821047482595	0.0	0.48052109461054215	2.942383924923365	0.02320476837438567	0.40962491790038535	0.3935420461997113	0.9773843874191416	83.14178758853525	3.2607426584644696	0.030220927945054245	0.01452179337630379	0.030220927945054248	2.0850732445293976
Track_915	10	16	294	7	0	0	0	1	300.0419999999999	0.0	300.0419999999999	0.3497837049046187	69.47502254122118	48.22238806585408	0.0	0.6800109224326578	2.8405959730742962	0.01663267854455607	0.5781967419434754	0.4708611366513914	0.9622730699931683	201.78387086234127	2.6233476823641673	0.0017334572055228547	0.0011657824734691102	0.0017143584536828654	1.9640849318343034
Track_916	11	17	301	0	0	0	0	0	300.0419999999999	0.0	300.0419999999999	0.6644672195024517	137.85164322801666	51.21492557116657	0.0	0.6194460057980841	2.594003780545136	0.01796050271237586	0.5268368956511591	0.4260682222566507	0.9887767479665256	185.8598184716686	1.9498332831511036	0.003575098829679204	0.0022145806903781868	0.0035750988296792026	2.040813513554801
Track_917	12	18	301	0	0	0	0	0	300.0419999999999	0.0	300.0419999999999	0.6302103294345758	115.92709497153139	52.74907393687327	0.0	0.24710557757335308	1.451777827900338	0.019225391487226563	0.2253610855182336	0.17529607358878205	0.9924433520465991	74.14205170626401	1.17513604770576	0.008500038978302666	0.002100407041129495	0.00850003897830267	2.1211933631498496
Track_918	13	19	283	13	0	0	0	3	300.0419999999999	0.0	300.0419999999999	0.32318245567526144	80.24178611075558	51.689945196549054	0.0	0.6579808469540858	2.3639799463482905	0.03891442594638339	0.5699859344182195	0.4519920009571651	0.9489771437307971	192.0153716016037	4.111737442560689	0.001683107206363692	0.001077124054883188	0.0016370142989258628	1.934731857060478
Track_921	14	22	266	21	0	0	0	7	300.0419999999999	0.0	300.0419999999999	0.12368595840181174	17.397180464990154	54.60456667163755	0.0	0.6434474248571125	2.430192224240466	0.04866120853755287	0.5109644682220233	0.4552067037695988	0.9066144783694045	180.9936426372124	2.577438107419494	6.833718389199479E-4	4.122288159718032E-4	6.406565634532534E-4	1.8320358824909426
Track_923	15	24	275	11	0	0	0	7	300.0419999999999	0.0	300.0419999999999	0.5766617126064898	30.533579131562874	53.94388638745959	0.0	0.43324099668691285	2.7581626107676134	0.022722773991519663	0.34784527972332663	0.35867630609529483	0.8913009062680332	122.76591006721938	1.9759283885649217	0.004697246265602102	0.0019219366375590415	0.004436183676652267	1.9561655814689056
Track_924	16	25	185	14	0	0	0	19	249.03485999999995	0.0	249.03485999999995	13.278497710871578	104.49766979161842	54.57008421538819	0.0	0.618055180337616	3.532991126211328	0.04274643053567457	0.48756914191214545	0.5165351181528803	0.899541666378846	136.3395105141826	13.278497710871578	0.09739288091026478	0.053319835266723625	0.0862703476372407	1.848977189287771
Track_927	17	28	200	5	0	0	0	10	218.03051999999997	0.0	218.03051999999997	11.231489863522818	15.858039188503074	58.7944235279996	0.0	0.3575281835726895	1.84951851685723	0.017104040356642883	0.3024042758485349	0.2786438167194092	0.9482316267490387	72.85288245887352	11.231489863522818	0.15416671907063048	0.05151338383049685	0.14408202261353642	1.9196029230749065
Track_928	18	29	288	2	0	0	0	12	300.0419999999999	0.0	300.0419999999999	14.576053404746853	30.6433982411414	53.67693001093692	0.0	0.4718856065213128	1.9382610904534294	0.020968670194224836	0.38312977917130103	0.3591950707609563	0.9786511930740542	143.0373096600698	14.857237760973097	0.10190385598965088	0.04858004347640282	0.10294877149258568	1.9419242133960728
Track_929	19	30	45	0	0	0	0	0	44.006159999999994	0.0	44.006159999999994	7.224431100632177	24.65210575684748	61.582912989251	0.0	0.40945489622850106	1.699936975611523	0.02035723364439858	0.26115802050914333	0.4494071885687278	0.9621459470854865	18.018537676214805	7.224431100632177	0.40094436243673187	0.1641686323149345	0.4009443624367317	1.8467304481222444
Track_930	20	31	291	7	0	0	0	4	300.0419999999999	0.0	300.0419999999999	3.2635542464940532	73.64554481390152	60.17250892926086	0.0	0.46876516167862037	2.791751059714945	0.007316543379927741	0.41258169639364983	0.3208842669808481	0.9433140455652348	138.69332490361657	3.8873033692041132	0.02353072326128186	0.010876991376187514	0.023203497754051623	1.9776006630485912
Track_932	21	33	230	8	0	0	0	1	237.03317999999996	0.0	237.03317999999996	0.12518941801986258	127.5207785817806	65.47639707939389	0.0	0.5011604368590354	1.728391023922289	0.026308869378117238	0.40709336190967427	0.3389761813079525	0.9214970389138097	116.8963070434393	2.7463888967607684	0.0010709441656984212	5.281514512856918E-4	0.0010538570334797763	2.0443774905879573
Track_933	22	34	300	1	0	0	0	1	300.0419999999999	0.0	300.0419999999999	0.7487084343485083	112.22720873540898	67.43164483939269	0.0	0.25453632214364624	1.4886950823692764	0.005890633963772608	0.19919439231642683	0.2076768190462578	0.980352165500323	76.23113394736802	1.6767168476447203	0.009821557093266332	0.002495345432801103	0.009803494494561244	2.0582639241553244
Track_934	23	35	301	0	0	0	0	0	300.0419999999999	0.0	300.0419999999999	1.5143891640177674	11.719112947526249	67.44963568805409	0.0	0.35418205385234497	1.4258583269442424	0.005003772282442576	0.30315550850926126	0.26034548387407985	0.9904204349581189	106.26949180196523	3.1602856554006573	0.014250460205830795	0.00504725726404226	0.01425046020583079	1.93165588502166
Track_936	24	37	301	0	0	0	0	0	300.0419999999999	0.0	300.0419999999999	0.20466610073393446	140.01576153408007	67.43706738654019	0.0	0.25268559949949587	1.8593833383396525	0.006127020307418411	0.21441554454768483	0.22144205185259624	0.9606790934686249	75.81629264502774	1.945234815084697	0.0026995002471590394	6.821248383024193E-4	0.0026995002471590403	2.1237349684702624
Track_937	25	38	295	4	0	0	0	2	300.0419999999999	0.0	300.0419999999999	0.4843661351014518	128.94084936480442	71.13504888107396	0.0	0.43757383570263825	2.7324651122282217	0.00612235125438067	0.3631018985983553	0.3500507189924139	0.8682273357601489	129.19328372726275	1.9933237098361065	0.0037491587885016306	0.001614327777782617	0.0036892694353865907	1.9501862084225883
Track_938	26	39	128	0	0	0	0	0	127.01777999999997	0.0	127.01777999999997	18.48387255539824	151.7505326033996	61.08183392456794	0.0	0.391327566128535	3.7332335969428225	0.03338017292312734	0.2686773404695974	0.4634494174669847	0.9947536424733698	49.70555870244964	18.48387255539824	0.3718673129910377	0.14552193051554077	0.3718673129910373	1.8538917068642673
Track_939	27	40	146	18	0	0	0	7	198.02771999999996	0.0	198.02771999999996	0.3895009632182218	84.96768555876496	68.18638810222058	0.0	0.5490134942221789	2.574206503522378	0.03206453858169955	0.46627356533759756	0.44973993905238124	0.906107535917465	86.58338483099278	1.919574630882542	0.004498564753255047	0.001966901215740008	0.0035826099657652994	1.8396019128025058
Track_940	28	41	128	6	0	0	0	18	159.02225999999996	0.0	159.02225999999996	7.549702161409123	145.87235873363377	70.72634088782917	0.0	0.37493392961352634	1.9307242186008626	0.020377431405703538	0.313533729629735	0.2693412677280001	0.8890337445773184	54.65114156211594	7.549702161409123	0.13814354001788248	0.047475756924905514	0.1266243281152028	1.8636776767035026
Track_941	29	42	301	0	0	0	0	0	300.0419999999999	0.0	300.0419999999999	0.4249852376145196	58.1274037722998	71.99180038543564	0.0	0.15722655899089258	1.1732518652708157	0.0014439434044845895	0.12646309190662403	0.12298959398520301	0.9794007272419344	47.17457121274538	0.7774646950945421	0.009008777964254169	0.0014164191600326613	0.009008777964254169	2.063768842097164
Track_942	30	43	59	2	0	0	0	18	77.01077999999998	0.0	77.01077999999998	4.122887187309972	19.706457932072894	74.05864809403141	0.0	0.36115421448947094	1.8854751418167262	0.008224780200522844	0.20887793293476323	0.4752707233126679	0.9840919304702241	21.178550255803444	4.122887187309972	0.19467277681956535	0.05353649433637698	0.1482372133246635	1.8836579619881413
Track_943	31	44	289	6	0	0	0	6	300.0419999999999	0.0	300.0419999999999	5.369844757483064	34.89851076554216	75.20656793298865	0.0	0.3991559369717782	1.8748466438639442	0.0068753006722325535	0.33102119743981745	0.30270308716033767	0.9470939254678244	118.49227195079281	5.369844757483064	0.04531810108015349	0.017896976948170808	0.044837055622790827	1.9463895041072319
Track_945	32	46	88	0	0	0	0	0	87.01217999999999	0.0	87.01217999999999	7.753528616309848	2.820270403360887	69.28894762964353	0.0	0.25937330838887507	1.068186118652959	0.0073506042739588575	0.2114561157664851	0.1949198227344223	0.9839922155846249	22.5686369967283	8.02814618011879	0.3435532512412624	0.08910854338220062	0.34355325124126235	1.7873407910709345
Track_947	33	48	300	1	0	0	0	1	300.0419999999999	0.0	300.0419999999999	0.3465187569427742	157.82585679064093	79.32780298642443	0.0	0.17527020949495148	1.5927993286762552	0.0071687986087721825	0.14226381413675324	0.1733355093227466	0.8777128624916076	52.48884322142852	1.7648262225165718	0.006601760215612987	0.0011549008370253973	0.006589259180743224	2.1510591030617188
Track_949	34	50	298	3	0	0	0	1	300.0419999999999	0.0	300.0419999999999	0.5028164139722479	85.65344171442706	83.3186029414976	0.0	0.31318573248276815	2.2204351052376894	0.01267959876568561	0.24176323748047635	0.282907681279744	0.889991793256478	93.39183368137063	1.9852222165063762	0.005383944121792604	0.0016758200984270469	0.005350882638050098	1.9405614528796364
Track_950	35	51	297	2	0	0	0	3	300.0419999999999	0.0	300.0419999999999	0.6280453092073418	80.72426924831586	83.64376391719084	0.0	0.5300138252744664	1.970024932667142	0.04175098739018665	0.44788903380503053	0.3594570381239084	0.9886819916943508	157.39829386478442	3.204647719705039	0.0039901659273821255	0.0020931913172400596	0.003949314560155305	1.8641306016316386
Track_951	36	52	301	0	0	0	0	0	300.0419999999999	0.0	300.0419999999999	8.111497878056031	52.066587074298525	75.00257121361388	0.0	0.26214936525667604	2.915255659960815	0.012764340839587498	0.22830060107161473	0.26587464080234585	0.9891419503775942	78.65581985034358	8.64755883724533	0.10312648057689275	0.027034541424387364	0.10312648057689275	1.9931423240052988
Track_952	37	53	301	0	0	0	0	0	300.0419999999999	0.0	300.0419999999999	1.6124153585672125	109.25507355870529	87.16811966816446	0.0	0.2432289292767002	1.575177436131197	0.01688879374218478	0.1940484557246933	0.1981522109803368	0.9264247064970657	72.97889439803963	2.082203687871983	0.022094269471565543	0.005373965506719769	0.022094269471565533	2.0655400334125518
Track_954	39	55	175	2	0	0	0	3	178.02491999999995	0.0	178.02491999999995	0.30401167233038195	58.837960672544654	85.63054434515273	0.0	0.4165384194286225	1.3658248085806832	0.006303947947126526	0.36621701151398506	0.2643372598255902	0.9679977869987488	72.85426391063199	1.1051275364852948	0.004172874118985039	0.001707691666595789	0.004099721867044768	2.0274280100707394
Track_957	42	58	301	0	0	0	0	0	300.0419999999999	0.0	300.0419999999999	0.23226598883762017	63.85426116320198	91.73417202026795	0.0	0.1609124997476019	1.864451949658704	0.0027305178253320592	0.11728367763846251	0.23576971276595163	0.9793649977227779	48.28050824927003	3.372341053050572	0.004810761055754459	7.741115871698637E-4	0.004810761055754466	2.1063927898108044
Track_958	43	59	300	1	0	0	0	1	300.0419999999999	0.0	300.0419999999999	0.5104155185639955	2.315644928594407	94.02640565769134	0.0	0.3753592951177839	1.4036970094846994	0.02740441496534394	0.31957142772690006	0.24174578368884253	0.9220617522795995	112.55688518410587	2.043871613262308	0.004534733861274895	0.0017011469013138015	0.004532049488157737	1.988501295552545
Track_959	44	60	70	1	0	0	0	1	70.00979999999998	0.0	70.00979999999998	0.8873925733213636	122.4438625449149	95.14666842380802	0.0	0.49999349388276293	1.7325905777064872	0.06730528661852538	0.41721342375301157	0.3571385212844644	0.925382148368018	34.7208485690948	1.2422934271022357	0.025557917213787112	0.012675262225022264	0.02535085432130508	1.8460994387001772
Track_960	45	61	301	0	0	0	0	0	300.0419999999999	0.0	300.0419999999999	1.8494814894786848	21.22762563137681	91.87059661567267	0.0	0.15310218278941684	1.7996589527877997	0.01114962504612597	0.1059886032384992	0.1965540698518909	0.9935812461019751	45.93708512850222	2.436024541209458	0.04026118514714273	0.006164075327716404	0.040261185147142754	2.0790204770513885
Track_961	46	62	301	0	0	0	0	0	300.0419999999999	0.0	300.0419999999999	0.2957346274288518	55.37179863184941	93.47227901892647	0.0	0.08825144493627664	1.061446544277047	8.662941628017637E-4	0.06264785408446381	0.09904908889661046	0.9992713062866185	26.479140041570314	0.8638301817789864	0.01116858881990012	9.856441012553307E-4	0.011168588819900124	2.0930387974224485
Track_962	47	63	123	1	0	0	0	16	138.01931999999996	0.0	138.01931999999996	6.223827206466447	47.99936119918011	101.24215149138509	0.0	0.43156023058046983	2.268775883930352	0.013465710196937139	0.1549719850693621	0.5549581466513213	0.988296400725357	57.476019351448784	6.223827206466447	0.10828563419483858	0.04509388400454696	0.10449036034644216	1.8257001760640403
Track_965	49	66	209	0	0	0	0	0	208.02911999999995	0.0	208.02911999999995	19.04347840547515	20.96034413997524	99.95001202757523	0.0	0.26744332972356216	2.7412557918389426	0.014790339880856549	0.2159551444381846	0.27479855576533424	0.9359987155672466	55.636000532262486	19.04347840547515	0.3422869764772563	0.09154236871008806	0.3422869764772564	1.80056009458137
Track_966	50	67	301	0	0	0	0	0	300.0419999999999	0.0	300.0419999999999	7.659444927483677	11.131778638928084	97.74151319842271	0.0	0.20636497542302887	2.0180252491216377	0.009174519382152623	0.17096149511111142	0.195120674734714	0.9761229216854438	61.918159955876426	7.927750784026977	0.12370272199532227	0.02552790918432646	0.1237027219953223	1.982952706018279
Track_969	53	70	301	0	0	0	0	0	300.0419999999999	0.0	300.0419999999999	0.2814364788717644	7.425019207929422	105.93205065965833	0.0	0.18689114763432033	1.5706178320009265	0.007429729117811942	0.15593955554531785	0.18503686744474068	0.9935080436773078	56.075193718496706	1.7729094527843718	0.005018912289177363	9.379902776003508E-4	0.005018912289177361	2.088765550866492
Track_970	54	71	295	4	0	0	0	3	300.0419999999999	0.0	300.0419999999999	0.581777811929461	68.45883935507206	108.4282326390986	0.0	0.28266294297182704	1.5493081401902535	0.014602104948507704	0.2014544296872936	0.27096895484335537	0.914987327890881	84.24972671343272	2.3494386306754187	0.00690539702174135	0.0019389879147901333	0.006859717423176309	1.9889123950666756
Track_971	55	72	301	0	0	0	0	0	300.0419999999999	0.0	300.0419999999999	0.3211361172108533	48.859806449094236	108.83486975300201	0.0	0.1643033307042965	0.8996086439218404	0.004429647261769849	0.14745715993770186	0.12030417135038714	0.9815659089341908	49.29789995117852	0.9993632625884925	0.006514194672164248	0.0010703038814927688	0.006514194672164248	2.0631200977851947
Track_972	56	73	291	8	0	0	0	2	300.0419999999999	0.0	300.0419999999999	0.5422485006357693	86.26835099993231	105.83724085828419	0.0	0.3436670996537477	2.024559700246572	0.008456364305369335	0.2671908342141742	0.27356722840690406	0.8908092432825017	101.38574272828235	1.671591277511907	0.005348370353107892	0.001807241988240878	0.00525869945089802	1.9585638133093584
Track_973	57	74	298	3	0	0	0	1	300.0419999999999	0.0	300.0419999999999	0.2714389706042998	42.18027117724094	109.40378319074088	0.0	0.21949714955191285	0.7568792841218672	0.009009449440486065	0.19159193588660658	0.13095365335448647	0.9047566536288933	65.41672838060502	0.5493109988595567	0.004149381623382697	9.046699148929146E-4	0.004121556552054234	1.9886507810692877
Track_974	58	75	104	0	0	0	0	0	103.01441999999999	0.0	103.01441999999999	5.465523383506203	56.65758241594728	107.31745816042591	0.0	0.16714322493439562	2.036923232088571	0.008612316051517525	0.10276199891677125	0.25549023375652835	0.8975943521811411	17.2181623735463	5.465523383506203	0.31742779890979206	0.05305590599360947	0.31742779890979206	1.820699786437943
Track_975	59	76	259	0	0	0	0	0	258.0361199999999	0.0	258.0361199999999	6.592879560713637	79.47364600722771	112.89418104984917	0.0	0.1909230388697277	2.0907411422842603	0.011512214173198655	0.13936593302510855	0.2240051025370575	0.9533885521778269	49.265040168553696	6.592879560713637	0.13382470689472672	0.025550219716191824	0.1338247068947267	1.9969638310209723
Track_978	61	79	301	0	0	0	0	0	300.0419999999999	0.0	300.0419999999999	1.3820615129711065	67.88271335609998	120.8029809371758	0.0	0.22808638784719032	2.4951982381944484	0.008708066560558116	0.1287680036920755	0.2636620988111972	0.9626658469735586	68.4354959824466	1.7980455465739738	0.020195097487502672	0.004606226838146349	0.020195097487502655	2.009747993720776
Track_980	62	81	291	6	0	0	0	3	300.0419999999999	0.0	300.0419999999999	0.787899408777592	92.62209326778104	115.40206854065609	0.0	0.2555211081852305	1.5647074261828025	0.0059629015957239585	0.2125835383836504	0.19878860907893312	0.873831872473058	75.5523484199657	1.582831421000195	0.010428523073802685	0.0026259637276701	0.01027689550315548	2.019522615768718
Track_981	63	82	300	1	0	0	0	1	300.0419999999999	0.0	300.0419999999999	0.2839402627894134	79.09992543333895	129.0178720271419	0.0	0.21826256365132382	1.2478501097502759	0.006506196744980454	0.20335363313200622	0.1473851107071936	0.9320220347245535	65.31789126939802	1.0258939874612467	0.004347051891469157	9.463350557235771E-4	0.004335764410956681	2.002509407833573
Track_982	64	83	37	1	0	0	0	6	42.00587999999999	0.0	42.00587999999999	0.4445739490852374	39.97790796989826	121.95356967331854	0.0	0.4548503742067435	1.6000460193924564	0.014712089088537373	0.3716667389519049	0.3567773801424403	0.9434649461024517	16.602372024784888	1.4002853446028087	0.02677773684516611	0.010583612320114172	0.023268338161910786	2.0973119964115057
Track_985	66	86	105	0	0	0	0	0	104.01455999999997	0.0	104.01455999999997	2.9761396214360434	122.60583117481782	2.620690958901265	0.0	0.35568576272824076	2.0625402247496187	0.021856954448822366	0.291642228900753	0.27364683917870974	0.9967052624339149	36.996498108442346	2.9761396214360434	0.08044381964780901	0.028612721348203984	0.080443819647809	2.002085367765979
Track_987	68	88	238	0	0	0	0	0	237.03317999999996	0.0	237.03317999999996	1.3644310997711564	102.81593606874331	1.8905341299586123	0.0	0.5248360052550222	2.3340089019454764	0.047704584556600184	0.4082716390824899	0.37282361181391116	0.981064053142772	124.40354730409453	1.7579535635414951	0.010967782907636175	0.005756287367748079	0.01096778290763617	1.9880409653459103
Track_988	69	89	301	0	0	0	0	0	300.0419999999999	0.0	300.0419999999999	0.6057430838417053	72.96288204682223	5.002616545106634	0.0	0.5720632454935922	2.44786047594249	0.017088596906425554	0.45148085257447357	0.433919841805207	0.9926307769708855	171.64300030438815	2.818953983733295	0.003529087016467278	0.002018860972269567	0.0035290870164672735	1.981742114366465
Track_990	70	91	301	0	0	0	0	0	300.0419999999999	0.0	300.0419999999999	1.3433153940514695	134.68334689566058	4.548866774444976	0.0	0.45846746368934144	1.5931344823780016	0.02383174966331008	0.4042846846308671	0.3080338327824789	0.9950567008648996	137.55949474027705	1.7116479800496998	0.009765341146300026	0.00447709118740533	0.009765341146300005	2.024297115125606
Track_996	73	97	276	3	0	0	0	14	300.0419999999999	0.0	300.0419999999999	0.33232650210355286	99.33574518975378	9.368988275673038	0.0	0.47396774395508284	1.730239228376303	0.003578059844317932	0.3829848205942049	0.348762283497824	0.9861322697521984	131.4054088453044	2.376192656754495	0.002529016918129912	0.0011075999430198203	0.0023368677661001038	1.9204109659355781
Track_997	74	98	301	0	0	0	0	0	300.0419999999999	0.0	300.0419999999999	0.08988531271085533	87.45689296178834	9.424201128219611	0.0	0.24833626485212784	1.6747310241691993	0.004907934278230433	0.21745217995716234	0.21668288562281118	0.99077715925204	74.51130957876214	1.6719979175694963	0.0012063311357565405	2.995757684286045E-4	0.0012063311357565407	2.007195941054144
Track_998	75	99	301	0	0	0	0	0	300.0419999999999	0.0	300.0419999999999	17.287023329071783	108.96588182616289	1.6368630673024234	0.0	0.5252254461092959	2.548219528737372	0.031038077889716402	0.42425794799653804	0.4258265793215534	0.9930614274601604	157.5896933015254	18.46669749061112	0.10969640822890321	0.05761534494861315	0.10969640822890327	1.9259081862476692
Track_1001	76	102	287	8	0	0	0	3	300.0419999999999	0.0	300.0419999999999	0.6324177530912652	155.17899184822602	20.30889313930357	0.0	0.6795424728349498	2.6056302405337566	0.031081000154748704	0.6049864571890915	0.439341693696184	0.9254135456234736	195.96640853032838	3.0613829483143693	0.003227174278664143	0.002107764089998285	0.0031017400298836476	1.9896407771121303
Track_1002	77	103	301	0	0	0	0	0	300.0419999999999	0.0	300.0419999999999	0.47490868841535255	98.35531651496662	22.234272525922385	0.0	0.42873625690181566	1.5812496799758897	0.031014331207803145	0.35411054079655635	0.2897224534599559	0.9612987322664737	128.63888399333456	1.6392536762179701	0.003691797329646921	0.0015828073683529396	0.0036917973296469214	1.926100363795366
Track_1004	78	105	254	0	0	0	0	0	253.03541999999996	0.0	253.03541999999996	1.5692138684034382	44.291901305754706	19.370183804662584	0.0	0.14487826509959295	2.1788869102801502	0.0035849182557340996	0.1170478091501032	0.19725351204668448	0.9884876270932476	36.659332658346855	2.2422488986441156	0.042805303714282116	0.006201558139186358	0.042805303714282136	2.0340039118660904
Track_1007	79	108	301	0	0	0	0	0	300.0419999999999	0.0	300.0419999999999	0.38690873259341124	16.59112794909709	22.522681138034507	0.0	0.20612564041575648	0.8816009369839185	0.021171314092378435	0.16195517719288763	0.147998100629542	0.9900767862598762	61.84634940162448	1.0170611294243308	0.006255967188634881	0.0012895152431773263	0.00625596718863489	2.069681810566071
Track_1008	80	109	78	0	0	0	0	0	77.01077999999998	0.0	77.01077999999998	2.123791369981512	153.91402537335182	23.856093295835265	0.0	0.4385178242193886	1.7072521046549856	0.042649800846968296	0.2965450313577926	0.4254439899382302	0.9570103325904944	33.770599687038015	2.123791369981512	0.06288876684640797	0.02757784520532726	0.062888766846408	2.1568566388815067
Track_1011	82	112	273	19	0	0	0	6	300.0419999999999	0.0	300.0419999999999	1.145933975859619	7.646691382360516	25.571904210028734	0.0	0.5322578222251965	2.092878663391051	0.005055562300657242	0.42132298853445	0.3773284432003646	0.9245154744102841	151.0233847300073	2.171565935559631	0.007587791638415913	0.0038192452252005364	0.0071755549016330415	1.9015296961150276
Track_1012	83	113	182	1	0	0	0	1	182.02547999999996	0.0	182.02547999999996	4.049315679763755	120.24477833840173	28.099020822338744	0.0	0.525012574735299	2.338615510850974	0.010339808223393206	0.41583113906946356	0.3918127095156871	0.9850021970796061	96.84925378059708	5.196321622931446	0.04181049953092153	0.02224587282925311	0.042372076212591744	2.115754526670473
Track_1013	84	114	220	0	0	0	0	0	219.03065999999995	0.0	219.03065999999995	20.49751911638388	57.060194722011026	22.847488264257123	0.0	0.2491987454322778	2.647017794368833	0.008974401848365824	0.14797050643196713	0.33378305035016786	0.9980546024712649	54.58216568320377	20.49751911638388	0.37553510125178957	0.09358287609772935	0.37553510125178946	1.8631529632464519
Track_1014	85	115	301	0	0	0	0	0	300.0419999999999	0.0	300.0419999999999	0.2299815808458486	65.56115238257172	30.132634547058093	0.0	0.5239915668870886	1.976433987498509	0.03417196284876492	0.4325516787541383	0.38337660753223063	0.9854023555584525	157.21947771193592	1.7528873851139488	0.00146280590797554	7.664979597717941E-4	0.0014628059079755413	1.9750307973205095
Track_1018	87	119	250	2	0	0	0	2	252.03527999999994	0.0	252.03527999999994	7.849962970560906	101.74019360460488	32.54523886804162	0.0	0.3168916955322512	4.20934207398803	0.010841283281060017	0.24724817034697763	0.3448430756545293	0.9323049809932709	79.24834385849782	7.849962970560906	0.09905523053677232	0.03114628622850304	0.09828684900116977	2.009268126458361
Track_1020	88	121	301	0	0	0	0	0	300.0419999999999	0.0	300.0419999999999	0.19492229159541066	159.92956908613	34.09325550261656	0.0	0.5212037237839089	2.0635211233180275	0.008433197001654062	0.42433275341575855	0.36263274763136577	0.9926940794799018	156.38300769157158	1.6999579963970401	0.001246441633734585	6.496500209817649E-4	0.0012464416337345853	2.096373944563005
Track_1021	89	122	286	0	0	0	0	0	285.03989999999993	0.0	285.03989999999993	0.17140749995591967	54.786620150371185	34.5400177103058	0.0	0.28357713535443035	1.4821545846681043	0.020594248987332135	0.2339308573495613	0.2079837369124912	0.9976917911659587	80.83079830371332	1.346035615996003	0.0021205716577470113	6.013456360176934E-4	0.0021205716577470126	1.9843486287643077
Track_1022	90	123	301	0	0	0	0	0	300.0419999999999	0.0	300.0419999999999	0.4541610164358761	16.603211066134946	33.48269788908116	0.0	0.38012720926643423	1.6028647751088043	0.018665651781517027	0.3011948444034397	0.29252912813554066	0.9698831753873349	114.05412812271949	1.4987423370889505	0.0039819778898946105	0.0015136581426462836	0.003981977889894613	1.9840516530067516
Track_1023	91	124	298	1	0	0	0	3	300.0419999999999	0.0	300.0419999999999	0.25104824813018956	135.34298297234247	33.33172046310802	0.0	0.4731701538468314	1.7965555896997834	0.017198483653292122	0.37098607566916036	0.34900268001638246	0.9895559325314208	140.60420345383383	1.7123519304009391	0.001785496037553522	8.367103543176943E-4	0.0017683075475393223	2.0531519499812196
Track_1024	92	125	278	0	0	0	0	0	277.03878	0.0	277.03878	2.303370968688768	116.67664511019879	35.52179468206587	0.0	0.5422709665049784	2.221768681016078	0.017612529489005452	0.4849230200561839	0.34654361786034354	0.9845376297724333	150.23008698995991	2.303370968688768	0.015332288057868897	0.008314254663873297	0.015332288057868881	2.1297391157958283
Track_1025	93	126	300	1	0	0	0	1	300.0419999999999	0.0	300.0419999999999	0.543364616421291	33.50673054801393	36.25938609526913	0.0	0.4838658887686388	2.6806290428206236	0.016711596759822672	0.38612974453315274	0.3602474071379852	0.9516294872760773	144.79543402465933	2.026182040559464	0.003752636401012158	0.0018109618534114928	0.0037426937824034273	1.999587575587382
Track_1027	94	128	292	9	0	0	0	1	300.0419999999999	0.0	300.0419999999999	0.48860183407856167	132.16557325590443	37.30289435939349	0.0	0.5138725883089679	2.732474300451091	0.010701676602763463	0.45954351764015167	0.36663423002990264	0.9026224747912525	151.8984528615365	2.657793074245444	0.0032166346982082047	0.0016284447979901541	0.0031689660725997813	2.0683758815722997
Track_1030	97	131	292	6	0	0	0	4	300.0419999999999	0.0	300.0419999999999	0.6105971962702476	96.97374990303751	36.12855674607077	0.0	0.670235156203187	2.266748437863936	0.007005280233218996	0.5793464840713423	0.42596853911202864	0.9601889005670808	196.61620256913602	2.833779790541446	0.003105528376053055	0.002035039082095999	0.003036306083411508	1.9032894900553579
Track_1032	98	133	298	2	0	0	0	2	300.0419999999999	0.0	300.0419999999999	0.5365706741928163	150.0745395356627	39.0910271122144	0.0	0.3861329574539765	1.5498758536080655	0.008325721378925555	0.3378999921131842	0.26061320281680683	0.9825859561862561	115.28027240968682	1.5868063737053568	0.004654488256984108	0.001788318549379142	0.004631354342739037	1.9660647305909178
Track_1036	102	137	52	2	0	0	0	1	53.00741999999999	1.0001399999999998	54.00755999999999	1.0812425994123223	6.643835305824914	125.25034294947987	0.0	0.23609026687805854	0.8125168851986605	0.027820482180746967	0.2128193977466202	0.15898179152583644	0.8740919427229807	12.310063053391577	1.3322154644814053	0.08783404233777879	0.020397948049769684	0.0863989368113396	1.9411882034949466
Track_1037	103	138	248	31	0	0	0	5	298.04171999999994	2.0002799999999996	300.0419999999999	0.510577533881969	1.2489742907649195	2.4727008065548537	0.0	0.28002053394212084	1.160250379503036	0.008546061030392443	0.2424557124422517	0.20531027896702722	0.8960066810250282	74.40404104345053	1.184675175647342	0.00686222853922412	0.0017131075940709547	0.006117792755959273	1.9171317538972927
Track_1039	104	140	26	6	0	0	0	9	50.00699999999999	2.0002799999999996	52.00727999999999	8.120889968765669	75.43119025644685	16.391914707654202	0.0	0.6691176358438585	1.5930374275034576	0.1623117324317237	0.5299804287939388	0.43184650330591606	0.9040610377605145	25.96213579997633	8.120889968765669	0.3127974536198625	0.1623950640663441	0.24270031959558108	1.6096994237617668
Track_1041	105	142	52	0	0	0	0	0	51.00713999999999	2.0002799999999996	53.00741999999999	6.76305262500892	152.73602387497525	35.863224362647856	0.0	0.40153822475571066	2.362204193441199	0.09115324625095363	0.29050652690794454	0.3824531014631082	0.986577196763112	20.481316445466007	6.76305262500892	0.330205953460871	0.13259031235644503	0.33020595346087117	1.8605616259947488
Track_1042	106	143	253	18	0	0	0	13	298.04171999999994	1.0001399999999998	299.04185999999993	0.2913748112652715	21.093046478785215	39.13145769818499	0.0	0.638193333646648	2.0543991374025095	0.017190341586071117	0.5600355041953953	0.43709159193568786	0.8979437160397706	170.91468839866658	2.5537714872650095	0.0017047967848475725	9.776309547041653E-4	0.0015318727149936913	1.8252528937587609
Track_1044	108	145	298	1	0	0	0	1	298.04171999999994	2.0002799999999996	300.0419999999999	0.29478412524644954	92.8565878303363	49.66355603906517	0.0	0.6516101891718458	2.5033480137385	0.06304362591180888	0.528870952400071	0.45221293529934936	0.9622846619794833	194.23244050196277	2.3825237641198624	0.0015176873877742923	9.89070004180789E-4	0.0015178860315825215	2.034945272199548
Track_1045	109	146	286	9	0	0	0	3	298.04171999999994	2.0002799999999996	300.0419999999999	0.414555067752494	160.8951186110806	50.877917997443674	0.0	0.5009473569487483	2.0702090248044227	0.019757411043821223	0.44085189042009826	0.3340837635921478	0.8798013504568514	145.41053909244118	1.9660352565440593	0.002850928621404469	0.0013909296582790291	0.0027765984568740515	1.924786352291427
Track_1050	112	151	39	12	0	0	0	19	141.01973999999998	3.000419999999999	144.02015999999998	0.2051060735576358	165.28421265131166	68.51370092518226	0.0	0.2357091134455935	0.7890813424711474	0.008976237572206575	0.11690573964943117	0.2346497073461842	0.8604699602493873	14.324230135588408	1.2982042867253472	0.014318820042415529	0.0014544493810415182	0.006170526713118519	1.4890163550438593
Track_1056	115	157	209	36	0	0	0	8	294.04115999999993	6.000839999999998	300.0419999999999	1.5383873262153451	74.61641658424529	9.500927515470632	0.0	0.677243090817101	2.3686081465693865	0.04468304807357711	0.6157082029760782	0.4740524164520258	0.8869453457553992	159.9117295673743	3.1782614412149304	0.009620228174489157	0.005231877490264783	0.007725257830172128	1.736405916597185
Track_1074	129	175	275	1	0	0	0	1	275.03849999999994	25.003499999999995	300.0419999999999	21.512910414640896	42.87188261361462	83.57735897517401	0.0	0.33879118248761214	1.7919205053580651	0.00814623767039932	0.24932235990974155	0.29694423430632494	0.9445080921866676	92.96838917978711	22.049263947727393	0.23140027061282206	0.07821781465009771	0.23087323015839625	1.7803047113282993
Track_1080	132	181	127	1	0	0	0	4	130.01819999999998	26.003639999999994	156.02183999999997	2.102667336661214	36.97244875654196	84.2666115011275	0.0	0.34963799062932704	2.644799223093148	0.029648146751835323	0.2420252590408535	0.33323398893901474	0.9115679301614836	45.685806188380944	5.347286820272326	0.046024520788602724	0.016172100034158404	0.04625384102296667	1.8948563555201388
Track_1087	136	188	233	10	0	0	0	15	260.0363999999999	40.005599999999994	300.0419999999999	17.075896439705488	114.27720765754212	121.70898244831744	0.0	0.22506012173053902	1.2862226981025815	0.0	0.1792423569483472	0.1807433009301428	0.8575386497084163	54.01864087613645	17.075896439705488	0.3161111824131255	0.06566733134171021	0.2917768409471167	1.7825000247638414
Track_1089	138	190	190	26	0	0	0	12	257.03597999999994	43.00601999999999	300.0419999999999	18.613233378198277	7.974221333484251	54.52157567212742	0.0	0.45304948139963713	2.9642250892518356	0.014876297097995476	0.32016493799933105	0.4426649757296778	0.8822367897159175	100.73187512922043	18.86476030175456	0.18477997510044294	0.07241489451476124	0.1598388200137541	1.835456813879663
Track_1091	140	192	255	1	0	0	0	2	256.0358399999999	44.006159999999994	300.0419999999999	6.619169677471036	83.07374860697563	111.65243501875685	0.0	0.27466417908920493	2.0462724272195283	0.008518991630769284	0.20761647929657717	0.2551320038679725	0.9541874637790755	72.90783325161092	8.23710608559421	0.09078818258976011	0.025852512200913117	0.09412407648729755	2.0102245496236275
Track_1092	141	193	232	0	0	0	0	0	231.03233999999995	44.006159999999994	275.03849999999994	2.331760406460277	94.49821820458304	71.11396030077661	0.0	0.25607709727476496	2.351604333454437	0.006428790974252106	0.22158813016690515	0.2202077856797757	0.9866614529284937	59.16209100379657	2.331760406460277	0.039413083055341004	0.01009278790346095	0.03941308305534101	2.166819266665723
Track_1095	144	196	133	0	0	0	0	0	132.01847999999995	46.00643999999999	178.02491999999995	14.445592952235955	87.22946265046025	102.78686605911814	0.0	0.3811785868424838	2.2287446978177576	0.015063667909525376	0.3249107174521739	0.31143751433878536	0.9682346053589556	50.32261764349267	14.445592952235955	0.2870596488953501	0.10942099130542907	0.28705964889534996	1.8140831139277256
Track_1096	145	197	81	1	0	0	0	13	93.01301999999998	49.00685999999999	142.01987999999997	7.721328359531303	81.18844673538486	78.12235512956069	0.0	0.32436725369922925	1.654017942375457	0.011608671325428286	0.22713700730532108	0.3616730931007075	0.9878410858872496	27.052792236268967	7.721328359531303	0.28541705758489216	0.08301341424599808	0.2559241517116046	2.081499911584668
Track_1097	146	198	249	4	0	0	0	1	252.03527999999994	48.00671999999999	300.0419999999999	5.579470465055759	122.39951358449825	95.80160741251848	0.0	0.3992483179090688	1.9283844519177697	0.0031999105877041157	0.30103399703794503	0.3444483902231032	0.9308365016098482	100.12125205995594	6.587630843150244	0.055727134352201134	0.022137656541797484	0.05544834016517878	1.9025240711598277
Track_1100	149	201	194	15	0	0	0	15	246.03443999999993	54.00755999999999	300.0419999999999	7.769372982426059	153.87886279980745	84.210326235095	0.0	0.5909357742101521	2.503014643290464	0.02684392318597273	0.5074484724411469	0.41337198632429173	0.860738220595822	124.22711899972627	8.289243936056002	0.0625416820818583	0.03157839602628828	0.053437949442976494	1.977992809238624
Track_1103	151	204	48	2	0	0	0	1	49.00685999999999	56.00783999999999	105.01469999999998	4.971980675575143	139.38867118200454	26.017725520610238	0.0	0.24959977947685802	1.7182727489459093	0.014640551186656572	0.17500169784289876	0.3017266732634963	0.9978147322932879	11.874622362564523	4.971980675575143	0.4187064248248953	0.10145478970852538	0.40646986916882233	1.9900105900934653
Track_1105	153	206	27	0	0	0	0	0	26.003640000000004	89.01245999999998	115.01609999999998	13.339195682512871	31.85299035933198	76.87276901311236	0.0	0.6790459677496689	1.9973426340394589	0.0895456459004024	0.5368575618341261	0.5122867951800325	0.9210840353259334	17.657666888813985	13.42495827533027	0.7554336462742517	0.5129741714049598	0.755433646274251	1.377334611007135
Track_1107	155	208	205	2	0	0	0	5	213.02981999999994	58.00811999999999	271.03793999999994	48.23403178718145	33.22030650792544	100.49900617078495	0.0	0.38163746537969423	2.738927752329356	0.030548531345645256	0.2121401852760336	0.4819493932882809	0.98119923806772	92.17795894035376	48.23403178718145	0.5232707725541264	0.22641915477927674	0.5932833521834929	1.8456016279688277
Track_1108	156	209	81	2	0	0	0	7	88.01231999999999	58.00811999999999	146.02043999999998	2.5324094862036164	72.31218343459257	125.84415608662073	0.0	0.2947045133641604	1.335188262599369	0.014594600528299943	0.1937942348115347	0.2698575708728393	0.8561062533178447	24.024062269820572	2.921101987190759	0.10541137705028643	0.028773352255725297	0.09763458294977195	1.6973567902272741
Track_1110	158	211	57	0	0	0	0	0	56.007839999999995	60.00839999999999	116.01623999999998	15.460160182395112	88.49983695794508	75.46453073378785	0.0	0.42007132054133856	5.217890585509546	0.03958253892206857	0.25044029981125027	0.7545040180539372	0.9962007612512823	23.527287309468022	15.628886801528905	0.6571161383392263	0.27603564398118396	0.6571161383392269	1.477081484261015
Track_1115	161	216	220	1	0	0	0	14	233.03261999999992	67.00938	300.0419999999999	11.765084349918318	52.96163970386056	103.63792048228078	0.0	0.30575417599025967	2.3105263118823602	0.017744478440246295	0.26822152365693647	0.21415229960858195	0.9758172723380002	70.83642609574039	11.874131909602223	0.1660880566449948	0.050486856088724066	0.16512237625278556	2.0494658533404064
Track_1118	164	219	228	3	0	0	0	1	230.03219999999993	70.00979999999998	300.0419999999999	0.1888039407544763	92.4359978928292	129.6841776457593	0.0	0.16851857143076607	0.5496315408069284	0.019341052573498146	0.1399372383608527	0.11433688430366876	0.9460225110514122	38.423678495567444	0.6604128276504976	0.004913739343729328	8.207717908817824E-4	0.00487051239464718	1.9862732113394317
Track_1119	165	220	75	2	0	0	0	8	86.01203999999997	71.00993999999999	157.02197999999996	15.911625296495123	103.90392809478746	64.92412076217879	0.0	0.4821650282170614	2.789968583048686	0.0316805661466102	0.28243872783077756	0.5491041577087719	0.9726678061485291	45.34115710957745	17.633927725584748	0.3509311696223583	0.18499299977648626	0.38367154179669366	1.8069451289074363
Track_1122	167	223	227	0	0	0	0	0	226.03163999999992	74.01035999999999	300.0419999999999	0.750520368407201	72.56965475997953	67.16066028510184	0.0	0.15522340702235327	2.0905368628326495	0.01338784328428406	0.11191362486156464	0.20298450468392534	0.9862942908303853	35.08540125565001	2.508532163567105	0.0213912436953059	0.0033204217268308156	0.021391243695305897	2.006368591297578
Track_1130	172	231	101	1	0	0	0	5	105.01469999999998	86.01203999999998	191.02673999999996	10.329881057750372	58.40785817307695	110.11054992106423	0.0	0.2487784397859985	2.4902687407296544	0.017278695295207196	0.1595426715614216	0.31199197865494477	0.9097456654699723	27.44190217968358	10.512735721538327	0.3764272968438036	0.0983660483508535	0.3953961944430107	1.618826639425916
Track_1134	176	235	18	5	0	0	0	15	53.00741999999998	99.01385999999998	152.02127999999996	1.9072293891792453	123.94610186661725	87.5103931552288	0.0	0.5559045973447931	2.3250125965585853	0.10891653822370845	0.46852407472835644	0.5104408931894435	0.8674396243360307	15.946484441536724	2.4342682155635424	0.11960187188414867	0.035980422913985365	0.06472409669904014	1.6128658849493995
Track_1135	177	236	209	0	0	0	0	0	208.02911999999992	92.01287999999998	300.0419999999999	24.321214592789836	75.81741266495307	82.71109216592465	0.0	0.3127384253479845	3.1718170948929263	0.006015527877240801	0.15619514995956216	0.4705755191035933	0.9856405888447921	65.05869941532691	25.34841142002833	0.37383493385759414	0.11691254855469198	0.37383493385759425	1.9108940457553756
Track_1136	178	237	207	2	0	0	0	1	208.02911999999992	92.01287999999998	300.0419999999999	3.440039215441757	15.016493543097859	119.04131041568023	0.0	0.2072922351243228	1.398743277903026	0.0219609182728529	0.15170493326677478	0.21550535970321735	0.9491958497227102	42.84592554887228	4.663516859960109	0.08028859620544013	0.016536334987340993	0.0797730555484791	1.947526393173783
Track_1143	185	244	29	3	0	0	0	15	64.00895999999999	103.01441999999999	167.02337999999997	5.303763914078632	115.37496227853018	84.18083990115218	0.0	0.5607778250198248	2.559382107664037	0.025710624110903527	0.3515642325370101	0.6106183083940014	0.9710536578605915	29.102156053511525	5.303763914078632	0.18224642546505312	0.08285971079796693	0.14775853662729557	1.509126562238944
Track_1145	187	246	113	0	0	0	0	0	112.01567999999999	104.01455999999997	216.03023999999996	2.2821625070305718	54.58984900856721	115.1700110872	0.0	0.2176659699404294	1.3158103084617494	0.015436407184006571	0.18609037947686952	0.17594816118999707	0.9595152709336408	24.38200163573671	3.006185377658131	0.09360029341010317	0.020373598651818852	0.09360029341010301	1.9761895633463702
Track_1146	188	247	197	0	0	0	0	0	196.02743999999996	104.01455999999997	300.0419999999999	0.6631986676135647	122.75225206661545	2.626540814732778	0.0	0.4245662706655169	2.06835363796495	0.017535696050274854	0.35497063700476783	0.3535254808849618	0.9969692257455158	83.22663914890829	2.3665029697536264	0.00796858643332907	0.0033831930244743536	0.007968586433329065	2.0824230538727453
Track_1152	193	253	185	4	0	0	0	1	188.02631999999994	112.01567999999997	300.0419999999999	4.056266764049908	91.59339368102682	122.72718687421019	0.0	0.19580279884356763	0.5902497463015398	0.0033219996400143895	0.165890923075672	0.12286136627614343	0.8560528954944095	36.33136675672704	4.6294912031851405	0.1116464126221967	0.02157286684146086	0.11017649884921221	2.017365984759004
Track_1155	194	256	42	0	0	0	0	0	41.00573999999999	115.01609999999998	156.02183999999997	9.04376621890891	147.45717906600106	67.49832298337353	0.0	0.5570603429726348	2.042362723932953	0.041239431508821346	0.3774986973298926	0.45465481806672103	0.9783700576850346	22.84267158824667	9.04376621890891	0.3959154332701712	0.22054878704564077	0.395915433270171	1.3516729815762436
Track_1156	195	257	160	6	0	0	0	15	184.02575999999993	116.01623999999998	300.0419999999999	20.96178399711264	105.0654272148897	57.162187530007984	0.0	0.6427496510301602	5.3858887166058205	0.048799657872325625	0.5090598174340357	0.5587443137363086	0.930080420896411	111.89918702553248	21.269217391776866	0.187327402051006	0.11390679216383971	0.17721797589664467	1.8505895390092997
Track_1157	196	258	46	0	0	0	0	0	45.00629999999998	116.01623999999998	161.02253999999996	7.7660065624004915	105.92363003717753	11.886895109451082	0.0	0.3728037824381067	2.4923869369653247	0.041293523060967646	0.2128518879660158	0.5362790395855868	0.9929263008677441	16.778518873544144	8.134961865860896	0.462854118467256	0.17255376608164846	0.4628541184672557	2.099879707195717
Track_1163	201	264	179	2	0	0	0	1	180.02519999999993	120.01679999999998	300.0419999999999	1.8493848057117808	40.85706126985038	41.88430133215272	0.0	0.3908546733162853	2.0866898359024737	0.028010684591732286	0.31434612316035615	0.30808642487215276	0.9037198577513242	70.15077334056323	2.325741510571434	0.026362999545757142	0.010272921822676945	0.02628322628335045	1.9297108734650499
Track_1164	202	265	130	5	0	0	0	1	134.01876	120.01679999999998	254.03555999999995	9.173916350440816	39.21928959582904	44.66438320622025	0.0	0.4395401375227525	3.2412350335373454	0.05667755817538644	0.39097611812824834	0.365971972110688	0.8844031242223886	57.55258114012727	9.173916350440816	0.15940060669224276	0.06845247896966676	0.15573658268267562	1.9310621487445445
Track_1171	207	272	169	0	0	0	0	0	168.02351999999993	132.01847999999998	300.0419999999999	22.719659700139584	20.354123558530073	16.24916644316771	0.0	0.3020544257763102	7.4009622766783805	0.0050815879857736895	0.19284464358714978	0.6486835553556028	0.9611276790235169	50.752247850514465	22.911146732056388	0.4476581956932826	0.13521713924419387	0.4476581956932836	1.7590976396319198
Track_1173	209	274	159	3	0	0	0	3	163.02281999999994	137.01917999999998	300.0419999999999	7.1145622483157975	16.924049270460568	59.75879405383756	0.0	0.35687018952784033	1.5885899936429042	0.022216935613598963	0.26594311996753606	0.30506003271382953	0.9671656301936263	60.45996626761966	7.946519071373959	0.11767393678031407	0.04364151134372354	0.12228959611746712	2.009037265865231
Track_1174	210	275	143	3	0	0	0	8	152.02127999999996	137.01917999999998	289.04045999999994	6.43094699579704	14.448389701356671	122.74047417457237	0.0	0.23939796751356024	1.624054784277942	0.03423903986173042	0.18380313946256868	0.2500002420175551	0.9308048524223007	36.67805282420365	6.43094699579704	0.1753350164639409	0.04230293940293781	0.17670550774639154	2.0164408882333693
Track_1176	212	277	158	1	0	0	0	4	161.02253999999994	139.01945999999998	300.0419999999999	1.6443932570748145	13.538057676062362	103.62805706312784	0.0	0.1251999805203003	1.2421771024200543	0.0	0.08921384206634571	0.14258820272875888	0.8982898868337462	19.821119516405364	1.6443932570748145	0.08296167407263742	0.010212193007729322	0.08156704949385744	1.9628575772393042
Track_1177	213	278	87	3	0	0	0	4	92.01288	143.02001999999996	235.03289999999996	10.190132570496951	22.058432343584144	104.92162472640312	0.0	0.3200832740955343	1.5979644100408439	0.029571847831596054	0.24847993270854823	0.2815728984236827	0.8612020344569765	28.8756504667479	10.190132570496951	0.3528970743786887	0.11074680599604046	0.3459937302534159	1.599056252962462
Track_1178	214	279	143	5	0	0	0	11	157.02197999999996	143.02001999999996	300.0419999999999	18.845830575989986	157.85425151332362	41.09087684075263	0.0	0.66774919174493	2.7559914215222165	0.01903438255515975	0.5193902495385953	0.5021971121242049	0.9351835592643364	105.67823086001903	20.37343630309945	0.1783321921896393	0.12002033457984666	0.17973864448448873	1.7193734451633673
Track_1189	223	290	145	0	0	0	0	0	144.02015999999995	155.02169999999998	299.04185999999993	0.9457683361808082	142.9641022789544	61.69576056212108	0.0	0.37031876039739464	1.5590339567507197	0.0130164062521455	0.2715158988463132	0.31421696182837305	0.9903192339272334	53.33336712343446	2.353525750136872	0.017733145068300808	0.006566916299640332	0.017733145068300822	2.0354363872278554
Track_1190	224	291	145	1	0	0	0	1	145.02029999999993	155.02169999999998	300.0419999999999	6.73994662979617	78.9939948585602	27.865047879920326	0.0	0.20749944578444224	1.004622624331894	0.008508647002611355	0.15144129584489321	0.18018083205767382	0.9521410637888416	30.13418264630956	6.73994662979617	0.22366449121597762	0.04647588392656871	0.22398076173586268	1.8668208182137416
Track_1191	225	292	136	6	0	0	0	3	143.02001999999996	157.02197999999996	300.0419999999999	1.5644391857162494	52.63764587648705	120.2013899646497	0.0	0.49668875014537506	1.945717920343089	0.019738700221520362	0.42900000652238995	0.3291312145023719	0.9482573993942317	68.64684829295976	2.5110691328012607	0.02278967242661735	0.010938602761461297	0.022023053186245298	1.901748723246997
Track_1194	228	295	64	1	0	0	0	2	65.00909999999999	160.02239999999998	225.03149999999997	7.39059086452358	100.69829329193624	15.33837454080939	0.0	0.41808548691357833	2.014030072931389	0.010881066888636812	0.2711215612956414	0.4454947668219808	0.9956509945914149	26.980510711507616	7.840433799865285	0.27392331240680984	0.11368548194827464	0.2719192258682119	1.8390381692010225
Track_1198	231	299	62	0	0	0	0	0	61.00853999999998	167.02337999999997	228.03191999999996	4.434034469150883	31.80389083965602	127.22275676960517	0.0	0.2419713676432427	0.9943482295373417	0.028780346444800757	0.2403773507902571	0.15865241066465677	0.8575345508513912	14.762319861717456	4.434034469150883	0.300361630874121	0.07267891461016579	0.3003616308741206	1.8800946129059035
Track_1199	232	300	131	0	0	0	0	0	130.01819999999995	170.02379999999997	300.0419999999999	9.572923929214708	120.51086484478479	28.404467522943882	0.0	0.6315983823313897	3.3197521387547457	0.007553098347478177	0.5321175464686236	0.5049124875127311	0.9856915392038477	82.11928479363905	10.239571500960894	0.11657339628895824	0.07362756851898204	0.11657339628895823	1.9525299982870468
Track_1206	237	307	125	2	0	0	0	1	126.01763999999994	174.02435999999997	300.0419999999999	1.5061097647039547	6.785905874681806	99.41548440820222	0.0	0.24784277645641667	1.392713354833153	0.016902033593521305	0.165691916228924	0.25693952430350847	0.9640034775733948	32.09446464605287	2.2390645257364383	0.046927399516202346	0.011951578879781873	0.04822242169274426	1.9398727050658515
Track_1209	239	310	51	1	0	0	0	9	59.00826000000001	178.02491999999995	237.03317999999996	2.4774387479105253	36.90339952418328	84.37326067211801	0.0	0.23013816137684834	0.976188691557592	0.02697860317888901	0.17697680121018175	0.20114329191540214	0.9366979867804284	13.406336298046376	2.4774387479105253	0.18479610632112423	0.04198460940740373	0.1824321927151163	1.9637695922808274
Track_1210	240	311	24	3	0	0	0	12	43.00601999999998	176.02463999999998	219.03065999999995	15.092127668939415	43.90098755266394	118.89967579953236	0.0	0.6352671926486116	2.150611075360787	0.047973878031791616	0.3042404945895719	0.620287909439568	0.9702427610754967	28.754529640485636	17.02516103183079	0.5248608778385333	0.35093058294953644	0.5524141448048118	1.168569905392105
Track_1217	245	318	106	7	0	0	0	3	114.01595999999995	186.02603999999997	300.0419999999999	1.1422277957008904	46.865133293153	46.851245183573475	0.0	0.607038079260634	1.8548240607991442	0.006488409082987381	0.5271570618047517	0.3997643433681762	0.963266242787523	66.60384495781385	3.0876794814346007	0.017149577421909576	0.010018139528017752	0.016503313169776334	1.765735659626872
Track_1219	246	320	110	1	0	0	0	1	110.01539999999994	190.02659999999997	300.0419999999999	1.069181568499439	8.647231427699944	18.964298924347837	0.0	0.38772276672296435	1.972060978674869	0.016371329359149103	0.22748056138972148	0.38778425946953854	0.9463201154362072	42.542410235667056	2.003340203271023	0.02513213432376358	0.009718471854844318	0.02506551765578512	1.9226862298613199
Track_1222	248	323	73	0	0	0	0	0	72.01007999999999	193.02701999999996	265.03709999999995	1.3075050096421865	150.58445597750244	23.855267886321638	0.0	0.19802468079989483	1.0281906259381228	0.028791100284864247	0.18731507904003117	0.15249428760576852	0.928763793755884	14.259773106374867	1.3075050096421865	0.09169185230988446	0.01815724978561594	0.09169185230988432	2.055825048033321
Track_1224	250	325	104	0	0	0	0	0	103.01441999999994	197.02757999999997	300.0419999999999	2.576630270408638	3.536376129017803	56.02337388560438	0.0	0.25577460729058826	1.9799778259370553	0.028896999200216378	0.17845975065218714	0.2943944002785454	0.9861365734384611	26.348472820767736	3.213133982688452	0.09779049768598926	0.02501232614238511	0.09779049768598935	1.818527783719197
Track_1225	251	326	100	1	0	0	0	3	102.01427999999996	198.02771999999996	300.0419999999999	4.321381146560171	0.9322969366953481	29.102993615130096	0.0	0.19405567309304622	2.161427203412162	0.0	0.1161906888959063	0.27714946178384303	0.9338406693935394	20.983575349206994	4.624093912454939	0.2059411265546547	0.042360551351832046	0.21829071357022847	1.9608734977799183
Track_1240	263	341	41	0	0	0	0	0	40.005600000000015	219.03065999999995	259.03625999999997	8.602999861721063	162.00199667590508	21.026502104580214	0.0	0.3746896598689945	2.561256710466511	0.046864966855371865	0.2116742342498302	0.48124186747682945	0.9983856009273995	14.989684656855122	8.602999861721063	0.5739280084045475	0.21504489025839033	0.5739280084045502	1.6522710614234064
Track_1241	264	342	46	11	0	0	0	8	79.01105999999996	220.03079999999997	299.04185999999993	0.11016300000414153	84.8685923578564	68.33673913310818	0.0	0.42662745818150566	1.327108915053935	0.022319191375834817	0.37351936554784904	0.33383556032495637	0.9236267351585886	22.874564661837365	1.0021603788189073	0.004815960506034516	0.0013942731562409311	0.0032681280341964004	1.6623508655800556
Track_1249	271	350	53	0	0	0	0	0	52.00727999999998	232.03247999999996	284.03975999999994	11.18862279415475	25.188524253687945	113.64865488454919	0.0	0.44452565988611886	2.0975844615498898	0.04808605998703739	0.34765880958798073	0.37674736776246454	0.9904720479587339	23.118570460882125	11.18862279415475	0.48396689635661105	0.21513570396595927	0.4839668963566107	1.7376245270709962
Track_1263	283	364	53	0	0	0	0	0	52.00727999999995	248.03471999999996	300.0419999999999	0.2776651432527709	101.85501119268001	32.72986188469827	0.0	0.3656848347315828	2.017868833992153	0.019018943558662568	0.2860217679327914	0.37500465666988375	0.9349345542349905	19.018273591639105	1.8399204556604418	0.014599913179019533	0.005338966837965207	0.01459991317901951	2.0484242092570026
Track_1265	285	366	41	3	0	0	0	5	47.00657999999996	253.03541999999996	300.0419999999999	6.62704815700655	80.07984813251392	54.58929716359108	0.0	0.4756883239814143	1.9815732834928081	0.044331417417200945	0.2478568912798094	0.5285497560716123	0.945670395362668	22.1191998551691	7.195923181847931	0.2996061430973443	0.1409812872369476	0.29637323459395215	1.600494258658248
Track_1270	289	371	26	1	0	0	0	6	31.004340000000013	260.03639999999996	291.04073999999997	4.233202626244101	145.2647505829668	7.595122438655333	0.0	0.45025691880271107	2.8781315638002276	0.06624490046673612	0.23434819943844362	0.6016522986345411	0.9946754139203292	16.721690962403283	4.338411698850787	0.2531563725081363	0.13653580841405105	0.3032397786959425	1.7239062399095133
