# Supplementary material for: Adhesion pilus retraction powers twitching motility in the thermoacidophilic crenarchaeon Sulfolobus acidocaldarius
Source: Nat Commun. 2024 Jun 14;15:5051. doi: 10.1038/s41467-024-49101-7 (PMC11178785; doi:10.1038/s41467-024-49101-7)
Supplement: Supplementary file 15 — Source Data [file 41467_2024_49101_MOESM15_ESM.zip › TWITCHING FULL TRACK DATASET/Figure 3/aapB 1/MW154 aapB-01 tracks.csv]

LABEL	TRACK_INDEX	TRACK_ID	NUMBER_SPOTS	NUMBER_GAPS	NUMBER_SPLITS	NUMBER_MERGES	NUMBER_COMPLEX	LONGEST_GAP	TRACK_DURATION	TRACK_START	TRACK_STOP	TRACK_DISPLACEMENT	TRACK_X_LOCATION	TRACK_Y_LOCATION	TRACK_Z_LOCATION	TRACK_MEAN_SPEED	TRACK_MAX_SPEED	TRACK_MIN_SPEED	TRACK_MEDIAN_SPEED	TRACK_STD_SPEED	TRACK_MEAN_QUALITY	TOTAL_DISTANCE_TRAVELED	MAX_DISTANCE_TRAVELED	CONFINEMENT_RATIO	MEAN_STRAIGHT_LINE_SPEED	LINEARITY_OF_FORWARD_PROGRESSION	MEAN_DIRECTIONAL_CHANGE_RATE
Label	Track index	Track ID	Number of spots in track	Number of gaps	Number of split events	Number of merge events	Number of complex points	Longest gap	Track duration	Track start	Track stop	Track displacement	Track mean X	Track mean Y	Track mean Z	Track mean speed	Track max speed	Track min speed	Track median speed	Track std speed	Track mean quality	Total distance traveled	Max distance traveled	Confinement ratio	Mean straight line speed	Linearity of forward progression	Mean directional change rate
Label	Index	ID	N spots	N gaps	N splits	N merges	N complex	Lgst gap	Duration	Track start	Track stop	Track disp.	Track X	Track Y	Track Z	Mean sp.	Max speed	Min speed	Med. speed	Std speed	Mean Q	Total dist.	Max dist.	Cfn. ratio	Mn. v. line	Fwd. progr.	Mn. ? rate
									(sec)	(sec)	(sec)	(micron)	(micron)	(micron)	(micron)	(micron/sec)	(micron/sec)	(micron/sec)	(micron/sec)	(micron/sec)	(quality)	(micron)	(micron)		(micron/sec)		(rad/sec)
Track_600	3	8	235	5	0	0	0	1	239.20315	0.0	239.20315	15.241471970389556	68.55964804860037	8.431535957175667	0.0	0.3781953761528416	2.97443314513158	0.00490757822979123	0.2810313864367909	0.35835578699790827	0.988066378552863	89.23399266255237	15.343479737835887	0.17080342945122684	0.0637176892126611	0.1684782343476104	1.9569610576265215
Track_608	7	16	301	0	0	0	0	0	300.255	0.0	300.255	0.1663203224929261	54.96003445422353	16.79255785336823	0.0	0.4660083921412666	1.436454921157949	0.010066137417988067	0.4202014890179958	0.31425276461667623	0.9735989065661382	139.92134978237596	1.7868477168363204	0.001188670083240401	5.539302342772846E-4	0.0011886700832404006	2.075526820225157
Track_609	8	17	273	11	0	0	0	7	300.255	0.0	300.255	1.8484704328634673	80.75741854284439	18.45282090905314	0.0	0.4111552976986155	2.663424254863669	0.0029497069611858573	0.337825551928	0.34620102456392227	0.9935468297738296	114.59972461382338	3.1543279375143056	0.016129798209309997	0.0061563352246039775	0.014973260125950478	2.0149427043889734
Track_616	13	24	280	10	0	0	0	8	300.255	0.0	300.255	11.179830145792774	41.70119034335854	20.134487623421755	0.0	0.5770253897751931	3.6912811998300237	0.02157082373593733	0.46994503234735735	0.4466938659317766	0.95785951678242	165.34518237366407	11.2504189094254	0.06761509458756072	0.037234451202453826	0.06452827182692988	1.8825214422259258
Track_619	14	27	291	1	0	0	0	10	300.255	0.0	300.255	16.986744232225494	143.6964543037951	22.918544111208583	0.0	0.5183560137140367	4.845012417644737	0.046488062890648905	0.38924731865867845	0.46263364530514134	0.9560661494117422	155.21134448181377	18.283985640412343	0.10944267179011417	0.056574392540425615	0.10914196236495523	1.9122098495274744
Track_621	15	29	300	1	0	0	0	1	300.255	0.0	300.255	4.1489759858464925	30.954319488705085	25.553578519241068	0.0	0.5547170208957569	2.639958115231808	0.026682844857611753	0.462880813537707	0.4224831383391276	0.9940203050772349	166.2680888959715	6.965260495500618	0.0249535314527033	0.013818174504492823	0.024910312797287594	1.8665390381871527
Track_627	19	35	300	1	0	0	0	1	300.255	0.0	300.255	0.6448079290523941	41.98079811977548	29.420690649570005	0.0	0.42296304219992076	1.8166063643915473	0.014882437612559012	0.3574602579088121	0.3057427787180258	0.9852224467198054	126.64961961833181	1.975314493102488	0.005091274107222521	0.0021475343593025734	0.005077356991128091	1.9874322219912686
Track_638	21	46	296	5	0	0	0	1	300.255	0.0	300.255	0.5828035808469142	32.49411231856586	36.184179810645865	0.0	0.41582614417758174	1.8975358728621252	0.013426817456180653	0.3720131052444256	0.2700009436245496	0.9328180253505707	124.04165621543017	1.3570637968747838	0.004698450493394946	0.001941028728403904	0.0046678852582558465	2.1330239224149916
Track_641	23	49	289	6	0	0	0	3	298.2533	0.0	298.2533	8.821883998054743	124.03239957984135	35.77273625652106	0.0	0.4026019687129967	2.928066025937939	0.01134397372331	0.232123253035832	0.4352875503135793	0.9525464432874765	118.85416891863497	10.452902473437337	0.07422443889279152	0.029578495855887402	0.07346833387437571	1.9216558516019304
Track_644	26	52	154	2	0	0	0	1	155.13175	0.0	155.13175	5.388118327248249	114.80539743342827	40.26044010138692	0.0	0.6519639299109161	2.3693346592235436	0.06163917543324102	0.49941961912307137	0.47290541640985106	0.9950862631395265	102.30400587457851	5.388118327248249	0.05266771600179482	0.0347325310727704	0.053273700398603685	1.93329302978462
Track_649	27	57	291	7	0	0	0	2	298.2533	0.0	298.2533	0.5833089679245193	157.3544019854936	43.53608737255307	0.0	0.6867272917418754	2.8271171718052033	0.01905715226616108	0.5922988842426509	0.4585783150336128	0.9314418951260675	201.03365325326533	2.4383877766955195	0.0029015488625163547	0.001955750256324135	0.0028479285443329307	1.9420048448357294
Track_652	28	60	301	0	0	0	0	0	300.255	0.0	300.255	0.5743218293558694	37.00976043436972	45.03690185076878	0.0	0.37010428381625043	1.8727229800145435	0.004918130768353407	0.2935797308104578	0.27740375832615993	0.9720376933927948	111.12566173724818	3.863258602160735	0.005168219656714652	0.0019127802346534425	0.005168219656714648	2.0001788338001227
Track_656	31	64	301	0	0	0	0	0	300.255	0.0	300.255	0.3415246547610674	153.42119682977093	46.924729945794645	0.0	0.5671950993885366	2.1973148654726464	0.026381813254102184	0.4826195464447911	0.37744726166613457	0.9957972127337789	170.30316456690497	2.039113356808154	0.002005392299254056	0.0011374486844884096	0.002005392299254055	1.834905176348851
Track_658	33	66	155	6	0	0	0	10	169.14365	0.0	169.14365	13.967386644391627	95.04356932644808	45.25905114066004	0.0	0.46815784063802596	2.473360728982486	0.030633329054080945	0.27169599404628636	0.47886131510893376	0.9284901518975535	81.20317854338307	13.967386644391627	0.17200541770577987	0.08257706774325627	0.17638723647288834	1.8822057854188443
Track_659	34	67	189	3	0	0	0	1	191.16235	0.0	191.16235	0.6691610416762512	29.830982254490568	47.78731379246894	0.0	0.33320618862160895	2.3569339608180444	0.02179467107766249	0.2487428222092415	0.3219431689282764	0.9837122379787384	63.09251753087991	2.840287884761992	0.010606028541320102	0.003500485538476856	0.010505463757913662	2.1068029443274976
Track_660	35	68	300	1	0	0	0	1	300.255	0.0	300.255	0.5284417103454472	60.174517824669664	48.34098406778251	0.0	0.2295484193779054	1.5056569883796098	0.004435419667381292	0.17636509365140984	0.2107227391375529	0.9952743234237035	68.85026548142775	1.479605423620291	0.007675231266726102	0.0017599763878884522	0.007667124838664231	1.9675238699477973
Track_663	36	71	204	9	0	0	0	17	269.22865	0.0	269.22865	8.680406448778255	108.18387407223163	50.92695911221768	0.0	0.5866120772578671	2.859950993745251	0.02130163545088943	0.39733175371898677	0.5339778167418202	0.9960633866927203	135.83016595501414	8.680406448778255	0.06390632292721439	0.032241763455628715	0.05496266562792851	1.8117280077715392
Track_665	38	73	265	6	0	0	0	14	300.255	0.0	300.255	2.0589817837823152	45.954252693468064	51.38684828528801	0.0	0.5362609825034478	2.4240080445738936	0.010827674197470095	0.3199782113785334	0.5685541703393927	0.9916921867514557	148.62049501116306	4.461254212828781	0.013853955900413753	0.006857443785390136	0.012787512068055496	1.9594927417167716
Track_668	40	76	301	0	0	0	0	0	300.255	0.0	300.255	2.314357270267026	72.37266789845603	54.21977039725817	0.0	0.3051131603522134	1.8310433252221991	0.012787695180236735	0.24698682820841927	0.27114692233778787	0.9981982900058708	91.61175196155388	2.7584568272704435	0.025262667951577625	0.007707972457634431	0.02526266795157764	1.9451389495118798
Track_671	42	79	150	6	0	0	0	18	197.16745	0.0	197.16745	7.45223568175654	153.05102880392295	54.62469669747638	0.0	0.3736979754717954	2.7602259008812298	0.014413713878853887	0.27295124300214496	0.37610125166203245	0.9737184464931488	64.73957150567499	7.45223568175654	0.11511098248624162	0.037796480513170604	0.10114178559691787	1.9332143530231314
Track_674	44	82	301	0	0	0	0	0	300.255	0.0	300.255	0.928381583127419	50.7276983423314	57.85370791592063	0.0	0.35871433919321305	1.936012904561693	0.011218167147161711	0.27689699617223384	0.3149603819900444	0.9961255747218465	107.70577391445816	2.4383529957574495	0.00861960830312362	0.0030919770965593214	0.008619608303123619	1.9529190294132304
Track_677	45	85	261	8	0	0	0	11	291.24735	0.0	291.24735	1.9692196943754692	19.12746808078455	54.65977741413854	0.0	0.5455502330991349	3.7545730997476685	0.009961870889012084	0.4024201850673918	0.46606218265868077	0.9809201156499285	144.61533243658147	3.912239527729375	0.013616949608292994	0.006761330856316698	0.012393599060360149	1.9811068734313502
Track_681	47	89	284	1	0	0	0	17	300.255	0.0	300.255	7.950552357658194	5.911368808815249	53.7419060579919	0.0	0.2694262859262212	3.0035508159521163	0.01239750357569673	0.22622623440822806	0.23678137746657096	0.9974268613986566	80.16156436422722	8.333067592446596	0.09918160181522351	0.026479333758499254	0.09828043936941723	2.0139815364676625
Track_686	50	94	236	6	0	0	0	2	242.2057	0.0	242.2057	40.347291502368805	67.9872041709162	43.59821536330977	0.0	0.44077109834280254	2.9609000139612593	0.012874383937048539	0.34447378831911496	0.4163967505703353	0.9039926475892632	105.49912687658228	40.347291502368805	0.3824419471221683	0.16658274971385398	0.37793482907605924	1.7150092168091486
Track_688	52	96	293	8	0	0	0	1	300.255	0.0	300.255	3.1360735076287223	79.02419106585067	62.2427721656077	0.0	0.46899951269424783	1.6163603217359885	0.012913056456221941	0.4032879567800388	0.32216106357285945	0.8788290229266821	139.28853623838285	3.4492045923868386	0.022514943385301616	0.010444700363453472	0.02227017316809586	1.9245495174595355
Track_693	53	101	142	4	0	0	0	3	149.12665	0.0	149.12665	5.043962805794721	162.04539191899698	67.51852310214258	0.0	0.6548476729723468	1.9652295511309312	0.02141830735552328	0.5818286214470328	0.432006626287372	0.936697779406964	93.20421694702078	5.183682113218415	0.05411732399041359	0.03382334952065724	0.05165071346613085	1.9393634917972467
Track_702	57	110	301	0	0	0	0	0	300.255	0.0	300.255	2.527537840927459	80.26802181601593	73.72249457069195	0.0	0.3327183940311609	1.5680494084375758	0.010116093838748227	0.233298669272625	0.29090270660106965	0.9969006390666645	99.90036139982628	4.24347639847672	0.025300587560555653	0.00841797086119285	0.025300587560555674	1.9503390697269956
Track_703	58	111	216	2	0	0	0	18	250.2125	0.0	250.2125	6.581171041889227	17.616066640320966	72.8039335594197	0.0	0.4886506657482651	2.396846069598151	0.00831622123233568	0.31536860124756233	0.48868331005115606	0.9836200933765482	109.13430765209205	9.59755925159136	0.06030341130553797	0.026302327189445876	0.053826442964463025	2.0243473778251633
Track_708	61	116	195	6	0	0	0	5	204.17340000000002	0.0	204.17340000000002	0.3588981234486338	106.29166150494335	77.79716852465181	0.0	0.44245168739641955	2.4099455817349495	0.024722762102129304	0.34245717452964114	0.3760653660853151	0.9560691518661303	88.44506595694182	4.9639198288141975	0.004057864840344605	0.0017578103878792917	0.003972886617797802	1.7665139445073523
Track_712	63	120	267	7	0	0	0	13	300.255	0.0	300.255	6.6957171281131105	118.06047284676514	75.69610891591965	0.0	0.4725578100989944	2.771899203134748	0.006493137779984481	0.28074149461443587	0.5042476491320003	0.9543405074751778	129.46896935338165	7.268827725846729	0.051716771683239036	0.022300102007004413	0.047190209389054105	1.8176183986698653
Track_713	64	121	235	4	0	0	0	19	300.255	0.0	300.255	13.636477447232814	15.491743769118338	78.96217773947764	0.0	0.6737272133956819	2.738583642731311	0.010616985849744688	0.5944406225224126	0.4813014565427944	0.9589384786626126	171.11743192957894	13.713812703212826	0.07969075560253103	0.04541632095130077	0.06741054843605915	1.9204730191746724
Track_714	65	122	134	5	0	0	0	11	161.13685	0.0	161.13685	8.76387901954806	25.543554506742943	75.70489112489653	0.0	0.46026576167127986	1.973861177384962	0.0065824228954818025	0.2898425790643779	0.4395795669132748	0.976559212403511	66.41738536848779	8.894831036194729	0.13195158121515194	0.05438780154600304	0.11816608158841632	1.8943897500066695
Track_715	66	123	207	22	0	0	0	19	295.25075	2.0017	297.25245	5.339069457955682	87.70338348485896	82.009821394918	0.0	0.7377104364236926	2.4543337390646447	0.027032213498608768	0.5772616360288889	0.5534057953060381	0.9250978257345117	165.099395346211	5.471272465235851	0.03233851612090845	0.018083169841078075	0.024512557974294788	1.7228354255896103
Track_720	69	128	299	2	0	0	0	1	300.255	0.0	300.255	4.193210195728927	41.38856028931709	87.24002596218226	0.0	0.41798315241451994	2.5102927675949456	0.005189078248880109	0.27803257754716126	0.4069958287714308	0.9873034908221319	124.93621993130218	7.030499255870166	0.033562806670752635	0.013965496646946518	0.03341162572288735	1.8959969647952295
Track_722	71	130	301	0	0	0	0	0	300.255	0.0	300.255	2.8513219536322243	146.0293110337326	88.97705834711822	0.0	0.22082303916431287	2.2297354935851383	0.007948806760106862	0.17765860521510582	0.23413862499871588	0.9647920204951518	66.30322162428068	2.8513219536322243	0.04300427466088693	0.009496334627673892	0.04300427466088689	2.1003313810682522
Track_726	73	134	287	1	0	0	0	14	300.255	0.0	300.255	14.426660697343893	9.105927759886693	84.46616976379184	0.0	0.3102625150658963	1.5688096182065077	0.0	0.24835589499232763	0.22970435090317984	0.9788582277214901	93.6555775078774	14.731793525593526	0.154039525260847	0.04804802816720419	0.1548624981557934	1.9695803807717167
Track_727	74	135	245	5	0	0	0	19	300.255	0.0	300.255	28.618891196249688	83.12993123675885	86.06651261287482	0.0	0.393829472908994	2.480810351280601	0.014065724318396483	0.277180638690252	0.3946071795374197	0.9787178187954183	114.92207762362935	29.10854327921248	0.24902866175093674	0.09531528599440373	0.24202171891901333	1.9110630600638732
Track_740	80	148	294	1	0	0	0	7	300.255	0.0	300.255	11.539792276840867	124.41343153290421	98.76846730292141	0.0	0.2356019526088954	1.9790560949403615	0.0011368844589893963	0.15482119984509837	0.24198788703291135	0.9705502374642561	73.39387262991012	11.624065660782469	0.1572310039426652	0.038433305946082054	0.16312812996877923	2.022583083222121
Track_741	81	149	301	0	0	0	0	0	300.255	0.0	300.255	0.8824938693730607	111.9155959839068	103.05011862161584	0.0	0.35775170412440127	1.8606700258210447	0.010776226606568549	0.29361924441633913	0.26976985482079	0.9049448723412827	107.41673792187201	2.266166010474271	0.00821560853965729	0.0029391479554813768	0.008215608539657283	2.0814299039651964
Track_743	83	151	280	3	0	0	0	13	300.255	0.0	300.255	5.444105998037093	90.92486277964326	100.8508157492503	0.0	0.2659478234815511	1.7307701380918563	0.016057129589961305	0.23001641180060198	0.19962084873929045	0.9201856161866869	75.6031112262328	5.634040119503056	0.0720090206571829	0.01813160812654941	0.06817731346392164	1.9943805421815364
Track_744	84	152	297	1	0	0	0	4	300.255	0.0	300.255	2.165363215643816	51.56966087963686	105.30214592462724	0.0	0.5945365803367917	2.4728640223481007	0.01211148730506852	0.4891597549109146	0.4115829025464598	0.9869787456210615	176.27852089966595	3.7746934810152792	0.012283760974352033	0.007211747400189226	0.012130031420613231	1.9835109548344945
Track_747	87	155	300	1	0	0	0	1	300.255	0.0	300.255	1.3407593640425328	18.839472785504544	110.8256833521122	0.0	0.25780214513714056	1.8110551583606247	0.01459722174286801	0.1902253625074645	0.27611717161400423	0.9810715065399805	77.394194014276	2.8515196194561656	0.017323771907169404	0.004465402288196809	0.01732104395726184	2.039473018657282
Track_748	88	156	301	0	0	0	0	0	300.255	0.0	300.255	0.6416499503547389	111.80416358023564	110.44360350111694	0.0	0.2844885827267901	1.6449883750164596	0.0028169457195018773	0.22336328263611624	0.23582695449347615	0.9495183554202615	85.4191194066325	2.4552922897960765	0.00751178371788409	0.0021370167036510266	0.007511783717884103	2.0095874611493123
Track_750	89	158	297	4	0	0	0	1	300.255	0.0	300.255	0.8351545868327283	33.38341448119927	113.81060314510552	0.0	0.2613245216419982	0.9439116700766305	0.01107113717250241	0.23787746918548244	0.16995839695920917	0.9717073151559541	77.96297313156121	1.3022688855133322	0.01071219520352846	0.002781484361068852	0.010643793944754062	2.050286170230135
Track_751	90	159	293	7	0	0	0	2	300.255	0.0	300.255	3.277304767954698	20.132405158768876	114.42151407429931	0.0	0.40343079792098996	2.001724858868445	0.021160667873835994	0.32385338385498763	0.3096310517359317	0.9351069182666089	119.30131793213545	5.758249269316047	0.027470817797830137	0.01091507141581222	0.02705562260506915	1.9476665855038504
Track_752	91	160	280	5	0	0	0	16	300.255	0.0	300.255	12.959182980738357	121.97096132337998	105.81217027797359	0.0	0.3302606068753623	2.4260129551266876	0.012026007813766407	0.2032567739516134	0.36452548952231106	0.9475804292729922	100.2072222147539	14.239545668643192	0.12932384207762548	0.043160590100875446	0.13068646154690772	1.9113900095673921
Track_755	93	163	301	0	0	0	0	0	300.255	0.0	300.255	5.989196047289306	42.378227827638995	122.03401750638757	0.0	0.2866398537758854	2.0622607405121722	0.024974765604891376	0.23144929006944395	0.2481068593703706	0.9900638478934963	86.06504929547852	6.325127157266594	0.06958917814276966	0.019947031847227546	0.06958917814276969	2.001671897764642
Track_758	95	166	223	4	0	0	0	17	242.20569999999998	1.00085	243.20655	39.95501785297371	64.91239215739417	109.70402119721336	0.0	0.35528751465704334	5.148644565454482	0.003566359215215595	0.19768888213758432	0.5524563207417722	0.9601051283524176	87.4710571734905	39.95501785297371	0.4567798668961637	0.16496316087100227	0.46430891620337433	1.8949011297602019
Track_761	96	169	191	1	0	0	0	1	191.16235	0.0	191.16235	19.148517729377296	113.41627204673864	114.01586112029203	0.0	0.48231150120448374	2.625667691611388	0.048140973957013666	0.34495624541657505	0.45802089151469927	0.946043389317877	92.1205821413821	19.469471592701417	0.20786362053150187	0.10016887598095177	0.20768502457602303	1.770561656279081
Track_769	100	177	209	8	0	0	0	12	233.19805	0.0	233.19805	0.7697425838241394	95.69497249307845	125.43906722795434	0.0	0.5826437388528942	1.8563714400113343	0.004608817127152865	0.45783130981870995	0.39966630353921173	0.8937617283688778	122.71277853820617	2.9358562405904407	0.006272717421881886	0.003300810550620554	0.00566522959144669	1.9830033920120185
Track_771	101	179	301	0	0	0	0	0	300.255	0.0	300.255	0.3893262462536419	66.4707572695751	126.33440015081389	0.0	0.22049612911234098	1.2795244306566906	0.007417945281464017	0.17697759576862818	0.1717635040820595	0.9934724436645888	66.20506524662598	1.8568313306906095	0.0058806111708119375	0.0012966519999788244	0.005880611170811941	1.9791069155997916
Track_778	106	186	301	0	0	0	0	0	300.255	0.0	300.255	0.15887998609974668	11.545302715794598	4.075789138113454	0.0	0.41087081199055997	1.2045746050239732	0.012275892206812612	0.3826859791134414	0.24500892870786506	0.9690263823813379	123.3660156542256	1.14211844849518	0.001287874827254378	5.291501760162085E-4	0.0012878748272543781	2.1047978897785304
Track_784	110	192	293	4	0	0	0	3	300.255	0.0	300.255	2.1691733740599357	100.10471017008528	8.068188251316734	0.0	0.6030323802182824	2.07100733020995	0.034881294581453025	0.5129082249769841	0.3967210998992257	0.9881791071680218	180.41120080990365	3.803505634408516	0.012023496126194284	0.007224437141962451	0.011980181129489908	1.989551156049914
Track_791	117	199	293	2	0	0	0	4	297.25245	3.0025500000000003	300.255	4.4051352262844645	114.81319050987216	83.35129864310935	0.0	0.4201671135902766	2.605386733646246	0.01780461336356053	0.3041854670143689	0.40167771158787047	0.984491099066295	125.78023554968051	6.187907121764284	0.03502247556647745	0.014819508556731708	0.035270510416916784	1.9800554295512907
Track_792	118	200	200	31	0	0	0	16	295.25075000000004	3.0025500000000003	298.2533	0.38774052941182474	0.8946415169538899	104.26677824789758	0.0	0.364860074168107	2.5696631265656844	0.012510472357264792	0.2473562700814715	0.3634850884690563	0.9044563782215118	82.11797887229261	3.473423575940741	0.004721749545429352	0.0013132584063269093	0.003599348076988642	1.8679933177216066
Track_797	121	205	277	2	0	0	0	16	293.24905	7.00595	300.255	5.271008469844367	90.86065893311712	4.504865698421957	0.0	0.2746287329660889	1.6770526638987282	0.004686634299177987	0.2201088546496594	0.2345165887074874	0.924930244791809	79.4325549688826	5.535519355485873	0.0663582893929229	0.01797451166455396	0.06545022245277389	1.9871127290140917
Track_805	127	213	295	1	0	0	0	6	300.255	0.0	300.255	2.6984097853328923	129.01833571430709	10.512169000158705	0.0	0.450028774871161	1.7277219066144491	0.029710511855853838	0.35970573788165777	0.3120807823877766	0.950901743315034	134.40492414610884	3.670293485333498	0.020076718189279332	0.008987060283202253	0.019969968110983935	2.0040459898717895
Track_812	134	220	158	9	0	0	0	18	225.19125	1.00085	226.1921	17.435898710008612	162.8668904237273	69.67219066147666	0.0	0.42972278157680893	2.0282499945007464	0.026163868750175068	0.31607528071855706	0.36143355497384166	0.9204519417466996	80.00190362186295	17.435898710008612	0.21794354784882547	0.07742707014596975	0.18017911422303867	1.930369278354567
Track_823	145	231	283	3	0	0	0	1	285.24225	13.011050000000001	298.2533	7.28650176756593	57.21733882630769	70.38605491998845	0.0	0.2766375378864431	1.5507720129976905	0.01670557643752372	0.21778074251134757	0.2048424361625419	0.9871245487839931	78.49119003455975	7.655588131048573	0.09283209700805499	0.02554495965294738	0.0923409015570162	2.0227673109374646
Track_830	150	238	275	5	0	0	0	5	284.2414	16.0136	300.255	22.091213930104004	3.1028294520965236	10.772216033208382	0.0	0.31655811958777375	1.9659858735790838	0.007982553297480832	0.24842624056994916	0.28632859520333737	0.9100317423993891	89.16908894840167	22.312229645636464	0.24774520173562886	0.07771990262538815	0.24551542928861234	1.8209462069087767
Track_840	156	248	278	0	0	0	0	0	277.23545	23.01955	300.255	0.11942416505564858	42.04660311975266	111.35133732172223	0.0	0.33283336652702844	1.6915959925869415	0.03205609178251573	0.2602517650397683	0.28662209627763974	0.9774712096872947	92.27320814413565	1.5660760158618194	0.001294245290237462	4.3076801706148536E-4	0.0012942452902374615	1.9712338140335792
Track_844	160	252	276	0	0	0	0	0	275.23375	25.021250000000002	300.255	0.4266487568286763	5.992793492537818	21.854063233953728	0.0	0.282111399971385	1.4454015176620878	0.018122224615951383	0.2301976334492484	0.21308981894218385	0.989987655610278	77.64657853187418	1.6131603528208218	0.005494752826147201	0.0015501324122811114	0.005494752826147202	2.1066041042109056
Track_846	162	254	275	0	0	0	0	0	274.2329	26.022100000000002	300.255	8.383037739236713	120.2780515374152	61.15449511622252	0.0	0.2660044126105681	1.8476008715379062	0.01726353958909358	0.17790565406738476	0.2949101474339419	0.9986622743173079	72.94716148299275	8.563405038373032	0.114919313771944	0.030569044557515575	0.11491931377194416	1.9187606018627203
Track_856	170	264	220	10	0	0	0	14	270.2295	30.0255	300.255	0.9903463063616614	131.78488686428742	47.7893541793917	0.0	0.5661888778236924	3.5650466196482964	0.016175386519312218	0.385763284192002	0.5564489292371739	0.9860158527439291	136.64213269068975	7.18631240284539	0.007247737479357564	0.0036648341737732615	0.006472812019656923	1.9240341185389824
Track_860	172	268	268	1	0	0	0	1	268.2278	32.0272	300.255	1.8933544974443726	17.861545412739538	87.59118046362622	0.0	0.29531728259962714	1.8781836457979477	0.0014780473350197497	0.242227384435993	0.2720584545903388	0.9888163535897412	79.20279691404217	5.047995980689913	0.02390514692933391	0.007058755645180599	0.023902277520108508	1.9291981050523448
Track_862	174	270	246	2	0	0	0	18	264.2244	36.0306	300.255	20.191725169096795	61.93842604096949	26.964447175245553	0.0	0.425741667391197	4.271828525987377	0.021145058438840614	0.2744057439680364	0.49427305454283144	0.9985214391859566	109.36735009077445	20.37089689090537	0.18462297159378688	0.07641885143498024	0.17949582408329795	1.9160261715923468
Track_867	177	275	226	3	0	0	0	16	251.21335	44.0374	295.25075	9.548675345922897	125.36791604117076	76.64972383381678	0.0	0.34790772615601095	1.3540112245641343	0.017154531836122762	0.2536308157796157	0.27893792891220703	0.9502063747000905	82.14849112944601	11.782873954905	0.11623677093321787	0.03801022256947291	0.10925374664553476	1.9370203525338674
Track_876	185	284	159	0	0	0	0	0	158.1343	53.04505	211.17935	17.80709807959111	22.228776495198858	57.958193843369976	0.0	0.4750640434573534	2.716859165137855	0.00680033554982211	0.30901288272703714	0.47786311311139135	0.9832981723659443	75.12391996729828	17.80709807959111	0.23703632727555493	0.11260743608180585	0.2370363272755553	1.7334187755402755
Track_879	188	287	245	0	0	0	0	0	244.2074	56.0476	300.255	0.8511799336513209	64.18891095118676	13.38046208354487	0.0	0.4150817817873127	1.8663755178478776	0.012525271534656329	0.35929670270597985	0.319832767057066	0.9901727063315255	101.36604271764682	2.040208743806951	0.008397091479858461	0.0034854796932907066	0.008397091479858447	2.1062751144288425
Track_882	190	290	221	11	0	0	0	4	243.20655	57.04845	300.255	0.1548731147031952	58.552887435261795	129.4435879117977	0.0	0.40979478337685094	1.51994722343622	0.00590358804084274	0.3356849905947354	0.32626471538048135	0.9511561035031108	93.03361156539813	2.4958725896490344	0.0016647006613768496	6.367966434423546E-4	0.0015539403361724856	1.9526673323450014
Track_884	192	292	212	8	0	0	0	9	234.1989	63.05355	297.25245	1.0566247755690676	82.87600364839713	4.609127535767769	0.0	0.4501350207481464	2.619369894262593	0.01572068223315008	0.35268980734572475	0.37951624369037235	0.8276450203837089	97.56456044011219	2.4417544922257055	0.010830006006306491	0.004511655586636264	0.010022893973318655	2.017886002188817
Track_888	194	296	236	0	0	0	0	0	235.19975	65.05525	300.255	3.8544414371288083	102.73839697140801	38.926995057264406	0.0	0.3882769065237293	2.3500550450142357	0.011714805724533421	0.26791407029516384	0.34328316216978977	0.980114753468562	91.32263134515433	4.213797647501691	0.04220685913616448	0.01638794869947272	0.042206859136164405	2.004973583293523
Track_893	198	301	210	9	0	0	0	6	232.1972	68.0578	300.255	12.6502994699323	98.76718525331827	125.56695315058849	0.0	0.3898866586194399	2.3855038940135302	0.012355754920758808	0.23370501644284877	0.43581142533719835	0.9458133561270577	94.16444023326842	13.213186881965974	0.13434263973315622	0.05448084417009464	0.1397350818902276	1.8573870520283806
Track_904	204	312	227	0	0	0	0	0	226.19209999999998	74.0629	300.255	5.098739490254272	135.31943342283287	98.74928867938765	0.0	0.38714609832543123	2.0724316786438983	0.022449847272014448	0.31870109271976627	0.3218556637258778	0.9218097680990917	87.56938898703586	5.686983413330475	0.05822513493852413	0.022541633815921388	0.058225134938524194	1.9552340008396845
Track_906	206	314	226	0	0	0	0	0	225.19125	75.06375	300.255	2.178640919458673	76.11974351519473	70.69256611112466	0.0	0.33854664526849654	1.9555372377643387	0.0	0.25433355866202473	0.30577933164417886	0.8834192766025003	76.2377422313193	2.178640919458673	0.028576933887263824	0.009674625099592781	0.028576933887263817	2.0480338365440947
Track_907	207	315	209	2	0	0	0	10	225.19125	75.06375	300.255	14.583914320565997	20.38882953739688	67.5908860142753	0.0	0.3729849404473053	1.5992609596968106	0.01565998346772198	0.2820675272696688	0.29867251629568947	0.9724549086470353	86.77476517206253	15.554838170108628	0.1680663069689452	0.06476234898365721	0.1736326107590039	1.8765989151157532
Track_909	208	317	219	3	0	0	0	2	223.18955	77.06545	300.255	9.552986924451373	114.13960372990661	41.6581870621303	0.0	0.5551738543992647	2.637094043026965	0.02835431524702176	0.4025448576427497	0.4474778284817642	0.986191942267222	124.0066474791786	11.278680224901006	0.07703608732794241	0.04280212458177981	0.07709679453131772	1.7899098992702593
Track_913	212	321	221	0	0	0	0	0	220.187	80.068	300.255	9.516947336428377	32.3529616662916	119.25321684038022	0.0	0.2947884214532935	3.0384868886752434	0.008777119936356784	0.20221245574899666	0.35935191037659087	0.9937482621874745	64.90857815453631	11.490069886798548	0.14662079507842768	0.0432221127333965	0.14662079507842762	1.9833125272671595
Track_919	216	327	160	2	0	0	0	1	161.13684999999998	82.0697	243.20655	38.957790869867985	7.164687982020789	64.74145761245686	0.0	0.506354724426525	3.7542889373572392	0.02322462629621303	0.3201155909415815	0.6212326376148577	0.9669621780514717	86.2250318792139	38.957790869867985	0.45181532579125044	0.2417683532343346	0.4774683469343567	1.7950465069110535
Track_925	220	333	213	1	0	0	0	1	213.18105	87.07395	300.255	1.7578479344912592	44.80005581803256	107.58763313261016	0.0	0.4741166677771271	1.6437019206937877	0.008852585757386738	0.3945012863302518	0.3359128190478138	0.9918643037478129	100.92180301735111	2.337761590091284	0.01741792042883973	0.008245798275650014	0.017391918141815257	1.9878055387848765
Track_928	222	336	169	4	0	0	0	15	210.17849999999999	90.0765	300.255	11.02831864327384	146.82701825081426	13.980376312367438	0.0	0.37253986199343514	1.9235161950419524	0.008667899722266757	0.2384090408379355	0.38456198805152053	0.9781216139624105	67.79115356242717	12.22108418172818	0.16268079334449057	0.052471202541048874	0.14084721634962521	1.7779686291534
Track_929	223	337	185	4	0	0	0	17	210.17849999999999	90.0765	300.255	1.0858534606876964	124.31584874545743	48.61603877953805	0.0	0.4278076311403089	2.3645079866995635	0.008354721553416497	0.3145830155873291	0.3672665106413749	0.9939715752730498	79.31562146712248	2.689203977786802	0.013690284972901574	0.005166339376709304	0.012076314213794119	2.0914070797955597
Track_930	224	338	208	2	0	0	0	1	209.17765	91.07735	300.255	0.8797769812912877	155.38072700167334	35.39534503023334	0.0	0.5502995324300917	2.4721583253161756	0.024900337324658867	0.46839244839658467	0.3830034689936186	0.9918436912389902	114.64833000084771	2.937639544328741	0.0076737007969046095	0.0042058842390249995	0.007642899895720522	2.028159154458571
Track_931	225	339	153	7	0	0	0	18	208.17680000000001	92.0782	300.255	31.397875154147517	16.294228309626213	46.48321178885249	0.0	0.4550730031944424	2.6703393474207333	0.004434081373268007	0.2784928785893173	0.49105246477970627	0.9497072490212185	77.89803555882712	31.397875154147517	0.4030637605801553	0.15082312320175695	0.33142621544902684	1.657958569513311
Track_934	228	342	121	11	0	0	0	15	207.17595	93.07905	300.255	49.45711871385276	112.30333341046949	42.99437428421021	0.0	0.674464886445301	2.5908729375578488	0.010946433977092333	0.3923199387321135	0.6232821879481594	0.9827602983506258	123.06411642653468	51.231395958993154	0.40188090687976513	0.23872036649935843	0.3539403922975294	1.4764259240266913
Track_950	238	358	185	3	0	0	0	5	191.16235	105.08925	296.2516	13.648818163078303	151.2338710988678	12.566965592279768	0.0	0.5463387012243929	2.729471949611855	0.014962033016081105	0.3195242766049331	0.612192948358805	0.9568406156591467	103.2278637060921	17.23244002110971	0.13222029085033565	0.07139909173055417	0.1306864982666294	1.8590513359064953
Track_960	246	368	183	2	0	0	0	2	185.15724999999998	115.09775	300.255	19.070838089242358	143.86987136964402	92.55981151878204	0.0	0.30851106899023145	2.227969241002236	0.006428137807641527	0.24359696613628543	0.28739069045476157	0.9441409016567501	62.72193803367726	20.34964309494109	0.30405371209994597	0.1029980629397032	0.3338553241438624	1.823380594063169
Track_964	248	372	185	1	0	0	0	1	185.15724999999998	115.09775	300.255	3.077849394729917	138.8519143556302	61.23177944311503	0.0	0.3452193884332971	2.2143709989955567	0.014320341392903224	0.20916976854569116	0.351510589975207	0.9920422541128623	63.61157635074116	4.76163177656625	0.04838505145288788	0.016622894295145976	0.04815168224063358	1.9587752930782272
Track_969	251	377	175	4	0	0	0	1	178.1513	121.10285	299.25415	1.7163679211398606	117.9005776659383	114.08474069904709	0.0	0.47743959811838865	1.7706224312636716	0.032691371374504445	0.39092554008483027	0.3660402971432828	0.9130991424833025	84.21003566338628	3.1795837978213624	0.020381987819132596	0.009634327232750256	0.020179154118593393	1.9726180866226481
Track_974	256	382	132	9	0	0	0	15	172.1462	128.1088	300.255	19.00678821682813	21.466818652443365	47.23327542145942	0.0	0.49127310929904733	3.0871677650022407	0.01268246063765654	0.32887340248886804	0.48790070509029937	0.9743075312087031	78.09179752498169	20.060050910715702	0.24339032803986654	0.11041073353247491	0.22474410148361243	1.839576249212292
Track_981	262	389	148	6	0	0	0	5	166.1411	134.1139	300.255	7.701835355923728	16.32876133393599	81.76481366537314	0.0	0.5534669336485448	2.589904257346059	0.011481969496530776	0.38967281615237687	0.4615377258057248	0.9402314923905037	87.1869238530674	7.887305701163913	0.08833704660693523	0.04635719491398413	0.08375784007255843	1.931585986839812
Track_989	269	397	140	2	0	0	0	15	156.1326	144.1224	300.255	15.830788228741364	160.85340174446063	68.71645344241118	0.0	0.641239783740603	3.6079114097371847	0.043503618769376355	0.5062316492164336	0.4743220230789845	0.9393466123512813	97.38317312086427	18.423605962760824	0.1625618443249271	0.10139322747934361	0.15812061267920274	2.030409832417645
Track_991	270	399	152	0	0	0	0	0	151.12834999999998	145.12325	296.2516	35.006680348188574	101.89304181109564	90.72328192356558	0.0	0.48922006804703205	5.649786492025568	0.018268778372376157	0.2674179209020833	0.7184650986275258	0.9910517848635975	73.93502167083575	35.006680348188574	0.47347900300943896	0.23163543007111886	0.47347900300943946	1.8065165498490834
Track_996	275	404	151	2	0	0	0	2	153.13004999999998	147.12495	300.255	6.779388256740678	103.34373990819077	65.63015844060949	0.0	0.6835525151168588	2.9795005935576535	0.039601325609938655	0.5723858232910073	0.47021653727309576	0.9437349639980999	105.39145767256167	8.394825977238643	0.0643257850916476	0.044272095886736	0.06476765853047492	1.796908190220151
Track_1002	280	410	117	8	0	0	0	17	146.1241	154.1309	300.255	11.772756563806707	43.011324666438405	23.482460498893982	0.0	0.5848510039432373	2.415469311282935	0.01051578595421202	0.4637145828220354	0.4850648777793275	0.9582448820782523	76.50606948807992	12.971910548272485	0.15388003386634533	0.08056683711863209	0.13775617477857918	1.874983621501905
Track_1022	298	430	104	10	0	0	0	9	135.11475	165.14025	300.255	12.816764424145934	84.2178103416311	86.86326566002016	0.0	0.6962594212140284	2.7914941363339416	0.056514042792198196	0.5582229493102486	0.5425528307939564	0.9087216785320869	83.03014989477151	14.721390863609708	0.1543627759360822	0.09485836612320961	0.13623997497629606	2.0089482712919895
Track_1057	332	465	111	2	0	0	0	1	112.0952	188.1598	300.255	11.249371575906071	89.25477477969153	34.80782210744226	0.0	0.5681088119469503	2.4258432286883975	0.02294755561685452	0.4627215111782464	0.44676675653615466	0.9688235532056104	63.587041837872114	11.86075777107001	0.17691295664592474	0.10035551545388269	0.17664840492432607	2.0031731111954008
