# Supplementary material for: Adhesion pilus retraction powers twitching motility in the thermoacidophilic crenarchaeon Sulfolobus acidocaldarius
Source: Nat Commun. 2024 Jun 14;15:5051. doi: 10.1038/s41467-024-49101-7 (PMC11178785; doi:10.1038/s41467-024-49101-7)
Supplement: Supplementary file 15 — Source Data [file 41467_2024_49101_MOESM15_ESM.zip › TWITCHING FULL TRACK DATASET/Figure 3/aapA 2/MW153-03 tracks.csv]

LABEL	TRACK_INDEX	TRACK_ID	NUMBER_SPOTS	NUMBER_GAPS	NUMBER_SPLITS	NUMBER_MERGES	NUMBER_COMPLEX	LONGEST_GAP	TRACK_DURATION	TRACK_START	TRACK_STOP	TRACK_DISPLACEMENT	TRACK_X_LOCATION	TRACK_Y_LOCATION	TRACK_Z_LOCATION	TRACK_MEAN_SPEED	TRACK_MAX_SPEED	TRACK_MIN_SPEED	TRACK_MEDIAN_SPEED	TRACK_STD_SPEED	TRACK_MEAN_QUALITY	TOTAL_DISTANCE_TRAVELED	MAX_DISTANCE_TRAVELED	CONFINEMENT_RATIO	MEAN_STRAIGHT_LINE_SPEED	LINEARITY_OF_FORWARD_PROGRESSION	MEAN_DIRECTIONAL_CHANGE_RATE
Label	Track index	Track ID	Number of spots in track	Number of gaps	Number of split events	Number of merge events	Number of complex points	Longest gap	Track duration	Track start	Track stop	Track displacement	Track mean X	Track mean Y	Track mean Z	Track mean speed	Track max speed	Track min speed	Track median speed	Track std speed	Track mean quality	Total distance traveled	Max distance traveled	Confinement ratio	Mean straight line speed	Linearity of forward progression	Mean directional change rate
Label	Index	ID	N spots	N gaps	N splits	N merges	N complex	Lgst gap	Duration	Track start	Track stop	Track disp.	Track X	Track Y	Track Z	Mean sp.	Max speed	Min speed	Med. speed	Std speed	Mean Q	Total dist.	Max dist.	Cfn. ratio	Mn. v. line	Fwd. progr.	Mn. ? rate
									(sec)	(sec)	(sec)	(micron)	(micron)	(micron)	(micron)	(micron/sec)	(micron/sec)	(micron/sec)	(micron/sec)	(micron/sec)	(quality)	(micron)	(micron)		(micron/sec)		(rad/sec)
Track_6	4	6	301	0	0	0	0	0	300.079	0.0	300.079	1.1655804844536	65.09971031925815	106.9098530811235	0.0	0.20007812196529592	1.3864226776613622	0.004207740344644266	0.06387728473872427	0.349931853684914	0.9024844876555509	60.03924276122396	1.4761043741854911	0.019413643990966258	0.0038842454302153765	0.019413643990966234	2.0032728562206943
Track_7	5	7	291	1	0	0	0	10	300.079	0.0	300.079	2.715691673250319	87.32221693623126	107.4158994743666	0.0	0.16986301275338583	1.9563965584675531	0.0029666433335468674	0.056627781204775476	0.30633906569127795	0.9070868690808614	52.097623201374546	5.889398935106297	0.05212697828369775	0.009049922431260831	0.05327776944825466	1.8979860288370052
Track_18	14	18	301	0	0	0	0	0	300.079	0.0	300.079	0.06597151232694816	92.79579385083282	111.59414795705345	0.0	0.08021650026513184	0.8940968609960643	0.0027302369932973576	0.053283516500374155	0.10481964647638836	0.9047814962079754	24.071287183060495	0.8233222475079721	0.0027406723963383974	2.1984714800751855E-4	0.002740672396338397	2.0847999781724056
Track_21	17	21	284	5	0	0	0	13	300.079	0.0	300.079	2.532869441999024	114.12247985990581	115.45924137301571	0.0	0.08266598044786873	2.0187622922762736	0.001174088306191875	0.043031905471746075	0.18212472729218177	0.8874347491163603	23.509847595511836	3.6100753660902547	0.10773653175372191	0.008440675428800495	0.10210579228686945	1.8624390203105976
Track_27	22	27	301	0	0	0	0	0	300.079	0.0	300.079	0.442381745078687	118.74072413783611	120.1525313574054	0.0	0.5380051271461901	1.791781442530006	0.028163596203888464	0.4685352318885609	0.33412091620348366	0.889584633599088	161.4440405489016	1.4023178760955806	0.002740155310624111	0.001474217606292633	0.0027401553106241113	2.027962024214354
Track_32	25	32	300	1	0	0	0	1	300.079	0.0	300.079	0.08482172069524949	35.63897478252554	123.48845096097669	0.0	0.12139079968116318	1.5435117541592829	0.006621300677096409	0.051724759681165314	0.2519908051755376	0.8871066786845525	36.44614706814281	1.5186061250817513	0.002327316534630111	2.826646339638878E-4	0.002328550719711177	1.984818229570353
Track_36	28	36	299	2	0	0	0	1	300.079	0.0	300.079	0.4260900757062869	110.28245069043685	129.61113540770074	0.0	0.42620835377272953	1.3512366415508563	0.01666532691802464	0.38508933965267983	0.27120910871927806	0.9252053752392032	127.51118156116334	1.5004557759387027	0.0033415898942313863	0.001419926338418506	0.003331530989126658	1.9538385433835788
Track_39	31	39	286	2	0	0	0	8	300.079	0.0	300.079	0.20666617062088097	98.222554665227	129.59243457195686	0.0	0.11100625517405098	1.89038307159119	0.0	0.04455289721218435	0.29776940683720643	0.9952643757516687	38.113904201205244	3.6950136061866097	0.005422330116848689	6.887058761888735E-4	0.006204207817920035	2.0919430359596225
Track_45	34	45	301	0	0	0	0	0	300.079	0.0	300.079	1.0281213021188704	82.9272190648506	0.9334915660559127	0.0	0.2524895030585206	1.7046794502010603	0.004421914094093298	0.11863189182047698	0.413381856953044	0.9178335322098082	75.76679758829803	2.220340573199452	0.013569549391614526	0.0034261687826168123	0.013569549391614567	2.0591388770527774
Track_46	35	46	301	0	0	0	0	0	300.079	0.0	300.079	0.8353566462723078	91.71587896865869	1.4034801265885153	0.0	0.41858492892027416	1.2230843391153738	0.00829740749893609	0.3651179949003043	0.2638733143000826	0.9103604454138746	125.60854688546695	1.3764574433742842	0.00665047615775706	0.0027837890897807168	0.00665047615775706	2.047899075829847
Track_55	43	55	301	0	0	0	0	0	300.079	0.0	300.079	5.2520754858335295	144.09794298945434	5.48073791932299	0.0	0.2724026950609789	1.579682326046283	0.0011057232167774817	0.1359532012257008	0.3469144207877198	0.9008621393248092	81.74232833120358	5.568215687264202	0.06425160125795744	0.017502309344651006	0.0642516012579575	1.9844172958402408
Track_61	48	61	295	2	0	0	0	4	300.079	0.0	300.079	0.49403351715379007	134.82999359439657	10.899911254143559	0.0	0.3828941541695191	2.3940176588938864	0.0398794224933729	0.3152081171570719	0.3093906239152202	0.8862873509778815	113.82455093509166	10.595938281743228	0.004340307192914051	0.0016463448530346677	0.004299738805376955	1.7079117622737288
Track_62	49	62	301	0	0	0	0	0	300.079	0.0	300.079	1.6436376727744395	128.5320001642016	9.087147706304453	0.0	0.15307830069098902	2.7551473978360153	0.003728285595345273	0.05932947835370611	0.304298085735701	0.9085993847973719	45.93558339305119	2.7363624023271216	0.0357813605785853	0.005477349873781369	0.03578136057858522	1.7991052506120366
Track_63	50	63	301	0	0	0	0	0	300.079	0.0	300.079	0.2848643474974698	62.64195362430015	9.607348918734013	0.0	0.25234895751647907	1.3975925629057961	0.008903270867102799	0.21362184490226307	0.18232581965325467	0.8910671355716414	75.72462282258745	1.368608500833431	0.0037618457098805027	9.492978432261831E-4	0.003761845709880499	2.0855476441881655
Track_65	52	65	242	0	0	0	0	0	241.06346333333332	0.0	241.06346333333332	5.145882377091772	88.09487743681478	10.50869487951975	0.0	0.13632257844628812	2.7910620973510105	0.0028845016762588122	0.051927771857513995	0.3178437717660585	0.8904058191894499	32.862392890792194	5.227246785402251	0.15658879115079935	0.021346587765464248	0.15658879115079918	1.8807651093046118
Track_66	53	66	277	8	0	0	0	7	296.07794666666666	0.0	296.07794666666666	0.15772509038803742	98.2548841580226	9.743753612020436	0.0	0.08441676006970653	1.3441164259566134	0.0	0.04622594921754761	0.19258944871859632	0.8880174633397953	24.796017130792386	2.891647895745033	0.006360904235389078	5.327147535429547E-4	0.006310533039920857	1.951975074034828
Track_72	57	72	288	2	0	0	0	6	294.07741999999996	0.0	294.07741999999996	0.23295041451269768	42.40185690495815	14.80648342829373	0.0	0.31485355154293887	1.995855499997738	0.01314074232499088	0.2560762639380171	0.27733819925780323	0.8954388031529056	91.02854109814903	4.020587950395106	0.002559092035337854	7.921397518813165E-4	0.0025158990521130793	2.064244081945593
Track_74	58	74	301	0	0	0	0	0	300.079	0.0	300.079	2.529556286595902	102.85229414325393	14.642978353985942	0.0	0.13828222167877074	2.097889785372032	0.0022195083021883297	0.05390888806212301	0.3195997448124788	0.9050423607873758	41.495590799143784	4.829235475398684	0.06095964023840568	0.008429634484905316	0.060959640238405596	1.8184573424305606
Track_75	59	75	252	0	0	0	0	0	251.06609666666665	0.0	251.06609666666665	0.8951574413647413	152.98252871735934	16.647095028040077	0.0	0.15169783251635696	1.7345721876510334	0.0039777588738023175	0.06058134407515363	0.30563030190452234	0.9341260897261756	38.086182682675485	2.790997899309656	0.02350346971821693	0.0035654254128673394	0.02350346971821693	2.000558487032578
Track_80	63	80	95	2	0	0	0	6	101.02659666666666	0.0	101.02659666666666	14.27222636227931	158.89096604566868	20.99173419872532	0.0	0.2525678877480274	1.2695794969092546	0.02305908031181219	0.19921831965804893	0.20704070860994436	0.8915787314113818	26.634635336590367	14.27222636227931	0.5358521407151493	0.14127197028491387	0.5593425654565115	1.5236687620944873
Track_82	65	82	274	4	0	0	0	17	300.079	0.0	300.079	4.340908725739955	82.23398157466843	19.139968683760788	0.0	0.43749785045587847	2.1376945924326596	0.0019856769649869628	0.33267805289146696	0.4132800656308409	0.9073002458053784	124.49015952079515	4.54506516507198	0.034869492837422536	0.014465886402380557	0.03306504566206877	2.008622921294431
Track_83	66	83	301	0	0	0	0	0	300.079	0.0	300.079	1.010494105489915	162.626067335055	19.425398555396043	0.0	0.10015954006168909	2.1147638585706123	0.001719209932705113	0.047084415420673854	0.24044023124733654	0.8811741328714694	30.05577462217162	1.4153817234411494	0.03362063091677867	0.0033674269292083584	0.03362063091677869	1.9838559184602986
Track_86	69	86	286	4	0	0	0	6	300.079	0.0	300.079	7.537955626716623	114.51380287081352	19.02288286488609	0.0	0.14165434575037536	2.6818858796260012	0.0033719354060394884	0.054975539400366556	0.2908482595122522	0.9067100123925642	45.80198007207907	9.561946510229777	0.16457706882658918	0.025119903847708847	0.17733239114298252	1.7010586869781574
Track_87	70	87	301	0	0	0	0	0	300.079	0.0	300.079	0.667897220500465	132.33816824035713	21.24390733594955	0.0	0.14590029525253112	0.5770820634043332	0.0054869337872225695	0.12837083582338735	0.10507311299224137	0.8996147762897403	43.781614699084294	0.8245496153621075	0.015255198445534588	0.0022257379573394505	0.015255198445534591	1.965103286611423
Track_88	71	88	301	0	0	0	0	0	300.079	0.0	300.079	0.33276666418355155	108.62102572559274	21.898396846922687	0.0	0.18737088362984183	1.5355831060084113	0.00592072685317762	0.15943309099490607	0.1542204741604649	0.9438691052091478	56.22606738875931	1.4041939346265027	0.005918369888520393	0.0011089301956603145	0.005918369888520392	2.0871208849739493
Track_98	78	98	301	0	0	0	0	0	300.079	0.0	300.079	8.376406635802017	151.2939745683741	22.05205195251689	0.0	0.20167081635760162	2.1178482390415607	0.00118828958232872	0.06975688909920007	0.36681157257832636	0.9215677568682801	60.51717690177282	9.762416247004499	0.13841370441648335	0.027914004764752004	0.13841370441648354	1.8185802955216148
Track_100	80	100	301	0	0	0	0	0	300.079	0.0	300.079	8.61468794738401	64.34692135442597	23.44040367445343	0.0	0.28830018946370267	3.8339381794021343	0.004793098108654004	0.18067862940598778	0.3568010719140068	0.8941577072951484	86.51283255407844	11.033335543634312	0.0995769956092819	0.028708066700382263	0.0995769956092819	1.720941195336951
Track_105	85	105	301	0	0	0	0	0	300.079	0.0	300.079	0.5545345898607783	27.392851300047813	29.952292402953173	0.0	0.16390401273773975	2.2837179956445643	0.004340058245152474	0.06420638374108255	0.27343275472631373	0.9062289154014714	49.18415223832821	2.581809638781532	0.011274659918375918	0.0018479620028751705	0.01127465991837592	1.891682844748343
Track_108	88	108	301	0	0	0	0	0	300.079	0.0	300.079	5.202448344034662	151.48982025713926	33.24427906332064	0.0	0.08397681895018393	0.6064958081216019	0.0	0.059006764668864606	0.08524229392338042	0.881406322864203	25.199679853752233	5.385980985539759	0.20644898563106218	0.017336929088788824	0.2064489856310621	1.8024462815305098
Track_109	89	109	298	3	0	0	0	1	300.079	0.0	300.079	8.782581847817893	13.376214997083236	34.828475258292386	0.0	0.1160990123840002	3.1451205042105386	0.0	0.04824228712381823	0.30300518296157725	0.877778184093885	36.42165078199185	9.592872177996165	0.24113629281625837	0.029267565700425196	0.25209142695910314	1.8277197573619044
Track_114	92	114	301	0	0	0	0	0	300.079	0.0	300.079	0.29547609951030873	103.02048968459782	32.446463900629375	0.0	0.08463950696672905	1.6781920070791156	0.0	0.05216851639406383	0.16103788883630807	0.8822912957977219	25.3985386110691	1.5849030101709591	0.011633586641931256	9.846610376277871E-4	0.011633586641931263	2.0339369798371103
Track_116	94	116	297	3	0	0	0	2	300.079	0.0	300.079	2.935240063385607	37.69233813953877	34.82353820227383	0.0	0.1348940099799043	1.5967366352465382	9.849739651672036E-4	0.044625236893963305	0.3339508432660131	0.8805523191638266	40.04956163617074	3.0817398062064627	0.07329019203882237	0.009781557734415294	0.07251291392310519	2.064559282400738
Track_118	96	118	300	1	0	0	0	1	300.079	0.0	300.079	4.349213883059177	55.92628679132324	35.012333368999386	0.0	0.12659465898651695	2.217109099979785	4.8784415319445894E-4	0.04852232989072158	0.26962430763826584	0.8940355823437373	37.873998734489035	4.4614347431609	0.11483376533723837	0.014493562971947975	0.11448794987070997	2.0544755995219184
Track_124	100	124	197	13	0	0	0	12	239.06293666666664	0.0	239.06293666666664	0.8441490183508693	84.81377257086213	38.74112459305871	0.0	0.18051097037044941	1.884940060439146	0.007676831739903472	0.14195696717263953	0.19353087743026542	0.9021384050398309	38.94145464769525	1.8401963621810329	0.021677387914445314	0.003531074411287326	0.019561550215151807	1.8708400933212885
Track_125	101	125	261	4	0	0	0	17	292.0768933333333	0.0	292.0768933333333	3.2541020176307853	127.26490391431223	39.58544140485101	0.0	0.11474377617769425	1.697484460141466	0.003935625401279321	0.06044262359974044	0.22004501825813072	0.8977031120852036	33.42002410846022	3.762810602801326	0.09736982855159028	0.011141251129088925	0.09709677945264225	2.01497711176373
Track_126	102	126	301	0	0	0	0	0	300.079	0.0	300.079	0.032782619158954335	137.9233104912636	39.58082780154341	0.0	0.09337584081184196	0.46022920777885495	0.001762426540220129	0.0817598440101965	0.06383536317546157	0.8977371622557656	28.02012893497669	0.4771499021503526	0.0011699667490834694	1.0924662891756616E-4	0.0011699667490834681	2.05904559161164
Track_127	103	127	301	0	0	0	0	0	300.079	0.0	300.079	0.45191721322492306	65.86087833269566	40.58175287671323	0.0	0.3340174661271332	1.225817297619106	0.02093839906341827	0.2778701890065055	0.2176671817429016	0.8940317149574178	100.23162721796405	0.917780370617076	0.004508728689420379	0.0015059941322949058	0.004508728689420381	2.0239601148770836
Track_128	104	128	153	2	0	0	0	5	158.04160666666667	0.0	158.04160666666667	3.4689292062392716	28.08863836555464	41.319689599799034	0.0	0.22921599029941422	1.7359358941769039	0.0	0.07364601315308435	0.3473797045643706	0.8826516734229194	35.96792659990311	5.154092244493451	0.09644507021009702	0.02194946811415149	0.09575888700208007	1.637657361175094
Track_134	110	134	301	0	0	0	0	0	300.079	0.0	300.079	4.996324886730855	105.42557174006944	44.26048546474673	0.0	0.08215586014704551	0.9718040080739375	0.0030706430134263317	0.05421262887815791	0.10687907833903611	0.9207034477363789	24.653248357065316	4.996324886730855	0.20266395788362593	0.016650031780733925	0.20266395788362632	2.0178696396939784
Track_135	111	135	301	0	0	0	0	0	300.079	0.0	300.079	6.25444751860943	77.8863971229393	42.7498394158087	0.0	0.14153517671151047	1.6243314912059583	0.0012225128030831252	0.08079792922377581	0.20927313067582232	0.9047586236681256	42.47173429241332	6.812546463209548	0.14726141097861065	0.020842669825644013	0.14726141097861056	1.9370405392546048
Track_144	117	144	301	0	0	0	0	0	300.079	0.0	300.079	8.105357135333824	139.47945947462958	52.60840292669759	0.0	0.11262387912645441	1.4713759623198324	0.0025136773490497194	0.059578696127657864	0.192513395149428	0.9240715790824636	33.79606102438724	8.169425630573258	0.23983141495350588	0.02701074428845012	0.23983141495350538	1.9519121524184866
Track_148	120	148	301	0	0	0	0	0	300.079	0.0	300.079	2.317789299668496	51.59757962191337	54.36361609435737	0.0	0.09877301774492515	1.6723223736290147	0.004563507520468316	0.05417922536461696	0.18761534762446397	0.9042509889285826	29.639708391879456	3.1706237833403876	0.07819878890250867	0.00772393036389916	0.07819878890250882	1.9772790089049006
Track_149	121	149	301	0	0	0	0	0	300.079	0.0	300.079	3.9275073730239813	97.93305101814731	53.03985420119915	0.0	0.30687555110777287	3.2866303940067456	0.004746566595697789	0.2448347397135069	0.3328594771983449	0.9121412294251579	92.0869085008694	7.221801269431431	0.04265000787801342	0.013088244672316228	0.042650007878013436	1.6843890864732778
Track_151	123	151	264	10	0	0	0	15	300.079	0.0	300.079	4.364873031300421	38.37762740511269	55.1201904202121	0.0	0.2749697028374779	1.7410614807381002	0.005367119036668652	0.07585583438242323	0.440158348038796	0.8819576115770773	75.43878039751698	4.995098073626691	0.057859803781293476	0.014545746391118409	0.05289945125232847	1.6730052532882305
Track_152	124	152	301	0	0	0	0	0	300.079	0.0	300.079	0.14689871043347355	93.10642320413858	56.8850719101642	0.0	0.13958354807539003	1.9409506548246573	0.002118625568616374	0.10847953713529998	0.1666166869848217	0.9046334362901326	41.886091522915	2.0310075731889463	0.003507099972627151	4.895334576344014E-4	0.003507099972627154	2.076786252110664
Track_156	128	156	301	0	0	0	0	0	300.079	0.0	300.079	5.938207428009908	111.03308182287653	62.10785822555204	0.0	0.08835892098580385	0.738140787081326	0.0036051932164251803	0.058873611557882066	0.097850389281275	0.893107109489631	26.514656650499038	5.997724878044661	0.22395943143009334	0.019788813705757177	0.2239594314300934	1.9454183573397463
Track_157	129	157	287	2	0	0	0	8	300.079	0.0	300.079	2.398709974264067	67.2498517398911	59.765113298000244	0.0	0.2046799837542307	1.4546927171715724	0.007378757206777326	0.1585218794458872	0.22097422896152952	0.8897612244409967	61.40850224964875	2.4798987727767994	0.03906152871979201	0.007993594934214213	0.03905411163122093	1.9345559024270984
Track_164	133	164	285	5	0	0	0	8	298.0784733333333	0.0	298.0784733333333	0.8595777913147845	87.92276546965326	65.04510407198958	0.0	0.08762034433203256	0.6638800646414521	0.0011454267254960586	0.0500096094585028	0.09931521550923103	0.9084855945486772	25.959480309009805	2.4857675915834356	0.03311228811527669	0.002883729850406008	0.032911647088240945	1.7776076686778433
Track_170	139	170	205	1	0	0	0	14	218.05740666666665	0.0	218.05740666666665	7.403031553752065	55.10226110663082	63.491190543369704	0.0	0.14816272168467395	1.6293190457087214	0.002735966132395051	0.07131278624985231	0.266539069699503	0.8805623763945044	31.95485032258332	7.40411272877323	0.23167160787857458	0.03394992019266149	0.22913942054139044	1.6993606089823912
Track_172	141	172	292	2	0	0	0	8	300.079	0.0	300.079	2.681233137016557	40.54697689298641	66.393590987914	0.0	0.09378865594025433	1.293657727736593	0.0	0.047187002522726416	0.18087236099173162	0.894575517267397	27.311975925755796	2.7472069623569224	0.09817060268012667	0.008935090882789388	0.09526835407985013	1.9175501405152537
Track_178	145	178	258	16	0	0	0	12	300.079	0.0	300.079	0.8185257760776579	31.26983969420413	69.59607334098853	0.0	0.3001657674176202	1.8194366824700505	0.0027347590131052216	0.11605509150543251	0.4841909205336688	0.8865578151488489	78.05499930574413	3.292072867454213	0.010486525954237269	0.002727700959006321	0.009087315260741491	1.8281755612021828
Track_179	146	179	90	0	0	0	0	0	89.02343666666667	0.0	89.02343666666667	0.13027320557749583	15.239652689524016	70.37893203733496	0.0	0.3546497165083833	2.9715955183505995	0.0	0.10598820467272153	0.5623136599572415	0.8778054422802395	31.572136576435355	4.1215572246580905	0.004126208096880224	0.0014633585318131674	0.0041262080968802245	1.7578647742688112
Track_180	147	180	264	6	0	0	0	13	298.07847333333336	2.0005266666666666	300.079	3.3726567552813314	119.33708325848039	66.68255349914831	0.0	0.25610553795030977	1.807293739211502	0.003169096931430036	0.06481384097699201	0.4010264859986005	0.8829957589958654	72.36502712859378	3.688737333566181	0.046606169984405144	0.011314660591104737	0.04417967952454053	1.8712851184505757
Track_191	157	191	301	0	0	0	0	0	300.079	0.0	300.079	6.338301191969479	86.70873160217874	72.37484808844336	0.0	0.13251418192194103	2.0203174990766173	0.0024497029460896153	0.0755030085024103	0.20798436231934112	0.9384264343996777	39.76472319695414	6.992697259095887	0.15939507891393984	0.02112210848466397	0.15939507891393984	1.8784960088804294
Track_192	158	192	301	0	0	0	0	0	300.079	0.0	300.079	0.30839704008509167	109.21810566852753	74.65982156708428	0.0	0.1172064039044498	1.3490112726810486	0.0021083192987012556	0.049531692370289114	0.265128735508265	0.9207677490687449	35.171180477243354	1.4452702206592798	0.008768458604471134	0.0010277195008150909	0.008768458604471126	2.055670952203448
Track_195	160	195	301	0	0	0	0	0	300.079	0.0	300.079	0.4161421359011298	123.72803450299608	76.82946904078823	0.0	0.16805030576872235	1.1638087718980723	0.00776415160398517	0.14532270284197504	0.13654817503586203	0.9079290745266252	50.42836770477249	0.9026811186692734	0.008252143681060423	0.0013867752688496355	0.008252143681060432	2.1186185577529537
Track_204	168	204	168	2	0	0	0	1	169.04450333333332	0.0	169.04450333333332	0.6098849835289141	155.9749841749848	82.21038156761726	0.0	0.2554063125262437	1.642778751585391	0.010394099760486017	0.07279645979392439	0.4674609266160484	0.8934915931451888	42.74203709254768	1.5384137588779254	0.014268973240754849	0.0036078368210902536	0.014125871774291164	1.8368585267569015
Track_206	170	206	301	0	0	0	0	0	300.079	0.0	300.079	0.36002621347343666	32.03338266963163	81.4320557771796	0.0	0.25960325705234816	2.135312295353988	0.007331801539284576	0.21750248311485898	0.23855734985494376	0.8976977986354765	77.90148577301164	1.82753985226588	0.00462155772641457	0.0011997714384326683	0.0046215577264145736	2.152624983970934
Track_215	176	215	213	1	0	0	0	4	216.05687999999998	0.0	216.05687999999998	4.423512355742643	14.76013090442512	84.43189065447416	0.0	0.16120930431989317	1.99780468574079	0.0	0.050827854201329556	0.36254683551552885	0.8948779833708571	34.316355756871125	4.678633302926352	0.12890390771919097	0.02047383242663989	0.12700155560508444	1.9188769273307453
Track_217	178	217	301	0	0	0	0	0	300.079	0.0	300.079	0.16673217694375694	58.290678750761174	86.71316992837627	0.0	0.3383586284269115	1.6873911868580649	0.028586921792358385	0.3319842433244717	0.21025921253775823	0.9132496318547829	101.53431885971928	3.2814755944495198	0.0016421263156757432	5.556276078757825E-4	0.001642126315675745	2.0797035039616123
Track_223	183	223	301	0	0	0	0	0	300.079	0.0	300.079	0.2747229057414853	83.36271368237239	89.61680342677447	0.0	0.22687657013026002	0.803535023931886	0.00607020193309587	0.2070123469489898	0.1393557018950543	0.8777486224507176	68.08089428811826	0.9731834292021637	0.004035242318922226	9.155019369615511E-4	0.004035242318922224	2.118429380479788
Track_226	186	226	301	0	0	0	0	0	300.079	0.0	300.079	11.080086708468412	54.12991550327686	88.97912200985985	0.0	0.16365916037323827	2.923703375654649	0.0	0.055367617701653715	0.3857738635139097	0.8982343105382697	49.11067718564102	11.12282682672127	0.22561461872303418	0.036923899068140094	0.2256146187230344	1.9079301830632052
Track_229	189	229	173	15	0	0	0	18	300.079	0.0	300.079	9.257599275040763	52.51534831703453	93.17745781431188	0.0	0.46063175517822597	1.784777083498401	0.0023121142424372496	0.2640587652597999	0.48040372539372816	0.8781892488457564	94.64593748991706	9.257599275040763	0.09781295975885922	0.03085054027453025	0.06697441053015042	1.5674526054388855
Track_240	199	240	301	0	0	0	0	0	300.079	0.0	300.079	0.48262031836560015	117.28169949476309	97.02424765879019	0.0	0.12309602600735252	2.482540518602248	0.003524492090842591	0.049848380147259876	0.28118427169594484	0.9122338534589621	36.93853238826037	2.149033274126056	0.013065497927551238	0.001608310872688859	0.01306549792755125	2.0287207966175447
Track_248	207	248	273	15	0	0	0	6	297.07821	3.00079	300.079	0.5782532005229514	50.140674817913435	116.12288971955228	0.0	0.48472902551478997	1.6077308446927046	0.014682457452837635	0.4118802217999741	0.32565897450444925	0.8864379669283773	134.498594268106	1.9104483907815208	0.004299325235848016	0.0019464679032600584	0.004015579428512411	1.9611275851205767
Track_253	211	253	293	1	0	0	0	8	300.079	0.0	300.079	1.410742562816374	27.646557048176543	67.92002468312239	0.0	0.12416734596612983	1.8901443783428877	0.005249171865181912	0.05937528604159589	0.25361714749200764	0.8942591777840572	37.292084862777244	2.6339582633968694	0.0378295439369359	0.00470123721692079	0.037862106017818774	2.0994375442261424
Track_256	214	256	156	2	0	0	0	18	177.04661	7.001843333333333	184.04845333333333	8.157463440229424	44.03236231310252	51.748213336376296	0.0	0.15401863153114448	1.5089558102346525	0.007632151057861739	0.09006153583786479	0.20694532227828497	0.8969833908172754	25.839830673118772	8.157463440229424	0.3156933783128715	0.04607523092494922	0.2991536184090315	1.7045421981853943
Track_257	215	257	250	3	0	0	0	19	292.0768933333333	8.002106666666666	300.079	2.4786750608306876	128.43362513265262	53.66407042374074	0.0	0.10507410210089774	1.3214936411305584	0.0026550207019494913	0.05251562305768813	0.20244589858926812	0.9217226030826569	26.663675961798322	2.6618371465493613	0.09296074046136564	0.00848637847569097	0.08076565305827595	2.004405071315992
Track_267	225	267	288	4	0	0	0	8	300.079	0.0	300.079	5.504886695386205	98.95947002694321	16.71668640246854	0.0	0.11298023254538321	0.9291618710143559	0.003950678458989442	0.07644148728815232	0.11208621718426327	0.9190869244436423	34.65673379065679	5.71189856260453	0.1588403202863359	0.018344791522852996	0.1623716920168672	1.9264601244600659
Track_274	232	274	86	6	0	0	0	18	136.03581333333332	18.004739999999998	154.04055333333332	9.078956127137593	60.712130810206354	68.5143605710933	0.0	0.34046516597813986	2.186953386356202	0.0029124375212742294	0.08880616198753039	0.540762105400624	0.889154116081637	29.198468757431645	9.462224593412955	0.31093946064643546	0.06673945562328581	0.19602432874901196	1.7829302633688375
Track_287	244	287	250	2	0	0	0	5	255.06715	22.005793333333333	277.07294333333334	12.083175608966414	50.36773384040353	18.206904773442275	0.0	0.10990429603878313	1.6562991008843562	0.0	0.05042832794558686	0.1993660073027307	0.8885822892189026	29.6336191277127	12.083175608966414	0.40775227476911513	0.04737252762249633	0.4310343574356681	1.707051836767596
Track_296	250	296	99	2	0	0	0	3	102.02686	30.0079	132.03476	1.127784396399802	71.09101256333274	15.47741102195244	0.0	0.2899703206021321	1.265275718074641	0.01926668318625604	0.23189865858048328	0.2322011864916385	0.8860423035091824	28.867081320555226	1.3601910847052323	0.03906818233115748	0.011053798934905984	0.03812044940307145	2.126304203417525
Track_300	253	300	268	1	0	0	0	2	269.07083666666665	31.008163333333332	300.079	1.4669003695151825	18.484773917858384	65.55864068871816	0.0	0.12395605074342497	1.4046135534750515	0.0036610077651607277	0.06589863531806311	0.1767161831700307	0.8836841947996794	33.30324298949348	2.1922687407913295	0.04404677256139773	0.005451725603887814	0.0439811172685089	1.993841667499211
Track_303	255	303	267	0	0	0	0	0	266.07004666666666	34.00895333333333	300.079	5.516511203474914	72.84883746422292	67.9534252681434	0.0	0.10795210713929347	1.4751725671924245	8.201426497161618E-4	0.06149925398544405	0.1713379768879855	0.8859938405426254	28.722822184316772	6.071196275567861	0.19206020801420542	0.020733304152744467	0.19206020801420517	2.029199211927561
Track_309	261	309	160	2	0	0	0	8	168.04424	36.009479999999996	204.05372	3.950889996523415	151.61307357095657	65.84758047539124	0.0	0.18608152785838347	1.8627992005789198	0.007782465274738676	0.06620112428416804	0.3957932905445764	0.9051266729831695	30.71117131912832	4.397339999398769	0.1286466724264151	0.023511011127328226	0.12634790458739772	1.9554820408187392
Track_312	263	312	260	2	0	0	0	2	262.06899333333337	38.01000666666666	300.079	0.9750137996727039	95.03605112660574	24.094005171808302	0.0	0.42835639469227044	2.013884943994917	0.022027465483961135	0.3774834268344272	0.2875856180965088	0.8993663707604775	111.58568676913308	1.8114335430341888	0.008737803457624217	0.0037204469985983985	0.008685400859420234	2.015256360228969
Track_316	267	316	69	1	0	0	0	13	81.02133	44.011586666666666	125.03291666666667	4.960531986741209	91.79969605832444	40.64989442746041	0.0	0.5944046217206095	2.4402662594304037	0.0306341479254924	0.4231410692976672	0.4784453125529349	0.8856726625691289	40.82850687635887	7.075283597186546	0.1214967767928229	0.061225013052009995	0.10300224933444048	1.365155845048477
Track_362	307	362	93	0	0	0	0	0	92.02422666666666	80.02106666666666	172.04529333333332	1.503536108515889	133.6519730970083	122.86327982394526	0.0	0.3564648693086039	1.46253333474053	0.04353278162313289	0.27356340054316924	0.33012190164874555	0.8927978898889275	32.80340393195869	3.343776633545251	0.04583475884498285	0.016338481321468198	0.04583475884498288	2.0745574228466275
Track_386	330	386	191	1	0	0	0	1	191.05029666666667	109.02870333333333	300.079	0.6247384385872065	90.36788433857191	74.6064884944415	0.0	0.36503409746672233	1.7428469164304348	0.01081645315936106	0.179209744099398	0.4302941873787711	0.9133276742790382	69.57462219643573	1.7959417136295452	0.00897940109287739	0.0032700207719499825	0.008958124171531915	2.0161410302875122
Track_391	335	391	61	9	0	0	0	17	119.03133666666668	113.02975666666666	232.06109333333333	3.264574343351903	10.745073324612957	83.57407947051053	0.0	0.465510455860782	1.751807902773098	0.004988662130495371	0.22483830779136413	0.5677987612086246	0.9173249934540421	29.99351034290724	3.345514690800848	0.10884268983619978	0.02742617561704748	0.058916347144842	1.7502629307900166
Track_407	351	407	180	0	0	0	0	0	179.0471366666667	121.03186333333333	300.079	1.9621611204512155	81.92968986601558	121.26165695599747	0.0	0.4301264690975865	1.6242559530765286	0.007195260000714449	0.14527557214737005	0.5332250386653221	0.8823984212345547	77.0129126964663	4.107035064941381	0.02547833930375741	0.010958908123195428	0.025478339303757393	1.9394177385535238
Track_442	382	442	152	0	0	0	0	0	151.03976333333335	149.03923666666665	300.079	0.3966251983781859	119.28336803253131	25.688333476261985	0.0	0.16006107848378942	1.4093829867093792	0.0030717950417101176	0.12196284332223818	0.1802657310958289	0.890391795258773	24.175587413069643	1.510275245288799	0.016406021148580863	0.00262596543866971	0.01640602114858086	2.137069802299738
Track_478	413	478	126	1	0	0	0	1	126.03318000000002	174.04582	300.079	3.8605934055509006	161.02577202838552	28.37061755544979	0.0	0.41098703596213015	3.682603642314259	0.00898613552220817	0.2705964685441855	0.49785840463944336	0.8831861213086143	51.63287506430835	7.644149777223369	0.0747700646292224	0.030631563890960303	0.0745317034617676	1.4914763944279343
Track_490	424	490	120	0	0	0	0	0	119.03133666666668	181.04766333333333	300.079	0.7585634997250187	72.20396453851102	41.03338267644856	0.0	0.3320483486659475	1.0762069995353636	0.033520031699261967	0.2927221531919288	0.2130437658589255	0.9195911218722661	39.52415877966715	0.8807952474619369	0.019192400879516125	0.006372805018978212	0.019192400879516135	2.0874513648857276
Track_509	440	509	94	2	0	0	0	9	103.02712333333332	196.05161333333334	299.07873666666666	7.6894651332597945	76.52936288652762	100.10016669818022	0.0	0.2573313221216452	1.8285506681204187	0.0016744932339447362	0.09743397697201854	0.4186984334854177	0.8940952686553306	23.976565502114887	7.6894651332597945	0.3207075313844068	0.07463534731899042	0.2900359999071894	1.5071502327699933
Track_528	456	528	82	0	0	0	0	0	81.02133	211.0555633333333	292.0768933333333	5.591662939005719	38.626814543732216	86.1299209743791	0.0	0.4442713811595273	2.3585358821685474	0.011095545442702205	0.3259244247852972	0.38904313666377244	0.891070009004779	35.99545818248196	5.625643503176677	0.1553435689207877	0.0690147019186888	0.1553435689207882	1.3377345570560715
Track_562	487	562	45	4	0	0	0	7	54.01422000000002	246.06477999999998	300.079	1.7783471501161645	38.52837204597604	33.667611932733536	0.0	0.6095362588960502	1.9429668193733107	0.0070664495297497855	0.26170812796877096	0.6559617593261406	0.8850618693563673	27.090647122589328	3.5442934987937154	0.065644321527975	0.032923684728135734	0.054014317028104	1.7070368307150174
