# Supplementary material for: Adhesion pilus retraction powers twitching motility in the thermoacidophilic crenarchaeon Sulfolobus acidocaldarius
Source: Nat Commun. 2024 Jun 14;15:5051. doi: 10.1038/s41467-024-49101-7 (PMC11178785; doi:10.1038/s41467-024-49101-7)
Supplement: Supplementary file 15 — Source Data [file 41467_2024_49101_MOESM15_ESM.zip › TWITCHING FULL TRACK DATASET/Figure 3/aapA 2/MW153-02 tracks.csv]

LABEL	TRACK_INDEX	TRACK_ID	NUMBER_SPOTS	NUMBER_GAPS	NUMBER_SPLITS	NUMBER_MERGES	NUMBER_COMPLEX	LONGEST_GAP	TRACK_DURATION	TRACK_START	TRACK_STOP	TRACK_DISPLACEMENT	TRACK_X_LOCATION	TRACK_Y_LOCATION	TRACK_Z_LOCATION	TRACK_MEAN_SPEED	TRACK_MAX_SPEED	TRACK_MIN_SPEED	TRACK_MEDIAN_SPEED	TRACK_STD_SPEED	TRACK_MEAN_QUALITY	TOTAL_DISTANCE_TRAVELED	MAX_DISTANCE_TRAVELED	CONFINEMENT_RATIO	MEAN_STRAIGHT_LINE_SPEED	LINEARITY_OF_FORWARD_PROGRESSION	MEAN_DIRECTIONAL_CHANGE_RATE
Label	Track index	Track ID	Number of spots in track	Number of gaps	Number of split events	Number of merge events	Number of complex points	Longest gap	Track duration	Track start	Track stop	Track displacement	Track mean X	Track mean Y	Track mean Z	Track mean speed	Track max speed	Track min speed	Track median speed	Track std speed	Track mean quality	Total distance traveled	Max distance traveled	Confinement ratio	Mean straight line speed	Linearity of forward progression	Mean directional change rate
Label	Index	ID	N spots	N gaps	N splits	N merges	N complex	Lgst gap	Duration	Track start	Track stop	Track disp.	Track X	Track Y	Track Z	Mean sp.	Max speed	Min speed	Med. speed	Std speed	Mean Q	Total dist.	Max dist.	Cfn. ratio	Mn. v. line	Fwd. progr.	Mn. ? rate
									(sec)	(sec)	(sec)	(micron)	(micron)	(micron)	(micron)	(micron/sec)	(micron/sec)	(micron/sec)	(micron/sec)	(micron/sec)	(quality)	(micron)	(micron)		(micron/sec)		(rad/sec)
Track_433	1	2	301	0	0	0	0	0	300.07499999999993	0.0	300.07499999999993	3.0846230881140633	119.35323296677451	1.6904012188567459	0.0	0.4436094205562788	2.05332034131636	0.010067012332075095	0.2090112092480899	0.4970456774085055	0.9796982823416244	133.11609687342525	4.237206181532154	0.023172427381544302	0.01027950708360931	0.023172427381544288	1.7629366935637985
Track_434	2	3	300	1	0	0	0	1	300.07499999999993	0.0	300.07499999999993	0.7517955775655291	128.0147717758443	0.7098964978346384	0.0	0.13168257090736357	1.945624566043677	0.0	0.056144964337069676	0.25077285099952723	0.936238374710083	39.41071771927425	2.3437316458661535	0.019075916935099486	0.0025053589188220584	0.019025744269410835	1.987998478260761
Track_435	3	4	299	1	0	0	0	2	300.07499999999993	0.0	300.07499999999993	0.22844567907440977	64.1731323191985	1.9819910096316273	0.0	0.09496666958695794	1.0442635093413337	0.0	0.06551283548843634	0.11190746567529745	0.9072205165158147	28.352322250040572	0.9391662525618089	0.008057388635037924	7.612952730964253E-4	0.00801644699564126	1.9708854443499044
Track_438	4	7	267	5	0	0	0	17	300.07499999999993	0.0	300.07499999999993	3.344937034795808	83.3003182248414	2.581281883485459	0.0	0.4981985442215663	1.6212746420398714	0.0029961467115987893	0.09993350156322521	0.6526250905384828	0.9364788498771325	137.31015364796772	3.6238025493515944	0.02436044928892493	0.011147003365144742	0.02237462050910225	1.9822433308883263
Track_439	5	8	233	0	0	0	0	0	232.05799999999996	0.0	232.05799999999996	1.4789028568407019	10.667860428393222	4.552540058911188	0.0	0.16381540164198255	1.725566154681313	0.003464485511989884	0.04990192824821185	0.3187056297873144	0.881573972016445	38.014674474235186	1.7855737973707055	0.038903472863960536	0.006372988032477666	0.03890347286396054	1.9969498565832047
Track_443	8	12	56	5	0	0	0	1	60.01499999999999	0.0	60.01499999999999	7.16275803447234	143.5019542255724	3.540254562106323	0.0	0.7166242786578786	2.748944934101563	0.03857129605831522	0.7236489049577967	0.49120300388342636	0.868338015462671	42.1405263719647	8.162016490892634	0.16997315057833706	0.11934946320873682	0.1665439851301983	1.373895306632777
Track_444	9	13	222	2	0	0	0	15	237.05924999999996	0.0	237.05924999999996	2.5233719475466208	22.410408718377024	7.849157475560434	0.0	0.12134030006267366	1.3805684302763586	0.0031644555610944648	0.04650902265206273	0.22247870638796052	0.9050979649161434	27.645515201860654	3.5248240171639633	0.09127599645445521	0.010644477899709128	0.0877241765036936	1.7560668121846115
Track_445	10	14	300	1	0	0	0	1	300.07499999999993	0.0	300.07499999999993	3.082298926911166	131.27913460767957	5.280714990262887	0.0	0.12064585241101179	1.7980623617430223	0.00557504644862789	0.05191084834808311	0.23781756294889567	0.8814318525791168	36.13042687293429	4.391667648655826	0.0853103379528613	0.010271761815916576	0.08513978400950843	1.9207099384167499
Track_447	12	16	301	0	0	0	0	0	300.07499999999993	0.0	300.07499999999993	0.13134025677186995	164.98452322860254	9.289573440826835	0.0	0.09872125141823769	0.7333072659484905	0.002247261895483071	0.0841657466249874	0.08150711696910336	0.9556347709953587	29.62377951932766	0.720109721922633	0.004433609043241044	4.3769143304797127E-4	0.004433609043241043	1.9881000508167843
Track_448	13	17	301	0	0	0	0	0	300.07499999999993	0.0	300.07499999999993	0.21288239511200868	65.42023885441984	9.331504406264976	0.0	0.3891513872537857	1.1984981138912596	0.009190388548401133	0.3574258373644375	0.22668677961801942	0.9072861093223293	116.7746025301798	1.1175631045604741	0.0018230196506726735	7.094306260501832E-4	0.001823019650672675	2.1194974139504272
Track_449	14	18	300	1	0	0	0	1	300.07499999999993	0.0	300.07499999999993	0.10622347859906542	83.97104027280552	9.2641885627814	0.0	0.14543070126327404	2.0451329946470813	0.0	0.10236478066153688	0.20201091121594802	0.9209537061055502	43.51358952810098	2.8588780128651865	0.002441156423798743	3.539897645557459E-4	0.002434078646948942	1.9947415975408593
Track_450	15	19	53	1	0	0	0	8	60.01499999999999	0.0	60.01499999999999	1.7109931200946664	140.61650976868856	11.1192885414271	0.0	0.6234677177523924	2.0569661484817567	0.03859830171368927	0.3174869650143538	0.6611861917635379	0.9114966853609625	32.75966873757961	2.4626257086978	0.05222864534438757	0.028509424645416424	0.045727186562590914	1.7406262206973575
Track_452	17	21	301	0	0	0	0	0	300.07499999999993	0.0	300.07499999999993	0.1976193870081232	43.03024721688875	11.439249801112616	0.0	0.31397444828974475	1.2873266676074022	0.003115989218378361	0.15243362386746606	0.33421911180583064	0.8877937488777693	94.21588257054502	1.21957410531968	0.002097516699057124	6.585666483649862E-4	0.0020975166990571214	1.9765731364106829
Track_466	31	35	301	0	0	0	0	0	300.07499999999993	0.0	300.07499999999993	12.975194793628075	61.60944972378956	16.492559596681435	0.0	0.174790049376943	2.065718405718056	0.0011625886662287338	0.05480123700387612	0.34788927836504996	0.9084356936109422	52.450124066786195	14.064019217485882	0.24738158440018942	0.04323983935225553	0.2473815844001896	1.9520686887629892
Track_470	34	39	301	0	0	0	0	0	300.07499999999993	0.0	300.07499999999993	0.3634617878057078	131.90130542414522	20.1172540187341	0.0	0.1988980303111969	0.6089953598982821	0.0053411668558490935	0.1885453479277298	0.11147618748529516	0.9123168080748117	59.68432644563243	0.6415767201363589	0.0060897359399170225	0.0012112364835648018	0.006089735939917026	2.069380675085609
Track_471	35	40	132	12	0	0	0	4	148.03699999999998	0.0	148.03699999999998	2.1751965606669628	25.93270606015088	20.29296005347743	0.0	0.3370685181706283	1.3807914080107018	0.008986966648708825	0.27681679495863964	0.2554355461443499	0.9208182254523942	46.1979442859109	2.3269772300464004	0.04708427169843438	0.014693600658395962	0.04359232579222329	2.122036686799264
Track_473	37	42	301	0	0	0	0	0	300.07499999999993	0.0	300.07499999999993	1.4244486244082972	85.36473759954194	21.787032469389107	0.0	0.25519791688059446	1.523830306541645	0.005012596810103098	0.1459466357638684	0.3010862684173894	0.9186506843646103	76.57851490794437	2.5265951310890964	0.01860115237440473	0.0047469753375266105	0.01860115237440473	2.0579706364712345
Track_474	38	43	301	0	0	0	0	0	300.07499999999993	0.0	300.07499999999993	1.6083330487820577	22.980921892206307	20.927377955637276	0.0	0.3678551309853071	1.6571015166885752	0.003712524109678757	0.10933861687145349	0.5412277735391818	0.9182679219499379	110.38412843041596	1.89611756664929	0.014570328829437831	0.005359770220051847	0.014570328829437824	2.1385425727954495
Track_475	39	44	298	3	0	0	0	1	300.07499999999993	0.0	300.07499999999993	3.5997142363409864	157.67113235985113	21.507926940439223	0.0	0.08097754317408935	1.346152541430224	0.0	0.04912555585241821	0.13414377013384476	0.8717181632582773	24.146377698672335	4.29455723461642	0.14907885071883528	0.011996048442359368	0.1481404346458091	1.9743828561277457
Track_481	44	50	301	0	0	0	0	0	300.07499999999993	0.0	300.07499999999993	0.9949933187014054	4.978682922201651	26.34758833003896	0.0	0.26558444041492285	1.1016205960132026	0.01192276959747122	0.2134753697867391	0.19788890160595962	0.8861034752126548	79.69525095750801	1.3486155287044643	0.012484976290894885	0.0033158154418108992	0.012484976290894893	2.0234585072626583
Track_486	47	55	301	0	0	0	0	0	300.07499999999993	0.0	300.07499999999993	2.101707906029965	88.58733173001	29.616813717841787	0.0	0.08701020733296075	1.56917291366886	0.0	0.050555378848771704	0.17625076687404562	0.9238263047810805	26.109587965438227	2.799693208918038	0.08049563665317266	0.007003942034591237	0.08049563665317276	1.9623166651020474
Track_490	49	59	136	0	0	0	0	0	135.03374999999997	0.0	135.03374999999997	4.144006365085077	38.5086911649218	30.485319040541487	0.0	0.1888422452771844	1.0694682829660134	0.007494932075691854	0.06883883562450012	0.23014532032703175	0.8687034551711643	25.500076538197977	4.21724634395858	0.16250956576061804	0.030688671277255337	0.16250956576061792	1.8184763046870263
Track_491	50	60	299	1	0	0	0	2	300.07499999999993	0.0	300.07499999999993	0.1928620255625814	79.79489947934125	31.592681795688776	0.0	0.12679218552929594	1.3073258904967657	0.002320576921519626	0.05547635166839886	0.26010262801275486	0.8823048261097044	37.87408876624635	1.2011215893115508	0.005092189194382977	6.427127403568489E-4	0.005069024858857307	2.0342771029797513
Track_492	51	61	300	1	0	0	0	1	300.07499999999993	0.0	300.07499999999993	4.844645455475247	52.43001204819102	34.98070430089059	0.0	0.11524110229009583	1.84521279167392	0.0056658219327125935	0.0690450230563702	0.1829590415076275	0.9051670386393865	36.31137795200666	6.004672729161071	0.13341948801498235	0.016144781989420137	0.14009569214965473	1.9629455481854643
Track_505	60	74	175	0	0	0	0	0	174.04349999999997	0.0	174.04349999999997	1.5785082554945664	9.810438426951986	43.08571913984845	0.0	0.231031292567551	1.2465248094404409	0.007987575964615051	0.19955714086899443	0.1531562683490773	0.8661006655011858	40.20949476798054	1.5785082554945664	0.03925710244814013	0.00906961912105058	0.03925710244814011	2.0219655078526513
Track_506	61	75	301	0	0	0	0	0	300.07499999999993	0.0	300.07499999999993	0.23817262044145598	116.86047012689998	43.11161415816186	0.0	0.0923860928214158	1.4480330423262362	0.0	0.055498939139203986	0.1525979074712681	0.8687233588228194	27.72275680338634	1.4827708898207739	0.008591231461236321	7.937103072280465E-4	0.008591231461236321	2.1044351563424857
Track_510	64	79	236	0	0	0	0	0	235.05874999999997	0.0	235.05874999999997	5.984228816179762	98.71698146109027	45.914127530530024	0.0	0.12352704890079239	1.9603411612276322	0.0030114731921356123	0.057891217779054975	0.22051354250035937	0.9059382045673112	29.03611370580915	6.037261659709353	0.20609606632662136	0.025458438863389526	0.2060960663266215	1.6810968810795524
Track_512	66	81	278	6	0	0	0	5	290.07249999999993	0.0	290.07249999999993	1.9965462022168972	53.57916986915741	48.078283711676036	0.0	0.3319340625466611	3.3444177161114212	3.770361055508028E-4	0.06639217887849275	0.5334648747614332	0.8969378998811296	94.62549062609814	4.53357113956226	0.021099454164058416	0.006882921346273423	0.020735809074447935	1.8949341909461919
Track_514	68	83	285	0	0	0	0	0	284.07099999999997	0.0	284.07099999999997	4.170209427799407	68.24139364993533	49.16208965826864	0.0	0.1428191465151355	1.7504065306513326	0.0	0.05107069630136792	0.3209529694045653	0.9056476963193794	40.57077776970108	4.26559011848563	0.10278850091244215	0.014680165971885225	0.10278850091244222	1.96323887246302
Track_517	70	86	301	0	0	0	0	0	300.07499999999993	0.0	300.07499999999993	0.7865510139172343	95.60604815156896	51.877614090494895	0.0	0.2761658662344503	0.8780112061329858	0.004700125304535876	0.24252152374422353	0.17149513228425758	0.8978328330572262	82.87047231030274	1.2798935456882954	0.009491330168507409	0.0026211814177030225	0.00949133016850742	2.052897814093438
Track_520	72	89	301	0	0	0	0	0	300.07499999999993	0.0	300.07499999999993	8.792267758011002	118.33558702756173	53.254749166072756	0.0	0.11829371659389751	1.4939110320411975	0.004113397897085063	0.06536387143166432	0.1795640003444133	0.9142759325496382	35.49698700691375	9.73272461659755	0.24769053656014614	0.029300234134836307	0.2476905365601459	1.8135487883483155
Track_521	73	90	269	0	0	0	0	0	268.06699999999995	0.0	268.06699999999995	0.16250185706677026	36.45209238367876	55.87140451839156	0.0	0.3635338912778663	1.8943203671241389	0.004839821122354197	0.05523348881394453	0.6345098511499193	0.9248662119018101	97.45143963318381	1.671792915123419	0.0016675162283742776	6.061986632698925E-4	0.0016675162283742782	2.1318826889115523
Track_522	74	91	299	2	0	0	0	1	300.07499999999993	0.0	300.07499999999993	4.767989706577334	2.727112808856106	54.111936877061325	0.0	0.14054713224839416	1.6361363453844922	0.0	0.04968224459061757	0.25964872435256575	0.89311882823606	42.34063144347672	5.6812642016751145	0.11261026451488886	0.015889326690251886	0.11305336819089336	1.8085208125546457
Track_528	78	97	301	0	0	0	0	0	300.07499999999993	0.0	300.07499999999993	1.1388376971456198	42.70756189662036	56.90705169442832	0.0	0.11368364945065824	1.2343113811273498	0.0	0.09557039053498266	0.11130438373273996	0.8878886014520132	34.11362110890627	1.1388376971456198	0.03338366494456655	0.0037951768629363326	0.03338366494456656	2.093630249791897
Track_530	80	99	256	8	0	0	0	7	287.07174999999995	0.0	287.07174999999995	12.988483175052917	74.57630573056345	58.055471037669975	0.0	0.22354909066693227	2.0752891581713406	0.0	0.05979371355954024	0.42524202400791206	0.8993957550264895	65.14848459538133	12.988483175052917	0.19936738752590613	0.045244727755527736	0.20239280607469903	1.8666678971464965
Track_534	84	103	67	2	0	0	0	1	68.017	0.0	68.017	3.4158476429425364	102.7288844142664	58.354547576901936	0.0	0.5352107544808581	1.7152392489644777	0.07693140242804872	0.4267042151340635	0.3386629351552639	0.869974087423353	35.94833788321227	4.82817344609031	0.09502101749571358	0.050220498448072345	0.09383312653495735	1.8684515547546416
Track_535	85	104	227	3	0	0	0	15	243.06074999999996	0.0	243.06074999999996	6.455863188327714	164.427278930428	60.23564932163463	0.0	0.12746802882439254	2.1151245003069223	0.00478999732231852	0.052549046897442886	0.27110559724582917	0.9125897837105301	29.473661687865665	6.529832327997837	0.21903838269900477	0.02656069804905858	0.20837145042581745	1.8913660368024132
Track_537	87	106	148	3	0	0	0	15	178.04449999999997	0.0	178.04449999999997	7.400240525012024	79.25946207001512	61.43191057381411	0.0	0.17553607000595517	1.9123633427098388	0.003189860938259974	0.13717808753334884	0.21852172093142944	0.8879352820080679	29.41006991277794	7.42696805191292	0.2516226770952627	0.0415639939734843	0.2367832091266155	2.0682274687705613
Track_539	89	108	219	1	0	0	0	1	219.05474999999996	0.0	219.05474999999996	3.476624107280754	122.38014221622383	63.16648596562396	0.0	0.16390609004490697	2.603724429857114	0.0010723892282220482	0.05072436186493267	0.35377474633447653	0.9087533164242086	35.973455079343076	4.246963961092044	0.09664415329616546	0.015871028166614762	0.09683000895370282	1.894454792705856
Track_540	90	109	301	0	0	0	0	0	300.07499999999993	0.0	300.07499999999993	0.1690617634552567	94.2430230482418	63.125633304233574	0.0	0.14086599659005675	1.1631862427893853	0.00587017682441082	0.12025474535703112	0.12800258552833935	0.9075450138792247	42.27036392676128	1.093264704867569	0.003999534135740526	5.633983619270406E-4	0.003999534135740527	2.0006146397109967
Track_543	92	112	301	0	0	0	0	0	300.07499999999993	0.0	300.07499999999993	6.2052927745233095	154.41296478002155	70.71484055145436	0.0	0.3835861939876771	1.8313129287562477	0.00397412478692961	0.274990025546025	0.3734774738554875	0.8986418991785905	115.10462716085222	10.022599530144468	0.05391002019277438	0.02067913946354515	0.05391002019277439	1.567171333547844
Track_544	93	113	301	0	0	0	0	0	300.07499999999993	0.0	300.07499999999993	1.5893197630040026	19.188596463592077	66.28641245610986	0.0	0.08284014106389972	1.928091263341893	0.0014159418510004756	0.05107025505376101	0.15395346588928976	0.9061496620162381	24.858255329749678	1.7761004805037486	0.06393528998400577	0.005296408441236368	0.0639352899840057	1.991190328176993
Track_546	94	115	298	1	0	0	0	3	300.07499999999993	0.0	300.07499999999993	7.642244495266856	112.6487333952323	66.22504947625873	0.0	0.14349081939834957	1.6523141723264239	0.0012974163059910786	0.05057642518453752	0.2427845950858435	0.8862337934090787	45.27497741733487	7.642244495266856	0.1687962077776939	0.025467781372213137	0.17748718335429667	2.014115171078351
Track_551	99	120	284	2	0	0	0	16	300.07499999999993	0.0	300.07499999999993	2.3074017418626567	99.74990461362145	68.98507472579395	0.0	0.294599882969042	1.663414090836631	0.003908676995758353	0.19444681339124087	0.3017963186745523	0.9035307945499957	83.69835798253699	2.712546279683679	0.027568064624924636	0.0076894167853458545	0.02610122145280654	1.9897585760410608
Track_552	100	121	301	0	0	0	0	0	300.07499999999993	0.0	300.07499999999993	2.350995930860181	118.07499017727011	68.80016553276	0.0	0.08723071861246032	2.56335391811201	0.002028866713427853	0.04787294306267591	0.20881245471341942	0.8661415297723688	26.17575788763404	3.60234805474619	0.08981577308868827	0.007834694429259957	0.08981577308868832	1.9913431711668506
Track_554	102	123	185	4	0	0	0	12	207.05174999999997	0.0	207.05174999999997	3.335232802076883	34.37967441748527	71.245315879626	0.0	0.12037042988916273	1.5991355119745305	0.0013834101379945846	0.051803937445019016	0.22870197845889964	0.8719297444498216	25.350030274286812	3.4913756254709454	0.13156721179382164	0.016108208706648863	0.13382197539280474	1.9665194107082047
Track_558	105	127	301	0	0	0	0	0	300.07499999999993	0.0	300.07499999999993	5.053391664505239	87.6705551576058	72.92926335959008	0.0	0.11286491465055828	2.8845211648063107	0.0039507944474174595	0.055936690945265946	0.25355530754978756	0.8819851647579788	33.867939263766324	5.112353993590196	0.14920871403332234	0.01684042877449051	0.1492087140333226	2.0184379775676655
Track_561	108	130	301	0	0	0	0	0	300.07499999999993	0.0	300.07499999999993	2.1787428944241296	23.31662818964887	78.40510897253411	0.0	0.22030201821161882	2.554784938712759	0.003095786077287815	0.0544261087880101	0.4653723506758941	0.9156713200565985	66.10712811485143	2.574695737653738	0.032957760479911995	0.007260661149459735	0.03295776047991196	1.9570653952235777
Track_563	110	132	301	0	0	0	0	0	300.07499999999993	0.0	300.07499999999993	2.761197043692195	117.40982303142799	77.23937982970347	0.0	0.0859625354002753	1.026800366023845	0.0030961777008614065	0.049262597009737834	0.12486946817408036	0.8967611900595731	25.795207810237624	3.31741867703055	0.10704302380523287	0.009201689723209849	0.10704302380523294	2.009193036232872
Track_564	111	133	301	0	0	0	0	0	300.07499999999993	0.0	300.07499999999993	1.5429694802194736	32.051280026595684	77.08368029931314	0.0	0.08661671386288203	1.2385020898557038	0.0	0.04985946222486587	0.13698912185730464	0.8634082118538131	25.991510412404317	1.9334529344171407	0.059364363814851606	0.005141946114203029	0.0593643638148516	2.0368029670173886
Track_567	113	136	301	0	0	0	0	0	300.07499999999993	0.0	300.07499999999993	1.288138726028915	17.018263830670232	80.53770767669334	0.0	0.18516270981146696	0.8115629721576311	0.004583423224327355	0.15979911503005492	0.12627150863918118	0.8842992776652111	55.562700146675894	1.4521262206901902	0.023183515607205052	0.004292722572786521	0.023183515607205035	2.0048617220304847
Track_571	117	140	296	2	0	0	0	4	300.07499999999993	0.0	300.07499999999993	1.5202000392578763	65.53790631203299	82.19856205824017	0.0	0.1197956365921016	1.758421211947487	0.0	0.04544660548735092	0.23055782852219872	0.8903822602855193	36.197742866484695	4.678241074316033	0.04199709481514168	0.005066066947456058	0.04228924434623419	1.9750946626482975
Track_573	119	142	301	0	0	0	0	0	300.07499999999993	0.0	300.07499999999993	1.8704742816026012	85.0699691586588	84.51435128339044	0.0	0.23152950041705458	2.1075300134091384	0.0010419784732811264	0.12767717358780012	0.2970713271542901	0.9090385189484124	69.47621483764777	3.586306324138649	0.026922512776113825	0.006233355933025416	0.02692251277611388	1.961520385461467
Track_574	120	143	301	0	0	0	0	0	300.07499999999993	0.0	300.07499999999993	10.22495959085655	51.416108587614175	85.72666905250225	0.0	0.11875302887692822	1.4035195831587406	0.0	0.05333446161631106	0.19973468687629875	0.8910829927834165	35.63481514024427	11.34336368016639	0.2869373546801135	0.03407467996619696	0.2869373546801139	1.792762178821035
Track_578	123	147	301	0	0	0	0	0	300.07499999999993	0.0	300.07499999999993	0.7659657619335094	65.82439468027788	86.34900522644034	0.0	0.08710897578509541	1.8181997919090884	7.267824813029644E-4	0.04410768826795979	0.2261442224537642	0.8773800239610513	26.139225908712525	2.2828459336221716	0.029303307014849417	0.002552581061179737	0.02930330701484945	1.9854657279706072
Track_579	124	148	301	0	0	0	0	0	300.07499999999993	0.0	300.07499999999993	1.860812405919513	0.6167339109730906	86.04417028642914	0.0	0.2480540319400084	0.9486692999047925	0.01131881831004756	0.21150301067215446	0.17403950105261065	0.9668309033115045	74.43481363439801	2.081226352949321	0.02499922166876481	0.006201157730299137	0.02499922166876481	2.05342423807554
Track_580	125	149	237	8	0	0	0	16	300.07499999999993	0.0	300.07499999999993	0.8451699674160019	91.40299611870351	88.61700300114616	0.0	0.2271665620347446	2.212574124020462	0.0010538267310178085	0.057432175774788666	0.3897019505688703	0.9085793158173058	63.18939521313352	4.064471233009854	0.013375186842116485	0.0028165290924468955	0.012398519690658142	1.8752087672349729
Track_582	126	151	278	3	0	0	0	13	300.07499999999993	0.0	300.07499999999993	5.263835099615831	130.44340562326434	93.26211325418714	0.0	0.2595279123737256	1.7887140346154173	0.004372164311814853	0.09134351806059202	0.4060066348163502	0.8841636024361892	75.87806566446064	5.496174800600437	0.06937228899446336	0.017541731565827987	0.06759092463460165	1.8010135357653323
Track_588	131	157	301	0	0	0	0	0	300.07499999999993	0.0	300.07499999999993	0.17868967678795813	59.69349777746421	94.69118227202317	0.0	0.13893800363842604	0.9979705425969513	5.03350573784094E-4	0.10552946401466677	0.12119530130585546	0.9205805128594966	41.691821441800705	0.7663195623104428	0.004285964743406528	5.954833851135821E-4	0.00428596474340653	2.04560751786415
Track_590	133	159	182	2	0	0	0	10	195.04874999999998	0.0	195.04874999999998	5.157371472671281	32.659843245676804	96.77888976757748	0.0	0.2217244834276759	1.9247710635399757	0.0	0.08944384358493973	0.3272161178130205	0.8611972164976728	43.6009222796681	5.528565971745002	0.1182858344048437	0.026441448472093676	0.11925362532513731	1.7925129676522549
Track_594	137	163	196	0	0	0	0	0	195.04874999999998	0.0	195.04874999999998	2.595240092516465	164.76494573648546	98.87324069660208	0.0	0.1254609635663614	2.2921673289838482	0.0	0.050962270625507525	0.27701134028062024	0.911499555317723	24.471004117414314	2.7572482191754624	0.10605368214823735	0.01330559715207847	0.10605368214823728	1.8152119751109308
Track_610	151	179	301	0	0	0	0	0	300.07499999999993	0.0	300.07499999999993	3.403730238650677	33.74054678168664	115.05399780630265	0.0	0.10716830413676146	2.2353887858822192	0.0013858620686546539	0.045866372215858126	0.22642804354780258	0.9029233988337343	32.15852886383868	4.247715337203348	0.10584222471936741	0.011342931729236616	0.1058422247193674	1.9402290737228347
Track_615	156	184	298	1	0	0	0	3	300.07499999999993	0.0	300.07499999999993	4.829730709573887	89.29769728382121	108.78973344346731	0.0	0.642857171583239	2.127965943295349	0.04071955354613771	0.5624636075117921	0.4190094847724282	0.8951754504002181	193.08299492826492	6.169345643550655	0.025013754895236894	0.016095078595597397	0.025036787807715014	2.030790983298293
Track_619	160	188	301	0	0	0	0	0	300.07499999999993	0.0	300.07499999999993	0.5907807295151768	0.6254931529009823	115.4771743137788	0.0	0.08795728217817754	1.9135232700091775	0.0	0.04222397657141935	0.16787862290787342	0.9655450685475752	26.393781449616604	2.497667284327268	0.022383330355406822	0.0019687769041578838	0.02238333035540681	2.0322902140545174
Track_621	161	190	301	0	0	0	0	0	300.07499999999993	0.0	300.07499999999993	3.2587109955329447	73.02058227468531	115.35884108154556	0.0	0.1049592292138954	0.9206026052910635	0.002906904206141839	0.06323190139669542	0.13721146230825854	0.8951038147919994	31.49564070635967	4.796973965395004	0.10346546132890506	0.010859655071341982	0.1034654613289051	1.8976769483812288
Track_625	165	194	286	1	0	0	0	15	300.07499999999993	0.0	300.07499999999993	0.3357988933843885	5.092059296690418	122.69167843040618	0.0	0.15195335152401512	0.9391503284108893	0.004016085934637722	0.13236308333172675	0.11993957647411524	0.8956666826368211	43.470339931161895	0.9864245157571582	0.007724781860830807	0.0011190498821440926	0.007364430405256543	2.061047998492672
Track_626	166	195	301	0	0	0	0	0	300.07499999999993	0.0	300.07499999999993	0.3128351136030496	121.27189386472293	123.44700951412922	0.0	0.1672579916780061	1.6272694404905141	0.008871953896875874	0.1236358332376459	0.1640961183703366	0.91430043283095	50.1899418527777	1.909981235450673	0.006233024029409911	0.0010425230812398556	0.006233024029409916	2.0992903924852024
Track_629	167	198	169	6	0	0	0	6	181.04524999999998	0.0	181.04524999999998	0.640738772017432	74.40666147766923	127.31257192322178	0.0	0.20922573633079206	1.804351969954637	0.006109116763617956	0.14088204379886807	0.24127342355058906	0.8768752679316956	36.01798846705613	1.4446045388494995	0.017789410216605628	0.003539108438456309	0.01691526339217119	1.8792339309391783
Track_640	177	209	295	2	0	0	0	2	297.07424999999995	3.0007499999999996	300.07499999999993	5.854468915444136	105.16243657277192	85.85721897688056	0.0	0.1305425231018057	0.9580836694555154	0.005336360232757929	0.07249151581848307	0.14884577155007503	0.9067305783093986	39.039153114613796	6.082787447833649	0.1499640347795504	0.019707089777872493	0.15096299128908058	1.8634621101242306
Track_641	178	210	103	14	0	0	0	10	136.034	0.0	136.034	5.103917007578534	26.727335460069273	106.20332211349762	0.0	0.6545508758423831	2.4071236890503824	0.03018209988384207	0.5764873295335029	0.43218565322551655	0.8597061061164708	72.97441096032234	6.349002167288133	0.06994118815640234	0.03751942167089503	0.05732086390169275	1.7093518124416378
Track_646	182	215	207	1	0	0	0	1	207.05174999999997	5.001249999999999	212.05299999999997	6.681115190563614	44.98870137493833	43.44531251281982	0.0	0.24591489291437227	2.1657480226920214	0.004978200957734029	0.1449762282898923	0.2967566697110621	0.90061632907333	51.2512209280094	9.034869040862336	0.13036011766331024	0.0322678518320353	0.13121552521534752	1.7459186342848334
Track_647	183	216	123	4	0	0	0	15	142.03549999999998	0.0	142.03549999999998	0.7236390835007311	124.0780424516835	68.52191241044066	0.0	0.3217677329334178	2.285798282624038	0.009184505334345984	0.1286082099135076	0.44496544602101484	0.9023496401988393	43.5458776969999	4.599911967267669	0.016617855047863377	0.005094776189760526	0.01583370757320396	1.6843912178026976
Track_648	184	217	144	4	0	0	0	8	157.03924999999998	5.001249999999999	162.04049999999998	1.5350947844424145	80.13940153643047	71.9782173889246	0.0	0.6099944810100789	1.7997867080919074	0.008271619109459389	0.48435271239105204	0.43382605101175037	0.8940065714220206	88.19674876041991	3.474825665004783	0.017405344369466367	0.009775229978762729	0.016025112165893862	2.008076634889235
Track_651	187	220	144	1	0	0	0	13	156.039	6.001499999999999	162.04049999999998	2.1307354793199145	138.0953072621808	99.87040450496315	0.0	0.22689223937471228	1.670745724060019	0.0060436427347686315	0.08687323664840323	0.3496643183739546	0.8708487148914072	32.946960844645375	4.110032088614931	0.06467168517809457	0.013655146978126717	0.060183402551619476	1.9822288480602923
Track_658	194	227	294	2	0	0	0	1	295.0737499999999	5.001249999999999	300.07499999999993	1.4481866005698965	133.43644170319587	1.9979260816838198	0.0	0.2940745022178692	0.7524943123104189	0.005258182353538561	0.26450124773221373	0.1802200634724526	0.8931236727302577	86.6009019940309	1.5872934709616553	0.016722534837682348	0.0049078801505382874	0.016689240697591035	2.1205688094596256
Track_663	198	232	276	1	0	0	0	15	290.07249999999993	10.002499999999998	300.07499999999993	2.9967358437485623	81.16697652457165	73.12155490215338	0.0	0.32379710881515245	2.0496296525068827	0.007184112087883061	0.15082427795904632	0.40540540308689527	0.8696621049573456	89.17425459713645	3.996883791974649	0.033605392691948476	0.010330989127713117	0.03190574852726933	1.9156263879426358
Track_665	200	234	293	0	0	0	0	0	292.0729999999999	8.001999999999999	300.07499999999993	9.943132984296112	29.704367296877578	108.65805128678272	0.0	0.3035049865734875	1.8772756414131229	0.0023692717944795907	0.09831561805456145	0.41227515309567425	0.9198573809434937	88.64561194347813	9.943132984296112	0.11216723271802798	0.034043314460070306	0.11216723271802789	1.7811180623701415
Track_666	201	235	294	0	0	0	0	0	293.0732499999999	7.0017499999999995	300.07499999999993	3.987953565359915	161.76014379777473	117.38892196450699	0.0	0.10400961892017876	1.826564727440472	0.004250746974699771	0.058095253311728	0.20915267017580172	0.8903784579565736	30.482437048198246	6.482847675727856	0.13082791113631234	0.013607361181410845	0.1308279111363122	1.8963607573682126
Track_668	203	237	70	0	0	0	0	0	69.01724999999999	10.002499999999998	79.01974999999999	0.4485055732166499	148.9766349706765	128.62345692832832	0.0	0.39229779686187494	1.566085685211072	0.02400052223856175	0.3150655143091016	0.27973349738652964	0.8850094412054335	27.075315120465227	3.8933594512511576	0.01656510999857731	0.006498456157216493	0.016565109998577306	1.6213269208862382
Track_670	205	239	40	4	0	0	0	15	64.01599999999999	0.0	64.01599999999999	3.32857021808058	145.40917927198095	54.89816923267979	0.0	0.49668660316876856	1.9149075974140635	0.029313704073384357	0.3681688693348417	0.4694800845196542	0.8851311475038528	23.91929200311015	4.391812873034059	0.13915839221527862	0.05199591067983911	0.10468555090496669	1.491137683194371
Track_674	208	243	171	14	0	0	0	9	198.04949999999997	13.003249999999998	211.05274999999997	0.3740593307956749	37.40253979312505	60.36488614080289	0.0	0.34135896821447825	1.0487419758927439	0.01682176037354878	0.285584784458427	0.22160335669768932	0.8874217463515656	62.426041083341026	1.2422644019959395	0.005992039929238699	0.0018887163602820253	0.005532933176360351	1.898930504315497
Track_677	211	246	167	1	0	0	0	1	167.04174999999998	15.003749999999998	182.04549999999998	1.20258274535894	0.531726295025386	6.528841675086157	0.0	0.14118462711735535	1.5883142360381228	0.0	0.06403102054151305	0.290892256647492	0.8839300353370027	23.490353899601473	1.7487185775544207	0.051194747873906765	0.007199294459971475	0.05099205633760172	1.992106158402817
Track_678	212	247	267	7	0	0	0	8	285.0712499999999	15.003749999999998	300.07499999999993	0.28878666818781157	24.25612450494503	40.88911973669478	0.0	0.20137144301646148	1.9518293330597665	0.0	0.050430545562261286	0.37673986705288104	0.8920634451430388	54.11998283762288	4.088400462268315	0.005336045080691604	0.001013033296720773	0.00503067009674237	1.8540866848525415
Track_689	221	258	279	0	0	0	0	0	278.06949999999995	22.005499999999998	300.07499999999993	0.8713400301845278	119.20779652022033	33.37053697390967	0.0	0.3139541041781132	2.1854487821325104	0.016268257976627228	0.26446839727088883	0.2526633576469319	0.8879635338287627	87.30106077175583	2.109171473725828	0.009980864178301359	0.003133533272022023	0.009980864178301359	2.0698985974965036
Track_694	226	263	267	5	0	0	0	4	274.0684999999999	26.006499999999996	300.07499999999993	0.5991233285145618	76.56571411333206	64.78033878254254	0.0	0.10754206100964443	2.7854526053570643	0.0	0.05445628046240959	0.26601047702767416	0.8952179582377945	30.128132521015008	3.455879047787891	0.019885843508443832	0.002186034982183513	0.020327255788667356	1.872337115554532
Track_695	227	264	193	3	0	0	0	16	210.05249999999998	31.007749999999994	241.06024999999997	7.914867987818929	142.47657642352164	25.98511859761628	0.0	0.39536520931652974	1.7687241796345081	0.010055523957856517	0.2617561401580281	0.39889975373815745	0.9068535575594927	76.551968599952	7.914867987818929	0.10339208948604219	0.037680427454178975	0.095305369734776	1.7831615961991314
Track_702	234	271	170	13	0	0	0	13	221.05524999999994	37.009249999999994	258.06449999999995	13.10731428110701	13.68279131274237	1.7317430689302904	0.0	0.4070292026277229	3.4270212813903456	0.0026794044756031084	0.23487856682095398	0.47111453001169196	0.9146119296550751	76.77495554236528	15.50020605655035	0.17072382769240743	0.05929429082144402	0.1456757658631088	1.5749435608622027
Track_705	237	274	262	0	0	0	0	0	261.06524999999993	39.00975	300.07499999999993	8.272735919341578	105.61404185307917	64.00365304385384	0.0	0.11072569527924685	2.1606850956679464	0.0	0.05668064033239432	0.2248314861966107	0.8740317528029434	28.90663131950036	8.272735919341578	0.2861881700397516	0.03168838410834678	0.2861881700397513	1.9530171639908285
Track_711	243	280	255	3	0	0	0	2	258.06449999999995	42.01049999999999	300.07499999999993	0.7740905638057646	52.55531831041218	65.97880252254373	0.0	0.43414552627090175	1.63058484619651	0.0017136494529965034	0.20540986600653022	0.49424961272948575	0.9044768186176524	112.6250686102554	5.503733430903196	0.006873163971020902	0.0029996011222224086	0.006909206569482631	1.7836698017515196
Track_719	251	288	245	1	0	0	0	7	251.06274999999994	49.012249999999995	300.07499999999993	2.1785769555566294	38.38278259985017	5.274836002368359	0.0	0.10916722992299889	1.9593854712021406	0.0018889452932224556	0.04906822899674485	0.214786554337768	0.9278344526582835	29.90361318775769	5.048185861024594	0.07285330176918293	0.00867742010934171	0.07948740767226875	1.9345034892711266
Track_722	254	291	242	3	0	0	0	5	249.06224999999995	51.01274999999999	300.07499999999993	5.619462519196601	96.48503925332565	79.95975315389192	0.0	0.11569034172416268	2.444437807532559	0.0	0.04651647303047667	0.2787141831457137	0.8648216261351405	28.844314228917337	6.75037881853799	0.194820458361354	0.022562481946567983	0.19502476706623526	1.954945436257622
Track_723	255	292	123	2	0	0	0	5	128.03199999999998	52.01299999999999	180.045	5.303501007495506	153.7463880880761	60.259136214299346	0.0	0.611838619059058	1.9694546773621533	0.03306190553902922	0.5524676655441685	0.4166001169331419	0.9064243460089211	75.04155749625019	6.071196008679888	0.07067418620356489	0.04142324580960625	0.06770289504332162	1.7177735609755258
Track_727	259	296	68	3	0	0	0	18	87.02175	38.009499999999996	125.03124999999999	0.7749025078773863	141.45053668618633	11.781095112592986	0.0	0.5344670552783714	2.2946757563945512	0.01276143094297413	0.23643458886866772	0.6916511281336006	0.8831540889599744	36.19037678676343	4.021572860243119	0.021411838634429626	0.008904699203100217	0.01666089446516456	1.9019664903483673
Track_733	264	302	238	0	0	0	0	0	237.05924999999993	63.01574999999999	300.07499999999993	3.077618856454059	56.771093024862424	80.73848811692793	0.0	0.1025238540821387	1.0958369911538348	0.0	0.059607129959159955	0.1413443046166854	0.8935766963898635	24.304227955821197	3.892167421601515	0.12662894958228563	0.01298248794954873	0.12662894958228543	1.9193479236804027
Track_734	265	303	104	3	0	0	0	15	132.033	64.01599999999999	196.04899999999998	3.135905276939121	107.0836750384288	120.15586336432006	0.0	0.4201234321496851	1.622854296413715	0.0027158272266040737	0.14459024744140567	0.5275913834064657	0.8856055318162992	43.63311860889918	3.2316096602025137	0.07186984054583571	0.023750920428522577	0.05653319622519983	1.8156456297552837
Track_751	278	320	222	1	0	0	0	1	222.05549999999994	78.0195	300.07499999999993	7.482873751046518	13.41920667859856	59.345229152433284	0.0	0.10699660360035046	1.6534588690565288	0.0	0.053662004593669654	0.22747444427538363	0.8886217107106974	24.25306798428409	7.754295160083247	0.30853307943949176	0.033698213964736386	0.31494657616053534	1.9331852910356602
Track_763	289	332	78	5	0	0	0	6	89.02225	92.02299999999998	181.04524999999998	0.9529278116720857	123.85121512212739	2.9099910237146	0.0	0.6328741000118066	1.905172957657183	0.011757738916099455	0.6040923084737868	0.38615067228611766	0.8897075981665881	50.11224927382592	1.6343758659313081	0.019015865890693685	0.01070437796923899	0.01691391379271058	1.8869491555697517
Track_764	290	333	211	0	0	0	0	0	210.05249999999995	90.0225	300.07499999999993	0.5369852988561734	105.64894132550822	3.3964114518111947	0.0	0.20084305476278883	2.0702163950255343	0.013857755844132512	0.17629557248676117	0.19997635680553535	0.8600205959866962	42.187585760560665	1.9925388353521116	0.012728514542260856	0.0025564337432602492	0.012728514542260847	2.0213542296414837
Track_767	292	336	181	5	0	0	0	14	204.05099999999993	96.02399999999999	300.07499999999993	4.707938995646261	73.66960201342155	45.95154435968885	0.0	0.5910831885321179	2.8168441894333847	0.025421120697783135	0.5158173861516369	0.4331137174915811	0.8844099897706048	108.61214955500395	4.707938995646261	0.043346338461536855	0.02307236424053919	0.03903403901206623	1.9248756837208656
Track_768	293	337	205	0	0	0	0	0	204.05099999999993	96.02399999999999	300.07499999999993	0.46179793845459316	55.434947054896796	122.81504989404077	0.0	0.24396123524389154	0.7909066938361188	0.0043645067734457196	0.2083009300720805	0.16656465511572827	0.8867473925032267	49.7805340127513	0.6786521222799035	0.00927667707092703	0.002263149597182044	0.00927667707092703	1.9905425196266535
Track_771	296	340	204	0	0	0	0	0	203.05074999999994	97.02424999999998	300.07499999999993	1.515770996266809	0.9949113664199811	3.957425226370562	0.0	0.17293333067582695	1.7608103849440246	0.0	0.048077931794882386	0.31724513025310086	0.8787376702416176	35.114242493724745	2.453234503348444	0.0431668430989987	0.007464985951870699	0.043166843098998806	2.0080522526094997
Track_777	301	346	198	0	0	0	0	0	197.04924999999994	103.02574999999999	300.07499999999993	4.915956313568467	134.12064420754618	107.34154587491045	0.0	0.15058989281327073	1.3721410515102832	0.0024152817181580127	0.05892945503909911	0.23436125467019547	0.874184109345831	29.673625436435408	5.238806824252321	0.16566753274213344	0.024947855998276917	0.16566753274213358	1.936674993447453
Track_779	303	348	183	6	0	0	0	5	195.04874999999993	105.02624999999999	300.07499999999993	2.4452602761235327	52.169198901955866	48.88795755176338	0.0	0.5261724584308551	1.86088967169533	0.0032656964477154704	0.3233043937163604	0.5185253619210802	0.9012379327106997	100.3061656798797	3.5926886323003058	0.024377965796513593	0.012536662122282423	0.02382614658256553	2.0229329017217426
Track_790	314	359	187	0	0	0	0	0	186.04649999999995	114.02849999999998	300.07499999999993	7.0880674546494	137.4274269624319	68.2858999273408	0.0	0.36346757995930973	2.0215930190126463	0.0030975558952178813	0.2706788948832258	0.3504481094152247	0.895676413640619	67.62187111489968	8.423704252106504	0.10481915595925632	0.038098364949888344	0.1048191559592563	1.8216300105903493
Track_797	320	366	33	0	0	0	0	0	32.00799999999998	123.03074999999998	155.03874999999996	0.19460848216017743	139.9746839715697	10.337622648506558	0.0	0.8812611294880462	2.2207585997449293	0.04375974144900151	0.7015034759434479	0.7698899364030011	0.9120950644666498	28.207406232653405	4.6438898509420685	0.006899198052988478	0.0060799950687383635	0.0068991980529884865	1.8124523041934948
Track_803	324	372	133	6	0	0	0	12	170.04249999999996	130.03249999999997	300.07499999999993	1.7020979052209437	103.70524134533525	56.41670558705969	0.0	0.32262518863330303	1.5269445717246581	0.007258270903285679	0.21827871263246604	0.32421235824352995	0.882105857357943	47.28901149558912	4.808595634320954	0.035993518396545604	0.010009838159406878	0.031026214046740466	1.8618894275623412
Track_806	327	375	167	0	0	0	0	0	166.04149999999996	134.03349999999998	300.07499999999993	0.05160829768839044	79.88295891996121	61.844235120270405	0.0	0.18421295681354588	0.5092335530693974	0.007884339885134435	0.1751051616943728	0.10036240014461108	0.887305780442175	30.58699566875637	0.4629252759341518	0.0016872627258749265	3.1081565565470353E-4	0.0016872627258749265	2.041562692029642
Track_809	330	378	160	0	0	0	0	0	159.03974999999994	141.03525	300.07499999999993	1.2307518889589677	158.97426864638	6.929997935662992	0.0	0.386080080371645	2.391252982632409	0.0028272790108525426	0.09690930367754137	0.513039846367984	0.9207532621920109	61.40207946228625	3.9405527700561835	0.020044140194224323	0.00773864325716664	0.02004414019422431	1.9366903644756455
Track_828	345	397	107	0	0	0	0	0	106.02650000000003	155.03874999999996	261.06525	0.16610673526592215	105.12410517743379	29.5196127654097	0.0	0.4048375072078443	1.1455145386191008	0.02326681794359924	0.29994312794256806	0.2996036273252859	0.9218164938632573	42.923503957972464	1.2128607060270842	0.003869831676103648	0.001566653009067753	0.0038698316761036438	1.8972511153806209
Track_832	349	401	114	3	0	0	0	14	141.03524999999996	158.03949999999998	299.07474999999994	8.17242337203175	27.01262877036852	77.12265498293232	0.0	0.3826392613086411	2.9044954305847526	0.0030832863985679818	0.16806282822817575	0.5238098133225799	0.9063263467529363	47.610112642497064	8.17242337203175	0.17165309885734226	0.05794596295629463	0.15143757793729057	1.7167436128351188
Track_840	356	409	106	0	0	0	0	0	105.02624999999998	164.04099999999997	269.06724999999994	10.901160873395915	4.1294455508475965	127.90208132354475	0.0	0.2759695789237635	1.8204397389599458	0.007775820112320881	0.11848856958577207	0.36355463837529595	0.9569140622075999	28.984049988441893	10.901160873395915	0.37610895916005604	0.10379463108885557	0.3761089591600558	1.6918399634662888
Track_846	361	415	67	6	0	0	0	17	94.02349999999998	173.04324999999997	267.06674999999996	2.8505212054397924	55.21205649413164	17.977825078198105	0.0	0.4841986939312532	2.0442469512030175	0.025758447027846795	0.39659849343510584	0.4425786188833649	0.8688996185117693	37.641697208764995	6.314196900415426	0.07572775450667084	0.030317114396292342	0.06261296194367014	1.5880366527811687
Track_863	375	432	103	3	0	0	0	6	112.02799999999996	188.04699999999997	300.07499999999993	3.168712743554921	99.75103647386155	53.212364531830886	0.0	0.44221963702965456	2.1596324288564634	0.001755252579506261	0.1608472612223752	0.5116881795349548	0.8687072112722304	47.13978027563282	3.285784848179429	0.06721950601014724	0.028285006815750722	0.0639614446019139	1.8770170110149527
Track_865	377	434	62	1	0	0	0	10	71.01775	190.04749999999999	261.06525	2.736617549132614	91.03063806810813	34.500414987198226	0.0	0.4013000402376176	1.8399352589210667	0.013562036121109152	0.2879089546325568	0.34931923545374594	0.9183206019863006	25.95349207306113	3.316437590404124	0.10544313425834255	0.038534275573819415	0.09602360256680392	1.7973750342866472
Track_868	379	437	40	2	0	0	0	5	45.01124999999999	192.04799999999997	237.05924999999996	2.4145868042820364	117.7241246391596	57.400784670916345	0.0	0.6305389484277653	1.3776938867341522	0.0634982987158696	0.5816844687627402	0.35283292655713766	0.9237729206681251	25.21303501686006	2.575630604532389	0.09576739978615792	0.05364407352122052	0.08507654230556386	1.255308084082606
Track_876	385	445	41	9	0	0	0	11	70.01749999999998	208.05199999999996	278.06949999999995	0.5914859357838435	123.77967455297471	3.011611798161006	0.0	0.49812988842650935	1.5858718103550655	0.03645523929827748	0.523605462553673	0.348981637487217	0.8801429271697998	23.954910545204278	1.3620512329083256	0.024691636174874285	0.008447687160836128	0.016958804033061835	1.645226325857942
Track_879	388	448	91	2	0	0	0	2	93.02324999999996	207.05174999999997	300.07499999999993	6.99937828448363	45.77953216271723	119.76708364717678	0.0	0.6017155925667506	2.529884512892351	0.005470172936995624	0.5591225160147196	0.5430276622660519	0.8693134372050946	56.34289543876012	7.6048783373806055	0.12422823197099184	0.07524332126090663	0.1250479831176381	1.7319405573750541
Track_880	389	449	73	2	0	0	0	15	88.02199999999996	212.05299999999997	300.07499999999993	7.711695316317209	116.68358264343215	127.54597042349404	0.0	0.3810191927451888	1.8839228066144764	0.0041868324712872156	0.19997866540040848	0.46243012629275526	0.880678553287297	27.943774615028175	7.838106152695004	0.27597185500379234	0.08761099857214347	0.22993854441010897	1.5758557930618675
Track_887	395	456	85	1	0	0	0	1	85.02124999999995	215.05374999999998	300.07499999999993	1.602680758606101	121.31788755656177	61.970916878493476	0.0	0.3829110767172824	1.6760419108161595	0.009164988748186723	0.17445859087951346	0.48241308138803946	0.9186021909994238	32.21759133428968	3.7150544993278665	0.04974551765762648	0.0188503551595172	0.04922906728403452	1.7262994213170797
Track_888	396	457	50	0	0	0	0	0	49.012249999999966	220.05499999999998	269.06724999999994	2.4670095618878194	150.3526973572502	63.44136197524403	0.0	0.8174836656812505	2.8010771331443016	0.0723875000547736	0.6649983209245082	0.6328769515814276	0.9057552063465119	40.06671379328587	2.7965748050145844	0.06157254559522237	0.050334550278508354	0.06157254559522241	1.9427224197918485
Track_896	403	465	79	0	0	0	0	0	78.01949999999997	222.05549999999997	300.07499999999993	4.560812384631468	132.91760896321338	68.33492738161218	0.0	0.32141759119877833	1.417302400875638	0.007863483401778289	0.2547440880306123	0.27912239281339435	0.868825592572176	25.076839756533033	4.740861261390295	0.18187349079515822	0.05845733931429284	0.1818734907951579	1.6999550826714882
Track_898	405	467	68	5	0	0	0	3	77.01924999999997	223.05574999999996	300.07499999999993	5.094763922852995	122.0287408340564	103.8653207304001	0.0	0.41685700445186274	1.4437765519034123	0.012379185896125014	0.28639631020197187	0.37264315668039844	0.8697230868479785	30.19595617566944	5.153099904663231	0.1687233844562978	0.06614922792487589	0.15868565771578533	1.5669355723667666
