# Supplementary material for: Adhesion pilus retraction powers twitching motility in the thermoacidophilic crenarchaeon Sulfolobus acidocaldarius
Source: Nat Commun. 2024 Jun 14;15:5051. doi: 10.1038/s41467-024-49101-7 (PMC11178785; doi:10.1038/s41467-024-49101-7)
Supplement: Supplementary file 15 — Source Data [file 41467_2024_49101_MOESM15_ESM.zip › TWITCHING FULL TRACK DATASET/Figure 3/aapX 3/MW159-01 tracks.csv]

LABEL	TRACK_INDEX	TRACK_ID	NUMBER_SPOTS	NUMBER_GAPS	NUMBER_SPLITS	NUMBER_MERGES	NUMBER_COMPLEX	LONGEST_GAP	TRACK_DURATION	TRACK_START	TRACK_STOP	TRACK_DISPLACEMENT	TRACK_X_LOCATION	TRACK_Y_LOCATION	TRACK_Z_LOCATION	TRACK_MEAN_SPEED	TRACK_MAX_SPEED	TRACK_MIN_SPEED	TRACK_MEDIAN_SPEED	TRACK_STD_SPEED	TRACK_MEAN_QUALITY	TOTAL_DISTANCE_TRAVELED	MAX_DISTANCE_TRAVELED	CONFINEMENT_RATIO	MEAN_STRAIGHT_LINE_SPEED	LINEARITY_OF_FORWARD_PROGRESSION	MEAN_DIRECTIONAL_CHANGE_RATE
Label	Track index	Track ID	Number of spots in track	Number of gaps	Number of split events	Number of merge events	Number of complex points	Longest gap	Track duration	Track start	Track stop	Track displacement	Track mean X	Track mean Y	Track mean Z	Track mean speed	Track max speed	Track min speed	Track median speed	Track std speed	Track mean quality	Total distance traveled	Max distance traveled	Confinement ratio	Mean straight line speed	Linearity of forward progression	Mean directional change rate
Label	Index	ID	N spots	N gaps	N splits	N merges	N complex	Lgst gap	Duration	Track start	Track stop	Track disp.	Track X	Track Y	Track Z	Mean sp.	Max speed	Min speed	Med. speed	Std speed	Mean Q	Total dist.	Max dist.	Cfn. ratio	Mn. v. line	Fwd. progr.	Mn. ? rate
									(sec)	(sec)	(sec)	(micron)	(micron)	(micron)	(micron)	(micron/sec)	(micron/sec)	(micron/sec)	(micron/sec)	(micron/sec)	(quality)	(micron)	(micron)		(micron/sec)		(rad/sec)
Track_0	0	0	272	13	0	0	0	6	299.995	0.0	299.995	3.9994221879514256	94.46799124796739	58.427385608040936	0.0	0.5553056808395221	2.6892789209883685	0.03470272927026238	0.4102913923258716	0.4504797141808487	0.896655790069524	161.6178726162876	3.9994221879514256	0.024746162804944447	0.013331629486996201	0.024007731141596066	1.8563506483304772
Track_1	1	1	240	1	0	0	0	8	246.99588333333332	0.0	246.99588333333332	6.290370672510669	136.03272513073802	59.460735109212415	0.0	0.3213383451539246	2.002769856800381	0.03423047325596748	0.24101585146877	0.2983966766919656	0.9302891959746679	77.07242371603112	6.290370672510669	0.08161635990178763	0.025467512201494867	0.079254507236899	2.000941028959207
Track_2	2	2	301	0	0	0	0	0	299.995	0.0	299.995	1.3873480531699585	133.2181340449726	52.274686592673504	0.0	0.1843946855786167	0.7785846817376606	0.013026300906762912	0.14534896905159495	0.1316834278043654	0.8938521608165728	55.317483700157126	1.5457610035010514	0.025079738996985824	0.004624570586742974	0.02507973899698583	2.0297113201317893
Track_7	5	7	100	0	0	0	0	0	98.99835	0.0	98.99835	17.6793925048234	7.451197175403404	46.15532224653465	0.0	0.36128075403441506	2.930818606394093	0.021549194974848578	0.24770227472293432	0.43067076607867916	0.8813025838136673	35.76619853616293	17.6793925048234	0.4943044893895531	0.17858269864925427	0.4943044893895531	1.908295640541306
Track_9	6	9	301	0	0	0	0	0	299.995	0.0	299.995	0.49079905752411035	147.30672273880728	69.58707822420001	0.0	0.3024475054615189	1.1273476637465143	0.026743508624072716	0.2679060264200422	0.19044727356709207	0.8926516006951316	90.73273940092854	0.8609729843263978	0.005409282919976377	0.001636024125482459	0.005409282919976387	2.0197864749949033
Track_11	8	11	299	2	0	0	0	1	299.995	0.0	299.995	0.3108429623840053	95.4211683476956	64.42304582287406	0.0	0.23146664979686135	1.3655875342428614	0.006528230144919289	0.19497864013684618	0.1602526506571026	0.9041523508802306	69.8505257976979	1.8587838173297415	0.004450116285227017	0.0010361604772879723	0.004476500084125823	2.0119452420914454
Track_12	9	12	284	11	0	0	0	3	299.995	0.0	299.995	6.673158776980322	123.57893673208655	61.85905610793671	0.0	0.19547812462711345	1.3629872467232553	0.016776674105688828	0.16680951315615372	0.15795850680802243	0.9141643918316129	56.21707912251108	7.266652686318348	0.11870340617373307	0.022244233327156526	0.1137939775593242	1.943234683577628
Track_13	10	13	298	3	0	0	0	1	299.995	0.0	299.995	0.15740183930055734	164.96302296346872	61.29778698422628	0.0	0.34292544143470755	1.845599975064713	0.011297733483774502	0.29207063151918133	0.2379321237273169	0.8768796322729764	102.33341296635788	1.606534609171629	0.0015381275258776253	5.246815423608971E-4	0.001530016379554025	2.0892278776525552
Track_14	11	14	190	0	0	0	0	0	188.99685	0.0	188.99685	3.2599986675681363	30.164146563382033	63.28815011288394	0.0	0.15187713795571267	1.006309864240881	0.00848529885905979	0.13634353965623708	0.10691210280611063	0.9108484550526268	28.70430066064511	3.2599986675681363	0.113571785151963	0.017248957681401233	0.11357178515196292	1.943570327422843
Track_16	12	16	301	0	0	0	0	0	299.995	0.0	299.995	0.22987649585267647	112.18776426258188	72.70280725916486	0.0	0.15447385419512435	1.4922859593722482	0.007267957155301377	0.1338776847456798	0.13538452148491448	0.9417764952412475	46.34138388926633	1.40032111081331	0.004960501317827948	7.662677573048766E-4	0.004960501317827948	1.948099605474923
Track_17	13	17	301	0	0	0	0	0	299.995	0.0	299.995	3.039454639437491	32.18141282288074	71.502772988075	0.0	0.17289876729032222	1.050453740857536	0.009353951962827312	0.13952351377481698	0.14030957072547928	0.911352622548607	51.86876569326018	3.5160007998090568	0.05859893904960298	0.010131684326197073	0.058598939049602936	1.9549367501706034
Track_18	14	18	209	0	0	0	0	0	207.99653333333333	0.0	207.99653333333333	14.790460367776502	160.1163479305004	68.63583248505414	0.0	0.3371336676873107	2.1389604895318133	0.017310905065448613	0.2258626486551439	0.38073997573361307	0.9227946546089136	70.12263414891262	14.902994459757638	0.2109227719022568	0.07110916769018187	0.21092277190225678	1.8651238917659354
Track_19	15	19	301	0	0	0	0	0	299.995	0.0	299.995	2.9595001627915214	134.86460033163718	71.31686869740258	0.0	0.28281217095244265	1.360297832724674	0.01752698426141475	0.2192664773881952	0.2253645072100121	0.939474574355192	84.84223722487806	3.441425431836834	0.03488239183211585	0.009865164962054439	0.034882391832115854	1.9642007287504182
Track_20	16	20	301	0	0	0	0	0	299.995	0.0	299.995	0.7147723909551664	106.47659340040266	69.97290089579381	0.0	0.19796525418733818	0.7276721810986492	0.00674795946740356	0.16954843130277952	0.13787673718616356	0.9325872954736121	59.38858642993049	1.227720852659086	0.012035517831334296	0.002382614346756334	0.01203551783133429	1.9882981411633687
Track_21	17	21	288	4	0	0	0	8	298.9950166666667	0.0	298.9950166666667	0.972078798550614	140.71386432265453	71.42106951102403	0.0	0.3319510236985785	2.0903161556537095	0.004493897079526238	0.17548219404082283	0.46903971324283167	0.9304225221276283	98.51407480899404	3.494821481135298	0.009867410321168302	0.003251153846601838	0.009794076880311064	1.8783937625337577
Track_22	18	22	206	0	0	0	0	0	204.99658333333335	0.0	204.99658333333335	11.40465210389817	62.20674190430171	79.53588586340184	0.0	0.2207372754026026	1.8626717595039992	0.014553212836957034	0.17626360551729867	0.19646081360844447	0.8973948987363611	45.25038727184258	11.763412194819695	0.25203435354894316	0.05563337651024998	0.25203435354894316	1.7693382393610566
Track_24	20	24	301	0	0	0	0	0	299.995	0.0	299.995	6.9077916133513515	70.22571943672331	79.27245483988335	0.0	0.160775795021449	0.7464686512425079	0.0072410656780277334	0.126317205487695	0.12158599507358452	0.9136719788823809	48.231934627459616	7.180873075663052	0.1432202889373336	0.023026355817101458	0.14322028893733366	1.844663810576798
Track_25	21	25	301	0	0	0	0	0	299.995	0.0	299.995	0.3326988567161129	41.20621588825354	82.63234685034286	0.0	0.1646231448317636	1.2512792874434422	0.0017648634193957958	0.12637851268426403	0.14749758386294007	0.9005868017079426	49.38612033380492	1.16967469081754	0.0067366874430988604	0.0011090146726315867	0.006736687443098859	1.9970252316864452
Track_26	22	26	299	0	0	0	0	0	297.9950333333333	0.0	297.9950333333333	1.0658468321243855	87.62228776033946	82.31105412886807	0.0	0.219163482716332	1.845455683602005	0.01155666625728675	0.17553132986037526	0.21284816238358625	0.929079367962968	65.30962933750277	3.2261008668595235	0.016319903250658074	0.0035767268340078113	0.016319903250658074	1.9544678246260054
Track_27	23	27	301	0	0	0	0	0	299.995	0.0	299.995	0.29414529202013145	34.216951504367216	82.34125631660123	0.0	0.16927038827374236	1.5715379495255204	0.009768125919160838	0.12237213852939581	0.2190919680634991	0.8863161972590855	50.780270130181265	1.499389797789739	0.005792511368412476	9.80500648411245E-4	0.005792511368412468	2.0181541290441722
Track_28	24	28	301	0	0	0	0	0	299.995	0.0	299.995	0.871285789253866	143.9678096610069	80.56773336483606	0.0	0.19284464204638754	2.484648430438793	0.008733365218534192	0.14344445742566056	0.23467938094546056	0.9316217176541933	57.85242839070596	2.403266229735078	0.015060487752901981	0.0029043343697523825	0.015060487752901962	2.0547162146199254
Track_29	25	29	301	0	0	0	0	0	299.995	0.0	299.995	1.7983685259990816	57.51728304428214	81.48860977228156	0.0	0.1577127818739052	0.7428015306615243	0.0018835053684517348	0.13821912983960682	0.10135927978192426	0.9022250935880844	47.31304599826224	2.3734535975446467	0.03800999255184572	0.005994661664358011	0.03800999255184576	2.0265812843848066
Track_31	26	31	297	2	0	0	0	3	299.995	0.0	299.995	0.532770360732834	121.1309045611929	87.75013346813654	0.0	0.3375740928456564	1.6905172184371753	0.004442214492936583	0.26143543418042986	0.2895853684831862	0.9121695138789989	100.0750414839157	1.6869970198107447	0.005323708617382509	0.0017759308012894682	0.0052608622489921	1.9673964433681372
Track_32	27	32	301	0	0	0	0	0	299.995	0.0	299.995	2.235549263386603	22.44987211075783	86.68509981630898	0.0	0.15974128220249725	1.225102923256307	0.011853788262503441	0.11947887013939341	0.144008346773286	0.9011202068423908	47.9215859543382	2.4866661380593382	0.04665015188597333	0.00745195507720663	0.04665015188597336	2.0186929149966004
Track_33	28	33	301	0	0	0	0	0	299.995	0.0	299.995	0.598666908462356	127.2744948823642	87.9987074457733	0.0	0.2835896055579486	1.46251342061634	0.01945322282132655	0.23796235890376632	0.21308948431905864	0.9212971141568054	85.07546371935683	1.2718526777415722	0.007036892686676524	0.0019955896213682094	0.007036892686676527	1.9655368973571035
Track_34	29	34	301	0	0	0	0	0	299.995	0.0	299.995	0.4048700588239094	48.7199405491867	85.34230970209047	0.0	0.10327610595871335	1.4848427071705712	0.0048513032895777	0.07741138482945657	0.1394468480608472	0.9085106023918355	30.98231540708417	1.5878098380117687	0.013067779263887264	0.0013495893559022963	0.013067779263887245	1.9394913318315226
Track_38	31	38	204	12	0	0	0	18	238.99601666666666	0.0	238.99601666666666	9.08045307253846	118.06036055587082	90.38731180316609	0.0	0.22470117819566782	2.1274102193478757	0.017037929422953	0.17205549737239753	0.2714569832841889	0.8953624838123134	48.115309830118406	9.154129943560504	0.1887227392819246	0.037994160736173184	0.16908750119275387	1.905634766726504
Track_39	32	39	205	0	0	0	0	0	203.9966	0.0	203.9966	2.145015845283088	64.17612730235372	93.0951809915595	0.0	0.14266280846425455	1.6591802202436763	0.009620249599942322	0.11716161360628716	0.1481102553626684	0.9015288195958951	29.102727873159168	3.2642613220900576	0.07370497551404419	0.010514958804622665	0.07370497551404424	2.0042126387336676
Track_41	33	41	300	1	0	0	0	1	299.995	0.0	299.995	0.7834022609628296	27.962120139620712	91.32855387718068	0.0	0.3027715975406628	1.660763961818654	0.005590883317987138	0.18570126968821082	0.302574572278936	0.8833578153451284	90.81860344261774	1.2430088250418934	0.00862601087515962	0.0026113843929493146	0.00862493184354454	2.122376577416161
Track_42	34	42	165	0	0	0	0	0	163.99726666666666	0.0	163.99726666666666	17.60870618627597	99.67143762687441	85.78648674525039	0.0	0.26520798987906113	1.2490375301284486	0.012319863954637139	0.21790111810287052	0.199812093533855	0.9203836376016791	43.493385438327	17.612027912395686	0.40485940583413227	0.1073719492049012	0.40485940583413205	1.6827404631507397
Track_43	35	43	104	0	0	0	0	0	102.99828333333333	0.0	102.99828333333333	22.46768267151296	133.0586395132193	85.73477757469715	0.0	0.38761740913979137	2.9317699629184597	0.01882639153743097	0.21216577873734022	0.5419640168152275	0.9110260342176144	39.92392773151281	22.60340534858754	0.5627623319681229	0.21813647707895092	0.5627623319681228	1.8954880706095656
Track_44	36	44	300	1	0	0	0	1	299.995	0.0	299.995	0.7547635443024746	92.17567217020985	90.8238991790311	0.0	0.15586922629194402	1.6687677468866655	0.0	0.10157791149062412	0.1844054344537173	0.8912542098760605	46.73780793785586	2.4288717853328943	0.016148886257268062	0.002515920413015132	0.01614122603202506	1.966223639921044
Track_47	37	47	301	0	0	0	0	0	299.995	0.0	299.995	0.2404857249905948	133.8901922265271	97.01204432962626	0.0	0.20278837996501542	1.1028987449995762	0.005729350197655534	0.18668592784468607	0.13964176670549217	0.9219201428945675	60.83550004760481	0.8950850004702282	0.00395304920321869	8.016324438427134E-4	0.003953049203218691	2.0738059378499925
Track_48	38	48	218	1	0	0	0	2	218.99635	0.0	218.99635	5.139400477768517	100.84930883452003	97.78343737497332	0.0	0.23541556932125657	2.7000405170644175	0.01343382200242259	0.15525047051858584	0.3147248253272652	0.9147532049122207	51.120471931737214	5.334633952313297	0.10053507496236189	0.023467973223154255	0.09968743057571104	1.8399189248750696
Track_49	39	49	301	0	0	0	0	0	299.995	0.0	299.995	11.177892500237887	77.189517375935	90.48938710080623	0.0	0.24027305030953672	1.904279353526918	0.011246177480492212	0.19386275062891872	0.1924059443791588	0.9240412030901227	72.08071372760945	11.335901297174658	0.15507466452786192	0.037260262671837484	0.15507466452786187	2.017947321762135
Track_51	40	51	301	0	0	0	0	0	299.995	0.0	299.995	2.1249885192801616	51.14240149831859	112.40109557586325	0.0	0.21110078894979561	1.5839778314714872	0.01807732117243393	0.17754358823958719	0.16729246698744898	0.8901629986557058	63.32918118099387	3.6309972560737664	0.03355465015735756	0.007083413121152558	0.03355465015735753	2.0406195276232815
Track_54	42	54	293	2	0	0	0	7	299.995	0.0	299.995	0.9523211814721445	154.9907136921652	112.56872991944184	0.0	0.1558730811272502	1.5132955324909663	0.008544668106552298	0.0936169890970347	0.22443284123494212	0.9176770477164727	45.72996174542745	2.2032137366866644	0.02082488471723612	0.003174456845854579	0.020365651483228497	2.0322928114826833
Track_56	43	56	301	0	0	0	0	0	299.995	0.0	299.995	7.234615552175657	23.744587673922556	105.30484008313516	0.0	0.17444711693031056	0.8985628897935646	0.008457954007244991	0.15172626127606892	0.11363031990268997	0.9037510719014165	52.33326284350857	7.614662573186219	0.13824124770911433	0.024115787103703917	0.13824124770911445	1.898868028000586
Track_57	44	57	301	0	0	0	0	0	299.995	0.0	299.995	0.41411437549793595	97.08327397877886	108.44493345165156	0.0	0.3443940801324547	1.452558588420314	0.013046319011972368	0.2941781335933165	0.23386660733145528	0.9159780705093942	103.31650206933564	2.135194837920312	0.004008211342850381	0.0013804042583974265	0.004008211342850377	1.9809977967313082
Track_60	47	60	301	0	0	0	0	0	299.995	0.0	299.995	1.3438627380172998	104.24021315577791	118.08050098758939	0.0	0.25477006648473277	0.8344242973852434	0.02161110807077808	0.2258395095265241	0.13941022680892068	0.913653123220336	76.4297460950874	2.0380605306828503	0.017582980536732126	0.0044796171203430055	0.017582980536732126	2.099595825627289
Track_61	48	61	294	4	0	0	0	4	299.995	0.0	299.995	5.631192216824669	57.21996887238621	115.17492805578634	0.0	0.22196139491444203	1.7573383572403485	0.014015600747623553	0.18202080516596417	0.21082940252150614	0.8842741441564496	65.922465932842	5.851477464045658	0.08542144376943366	0.018770953571975096	0.08456855111768698	2.002573714686164
Track_67	53	67	301	0	0	0	0	0	299.995	0.0	299.995	0.5373095684585785	151.82146599064313	123.8444169588117	0.0	0.2442057815072139	0.9135308818734874	0.008334024162942282	0.190470954211392	0.18150396145886163	0.9066185428454631	73.26051342325661	1.2213541511660992	0.00733423154372829	0.0017910617458910263	0.007334231543728287	1.9838152954875516
Track_68	54	68	97	2	0	0	0	1	97.99836666666667	0.0	97.99836666666667	1.4246676358383958	160.77328235848753	125.2087486202998	0.0	0.18464358594317618	0.7251474890823477	0.009243644910419568	0.15142858779641058	0.14165182225717468	0.8958082451033837	17.776602798641207	1.4246676358383958	0.08014285136343899	0.014537667149946334	0.07873366992785918	1.9688932325914774
Track_69	55	69	120	0	0	0	0	0	118.99801666666667	0.0	118.99801666666667	0.30691464053202333	162.26906898098872	121.73074718704312	0.0	0.255245186238333	1.6597842960718743	0.007932382867656946	0.1404364826648483	0.39614712977913785	0.9090431754787763	30.373670926075576	2.1991929103310315	0.010104627829774088	0.0025791576122797285	0.010104627829774084	1.8709236040223682
Track_84	65	84	282	1	0	0	0	19	299.995	0.0	299.995	2.0910648642259857	161.44210890705745	10.040326190476591	0.0	0.40136738416061996	1.8276643321597006	0.001694027889246331	0.28487155320539836	0.3666155753402915	0.9094104156003776	113.18344869303408	2.7882130465560273	0.018475005739551045	0.0069703323862930575	0.017366464394883808	1.9863493474306015
Track_88	69	88	301	0	0	0	0	0	299.995	0.0	299.995	0.887938635337185	108.87128635376547	7.791980375157675	0.0	0.1622465260365916	1.5341459995917837	0.008232114208159664	0.1314974742249075	0.14616903030380182	0.8762154012819461	48.67314657834731	1.7561576335116387	0.018242885405156704	0.0029598447818703143	0.018242885405156707	1.996093430796624
Track_89	70	89	299	2	0	0	0	1	299.995	0.0	299.995	0.22228996272492366	78.79774047265215	12.098231843408664	0.0	0.4388704026374659	1.8661201638676321	0.007620379368471202	0.3345698986893979	0.32798095721387027	0.8966956758578885	131.29494575930084	2.7185967823785377	0.0016930580338746725	7.409788920646133E-4	0.0016883774517752286	2.067733557450978
Track_91	72	91	301	0	0	0	0	0	299.995	0.0	299.995	0.6212186403604197	35.59041467856387	10.62978914058709	0.0	0.2948293639035147	1.2779067763691123	0.017513588792024574	0.22885597353373968	0.21363245681555698	0.9106756991326215	88.44733502423483	1.2508048580493858	0.0070235992999699084	0.0020707633139232977	0.007023599299969903	2.002994966204577
Track_93	73	93	274	2	0	0	0	12	285.9952333333333	0.0	285.9952333333333	11.150672088593971	48.51474259091935	9.353840292236349	0.0	0.34013623504117807	1.9868219369998943	0.009347724558778607	0.22510283217880123	0.33188819451007245	0.9245579956221754	94.85818547617409	11.605487917208215	0.11755097393671662	0.03898901376302882	0.11462763959361363	1.9395448019491515
Track_94	74	94	301	0	0	0	0	0	299.995	0.0	299.995	0.7694618636566091	93.53491320547089	9.99009128228773	0.0	0.1478471538788423	0.43938613856848285	0.007960438951102955	0.13783681240999276	0.08476480213994875	0.9123157365773603	44.35340692788329	1.005115981544006	0.017348427481742736	0.0025649156274491543	0.017348427481742732	2.079031539534552
Track_97	76	97	223	0	0	0	0	0	221.9963	0.0	221.9963	2.8260753449812923	47.24894455424341	14.05317366119749	0.0	0.21872390373287207	1.692115674502332	0.008987452429279523	0.1779079671357769	0.20231146335542333	0.9155349116688887	48.55589735025382	3.1138074312128587	0.058202515022956716	0.012730281292892234	0.05820251502295676	1.934858783982916
Track_100	79	100	301	0	0	0	0	0	299.995	0.0	299.995	1.4970798569410535	9.929212408273898	18.95539568183931	0.0	0.11385299530074355	1.1097548852133756	0.0019080475434350122	0.09393345874971507	0.1145215304601328	0.8904133405400273	34.15532932524655	1.7311685357060427	0.043831515799042785	0.004990349362292883	0.043831515799042764	2.0156156870490833
Track_101	80	101	247	5	0	0	0	11	285.9952333333333	0.0	285.9952333333333	12.822985806541237	103.6428687538638	16.906909314234632	0.0	0.26045819098657297	2.5982120809159626	0.009599072257292847	0.17041553867076042	0.3480892153437217	0.8881211720014873	65.30341612661002	12.822985806541237	0.19636010743572863	0.04483636198088583	0.17214418103363552	1.862955704208173
Track_105	83	105	301	0	0	0	0	0	299.995	0.0	299.995	0.1950677594674408	72.77614740285834	26.039475137414154	0.0	0.17292113762959138	1.260712884290223	0.014135652498336667	0.14053931793144292	0.1531290675301278	0.9021447473190155	51.87547668318925	1.5639058067692333	0.003760307797434744	6.502367021698388E-4	0.003760307797434743	1.971093249874382
Track_107	84	107	220	3	0	0	0	1	221.9963	0.0	221.9963	0.9652659467898361	45.485484785289756	25.254254565419863	0.0	0.1504252770356467	1.2849628555778287	0.006432861397368357	0.09305187236442518	0.17759807019832397	0.9077529847621918	33.18105903023424	2.0997792701335105	0.029090872172292507	0.004348117273980856	0.02890549620161557	1.9271278518490493
Track_110	87	110	299	2	0	0	0	1	299.995	0.0	299.995	0.25824513866630255	69.09572870175485	21.72467716225556	0.0	0.166176483892549	0.6128684170774051	0.01217380233506974	0.14087308376384058	0.10468083337844984	0.9043887718066723	49.74177795074451	0.6338575646884975	0.005191715079465455	8.608314760789431E-4	0.005180224397066696	2.010072520327239
Track_111	88	111	301	0	0	0	0	0	299.995	0.0	299.995	4.8224702501069885	150.3181076490997	20.843495689469865	0.0	0.25639947646606925	1.547353099986903	0.01015087446432275	0.20400558614398798	0.21442738285532414	0.9351663470664293	76.91856094243845	5.529779599719885	0.06269579398028333	0.01607516875316918	0.06269579398028333	1.8498900243621914
Track_118	94	118	246	0	0	0	0	0	244.99591666666666	0.0	244.99591666666666	13.100223202043148	38.193825984457916	23.493774709418528	0.0	0.3376057079268974	1.3108808826419718	0.010672185647039574	0.29855196161519987	0.22290088597134833	0.9188088537231693	82.7120198854491	13.100223202043148	0.15838354836680482	0.053471189970349095	0.15838354836680468	1.9032652212664252
Track_119	95	119	301	0	0	0	0	0	299.995	0.0	299.995	1.5633426608192933	127.94081631273764	38.08260427982119	0.0	0.21446932503674215	0.9063284643488495	0.007034402426820674	0.18010138958656824	0.14585235485980902	0.9155103281090822	64.3397251643975	1.724891170996534	0.02429824897176234	0.0052112290565485865	0.024298248971762356	1.9928783858064176
Track_120	96	120	301	0	0	0	0	0	299.995	0.0	299.995	0.3946228156596613	143.25435281782651	38.36949423926722	0.0	0.1757229474434377	1.1573516877400627	0.006142308870623413	0.141452680382572	0.13685775223647753	0.909337577827745	52.716005618294034	0.9553724608712897	0.007485825434442919	0.0013154313093873607	0.00748582543444291	2.035892549334913
Track_121	97	121	298	3	0	0	0	1	299.995	0.0	299.995	0.9085783824417654	76.51304714311105	37.04459882217149	0.0	0.25123772796511423	1.7801719596513281	0.01030962024111653	0.17476208179460595	0.27551851996150556	0.8854426271563408	76.5484894650853	2.7123903975788335	0.011869318242473996	0.0030286450855573103	0.012054897606691678	1.941928212480983
Track_122	98	122	301	0	0	0	0	0	299.995	0.0	299.995	0.40519072411327706	158.4176078618942	35.78178653512517	0.0	0.3317504243328697	1.5096455960431105	0.012655883674432213	0.2737406709588349	0.2302020389643747	0.8763705266274487	99.52346854773918	1.0896710329679913	0.004071308305728071	0.0013506582580152238	0.004071308305728069	2.089489340056866
Track_125	101	125	301	0	0	0	0	0	299.995	0.0	299.995	0.05078489363015976	142.65485373911383	33.979555026649216	0.0	0.1760505892788353	1.3727821656355215	0.0055093554387910144	0.15448618706679984	0.14924328639919177	0.9250093781670858	52.81429653070423	1.5356390198692043	9.615747433204066E-4	1.692858001972025E-4	9.615747433204073E-4	2.0045843585233545
Track_126	102	126	301	0	0	0	0	0	299.995	0.0	299.995	1.5249121468936928	32.981273815252756	34.61030761139751	0.0	0.23991779466924698	0.9472272648330866	0.00974995063466032	0.1990087253446915	0.16674553582156457	0.9029609832256735	71.97413881180067	1.8627179256870487	0.021186945367711336	0.005083125208399116	0.02118694536771131	1.9687788459973932
Track_127	103	127	301	0	0	0	0	0	299.995	0.0	299.995	5.499167941257203	145.28204098483212	46.508463198464575	0.0	0.35455109310046473	2.46799817353291	0.006467899993234601	0.27630395685297815	0.3496768995777269	0.8871659390950124	106.3635551746739	7.261437407074651	0.05170161839951926	0.018330865318612652	0.051701618399519256	1.9994282984241043
Track_129	105	129	182	1	0	0	0	4	184.99691666666666	0.0	184.99691666666666	2.3330495555782687	131.70504838925424	43.52663327438709	0.0	0.291396187678606	1.0942434552735931	0.011414910942205038	0.24006791120489854	0.2122720727799513	0.903172608587768	52.93134146018011	2.5532656672161163	0.04407690210030679	0.012611288866949235	0.043278839601219476	1.9989880398046747
Track_130	106	130	301	0	0	0	0	0	299.995	0.0	299.995	0.8384875748945421	59.58837613894096	47.37216988171293	0.0	0.1989203522973285	0.9493741078808018	0.014502121755619496	0.15771631776897133	0.15102281690153307	0.8797577995794557	59.67511108743706	0.860143589987482	0.014050875810955338	0.0027950051664012467	0.014050875810955337	2.030943069776219
Track_151	117	151	270	1	0	0	0	10	278.99535000000003	20.99965	299.995	2.9444992541965878	120.08306955628957	59.833331996251076	0.0	0.32918782183103606	2.117256641801613	0.009175535348379654	0.1590113298630955	0.5096990572300322	0.9352562385576743	88.72231324324456	3.866447804890667	0.033187809769159575	0.010553936666674148	0.03206053191144848	1.950765863639456
Track_152	118	152	276	0	0	0	0	0	274.99541666666664	24.999583333333334	299.995	34.529162333200425	19.667506541700774	44.53830679813916	0.0	0.26389930132759065	2.6753449789852004	0.014662036034359876	0.19799555731406274	0.2846750118811204	0.9261991874031399	72.57109832662303	34.570857290553626	0.4757977091347569	0.1255626830139306	0.47579770913475705	1.7236608435511958
Track_159	124	159	272	0	0	0	0	0	270.9954833333333	28.99951666666667	299.995	1.9972293391011127	44.459560886352506	96.74402237461261	0.0	0.1415056306863139	1.828021201135283	8.880324182012504E-4	0.12194754112276109	0.16055658535185022	0.9437608626835486	38.34738678222582	2.0532855861579042	0.052082540863692885	0.007369972792662582	0.05208254086369292	1.9547563192602149
Track_160	125	160	106	1	0	0	0	7	111.99813333333334	27.999533333333332	139.99766666666667	28.623635666808912	124.62522350963529	110.06226222715948	0.0	0.6210942951692718	3.320820200254625	0.01019755115566677	0.3329782121695733	0.6942476918715343	0.9264323424618199	67.85612993747317	28.930888900151725	0.4218282960313902	0.25557243513709377	0.411487333122969	1.7324125640473969
Track_167	132	167	236	7	0	0	0	10	257.9957	41.9993	299.995	3.663780284804478	86.17443544544034	66.8479341474778	0.0	0.25375165243866027	1.7094100552519933	0.004616861048039014	0.21708110442785444	0.22451855513263705	0.8853474241697182	60.9914064470008	4.01562332723609	0.06007043447978467	0.014200935460569606	0.05596391323600313	1.9989471797600151
Track_171	135	171	88	2	0	0	0	6	93.99843333333332	48.999183333333335	142.99761666666666	12.785042484317392	106.0915252787603	83.35243975940097	0.0	0.38904436654744873	1.7923036770493594	0.020085118041615304	0.27432866244726856	0.3636038126444479	0.9039471528746865	34.285179406396836	12.785042484317392	0.37290288998551935	0.13601335714798146	0.3496088591515255	1.7547425484073615
Track_172	136	172	133	0	0	0	0	0	131.99779999999998	44.99925	176.99705	5.448721063179028	79.19548075679634	127.82734047346874	0.0	0.3824163076397446	1.4347598767669023	0.04797801211074211	0.32018953775496506	0.23989387710254087	0.9120141464964788	50.47811129256941	6.207451156835505	0.10794225306090449	0.04127887785386596	0.10794225306090435	1.992773541091305
Track_173	137	173	129	2	0	0	0	14	144.99758333333332	53.9991	198.99668333333332	9.454504189851859	100.66208692107976	51.311626652661204	0.0	0.4260532650046486	2.065427235625936	0.015001339876626349	0.28790955016742165	0.42413200079429614	0.9102933550065802	54.91881715948921	9.576990927378487	0.1721541846466781	0.06520456391412403	0.15304322081280752	1.8151888276914045
Track_174	138	174	102	4	0	0	0	7	110.99815000000001	49.99916666666667	160.99731666666668	0.6737722022384938	48.22554414004037	0.6617596371941593	0.0	0.2439769179565637	0.7314038623660081	0.007687734702597962	0.21321362866382124	0.16165172858050475	0.9478369968778947	24.97642501901108	1.5649476583308362	0.026976326745146457	0.006070121008669908	0.024879898719560836	2.0733180853215685
Track_176	140	176	245	0	0	0	0	0	243.99593333333334	55.999066666666664	299.995	0.25731477011435094	145.34694301501455	111.79166908541215	0.0	0.26964839314235534	1.6484188929087367	0.009927057955466974	0.2017977068830476	0.2367709251187043	0.9189964581509026	65.7931113566026	1.7251185506464	0.0039109682580550035	0.0010545863064152883	0.0039109682580550035	1.944467556356055
Track_180	144	180	242	0	0	0	0	0	240.99598333333333	58.99901666666667	299.995	1.4401671357368853	44.04851253851774	41.97393339565775	0.0	0.12519830373917074	0.4048640597030463	0.003123814770931169	0.11665957023988485	0.07848152630598926	0.9092375830677916	30.172288321286796	1.6487023161171352	0.04773145213254626	0.005975896842002216	0.047731452132546266	2.0036473622683872
Track_184	148	184	241	0	0	0	0	0	239.996	59.999	299.995	3.831991102548423	76.64618720671407	100.11371613673232	0.0	0.19352816613486865	2.6553292895975495	0.0035235152468157654	0.14848388414060404	0.24445155260355453	0.9135386142493284	46.44598575970395	5.0723729178322685	0.08250424745797985	0.015966895708880244	0.08250424745797988	1.9665464287365337
Track_191	154	191	229	0	0	0	0	0	227.9962	71.9988	299.995	4.106312364462716	106.32282383265743	29.621690004224842	0.0	0.18575158877038234	0.9958552912355102	0.0043944359030686645	0.16399872654871098	0.12394849911342506	0.8965991188865562	42.350656383609866	4.440660043307667	0.096959828137443	0.01801044212343327	0.09695982813744305	1.9207266746645542
Track_196	159	196	221	1	0	0	0	2	221.99630000000002	77.9987	299.995	20.343333341274622	33.24436656669059	6.867439057507331	0.0	0.29622909295588773	1.506840067433496	0.002262495833857235	0.21945105500823167	0.26179160713812266	0.88212607861644	66.55592787577815	20.631619182634246	0.30565772261854707	0.09163816397514112	0.3093489672494362	1.760339475278143
Track_199	162	199	106	1	0	0	0	3	107.99820000000001	83.9986	191.9968	0.2795044494168489	150.51022165299773	104.05358921238896	0.0	0.24402802681970817	1.5579291671004187	0.016346777849811756	0.17400633329439022	0.2283833173525569	0.9226509619433925	26.303452609099047	1.6605473723833089	0.010626150626331123	0.0025880472953887087	0.010605533016503877	1.8177484419591325
Track_203	166	203	215	0	0	0	0	0	213.99643333333336	85.99856666666666	299.995	5.756165353750225	109.69734915426285	62.85312422674585	0.0	0.23860564706462545	2.2175902394009572	0.0044533125331969094	0.195093456152285	0.25047714988317255	0.8879763287167216	51.06075744502194	6.466759173364726	0.11273168753808625	0.02689841724971222	0.11273168753808616	2.026360000783231
Track_208	170	208	99	0	0	0	0	0	97.99836666666667	89.9985	187.99686666666668	4.183173773768822	114.1699732126074	86.48137540879064	0.0	0.24171580725090328	2.106103347332253	0.010176947291006828	0.16648194402661748	0.31451482338355047	0.9228682849142287	23.68775430810331	5.925330305814815	0.17659646918651997	0.04268615810707888	0.17659646918651972	1.943410302082783
Track_211	172	211	206	0	0	0	0	0	204.99658333333332	94.99841666666667	299.995	3.300319511324596	147.13591233254488	63.22655399274411	0.0	0.24194764924239343	1.6100627632955664	0.011565373514919031	0.19025501901180328	0.19827039093036902	0.9208024864636578	49.598441440222416	4.418792302528175	0.0665407907081565	0.016099387890568563	0.06654079070815651	1.875191455930403
Track_214	175	214	205	0	0	0	0	0	203.9966	95.9984	299.995	3.4535074302915385	40.711398808235565	3.840670107284859	0.0	0.23686075441119084	2.208932023387285	0.002444445633974325	0.06996584585842695	0.39378029912355056	0.8970893606906984	48.31878857331799	5.142190135394873	0.07147338607323016	0.016929240145627616	0.07147338607323024	1.9809830936554107
Track_215	176	215	168	6	0	0	0	17	202.99661666666668	96.99838333333334	299.995	11.662774512399881	155.3511134889361	2.012223283702695	0.0	0.5368266195485633	2.721045243071922	0.012120807709561797	0.37001254837836933	0.5274164600914854	0.8972474485635757	90.56308687253888	13.758250866897964	0.12878066456385712	0.057453048744900495	0.10702347210951428	1.9075026016299887
Track_219	180	219	200	0	0	0	0	0	198.99668333333335	100.99831666666667	299.995	21.116147872953437	53.245386629198435	46.78347798068256	0.0	0.2312082952298175	1.1688956563859503	0.012490438372200069	0.19557954054649307	0.16919730422849175	0.8920932120084762	46.00968390988784	21.582245781866373	0.4589500748214315	0.10611306439506037	0.45895007482143146	1.473869371643563
Track_221	182	221	197	0	0	0	0	0	195.99673333333334	103.99826666666667	299.995	2.7960735011131588	157.66862464651513	89.72223651154063	0.0	0.22807885313334014	0.8783285086945265	0.013195382312797283	0.20618409678436053	0.14734194636648376	0.9154695611314725	44.70271015654778	3.069028120182296	0.06254818760029042	0.01426591889344325	0.06254818760029045	1.9908121438456658
Track_225	186	225	175	5	0	0	0	10	194.99675000000002	104.99825	299.995	1.7403467587479013	139.01216592334487	56.75079382204912	0.0	0.36620706291364	2.179852389737325	0.006711220606307038	0.22865783634908626	0.42250865200486937	0.9002273995535715	70.05798153449227	3.436503876581622	0.024841520132735495	0.008925003923131546	0.02437146856786939	1.7982685348483394
Track_227	188	227	194	0	0	0	0	0	192.99678333333333	106.99821666666666	299.995	9.144863613459838	115.50625677415752	115.68367563325045	0.0	0.26216513398618246	1.5446119882652345	0.014646619254513021	0.2248097307509772	0.2031756744687448	0.8882292419979253	50.59702756148555	9.144863613459838	0.1807391472225714	0.047383502748153776	0.18073914722257134	1.9423678007615859
Track_232	193	232	190	0	0	0	0	0	188.99685	110.99815	299.995	5.138151896797813	150.25270202039331	76.85260754297433	0.0	0.23881566582336966	0.9109409023853966	0.022130769896793894	0.19294669793353084	0.16824606794669464	0.9008837960268322	45.13540857126946	5.519187526446986	0.11383860386872531	0.02718644197931242	0.11383860386872514	1.91452248324474
Track_238	198	238	179	0	0	0	0	0	177.99703333333332	121.99796666666667	299.995	0.790869316585327	38.41642513820731	51.430169280933306	0.0	0.16388315874240275	0.5135262921815162	0.02011442502577847	0.1506590948515831	0.09482442165864292	0.8797551826391806	29.170716069443422	0.8578117670580278	0.027111755320047472	0.004443160100900523	0.027111755320047476	2.0155833904336786
Track_239	199	239	176	0	0	0	0	0	174.99708333333334	124.99791666666667	299.995	21.171234838611017	75.88305583936629	73.62022075290025	0.0	0.3060441278236182	1.7503687574533064	0.0137621741634252	0.23245442335707078	0.26508168968205986	0.9050740159370683	53.556829740427055	21.48959211456079	0.39530410857441095	0.12098050113374852	0.3953041085744111	1.751066400150665
Track_244	202	244	169	2	0	0	0	1	169.99716666666666	129.99783333333335	299.995	6.2485689521945185	137.17189022020617	125.59129797837944	0.0	0.25260181457099595	2.1197701063745162	0.013348721798447611	0.1949274972448093	0.28357953026352445	0.9144960373816405	44.85180348646528	6.2485689521945185	0.1393158906994703	0.03675690056909489	0.14551320872940143	1.9191774242876882
Track_252	209	252	111	1	0	0	0	4	113.9981	140.99765	254.99575	50.80116985979957	115.52694389844117	98.20790829150232	0.0	0.666397905950297	2.0555144396360467	0.07838323354506575	0.5760733134834489	0.4306508617508453	0.8776682523993758	76.05508375208817	50.80116985979957	0.6679523228899841	0.44563172421118924	0.668717173676753	1.3862261108020593
Track_253	210	253	159	0	0	0	0	0	157.99736666666666	141.99763333333334	299.995	5.963437454131895	125.78345142492752	120.09802096777759	0.0	0.37726450974243997	1.494763233967149	0.0328161417925329	0.2927958694250666	0.2951441806136436	0.9143702800168931	59.60679907609651	6.198841186323032	0.10004626228156831	0.03774390409121942	0.10004626228156828	1.7789990870389119
Track_258	214	258	155	0	0	0	0	0	153.99743333333333	145.99756666666667	299.995	6.375312878324279	156.19532459051104	69.58823821306521	0.0	0.24881571550381115	1.1276017224304	0.010577399402541939	0.2043232439059931	0.17528574362181343	0.9135030277313725	38.31698156058378	6.399767089366031	0.16638348373668577	0.04139882555396018	0.16638348373668568	1.8915844088487426
Track_266	219	266	146	0	0	0	0	0	144.99758333333332	154.99741666666668	299.995	0.10943380182694569	137.7089444454372	64.42925167349568	0.0	0.2110399644916478	0.7060999535793782	0.00939224218313159	0.18028068219570728	0.14338674024932266	0.9348105281999667	30.600284838041404	0.8616240131137796	0.0035762347444197873	7.54728453476149E-4	0.003576234744419787	1.9056243494604719
Track_269	221	269	144	0	0	0	0	0	142.99761666666666	156.99738333333335	299.995	3.3252113867909725	112.2631404700399	126.95356746874138	0.0	0.18143139711202846	0.5126696750891774	0.030301385593292065	0.16594597163554933	0.10696225017146807	0.9260080386367109	25.944257375523616	3.753113213205653	0.1281675300495612	0.023253614041289776	0.1281675300495612	1.812577808808706
Track_270	222	270	106	0	0	0	0	0	104.99824999999998	157.99736666666666	262.99561666666665	1.0062533355424268	104.96817902056742	88.41962998063939	0.0	0.2890876298270312	1.7093676379914176	0.008689390623708045	0.21014567201999854	0.2653215001801881	0.9223774632193008	30.35369522848607	1.1666311684771082	0.0331509336167442	0.00958352482581783	0.0331509336167442	1.9297456153402193
Track_272	224	272	142	0	0	0	0	0	140.99765	158.99735	299.995	3.6298046268159805	104.00099885687462	57.834838460272834	0.0	0.3016289334473447	1.4341484464938228	0.010522367553191825	0.19878144793454855	0.3395214492083096	0.8834325763541209	42.528970788081985	3.7600753840603933	0.08534898822035851	0.025743724287716714	0.08534898822035848	1.9125331918645128
Track_276	226	276	123	0	0	0	0	0	121.99796666666666	163.99726666666666	285.9952333333333	8.476058698387835	51.51564083513095	69.75759993574155	0.0	0.2405040612534001	2.082123795517634	0.009979602023887174	0.19288406846771974	0.24656509771476495	0.9090765307589275	29.341006447990296	8.476058698387835	0.28888098005133017	0.06947704892120744	0.2888809800513305	1.8341745888730432
Track_283	231	283	128	0	0	0	0	0	126.99788333333333	172.99711666666667	299.995	7.631980253682811	80.25434451436426	88.64699498464012	0.0	0.19691581038656897	2.8388610483151044	0.02257310191640687	0.15274471575631954	0.26394898072273576	0.9067214978858829	25.007891113962238	7.660537523358803	0.3051828808316338	0.06009533429506878	0.3051828808316333	1.9375319398616857
Track_285	233	285	125	0	0	0	0	0	123.99793333333335	175.99706666666665	299.995	2.2936343679404425	69.3294723770816	118.38234837037606	0.0	0.18801791246408503	2.2680904454811994	0.008082529719904561	0.1443723166546749	0.2390399624122644	0.9118739633560181	23.313832575194176	2.6471100432492793	0.09838083723655373	0.0184973596436858	0.09838083723655397	2.0410986888044005
Track_290	238	290	112	1	0	0	0	1	111.99813333333336	178.99701666666667	290.99515	0.27977007436614154	118.96501084627548	62.75002795698921	0.0	0.21886398261136802	1.9250432496640038	0.02412576128671418	0.1386235780407222	0.3008872358672546	0.9341482461563179	24.409144176659492	2.062073256125334	0.0114616912555936	0.002497988725700263	0.01141342991156241	2.041152879160771
Track_297	244	297	104	2	0	0	0	10	114.99808333333334	184.99691666666666	299.995	12.929182663176775	102.74574397561406	16.181609838733152	0.0	0.3408486078957981	1.732748393100105	0.016728816300274646	0.20439172766853236	0.3994651836543818	0.8993480182611026	39.59142360408355	13.239171996667764	0.32656523777647717	0.11242954915779124	0.3298518654714953	1.8250576502540259
Track_302	247	302	111	0	0	0	0	0	109.99816666666666	189.99683333333334	299.995	5.1605521136354335	22.954091676908106	57.235974220608	0.0	0.2063842293943341	0.9990623991830243	0.022662267202752127	0.19829411970069297	0.1297708275384208	0.9042037693229882	22.7018868622895	5.1605521136354335	0.22731820244456055	0.0469148920388258	0.22731820244456027	1.916657426219218
Track_305	250	305	104	0	0	0	0	0	102.99828333333335	196.99671666666666	299.995	11.002213829446198	140.39451203940087	104.22141007309126	0.0	0.2509042578817568	1.1408368963875728	0.01754235872163677	0.2243444766498051	0.18188768036520442	0.9132718581419724	25.842707842844952	11.239771177624368	0.42573765475170094	0.10681939031779523	0.42573765475170144	1.7318343986235878
